# Supplementary material for: A collection of forcefield precursors for metal–organic frameworks
Source: RSC Adv. 2019 Nov 13;9(63):36492–507. doi: 10.1039/c9ra07327b (PMC9075174; doi:10.1039/c9ra07327b)
Supplement: RA-009-C9RA07327B-s4506 [file RA-009-C9RA07327B-s4506.xyz]

 1080
jmolscript: load "" {1 1 1} spacegroup "x,y,z" unitcell [{     33.525600     0.000000     0.000000 }, {    -11.175078    31.608282     0.000000 }, {    -11.175078   -15.803883    27.373724 }]
In     1.522401    -1.738125    18.276614     1.450520
In   -13.321323     8.758079    22.783972     1.450553
In     4.059713    -2.208795    15.933424     1.450621
In   -14.610581    10.993755    25.127162     1.450661
In    -9.652779     0.893120    19.740835     1.450570
In     9.028945    -0.451603     8.397164     1.450572
In    -7.115446    -0.900793    21.320025     1.450632
In     7.739645     0.459792     5.289425     1.450643
In    12.697601     0.845521    16.729999     1.450536
In    -2.146183    -8.305960    23.566313     1.450540
In    15.234944     3.110104    17.494000     1.450633
In    -3.435473   -11.453032    24.330861     1.450646
In    -4.065199    14.065929     9.097110     1.450536
In    14.616617    24.562049     4.589752     1.450540
In    -1.527856    13.595304    11.440300     1.450633
In    13.327327    26.797681     2.246562     1.450646
In    18.285201    16.697147     7.632889     1.450520
In     3.441477    15.352638    18.976560     1.450553
In    20.822513    14.903204     6.053699     1.450621
In     2.152219    16.264092    22.084299     1.450661
In     7.110021    16.649605    10.643725     1.450569
In    25.791745     7.497994     3.807411     1.450572
In     9.647354    18.914173     9.879724     1.450632
In    24.502445     4.350909     3.042863     1.450643
In     4.584184    -3.241247    19.301213     1.218451
In   -15.759079    11.143705    21.759373     1.218466
In    -6.590986     2.532017    20.530293     1.218461
In     6.591169    -2.531759     6.843431     1.218462
In    15.759369     0.709747    14.915942     1.218441
In    -4.583925    -8.611430    26.144644     1.218481
In    -1.003431    12.562788     8.072511     1.218438
In    12.178875    26.947694     5.614351     1.218482
In    21.346984    18.336029     6.843431     1.218437
In     1.003721    13.272511    20.530293     1.218464
In    10.171814    16.513864    12.457782     1.218456
In    23.353969     7.192476     1.229080     1.218461
H      0.768983    -7.247558    23.464756     0.112455
H     -2.167874    -6.512689    21.003858     0.101718
H      3.202938    -5.422194    21.989312     0.344582
H      2.887801    -6.389397    23.078787     0.349438
H     -0.826853    -5.166188    19.733718     0.131369
H      6.027995    -7.306085    17.943476     0.114634
H     -2.959022    19.421845    14.434165     0.116757
H      5.306058    -5.937481    14.302771     0.107907
H     -4.742615    18.293390    10.300732     0.111238
H     -5.276775    20.325812    11.319035     0.119970
H     -2.337695    17.403647    13.424074     0.116981
H      6.658262    -9.335346    16.996345     0.115029
H     -5.044304    23.665247    13.435024     0.106776
H     15.260995     6.211193    17.595830     0.112457
H     16.932811     3.687295    20.056728     0.101710
H     16.170677     9.114428    19.071274     0.344584
H     15.363818     8.494895    17.981799     0.349440
H     17.755321     5.400476    21.326868     0.131369
H     13.452903    11.150039    23.117110     0.114613
H      8.122358    11.586267    26.626421     0.116760
H    -18.541671    10.925655    26.757815     0.107941
H     18.828097    25.332490     3.386130     0.111230
H     20.922324    25.506325     2.367827     0.119998
H     17.187565    27.303236     0.262788     0.116947
H     11.329621    11.067867    24.064241     0.115026
H     -9.532340    26.838595     0.251838     0.106767
H     11.144029    -1.175654    18.499163     0.112450
H      9.767234     1.139626    15.676932     0.101716
H      8.267532    -2.688101    19.432607     0.344591
H      9.718076    -2.523735    19.733718     0.349439
H      7.648415     0.343101    15.994467     0.131376
H      4.910534    -0.428077    22.826948     0.114619
H     14.791571    19.624002     0.057485     0.116744
H      1.533385     1.101751    21.447313     0.107921
H      1.368053     7.799595    26.626421     0.111213
H      1.419441     6.108536    25.016846     0.119990
H     14.711127    21.259747     1.730019     0.116947
H      4.883731     1.174479    24.513170     0.114994
H      1.495407     2.551008    23.278615     0.107011
H    -15.998196    18.016933    22.561423     0.112444
H     -2.181284   -14.117600    25.383654     0.101733
H    -16.465338    14.800782    21.627979     0.344607
H    -16.793885    16.223152    21.326868     0.349439
H    -13.401073    15.227526    25.066119     0.131363
H    -13.215622    12.389038    18.233638     0.114620
H     -8.779097    12.584966    13.629377     0.116740
H    -10.647562     9.714990    19.613273     0.107924
H     -4.277725    11.791606    14.434165     0.111237
H     -5.889180    11.276406    16.043740     0.119997
H     -7.210109    13.054333    11.956843     0.116984
H    -11.695804    12.897915    16.547416     0.115010
H     -9.268553    10.162230    17.781971     0.106776
H    -10.406168     8.140920    21.918141     0.112450
H    -13.343017     5.642291    22.512151     0.101717
H     -7.972224     5.950458    21.075030     0.344591
H     -8.287357     7.377574    21.367929     0.349439
H    -12.002003     3.869061    21.981100     0.131374
H     -5.147119     3.388641    24.729422     0.114620
H      8.216101    18.593603     3.336857     0.116743
H     -5.869047    -0.448599    25.364493     0.107921
H      6.432548    15.578202     6.380815     0.111213
H      5.898358    15.443845     4.111533     0.119989
H      8.837458    18.727960     5.589714     0.116949
H     -4.516822     3.583053    26.960381     0.114996
H      6.130776    15.606591     0.161505     0.107013
H      4.085727    -3.671178    13.196872     0.112438
H      5.757557    -0.278019    14.152215     0.101738
H      4.995366    -3.845054     9.944874     0.344607
H      4.188521    -4.478790    11.026136     0.349436
H      6.580038    -0.034656    12.033489     0.131365
H      2.277542    -1.359098     6.159088     0.114621
H     30.472568     1.461921     4.026675     0.116739
H      3.808546     1.906022     4.533089     0.107926
H     -3.522375     6.070406     3.741988     0.111238
H     -1.428143     5.101615     4.100584     0.119996
H     28.362691     2.380138     3.596907     0.116983
H      0.154254    -0.497776     5.756694     0.115011
H      1.642791     2.602980     4.004776     0.106776
H     -0.031159     0.804611    19.142445     0.112455
H     -1.407962    -2.797158    18.548435     0.101718
H     -2.907644     2.369229    19.985556     0.344582
H     -1.457105     2.547813    19.692657     0.349438
H     -3.526774    -2.123897    19.079486     0.131372
H     -6.264692     4.178769    16.331164     0.114633
H     -7.558813     6.042021    10.350005     0.116757
H     -9.641849     2.219049    15.696093     0.107907
H     23.718306     3.355288     7.306047     0.111237
H     23.769725     2.806906     9.575329     0.119970
H     25.886313     6.672585     8.097148     0.116979
H     -6.291525     4.837780    14.100205     0.115026
H     23.845744     3.080355    13.525357     0.106775
H     -4.823111    26.334445     0.489990     0.112463
H    -13.356368    13.237802    26.908371     0.101705
H     -5.290210    27.134165     3.741988     0.344583
H     -5.618772    26.162200     2.660726     0.349443
H     -2.225973    29.898290     1.653373     0.131367
H     -2.040443    25.400486     7.527774     0.114613
H      2.396110    21.315136     9.660187     0.116761
H     11.702716    -3.675957     9.153773     0.107939
H      6.897486    22.408785     9.944874     0.111229
H      5.286027    24.060315     9.586278     0.119999
H      3.965104    19.631999    10.089955     0.116948
H     -0.520620    23.685741     7.930168     0.115026
H     13.081733    -5.485526     9.682086     0.106767
H     11.944113    -0.892846     9.364551     0.112461
H      9.007290     0.870914    11.231439     0.101706
H     14.378088    -0.527748    11.683105     0.344584
H     14.062937    -0.987662    10.300732     0.349441
H     10.348327     1.297643    13.032630     0.131367
H     17.203199     3.917960    12.074550     0.114614
H     19.391308     9.397233     9.602702     0.116760
H     16.481310     6.386596    15.080185     0.107940
H     17.607769    13.541089    10.692177     0.111229
H     17.073595    11.643023    11.943156     0.119997
H     20.012648    11.281075     8.359935     0.116949
H     17.833479     5.752809    10.790722     0.115028
H     17.306038     8.140843    13.777195     0.106768
H     -7.089397    -2.539500    23.954746     0.112450
H     -5.417613    -3.408760    20.538505     0.101723
H     -6.179734    -5.268858    25.731301     0.344583
H     -6.986578    -4.015590    25.739513     0.349437
H     -4.595120    -5.365304    21.387091     0.131371
H     -8.897562    -9.790425    25.471250     0.114633
H     19.297446   -13.047672    24.094352     0.116757
H     -7.366585   -12.831161    23.456544     0.107908
H      7.652974    16.009786    20.245606     0.111238
H      9.747214    16.804740    20.905313     0.119970
H      6.012483    17.729307    23.514029     0.116978
H    -11.020856   -10.569575    24.926513     0.115027
H     12.818178    17.971107    23.117110     0.106775
H     22.319225     0.371559    17.105840     0.112442
H    -12.583132     1.658048    20.522081     0.101733
H     19.442717     0.319388    15.329285     0.344607
H     20.893256    -0.023562    15.321073     0.349437
H     18.823645     1.781312    19.673495     0.131366
H     16.085673    -3.750176    15.589336     0.114621
H      3.616492    21.746658    16.966234     0.116738
H     12.708542    -3.320284    17.604042     0.107925
H     12.543141   -11.154367    20.814980     0.111237
H     12.594551    -8.914926    20.155273     0.119996
H      3.536026    19.480350    17.546557     0.116984
H     16.058847    -6.011743    16.134073     0.115010
H     12.670540    -5.630846    17.943476     0.106776
H      6.352024     3.061303     4.322311     0.112452
H      8.993821     0.880314     2.455423     0.101716
H      5.884895     5.477734     2.003757     0.344591
H      5.556351     5.027329     3.386130     0.349440
H      8.949113     2.286865     0.654232     0.131373
H      9.134656     9.623157     1.612312     0.114619
H     13.571242    13.512579     4.084160     0.116745
H      0.527620    -6.038517    25.980401     0.107921
H     18.072604    13.212290     2.994685     0.111213
H     16.461128    12.075961     1.743706     0.119991
H     15.140253    14.726349     5.326927     0.116948
H     10.654497    10.829025     2.896140     0.114994
H      1.906653    -4.676188    27.283391     0.107011
H     -4.818687     8.556399     3.908968     0.112461
H     25.770090     9.291315     6.369866     0.101706
H     -2.384712    10.381791     5.384412     0.344584
H     -2.699863     9.414567     4.294937     0.349441
H     -6.414473    10.637839     7.640006     0.131367
H      0.440399     8.497975     9.430248     0.114614
H      2.628508     3.617690    12.939559     0.116760
H     -0.281490     9.866648    13.070953     0.107940
H      0.844969     2.489313    17.072992     0.111229
H      0.310795     4.521716    16.054689     0.119997
H      3.249848     1.599511    13.949650     0.116949
H      1.070679     6.468733    10.377379     0.115028
H      0.543238     7.861111    13.938700     0.106769
H      9.673403    22.015261     9.777894     0.112450
H     11.345187    19.491316     7.316996     0.101723
H     10.583066    24.918467     8.302450     0.344583
H      9.776222    24.298955     9.391925     0.349437
H     12.167680    21.204473     6.046856     0.131371
H      7.865238    26.954003     4.256614     0.114633
H      2.534646    27.390164     0.747303     0.116757
H      9.396215    26.729549     0.615909     0.107908
H     -9.109826     9.528543    23.987594     0.111238
H     -7.015586     9.702398    25.005897     0.119970
H    -10.750317    11.499349    27.110936     0.116978
H      5.741944    26.871812     3.309483     0.115027
H     -3.944622    11.034707    27.121886     0.106775
H      5.556425    14.628397     8.874561     0.112442
H      4.179668    16.943730    11.696792     0.101733
H      2.679917    13.115931     7.941117     0.344607
H      4.130456    13.280292     7.640006     0.349437
H      2.060845    16.147198    11.379257     0.131366
H     -0.677127    15.375892     4.546776     0.114621
H    -13.146308     3.820118    27.316239     0.116738
H     -4.054258    16.905745     5.926411     0.107925
H     -4.219659    23.603492     0.747303     0.111237
H     -4.168249    21.912464     2.356878     0.119996
H    -13.226774     5.455831    25.643705     0.116984
H     -0.703953    16.978416     2.860554     0.115010
H     -4.092260    18.354968     4.095109     0.106777
H     23.114824     2.212625     4.812301     0.112452
H     25.756621     1.686321     1.990070     0.101716
H     22.647695    -1.003509     5.745745     0.344591
H     22.319151     0.418867     6.046856     0.349440
H     25.711913    -0.576829     2.307605     0.131373
H     25.897456    -3.415189     9.140086     0.114619
H     -3.191558    -3.219174    13.744347     0.116746
H     17.290420    25.519020     7.760451     0.107921
H      1.309804    -4.012549    12.939559     0.111213
H     -0.301672    -4.527780    11.329984     0.119991
H     -1.622547    -2.749775    15.416881     0.116948
H     27.417297    -2.906279    10.826308     0.114994
H    -14.856147    25.966294     9.591753     0.107011
H     17.531783    23.944905     5.455583     0.112455
H     14.594926    21.446265     4.861573     0.101718
H     19.965738    21.754459     6.298694     0.344582
H     19.650601    23.181571     6.005795     0.349438
H     15.935947    19.673046     5.392624     0.131369
H     22.790795    19.192574     2.644302     0.114634
H     13.803778     2.789657    24.036867     0.116757
H     22.068858    15.355322     2.009231     0.107907
H     12.020185    -0.225801    20.992909     0.111237
H     11.486025    -0.360115    23.262191     0.119969
H     14.425105     2.923971    21.784010     0.116980
H     23.421062    19.386944     0.413343     0.115028
H     11.718496    -0.197295    27.212219     0.106776
H     -1.501805    12.132973    14.176852     0.112457
H      0.170011    15.526113    13.221509     0.101710
H     -0.592123    11.959158    17.428850     0.344584
H     -1.398982    11.325402    16.347588     0.349440
H      0.992521    15.769516    15.340235     0.131369
H     -3.309897    14.445185    21.214636     0.114613
H     -8.640442    17.266244    23.347049     0.116760
H     -1.778871    17.710336    22.840635     0.107941
H      2.065297    -9.733548    23.631736     0.111230
H      4.159524   -10.702345    23.273140     0.119998
H      0.424765   -13.423813    23.776817     0.116947
H     -5.433179    15.306514    21.617030     0.115027
H      7.230460   -13.200979    23.368948     0.106767
H     -5.618771    16.608649     8.231279     0.112450
H     -6.995566    13.006891     8.825289     0.101716
H     -8.495268    18.173251     7.388168     0.344590
H     -7.044724    18.351841     7.681067     0.349439
H     -9.114385    13.680143     8.294238     0.131376
H    -11.852266    19.982860    11.042560     0.114620
H     -1.971229    -9.762057    17.023719     0.116743
H     18.296185    18.023152    11.677631     0.107921
H    -15.394747    19.159549    20.067677     0.111213
H    -15.343359    18.611124    17.798395     0.119990
H     -2.051673    -9.131451    19.276576     0.116947
H    -11.879069    20.641914    13.273519     0.114994
H     18.258207    18.884499    13.848367     0.107011
H      0.764604    10.530553    26.883734     0.112444
H     14.581516    29.041694     0.465353     0.101733
H      0.297462    11.330211    23.631736     0.344607
H     -0.031085    10.358267    24.712998     0.349438
H      3.361727    14.094375    25.720351     0.131363
H      3.547178     9.596461    19.845950     0.114620
H      7.983703     5.511071    17.713537     0.116740
H      6.115238    12.128270    18.219951     0.107924
H     12.485075     6.604715    17.428850     0.111237
H     10.873620     8.256251    17.787446     0.119997
H      9.552691     3.827926    17.283769     0.116984
H      5.066996     7.881708    19.443556     0.115010
H      7.494247    10.318690    17.691638     0.106776
H      6.356632    14.911377    18.009173     0.112450
H      3.419783    16.675101    16.142285     0.101717
H      8.790576    15.276431    15.690619     0.344591
H      8.475443    14.816543    17.072992     0.349438
H      4.760797    17.101796    14.341094     0.131374
H     11.615681    19.722132    15.299174     0.114620
H     -8.546699    -6.406831    17.771022     0.116743
H     10.893753    22.190710    12.293539     0.107921
H     23.195348    -2.262996    16.681547     0.111213
H     22.661158    -4.161085    15.430568     0.119989
H     -7.925342    -4.522966    19.013789     0.116949
H     12.245978    21.557005    16.583002     0.114996
H     22.893576    -7.663300    13.596529     0.107012
H     20.848527    13.264448     3.418978     0.112438
H     22.520357    12.395252     6.835219     0.101738
H     21.758166    10.535056     1.642423     0.344607
H     20.951321    11.788324     1.634211     0.349436
H     23.342838    10.438692     5.986633     0.131365
H     19.040342     6.013494     1.902474     0.114621
H     13.709768     2.756273     3.279372     0.116739
H     20.571346     2.972796     3.917180     0.107926
H     13.240425     0.205521     7.128118     0.111237
H     15.334657     1.000463     6.468411     0.119996
H     11.599891     1.924981     3.859695     0.116983
H     16.917054     5.234355     2.447211     0.115011
H     18.405591     2.166788     4.256614     0.106776
H     16.731641    16.175635    10.267884     0.112455
H     15.354838    17.462060     6.851643     0.101718
H     13.855156    16.123498    12.044439     0.344582
H     15.305695    15.780548    12.052651     0.349438
H     13.236026    17.585340     7.700229     0.131372
H     10.498108    12.053929    11.784388     0.114633
H      9.203987     5.942455    10.407490     0.116757
H      7.120951    12.483783     9.769682     0.107907
H      6.955506     4.649640     6.558744     0.111237
H      7.006925     6.889093     7.218451     0.119970
H      9.123513     3.676136     9.827167     0.116979
H     10.471275     9.792352    11.239651     0.115026
H      7.082944    10.173214     9.430248     0.106775
H     11.939689   -12.742662    23.051413     0.112463
H      3.406432    16.684667    24.918301     0.101705
H     11.472590   -10.326187    25.369967     0.344583
H     11.144028   -10.776618    23.987594     0.349442
H     14.536827   -13.517030    26.719492     0.131367
H     14.722357    -6.180757    25.761412     0.114613
H     19.158910    -2.291381    23.289564     0.116762
H     28.465516     9.765392     1.393323     0.107939
H     -9.865314    -2.591649    24.379039     0.111229
H    -11.476773    -3.727955    25.630018     0.119998
H    -12.797696    -1.077635    22.046797     0.116948
H     16.242180    -4.974913    24.477584     0.115026
H     -3.681067    11.127697     0.090333     0.106767
C      0.819485    -5.320900    20.853577    -0.121387
C     -3.192394    16.293068    11.167658     0.629267
C      0.458979    -6.830178    22.695828    -0.054227
C      1.367968    -6.010740    21.958654     0.297852
C     -1.279667    -6.390204    21.249948     0.020218
C      1.631249    -4.355432    20.044136     0.621990
C     -0.479971    -5.566025    20.499087    -0.121769
C      5.183597    -5.062382    16.766680     0.613899
C      5.633278    -6.376028    16.191284    -0.025385
C     -3.491880    17.622834    11.758931    -0.039271
C      6.020165    -7.414352    17.021255    -0.100700
C     -3.292049    19.206901    13.591054    -0.159380
C     -4.089959    20.069801    12.966933     0.188676
C      5.618294    -6.599195    14.879535    -0.100981
C     -4.369804    18.513392    11.125229    -0.105753
C     -4.682254    19.734741    11.729641    -0.164725
C     -4.748600    22.768695    15.187763     0.198535
C     -2.936016    17.973698    12.997318    -0.092634
C      6.403466    -8.638389    16.435184    -0.158995
C      6.071999    -7.825601    14.355602    -0.163338
C     17.060669     6.901069    20.207009    -0.121444
C     16.425427    26.127272     2.519204     0.629311
C     15.757849     6.058058    18.364758    -0.054203
C     16.227440     7.188219    19.101932     0.297792
C     16.752222     4.565529    19.810638     0.020287
C     17.700347     7.988243    21.016450     0.622062
C     17.262714     5.594228    20.561499    -0.121785
C    -17.675832    11.101848    24.293906     0.613938
C    -19.064235    11.087946    24.869302    -0.025350
C     17.778964    26.288152     1.927931    -0.039300
C     13.353450    11.106587    24.039331    -0.100675
C     19.205804    27.004537     0.095808    -0.159368
C     20.285330    26.539901     0.719929     0.188703
C    -19.269627    10.999455    26.181051    -0.101046
C     18.911237    25.757297     2.561633    -0.105721
C     20.166879    25.869817     1.957221    -0.164778
C     11.874312    11.014624    25.872823     0.198525
C     17.924459    26.929156     0.689544    -0.092586
C     12.071658    11.059970    24.625402    -0.158999
C     12.948478    11.018425    26.704984    -0.163349
C      8.086934    -0.976374    17.428029    -0.121403
C     13.677206    23.705753     1.673356     0.629287
C     10.422779    -0.863843    18.005067    -0.054187
C      9.131596    -1.413034    18.274151     0.297833
C      9.614359     0.497194    16.331437     0.020249
C      6.700314    -1.535365    17.533418     0.622054
C      8.346197     0.004265    16.508545    -0.121772
C      3.173446    -0.846431    20.842080     0.613891
C      3.173010     0.149556    21.967687    -0.025314
C     13.632942    22.619051     0.661075    -0.039359
C      4.211193     0.180225    22.883065    -0.100720
C      3.140431     4.607164    27.283391    -0.159341
C      2.490028     4.768356    26.133694     0.188706
C      2.212171     1.062721    22.084299    -0.100820
C      1.813271     7.001171    26.803803    -0.105656
C      1.835164     5.985272    25.843533    -0.164784
C      3.250587     1.997396    24.037688     0.198668
C     14.293393    21.408140     0.912366    -0.092607
C      4.181924     1.153928    23.902736    -0.158904
C      2.211288     1.968940    23.162824    -0.164113
C    -14.791278    15.201120    23.632557    -0.121527
C     -4.559352    12.894870    12.013506     0.629308
C    -15.463797    17.440877    23.055519    -0.054210
C    -15.551194    16.040470    22.786435     0.297898
C    -13.911105    17.132396    24.729149     0.020212
C    -14.856101    13.707469    23.527168     0.622075
C    -13.953130    15.772448    24.552041    -0.121726
C    -13.031001    10.611881    20.218506     0.613868
C    -12.091844    10.943441    19.092899    -0.025318
C     -5.569137    12.490926    13.025787    -0.039331
C    -12.408998    11.932456    18.177521    -0.100706
C     -7.878376    12.398478    13.777195    -0.159300
C     -7.509589    11.839023    14.926892     0.188679
C    -10.910628    10.341935    18.976287    -0.101031
C     -5.178893    11.945220    14.256783    -0.105694
C     -6.143978    11.627250    15.217053    -0.164781
C    -10.375567    11.632482    17.022898     0.198527
C     -6.930948    12.709969    12.774496    -0.092647
C    -11.481239    12.229406    17.157850    -0.158994
C    -10.055955    10.643151    17.897762    -0.163355
C    -10.355671     4.916239    21.555165    -0.121405
C      7.982787    17.329155     7.679698     0.629321
C    -10.716172     7.266319    21.941135    -0.054188
C     -9.807187     6.218185    21.600058     0.297835
C    -12.454813     5.794166    22.283033     0.020252
C     -9.543912     3.732505    21.123755     0.622049
C    -11.655122     4.731809    21.944693    -0.121774
C     -5.991534     1.247641    23.374697     0.613910
C     -5.541834     1.406170    24.800046    -0.025324
C      7.683281    17.176315     6.232449    -0.039359
C     -5.154941     2.644113    25.284288    -0.100717
C      7.883082    17.970926     3.944554    -0.159344
C      7.085166    16.998967     3.509311     0.188706
C     -5.556807     0.381754    25.649179    -0.100819
C      6.805351    16.182231     5.778046    -0.105662
C      6.492883    16.094979     4.418119    -0.164785
C      6.426479    17.572783     0.061591     0.198673
C      8.239133    18.073350     5.309408    -0.092602
C     -4.771622     2.748591    26.637371    -0.158903
C     -5.103084     0.541230    26.973246    -0.164111
C      5.885376    -1.754785    11.293851    -0.121507
C     27.600551     4.922233     3.487139     0.629306
C      4.582578    -2.928701    12.945034    -0.054229
C      5.052151    -2.855383    11.597699     0.297898
C      5.576959    -0.930262    13.514681     0.020235
C      6.525036    -1.597389     9.947611     0.622051
C      6.087434    -0.794359    12.248373    -0.121726
C      4.674399    -0.315872     5.612435     0.613910
C      3.285992     0.189384     5.336781    -0.025321
C     28.954090     4.329737     3.643443    -0.039325
C      2.178083    -0.538709     5.735616    -0.100705
C     -3.144666     2.384882     3.939079    -0.159301
C     -2.065138     3.157705     4.029412     0.188676
C      3.080593     1.369632     4.757553    -0.101028
C     -3.439234     5.143967     3.786334    -0.105697
C     -2.183590     4.564274     3.991089    -0.164782
C      0.698934     1.095115     4.898528     0.198529
C     29.099586     2.936760     3.707497    -0.092649
C      0.896288    -0.007850     5.482957    -0.158993
C      1.773094     1.813883     4.479162    -0.163355
C     -3.088249    -0.222655    19.505421    -0.121386
C     24.852365     5.400490     6.007164     0.629248
C     -0.752409     0.220806    19.119451    -0.054226
C     -2.043588     0.728438    19.460528     0.297851
C     -1.560834    -1.909121    18.777553     0.020215
C     -4.474863     0.148115    19.936831     0.621999
C     -2.828992    -1.509273    19.115893    -0.121767
C     -8.001762     2.669012    17.685889     0.613879
C     -8.002216     3.145809    16.260540    -0.025375
C     24.808119     5.067194     7.454413    -0.039272
C     -6.964041     3.923211    15.776298    -0.100702
C     25.490718     5.520478     9.742308    -0.159378
C     24.840320     4.444220    10.177551     0.188675
C     -8.963067     2.790208    15.411407    -0.100982
C     24.163532     3.908123     7.908816    -0.105748
C     24.185444     3.584467     9.268743    -0.164724
C     -7.924675     4.014538    13.625271     0.198530
C     25.468583     5.890282     8.377454    -0.092639
C     -6.993327     4.319408    14.423215    -0.158996
C     -8.963968     3.271116    14.087340    -0.163339
C     -3.616168    28.669999     2.393011    -0.121463
C      6.615863    19.760804    10.199723     0.629313
C     -4.288709    27.050375     0.741828    -0.054185
C     -4.376088    27.517558     2.089163     0.297792
C     -2.736024    28.654016     0.172181     0.020266
C     -3.680973    29.325567     3.739251     0.622085
C     -2.778032    29.180621     1.438489    -0.121786
C      9.319263    -3.600265     8.074427     0.613896
C     10.258424    -4.740848     8.350081    -0.025347
C      5.606075    20.839435    10.043419    -0.039307
C     -1.233814    25.580183     7.951246    -0.100676
C      3.296832    21.536395     9.747783    -0.159366
C      3.665618    22.811788     9.657450     0.188705
C     11.439647    -4.541078     8.929309    -0.101050
C      5.996317    22.178360     9.900528    -0.105718
C      5.031229    23.168962     9.695773    -0.164777
C      0.799628    24.730245     8.788334     0.198524
C      4.244263    20.512289     9.979365    -0.092585
C     -0.306051    24.548650     8.203905    -0.159000
C      1.119246    25.982569     9.207700    -0.163348
C     11.994650     0.405176    12.338706    -0.121446
C     19.157979    13.790458     8.526368     0.629316
C     11.634120    -0.435625    10.110485    -0.054169
C     12.543118    -0.206929    11.188736     0.297789
C      9.895493     0.596554    11.214467     0.020290
C     12.806425     0.623443    13.579557     0.622061
C     10.695199     0.834733    12.303668    -0.121783
C     16.358817     3.815257    14.606072     0.613917
C     16.808506     4.970374    13.756118    -0.025354
C     18.858485    12.613531     9.382344    -0.039291
C     17.195382     4.770755    12.441905    -0.100672
C     19.058291    10.234854     9.838116    -0.159369
C     18.260390    10.343913    10.897480     0.188700
C     16.793539     6.217957    14.218733    -0.101047
C     17.980569    12.717059    10.470449    -0.105725
C     17.668111    11.582961    11.225964    -0.164778
C     17.601719     7.071203    12.124370     0.198528
C     19.414332    11.365633     9.066999    -0.092585
C     17.578690     5.890313    11.674893    -0.158998
C     17.247251     7.284887    13.418600    -0.163346
C     -5.289757    -5.145767    23.246588    -0.121386
C      5.250315    16.363177    21.367381     0.629262
C     -6.592553    -3.128841    23.437656    -0.054266
C     -6.122972    -4.332321    24.047817     0.297855
C     -5.598199    -3.634751    21.422129     0.020211
C     -4.650090    -6.390338    23.783386     0.621990
C     -5.087717    -4.799353    21.937576    -0.121771
C     -6.500713   -10.785460    24.841107     0.613919
C     -7.889124   -11.276814    24.541365    -0.025380
C      6.603860    16.794792    21.802350    -0.039279
C     -8.997027   -10.567362    24.972501    -0.100703
C      8.030724    18.023262    23.338837    -0.159379
C      9.110243    17.715075    22.624383     0.188678
C     -8.094533   -12.368570    23.808844    -0.100980
C      7.736125    16.511416    21.025757    -0.105749
C      8.991775    16.978591    21.425414    -0.164724
C     23.049411   -12.109223    23.976097     0.198532
C      6.749372    17.546764    22.976683    -0.092636
C    -10.278827   -11.051604    24.639089    -0.158996
C     -9.402035   -12.831792    23.563302    -0.163341
C     19.262145     1.199544    17.813998    -0.121507
C      2.502106    18.306438    19.693205     0.629293
C     21.597982     0.643553    17.622930    -0.054193
C     20.306796     0.685112    17.012769     0.297894
C     20.789585     1.412443    19.638457     0.020234
C     17.875524     1.387766    17.277200     0.622056
C     19.521420     1.505525    19.123010    -0.121722
C     14.348611    -1.822065    16.219479     0.613867
C     14.348161    -3.294850    16.519221    -0.025316
C      2.457855    19.726436    19.258236    -0.039317
C     15.386331    -4.102919    16.088085    -0.100704
C     14.315511   -10.127127    17.721749    -0.159300
C     13.665122    -9.212060    18.436203     0.188673
C     13.387320    -3.852413    17.251742    -0.101030
C     12.988356   -10.908778    20.034829    -0.105695
C     13.010262    -9.569222    19.635172    -0.164781
C     14.425710    -6.011418    17.084489     0.198526
C      3.118303    20.114259    18.083903    -0.092652
C     15.357048    -5.472819    16.421497    -0.158993
C     13.386422    -5.239540    17.497284    -0.163353
C      7.558928     3.541563     1.348156    -0.121422
C     17.791010    14.757007     5.160494     0.629304
C      6.886417     2.921429     3.576377    -0.054204
C      6.799023     3.854654     2.498126     0.297837
C      8.439087     1.626269     2.472395     0.020228
C      7.494107     4.379645     0.107305     0.622074
C      8.397064     2.459612     1.383194    -0.121776
C     -1.855827    -7.011100    26.454514     0.613891
C     -0.916655    -6.202078    27.304468    -0.025316
C     16.781210    14.082320     4.304518    -0.039374
C      9.941281     9.900042     1.244957    -0.100722
C     14.471962    13.477808     3.848746    -0.159341
C     14.840734    12.761870     2.789382     0.188711
C      0.264562    -5.800341    26.841853    -0.100821
C     17.171438    13.289100     3.216413    -0.105655
C     16.206340    12.616469     2.460898    -0.164784
C     11.974727    11.049954     1.562492     0.198669
C     15.419403    14.190424     4.619863    -0.092602
C     10.869054    10.634625     2.011969    -0.158905
C     12.294328    10.786961     0.268262    -0.164113
C     -4.768150    10.483106     6.520147    -0.121446
C      2.395179     0.488975    16.206066     0.629316
C     -5.128680     8.973793     4.677896    -0.054169
C     -4.219682     9.793245     5.415070     0.297789
C     -6.867307     9.413794     6.123776     0.020290
C     -3.956375    11.448589     7.329588     0.622061
C     -6.067601    10.237987     6.874637    -0.121783
C     -0.403983    10.741700    10.607044     0.613918
C      0.045706     9.428066    11.182440    -0.025355
C      2.095685     1.818730    15.614793    -0.039291
C      0.432582     8.389726    10.352469    -0.100672
C      2.295491     3.402761    13.782670    -0.159369
C      1.497590     4.265673    14.406791     0.188700
C      0.030739     9.204924    12.494189    -0.101047
C      1.217769     2.709299    16.248495    -0.105725
C      0.905311     3.930637    15.644083    -0.164778
C      0.838919     6.964526    12.185961     0.198528
C      2.651532     2.169570    14.376406    -0.092585
C      0.815890     7.165701    10.938540    -0.158998
C      0.484451     7.978527    13.018122    -0.163346
C     11.473043    22.705087     7.166715    -0.121386
C    -11.512485    10.323341    24.854520     0.629262
C     10.170247    21.862111     9.008966    -0.054266
C     10.639828    22.992258     8.271792     0.297855
C     11.164601    20.369554     7.563086     0.020211
C     12.112710    23.792246     6.357274     0.621990
C     11.675083    21.398239     6.812225    -0.121771
C     10.262087    26.905789     3.079818     0.613919
C      8.873676    26.891876     2.504422    -0.025380
C    -10.158940    10.484233    25.445793    -0.039279
C      7.765773    26.910533     3.334393    -0.100703
C     -8.732076    11.200652    27.277916    -0.159379
C     -7.652557    10.736004    26.653795     0.188678
C      8.668267    26.803360     1.192673    -0.100980
C     -9.026675     9.953366    24.812091    -0.105749
C     -7.771025    10.065897    25.416503    -0.164724
C      6.286611    26.818535     1.500901     0.198532
C    -10.013428    11.125260    26.684180    -0.092636
C      6.483973    26.863905     2.748322    -0.158996
C      7.360765    26.822320     0.668740    -0.163341
C      2.499345    14.827697     9.945695    -0.121507
C    -14.260694     7.901839    25.700368     0.629293
C      4.835182    14.940217     9.368657    -0.054193
C      3.543996    14.391020     9.099573     0.297894
C      4.026785    16.301285    11.042287     0.020234
C      1.112724    14.268703     9.840306     0.622057
C      2.758620    15.808352    10.865179    -0.121722
C     -2.414189    14.957575     6.531644     0.613868
C     -2.414639    15.953541     5.406037    -0.025316
C    -14.304945     6.815155    26.712649    -0.039317
C     -1.376469    15.984192     4.490659    -0.100704
C     -2.447289    20.411049     0.090333    -0.159300
C     -3.097678    20.572262     1.240030     0.188673
C     -3.375480    16.866703     5.289425    -0.101030
C     -3.774444    22.805065     0.569921    -0.105695
C     -3.752538    21.789184     1.530191    -0.164781
C     -2.337090    17.801342     3.336036     0.198526
C    -13.644497     5.604240    26.461358    -0.092652
C     -1.405752    16.957876     3.470988    -0.158993
C     -3.376378    17.772903     4.210900    -0.163354
C     24.321728    -0.603209     3.741167    -0.121422
C      1.028210    -2.909240    15.360218     0.629304
C     23.649217     1.636560     4.318205    -0.054204
C     23.561823     0.236157     4.587289     0.297837
C     25.201887     1.328047     2.644575     0.020228
C     24.256907    -2.096857     3.846556     0.622074
C     25.159864    -0.031898     2.821683    -0.121776
C     14.906973    26.415899     7.155218     0.613891
C     15.846145    26.747480     8.280825    -0.025316
C      0.018410    -3.313203    14.347937    -0.039374
C     26.704081    -3.871770     9.196203    -0.100722
C     -2.290838    -3.405664    13.596529    -0.159341
C     -1.922066    -3.965142    12.446832     0.188711
C     17.027362    26.145976     8.397437    -0.100821
C      0.408638    -3.858932    13.116941    -0.105655
C     -0.556460    -4.176920    12.156671    -0.164784
C     -4.788073    -4.171722    10.350826     0.198669
C     -1.343397    -3.094155    14.599228    -0.092602
C     27.631854    -3.574800    10.215874    -0.158905
C     29.057128    -5.161069     9.475962    -0.164114
C     17.582285    20.720232     5.818559    -0.121387
C     13.570406     1.525127    19.694026     0.629267
C     17.221779    23.070304     5.432589    -0.054227
C     18.130768    22.022177     5.773666     0.297853
C     15.483133    21.598145     5.090691     0.020218
C     18.394049    19.536506     6.249969     0.621991
C     16.282829    20.535794     5.429031    -0.121769
C     21.946397    17.051600     3.999027     0.613900
C     22.396078    17.210102     2.573678    -0.025385
C     13.270920     1.372315    21.141275    -0.039271
C     22.782965    18.448035     2.089436    -0.100699
C     13.470751     2.166969    23.429170    -0.159380
C     12.672841     1.195018    23.864413     0.188676
C     22.381094    16.185669     1.724545    -0.100981
C     12.392996     0.378239    21.595678    -0.105753
C     12.080546     0.291013    22.955605    -0.164725
C     12.014200     1.768899    27.312133     0.198535
C     13.826784     2.269367    22.064316    -0.092634
C     23.166266    18.552488     0.736353    -0.158995
C     22.834799    16.345121     0.400478    -0.163338
C      0.297869    14.049401    16.079873    -0.121444
C     -0.337373   -10.881716    23.886585     0.629311
C     -1.004951    12.875454    14.428690    -0.054203
C     -0.535360    12.948797    15.776025     0.297792
C     -0.010578    14.873882    13.859043     0.020287
C      0.937547    14.206823    17.426113     0.622062
C      0.499914    15.009809    15.125351    -0.121785
C     -0.913032    15.488421    21.761289     0.613938
C     -2.301435    15.993682    22.036943    -0.025350
C      1.016164   -11.474215    23.730281    -0.039300
C     -3.409350    15.265582    21.638108    -0.100675
C      2.443004   -13.419075    23.434645    -0.159368
C      3.522530   -12.646254    23.344312     0.188703
C     -2.506827    17.173941    22.616171    -0.101046
C      2.148437   -10.659987    23.587390    -0.105721
C      3.404079   -11.239685    23.382635    -0.164778
C     -4.888488    16.899422    22.475196     0.198525
C      1.161659   -12.867192    23.666227    -0.092587
C     -4.691142    15.796445    21.890767    -0.158999
C     -3.814322    17.618198    22.894562    -0.163349
C     -8.675866    15.581377     7.868303    -0.121403
C     -3.085594   -10.403507    21.366560     0.629287
C     -6.340021    16.024845     8.254273    -0.054187
C     -7.631204    16.532470     7.913196     0.297833
C     -7.148441    13.894924     8.596171     0.020249
C    -10.062486    15.952138     7.436893     0.622055
C     -8.416603    14.294765     8.257831    -0.121772
C     19.936246    18.473078     9.687835     0.613892
C     19.935810    18.949902    11.113184    -0.025314
C     -3.129858   -10.736830    19.919311    -0.039359
C    -12.551607    19.727312    11.597426    -0.100720
C    -13.622369    21.324694    17.631416    -0.159341
C    -14.272772    20.248428    17.196173     0.188706
C     18.974971    18.594317    11.962317    -0.100820
C    -14.949529    19.712372    19.464908    -0.105656
C    -14.927636    19.388691    18.104981    -0.164784
C    -13.512213    19.818680    13.748453     0.198668
C     -2.469407    -9.913759    18.996270    -0.092607
C    -12.580876    20.123535    12.950509    -0.158904
C    -14.551512    19.075249    13.286384    -0.164112
C      1.971522    12.866071    24.980713    -0.121527
C     12.203448     3.956729    17.174001     0.629308
C      1.299003    11.246478    26.631896    -0.054210
C      1.211606    11.713635    25.284561     0.297898
C      2.851695    12.850129    27.201543     0.020212
C      1.906699    13.521614    23.634473     0.622075
C      2.809670    13.376711    25.935235    -0.121726
C      3.731799    12.203982    19.299297     0.613868
C      4.670956    11.063394    19.023643    -0.025318
C     11.193663     5.035363    17.330305    -0.039331
C      4.353802     9.776151    19.422478    -0.100706
C      8.884424     5.732328    17.625941    -0.159300
C      9.253211     7.007723    17.716274     0.188679
C      5.852172    11.263153    18.444415    -0.101031
C     11.583907     6.374291    17.473196    -0.105694
C     10.618822     7.364896    17.677951    -0.164781
C      6.387233     8.926196    18.585390     0.198527
C      9.831852     4.708218    17.394359    -0.092647
C      5.281561     8.744612    19.169819    -0.158994
C      6.706845    10.178512    18.166024    -0.163354
C      6.407129    16.209343    15.035018    -0.121405
C     -8.780013    -2.013586    18.847356     0.629321
C      6.046628    15.368584    17.263239    -0.054188
C      6.955613    15.597259    16.184988     0.297835
C      4.307987    16.400742    16.159257     0.020252
C      7.218888    16.427586    13.794167     0.622050
C      5.107678    16.638900    15.070056    -0.121774
C     10.771266    19.619381    12.767652     0.613910
C     11.220966    20.774514    13.617606    -0.025324
C     -9.079519    -3.190528    17.991380    -0.039359
C     11.607859    20.574920    14.931819    -0.100717
C     24.645882    -5.569214    17.535608    -0.159344
C     23.847966    -5.460175    16.476244     0.188706
C     11.205993    22.022088    13.154991    -0.100819
C     23.568151    -3.087022    16.903275    -0.105662
C     23.255683    -4.221134    16.147760    -0.164785
C     23.189279    -8.732909    15.249354     0.198673
C     -8.523667    -4.438420    18.306725    -0.092602
C     11.991178    21.694492    15.698831    -0.158903
C     11.659716    23.089033    13.955124    -0.164111
C     22.648176    10.658194     4.127136    -0.121507
C     10.837751     0.558891     6.006343     0.629306
C     21.345378    12.675116     3.936068    -0.054229
C     21.814951    11.471625     3.325907     0.297898
C     22.339759    12.169245     5.951595     0.020235
C     23.287836     9.413612     3.590338     0.622051
C     22.850234    11.004633     5.436148    -0.121726
C     21.437199     5.018471     2.532617     0.613910
C     20.048792     4.527123     2.832359    -0.025321
C     12.191290     0.990498     5.571374    -0.039325
C     18.940883     5.236567     2.401223    -0.100705
C     13.618134     2.218939     4.034887    -0.159301
C     14.697662     1.910765     4.749341     0.188676
C     19.843393     3.435380     3.564880    -0.101028
C     13.323566     0.707137     6.347967    -0.105697
C     14.579210     1.174304     5.948310    -0.164781
C     17.461734     3.694724     3.397627     0.198529
C     12.336786     1.742448     4.397041    -0.092649
C     17.659088     4.752331     2.734635    -0.158993
C     18.535894     2.972163     3.810422    -0.163355
C     13.674551    17.003607     9.559726    -0.121386
C      8.089565     2.502184     7.680519     0.629247
C     16.010391    16.447619     9.750794    -0.054226
C     14.719212    16.489190    10.360955     0.297851
C     15.201966    17.216472     7.735267     0.020215
C     12.287937    17.191840    10.096524     0.621999
C     13.933808    17.309563     8.250714    -0.121767
C      8.761038    13.982029    11.154245     0.613879
C      8.760584    12.509238    10.854503    -0.025375
C      8.045319     3.922190     8.115488    -0.039272
C      9.798759    11.701176    11.285639    -0.100702
C      8.727918     5.676938     9.651975    -0.159378
C      8.077520     6.591991     8.937521     0.188675
C      7.799733    11.951661    10.121982    -0.100982
C      7.400732     4.895244     7.338895    -0.105748
C      7.422644     6.234807     7.738552    -0.164724
C      8.838125     9.792659    10.289235     0.198530
C      8.705783     4.310035     9.289821    -0.092639
C      9.769473    10.331270    10.952227    -0.158996
C      7.798832    10.564529     9.876440    -0.163339
C     13.146632   -12.262346    26.025568    -0.121463
C    -10.146937    -1.046973    22.213230     0.629313
C     12.474091   -12.882521    23.797347    -0.054185
C     12.386712   -11.949277    24.875598     0.297792
C     14.026776   -14.177660    24.901329     0.020266
C     13.081827   -11.424240    27.266419     0.622085
C     13.984768   -13.344298    25.990530    -0.121786
C     26.082063     8.792801     0.919210     0.613896
C     27.021224     9.601807     0.069256    -0.025347
C    -11.156725    -1.721644    23.069206    -0.039307
C     15.528986    -5.903865    26.128767    -0.100676
C    -13.465968    -2.326148    23.524978    -0.159366
C    -13.097182    -3.042065    24.584342     0.188705
C     28.202447    10.003552     0.531871    -0.101050
C    -10.766483    -2.514843    24.157311    -0.105719
C    -11.731571    -3.187460    24.912826    -0.164777
C     17.562428    -4.753958    25.811232     0.198524
C    -12.518537    -1.613546    22.753861    -0.092585
C     16.456749    -5.169295    25.361755    -0.159000
C     17.882046    -5.016927    27.105462    -0.163348
N     -0.798681    -7.026627    22.343528    -0.196735
N      2.640156    -5.931715    22.394444    -0.674465
N     -4.300706    21.480021    14.697774    -0.152165
N     -4.604904    21.296839    13.498531    -0.153652
N     15.991855     4.806848    18.717058    -0.196764
N     15.877881     8.413985    18.666142    -0.674479
N     10.510047    11.007359    26.362812    -0.152124
N     21.613834    26.463404     0.188331    -0.153677
N     10.646951     0.063378    17.091606    -0.196800
N      9.026105    -2.317022    19.267269    -0.674479
N      3.308709     2.928270    25.147419    -0.152072
N      2.517284     3.886158    25.004802    -0.153644
N     -3.489237   -13.646966    23.968980    -0.196767
N    -16.368333    15.639667    21.793317    -0.674490
N     -9.517318    11.997548    15.913167    -0.152128
N     -8.350404    11.570679    16.055784    -0.153675
N    -11.973827     7.059446    22.287412    -0.196799
N     -8.535003     6.556075    21.313729    -0.674478
N      6.874391    17.792789     1.422612    -0.152080
N      6.570203    16.845812     2.180865    -0.153649
N      4.816596    -1.997987    13.852473    -0.196748
N      4.702581    -3.845678    10.754041    -0.674493
N     -0.665334     1.523089     4.659829    -0.152130
N     -0.736629     2.735580     4.361455    -0.153673
N     -0.528242    -1.033888    18.773174    -0.196735
N     -2.149075     2.040501    19.746857    -0.674465
N     -7.866571     4.510143    12.264250    -0.152155
N     24.867594     3.907682    11.505997    -0.153646
N    -14.664317    11.777344    27.208113    -0.196784
N     -5.193216    26.857901     2.932821    -0.674477
N      1.657881    23.586659     9.027033    -0.152122
N      2.824798    23.923606     9.325407    -0.153679
N     10.376464    -0.032303    10.116507    -0.196812
N     13.815301    -0.623843    11.039275    -0.674478
N     18.049619     8.139871    11.253338    -0.152126
N     17.745438     9.270029    11.694329    -0.153674
N     -6.358551    -2.808345    22.177917    -0.196669
N     -6.472524    -4.567790    25.327264    -0.674465
N     21.685139   -12.529932    23.724807    -0.152162
N     10.438754    18.213697    22.823937    -0.153653
N    -11.703433     0.971026    18.882669    -0.196802
N     20.201292     0.277037    15.733322    -0.674492
N     14.483817    -7.437898    17.335779    -0.152123
N     13.692394    -7.793324    18.236649    -0.153665
N      7.685887     1.870138     3.570355    -0.196771
N      5.981898     4.915113     2.647587    -0.674476
N     12.832991    11.828474     2.433524    -0.152077
N     13.999903    11.918396     1.992533    -0.153654
N     27.139264     8.777351     5.030196    -0.196812
N     -2.947499     9.872262     4.979280    -0.674478
N      1.286819     5.675861    12.675950    -0.152127
N      0.982638     5.492702    13.875193    -0.153675
N     10.404249    20.610894     8.656666    -0.196670
N     10.290276    24.218032     8.707582    -0.674465
N      4.922339    26.811261     1.010912    -0.152162
N     -6.324046    10.659517    27.185393    -0.153654
N      5.059367    15.867454    10.282118    -0.196802
N      3.438492    13.487014     8.106455    -0.674492
N     -2.278983    18.732195     2.226305    -0.152124
N     -3.070406    19.690086     2.368922    -0.153665
N     24.448687     2.156981     3.404744    -0.196771
N     22.744698    -0.164627     5.580407    -0.674476
N     -3.929809    -3.806635    11.460557    -0.152077
N     -2.762897    -4.233507    11.317940    -0.153654
N     15.964119    22.863425     5.086312    -0.196735
N     19.402956    22.360072     6.059995    -0.674465
N     12.462094     1.988880    25.951112    -0.152165
N     12.157896     1.041888    25.192859    -0.153652
N     -0.770945    13.806151    13.521251    -0.196764
N     -0.884919    11.958518    16.619683    -0.674479
N     -6.252753    17.327400    22.713895    -0.152124
N      4.851034   -13.068385    23.012269    -0.153677
N     -6.115849    14.770157     8.600550    -0.196800
N     -7.736695    17.844527     7.626867    -0.674479
N    -13.454091    20.314311    15.109474    -0.152072
N    -14.245516    19.711864    15.867727    -0.153644
N     13.273563    27.581230     0.165611    -0.196767
N      0.394467    11.053963    24.440903    -0.674490
N      7.245482     7.782606    18.346691    -0.152128
N      8.412396     8.119548    18.048317    -0.153675
N      4.788973    15.771905    17.257217    -0.196799
N      8.227797    15.180347    16.334449    -0.674478
N     23.637191    -7.664224    16.120386    -0.152080
N     23.333003    -6.534074    15.679395    -0.153649
N     21.579396    12.995636     5.195807    -0.196749
N     21.465381    11.236131     2.046460    -0.674493
N     16.097466     3.274020     3.648917    -0.152130
N     16.026171     2.409384     4.549787    -0.153672
N     16.234558    16.775069     8.491055    -0.196735
N     14.613725    16.081139    11.640402    -0.674465
N      8.896229     8.366175    10.037945    -0.152156
N      8.104794     8.010731     9.137075    -0.153646
N      2.098483    17.674469    23.803369    -0.196784
N     11.569584   -10.888820    24.726137    -0.674477
N     18.420681    -3.975455    24.940200    -0.152122
N    -13.938002    -3.885525    25.381191    -0.153679
O      2.904329    -4.355273    20.194965    -0.577068
O      5.066267    -4.968494    18.039010    -0.583219
O     -3.805250    15.989619    10.114865    -0.594098
O     -2.340395    15.584416    11.731557    -0.585188
O      0.980851    -3.596367    19.270828    -0.565423
O      4.977748    -4.153969    15.906597    -0.579246
O     17.276140     9.188566    20.865621    -0.577096
O    -17.548220    11.022499    23.021576    -0.583250
O     16.343629    25.448336     3.571997    -0.594103
O     15.473298    26.694319     1.955305    -0.585176
O    -14.892790     7.628074    21.789758    -0.565478
O    -16.750743    11.210588    25.153989    -0.579291
O      6.399035    -2.222677    18.572798    -0.577070
O      4.207148    -1.588279    20.692072    -0.583251
O     13.164937    24.804770     1.348156    -0.594089
O     14.187696    23.451001     2.778159    -0.585160
O      5.927879    -1.288355    16.564114    -0.565503
O      2.111574    -0.858449    20.149524    -0.579191
O    -15.403694    13.194299    22.487788    -0.577074
O    -14.074984    11.339189    20.368514    -0.583238
O     -3.352428    12.778238    12.338706    -0.594137
O     -4.969711    13.291227    10.908703    -0.585136
O    -14.365729    13.061563    24.496472    -0.565511
O    -12.688369     9.606744    20.911062    -0.579172
O     -8.270833     3.863047    21.048204    -0.577068
O     -6.108874     2.302561    22.657231    -0.583244
O      7.369941    16.569141     8.468883    -0.594093
O      8.834790    18.171835     8.011468    -0.585238
O    -10.194315     2.683266    20.853029    -0.565487
O     -6.197388     0.048578    23.018017    -0.579249
O      6.100816    -2.328181     8.983509    -0.577078
O      4.802020    -1.378062     6.317308    -0.583235
O     27.518754     6.173447     3.548730    -0.594102
O     26.648420     4.150356     3.278003    -0.585174
O      7.457498    -0.747601     9.872881    -0.565452
O      5.599481     0.374606     5.088228    -0.579274
O     -4.776141     1.391901    20.012382    -0.577074
O     -6.968050     2.910032    18.403355    -0.583231
O     24.340085     4.569342     5.217979    -0.594098
O     25.362850     6.484651     5.675394    -0.585138
O     -5.247295    -0.814829    20.207557    -0.565449
O     -9.063629     2.075254    18.042569    -0.579177
O     -4.228554    28.682032     4.703353    -0.577092
O      8.275270    -3.834015     7.369554    -0.583255
O      7.822785    20.100750    10.138132    -0.594139
O      6.205506    18.605839    10.408859    -0.585137
O      7.984478    -1.120320     3.813981    -0.565532
O      9.661902    -2.497921     8.598634    -0.579186
O     14.079503     0.492742    13.504279    -0.577096
O     16.241469     2.666449    14.051206    -0.583238
O     18.545137    14.853921     8.789977    -0.594114
O     20.009970    13.656430     7.630699    -0.585203
O     12.156037     0.913617    14.623591    -0.565482
O     16.152979     4.105907    15.822834    -0.579253
O     -5.074295    -6.859869    24.898318    -0.577068
O     -6.373084    -9.643921    25.408564    -0.583231
O      5.168503    15.790898    20.252997    -0.594087
O      4.298194    16.568006    22.140415    -0.585164
O     -3.717638    -6.879957    23.084809    -0.565419
O     -5.575635   -11.584679    24.505231    -0.579283
O     17.574231     0.831292    16.162268    -0.577082
O     15.382315    -1.321237    15.652022    -0.583231
O      1.989841    18.038569    20.807589    -0.594113
O      3.012581    17.477030    18.920171    -0.585151
O     17.103101     2.103701    17.975777    -0.565477
O     13.286748    -1.216289    16.555355    -0.579168
O      6.946527     5.536350     0.182583    -0.577061
O     -2.899813    -7.504658    27.009380    -0.583257
O     18.997929    14.533692     4.896885    -0.594115
O     17.380665    15.515614     6.056163    -0.585145
O     -3.190612   -11.940728    26.436995    -0.565544
O     -1.513204    -7.108307    25.237752    -0.579196
O     -2.683297    11.448745     7.178759    -0.577096
O     -0.521331    10.835565     9.334714    -0.583238
O      1.782337     0.185545    17.258859    -0.594114
O      3.247170    -0.219688    15.642167    -0.585203
O     -4.606763    12.207669     8.102896    -0.565482
O     -0.609821    11.650131    11.467127    -0.579253
O     11.688505    24.992572     6.508103    -0.577068
O     10.389716    26.826464     4.352148    -0.583231
O    -11.594297     9.644385    23.801727    -0.594087
O    -12.464606    10.890399    25.418419    -0.585164
O     13.045162    23.432062     5.583966    -0.565419
O     11.187165    27.014513     2.219735    -0.579282
O      0.811431    13.581372     8.800926    -0.577082
O     -1.380485    14.215730     6.681652    -0.583231
O    -14.772959     9.000862    26.025568    -0.594113
O    -13.750219     7.647065    24.595565    -0.585151
O      0.340301    14.515731    10.809610    -0.565477
O     -3.476052    14.945570     7.224200    -0.579168
O     23.709327    -2.610008     4.885936    -0.577062
O     13.862987    27.143204     7.005210    -0.583258
O      2.235129    -3.025877    15.035018    -0.594115
O      0.617865    -2.512861    16.465021    -0.585145
O     13.572188    28.865500     2.877252    -0.565544
O     15.249596    25.410749     6.462662    -0.579195
O     19.667129    19.667049     6.325520    -0.577068
O     21.829067    18.106533     4.716493    -0.583219
O     12.957550     0.765099    18.904841    -0.594098
O     14.422405     2.367801    19.362256    -0.585188
O     17.743651    18.487271     6.520695    -0.565422
O     21.740548    15.852543     4.355707    -0.579246
O      0.513340    13.476048    18.390215    -0.577096
O     -0.785420    14.426218    21.056416    -0.583250
O     -0.419171    -9.630503    23.824994    -0.594103
O     -1.289502   -11.653588    24.095721    -0.585177
O      1.870010    15.056612    17.500843    -0.565478
O      0.012057    16.178909    22.285496    -0.579291
O    -10.363765    17.195923     7.361342    -0.577071
O     20.969948    18.714084     8.970369    -0.583251
O     -3.597863   -11.234639    22.155745    -0.594089
O     -2.575104    -9.319339    21.698330    -0.585160
O     22.690679    14.989189     7.166167    -0.565503
O     18.874374    17.879313     9.331155    -0.579190
O      1.359106    12.878060    22.670371    -0.577074
O      2.687816    11.970245    20.004170    -0.583238
O     13.410372     4.296676    17.235592    -0.594137
O     11.793089     2.801760    16.964865    -0.585136
O      2.397071    14.684007    23.559743    -0.565511
O      4.074431    13.306315    18.775090    -0.579172
O      8.491967    16.296887    13.869445    -0.577068
O     10.653926    18.470583    13.322518    -0.583244
O     -9.392859    -0.950128    18.583747    -0.594093
O     -7.928010    -2.147597    19.743025    -0.585238
O      6.568485    16.717741    12.750133    -0.565487
O     10.565412    19.910008    11.550890    -0.579248
O     22.863616     8.944061     2.475406    -0.577078
O     21.564820     6.159999     1.965160    -0.583234
O     10.755954    -0.013366     7.120727    -0.594102
O      9.885620     0.763705     5.233309    -0.585174
O     24.220298     8.924007     4.288915    -0.565452
O     22.362281     4.219259     2.868493    -0.579274
O     11.986659    16.635386    11.211456    -0.577074
O      9.794750    14.482867    11.721702    -0.583231
O      7.577285     2.234293     6.566135    -0.594098
O      8.600050     1.672790     8.453553    -0.585138
O     11.515505    17.907761     9.397947    -0.565449
O      7.699171    14.587798    10.818369    -0.579177
O     12.534246   -10.267536    27.191141    -0.577092
O     25.038070     8.299232     0.364344    -0.583255
O     -8.940015    -1.270283    22.476839    -0.594139
O    -10.557294    -0.288383    21.317561    -0.585137
O     24.747278     3.863173     0.936729    -0.565532
O     26.424702     8.695617     2.135972    -0.579186
O      3.400500    -2.404274    17.851500    -1.018548
O    -14.575395    10.306731    23.209086    -1.018576
O     -7.774670     0.858042    20.530293    -1.018599
O      7.774853    -0.857784     6.843431    -1.018577
O     14.575705     1.546747    16.365655    -1.018534
O     -3.400261    -9.448431    24.694931    -1.018594
O     -2.187095    13.399789     9.522224    -1.018531
O     13.362539    26.110693     4.164638    -1.018594
O     20.163300    16.662054     6.843431    -1.018540
O      2.187405    14.946486    20.530293    -1.018575
O      8.988130    17.350838    11.008069    -1.018597
O     24.537653     6.355503     2.678793    -1.018577

The following XYZ coordinates are in angstroms. Other properties are in atomic units.
The sperically averaged electron density of each atom fit to a function of the form exp(a - br)
eigen_1, eigen_2 and eigen_3 are the three eigenvalues of traceless quadrupole moment tensor
  atom number  atomic symbol              X              Y              Z     net charge C6 coefficient C8 coefficient C10 coefficient fluctuating dipole atomic polarizability isotropic forcefield polarizability              a              b squared Pearson coefficient          <r^3>          <r^4>         wp_QDO          m_QDO          q_QDO       dipole_x       dipole_y       dipole_z         dipole            Qxy            Qxz            Qyz     Q(x^2-y^2)  Q(3z^2 - R^2)        eigen_1        eigen_2        eigen_3 static polarizability      alpha(xx)      alpha(xy)      alpha(xz)      alpha(yy)      alpha(yz)      alpha(zz) atomic spin moment
            1             In       1.522401      -1.738125      18.276614       1.450520     174.513386 0.36944722E+04  0.13460640E+06                                20.573488                           16.097849       0.960962       2.029163                    0.997307      72.647090     189.475687       0.639114       0.263036      -1.315132       0.055437      -0.024276      -0.008162       0.061067       0.051373       0.028115       0.023655      -0.108337      -0.087853      -0.069088      -0.028596       0.097684             27.264506      28.536953      -1.355204      -3.059020      22.076811      -1.562575      31.179755           0.000819
            2             In     -13.321323       8.758079      22.783972       1.450553     174.457505 0.36933821E+04  0.13455180E+06                                20.565056                           16.091831       0.960654       2.029082                    0.997303      72.641292     189.427297       0.639474       0.262917      -1.315330      -0.041425       0.044155       0.008167       0.061094       0.074056      -0.012737      -0.034075       0.019767      -0.087901      -0.069014      -0.028556       0.097570             27.252501      23.637076      -3.081298       0.454296      26.952949       3.401688      31.167477           0.000819
            3             In       4.059713      -2.208795      15.933424       1.450621     174.433850 0.36927415E+04  0.13452237E+06                                20.563338                           16.090600       0.962049       2.029489                    0.997311      72.637209     189.411183       0.639490       0.262922      -1.315325      -0.013681      -0.005293       0.059313       0.061100       0.040337       0.027350       0.022539      -0.103667      -0.155499      -0.069196      -0.028598       0.097794             27.249948      31.287377      -2.862852      -2.797911      22.815564      -1.194403      27.646902           0.000819
            4             In     -14.610581      10.993755      25.127162       1.450661     174.437938 0.36928619E+04  0.13452627E+06                                20.562148                           16.089241       0.960827       2.029165                    0.997302      72.635839     189.399993       0.639621       0.262869      -1.315407      -0.000434      -0.014592      -0.059363       0.061132       0.063834      -0.011925      -0.033014       0.029832      -0.155530      -0.068996      -0.028549       0.097545             27.249288      25.555481      -4.888176       0.194376      28.546085       3.037217      27.646296           0.000819
            5             In      -9.652779       0.893120      19.740835       1.450570     174.454351 0.36932427E+04  0.13454585E+06                                20.565263                           16.092008       0.961046       2.029194                    0.997307      72.641158     189.428187       0.639440       0.262932      -1.315306       0.055489       0.005091       0.025159       0.061139      -0.001330      -0.058277       0.030965      -0.014221       0.194198      -0.068940      -0.028662       0.097602             27.252588      28.523640      -1.970311       2.702577      30.243619      -3.158197      22.990505           0.000820
            6             In       9.028945      -0.451603       8.397164       1.450572     174.450701 0.36932637E+04  0.13454505E+06                                20.563339                           16.090310       0.960812       2.029135                    0.997306      72.639517     189.414713       0.639586       0.262875      -1.315394      -0.041419      -0.015028      -0.042370       0.061128      -0.048037      -0.057514       0.032032       0.015838      -0.099886      -0.068827      -0.028695       0.097522             27.250665      23.635001       1.933510       2.443258      27.164350      -3.523561      30.952644           0.000819
            7             In      -7.115446      -0.900793      21.320025       1.450632     174.486604 0.36938129E+04  0.13457566E+06                                20.571065                           16.096082       0.961881       2.029446                    0.997311      72.641727     189.453687       0.639172       0.263025      -1.315153      -0.013700       0.054016      -0.025105       0.061120       0.003518      -0.048408       0.045139       0.012994       0.194718      -0.069288      -0.028557       0.097845             27.261146      31.300874      -0.992551       3.880276      27.485460      -1.494573      22.997105           0.000819
            8             In       7.739645       0.459792       5.289425       1.450643     174.445562 0.36930107E+04  0.13453444E+06                                20.563959                           16.090864       0.960619       2.029102                    0.997298      72.637820     189.413526       0.639505       0.262911      -1.315340      -0.000414      -0.044108       0.042282       0.061102      -0.042267      -0.049162       0.044039       0.048392      -0.099938      -0.069205      -0.028395       0.097599             27.251200      25.558672       2.613394       4.137584      25.243690      -1.126455      30.951237           0.000818
            9             In      12.697601       0.845521      16.729999       1.450536     174.458044 0.36934072E+04  0.13455292E+06                                20.565065                           16.091857       0.960769       2.029112                    0.997304      72.641620     189.428181       0.639475       0.262916      -1.315331       0.055429       0.019225      -0.016988       0.061078      -0.049861       0.030573      -0.054193      -0.055050       0.072310      -0.069031      -0.028549       0.097580             27.252481      28.520838       3.323894       0.354638      27.540250       4.720824      25.696356           0.000819
           10             In      -2.146183      -8.305960      23.566313       1.450540     174.512527 0.36944376E+04  0.13460485E+06                                20.573455                           16.097802       0.960846       2.029134                    0.997306      72.646703     189.474592       0.639113       0.263037      -1.315131      -0.041386      -0.029173       0.034177       0.061089      -0.025784       0.070547       0.002437       0.075043       0.078116      -0.069065      -0.028606       0.097672             27.264498      23.646008       1.149145      -2.897860      33.075337       0.121270      25.072148           0.000819
           11             In      15.234944       3.110104      17.494000       1.450633     174.428481 0.36927236E+04  0.13451978E+06                                20.561265                           16.088797       0.961745       2.029409                    0.997309      72.635354     189.396819       0.639639       0.262864      -1.315415      -0.013674      -0.048707      -0.034261       0.061100      -0.043674       0.021344      -0.067280      -0.025751       0.078105      -0.069037      -0.028641       0.097678             27.247800      31.284017       3.854663      -1.080130      25.402160       2.689029      25.057222           0.000819
           12             In      -3.435473     -11.453032      24.330861       1.450646     174.446723 0.36929590E+04  0.13453258E+06                                20.564563                           16.091289       0.960766       2.029138                    0.997300      72.638409     189.417348       0.639462       0.262929      -1.315314      -0.000413       0.058689       0.017053       0.061118      -0.021455       0.061330      -0.010571       0.105770       0.072428      -0.069174      -0.028489       0.097663             27.251916      25.557123       2.276794      -4.331028      30.504018      -1.908444      25.694609           0.000819
           13             In      -4.065199      14.065929       9.097110       1.450536     174.457974 0.36934063E+04  0.13455287E+06                                20.565059                           16.091854       0.960770       2.029112                    0.997304      72.641607     189.428129       0.639475       0.262916      -1.315331       0.055428      -0.024325       0.008156       0.061078       0.051407      -0.027895      -0.023360      -0.108454      -0.087903      -0.069031      -0.028549       0.097580             27.252473      28.520854      -1.354819       3.055898      22.068992       1.562059      31.167574           0.000819
           14             In      14.616617      24.562049       4.589752       1.450540     174.512536 0.36944378E+04  0.13460485E+06                                20.573456                           16.097802       0.960847       2.029134                    0.997306      72.646698     189.474574       0.639113       0.263037      -1.315131      -0.041386       0.044184      -0.008177       0.061089       0.073988       0.012943       0.034378       0.019718      -0.087859      -0.069065      -0.028606       0.097671             27.264504      23.646021      -3.084217      -0.453700      26.967870      -3.404819      31.179621           0.000819
           15             In      -1.527856      13.595304      11.440300       1.450633     174.428352 0.36927219E+04  0.13451970E+06                                20.561253                           16.088792       0.961747       2.029409                    0.997309      72.635348     189.396783       0.639640       0.262864      -1.315415      -0.013674      -0.005318      -0.059312       0.061100       0.040321      -0.027152      -0.022306      -0.103649      -0.155589      -0.069037      -0.028641       0.097678             27.247779      31.283971      -2.862727       2.798196      22.814691       1.195205      27.644676           0.000819
           16             In      13.327327      26.797681       2.246562       1.450646     174.446688 0.36929585E+04  0.13453256E+06                                20.564559                           16.091287       0.960767       2.029138                    0.997300      72.638412     189.417351       0.639462       0.262929      -1.315314      -0.000413      -0.014576       0.059353       0.061118       0.063841       0.012085       0.033295       0.029791      -0.155510      -0.069174      -0.028489       0.097663             27.251912      25.557113      -4.889178      -0.193709      28.549652      -3.036766      27.648970           0.000819
           17             In      18.285201      16.697147       7.632889       1.450520     174.513159 0.36944695E+04  0.13460626E+06                                20.573464                           16.097839       0.960967       2.029165                    0.997307      72.647072     189.475582       0.639114       0.263035      -1.315133       0.055437       0.005069      -0.025105       0.061067      -0.001337       0.058548      -0.030649      -0.014281       0.194318      -0.069089      -0.028595       0.097684             27.264460      28.536957      -1.971546      -2.703136      30.257234       3.160298      22.999189           0.000819
           18             In       3.441477      15.352638      18.976560       1.450553     174.457501 0.36933826E+04  0.13455182E+06                                20.565055                           16.091832       0.960654       2.029082                    0.997303      72.641295     189.427301       0.639474       0.262917      -1.315330      -0.041425      -0.015004       0.042323       0.061094      -0.048058       0.057766      -0.031789       0.015808      -0.099778      -0.069015      -0.028556       0.097570             27.252497      23.637085       1.934073      -2.441358      27.167950       3.525810      30.952456           0.000819
           19             In      20.822513      14.903204       6.053699       1.450621     174.433653 0.36927388E+04  0.13452224E+06                                20.563315                           16.090589       0.962054       2.029491                    0.997311      72.637192     189.411072       0.639490       0.262922      -1.315326      -0.013680       0.054014       0.025072       0.061100       0.003519       0.048608      -0.044841       0.013040       0.194622      -0.069197      -0.028597       0.097794             27.249904      31.287277      -0.991640      -3.878227      27.473513       1.494794      22.988923           0.000819
           20             In       2.152219      16.264092      22.084299       1.450661     174.437956 0.36928630E+04  0.13452632E+06                                20.562149                           16.089244       0.960827       2.029166                    0.997302      72.635840     189.399991       0.639621       0.262869      -1.315407      -0.000435      -0.044114      -0.042318       0.061132      -0.042244       0.049320      -0.043722       0.048379      -0.099891      -0.068997      -0.028548       0.097545             27.249286      25.555467       2.612390      -4.136115      25.240965       1.129058      30.951426           0.000819
           21             In       7.110021      16.649605      10.643725       1.450569     174.454259 0.36932420E+04  0.13454581E+06                                20.565254                           16.092005       0.961048       2.029194                    0.997307      72.641158     189.428169       0.639440       0.262932      -1.315306       0.055489       0.019244       0.016988       0.061139      -0.049805      -0.030291       0.054449      -0.054897       0.072170      -0.068940      -0.028662       0.097602             27.252570      28.523633       3.325651      -0.355069      27.538743      -4.719793      25.695335           0.000820
           22             In      25.791745       7.497994       3.807411       1.450572     174.450677 0.36932633E+04  0.13454503E+06                                20.563338                           16.090310       0.960812       2.029135                    0.997306      72.639516     189.414711       0.639586       0.262875      -1.315394      -0.041419      -0.029179      -0.034200       0.061127      -0.025791      -0.070358      -0.002181       0.075097       0.077889      -0.068827      -0.028695       0.097522             27.250664      23.635003       1.149200       2.896091      33.057058      -0.121478      25.059932           0.000820
           23             In       9.647354      18.914173       9.879724       1.450632     174.486551 0.36938120E+04  0.13457561E+06                                20.571060                           16.096079       0.961882       2.029447                    0.997311      72.641719     189.453651       0.639172       0.263025      -1.315153      -0.013700      -0.048749       0.034227       0.061120      -0.043681      -0.021157       0.067541      -0.025808       0.078312      -0.069288      -0.028557       0.097845             27.261137      31.300868       3.856699       1.080530      25.413473      -2.690811      25.069071           0.000819
           24             In      24.502445       4.350909       3.042863       1.450643     174.445552 0.36930112E+04  0.13453446E+06                                20.563958                           16.090865       0.960618       2.029102                    0.997298      72.637821     189.413527       0.639505       0.262911      -1.315340      -0.000414       0.058671      -0.017059       0.061102      -0.021443      -0.061185       0.010860       0.105861       0.072467      -0.069205      -0.028394       0.097599             27.251200      25.558674       2.276594       4.332031      30.499927       1.908171      25.694998           0.000819
           25             In       4.584184      -3.241247      19.301213       1.218451     182.617348 0.40196863E+04  0.15402222E+06                                23.159090                           18.169504       0.227654       1.749268                    0.999452      86.652912     255.035330       0.519027       0.307982      -1.227789      -0.175726       0.124277      -0.215196       0.304358       0.221658      -0.239477       0.192542      -0.195952      -0.481777      -0.467664       0.141838       0.325826             30.613616      34.308256       2.423627     -11.954423      27.708753       3.654207      29.823838           0.363332
           26             In     -15.759079      11.143705      21.759373       1.218466     182.633454 0.40200331E+04  0.15403993E+06                                23.161139                           18.170762       0.227687       1.749275                    0.999453      86.655155     255.051495       0.518985       0.307998      -1.227764       0.175729      -0.124296       0.215201       0.304371       0.234031      -0.260838       0.162361      -0.126355      -0.481527      -0.467693       0.142036       0.325657             30.617044      26.922638      -0.188112      -7.430628      35.100250      10.055947      29.828243           0.363317
           27             In      -6.590986       2.532017      20.530293       1.218461     182.622852 0.40198214E+04  0.15402883E+06                                23.159601                           18.169852       0.227626       1.749256                    0.999452      86.653956     255.040328       0.519019       0.307983      -1.227787      -0.175766      -0.248558       0.000005       0.304425      -0.318242      -0.071635       0.051295       0.225069       0.780990      -0.467718       0.141863       0.325855             30.614364      34.308659     -11.565190       3.878669      26.131549      -2.742581      31.402884           0.363343
           28             In       6.591169      -2.531759       6.843431       1.218462     182.642950 0.40202706E+04  0.15405146E+06                                23.161976                           18.171338       0.227668       1.749261                    0.999453      86.657142     255.060199       0.518974       0.307999      -1.227762       0.175777       0.248572      -0.000021       0.304443      -0.342899      -0.071630       0.051323       0.242678       0.624308      -0.467787       0.142080       0.325707             30.618267      26.922558      -6.341801       3.880971      22.439475      -2.741803      42.492769           0.363331
           29             In      15.759369       0.709747      14.915942       1.218441     182.633838 0.40200482E+04  0.15404067E+06                                23.161184                           18.170815       0.227685       1.749275                    0.999453      86.655171     255.051813       0.518983       0.307999      -1.227764      -0.175744       0.124232       0.215192       0.304347       0.097010       0.312024      -0.242571      -0.107971      -0.217636      -0.467680       0.142033       0.325647             30.617041      34.310023       9.143580       8.077674      32.463692      -0.910962      25.077410           0.363332
           30             In      -4.583925      -8.611430      26.144644       1.218481     182.610296 0.40195052E+04  0.15401342E+06                                23.158465                           18.169055       0.227658       1.749276                    0.999452      86.651479     255.028851       0.519035       0.307981      -1.227792       0.175730      -0.124234      -0.215200       0.304346       0.109335       0.333278      -0.212408      -0.038180      -0.217498      -0.467602       0.141804       0.325798             30.612773      26.918219       6.528858       3.551180      39.847254      -7.310243      25.072848           0.363314
           31             In      -1.003431      12.562788       8.072511       1.218438     182.638451 0.40201636E+04  0.15404628E+06                                23.161586                           18.171091       0.227680       1.749269                    0.999453      86.656150     255.056085       0.518978       0.307999      -1.227762      -0.175761       0.124260       0.215203       0.304376       0.221736       0.240052      -0.191805      -0.195949      -0.481572      -0.467728       0.142056       0.325672             30.617631      34.310699       2.423844      11.957679      27.713336      -3.653906      29.828857           0.363337
           32             In      12.178875      26.947694       5.614351       1.218482     182.611674 0.40195383E+04  0.15401502E+06                                23.158580                           18.169130       0.227657       1.749274                    0.999452      86.651782     255.030116       0.519034       0.307981      -1.227791       0.175735      -0.124258      -0.215196       0.304356       0.233969       0.261333      -0.161569      -0.126252      -0.481719      -0.467618       0.141811       0.325807             30.612950      26.918359      -0.188954       7.429802      35.097329     -10.052762      29.823161           0.363311
           33             In      21.346984      18.336029       6.843431       1.218437     182.630007 0.40200039E+04  0.15403765E+06                                23.160192                           18.170262       0.227644       1.749253                    0.999452      86.655640     255.047200       0.519013       0.307983      -1.227786      -0.175775      -0.248574       0.000032       0.304444      -0.318315       0.072228      -0.050459       0.225010       0.781109      -0.467797       0.141901       0.325896             30.615221      34.310112     -11.565442      -3.878465      26.131798       2.743203      31.403752           0.363364
           34             In       1.003721      13.272511      20.530293       1.218464     182.635553 0.40200862E+04  0.15404250E+06                                23.161320                           18.170887       0.227687       1.749273                    0.999453      86.655624     255.053506       0.518983       0.307998      -1.227764       0.175738       0.248530      -0.000046       0.304386      -0.342923       0.072262      -0.050426       0.242222       0.624203      -0.467716       0.142047       0.325669             30.617308      26.922867      -6.341160      -3.878212      22.437760       2.745348      42.491297           0.363316
           35             In      10.171814      16.513864      12.457782       1.218456     182.625963 0.40199012E+04  0.15403270E+06                                23.159867                           18.170038       0.227626       1.749253                    0.999452      86.654661     255.043323       0.519016       0.307984      -1.227786      -0.175778       0.124290      -0.215271       0.304446       0.097090      -0.311444       0.243478      -0.107793      -0.217593      -0.467750       0.141877       0.325873             30.614747      34.309118       9.141687      -8.076631      32.460604       0.911203      25.074519           0.363356
           36             In      23.353969       7.192476       1.229080       1.218461     182.643102 0.40202753E+04  0.15405169E+06                                23.161992                           18.171351       0.227668       1.749261                    0.999453      86.657174     255.060367       0.518974       0.307999      -1.227762       0.175777      -0.124302       0.215261       0.304444       0.109415      -0.332777       0.213370      -0.038000      -0.217727      -0.467790       0.142083       0.325707             30.618291      26.922578       6.531892      -3.551739      39.854083       7.312297      25.078211           0.363338
           37              H       0.768983      -7.247558      23.464756       0.112455       1.149068 0.81788264E+01  0.80583092E+02                                 1.797026                            1.657773      -1.108728       2.358691                    0.996540       3.522940       9.818410       0.493359       1.260058      -0.713051       0.014182      -0.018510       0.036192       0.043054       0.002320       0.009778      -0.009805       0.022096       0.012308      -0.019011       0.001711       0.017299              1.901019       1.597178      -0.068448       0.156698       1.869228      -0.487744       2.236652           0.000037
           38              H      -2.167874      -6.512689      21.003858       0.101718       1.232693 0.87107648E+01  0.86403458E+02                                 1.822052                            1.666080      -1.061405       2.371081                    0.997290       3.456947       9.386137       0.516731       1.194996      -0.729115      -0.045115      -0.003494      -0.018325       0.048820       0.004125       0.015236      -0.014315       0.023044       0.006280      -0.025357       0.002290       0.023066              1.915934       2.591731       0.211556       0.107463       1.617794      -0.013194       1.538278           0.000059
           39              H       3.202938      -5.422194      21.989312       0.344582       0.726933 0.46605703E+01  0.41330454E+02                                 1.544163                            1.423683      -1.231553       2.422538                    0.999753       2.745090       8.145974       0.423503       1.630868      -0.645316       0.011662       0.009041      -0.004852       0.015533       0.000576       0.012210      -0.008410       0.012774      -0.003690      -0.015589      -0.001139       0.016728              1.617624       1.688039       0.371190      -0.256788       1.610333      -0.366778       1.554500           0.003881
           40              H       2.887801      -6.389397      23.078787       0.349438       0.545602 0.32001032E+01  0.24858986E+02                                 1.104459                            1.048945      -1.084128       2.518175                    0.999920       2.097746       5.138739       0.611525       1.289356      -0.711175       0.008501      -0.015471       0.021864       0.028101       0.006241       0.008841      -0.020314       0.021505      -0.000576      -0.029098       0.011322       0.017776              1.130653       1.025127      -0.057868       0.118018       1.100581      -0.246651       1.266252          -0.000001
           41              H      -0.826853      -5.166188      19.733718       0.131369       1.039784 0.72733567E+01  0.68603135E+02                                 1.596356                            1.501569      -0.879917       2.472319                    0.999247       3.134153       8.156733       0.558612       1.162483      -0.738034      -0.015056       0.013808      -0.034948       0.040481      -0.000362       0.011017      -0.006227       0.021631       0.019396      -0.016152      -0.002553       0.018704              1.651390       1.458454      -0.056759       0.166477       1.632151      -0.431434       1.863564           0.000119
           42              H       6.027995      -7.306085      17.943476       0.114634       1.369422 0.10275696E+02  0.10638396E+03                                 1.995337                            1.847663      -1.008335       2.401326                    0.998143       3.433781       9.571707       0.474871       1.245849      -0.720476      -0.000942       0.002011       0.040312       0.040373      -0.006088       0.000973      -0.007738      -0.015581       0.039871      -0.016627      -0.000835       0.017462              2.053709       1.574949      -0.116308      -0.061873       1.852509       0.234949       2.733668           0.000587
           43              H      -2.959022      19.421845      14.434165       0.116757       1.477346 0.11439629E+02  0.12135026E+03                                 2.055713                            1.913493      -1.314343       2.247485                    0.995452       3.656231      10.232552       0.481065       1.200254      -0.729045       0.016803       0.000099       0.031053       0.035307      -0.002699       0.019867      -0.014561       0.007045       0.009437      -0.022230      -0.005110       0.027339              2.109334       1.787174      -0.052542       0.353101       2.010356       0.416266       2.530473           0.000190
           44              H       5.306058      -5.937481      14.302771       0.107907       1.082563 0.75919308E+01  0.72982995E+02                                 1.684936                            1.565596      -0.967373       2.412090                    0.998491       3.400368       9.179756       0.526257       1.210706      -0.724531      -0.013697       0.024496      -0.022805       0.036162      -0.007888       0.003790      -0.004638      -0.005097       0.039829      -0.014932      -0.000874       0.015806              1.758934       1.429752      -0.339102       0.148739       2.163607      -0.377153       1.683444           0.000058
           45              H      -4.742615      18.293390      10.300732       0.111238       1.111718 0.78116969E+01  0.75470089E+02                                 1.704319                            1.580584      -0.969825       2.414599                    0.998489       3.363198       9.038012       0.528634       1.199282      -0.727821      -0.015420      -0.006357      -0.034185       0.038037      -0.008175       0.012060      -0.000295       0.000326       0.025760      -0.015788      -0.001091       0.016879              1.787876       1.535125       0.098892       0.386604       1.650688       0.385364       2.177815          -0.000039
           46              H      -5.276775      20.325812      11.319035       0.119970       1.472276 0.11292351E+02  0.11937431E+03                                 2.065605                            1.916387      -1.147184       2.338297                    0.996293       3.529872       9.854771       0.475079       1.219589      -0.726297      -0.025460       0.019855      -0.020423       0.038203      -0.006473       0.015318      -0.004676       0.004998       0.021151      -0.013708      -0.007323       0.021031              2.106689       2.071264      -0.483617       0.342384       2.302093      -0.154891       1.946712           0.000054
           47              H      -2.337695      17.403647      13.424074       0.116981       1.082091 0.76272075E+01  0.73080204E+02                                 1.656091                            1.548832      -1.004098       2.402676                    0.998130       3.310603       8.793513       0.541998       1.179436      -0.732549       0.025484      -0.021812       0.020774       0.039456      -0.005599       0.011454       0.000534       0.000594       0.019370      -0.013213      -0.001347       0.014560              1.720844       1.744109      -0.472431       0.262913       1.902390      -0.149913       1.516034          -0.000025
           48              H       6.658262      -9.335346      16.996345       0.115029       1.429547 0.10696540E+02  0.11143284E+03                                 2.015656                            1.855972      -1.038463       2.384445                    0.997558       3.480794       9.612758       0.486861       1.207622      -0.728881       0.008470      -0.022893       0.022150       0.032961      -0.002489       0.005019      -0.008582      -0.008030       0.045953      -0.012713      -0.006907       0.019620              2.072832       1.648180      -0.329965       0.180922       2.407423      -0.462792       2.162894           0.000000
           49              H      -5.044304      23.665247      13.435024       0.106776       1.504403 0.11676164E+02  0.12450180E+03                                 2.070545                            1.924413      -1.370713       2.210262                    0.995540       3.762379      10.558851       0.482951       1.189399      -0.730661       0.005711       0.005102      -0.034777       0.035610      -0.010631      -0.001672      -0.019548       0.006241       0.048283      -0.026289      -0.000407       0.026695              2.122488       1.597686      -0.151993      -0.152422       2.094154       0.300448       2.675624           0.000168
           50              H      15.260995       6.211193      17.595830       0.112457       1.148942 0.81778105E+01  0.80569207E+02                                 1.796751                            1.657560      -1.108581       2.358756                    0.996543       3.522753       9.817106       0.493448       1.259890      -0.713087      -0.022181       0.007195      -0.036188       0.043050      -0.005142       0.012519      -0.005932      -0.020100       0.012311      -0.019025       0.001731       0.017293              1.900707       1.881677       0.032268       0.511904       1.584205       0.014880       2.236240           0.000037
           51              H      16.932811       3.687295      20.056728       0.101710       1.232595 0.87097095E+01  0.86387157E+02                                 1.821646                            1.665738      -1.061340       2.371119                    0.997292       3.456697       9.384000       0.516915       1.194651      -0.729195       0.011744      -0.043708       0.018330       0.048829      -0.004029       0.018583      -0.009581      -0.023120       0.006291      -0.025368       0.002308       0.023060              1.915494       1.592713      -0.141490       0.048236       2.615799      -0.096909       1.537972           0.000059
           52              H      16.170677       9.114428      19.071274       0.344584       0.722110 0.46265622E+01  0.40994233E+02                                 1.543474                            1.423168      -1.231693       2.422475                    0.999752       2.748785       8.179810       0.421072       1.641666      -0.643617       0.004654       0.013977       0.004862       0.015513      -0.003472       0.012013      -0.008620      -0.010445      -0.003409      -0.015534      -0.001061       0.016595              1.616883       1.385212       0.264014       0.260103       1.911452       0.363998       1.553984           0.003885
           53              H      15.363818       8.494895      17.981799       0.349440       0.546524 0.32079726E+01  0.24942235E+02                                 1.107279                            1.051516      -1.084148       2.518169                    0.999920       2.098701       5.147951       0.609493       1.292505      -0.710548      -0.017417       0.002845      -0.021862       0.028096      -0.001878       0.022101      -0.001523      -0.024517      -0.000516      -0.029081       0.011329       0.017752              1.133602       1.131479      -0.021418       0.272882       0.999680      -0.029210       1.269647          -0.000000
           54              H      17.755321       5.400476      21.326868       0.131369       1.039607 0.72719370E+01  0.68587401E+02                                 1.596251                            1.501479      -0.879856       2.472352                    0.999247       3.134236       8.157200       0.558589       1.162571      -0.738009       0.018040      -0.009586       0.034952       0.040484      -0.007078       0.009553      -0.008302      -0.016373       0.019398      -0.016160      -0.002541       0.018701              1.651276       1.648423       0.010430       0.462187       1.442001      -0.013162       1.863403           0.000118
           55              H      13.452903      11.150039      23.117110       0.114613       1.377216 0.10348609E+02  0.10735614E+03                                 2.006117                            1.856843      -1.008258       2.401357                    0.998146       3.437165       9.598954       0.472565       1.249394      -0.719779       0.002212      -0.000230      -0.040285       0.040346       0.000157       0.007628       0.001812       0.019831       0.039504      -0.016615      -0.000792       0.017408              2.065152       1.905046      -0.003287      -0.244396       1.539499      -0.020105       2.750911           0.000592
           56              H       8.122358      11.586267      26.626421       0.116760       1.477528 0.11440309E+02  0.12134651E+03                                 2.055068                            1.912943      -1.314223       2.247542                    0.995454       3.654869      10.224761       0.481414       1.199493      -0.729237      -0.005518       0.015873      -0.031062       0.035317      -0.004303       0.020361      -0.013878      -0.002110       0.009434      -0.022247      -0.005093       0.027341              2.108633       2.017873       0.029293      -0.274707       1.778395      -0.471432       2.529632           0.000191
           57              H     -18.541671      10.925655      26.757815       0.107941       1.083764 0.76017414E+01  0.73097759E+02                                 1.685991                            1.566468      -0.967341       2.412108                    0.998494       3.400288       9.179535       0.526203       1.210491      -0.724595       0.027652      -0.004756       0.022795       0.036151      -0.004530       0.005653      -0.002011       0.013865       0.039813      -0.014920      -0.000888       0.015809              1.760113       2.296947      -0.033145       0.405653       1.298806      -0.014524       1.684586           0.000058
           58              H      18.828097      25.332490       3.386130       0.111230       1.111316 0.78077537E+01  0.75421561E+02                                 1.703817                            1.580094      -0.969720       2.414648                    0.998489       3.362810       9.035988       0.528768       1.199144      -0.727851      -0.000839      -0.016666       0.034187       0.038042      -0.006457       0.004315      -0.011239       0.010019       0.025768      -0.015761      -0.001106       0.016866              1.787357       1.575149       0.113153      -0.234282       1.609681      -0.492794       2.177242          -0.000038
           59              H      20.922324      25.506325       2.367827       0.119998       1.462614 0.11202029E+02  0.11816807E+03                                 2.054333                            1.906819      -1.147026       2.338393                    0.996295       3.526806       9.831970       0.477034       1.217177      -0.726743       0.027226      -0.017391       0.020430       0.038224      -0.006667       0.009608      -0.012898       0.004347       0.021140      -0.013757      -0.007375       0.021132              2.094895       2.564421      -0.300908       0.257856       1.783932      -0.268756       1.936331           0.000052
           60              H      17.187565      27.303236       0.262788       0.116947       1.081614 0.76233070E+01  0.73034067E+02                                 1.655619                            1.548446      -1.004267       2.402614                    0.998129       3.310514       8.792975       0.542056       1.179451      -0.732541      -0.029069       0.016761      -0.020775       0.039465      -0.004539       0.003329      -0.010957       0.006571       0.019367      -0.013191      -0.001360       0.014551              1.720309       2.180949      -0.317519       0.228821       1.464360      -0.197797       1.515620          -0.000024
           61              H      11.329621      11.067867      24.064241       0.115026       1.437730 0.10770464E+02  0.11240299E+03                                 2.024794                            1.863647      -1.038651       2.384363                    0.997558       3.483210       9.629870       0.485331       1.209273      -0.728589      -0.024387       0.000367      -0.022141       0.032941       0.000534       0.009750      -0.001852       0.009362       0.045959      -0.012683      -0.006927       0.019610              2.082528       2.543626      -0.018171       0.500211       1.530770      -0.016436       2.173188           0.000002
           62              H      -9.532340      26.838595       0.251838       0.106767       1.505789 0.11689442E+02  0.12468646E+03                                 2.072467                            1.926011      -1.370565       2.210335                    0.995542       3.763583      10.566175       0.482531       1.190023      -0.730520       0.002914       0.007074       0.034768       0.035600      -0.010237       0.017884       0.008083       0.008529       0.048219      -0.026289      -0.000403       0.026692              2.124545       2.136549       0.037848      -0.334515       1.558475       0.043644       2.678612           0.000170
           63              H      11.144029      -1.175654      18.499163       0.112450       1.148959 0.81781422E+01  0.80574928E+02                                 1.796927                            1.657720      -1.108512       2.358777                    0.996542       3.522916       9.818361       0.493357       1.260083      -0.713045       0.033552      -0.015236       0.022275       0.043058      -0.002811       0.004688      -0.017006       0.007016      -0.001610      -0.019005       0.001709       0.017295              1.900891       2.352371      -0.143777       0.421523       1.597991      -0.113112       1.752310           0.000037
           64              H       9.767234       1.139626      15.676932       0.101716       1.232541 0.87092353E+01  0.86380526E+02                                 1.821519                            1.665637      -1.061378       2.371093                    0.997293       3.456601       9.383368       0.516962       1.194571      -0.729213       0.001722       0.034179      -0.034822       0.048824      -0.000489       0.009843      -0.021940       0.006496      -0.003260      -0.025353       0.002293       0.023060              1.915354       1.690661       0.267317      -0.227819       1.988394      -0.487280       2.067008           0.000058
           65              H       8.267532      -2.688101      19.432607       0.344591       0.719988 0.46089849E+01  0.40787758E+02                                 1.538282                            1.418740      -1.231421       2.422606                    0.999754       2.746118       8.159028       0.422620       1.637690      -0.644195      -0.012109      -0.008720       0.004294       0.015528       0.000053       0.008543      -0.013561      -0.000351       0.006640      -0.015546      -0.001134       0.016680              1.611218       2.111300       0.350385      -0.090035       1.414779      -0.131176       1.307576           0.003880
           66              H       9.718076      -2.523735      19.733718       0.349439       0.547434 0.32149977E+01  0.25013459E+02                                 1.109229                            1.053280      -1.084084       2.518204                    0.999920       2.099189       5.152828       0.608380       1.294012      -0.710257       0.022313      -0.006305       0.015862       0.028093       0.005049       0.008434      -0.020849       0.020832      -0.006746      -0.029057       0.011311       0.017746              1.135631       1.315978      -0.071774       0.228106       0.981100      -0.093819       1.109816           0.000000
           67              H       7.648415       0.343101      15.994467       0.131376       1.039666 0.72723650E+01  0.68592049E+02                                 1.596291                            1.501507      -0.879821       2.472370                    0.999249       3.134127       8.156798       0.558596       1.162546      -0.738017      -0.030027       0.018062      -0.020268       0.040480      -0.006850       0.004468      -0.015491       0.002159       0.002163      -0.016147      -0.002550       0.018697              1.651325       1.990683      -0.076223       0.372544       1.393465      -0.139987       1.569827           0.000118
           68              H       4.910534      -0.428077      22.826948       0.114619       1.376058 0.10339777E+02  0.10726815E+03                                 2.006998                            1.857562      -1.008184       2.401393                    0.998148       3.438552       9.610753       0.471780       1.251431      -0.719308       0.032253      -0.024122      -0.001953       0.040323      -0.008750       0.009657       0.004743       0.018777      -0.010083      -0.016618      -0.000736       0.017355              2.066121       2.239301      -0.567975      -0.054586       2.172007       0.248457       1.787054           0.000595
           69              H      14.791571      19.624002       0.057485       0.116744       1.470944 0.11380162E+02  0.12056702E+03                                 2.049398                            1.908124      -1.314306       2.247500                    0.995451       3.654876      10.223622       0.481870       1.199764      -0.729090       0.019719      -0.025915       0.013668       0.035317      -0.003843       0.018724      -0.016192       0.003634       0.006408      -0.022235      -0.005113       0.027348              2.102629       1.798009      -0.482443       0.109466       2.604481       0.072112       1.905396           0.000190
           70              H       1.533385       1.101751      21.447313       0.107921       1.082236 0.75891954E+01  0.72948208E+02                                 1.684346                            1.565122      -0.967529       2.412041                    0.998489       3.400171       9.177902       0.526448       1.210409      -0.724595      -0.025608       0.003316      -0.025305       0.036154      -0.011946       0.007620       0.000796       0.011865      -0.000064      -0.014942      -0.000844       0.015786              1.758266       1.864045       0.034296       0.541572       1.417530       0.178787       1.993225           0.000057
           71              H       1.368053       7.799595      26.626421       0.111213       1.111629 0.78108775E+01  0.75458895E+02                                 1.704093                            1.580397      -0.969708       2.414646                    0.998490       3.363051       9.036913       0.528727       1.199124      -0.727858      -0.019780       0.031251      -0.008936       0.038049      -0.011960       0.009667      -0.003671      -0.005761       0.010423      -0.015780      -0.001086       0.016865              1.787614       1.513068      -0.401889       0.088476       2.369556      -0.036215       1.480216          -0.000038
           72              H       1.419441       6.108536      25.016846       0.119990       1.472608 0.11294533E+02  0.11939110E+03                                 2.065094                            1.915952      -1.147128       2.338338                    0.996292       3.529045       9.848958       0.475412       1.218799      -0.726488      -0.017549       0.010545      -0.032251       0.038201      -0.009918       0.012321      -0.008920      -0.003620       0.010292      -0.013720      -0.007306       0.021026              2.106149       1.819974      -0.107360       0.456998       1.895017       0.007476       2.603457           0.000054
           73              H      14.711127      21.259747       1.730019       0.116947       1.082205 0.76280194E+01  0.73090498E+02                                 1.656258                            1.548948      -1.004221       2.402613                    0.998128       3.310914       8.794714       0.541956       1.179486      -0.732536       0.018742      -0.009462       0.033415       0.039463      -0.009441       0.008312      -0.003917      -0.008260       0.006486      -0.013217      -0.001336       0.014553              1.721036       1.451206      -0.062532       0.380043       1.469325       0.015555       2.242577          -0.000024
           74              H       4.883731       1.174479      24.513170       0.114994       1.430779 0.10708313E+02  0.11159202E+03                                 2.017346                            1.857442      -1.038596       2.384368                    0.997557       3.481727       9.618554       0.486467       1.208205      -0.728755       0.026070      -0.001527       0.020147       0.032983      -0.009889       0.010047      -0.001438       0.015766      -0.019825      -0.012686      -0.006885       0.019571              2.074609       2.316100      -0.059579       0.609661       1.693357       0.142782       2.214371           0.000000
           75              H       1.495407       2.551008      23.278615       0.107011       1.509947 0.11729863E+02  0.12523944E+03                                 2.077034                            1.929867      -1.377171       2.207278                    0.995492       3.769518      10.591800       0.481798       1.190675      -0.730340      -0.032714       0.013938       0.001682       0.035599      -0.010918       0.008463      -0.005297       0.043774       0.009186      -0.026364      -0.000370       0.026734              2.129378       2.238033      -0.474664      -0.079365       2.237919       0.406578       1.912181           0.000169
           76              H     -15.998196      18.016933      22.561423       0.112444       1.149087 0.81789827E+01  0.80584190E+02                                 1.796957                            1.657721      -1.108635       2.358714                    0.996541       3.522951       9.818085       0.493401       1.259955      -0.713073      -0.025554       0.026552      -0.022277       0.043062      -0.004394       0.017606       0.001270      -0.001926      -0.001608      -0.019021       0.001720       0.017301              1.900933       1.772213      -0.348952       0.247183       2.178216      -0.359788       1.752369           0.000037
           77              H      -2.181284     -14.117600      25.383654       0.101733       1.232423 0.87085399E+01  0.86376159E+02                                 1.821800                            1.665877      -1.061392       2.371102                    0.997294       3.456764       9.385458       0.516756       1.195010      -0.729110       0.031650       0.013013       0.034817       0.048819      -0.002418       0.023981      -0.001950      -0.004438      -0.003251      -0.025367       0.002296       0.023071              1.915653       1.787565       0.301554       0.383551       1.892081       0.377302       2.067312           0.000059
           78              H     -16.465338      14.800782      21.627979       0.344607       0.724589 0.46416131E+01  0.41112502E+02                                 1.539283                            1.419526      -1.231500       2.422572                    0.999754       2.743070       8.129936       0.424768       1.627981      -0.645726      -0.004198      -0.014335      -0.004322       0.015550       0.000201       0.015748      -0.003436       0.000244       0.006904      -0.015622      -0.001177       0.016799              1.612296       1.272609       0.053941       0.093764       2.255976       0.129024       1.308303           0.003878
           79              H     -16.793885      16.223152      21.326868       0.349439       0.545802 0.32018338E+01  0.24877916E+02                                 1.105159                            1.049586      -1.084111       2.518184                    0.999920       2.098055       5.141497       0.610973       1.290234      -0.710993      -0.013391       0.018929      -0.015872       0.028099      -0.002608       0.022521      -0.000968      -0.022535      -0.006657      -0.029103       0.011331       0.017772              1.131373       1.059540      -0.160236       0.163505       1.228949      -0.182832       1.105630           0.000000
           80              H     -13.401073      15.227526      25.066119       0.131363       1.039540 0.72712370E+01  0.68577744E+02                                 1.596035                            1.501290      -0.879913       2.472314                    0.999246       3.134074       8.156051       0.558701       1.162390      -0.738053       0.027043      -0.022285       0.020267       0.040481      -0.006005       0.016105       0.000966       0.006939       0.002152      -0.016162      -0.002543       0.018705              1.651047       1.507491      -0.246905       0.256075       1.876097      -0.304492       1.569553           0.000119
           81              H     -13.215622      12.389038      18.233638       0.114620       1.370162 0.10284870E+02  0.10653720E+03                                 1.998932                            1.850714      -1.008210       2.401379                    0.998147       3.436172       9.591136       0.473470       1.248853      -0.719810      -0.033526       0.022373       0.001938       0.040353      -0.012751      -0.001159      -0.010669      -0.003365      -0.010303      -0.016593      -0.000811       0.017404              2.057551       2.524878      -0.459953      -0.250696       1.867555      -0.031128       1.780219           0.000591
           82              H      -8.779097      12.584966      13.629377       0.116740       1.475519 0.11421625E+02  0.12110026E+03                                 2.052958                            1.911137      -1.314294       2.247507                    0.995453       3.655233      10.224147       0.481728       1.199187      -0.729275      -0.031000       0.009956      -0.013665       0.035311      -0.004146       0.021507      -0.012232       0.001954       0.006415      -0.022227      -0.005111       0.027338              2.106410       2.823990      -0.122117      -0.031623       1.586659      -0.127600       1.908581           0.000191
           83              H     -10.647562       9.714990      19.613273       0.107924       1.084395 0.76072864E+01  0.73164984E+02                                 1.686771                            1.567155      -0.967217       2.412166                    0.998494       3.400446       9.181067       0.526026       1.210669      -0.724562       0.011641      -0.023025       0.025332       0.036158      -0.013022       0.001822      -0.007434       0.005774      -0.000130      -0.014915      -0.000887       0.015803              1.760949       1.447450      -0.113888       0.011954       1.838843      -0.571647       1.996553           0.000057
           84              H      -4.277725      11.791606      14.434165       0.111237       1.110995 0.78050099E+01  0.75386942E+02                                 1.703307                            1.579673      -0.969667       2.414677                    0.998490       3.362566       9.034263       0.528922       1.198925      -0.727899       0.036042      -0.008231       0.008927       0.038032      -0.007493       0.006703      -0.007871       0.019507       0.010424      -0.015763      -0.001110       0.016873              1.786791       2.525712      -0.043440       0.063700       1.355080      -0.071284       1.479582          -0.000038
           85              H      -5.889180      11.276406      16.043740       0.119997       1.464663 0.11221095E+02  0.11842170E+03                                 2.056648                            1.908780      -1.147067       2.338362                    0.996295       3.527500       9.836678       0.476653       1.217609      -0.726665       0.015809      -0.013044       0.032262       0.038222      -0.006619       0.012586      -0.008700       0.015240       0.010351      -0.013751      -0.007374       0.021126              2.097320       1.946357      -0.059515       0.144363       1.754280      -0.430429       2.591322           0.000052
           86              H      -7.210109      13.054333      11.956843       0.116984       1.081285 0.76204455E+01  0.73000116E+02                                 1.655280                            1.548143      -1.003997       2.402727                    0.998131       3.310425       8.792469       0.542113       1.179433      -0.732541      -0.015180       0.014526      -0.033402       0.039461      -0.004750       0.006472      -0.006506       0.018276       0.006489      -0.013193      -0.001356       0.014549              1.719961       1.505793      -0.042877       0.111849       1.413153      -0.363078       2.240937          -0.000025
           87              H     -11.695804      12.897915      16.547416       0.115010       1.428530 0.10687440E+02  0.11131540E+03                                 2.014699                            1.855180      -1.038554       2.384395                    0.997557       3.480353       9.610856       0.486962       1.207619      -0.728874      -0.010133       0.024074      -0.020147       0.032987      -0.012668       0.004718      -0.008997       0.000131      -0.019833      -0.012687      -0.006914       0.019601              2.071819       1.797754      -0.241602       0.068548       2.206436      -0.621107       2.211268           0.000001
           88              H      -9.268553      10.162230      17.781971       0.106776       1.506565 0.11697747E+02  0.12480634E+03                                 2.074000                            1.927366      -1.370428       2.210413                    0.995545       3.763784      10.570588       0.482075       1.190851      -0.730340       0.024078      -0.026168      -0.001712       0.035601      -0.022241       0.007748      -0.006224      -0.020189       0.009118      -0.026303      -0.000391       0.026694              2.126149       2.531888      -0.368172      -0.408769       1.936925      -0.060640       1.909634           0.000169
           89              H     -10.406168       8.140920      21.918141       0.112450       1.148958 0.81781252E+01  0.80574708E+02                                 1.796925                            1.657718      -1.108507       2.358779                    0.996542       3.522913       9.818345       0.493358       1.260082      -0.713045       0.014186       0.040602      -0.002058       0.043058       0.007312      -0.006883      -0.002529       0.000703      -0.051874      -0.019004       0.001709       0.017295              1.900889       1.597130       0.169924      -0.019072       2.566926       0.084732       1.538610           0.000037
           90              H     -13.343017       5.642291      22.512151       0.101717       1.232544 0.87092650E+01  0.86380905E+02                                 1.821523                            1.665640      -1.061389       2.371089                    0.997293       3.456606       9.383390       0.516961       1.194571      -0.729213      -0.045118      -0.014125       0.012190       0.048824       0.011131      -0.011182       0.000818      -0.000353      -0.063902      -0.025353       0.002292       0.023061              1.915358       2.590850      -0.012696      -0.236819       1.569168       0.041003       1.586058           0.000059
           91              H      -7.972224       5.950458      21.075030       0.344591       0.719997 0.46090581E+01  0.40788645E+02                                 1.538307                            1.418761      -1.231425       2.422604                    0.999753       2.746141       8.159171       0.422611       1.637713      -0.644191       0.011652      -0.008724      -0.005406       0.015527       0.010276      -0.006548       0.002265       0.001972      -0.035664      -0.015546      -0.001134       0.016679              1.611246       1.680827      -0.405376      -0.191751       1.878514       0.206317       1.274397           0.003881
           92              H      -8.287357       7.377574      21.367929       0.349439       0.547437 0.32150206E+01  0.25013697E+02                                 1.109236                            1.053286      -1.084084       2.518204                    0.999920       2.099194       5.152857       0.608375       1.294018      -0.710256       0.008486       0.026667       0.002470       0.028093       0.004505      -0.009816       0.005640      -0.004060      -0.076758      -0.029057       0.011311       0.017746              1.135640       1.029626       0.132193      -0.008978       1.445258       0.051866       0.932035           0.000001
           93              H     -12.002003       3.869061      21.981100       0.131374       1.039684 0.72725220E+01  0.68593916E+02                                 1.596310                            1.501523      -0.879844       2.472357                    0.999249       3.134160       8.156913       0.558593       1.162546      -0.738017      -0.015055      -0.037170       0.005509       0.040480       0.009721      -0.005188      -0.005757       0.000848      -0.042944      -0.016147      -0.002551       0.018698              1.651345       1.458434       0.172566      -0.034080       2.179265       0.115507       1.316336           0.000118
           94              H      -5.147119       3.388641      24.729422       0.114620       1.376057 0.10339765E+02  0.10726808E+03                                 2.007006                            1.857569      -1.008154       2.401408                    0.998149       3.438539       9.610746       0.471776       1.251442      -0.719306      -0.000974       0.033865      -0.021867       0.040324       0.003740       0.004928      -0.001174      -0.031276      -0.007540      -0.016619      -0.000735       0.017354              2.066130       1.582810       0.004608       0.133030       2.324632      -0.503637       2.290949           0.000595
           95              H       8.216101      18.593603       3.336857       0.116743       1.470950 0.11380212E+02  0.12056768E+03                                 2.049401                            1.908127      -1.314327       2.247491                    0.995451       3.654886      10.223651       0.481870       1.199763      -0.729091       0.016803       0.026856      -0.015610       0.035317       0.018555      -0.007594       0.003714      -0.011790      -0.046957      -0.022235      -0.005114       0.027349              2.102632       1.782106       0.330396      -0.130378       2.033622      -0.431196       2.492169           0.000190
           96              H      -5.869047      -0.448599      25.364493       0.107921       1.082220 0.75890613E+01  0.72946580E+02                                 1.684330                            1.565108      -0.967489       2.412062                    0.998489       3.400140       9.177790       0.526450       1.210409      -0.724595      -0.013689      -0.032001      -0.009782       0.036154       0.007223       0.004963      -0.005177      -0.022126      -0.011262      -0.014943      -0.000841       0.015784              1.758249       1.429286       0.298161       0.219147       2.129193       0.396184       1.716269           0.000058
           97              H       6.432548      15.578202       6.380815       0.111213       1.111623 0.78108262E+01  0.75458302E+02                                 1.704090                            1.580395      -0.969698       2.414652                    0.998490       3.363043       9.036896       0.528726       1.199128      -0.727857      -0.015434      -0.026437       0.022597       0.038049       0.014522       0.001063      -0.005483      -0.009728      -0.004353      -0.015781      -0.001083       0.016864              1.787611       1.534906       0.285284      -0.278870       1.712059      -0.420833       2.115866          -0.000039
           98              H       5.898358      15.443845       4.111533       0.119989       1.472616 0.11294619E+02  0.11939225E+03                                 2.065101                            1.915959      -1.147132       2.338336                    0.996292       3.529062       9.849017       0.475411       1.218799      -0.726488      -0.025455      -0.027613      -0.006993       0.038201       0.016508      -0.002034      -0.003295      -0.008878      -0.020389      -0.013720      -0.007306       0.021026              2.106156       2.070733       0.538108       0.247569       2.169131       0.231265       2.078603           0.000054
           99              H       8.837458      18.727960       5.589714       0.116949       1.082186 0.76278513E+01  0.73088450E+02                                 1.656237                            1.548929      -1.004185       2.402632                    0.998128       3.310876       8.794573       0.541960       1.179484      -0.732537       0.025496       0.028893       0.008514       0.039463       0.012723      -0.000868      -0.004571      -0.006438      -0.001691      -0.013218      -0.001335       0.014552              1.721013       1.744305       0.464019       0.277714       1.742658       0.242288       1.676077          -0.000025
          100              H      -4.516822       3.583053      26.960381       0.114996       1.430764 0.10708175E+02  0.11159021E+03                                 2.017333                            1.857430      -1.038591       2.384372                    0.997557       3.481705       9.618476       0.486468       1.208206      -0.728755       0.008480       0.030649       0.008751       0.032983       0.005571      -0.000326      -0.003871      -0.029630      -0.018994      -0.012686      -0.006885       0.019571              2.074596       1.649395       0.322062       0.195602       2.627147       0.337743       1.947246           0.000001
          101              H       6.130776      15.606591       0.161505       0.107013       1.509944 0.11729833E+02  0.12523909E+03                                 2.077035                            1.929868      -1.377171       2.207278                    0.995492       3.769513      10.591797       0.481796       1.190678      -0.730339       0.005708      -0.032681       0.012912       0.035599       0.003873       0.010054      -0.001986      -0.031108      -0.064157      -0.026365      -0.000370       0.026734              2.129378       1.601821      -0.056337       0.208939       2.277720      -0.404227       2.508594           0.000169
          102              H       4.085727      -3.671178      13.196872       0.112438       1.149101 0.81791136E+01  0.80585818E+02                                 1.796972                            1.657736      -1.108610       2.358722                    0.996541       3.522985       9.818206       0.493399       1.259956      -0.713072      -0.022188      -0.034949       0.011854       0.043061       0.013410      -0.001790       0.004668      -0.022312       0.005663      -0.019018       0.001720       0.017298              1.900951       1.881968       0.427340      -0.283935       2.060676      -0.289834       1.760207           0.000037
          103              H       5.757557      -0.278019      14.152215       0.101738       1.232400 0.87083117E+01  0.86373325E+02                                 1.821779                            1.665857      -1.061359       2.371125                    0.997293       3.456706       9.385268       0.516759       1.195013      -0.729110       0.011742       0.037720       0.028681       0.048819       0.018112      -0.005789       0.008450      -0.025102       0.000335      -0.025367       0.002298       0.023069              1.915631       1.592818       0.112546       0.098442       1.891473       0.515204       2.262601           0.000059
          104              H       4.995366      -3.845054       9.944874       0.344607       0.724604 0.46417349E+01  0.41113910E+02                                 1.539312                            1.419551      -1.231518       2.422562                    0.999754       2.743110       8.130126       0.424761       1.627995      -0.645724       0.004628      -0.002817      -0.014575       0.015549       0.012230      -0.002844       0.007531      -0.012807      -0.010068      -0.015622      -0.001178       0.016800              1.612329       1.381541       0.092738      -0.357269       1.324593      -0.027036       2.130853           0.003878
          105              H       4.188521      -4.478790      11.026136       0.349436       0.545806 0.32018693E+01  0.24878261E+02                                 1.105165                            1.049592      -1.084105       2.518184                    0.999920       2.098068       5.141536       0.610972       1.290234      -0.710994      -0.017419      -0.020362       0.008457       0.028098       0.020089      -0.009416       0.006220      -0.016492       0.023670      -0.029103       0.011331       0.017772              1.131379       1.129304       0.246382      -0.117531       1.225041      -0.102031       1.039792          -0.000000
          106              H       6.580038      -0.034656      12.033489       0.131365       1.039542 0.72712553E+01  0.68577939E+02                                 1.596036                            1.501290      -0.879946       2.472299                    0.999246       3.134071       8.156037       0.558702       1.162388      -0.738053       0.018039       0.035062      -0.009165       0.040481       0.011810       0.001362       0.003506      -0.024702      -0.005573      -0.016160      -0.002545       0.018705              1.651047       1.648191       0.394967      -0.240087       1.769187      -0.175878       1.535763           0.000118
          107              H       2.277542      -1.359098       6.159088       0.114621       1.370174 0.10284979E+02  0.10653873E+03                                 1.998954                            1.850732      -1.008199       2.401385                    0.998147       3.436178       9.591202       0.473464       1.248864      -0.719807       0.002211      -0.034778       0.020345       0.040353       0.006529      -0.003945      -0.013722      -0.000935      -0.022642      -0.016593      -0.000811       0.017404              2.057574       1.898264      -0.208687       0.124230       2.455675      -0.511534       1.818783           0.000591
          108              H      30.472568       1.461921       4.026675       0.116739       1.475533 0.11421771E+02  0.12110225E+03                                 2.052974                            1.911151      -1.314298       2.247503                    0.995453       3.655254      10.224236       0.481725       1.199190      -0.729274      -0.005517      -0.034831       0.001790       0.035311       0.019801      -0.006446       0.005318      -0.016860      -0.034781      -0.022227      -0.005111       0.027338              2.106426       2.015833      -0.252060       0.111794       2.746801      -0.089419       1.556644           0.000191
          109              H       3.808546       1.906022       4.533089       0.107926       1.084375 0.76071056E+01  0.73162839E+02                                 1.686754                            1.567141      -0.967173       2.412190                    0.998495       3.400404       9.180940       0.526026       1.210675      -0.724561       0.027659       0.022124      -0.007273       0.036158       0.007162       0.001105      -0.010606      -0.008002      -0.025799      -0.014917      -0.000884       0.015800              1.760931       2.298227       0.368089      -0.174216       1.601366      -0.159864       1.383201           0.000057
          110              H      -3.522375       6.070406       3.741988       0.111238       1.111004 0.78050938E+01  0.75387963E+02                                 1.703317                            1.579681      -0.969690       2.414666                    0.998490       3.362582       9.034322       0.528920       1.198925      -0.727899      -0.000844       0.037929      -0.002666       0.038032       0.006968       0.003445      -0.002111      -0.013149      -0.043694      -0.015763      -0.001111       0.016874              1.786802       1.574707      -0.259346       0.019145       2.461221       0.000649       1.324478          -0.000038
          111              H      -1.428143       5.101615       4.100584       0.119996       1.464671 0.11221164E+02  0.11842262E+03                                 2.056655                            1.908787      -1.147070       2.338360                    0.996295       3.527511       9.836720       0.476652       1.217610      -0.726664       0.027221       0.026392       0.004835       0.038222       0.011646       0.000936       0.000925      -0.016391      -0.041043      -0.013752      -0.007374       0.021126              2.097328       2.567725       0.374463       0.131925       2.133477       0.068533       1.590780           0.000052
          112              H      28.362691       2.380138       3.596907       0.116983       1.081294 0.76205258E+01  0.73001109E+02                                 1.655291                            1.548153      -1.004009       2.402720                    0.998131       3.310446       8.792551       0.542110       1.179435      -0.732540      -0.029061      -0.026374      -0.004120       0.039460       0.005152       0.002280      -0.000124      -0.012641      -0.038276      -0.013194      -0.001355       0.014549              1.719973       2.180467       0.356831       0.160515       1.673783       0.076681       1.305669          -0.000024
          113              H       0.154254      -0.497776       5.756694       0.115011       1.428525 0.10687392E+02  0.11131477E+03                                 2.014694                            1.855176      -1.038552       2.384396                    0.997557       3.480344       9.610824       0.486962       1.207619      -0.728874      -0.024421      -0.019382       0.010776       0.032987       0.008190      -0.005393      -0.011040      -0.012886      -0.021043      -0.012687      -0.006914       0.019600              2.071814       2.529129       0.438741      -0.232511       2.016562      -0.267777       1.669752           0.000002
          114              H       1.642791       2.602980       4.004776       0.106776       1.506567 0.11697774E+02  0.12480672E+03                                 2.074004                            1.927370      -1.370430       2.210412                    0.995545       3.763786      10.570604       0.482074       1.190853      -0.730340       0.002912       0.026568      -0.023518       0.035601       0.020603      -0.000065      -0.016344      -0.005749       0.005403      -0.026303      -0.000390       0.026694              2.126153       2.138324      -0.309071       0.134679       2.362545      -0.507351       1.877589           0.000169
          115              H      -0.031159       0.804611      19.142445       0.112455       1.149068 0.81788331E+01  0.80583178E+02                                 1.797026                            1.657774      -1.108732       2.358689                    0.996539       3.522942       9.818418       0.493358       1.260058      -0.713051       0.033549       0.026904       0.002065       0.043054       0.005463       0.000102       0.007352      -0.009734      -0.051870      -0.019011       0.001711       0.017300              1.901018       2.352608       0.437009      -0.086290       1.811761      -0.010282       1.538687           0.000037
          116              H      -1.407962      -2.797158      18.548435       0.101718       1.232691 0.87107476E+01  0.86403226E+02                                 1.822048                            1.666077      -1.061395       2.371085                    0.997290       3.456944       9.386119       0.516732       1.194994      -0.729115       0.001723      -0.047242      -0.012188       0.048820       0.008768      -0.004493       0.010281      -0.013723      -0.063901      -0.025357       0.002290       0.023066              1.915931       1.691137      -0.331112      -0.117662       2.470171       0.209717       1.586486           0.000059
          117              H      -2.907644       2.369229      19.985556       0.344582       0.726958 0.46607740E+01  0.41332823E+02                                 1.544214                            1.423726      -1.231573       2.422527                    0.999753       2.745152       8.146285       0.423490       1.630896      -0.645311      -0.012111       0.008087       0.005403       0.015532       0.007347      -0.004311       0.005479      -0.014549      -0.035756      -0.015588      -0.001140       0.016728              1.617680       2.120598      -0.255090      -0.260071       1.453664       0.112845       1.278779           0.003882
          118              H      -1.457105       2.547813      19.692657       0.349438       0.545603 0.32001140E+01  0.24859111E+02                                 1.104465                            1.048951      -1.084127       2.518175                    0.999920       2.097748       5.138762       0.611519       1.289365      -0.711173       0.022312       0.016905      -0.002466       0.028101       0.004765      -0.008579       0.007388      -0.002640      -0.076898      -0.029098       0.011321       0.017776              1.130660       1.310100       0.231891      -0.051607       1.153481      -0.008814       0.928398          -0.000000
          119              H      -3.526774      -2.123897      19.079486       0.131372       1.039766 0.72732006E+01  0.68601270E+02                                 1.596337                            1.501551      -0.879893       2.472332                    0.999247       3.134119       8.156612       0.558616       1.162482      -0.738034      -0.030027      -0.026584      -0.005516       0.040481       0.007294       0.003707       0.006821      -0.012882      -0.042941      -0.016152      -0.002552       0.018704              1.651368       1.990758       0.360753      -0.120271       1.646987      -0.006373       1.316360           0.000119
          120              H      -6.264692       4.178769      16.331164       0.114633       1.369454 0.10275998E+02  0.10638795E+03                                 1.995374                            1.847695      -1.008365       2.401311                    0.998143       3.433821       9.571882       0.474865       1.245856      -0.720475       0.032280       0.010413       0.021897       0.040372       0.012888       0.002905      -0.004049       0.019530      -0.007560      -0.016626      -0.000836       0.017462              2.053749       2.225425       0.234534       0.514394       1.659509       0.042209       2.276312           0.000588
          121              H      -7.558813       6.042021      10.350005       0.116757       1.477344 0.11439611E+02  0.12135005E+03                                 2.055713                            1.913493      -1.314346       2.247483                    0.995452       3.656226      10.232541       0.481065       1.200256      -0.729044       0.019708       0.024790       0.015611       0.035308       0.018123      -0.006032       0.005924      -0.014189      -0.046937      -0.022230      -0.005109       0.027339              2.109334       1.803152       0.337716       0.364891       2.023974       0.268001       2.500875           0.000190
          122              H      -9.641849       2.219049      15.696093       0.107907       1.082584 0.75921114E+01  0.72985155E+02                                 1.684954                            1.565612      -0.967417       2.412066                    0.998491       3.400407       9.179884       0.526256       1.210702      -0.724532      -0.025602      -0.023579       0.009810       0.036162       0.012578       0.006549      -0.002920       0.008135      -0.011308      -0.014931      -0.000878       0.015809              1.758953       1.864780       0.452166      -0.300724       1.695116      -0.338929       1.716963           0.000058
          123              H      23.718306       3.355288       7.306047       0.111237       1.111725 0.78117544E+01  0.75470760E+02                                 1.704323                            1.580588      -0.969834       2.414594                    0.998489       3.363208       9.038037       0.528635       1.199278      -0.727822      -0.019775      -0.023348      -0.022597       0.038037       0.014354       0.005536       0.000844      -0.010713      -0.004359      -0.015787      -0.001093       0.016880              1.787880       1.513262       0.277637       0.303887       1.734182       0.403304       2.116198          -0.000038
          124              H      23.769725       2.806906       9.575329       0.119970       1.472265 0.11292239E+02  0.11937278E+03                                 2.065592                            1.916376      -1.147179       2.338300                    0.996293       3.529855       9.854698       0.475082       1.219586      -0.726298      -0.017548      -0.033209       0.006984       0.038203       0.015618       0.002449       0.003043      -0.013855      -0.020414      -0.013707      -0.007323       0.021031              2.106676       1.820394       0.449625      -0.135556       2.420537      -0.310583       2.079098           0.000055
          125              H      25.886313       6.672585       8.097148       0.116979       1.082109 0.76273619E+01  0.73082091E+02                                 1.656111                            1.548850      -1.004125       2.402661                    0.998130       3.310636       8.793640       0.541993       1.179439      -0.732548       0.018750       0.033659      -0.008502       0.039456       0.011914       0.004034       0.002358      -0.010988      -0.001704      -0.013213      -0.001348       0.014560              1.720866       1.451069       0.360299      -0.135842       2.035529      -0.342563       1.676001          -0.000025
          126              H      -6.291525       4.837780      14.100205       0.115026       1.429564 0.10696698E+02  0.11143491E+03                                 2.015671                            1.855986      -1.038468       2.384440                    0.997558       3.480819       9.612847       0.486860       1.207622      -0.728881       0.026054       0.018194      -0.008751       0.032961       0.013677       0.003577       0.001640       0.016059      -0.019008      -0.012713      -0.006907       0.019620              2.072848       2.314139       0.557111      -0.252900       1.958881      -0.296561       1.945522           0.000002
          127              H      23.845744       3.080355      13.525357       0.106775       1.504406 0.11676188E+02  0.12450209E+03                                 2.070545                            1.924413      -1.370712       2.210262                    0.995540       3.762381      10.558848       0.482952       1.189397      -0.730662      -0.032704      -0.005506      -0.012970       0.035610       0.012792       0.005262      -0.008792       0.019355      -0.063844      -0.026288      -0.000407       0.026695              2.122488       2.230566       0.167747       0.448300       1.637191      -0.061950       2.499706           0.000169
          128              H      -4.823111      26.334445       0.489990       0.112463       1.148927 0.81776747E+01  0.80567503E+02                                 1.796733                            1.657544      -1.108588       2.358756                    0.996543       3.522716       9.816968       0.493451       1.259887      -0.713087      -0.025545      -0.032559      -0.011865       0.043051       0.017449      -0.004989       0.000151       0.000497       0.005666      -0.019028       0.001732       0.017296              1.900686       1.771982       0.388412       0.178573       2.170016       0.364236       1.760061           0.000037
          129              H     -13.356368      13.237802      26.908371       0.101705       1.232617 0.87099305E+01  0.86389909E+02                                 1.821666                            1.665758      -1.061374       2.371096                    0.997293       3.456754       9.384190       0.516913       1.194649      -0.729195       0.031656       0.023650      -0.028684       0.048828       0.021976      -0.009885       0.002658      -0.003236       0.000327      -0.025368       0.002305       0.023062              1.915517       1.787457       0.181363      -0.452898       1.696630      -0.264498       2.262465           0.000059
          130              H      -5.290210      27.134165       3.741988       0.344583       0.722131 0.46267327E+01  0.40996235E+02                                 1.543520                            1.423206      -1.231706       2.422469                    0.999752       2.748844       8.180109       0.421060       1.641696      -0.643612      -0.004170       0.003462       0.014535       0.015512       0.013438      -0.007889       0.000393      -0.005372      -0.010225      -0.015533      -0.001062       0.016595              1.616932       1.275886       0.054592      -0.093906       1.437523       0.347267       2.137388           0.003886
          131              H      -5.618772      26.162200       2.660726       0.349443       0.546521 0.32079503E+01  0.24942041E+02                                 1.107280                            1.051516      -1.084153       2.518170                    0.999920       2.098691       5.147939       0.609489       1.292515      -0.710546      -0.013386      -0.023206      -0.008467       0.028096       0.020786      -0.008968       0.006825      -0.012448       0.023689      -0.029081       0.011329       0.017752              1.133604       1.061523       0.222300       0.057146       1.297415       0.145246       1.041874           0.000000
          132              H      -2.225973      29.898290       1.653373       0.131367       1.039605 0.72719240E+01  0.68587256E+02                                 1.596250                            1.501478      -0.879824       2.472366                    0.999247       3.134239       8.157210       0.558588       1.162572      -0.738009       0.027044       0.028695       0.009175       0.040484       0.016950      -0.002846      -0.002440       0.004359      -0.005566      -0.016162      -0.002539       0.018701              1.651275       1.507700       0.345297       0.085791       1.910171       0.285023       1.535955           0.000118
          133              H      -2.040443      25.400486       7.527774       0.114613       1.377229 0.10348727E+02  0.10735771E+03                                 2.006132                            1.856856      -1.008269       2.401351                    0.998146       3.437184       9.599036       0.472562       1.249397      -0.719778      -0.033522      -0.009505      -0.020341       0.040346       0.005344       0.011649       0.008308      -0.007544      -0.022543      -0.016615      -0.000793       0.017408              2.065168       2.535234       0.012781       0.526762       1.835328       0.053605       1.824944           0.000590
          134              H       2.396110      21.315136       9.660187       0.116761       1.477514 0.11440166E+02  0.12134458E+03                                 2.055054                            1.912930      -1.314219       2.247545                    0.995454       3.654848      10.224678       0.481416       1.199491      -0.729238      -0.031006      -0.016815      -0.001784       0.035317       0.020691      -0.007199       0.004300      -0.011745      -0.034861      -0.022247      -0.005094       0.027341              2.108619       2.827458       0.033683       0.121772       1.940478      -0.075721       1.557922           0.000189
          135              H      11.702716      -3.675957       9.153773       0.107939       1.083785 0.76019297E+01  0.73099992E+02                                 1.686008                            1.566483      -0.967387       2.412083                    0.998494       3.400331       9.179665       0.526203       1.210484      -0.724596       0.011639       0.033442       0.007279       0.036150       0.008089       0.010374       0.002506      -0.002774      -0.025793      -0.014919      -0.000893       0.015811              1.760132       1.446867       0.067334       0.092609       2.450844       0.217424       1.382683           0.000057
          136              H       6.897486      22.408785       9.944874       0.111229       1.111309 0.78076858E+01  0.75420739E+02                                 1.703809                            1.580088      -0.969697       2.414660                    0.998489       3.362795       9.035937       0.528769       1.199145      -0.727851       0.036050       0.011855       0.002659       0.038042       0.009544       0.003151      -0.002528       0.001459      -0.043695      -0.015761      -0.001105       0.016866              1.787350       2.526648       0.076933       0.005773       1.510606      -0.018266       1.324794          -0.000039
          137              H       5.286027      24.060315       9.586278       0.119999       1.462597 0.11201868E+02  0.11816586E+03                                 2.054310                            1.906800      -1.147023       2.338395                    0.996295       3.526788       9.831877       0.477038       1.217170      -0.726744       0.015804       0.034465      -0.004846       0.038224       0.014213      -0.000555      -0.001225      -0.001910      -0.041043      -0.013757      -0.007375       0.021132              2.094871       1.944196       0.154487      -0.020591       2.751150      -0.146934       1.589269           0.000050
          138              H       3.965104      19.631999      10.089955       0.116948       1.081605 0.76232282E+01  0.73033086E+02                                 1.655607                            1.548436      -1.004259       2.402619                    0.998129       3.310494       8.792894       0.542059       1.179448      -0.732542      -0.015175      -0.036197       0.004129       0.039466       0.007982       0.000884      -0.002092       0.003357      -0.038279      -0.013191      -0.001361       0.014552              1.720297       1.506070       0.118322      -0.018796       2.348950      -0.176955       1.305871          -0.000025
          139              H      -0.520620      23.685741       7.930168       0.115026       1.437736 0.10770525E+02  0.11240379E+03                                 2.024799                            1.863651      -1.038653       2.384361                    0.997558       3.483220       9.629903       0.485331       1.209271      -0.728589      -0.010123      -0.029445      -0.010752       0.032941       0.010441       0.008640       0.008716      -0.000178      -0.021089      -0.012683      -0.006927       0.019610              2.082533       1.806259       0.181587       0.176395       2.764201       0.310945       1.677138          -0.000001
          140              H      13.081733      -5.485526       9.682086       0.106767       1.505788 0.11689422E+02  0.12468618E+03                                 2.072465                            1.926009      -1.370562       2.210336                    0.995542       3.763578      10.566153       0.482532       1.190022      -0.730521       0.024082       0.011605       0.023510       0.035600       0.017834       0.015368       0.005515      -0.021429       0.005375      -0.026289      -0.000403       0.026692              2.124544       2.529856      -0.169571       0.522690       1.967481       0.042161       1.876296           0.000168
          141              H      11.944113      -0.892846       9.364551       0.112461       1.148941 0.81777904E+01  0.80568929E+02                                 1.796747                            1.657555      -1.108603       2.358750                    0.996543       3.522739       9.817050       0.493450       1.259886      -0.713087       0.014174      -0.022084      -0.034128       0.043050      -0.009618      -0.002877       0.012363       0.017707      -0.000872      -0.019026       0.001730       0.017296              1.900703       1.596966      -0.101435      -0.137535       1.722153       0.402862       2.382991           0.000037
          142              H       9.007290       0.870914      11.231439       0.101706       1.232621 0.87099456E+01  0.86390077E+02                                 1.821668                            1.665758      -1.061437       2.371069                    0.997291       3.456749       9.384170       0.516914       1.194647      -0.729195      -0.045121       0.017621       0.006138       0.048827      -0.015254      -0.004037       0.013516       0.024451       0.010507      -0.025368       0.002305       0.023063              1.915520       2.591091      -0.198784       0.129428       1.546446      -0.027829       1.609023           0.000059
          143              H      14.378088      -0.527748      11.683105       0.344584       0.722102 0.46264938E+01  0.40993428E+02                                 1.543454                            1.423151      -1.231688       2.422478                    0.999752       2.748768       8.179709       0.421078       1.641652      -0.643619       0.011627      -0.000313       0.010265       0.015513      -0.010798      -0.005562       0.006192       0.016405       0.008337      -0.015535      -0.001061       0.016596              1.616860       1.687017       0.036759       0.449288       1.250433       0.159190       1.913131           0.003885
          144              H      14.062937      -0.987662      10.300732       0.349441       0.546521 0.32079445E+01  0.24941948E+02                                 1.107271                            1.051509      -1.084151       2.518169                    0.999920       2.098694       5.147917       0.609498       1.292499      -0.710549       0.008488      -0.011197      -0.024331       0.028096      -0.010745       0.001006       0.014693       0.031193       0.028773      -0.029081       0.011329       0.017752              1.133594       1.027779      -0.073585      -0.109547       1.013700       0.195770       1.359303          -0.000001
          145              H      10.348327       1.297643      13.032630       0.131367       1.039610 0.72719638E+01  0.68587709E+02                                 1.596253                            1.501481      -0.879853       2.472352                    0.999247       3.134244       8.157221       0.558589       1.162570      -0.738009      -0.015051       0.023363       0.029438       0.040484      -0.009356      -0.005817       0.012003       0.011650      -0.010550      -0.016160      -0.002541       0.018701              1.651278       1.458382      -0.115787      -0.132387       1.431995       0.315871       2.063456           0.000118
          146              H      17.203199       3.917960      12.074550       0.114614       1.377189 0.10348352E+02  0.10735273E+03                                 2.006086                            1.856816      -1.008235       2.401369                    0.998146       3.437130       9.598804       0.472570       1.249389      -0.719780      -0.000955      -0.035893      -0.018403       0.040347       0.002333      -0.005709       0.009068      -0.017828       0.032887      -0.016615      -0.000792       0.017407              2.065119       1.582160       0.112847      -0.070448       2.734082       0.266178       1.879116           0.000591
          147              H      19.391308       9.397233       9.602702       0.116760       1.477524 0.11440260E+02  0.12134582E+03                                 2.055061                            1.912937      -1.314220       2.247543                    0.995454       3.654864      10.224731       0.481416       1.199490      -0.729238       0.016805      -0.026945      -0.015454       0.035317      -0.015867      -0.012259       0.010854       0.013487       0.028743      -0.022247      -0.005094       0.027341              2.108627       1.786587      -0.279388      -0.221893       2.760020       0.017070       1.779273           0.000190
          148              H      16.481310       6.386596      15.080185       0.107940       1.083763 0.76017350E+01  0.73097632E+02                                 1.685985                            1.566464      -0.967338       2.412109                    0.998494       3.400285       9.179502       0.526207       1.210485      -0.724596      -0.013700       0.007499       0.032603       0.036151       0.000666      -0.008714       0.009847      -0.014077       0.012854      -0.014920      -0.000889       0.015809              1.760107       1.430537       0.040770      -0.368437       1.477716      -0.019303       2.372069           0.000058
          149              H      17.607769      13.541089      10.692177       0.111229       1.111320 0.78077840E+01  0.75421921E+02                                 1.703819                            1.580097      -0.969727       2.414644                    0.998489       3.362817       9.036009       0.528768       1.199143      -0.727851      -0.015433       0.032780       0.011597       0.038042      -0.006337      -0.013093       0.005810      -0.009182      -0.002749      -0.015761      -0.001106       0.016866              1.787360       1.534724      -0.384166      -0.107639       2.379011       0.035674       1.448344          -0.000039
          150              H      17.073595      11.643023      11.943156       0.119997       1.462617 0.11202062E+02  0.11816847E+03                                 2.054332                            1.906819      -1.147028       2.338391                    0.996294       3.526815       9.831989       0.477035       1.217173      -0.726743      -0.025472       0.007757       0.027425       0.038224      -0.010029      -0.013356       0.008039      -0.000681       0.004097      -0.013757      -0.007375       0.021132              2.094893       2.059779      -0.054218      -0.584772       1.891434      -0.075758       2.333468           0.000051
          151              H      20.012648      11.281075       8.359935       0.116949       1.081601 0.76231898E+01  0.73032623E+02                                 1.655602                            1.548432      -1.004253       2.402622                    0.998129       3.310485       8.792863       0.542060       1.179448      -0.732542       0.025493      -0.007081      -0.029283       0.039465      -0.007110      -0.010566       0.004065      -0.007334      -0.004427      -0.013191      -0.001360       0.014551              1.720292       1.743533       0.008517      -0.540274       1.482404      -0.092294       1.934938          -0.000025
          152              H      17.833479       5.752809      10.790722       0.115028       1.437720 0.10770364E+02  0.11240167E+03                                 2.024784                            1.863638      -1.038647       2.384366                    0.997558       3.483194       9.629809       0.485333       1.209271      -0.728589       0.008475      -0.007740      -0.030877       0.032941      -0.003063      -0.004686       0.012516      -0.014778       0.025480      -0.012683      -0.006927       0.019610              2.082518       1.654721       0.008399      -0.379016       1.831123       0.126342       2.761708           0.000001
          153              H      17.306038       8.140843      13.777195       0.106768       1.505778 0.11689330E+02  0.12468496E+03                                 2.072457                            1.926002      -1.370559       2.210339                    0.995542       3.763563      10.566102       0.482532       1.190023      -0.730520       0.005699       0.027558       0.021805       0.035600       0.006758      -0.008387       0.021567       0.002749       0.037763      -0.026289      -0.000403       0.026692              2.124536       1.598909       0.208316      -0.055512       2.793508       0.101803       1.981189           0.000169
          154              H      -7.089397      -2.539500      23.954746       0.112450       1.149073 0.81788847E+01  0.80583811E+02                                 1.797031                            1.657779      -1.108705       2.358696                    0.996540       3.522960       9.818475       0.493358       1.260058      -0.713051      -0.022180       0.027740       0.024335       0.043054      -0.008258      -0.010701       0.001288      -0.012027       0.036528      -0.019009       0.001712       0.017297              1.901025       1.882028      -0.459610      -0.228098       2.086456       0.275006       1.734591           0.000037
          155              H      -5.417613      -3.408760      20.538505       0.101723       1.232663 0.87105005E+01  0.86400178E+02                                 1.822025                            1.666056      -1.061309       2.371130                    0.997291       3.456890       9.385946       0.516734       1.194999      -0.729114       0.011743       0.005980      -0.047009       0.048821      -0.014070      -0.012779       0.001151      -0.008491       0.050135      -0.025357       0.002293       0.023064              1.915904       1.593011       0.028974      -0.146700       1.723856      -0.418399       2.430845           0.000059
          156              H      -6.179734      -5.268858      25.731301       0.344583       0.726928 0.46605238E+01  0.41329912E+02                                 1.544152                            1.423673      -1.231548       2.422541                    0.999753       2.745071       8.145888       0.423506       1.630862      -0.645317       0.004637      -0.011206       0.009706       0.015533      -0.008608      -0.009088       0.001247       0.002263       0.035080      -0.015589      -0.001139       0.016728              1.617612       1.385652      -0.357484       0.098777       1.959576      -0.337292       1.507608           0.003881
          157              H      -6.986578      -4.015590      25.739513       0.349437       0.545604 0.32001186E+01  0.24859135E+02                                 1.104461                            1.048947      -1.084126       2.518175                    0.999920       2.097751       5.138754       0.611524       1.289355      -0.711175      -0.017420       0.017506       0.013407       0.028101      -0.018187      -0.012698      -0.004663      -0.013787       0.031779      -0.029098       0.011322       0.017776              1.130655       1.128571      -0.224812      -0.154383       1.173818       0.131055       1.089577          -0.000001
          158              H      -4.595120      -5.365304      21.387091       0.131371       1.039781 0.72733272E+01  0.68602795E+02                                 1.596354                            1.501566      -0.879920       2.472319                    0.999247       3.134145       8.156712       0.558612       1.162485      -0.738033       0.018037      -0.025470      -0.025781       0.040481      -0.004725      -0.010903       0.004811      -0.010306       0.037584      -0.016151      -0.002553       0.018704              1.651388       1.648524      -0.405543      -0.222081       1.746808       0.189081       1.558830           0.000119
          159              H      -8.897562      -9.790425      25.471250       0.114633       1.369444 0.10275902E+02  0.10638665E+03                                 1.995360                            1.847683      -1.008358       2.401314                    0.998143       3.433810       9.571822       0.474868       1.245851      -0.720476       0.002210       0.035020       0.019967       0.040373      -0.006680      -0.003670       0.012082      -0.004034      -0.031545      -0.016627      -0.000836       0.017463              2.053733       1.894794       0.211320       0.118268       2.416161       0.530035       1.850244           0.000588
          160              H      19.297446     -13.047672      24.094352       0.116757       1.477352 0.11439696E+02  0.12135123E+03                                 2.055726                            1.913504      -1.314351       2.247481                    0.995451       3.656236      10.232598       0.481062       1.200261      -0.729043      -0.005508       0.018956       0.029274       0.035308      -0.015468      -0.013911       0.008530       0.007175       0.037222      -0.022230      -0.005109       0.027339              2.109347       2.018596       0.223319       0.162732       1.934143       0.561260       2.375302           0.000191
          161              H      -7.366585     -12.831161      23.456544       0.107908       1.082566 0.75919600E+01  0.72983373E+02                                 1.684942                            1.565601      -0.967377       2.412088                    0.998491       3.400372       9.179784       0.526255       1.210709      -0.724531       0.027661      -0.017374      -0.015515       0.036162      -0.002614      -0.006745       0.012642      -0.004505      -0.015329      -0.014933      -0.000873       0.015806              1.758940       2.295213      -0.334327      -0.231264       1.574558       0.174094       1.407050           0.000058
          162              H       7.652974      16.009786      20.245606       0.111238       1.111713 0.78116506E+01  0.75469527E+02                                 1.704314                            1.580580      -0.969815       2.414605                    0.998489       3.363189       9.037980       0.528635       1.199282      -0.727821      -0.000854      -0.021276      -0.031518       0.038037      -0.000492      -0.007744       0.013383       0.006366       0.014787      -0.015788      -0.001091       0.016879              1.787870       1.575686       0.146431       0.215288       1.608990       0.492294       2.178935          -0.000038
          163              H       9.747214      16.804740      20.905313       0.119970       1.472273 0.11292318E+02  0.11937389E+03                                 2.065604                            1.916386      -1.147181       2.338299                    0.996293       3.529863       9.854747       0.475079       1.219591      -0.726297       0.027206      -0.008994      -0.025268       0.038203      -0.004937      -0.010477       0.011941       0.005881       0.026046      -0.013707      -0.007324       0.021031              2.106690       2.580416      -0.073505      -0.393012       1.673429       0.202175       2.066224           0.000055
          164              H       6.012483      17.729307      23.514029       0.116978       1.082106 0.76273379E+01  0.73081802E+02                                 1.656109                            1.548848      -1.004111       2.402668                    0.998130       3.310632       8.793625       0.541994       1.179439      -0.732548      -0.029059       0.009614       0.024898       0.039456      -0.000600      -0.005590       0.011107       0.006354       0.018699      -0.013213      -0.001347       0.014560              1.720864       2.181774      -0.039449      -0.389636       1.331837       0.121161       1.648981          -0.000025
          165              H     -11.020856     -10.569575      24.926513       0.115027       1.429561 0.10696671E+02  0.11143457E+03                                 2.015670                            1.855985      -1.038467       2.384441                    0.997558       3.480814       9.612836       0.486859       1.207623      -0.728880      -0.024407       0.019005       0.011381       0.032961      -0.008750      -0.004374       0.012914      -0.009753      -0.011430      -0.012713      -0.006907       0.019620              2.072847       2.530477      -0.421084      -0.263934       1.989350       0.284310       1.698714           0.000001
          166              H      12.818178      17.971107      23.117110       0.106775       1.504416 0.11676284E+02  0.12450341E+03                                 2.070557                            1.924423      -1.370718       2.210259                    0.995540       3.762396      10.558915       0.482949       1.189400      -0.730661       0.002906      -0.033660      -0.011253       0.035610      -0.010364      -0.017796       0.008249      -0.019796      -0.036634      -0.026289      -0.000407       0.026695              2.122500       2.134535       0.270415       0.199776       2.433791       0.462462       1.799172           0.000169
          167              H      22.319225       0.371559      17.105840       0.112442       1.149101 0.81790974E+01  0.80585609E+02                                 1.796971                            1.657733      -1.108646       2.358710                    0.996540       3.522973       9.818166       0.493400       1.259955      -0.713073       0.033551      -0.011671      -0.024338       0.043060      -0.002642      -0.004771       0.009683       0.019731       0.036529      -0.019020       0.001719       0.017301              1.900948       2.352457      -0.293218      -0.335350       1.615823       0.123403       1.734564           0.000037
          168              H     -12.583132       1.658048      20.522081       0.101733       1.232428 0.87085584E+01  0.86376352E+02                                 1.821801                            1.665876      -1.061449       2.371078                    0.997292       3.456759       9.385432       0.516758       1.195007      -0.729111       0.001721       0.013065       0.047005       0.048818      -0.008273      -0.005338       0.011681       0.024293       0.050154      -0.025367       0.002295       0.023072              1.915656       1.690924       0.063655       0.345503       1.625590       0.277740       2.430454           0.000059
          169              H      19.442717       0.319388      15.329285       0.344607       0.724587 0.46415978E+01  0.41112292E+02                                 1.539274                            1.419519      -1.231506       2.422568                    0.999754       2.743065       8.129888       0.424772       1.627969      -0.645728      -0.012116       0.000625      -0.009727       0.015550      -0.007391      -0.004174       0.008251       0.009000       0.035236      -0.015623      -0.001177       0.016800              1.612286       2.112798      -0.097212       0.349165       1.221360       0.019170       1.502700           0.003878
          170              H      20.893256      -0.023562      15.321073       0.349437       0.545802 0.32018396E+01  0.24877959E+02                                 1.105157                            1.049584      -1.084108       2.518183                    0.999920       2.098060       5.141500       0.610976       1.290228      -0.710995       0.022310      -0.010588      -0.013405       0.028099      -0.009818       0.000167       0.013519       0.033609       0.031754      -0.029103       0.011331       0.017772              1.131370       1.310837      -0.160787      -0.175261       0.992911       0.102023       1.090364          -0.000000
          171              H      18.823645       1.781312      19.673495       0.131366       1.039526 0.72711158E+01  0.68576268E+02                                 1.596017                            1.501274      -0.879919       2.472313                    0.999246       3.134044       8.155935       0.558706       1.162385      -0.738054      -0.030025       0.008518       0.025781       0.040481      -0.000434      -0.008163       0.008684       0.013964       0.037592      -0.016161      -0.002544       0.018705              1.651027       1.990298      -0.284437      -0.252204       1.404283       0.146307       1.558501           0.000118
          172              H      16.085673      -3.750176      15.589336       0.114621       1.370147 0.10284721E+02  0.10653520E+03                                 1.998910                            1.850695      -1.008206       2.401382                    0.998147       3.436154       9.591041       0.473475       1.248845      -0.719811       0.032269       0.013754      -0.019947       0.040353      -0.003946      -0.012509      -0.000518       0.011493      -0.031766      -0.016593      -0.000812       0.017404              2.057527       2.229661       0.329101      -0.461602       2.089497      -0.289004       1.853423           0.000590
          173              H       3.616492      21.746658      16.966234       0.116738       1.475522 0.11421655E+02  0.12110064E+03                                 2.052958                            1.911137      -1.314293       2.247505                    0.995453       3.655241      10.224163       0.481729       1.199185      -0.729276       0.019720       0.001120      -0.029270       0.035311      -0.014276      -0.012675       0.010288       0.013932       0.037132      -0.022227      -0.005111       0.027338              2.106409       1.800891       0.146855      -0.473893       2.146522      -0.339789       2.371815           0.000189
          174              H      12.708542      -3.320284      17.604042       0.107925       1.084393 0.76072653E+01  0.73164726E+02                                 1.686768                            1.567153      -0.967213       2.412168                    0.998494       3.400439       9.181043       0.526026       1.210669      -0.724563      -0.025588       0.020288       0.015524       0.036158      -0.000624      -0.014151       0.002163       0.006815      -0.015323      -0.014915      -0.000887       0.015803              1.760946       1.866936      -0.487412      -0.241655       2.007510       0.160290       1.408392           0.000057
          175              H      12.543141     -11.154367      20.814980       0.111237       1.111012 0.78051608E+01  0.75388751E+02                                 1.703322                            1.579686      -0.969706       2.414656                    0.998490       3.362596       9.034360       0.528921       1.198922      -0.727899      -0.019775      -0.007886       0.031515       0.038032      -0.002381      -0.015184       0.002861      -0.004299       0.014774      -0.015762      -0.001113       0.016875              1.786807       1.512464       0.124244      -0.392090       1.670342      -0.366695       2.177615          -0.000039
          176              H      12.594551      -8.914926      20.155273       0.119996       1.464662 0.11221081E+02  0.11842149E+03                                 2.056643                            1.908777      -1.147068       2.338361                    0.996295       3.527502       9.836672       0.476654       1.217606      -0.726665      -0.017567       0.022661       0.025274       0.038222      -0.005768      -0.014805       0.005959       0.001675       0.025973      -0.013752      -0.007374       0.021126              2.097315       1.813026      -0.339794      -0.319328       2.421770       0.301029       2.057148           0.000051
          177              H       3.536026      19.480350      17.546557       0.116984       1.081296 0.76205404E+01  0.73001278E+02                                 1.655292                            1.548154      -1.004020       2.402715                    0.998131       3.310447       8.792553       0.542110       1.179434      -0.732540       0.018755      -0.024192      -0.024901       0.039460      -0.002461      -0.012319       0.001587      -0.004179       0.018684      -0.013193      -0.001356       0.014549              1.719974       1.450405      -0.297515      -0.243891       2.061351       0.326667       1.648166          -0.000025
          178              H      16.058847      -6.011743      16.134073       0.115010       1.428527 0.10687405E+02  0.11131490E+03                                 2.014693                            1.855175      -1.038552       2.384395                    0.997557       3.480347       9.610824       0.486963       1.207616      -0.728875       0.026075      -0.016683      -0.011397       0.032987      -0.003762      -0.013596      -0.000144       0.018582      -0.011555      -0.012687      -0.006913       0.019600              2.071813       2.312877      -0.497183      -0.355721       2.204599       0.153942       1.697963          -0.000000
          179              H      12.670540      -5.630846      17.943476       0.106776       1.506559 0.11697691E+02  0.12480556E+03                                 2.073993                            1.927360      -1.370425       2.210415                    0.995545       3.763773      10.570542       0.482076       1.190850      -0.730340      -0.032697      -0.008471       0.011250       0.035601      -0.001842      -0.013712       0.014042       0.028399      -0.036670      -0.026303      -0.000390       0.026694              2.126142       2.234432       0.305150      -0.370380       2.342066      -0.343422       1.801926           0.000168
          180              H       6.352024       3.061303       4.322311       0.112452       1.148947 0.81780432E+01  0.80573699E+02                                 1.796914                            1.657710      -1.108499       2.358782                    0.996542       3.522896       9.818286       0.493359       1.260083      -0.713045      -0.025549       0.006014       0.034135       0.043059      -0.013042      -0.012603      -0.001390      -0.001681      -0.000882      -0.019006       0.001711       0.017295              1.900876       1.772164      -0.039590      -0.425731       1.547251      -0.004539       2.383215           0.000037
          181              H       8.993821       0.880314       2.455423       0.101716       1.232538 0.87092424E+01  0.86380649E+02                                 1.821520                            1.665640      -1.061329       2.371113                    0.997295       3.456610       9.383408       0.516960       1.194574      -0.729212       0.031653      -0.036664      -0.006140       0.048825      -0.019545      -0.014080      -0.000683       0.000150       0.010508      -0.025353       0.002293       0.023060              1.915354       1.787297      -0.482833       0.069357       2.349864      -0.112736       1.608900           0.000059
          182              H       5.884895       5.477734       2.003757       0.344591       0.719977 0.46088912E+01  0.40786697E+02                                 1.538264                            1.418724      -1.231405       2.422615                    0.999754       2.746087       8.158897       0.422623       1.637687      -0.644195      -0.004185       0.010881      -0.010258       0.015528      -0.013614      -0.007685       0.003249       0.000699       0.008121      -0.015546      -0.001133       0.016679              1.611198       1.271926      -0.107928      -0.000386       1.655567      -0.474166       1.906100           0.003880
          183              H       5.556351       5.027329       3.386130       0.349440       0.547432 0.32149811E+01  0.25013301E+02                                 1.109227                            1.053278      -1.084088       2.518204                    0.999920       2.099182       5.152810       0.608380       1.294014      -0.710257      -0.013382       0.004269       0.024329       0.028093      -0.018148      -0.013502      -0.005841      -0.010695       0.028816      -0.029057       0.011311       0.017746              1.135630       1.063420      -0.061920      -0.221731       0.981610       0.038273       1.361859           0.000000
          184              H       8.949113       2.286865       0.654232       0.131373       1.039677 0.72724637E+01  0.68593254E+02                                 1.596306                            1.501520      -0.879813       2.472371                    0.999249       3.134153       8.156898       0.558592       1.162550      -0.738016       0.027038      -0.006408      -0.029436       0.040480      -0.010936      -0.013249       0.001492       0.002696      -0.010539      -0.016149      -0.002549       0.018697              1.651341       1.507742      -0.098360      -0.341966       1.382715       0.019532       2.063567           0.000118
          185              H       9.134656       9.623157       1.612312       0.114619       1.376061 0.10339804E+02  0.10726849E+03                                 2.006999                            1.857564      -1.008188       2.401390                    0.998148       3.438559       9.610773       0.471780       1.251429      -0.719308      -0.033494      -0.012875       0.018394       0.040323       0.007438      -0.010378       0.002380       0.010783       0.033079      -0.016618      -0.000736       0.017355              2.066122       2.536478       0.450074      -0.274674       1.781846      -0.022331       1.880043           0.000594
          186              H      13.571242      13.512579       4.084160       0.116745       1.470940 0.11380119E+02  0.12056643E+03                                 2.049393                            1.908119      -1.314326       2.247493                    0.995451       3.654869      10.223591       0.481871       1.199763      -0.729091      -0.031007       0.006860       0.015453       0.035317      -0.016560      -0.014332       0.007950       0.009463       0.028784      -0.022235      -0.005114       0.027349              2.102624       2.818100       0.088174      -0.089722       1.714948       0.202623       1.774824           0.000190
          187              H       0.527620      -6.038517      25.980401       0.107921       1.082239 0.75892318E+01  0.72948647E+02                                 1.684350                            1.565126      -0.967533       2.412039                    0.998489       3.400179       9.177930       0.526447       1.210409      -0.724595       0.011662      -0.010396      -0.032604       0.036154       0.004960      -0.012171       0.004964       0.010093       0.012850      -0.014942      -0.000844       0.015786              1.758270       1.445588       0.046467      -0.104404       1.460123       0.353192       2.369100           0.000057
          188              H      18.072604      13.212290       2.994685       0.111213       1.111610 0.78107138E+01  0.75456929E+02                                 1.704077                            1.580383      -0.969666       2.414668                    0.998490       3.363019       9.036808       0.528728       1.199127      -0.727857       0.036058      -0.003623      -0.011596       0.038049      -0.002041      -0.009827       0.010429       0.015123      -0.002756      -0.015781      -0.001082       0.016864              1.787596       2.526965      -0.033399      -0.069415       1.387274       0.089619       1.448549          -0.000038
          189              H      16.461128      12.075961       1.743706       0.119991       1.472604 0.11294491E+02  0.11939055E+03                                 2.065090                            1.915948      -1.147128       2.338340                    0.996292       3.529040       9.848941       0.475412       1.218799      -0.726488       0.015791      -0.021416      -0.027410       0.038201      -0.007552      -0.011954       0.009859       0.013177       0.003978      -0.013720      -0.007306       0.021026              2.106145       1.954156      -0.095859      -0.124531       2.017512       0.581546       2.346768           0.000054
          190              H      15.140253      14.726349       5.326927       0.116948       1.082194 0.76279212E+01  0.73089297E+02                                 1.656245                            1.548937      -1.004198       2.402625                    0.998128       3.310890       8.794625       0.541959       1.179485      -0.732536      -0.015169       0.021680       0.029279       0.039464      -0.003224      -0.007343       0.008630       0.014656      -0.004421      -0.013217      -0.001336       0.014553              1.721023       1.506605      -0.075537      -0.093195       1.720614       0.540563       1.935850          -0.000025
          191              H      10.654497      10.829025       2.896140       0.114994       1.430781 0.10708337E+02  0.11159235E+03                                 2.017350                            1.857445      -1.038597       2.384367                    0.997557       3.481732       9.618575       0.486466       1.208206      -0.728754      -0.010130       0.005413       0.030918       0.032983       0.002249      -0.013304       0.000241       0.015328       0.025652      -0.012686      -0.006885       0.019571              2.074612       1.800000       0.061610      -0.243920       1.674148       0.313332       2.749689           0.000000
          192              H       1.906653      -4.676188      27.283391       0.107011       1.509954 0.11729935E+02  0.12524045E+03                                 2.077044                            1.929875      -1.377176       2.207275                    0.995492       3.769532      10.591862       0.481796       1.190678      -0.730339       0.024045       0.014555      -0.021847       0.035599       0.004356      -0.023175       0.000696      -0.010765       0.037859      -0.026364      -0.000370       0.026734              2.129388       2.536287       0.539495      -0.114868       1.866499       0.018445       1.985379           0.000169
          193              H      -4.818687       8.556399       3.908968       0.112461       1.148941 0.81777870E+01  0.80568888E+02                                 1.796747                            1.657555      -1.108603       2.358750                    0.996543       3.522739       9.817050       0.493450       1.259886      -0.713087       0.014174      -0.018514      -0.036189       0.043050       0.002317      -0.009768       0.009826       0.022100       0.012308      -0.019026       0.001730       0.017296              1.900703       1.596966      -0.068392      -0.156612       1.868901       0.487586       2.236242           0.000037
          194              H      25.770090       9.291315       6.369866       0.101706       1.232621 0.87099457E+01  0.86390080E+02                                 1.821669                            1.665758      -1.061437       2.371069                    0.997291       3.456749       9.384171       0.516914       1.194647      -0.729195      -0.045121      -0.003494       0.018329       0.048827       0.004131      -0.015229       0.014327       0.023047       0.006296      -0.025368       0.002305       0.023062              1.915521       2.591093       0.211479      -0.107440       1.617479       0.013181       1.537990           0.000059
          195              H      -2.384712      10.381791       5.384412       0.344584       0.722113 0.46265866E+01  0.40994516E+02                                 1.543479                            1.423172      -1.231696       2.422474                    0.999752       2.748797       8.179861       0.421071       1.641668      -0.643616       0.011627       0.009047       0.004861       0.015513       0.000582      -0.012132       0.008453       0.012487      -0.003408      -0.015534      -0.001061       0.016595              1.616888       1.687046       0.370726       0.256481       1.609628       0.366561       1.553990           0.003886
          196              H      -2.699863       9.414567       4.294937       0.349441       0.546523 0.32079627E+01  0.24942141E+02                                 1.107278                            1.051515      -1.084150       2.518169                    0.999920       2.098697       5.147941       0.609493       1.292507      -0.710547       0.008488      -0.015472      -0.021862       0.028096       0.006244      -0.008803       0.020330       0.021430      -0.000515      -0.029081       0.011329       0.017752              1.133601       1.027785      -0.058079      -0.118500       1.103373       0.247540       1.269646           0.000000
          197              H      -6.414473      10.637839       7.640006       0.131367       1.039610 0.72719642E+01  0.68587713E+02                                 1.596253                            1.501481      -0.879853       2.472352                    0.999247       3.134244       8.157221       0.558589       1.162570      -0.738009      -0.015051       0.013813       0.034952       0.040484      -0.000360      -0.011011       0.006240       0.021633       0.019397      -0.016160      -0.002541       0.018701              1.651278       1.458382      -0.056759      -0.166468       1.632047       0.431369       1.863404           0.000118
          198              H       0.440399       8.497975       9.430248       0.114614       1.377197 0.10348431E+02  0.10735380E+03                                 2.006098                            1.856826      -1.008235       2.401369                    0.998146       3.437138       9.598851       0.472568       1.249394      -0.719779      -0.000955       0.002009      -0.040286       0.040347      -0.006111      -0.000834       0.007795      -0.015622       0.039505      -0.016615      -0.000792       0.017407              2.065132       1.582168      -0.117434       0.062507       1.862347      -0.237116       2.750881           0.000592
          199              H       2.628508       3.617690      12.939559       0.116760       1.477527 0.11440292E+02  0.12134625E+03                                 2.055065                            1.912940      -1.314221       2.247542                    0.995454       3.654867      10.224745       0.481415       1.199491      -0.729238       0.016805       0.000088      -0.031062       0.035317      -0.002684      -0.019871       0.014570       0.007050       0.009434      -0.022247      -0.005094       0.027341              2.108630       1.786590      -0.052475      -0.352904       2.009673      -0.416138       2.529629           0.000190
          200              H      -0.281490       9.866648      13.070953       0.107940       1.083761 0.76017176E+01  0.73097431E+02                                 1.685984                            1.566463      -0.967338       2.412109                    0.998494       3.400284       9.179501       0.526206       1.210486      -0.724596      -0.013700       0.024485       0.022796       0.036151      -0.007880      -0.003780       0.004659      -0.005090       0.039813      -0.014920      -0.000889       0.015809              1.760106       1.430537      -0.339462      -0.148907       2.165203       0.377609       1.684579           0.000058
          201              H       0.844969       2.489313      17.072992       0.111229       1.111320 0.78077862E+01  0.75421959E+02                                 1.703820                            1.580098      -0.969728       2.414644                    0.998489       3.362817       9.036014       0.528768       1.199144      -0.727851      -0.015433      -0.006346       0.034187       0.038042      -0.008171      -0.012035       0.000322       0.000324       0.025767      -0.015761      -0.001106       0.016866              1.787361       1.534725       0.098862      -0.386518       1.650111      -0.385150       2.177248          -0.000039
          202              H       0.310795       4.521716      16.054689       0.119997       1.462618 0.11202073E+02  0.11816863E+03                                 2.054335                            1.906821      -1.147028       2.338391                    0.996294       3.526815       9.831995       0.477034       1.217175      -0.726743      -0.025472       0.019872       0.020430       0.038224      -0.006552      -0.015363       0.004759       0.005000       0.021140      -0.013757      -0.007375       0.021132              2.094896       2.059782      -0.479322      -0.339337       2.288573       0.153525       1.936334           0.000052
          203              H       3.249848       1.599511      13.949650       0.116949       1.081600 0.76231833E+01  0.73032554E+02                                 1.655602                            1.548432      -1.004254       2.402622                    0.998129       3.310485       8.792866       0.542059       1.179449      -0.732542       0.025493      -0.021820      -0.020774       0.039466      -0.005596      -0.011440      -0.000514       0.000597       0.019367      -0.013191      -0.001360       0.014551              1.720292       1.743534      -0.472152      -0.262756       1.901735       0.149802       1.515607          -0.000025
          204              H       1.070679       6.468733      10.377379       0.115028       1.437718 0.10770348E+02  0.11240147E+03                                 2.024782                            1.863636      -1.038647       2.384366                    0.997558       3.483192       9.629801       0.485333       1.209271      -0.728589       0.008475      -0.022870      -0.022141       0.032941      -0.002527      -0.004996       0.008575      -0.007953       0.045958      -0.012683      -0.006927       0.019610              2.082516       1.654720      -0.332439      -0.182231       2.419654       0.466122       2.173174           0.000001
          205              H       0.543238       7.861111      13.938700       0.106769       1.505778 0.11689330E+02  0.12468497E+03                                 2.072457                            1.926003      -1.370559       2.210339                    0.995542       3.763564      10.566108       0.482532       1.190023      -0.730520       0.005699       0.005106       0.034768       0.035600      -0.010642       0.001659       0.019555       0.006234       0.048219      -0.026289      -0.000403       0.026692              2.124536       1.598910      -0.152231       0.152652       2.096099      -0.300836       2.678598           0.000169
          206              H       9.673403      22.015261       9.777894       0.112450       1.149073 0.81788863E+01  0.80583830E+02                                 1.797031                            1.657779      -1.108705       2.358696                    0.996540       3.522960       9.818475       0.493358       1.260058      -0.713051      -0.022180       0.007205       0.036191       0.043054      -0.005139      -0.012502       0.005949      -0.020099       0.012311      -0.019009       0.001712       0.017297              1.901025       1.882028       0.032261      -0.512084       1.584395      -0.014853       2.236653           0.000037
          207              H      11.345187      19.491316       7.316996       0.101723       1.232663 0.87104960E+01  0.86400125E+02                                 1.822024                            1.666056      -1.061309       2.371130                    0.997291       3.456890       9.385946       0.516734       1.194999      -0.729114       0.011743      -0.043702      -0.018325       0.048821      -0.004032      -0.018574       0.009592      -0.023111       0.006274      -0.025357       0.002293       0.023064              1.915904       1.593011      -0.141534      -0.048256       2.616442       0.096926       1.538257           0.000059
          208              H      10.583066      24.918467       8.302450       0.344583       0.726927 0.46605226E+01  0.41329906E+02                                 1.544152                            1.423674      -1.231550       2.422540                    0.999753       2.745076       8.145908       0.423505       1.630863      -0.645316       0.004637       0.014009      -0.004852       0.015533      -0.003566      -0.011999       0.008708      -0.010661      -0.003692      -0.015589      -0.001139       0.016728              1.617613       1.385653       0.264283      -0.260204       1.912696      -0.364358       1.554489           0.003881
          209              H       9.776222      24.298955       9.391925       0.349437       0.545603 0.32001114E+01  0.24859061E+02                                 1.104459                            1.048945      -1.084126       2.518175                    0.999920       2.097750       5.138747       0.611525       1.289353      -0.711176      -0.017420       0.002858       0.021864       0.028101      -0.001904      -0.022099       0.001564      -0.024573      -0.000577      -0.029098       0.011322       0.017776              1.130653       1.128569      -0.021296      -0.271883       0.997138       0.029052       1.266252          -0.000001
          210              H      12.167680      21.204473       6.046856       0.131371       1.039781 0.72733290E+01  0.68602813E+02                                 1.596354                            1.501566      -0.879920       2.472319                    0.999247       3.134145       8.156711       0.558612       1.162484      -0.738034       0.018037      -0.009592      -0.034948       0.040481      -0.007080      -0.009544       0.008312      -0.016369       0.019397      -0.016151      -0.002553       0.018704              1.651387       1.648524       0.010440      -0.462251       1.442076       0.013148       1.863562           0.000119
          211              H       7.865238      26.954003       4.256614       0.114633       1.369438 0.10275851E+02  0.10638597E+03                                 1.995352                            1.847676      -1.008358       2.401314                    0.998143       3.433806       9.571795       0.474870       1.245848      -0.720477       0.002210      -0.000218       0.040312       0.040373       0.000162      -0.007620      -0.001662       0.019771       0.039871      -0.016627      -0.000836       0.017463              2.053724       1.894787      -0.003235       0.242141       1.532694       0.019980       2.733692           0.000587
          212              H       2.534646      27.390164       0.747303       0.116757       1.477353 0.11439702E+02  0.12135129E+03                                 2.055725                            1.913504      -1.314350       2.247482                    0.995451       3.656237      10.232596       0.481062       1.200259      -0.729044      -0.005508       0.015874       0.031053       0.035308      -0.004313      -0.020351       0.013878      -0.002087       0.009437      -0.022230      -0.005109       0.027339              2.109346       2.018595       0.029273       0.274766       1.778955       0.471664       2.530488           0.000190
          213              H       9.396215      26.729549       0.615909       0.107908       1.082566 0.75919522E+01  0.72983282E+02                                 1.684941                            1.565601      -0.967377       2.412088                    0.998491       3.400371       9.179782       0.526255       1.210710      -0.724531       0.027661      -0.004749      -0.022804       0.036162      -0.004534      -0.005636       0.002027       0.013881       0.039829      -0.014933      -0.000873       0.015806              1.758940       2.295213      -0.033121      -0.405166       1.298156       0.014518       1.683450           0.000058
          214              H      -9.109826       9.528543      23.987594       0.111238       1.111714 0.78116576E+01  0.75469614E+02                                 1.704315                            1.580581      -0.969816       2.414605                    0.998489       3.363189       9.037982       0.528635       1.199282      -0.727821      -0.000854      -0.016658      -0.034185       0.038037      -0.006461      -0.004298       0.011272       0.010024       0.025760      -0.015788      -0.001091       0.016879              1.787872       1.575687       0.113232       0.234456       1.610119       0.492946       2.177808          -0.000038
          215              H      -7.015586       9.702398      25.005897       0.119970       1.472273 0.11292316E+02  0.11937386E+03                                 2.065604                            1.916386      -1.147182       2.338299                    0.996293       3.529863       9.854747       0.475079       1.219591      -0.726297       0.027206      -0.017386      -0.020422       0.038203      -0.006605      -0.009514       0.012883       0.004250       0.021151      -0.013707      -0.007324       0.021031              2.106690       2.580417      -0.303609      -0.260161       1.792942       0.271174       1.946711           0.000055
          216              H     -10.750317      11.499349      27.110936       0.116978       1.082106 0.76273372E+01  0.73081797E+02                                 1.656109                            1.548848      -1.004111       2.402668                    0.998130       3.310631       8.793624       0.541993       1.179440      -0.732548      -0.029059       0.016756       0.020774       0.039456      -0.004541      -0.003314       0.010978       0.006577       0.019370      -0.013213      -0.001347       0.014560              1.720864       2.181774      -0.317713      -0.228978       1.464771       0.197909       1.516048          -0.000025
          217              H       5.741944      26.871812       3.309483       0.115027       1.429560 0.10696663E+02  0.11143448E+03                                 2.015670                            1.855984      -1.038467       2.384441                    0.997558       3.480813       9.612833       0.486859       1.207623      -0.728880      -0.024407       0.000354       0.022150       0.032961       0.000587      -0.009764       0.001871       0.009375       0.045953      -0.012713      -0.006907       0.019620              2.072846       2.530477      -0.018035      -0.496636       1.525153       0.016312       2.162909          -0.000000
          218              H      -3.944622      11.034707      27.121886       0.106775       1.504415 0.11676279E+02  0.12450334E+03                                 2.070556                            1.924423      -1.370718       2.210259                    0.995540       3.762396      10.558914       0.482950       1.189399      -0.730661       0.002906       0.007085      -0.034777       0.035610      -0.010230      -0.017873      -0.008093       0.008510       0.048283      -0.026289      -0.000407       0.026695              2.122499       2.134535       0.037807       0.334073       1.557322      -0.043557       2.675639           0.000169
          219              H       5.556425      14.628397       8.874561       0.112442       1.149101 0.81790992E+01  0.80585625E+02                                 1.796970                            1.657733      -1.108646       2.358710                    0.996540       3.522974       9.818166       0.493400       1.259954      -0.713073       0.033551      -0.015242      -0.022276       0.043060      -0.002811      -0.004673       0.017022       0.007019      -0.001608      -0.019020       0.001719       0.017301              1.900947       2.352457      -0.143815      -0.421608       1.598009       0.113119       1.752376           0.000037
          220              H       4.179668      16.943730      11.696792       0.101733       1.232428 0.87085574E+01  0.86376336E+02                                 1.821801                            1.665876      -1.061449       2.371077                    0.997292       3.456760       9.385433       0.516758       1.195006      -0.729111       0.001721       0.034176       0.034817       0.048818      -0.000486      -0.009833       0.021959       0.006490      -0.003253      -0.025367       0.002295       0.023072              1.915655       1.690923       0.267390       0.227876       1.988718       0.487387       2.067325           0.000058
          221              H       2.679917      13.115931       7.941117       0.344607       0.724595 0.46416666E+01  0.41113096E+02                                 1.539292                            1.419534      -1.231513       2.422565                    0.999754       2.743088       8.130002       0.424767       1.627979      -0.645726      -0.012116      -0.008736      -0.004322       0.015549       0.000080      -0.008489       0.013702      -0.000443       0.006906      -0.015622      -0.001177       0.016800              1.612306       2.112827       0.350999       0.090393       1.415782       0.131410       1.308308           0.003878
          222              H       4.130456      13.280292       7.640006       0.349437       0.545802 0.32018369E+01  0.24877934E+02                                 1.105157                            1.049584      -1.084108       2.518184                    0.999920       2.098060       5.141500       0.610976       1.290228      -0.710995       0.022310      -0.006316      -0.015872       0.028099       0.005054      -0.008420       0.020911       0.020805      -0.006656      -0.029103       0.011331       0.017772              1.131370       1.310837      -0.071388      -0.226875       0.977647       0.093211       1.105626          -0.000001
          223              H       2.060845      16.147198      11.379257       0.131366       1.039527 0.72711184E+01  0.68576302E+02                                 1.596018                            1.501275      -0.879920       2.472313                    0.999246       3.134044       8.155937       0.558705       1.162386      -0.738054      -0.030025       0.018068       0.020267       0.040481      -0.006852      -0.004458       0.015505       0.002151       0.002153      -0.016161      -0.002544       0.018705              1.651028       1.990298      -0.076200      -0.372431       1.393244       0.139934       1.569541           0.000118
          224              H      -0.677127      15.375892       4.546776       0.114621       1.370155 0.10284796E+02  0.10653622E+03                                 1.998924                            1.850707      -1.008206       2.401382                    0.998147       3.436161       9.591090       0.473471       1.248851      -0.719810       0.032269      -0.024151       0.001938       0.040353      -0.008860      -0.009672      -0.004648       0.018647      -0.010304      -0.016593      -0.000811       0.017404              2.057542       2.229677      -0.564315       0.054215       2.162737      -0.246733       1.780211           0.000590
          225              H     -13.146308       3.820118      27.316239       0.116738       1.475523 0.11421665E+02  0.12110076E+03                                 2.052958                            1.911138      -1.314294       2.247505                    0.995453       3.655243      10.224169       0.481729       1.199184      -0.729276       0.019720      -0.025909      -0.013665       0.035311      -0.003839      -0.018701       0.016200       0.003692       0.006415      -0.022227      -0.005111       0.027338              2.106410       1.800891      -0.483832      -0.109762       2.609756      -0.072346       1.908581           0.000190
          226              H      -4.054258      16.905745       5.926411       0.107925       1.084392 0.76072592E+01  0.73164653E+02                                 1.686767                            1.567152      -0.967213       2.412168                    0.998494       3.400439       9.181042       0.526027       1.210669      -0.724563      -0.025588       0.003301       0.025332       0.036158      -0.011943      -0.007616      -0.000760       0.011879      -0.000130      -0.014915      -0.000887       0.015803              1.760945       1.866935       0.034421      -0.542938       1.419352      -0.179275       1.996547           0.000057
          227              H      -4.219659      23.603492       0.747303       0.111237       1.111013 0.78051669E+01  0.75388828E+02                                 1.703323                            1.579687      -0.969707       2.414656                    0.998490       3.362597       9.034365       0.528920       1.198922      -0.727899      -0.019775       0.031236       0.008927       0.038032      -0.011959      -0.009654       0.003698      -0.005750       0.010422      -0.015762      -0.001113       0.016875              1.786809       1.512465      -0.401684      -0.088443       2.368368       0.036300       1.479593          -0.000038
          228              H      -4.168249      21.912464       2.356878       0.119996       1.464663 0.11221097E+02  0.11842169E+03                                 2.056645                            1.908779      -1.147069       2.338361                    0.996295       3.527503       9.836677       0.476654       1.217607      -0.726665      -0.017567       0.010558       0.032262       0.038222      -0.009938      -0.012398       0.008966      -0.003533       0.010351      -0.013752      -0.007374       0.021126              2.097316       1.813027      -0.106653      -0.453933       1.887606      -0.007366       2.591317           0.000051
          229              H     -13.226774       5.455831      25.643705       0.116984       1.081296 0.76205433E+01  0.73001311E+02                                 1.655292                            1.548154      -1.004020       2.402715                    0.998131       3.310448       8.792555       0.542110       1.179434      -0.732540       0.018755      -0.009469      -0.033402       0.039460      -0.009438      -0.008291       0.003934      -0.008244       0.006489      -0.013193      -0.001356       0.014549              1.719974       1.450405      -0.062462      -0.379601       1.468560      -0.015573       2.240957          -0.000025
          230              H      -0.703953      16.978416       2.860554       0.115010       1.428525 0.10687388E+02  0.11131468E+03                                 2.014690                            1.855173      -1.038552       2.384396                    0.997557       3.480345       9.610815       0.486964       1.207616      -0.728875       0.026075      -0.001529      -0.020147       0.032987      -0.009894      -0.010056       0.001449       0.015822      -0.019833      -0.012687      -0.006913       0.019600              2.071811       2.312874      -0.059478      -0.608432       1.691301      -0.142404       2.211257          -0.000000
          231              H      -4.092260      18.354968       4.095109       0.106777       1.506558 0.11697680E+02  0.12480541E+03                                 2.073992                            1.927359      -1.370425       2.210415                    0.995545       3.763773      10.570540       0.482076       1.190849      -0.730340      -0.032697       0.013978      -0.001712       0.035601      -0.010954      -0.008451       0.005231       0.043661       0.009118      -0.026303      -0.000391       0.026694              2.126140       2.234431      -0.473332       0.079082       2.234364      -0.405601       1.909625           0.000169
          232              H      23.114824       2.212625       4.812301       0.112452       1.148947 0.81780411E+01  0.80573674E+02                                 1.796914                            1.657710      -1.108499       2.358782                    0.996542       3.522896       9.818286       0.493359       1.260083      -0.713045      -0.025549       0.026555       0.022276       0.043059      -0.004393      -0.017596      -0.001250      -0.001924      -0.001610      -0.019006       0.001711       0.017295              1.900876       1.772164      -0.348901      -0.247148       2.178161       0.359709       1.752304           0.000037
          233              H      25.756621       1.686321       1.990070       0.101716       1.232538 0.87092431E+01  0.86380658E+02                                 1.821520                            1.665640      -1.061329       2.371113                    0.997295       3.456610       9.383408       0.516960       1.194574      -0.729212       0.031653       0.013014      -0.034822       0.048825      -0.002422      -0.023966       0.001966      -0.004439      -0.003258      -0.025353       0.002293       0.023060              1.915354       1.787297       0.301478      -0.383470       1.891767      -0.377213       2.066998           0.000059
          234              H      22.647695      -1.003509       5.745745       0.344591       0.719978 0.46089031E+01  0.40786833E+02                                 1.538266                            1.418726      -1.231407       2.422613                    0.999754       2.746092       8.158918       0.422623       1.637688      -0.644195      -0.004185      -0.014324       0.004294       0.015528       0.000152      -0.015633       0.003534       0.000206       0.006638      -0.015546      -0.001133       0.016679              1.611200       1.271928       0.053629      -0.093662       2.254108      -0.128609       1.307565           0.003881
          235              H      22.319151       0.418867       6.046856       0.349440       0.547432 0.32149783E+01  0.25013267E+02                                 1.109225                            1.053276      -1.084088       2.518204                    0.999920       2.099182       5.152805       0.608381       1.294011      -0.710258      -0.013382       0.018935       0.015862       0.028093      -0.002620      -0.022468       0.001002      -0.022549      -0.006746      -0.029057       0.011311       0.017746              1.135628       1.063418      -0.161065      -0.164488       1.233652       0.183788       1.109813           0.000000
          236              H      25.711913      -0.576829       2.307605       0.131373       1.039677 0.72724601E+01  0.68593212E+02                                 1.596306                            1.501519      -0.879813       2.472371                    0.999249       3.134153       8.156898       0.558592       1.162550      -0.738016       0.027038      -0.022289      -0.020267       0.040480      -0.006006      -0.016095      -0.000952       0.006929       0.002161      -0.016149      -0.002549       0.018697              1.651341       1.507741      -0.246974      -0.256163       1.876445       0.304580       1.569837           0.000119
          237              H      25.897456      -3.415189       9.140086       0.114619       1.376067 0.10339863E+02  0.10726930E+03                                 2.007009                            1.857572      -1.008188       2.401390                    0.998148       3.438564       9.610808       0.471778       1.251434      -0.719307      -0.033494       0.022367      -0.001953       0.040323      -0.012707       0.001253       0.010686      -0.003605      -0.010082      -0.016618      -0.000736       0.017355              2.066133       2.536492      -0.462913       0.252446       1.874842       0.031354       1.787065           0.000596
          238              H      -3.191558      -3.219174      13.744347       0.116746       1.470941 0.11380126E+02  0.12056659E+03                                 2.049399                            1.908124      -1.314307       2.247501                    0.995451       3.654867      10.223608       0.481869       1.199769      -0.729089      -0.031007       0.009953       0.013667       0.035317      -0.004131      -0.021507       0.012256       0.002005       0.006409      -0.022235      -0.005113       0.027349              2.102630       2.818110      -0.121788       0.031501       1.584384       0.127243       1.905397           0.000191
          239              H      17.290420      25.519020       7.760451       0.107921       1.082238 0.75892169E+01  0.72948474E+02                                 1.684349                            1.565125      -0.967533       2.412039                    0.998489       3.400178       9.177928       0.526447       1.210409      -0.724595       0.011662      -0.023038      -0.025305       0.036154      -0.013020      -0.001790       0.007449       0.005788      -0.000064      -0.014942      -0.000844       0.015786              1.758269       1.445588      -0.113650      -0.011959       1.835991       0.570196       1.993228           0.000058
          240              H       1.309804      -4.012549      12.939559       0.111213       1.111610 0.78107129E+01  0.75456925E+02                                 1.704078                            1.580384      -0.969667       2.414668                    0.998490       3.363019       9.036811       0.528728       1.199128      -0.727857       0.036058      -0.008231      -0.008935       0.038049      -0.007490      -0.006681       0.007892       0.019517       0.010425      -0.015781      -0.001082       0.016864              1.787597       2.526966      -0.043415      -0.063631       1.355619       0.071343       1.480205          -0.000038
          241              H      -0.301672      -4.527780      11.329984       0.119991       1.472608 0.11294531E+02  0.11939109E+03                                 2.065096                            1.915953      -1.147128       2.338340                    0.996292       3.529042       9.848957       0.475411       1.218801      -0.726488       0.015791      -0.013030      -0.032252       0.038201      -0.006576      -0.012517       0.008644       0.015282       0.010292      -0.013720      -0.007306       0.021026              2.106151       1.954161      -0.059919      -0.145282       1.760833       0.433354       2.603460           0.000055
          242              H      -1.622547      -2.749775      15.416881       0.116948       1.082193 0.76279152E+01  0.73089229E+02                                 1.656245                            1.548936      -1.004198       2.402625                    0.998128       3.310890       8.794626       0.541959       1.179485      -0.732536      -0.015169       0.014517       0.033415       0.039464      -0.004747      -0.006464       0.006531       0.018292       0.006486      -0.013217      -0.001336       0.014553              1.721023       1.506605      -0.042942      -0.112014       1.413906       0.363489       2.242556          -0.000024
          243              H      27.417297      -2.906279      10.826308       0.114994       1.430781 0.10708339E+02  0.11159239E+03                                 2.017351                            1.857446      -1.038597       2.384367                    0.997557       3.481731       9.618578       0.486465       1.208208      -0.728754      -0.010130       0.024070       0.020147       0.032983      -0.012646      -0.004704       0.008993       0.000169      -0.019825      -0.012686      -0.006885       0.019571              2.074614       1.800001      -0.242047      -0.068602       2.209465       0.622390       2.214377           0.000002
          244              H     -14.856147      25.966294       9.591753       0.107011       1.509954 0.11729937E+02  0.12524047E+03                                 2.077044                            1.929875      -1.377176       2.207275                    0.995492       3.769533      10.591864       0.481796       1.190677      -0.730339       0.024045      -0.026197       0.001682       0.035599      -0.022248      -0.007815       0.006214      -0.020323       0.009186      -0.026364      -0.000370       0.026734              2.129388       2.536286      -0.369223       0.409784       1.939686       0.060699       1.912191           0.000170
          245              H      17.531783      23.944905       5.455583       0.112455       1.149067 0.81788173E+01  0.80582980E+02                                 1.797024                            1.657772      -1.108728       2.358691                    0.996540       3.522939       9.818406       0.493359       1.260058      -0.713051       0.014182       0.040598       0.002065       0.043054       0.007308       0.006898       0.002546       0.000703      -0.051870      -0.019011       0.001711       0.017299              1.901018       1.597177       0.169927       0.019070       2.567191      -0.084783       1.538685           0.000037
          246              H      14.594926      21.446265       4.861573       0.101718       1.232693 0.87107649E+01  0.86403461E+02                                 1.822052                            1.666080      -1.061405       2.371081                    0.997290       3.456947       9.386138       0.516731       1.194996      -0.729115      -0.045115      -0.014123      -0.012188       0.048820       0.011133       0.011191      -0.000809      -0.000349      -0.063901      -0.025357       0.002290       0.023066              1.915935       2.591733      -0.012710       0.236944       1.569583      -0.041028       1.586489           0.000059
          247              H      19.965738      21.754459       6.298694       0.344582       0.726960 0.46607946E+01  0.41333075E+02                                 1.544221                            1.423732      -1.231572       2.422528                    0.999753       2.745160       8.146331       0.423487       1.630902      -0.645310       0.011661      -0.008722       0.005404       0.015532       0.010287       0.006603      -0.002238       0.002080      -0.035754      -0.015588      -0.001140       0.016727              1.617688       1.688106      -0.408002       0.193082       1.886174      -0.207584       1.278784           0.003882
          248              H      19.650601      23.181571       6.005795       0.349438       0.545605 0.32001217E+01  0.24859189E+02                                 1.104467                            1.048952      -1.084127       2.518175                    0.999920       2.097750       5.138771       0.611518       1.289366      -0.711173       0.008501       0.026670      -0.002466       0.028101       0.004536       0.009825      -0.005626      -0.003936      -0.076898      -0.029097       0.011321       0.017776              1.130662       1.025134       0.131141       0.008893       1.438452      -0.051593       0.928400          -0.000000
          249              H      15.935947      19.673046       5.392624       0.131369       1.039784 0.72733589E+01  0.68603161E+02                                 1.596356                            1.501569      -0.879918       2.472318                    0.999247       3.134153       8.156734       0.558612       1.162484      -0.738034      -0.015056      -0.037170      -0.005516       0.040481       0.009722       0.005195       0.005769       0.000853      -0.042940      -0.016152      -0.002553       0.018704              1.651390       1.458454       0.172553       0.034082       2.179341      -0.115521       1.316374           0.000119
          250              H      22.790795      19.192574       2.644302       0.114634       1.369444 0.10275907E+02  0.10638682E+03                                 1.995370                            1.847691      -1.008335       2.401326                    0.998143       3.433802       9.571835       0.474863       1.245862      -0.720474      -0.000942       0.033906       0.021898       0.040373       0.003886      -0.004786       0.001389      -0.031390      -0.007558      -0.016627      -0.000835       0.017462              2.053745       1.574972       0.004570      -0.131666       2.309957       0.499041       2.276305           0.000588
          251              H      13.803778       2.789657      24.036867       0.116757       1.477346 0.11439631E+02  0.12135030E+03                                 2.055714                            1.913494      -1.314343       2.247484                    0.995452       3.656232      10.232557       0.481065       1.200255      -0.729045       0.016803       0.026843       0.015612       0.035307       0.018555       0.007596      -0.003712      -0.011746      -0.046936      -0.022230      -0.005110       0.027339              2.109335       1.787175       0.332067       0.131044       2.039954       0.433355       2.500877           0.000190
          252              H      22.068858      15.355322       2.009231       0.107907       1.082564 0.75919346E+01  0.72983035E+02                                 1.684936                            1.565596      -0.967373       2.412090                    0.998491       3.400369       9.179757       0.526258       1.210705      -0.724532      -0.013697      -0.031997       0.009812       0.036162       0.007226      -0.004937       0.005201      -0.022139      -0.011294      -0.014932      -0.000874       0.015806              1.758934       1.429752       0.298361      -0.219304       2.130101      -0.396496       1.716948           0.000058
          253              H      12.020185      -0.225801      20.992909       0.111237       1.111718 0.78116969E+01  0.75470092E+02                                 1.704320                            1.580585      -0.969825       2.414599                    0.998489       3.363199       9.038016       0.528634       1.199282      -0.727821      -0.015420      -0.026427      -0.022598       0.038037       0.014531      -0.001050       0.005500      -0.009712      -0.004353      -0.015788      -0.001091       0.016879              1.787876       1.535125       0.285366       0.278942       1.712306       0.420939       2.116196          -0.000039
          254              H      11.486025      -0.360115      23.262191       0.119969       1.472275 0.11292343E+02  0.11937419E+03                                 2.065603                            1.916386      -1.147184       2.338297                    0.996293       3.529871       9.854765       0.475080       1.219588      -0.726298      -0.025460      -0.027614       0.006984       0.038204       0.016502       0.002053       0.003323      -0.008857      -0.020414      -0.013708      -0.007324       0.021031              2.106688       2.071262       0.538318      -0.247637       2.169691      -0.231331       2.079112           0.000054
          255              H      14.425105       2.923971      21.784010       0.116980       1.082091 0.76272052E+01  0.73080182E+02                                 1.656091                            1.548832      -1.004098       2.402675                    0.998130       3.310603       8.793515       0.541997       1.179437      -0.732549       0.025484       0.028897      -0.008504       0.039456       0.012720       0.000878       0.004589      -0.006430      -0.001701      -0.013213      -0.001347       0.014560              1.720845       1.744110       0.463903      -0.277685       1.742448      -0.242254       1.675978          -0.000025
          256              H      23.421062      19.386944       0.413343       0.115028       1.429549 0.10696556E+02  0.11143305E+03                                 2.015658                            1.855975      -1.038463       2.384445                    0.997558       3.480794       9.612762       0.486861       1.207623      -0.728881       0.008469       0.030629      -0.008752       0.032961       0.005591       0.000354       0.003919      -0.029683      -0.019009      -0.012713      -0.006907       0.019620              2.072835       1.648182       0.321664      -0.195301       2.624813      -0.337287       1.945510           0.000001
          257              H      11.718496      -0.197295      27.212219       0.106776       1.504404 0.11676167E+02  0.12450185E+03                                 2.070546                            1.924414      -1.370713       2.210263                    0.995540       3.762378      10.558849       0.482951       1.189400      -0.730661       0.005711      -0.032669      -0.012970       0.035610       0.003867      -0.010043       0.002030      -0.031135      -0.063844      -0.026289      -0.000407       0.026695              2.122489       1.597687      -0.056007      -0.207840       2.270069       0.402011       2.499710           0.000169
          258              H      -1.501805      12.132973      14.176852       0.112457       1.148941 0.81778099E+01  0.80569197E+02                                 1.796750                            1.657560      -1.108581       2.358756                    0.996543       3.522753       9.817105       0.493448       1.259890      -0.713087      -0.022181      -0.034937      -0.011862       0.043050       0.013413       0.001806      -0.004652      -0.022316       0.005661      -0.019025       0.001731       0.017293              1.900706       1.881676       0.427190       0.283893       2.060349       0.289776       1.760094           0.000037
          259              H       0.170011      15.526113      13.221509       0.101710       1.232595 0.87097081E+01  0.86387139E+02                                 1.821646                            1.665738      -1.061340       2.371119                    0.997292       3.456697       9.384000       0.516915       1.194651      -0.729195       0.011744       0.037727      -0.028688       0.048829       0.018108       0.005802      -0.008434      -0.025106       0.000332      -0.025368       0.002308       0.023060              1.915494       1.592712       0.112518      -0.098417       1.891345      -0.515164       2.262426           0.000059
          260              H      -0.592123      11.959158      17.428850       0.344584       0.722116 0.46266076E+01  0.40994763E+02                                 1.543486                            1.423178      -1.231697       2.422473                    0.999752       2.748799       8.179882       0.421069       1.641673      -0.643616       0.004654      -0.002778       0.014535       0.015513       0.012140       0.003000      -0.007309      -0.012714      -0.010220      -0.015534      -0.001061       0.016595              1.616896       1.385222       0.093254       0.358698       1.328130       0.027219       2.137337           0.003886
          261              H      -1.398982      11.325402      16.347588       0.349440       0.546526 0.32079851E+01  0.24942368E+02                                 1.107284                            1.051520      -1.084148       2.518169                    0.999920       2.098703       5.147967       0.609490       1.292510      -0.710547      -0.017417      -0.020356      -0.008467       0.028096       0.020079       0.009424      -0.006181      -0.016448       0.023690      -0.029081       0.011329       0.017752              1.133607       1.131485       0.247035       0.117891       1.227459       0.102293       1.041877           0.000000
          262              H       0.992521      15.769516      15.340235       0.131369       1.039607 0.72719404E+01  0.68587436E+02                                 1.596251                            1.501479      -0.879856       2.472352                    0.999247       3.134237       8.157201       0.558589       1.162571      -0.738009       0.018040       0.035063       0.009174       0.040484       0.011812      -0.001353      -0.003496      -0.024697      -0.005574      -0.016160      -0.002541       0.018701              1.651276       1.648423       0.395053       0.240122       1.769454       0.175890       1.535950           0.000118
          263              H      -3.309897      14.445185      21.214636       0.114613       1.377219 0.10348636E+02  0.10735650E+03                                 2.006121                            1.856846      -1.008258       2.401356                    0.998146       3.437168       9.598971       0.472564       1.249396      -0.719778       0.002212      -0.034773      -0.020342       0.040346       0.006528       0.003949       0.013752      -0.000851      -0.022542      -0.016615      -0.000792       0.017408              2.065156       1.905050      -0.210012      -0.125043       2.465484       0.514500       1.824935           0.000591
          264              H      -8.640442      17.266244      23.347049       0.116760       1.477529 0.11440315E+02  0.12134658E+03                                 2.055069                            1.912943      -1.314223       2.247542                    0.995454       3.654870      10.224764       0.481414       1.199493      -0.729237      -0.005518      -0.034837      -0.001784       0.035317       0.019784       0.006454      -0.005354      -0.016875      -0.034861      -0.022247      -0.005094       0.027341              2.108633       2.017873      -0.252551      -0.111982       2.750096       0.089568       1.557931           0.000190
          265              H      -1.778871      17.710336      22.840635       0.107941       1.083764 0.76017425E+01  0.73097767E+02                                 1.685991                            1.566468      -0.967341       2.412108                    0.998494       3.400288       9.179533       0.526204       1.210490      -0.724595       0.027652       0.022119       0.007278       0.036151       0.007160      -0.001097       0.010616      -0.008007      -0.025800      -0.014920      -0.000888       0.015809              1.760113       2.296946       0.367880       0.174118       1.600722       0.159783       1.382669           0.000058
          266              H       2.065297      -9.733548      23.631736       0.111230       1.111317 0.78077542E+01  0.75421573E+02                                 1.703817                            1.580095      -0.969720       2.414648                    0.998489       3.362810       9.035991       0.528768       1.199144      -0.727851      -0.000839       0.037940       0.002660       0.038042       0.006965      -0.003434       0.002128      -0.013134      -0.043692      -0.015761      -0.001106       0.016866              1.787358       1.575150      -0.259471      -0.019146       2.462125      -0.000646       1.324800          -0.000039
          267              H       4.159524     -10.702345      23.273140       0.119998       1.462608 0.11201966E+02  0.11816718E+03                                 2.054322                            1.906810      -1.147026       2.338393                    0.996295       3.526802       9.831936       0.477036       1.217172      -0.726744       0.027226       0.026388      -0.004846       0.038224       0.011655      -0.000970      -0.000931      -0.016381      -0.041043      -0.013757      -0.007375       0.021132              2.094884       2.564407       0.373759      -0.131668       2.130968      -0.068391       1.589276           0.000051
          268              H       0.424765     -13.423813      23.776817       0.116947       1.081614 0.76233078E+01  0.73034078E+02                                 1.655619                            1.548446      -1.004267       2.402614                    0.998129       3.310514       8.792976       0.542056       1.179452      -0.732541      -0.029069      -0.026372       0.004128       0.039465       0.005153      -0.002267       0.000137      -0.012645      -0.038281      -0.013191      -0.001360       0.014551              1.720310       2.180949       0.356923      -0.160573       1.674101      -0.076706       1.305879          -0.000025
          269              H      -5.433179      15.306514      21.617030       0.115027       1.437728 0.10770448E+02  0.11240277E+03                                 2.024791                            1.863644      -1.038651       2.384363                    0.997558       3.483209       9.629861       0.485332       1.209271      -0.728589      -0.024387      -0.019358      -0.010753       0.032941       0.008177       0.005337       0.011051      -0.012987      -0.021089      -0.012683      -0.006927       0.019610              2.082525       2.543622       0.442282       0.234364       2.026819       0.269953       1.677133           0.000000
          270              H       7.230460     -13.200979      23.368948       0.106767       1.505789 0.11689440E+02  0.12468644E+03                                 2.072467                            1.926011      -1.370565       2.210335                    0.995542       3.763583      10.566174       0.482531       1.190022      -0.730520       0.002914       0.026573       0.023510       0.035600       0.020606       0.000077       0.016328      -0.005752       0.005376      -0.026289      -0.000403       0.026692              2.124545       2.136550      -0.308624      -0.134478       2.360790       0.506850       1.876296           0.000169
          271              H      -5.618771      16.608649       8.231279       0.112450       1.148959 0.81781352E+01  0.80574836E+02                                 1.796926                            1.657719      -1.108512       2.358777                    0.996542       3.522916       9.818357       0.493358       1.260082      -0.713045       0.033552       0.026908      -0.002058       0.043058       0.005466      -0.000091      -0.007333      -0.009739      -0.051875      -0.019005       0.001709       0.017295              1.900889       2.352370       0.436937       0.086243       1.811686       0.010263       1.538611           0.000037
          272              H      -6.995566      13.006891       8.825289       0.101716       1.232542 0.87092491E+01  0.86380693E+02                                 1.821521                            1.665638      -1.061378       2.371093                    0.997293       3.456602       9.383371       0.516962       1.194570      -0.729213       0.001722      -0.047246       0.012190       0.048824       0.008768       0.004498      -0.010270      -0.013718      -0.063901      -0.025353       0.002293       0.023060              1.915356       1.690662      -0.330955       0.117597       2.469350      -0.209608       1.586055           0.000059
          273              H      -8.495268      18.173251       7.388168       0.344590       0.720013 0.46091915E+01  0.40790173E+02                                 1.538337                            1.418787      -1.231441       2.422595                    0.999753       2.746186       8.159374       0.422605       1.637725      -0.644189      -0.012108       0.008078      -0.005405       0.015527       0.007374       0.004317      -0.005418      -0.014451      -0.035663      -0.015545      -0.001135       0.016679              1.611279       2.111389      -0.253177       0.258443       1.448028      -0.112016       1.274419           0.003880
          274              H      -7.044724      18.351841       7.681067       0.349439       0.547436 0.32150107E+01  0.25013601E+02                                 1.109235                            1.053285      -1.084083       2.518205                    0.999920       2.099192       5.152851       0.608375       1.294019      -0.710256       0.022313       0.016889       0.002471       0.028093       0.004780       0.008589      -0.007375      -0.002506      -0.076758      -0.029057       0.011311       0.017746              1.135638       1.315988       0.233435       0.051893       1.158892       0.008824       0.932034           0.000000
          275              H      -9.114385      13.680143       8.294238       0.131376       1.039667 0.72723686E+01  0.68592089E+02                                 1.596291                            1.501507      -0.879821       2.472370                    0.999249       3.134128       8.156800       0.558596       1.162545      -0.738017      -0.030027      -0.026584       0.005509       0.040480       0.007294      -0.003699      -0.006810      -0.012877      -0.042946      -0.016147      -0.002550       0.018697              1.651325       1.990682       0.360745       0.120258       1.646969       0.006370       1.316323           0.000118
          276              H     -11.852266      19.982860      11.042560       0.114620       1.376079 0.10339977E+02  0.10727087E+03                                 2.007029                            1.857589      -1.008184       2.401393                    0.998148       3.438572       9.610875       0.471773       1.251443      -0.719305       0.032253       0.010370      -0.021867       0.040323       0.012738      -0.002749       0.004254       0.019624      -0.007542      -0.016618      -0.000736       0.017354              2.066155       2.239338       0.236716      -0.519189       1.668146      -0.042456       2.290981           0.000595
          277              H      -1.971229      -9.762057      17.023719       0.116743       1.470949 0.11380210E+02  0.12056766E+03                                 2.049403                            1.908128      -1.314303       2.247501                    0.995451       3.654883      10.223649       0.481869       1.199765      -0.729090       0.019719       0.024794      -0.015610       0.035317       0.018137       0.006033      -0.005921      -0.014154      -0.046957      -0.022235      -0.005114       0.027349              2.102634       1.798013       0.336020      -0.363079       2.017717      -0.266653       2.492172           0.000191
          278              H      18.296185      18.023152      11.677631       0.107921       1.082236 0.75891980E+01  0.72948239E+02                                 1.684346                            1.565123      -0.967529       2.412041                    0.998489       3.400171       9.177902       0.526448       1.210409      -0.724595      -0.025608      -0.023573      -0.009781       0.036154       0.012572      -0.006536       0.002953       0.008129      -0.011274      -0.014942      -0.000844       0.015786              1.758266       1.864045       0.451870       0.300482       1.694474       0.338677       1.716281           0.000058
          279              H     -15.394747      19.159549      20.067677       0.111213       1.111629 0.78108761E+01  0.75458879E+02                                 1.704093                            1.580397      -0.969708       2.414646                    0.998490       3.363052       9.036916       0.528727       1.199124      -0.727858      -0.019780      -0.023364       0.022596       0.038049       0.014352      -0.005524      -0.000826      -0.010688      -0.004359      -0.015780      -0.001086       0.016865              1.787613       1.513068       0.277564      -0.303811       1.733906      -0.403199       2.115865          -0.000038
          280              H     -15.343359      18.611124      17.798395       0.119990       1.472610 0.11294549E+02  0.11939131E+03                                 2.065095                            1.915953      -1.147129       2.338338                    0.996292       3.529047       9.848966       0.475412       1.218799      -0.726488      -0.017549      -0.033203      -0.006993       0.038201       0.015630      -0.002428      -0.003015      -0.013846      -0.020388      -0.013720      -0.007306       0.021026              2.106151       1.819975       0.449453       0.135518       2.419880       0.310498       2.078597           0.000055
          281              H      -2.051673      -9.131451      19.276576       0.116947       1.082205 0.76280196E+01  0.73090501E+02                                 1.656258                            1.548948      -1.004221       2.402613                    0.998128       3.310914       8.794714       0.541956       1.179486      -0.732536       0.018742       0.033669       0.008513       0.039463       0.011919      -0.004020      -0.002343      -0.010987      -0.001695      -0.013217      -0.001336       0.014553              1.721036       1.451206       0.360394       0.135864       2.035800       0.342601       1.676102          -0.000024
          282              H     -11.879069      20.641914      13.273519       0.114994       1.430778 0.10708313E+02  0.11159201E+03                                 2.017346                            1.857442      -1.038596       2.384368                    0.997557       3.481727       9.618554       0.486467       1.208205      -0.728755       0.026070       0.018211       0.008751       0.032983       0.013645      -0.003541      -0.001598       0.016043      -0.018993      -0.012686      -0.006885       0.019571              2.074608       2.316098       0.557773       0.253228       1.960470       0.296997       1.947258           0.000001
          283              H      18.258207      18.884499      13.848367       0.107011       1.509948 0.11729873E+02  0.12523959E+03                                 2.077036                            1.929869      -1.377171       2.207277                    0.995492       3.769520      10.591810       0.481797       1.190676      -0.730340      -0.032714      -0.005512       0.012912       0.035599       0.012788      -0.005223       0.008818       0.019327      -0.064156      -0.026364      -0.000370       0.026734              2.129380       2.238035       0.168595      -0.450756       1.641511       0.062249       2.508593           0.000170
          284              H       0.764604      10.530553      26.883734       0.112444       1.149087 0.81789775E+01  0.80584132E+02                                 1.796957                            1.657721      -1.108635       2.358714                    0.996541       3.522950       9.818084       0.493401       1.259956      -0.713072      -0.025554      -0.032569       0.011857       0.043062       0.017444       0.004998      -0.000130       0.000499       0.005667      -0.019021       0.001720       0.017301              1.900933       1.772214       0.388541      -0.178614       2.170409      -0.364295       1.760175           0.000037
          285              H      14.581516      29.041694       0.465353       0.101733       1.232423 0.87085454E+01  0.86376226E+02                                 1.821800                            1.665877      -1.061392       2.371102                    0.997294       3.456764       9.385458       0.516756       1.195010      -0.729110       0.031650       0.023647       0.028678       0.048819       0.021977       0.009896      -0.002640      -0.003243       0.000331      -0.025367       0.002296       0.023071              1.915653       1.787566       0.181393       0.452927       1.696757       0.264534       2.262638           0.000059
          286              H       0.297462      11.330211      23.631736       0.344607       0.724593 0.46416472E+01  0.41112902E+02                                 1.539292                            1.419534      -1.231503       2.422570                    0.999754       2.743081       8.129993       0.424765       1.627987      -0.645725      -0.004198       0.003425      -0.014575       0.015550       0.013537       0.008048      -0.000171      -0.005412      -0.010065      -0.015622      -0.001177       0.016799              1.612306       1.272616       0.054233       0.093596       1.433485      -0.345839       2.130818           0.003878
          287              H      -0.031085      10.358267      24.712998       0.349438       0.545802 0.32018355E+01  0.24877937E+02                                 1.105161                            1.049587      -1.084111       2.518184                    0.999920       2.098055       5.141501       0.610972       1.290237      -0.710993      -0.013391      -0.023210       0.008457       0.028099       0.020808       0.009002      -0.006804      -0.012426       0.023669      -0.029103       0.011331       0.017772              1.131375       1.059541       0.221718      -0.057018       1.294796      -0.144818       1.039787          -0.000000
          288              H       3.361727      14.094375      25.720351       0.131363       1.039540 0.72712402E+01  0.68577780E+02                                 1.596035                            1.501290      -0.879913       2.472314                    0.999246       3.134074       8.156051       0.558701       1.162390      -0.738053       0.027043       0.028694      -0.009166       0.040481       0.016950       0.002852       0.002451       0.004366      -0.005566      -0.016162      -0.002543       0.018705              1.651047       1.507491       0.345219      -0.085792       1.909882      -0.284987       1.535769           0.000119
          289              H       3.547178       9.596461      19.845950       0.114620       1.370166 0.10284907E+02  0.10653771E+03                                 1.998939                            1.850720      -1.008211       2.401379                    0.998147       3.436175       9.591157       0.473468       1.248855      -0.719809      -0.033526      -0.009508       0.020345       0.040353       0.005372      -0.011622      -0.008294      -0.007479      -0.022643      -0.016593      -0.000811       0.017404              2.057557       2.524887       0.012864      -0.523682       1.829016      -0.053383       1.818770           0.000591
          290              H       7.983703       5.511071      17.713537       0.116740       1.475521 0.11421639E+02  0.12110046E+03                                 2.052960                            1.911138      -1.314295       2.247506                    0.995453       3.655235      10.224156       0.481728       1.199188      -0.729275      -0.031000      -0.016812       0.001790       0.035311       0.020699       0.007162      -0.004304      -0.011777      -0.034781      -0.022227      -0.005111       0.027338              2.106412       2.823994       0.033671      -0.121569       1.938608       0.075593       1.556635           0.000190
          291              H       6.115238      12.128270      18.219951       0.107924       1.084395 0.76072821E+01  0.73164933E+02                                 1.686770                            1.567155      -0.967217       2.412166                    0.998494       3.400445       9.181064       0.526026       1.210669      -0.724562       0.011641       0.033451      -0.007274       0.036158       0.008089      -0.010367      -0.002495      -0.002780      -0.025792      -0.014915      -0.000887       0.015803              1.760948       1.447450       0.067296      -0.092653       2.452182      -0.217542       1.383214           0.000057
          292              H      12.485075       6.604715      17.428850       0.111237       1.110995 0.78050116E+01  0.75386964E+02                                 1.703308                            1.579673      -0.969668       2.414677                    0.998490       3.362566       9.034264       0.528921       1.198926      -0.727899       0.036042       0.011846      -0.002665       0.038032       0.009551      -0.003138       0.002545       0.001467      -0.043697      -0.015763      -0.001110       0.016873              1.786792       2.525713       0.076886      -0.005771       1.510191       0.018267       1.324472          -0.000039
          293              H      10.873620       8.256251      17.787446       0.119997       1.464662 0.11221079E+02  0.11842149E+03                                 2.056646                            1.908779      -1.147067       2.338363                    0.996295       3.527498       9.836669       0.476653       1.217609      -0.726665       0.015809       0.034462       0.004835       0.038222       0.014209       0.000560       0.001190      -0.001891      -0.041042      -0.013752      -0.007374       0.021126              2.097318       1.946355       0.154779       0.020639       2.754824       0.147224       1.590774           0.000051
          294              H       9.552691       3.827926      17.283769       0.116984       1.081285 0.76204444E+01  0.73000105E+02                                 1.655280                            1.548143      -1.003997       2.402727                    0.998131       3.310424       8.792467       0.542113       1.179433      -0.732541      -0.015180      -0.036190      -0.004121       0.039461       0.007980      -0.000877       0.002109       0.003355      -0.038274      -0.013193      -0.001356       0.014549              1.719961       1.505793       0.118302       0.018791       2.348429       0.176892       1.305661          -0.000025
          295              H       5.066996       7.881708      19.443556       0.115010       1.428529 0.10687432E+02  0.11131529E+03                                 2.014698                            1.855180      -1.038554       2.384395                    0.997557       3.480351       9.610849       0.486962       1.207619      -0.728874      -0.010133      -0.029485       0.010776       0.032987       0.010420      -0.008611      -0.008765      -0.000273      -0.021043      -0.012687      -0.006914       0.019601              2.071818       1.797753       0.180164      -0.174960       2.747946      -0.308471       1.669755           0.000000
          296              H       7.494247      10.318690      17.691638       0.106776       1.506565 0.11697746E+02  0.12480634E+03                                 2.074000                            1.927366      -1.370428       2.210413                    0.995545       3.763784      10.570591       0.482074       1.190851      -0.730340       0.024078       0.011601      -0.023518       0.035601       0.017831      -0.015388      -0.005509      -0.021427       0.005402      -0.026303      -0.000391       0.026694              2.126150       2.531889      -0.169924      -0.523229       1.968973      -0.042138       1.877587           0.000168
          297              H       6.356632      14.911377      18.009173       0.112450       1.148958 0.81781248E+01  0.80574701E+02                                 1.796924                            1.657718      -1.108507       2.358779                    0.996542       3.522913       9.818344       0.493358       1.260082      -0.713045       0.014186      -0.022083       0.034134       0.043058      -0.009617       0.002891      -0.012343       0.017702      -0.000878      -0.019004       0.001709       0.017295              1.900889       1.597130      -0.101477       0.137623       1.722302      -0.402902       2.383234           0.000037
          298              H       3.419783      16.675101      16.142285       0.101717       1.232544 0.87092656E+01  0.86380914E+02                                 1.821523                            1.665640      -1.061389       2.371088                    0.997293       3.456606       9.383391       0.516961       1.194572      -0.729213      -0.045118       0.017619      -0.006138       0.048824      -0.015249       0.004049      -0.013503       0.024451       0.010509      -0.025353       0.002292       0.023061              1.915358       2.590850      -0.198744      -0.129402       1.546326       0.027815       1.608899           0.000058
          299              H       8.790576      15.276431      15.690619       0.344591       0.720000 0.46090887E+01  0.40788997E+02                                 1.538314                            1.418767      -1.231429       2.422602                    0.999753       2.746154       8.159226       0.422610       1.637715      -0.644191       0.011652      -0.000320      -0.010258       0.015527      -0.010809       0.005626      -0.006162       0.016567       0.008124      -0.015545      -0.001134       0.016679              1.611253       1.680835       0.036623      -0.446944       1.246752      -0.158427       1.906172           0.003880
          300              H       8.475443      14.816543      17.072992       0.349438       0.547437 0.32150148E+01  0.25013638E+02                                 1.109235                            1.053285      -1.084084       2.518204                    0.999920       2.099193       5.152852       0.608376       1.294018      -0.710256       0.008486      -0.011194       0.024329       0.028093      -0.010754      -0.001006      -0.014677       0.031131       0.028816      -0.029057       0.011311       0.017746              1.135638       1.029625      -0.073871       0.109994       1.015418      -0.196295       1.361872           0.000000
          301              H       4.760797      17.101796      14.341094       0.131374       1.039684 0.72725180E+01  0.68593872E+02                                 1.596310                            1.501523      -0.879844       2.472357                    0.999249       3.134160       8.156914       0.558593       1.162547      -0.738017      -0.015055       0.023355      -0.029436       0.040480      -0.009353       0.005825      -0.011993       0.011648      -0.010543      -0.016147      -0.002551       0.018698              1.651345       1.458434      -0.115795       0.132408       1.432030      -0.315900       2.063570           0.000118
          302              H      11.615681      19.722132      15.299174       0.114620       1.376061 0.10339803E+02  0.10726861E+03                                 2.007013                            1.857575      -1.008154       2.401408                    0.998149       3.438543       9.610775       0.471774       1.251445      -0.719305      -0.000974      -0.035870       0.018395       0.040324       0.002398       0.005703      -0.008991      -0.017737       0.033078      -0.016619      -0.000735       0.017354              2.066138       1.582815       0.112905       0.070505       2.735540      -0.266413       1.880060           0.000595
          303              H      -8.546699      -6.406831      17.771022       0.116743       1.470951 0.11380220E+02  0.12056778E+03                                 2.049403                            1.908128      -1.314328       2.247490                    0.995451       3.654887      10.223657       0.481870       1.199763      -0.729090       0.016803      -0.026947       0.015453       0.035317      -0.015854       0.012272      -0.010862       0.013456       0.028784      -0.022235      -0.005114       0.027349              2.102634       1.782107      -0.278107       0.220945       2.750961      -0.017051       1.774833           0.000191
          304              H      10.893753      22.190710      12.293539       0.107921       1.082220 0.75890593E+01  0.72946561E+02                                 1.684330                            1.565109      -0.967489       2.412062                    0.998489       3.400139       9.177789       0.526450       1.210410      -0.724595      -0.013689       0.007528      -0.032605       0.036154       0.000687       0.008737      -0.009817      -0.014089       0.012849      -0.014943      -0.000841       0.015784              1.758250       1.429286       0.040710       0.367788       1.476395       0.019300       2.369069           0.000057
          305              H      23.195348      -2.262996      16.681547       0.111213       1.111624 0.78108326E+01  0.75458378E+02                                 1.704091                            1.580395      -0.969698       2.414652                    0.998490       3.363044       9.036899       0.528726       1.199127      -0.727857      -0.015434       0.032788      -0.011597       0.038049      -0.006340       0.013108      -0.005790      -0.009196      -0.002758      -0.015781      -0.001083       0.016864              1.787611       1.534907      -0.384149       0.107632       2.379366      -0.035572       1.448560          -0.000038
          306              H      22.661158      -4.161085      15.430568       0.119989       1.472619 0.11294639E+02  0.11939252E+03                                 2.065104                            1.915961      -1.147133       2.338335                    0.996292       3.529063       9.849026       0.475411       1.218800      -0.726488      -0.025455       0.007750      -0.027410       0.038201      -0.010015       0.013280      -0.007984      -0.000756       0.003977      -0.013720      -0.007306       0.021026              2.106159       2.070736      -0.054648       0.589802       1.900958       0.076438       2.346784           0.000055
          307              H      -7.925342      -4.522966      19.013789       0.116949       1.082187 0.76278604E+01  0.73088552E+02                                 1.656237                            1.548929      -1.004185       2.402631                    0.998128       3.310877       8.794574       0.541961       1.179483      -0.732537       0.025496      -0.007073       0.029279       0.039463      -0.007113       0.010585      -0.004046      -0.007348      -0.004422      -0.013218      -0.001335       0.014552              1.721013       1.744305       0.008503       0.540709       1.482897       0.092318       1.935839          -0.000024
          308              H      12.245978      21.557005      16.583002       0.114996       1.430764 0.10708175E+02  0.11159023E+03                                 2.017334                            1.857431      -1.038591       2.384372                    0.997557       3.481705       9.618481       0.486468       1.208207      -0.728754       0.008480      -0.007745       0.030919       0.032983      -0.003068       0.004662      -0.012463      -0.014748       0.025652      -0.012686      -0.006885       0.019571              2.074598       1.649396       0.008369       0.376715       1.824726      -0.125525       2.749670           0.000002
          309              H      22.893576      -7.663300      13.596529       0.107012       1.509944 0.11729834E+02  0.12523911E+03                                 2.077035                            1.929868      -1.377172       2.207278                    0.995492       3.769514      10.591800       0.481796       1.190679      -0.730339       0.005708       0.027522      -0.021846       0.035599       0.006771       0.008381      -0.021618       0.002897       0.037858      -0.026364      -0.000370       0.026734              2.129379       1.601822       0.209116       0.055679       2.800947      -0.102149       1.985370           0.000170
          310              H      20.848527      13.264448       3.418978       0.112438       1.149101 0.81791127E+01  0.80585807E+02                                 1.796972                            1.657735      -1.108609       2.358723                    0.996541       3.522985       9.818206       0.493399       1.259956      -0.713072      -0.022188       0.027740      -0.024340       0.043061      -0.008255       0.010718      -0.001271      -0.012026       0.036521      -0.019018       0.001720       0.017298              1.900951       1.881969      -0.459563       0.228124       2.086323      -0.275027       1.734560           0.000037
          311              H      22.520357      12.395252       6.835219       0.101738       1.232400 0.87083134E+01  0.86373350E+02                                 1.821780                            1.665858      -1.061359       2.371124                    0.997293       3.456706       9.385270       0.516758       1.195014      -0.729110       0.011742       0.005979       0.047007       0.048819      -0.014069       0.012791      -0.001137      -0.008496       0.050152      -0.025367       0.002298       0.023069              1.915631       1.592819       0.028982       0.146689       1.723647       0.418311       2.430428           0.000059
          312              H      21.758166      10.535056       1.642423       0.344607       0.724603 0.46417287E+01  0.41113836E+02                                 1.539310                            1.419549      -1.231518       2.422562                    0.999754       2.743109       8.130118       0.424762       1.627993      -0.645724       0.004628      -0.011214      -0.009726       0.015549      -0.008577       0.009170      -0.001187       0.002293       0.035233      -0.015622      -0.001178       0.016800              1.612327       1.381539      -0.355773      -0.098317       1.952705       0.335598       1.502736           0.003877
          313              H      20.951321      11.788324       1.634211       0.349436       0.545805 0.32018614E+01  0.24878181E+02                                 1.105163                            1.049590      -1.084105       2.518184                    0.999920       2.098067       5.141529       0.610973       1.290232      -0.710994      -0.017419       0.017504      -0.013405       0.028098      -0.018199       0.012690       0.004664      -0.013798       0.031755      -0.029103       0.011331       0.017772              1.131377       1.129301      -0.224974       0.154609       1.174460      -0.131231       1.090368          -0.000000
          314              H      23.342838      10.438692       5.986633       0.131365       1.039542 0.72712523E+01  0.68577906E+02                                 1.596035                            1.501290      -0.879946       2.472299                    0.999246       3.134071       8.156037       0.558702       1.162388      -0.738053       0.018039      -0.025468       0.025782       0.040481      -0.004726       0.010909      -0.004802      -0.010313       0.037594      -0.016160      -0.002545       0.018705              1.651047       1.648191      -0.405403       0.222012       1.746431      -0.189016       1.558519           0.000119
          315              H      19.040342       6.013494       1.902474       0.114621       1.370168 0.10284923E+02  0.10653796E+03                                 1.998944                            1.850724      -1.008199       2.401385                    0.998147       3.436174       9.591170       0.473466       1.248859      -0.719808       0.002211       0.035009      -0.019947       0.040353      -0.006681       0.003681      -0.011966      -0.003978      -0.031768      -0.016593      -0.000811       0.017404              2.057564       1.898255       0.211926      -0.118614       2.420984      -0.531550       1.853452           0.000590
          316              H      13.709768       2.756273       3.279372       0.116739       1.475534 0.11421779E+02  0.12110234E+03                                 2.052974                            1.911152      -1.314299       2.247503                    0.995453       3.655255      10.224238       0.481725       1.199190      -0.729274      -0.005517       0.018966      -0.029270       0.035311      -0.015482       0.013925      -0.008521       0.007111       0.037132      -0.022227      -0.005111       0.027338              2.106426       2.015834       0.222845      -0.162395       1.931612      -0.560059       2.371834           0.000190
          317              H      20.571346       2.972796       3.917180       0.107926       1.084375 0.76071078E+01  0.73162864E+02                                 1.686754                            1.567141      -0.967172       2.412190                    0.998495       3.400404       9.180939       0.526026       1.210675      -0.724561       0.027659      -0.017361       0.015524       0.036158      -0.002625       0.006755      -0.012621      -0.004511      -0.015327      -0.014917      -0.000884       0.015800              1.760931       2.298226      -0.334917       0.231670       1.576185      -0.174402       1.408381           0.000057
          318              H      13.240425       0.205521       7.128118       0.111237       1.111004 0.78050887E+01  0.75387903E+02                                 1.703317                            1.579681      -0.969690       2.414666                    0.998490       3.362582       9.034322       0.528920       1.198926      -0.727899      -0.000845      -0.021273       0.031515       0.038032      -0.000500       0.007758      -0.013362       0.006339       0.014772      -0.015763      -0.001111       0.016874              1.786802       1.574707       0.146251      -0.215029       1.608093      -0.491894       2.177606          -0.000039
          319              H      15.334657       1.000463       6.468411       0.119996       1.464666 0.11221124E+02  0.11842206E+03                                 2.056648                            1.908781      -1.147070       2.338360                    0.996295       3.527507       9.836694       0.476653       1.217607      -0.726665       0.027221      -0.009009       0.025274       0.038222      -0.005013       0.010553      -0.011972       0.005948       0.025973      -0.013752      -0.007374       0.021126              2.097320       2.567714      -0.072977       0.390256       1.667095      -0.200724       2.057152           0.000051
          320              H      11.599891       1.924981       3.859695       0.116983       1.081294 0.76205287E+01  0.73001144E+02                                 1.655291                            1.548153      -1.004009       2.402720                    0.998131       3.310446       8.792551       0.542110       1.179435      -0.732540      -0.029061       0.009619      -0.024901       0.039460      -0.000601       0.005602      -0.011086       0.006345       0.018683      -0.013194      -0.001355       0.014549              1.719973       2.180467      -0.039402       0.389283       1.331288      -0.121055       1.648165          -0.000025
          321              H      16.917054       5.234355       2.447211       0.115011       1.428523 0.10687375E+02  0.11131454E+03                                 2.014691                            1.855174      -1.038552       2.384396                    0.997557       3.480342       9.610813       0.486963       1.207618      -0.728875      -0.024421       0.019023      -0.011397       0.032987      -0.008765       0.004397      -0.012866      -0.009724      -0.011555      -0.012687      -0.006914       0.019600              2.071811       2.529125      -0.420728       0.263709       1.988348      -0.284063       1.697961          -0.000000
          322              H      18.405591       2.166788       4.256614       0.106776       1.506568 0.11697782E+02  0.12480683E+03                                 2.074005                            1.927370      -1.370431       2.210412                    0.995545       3.763787      10.570608       0.482073       1.190853      -0.730340       0.002912      -0.033651       0.011250       0.035601      -0.010357       0.017810      -0.008247      -0.019773      -0.036670      -0.026303      -0.000391       0.026694              2.126154       2.138325       0.271169      -0.200326       2.438200      -0.463674       1.801935           0.000169
          323              H      16.731641      16.175635      10.267884       0.112455       1.149068 0.81788343E+01  0.80583192E+02                                 1.797026                            1.657774      -1.108732       2.358689                    0.996539       3.522942       9.818418       0.493358       1.260058      -0.713051       0.033549      -0.011663       0.024332       0.043054      -0.002644       0.004782      -0.009661       0.019735       0.036537      -0.019011       0.001711       0.017300              1.901018       2.352608      -0.293230       0.335319       1.615857      -0.123384       1.734590           0.000037
          324              H      15.354838      17.462060       6.851643       0.101718       1.232691 0.87107493E+01  0.86403249E+02                                 1.822049                            1.666077      -1.061395       2.371085                    0.997290       3.456944       9.386120       0.516732       1.194995      -0.729115       0.001723       0.013066      -0.047007       0.048820      -0.008275       0.005347      -0.011665       0.024290       0.050137      -0.025357       0.002290       0.023066              1.915932       1.691138       0.063655      -0.345584       1.625781      -0.277781       2.430875           0.000059
          325              H      13.855156      16.123498      12.044439       0.344582       0.726962 0.46608096E+01  0.41333229E+02                                 1.544221                            1.423733      -1.231577       2.422525                    0.999753       2.745165       8.146340       0.423488       1.630898      -0.645311      -0.012110       0.000636       0.009705       0.015532      -0.007407       0.004207      -0.008151       0.009060       0.035073      -0.015588      -0.001140       0.016728              1.617688       2.120609      -0.097687      -0.350953       1.224778      -0.019303       1.507678           0.003882
          326              H      15.305695      15.780548      12.052651       0.349438       0.545603 0.32001085E+01  0.24859056E+02                                 1.104464                            1.048949      -1.084127       2.518176                    0.999920       2.097747       5.138757       0.611520       1.289364      -0.711174       0.022312      -0.010588       0.013407       0.028101      -0.009812      -0.000163      -0.013526       0.033585       0.031778      -0.029098       0.011321       0.017776              1.130658       1.310097      -0.160636       0.175021       0.992299      -0.101869       1.089578          -0.000001
          327              H      13.236026      17.585340       7.700229       0.131372       1.039766 0.72731968E+01  0.68601226E+02                                 1.596336                            1.501551      -0.879893       2.472332                    0.999247       3.134119       8.156612       0.558616       1.162482      -0.738034      -0.030027       0.008515      -0.025781       0.040481      -0.000436       0.008170      -0.008676       0.013959       0.037582      -0.016152      -0.002552       0.018704              1.651368       1.990758      -0.284532       0.252288       1.404533      -0.146350       1.558813           0.000118
          328              H      10.498108      12.053929      11.784388       0.114633       1.369454 0.10275993E+02  0.10638790E+03                                 1.995374                            1.847694      -1.008365       2.401311                    0.998143       3.433822       9.571884       0.474865       1.245855      -0.720475       0.032280       0.013757       0.019967       0.040372      -0.003928       0.012614       0.000567       0.011535      -0.031545      -0.016626      -0.000836       0.017463              2.053748       2.225425       0.328215       0.460306       2.085561       0.288186       1.850257           0.000587
          329              H       9.203987       5.942455      10.407490       0.116757       1.477339 0.11439560E+02  0.12134933E+03                                 2.055706                            1.913487      -1.314341       2.247485                    0.995452       3.656221      10.232512       0.481066       1.200254      -0.729045       0.019707       0.001125       0.029274       0.035308      -0.014285       0.012679      -0.010272       0.013864       0.037222      -0.022230      -0.005109       0.027339              2.109327       1.803147       0.147151       0.474912       2.149553       0.340505       2.375280           0.000189
          330              H       7.120951      12.483783       9.769682       0.107907       1.082583 0.75921072E+01  0.72985107E+02                                 1.684954                            1.565612      -0.967417       2.412066                    0.998491       3.400406       9.179882       0.526256       1.210702      -0.724532      -0.025602       0.020285      -0.015516       0.036162      -0.000617       0.014167      -0.002147       0.006796      -0.015325      -0.014931      -0.000878       0.015809              1.758953       1.864780      -0.486515       0.241229       2.005020      -0.160010       1.407059           0.000058
          331              H       6.955506       4.649640       6.558744       0.111237       1.111725 0.78117536E+01  0.75470753E+02                                 1.704323                            1.580588      -0.969835       2.414594                    0.998489       3.363208       9.038038       0.528635       1.199279      -0.727822      -0.019775      -0.007896      -0.031518       0.038037      -0.002383       0.015199      -0.002841      -0.004330       0.014790      -0.015787      -0.001093       0.016880              1.787880       1.513262       0.124359       0.392383       1.671429       0.367075       2.178950          -0.000038
          332              H       7.006925       6.889093       7.218451       0.119970       1.472262 0.11292210E+02  0.11937239E+03                                 2.065589                            1.916373      -1.147180       2.338300                    0.996293       3.529852       9.854686       0.475082       1.219586      -0.726298      -0.017548       0.022652      -0.025268       0.038204      -0.005688       0.014751      -0.005898       0.001631       0.026046      -0.013708      -0.007323       0.021031              2.106673       1.820392      -0.342203       0.321611       2.433420      -0.303142       2.066208           0.000054
          333              H       9.123513       3.676136       9.827167       0.116979       1.082108 0.76273552E+01  0.73082008E+02                                 1.656110                            1.548849      -1.004126       2.402661                    0.998130       3.310635       8.793635       0.541994       1.179439      -0.732549       0.018750      -0.024193       0.024899       0.039456      -0.002463       0.012335      -0.001569      -0.004187       0.018701      -0.013213      -0.001348       0.014560              1.720865       1.451068      -0.297790       0.244109       2.062545      -0.326965       1.648983          -0.000025
          334              H      10.471275       9.792352      11.239651       0.115026       1.429563 0.10696685E+02  0.11143473E+03                                 2.015670                            1.855985      -1.038467       2.384441                    0.997558       3.480817       9.612839       0.486860       1.207621      -0.728881       0.026054      -0.016676       0.011381       0.032961      -0.003740       0.013634       0.000181       0.018585      -0.011430      -0.012713      -0.006907       0.019620              2.072846       2.314137      -0.497569       0.356027       2.205686      -0.154070       1.698714          -0.000000
          335              H       7.082944      10.173214       9.430248       0.106775       1.504407 0.11676195E+02  0.12450218E+03                                 2.070546                            1.924414      -1.370712       2.210262                    0.995540       3.762382      10.558852       0.482952       1.189397      -0.730662      -0.032704      -0.008479      -0.011253       0.035610      -0.001839       0.013709      -0.014028       0.028424      -0.036634      -0.026288      -0.000407       0.026695              2.122489       2.230567       0.304369       0.369421       2.337735       0.342500       1.799164           0.000168
          336              H      11.939689     -12.742662      23.051413       0.112463       1.148927 0.81776747E+01  0.80567501E+02                                 1.796733                            1.657544      -1.108588       2.358756                    0.996543       3.522716       9.816967       0.493452       1.259887      -0.713087      -0.025545       0.006003      -0.034129       0.043051      -0.013044       0.012617       0.001410      -0.001684      -0.000876      -0.019028       0.001732       0.017296              1.900686       1.771982      -0.039553       0.425661       1.547112       0.004611       2.382965           0.000037
          337              H       3.406432      16.684667      24.918301       0.101705       1.232616 0.87099237E+01  0.86389829E+02                                 1.821666                            1.665758      -1.061361       2.371102                    0.997293       3.456752       9.384185       0.516913       1.194650      -0.729195       0.031656      -0.036666       0.006140       0.048828      -0.019549       0.014089       0.000699       0.000156       0.010505      -0.025368       0.002305       0.023062              1.915517       1.787456      -0.482903      -0.069379       2.350069       0.112757       1.609024           0.000059
          338              H      11.472590     -10.326187      25.369967       0.344583       0.722128 0.46267153E+01  0.40996025E+02                                 1.543513                            1.423201      -1.231705       2.422469                    0.999752       2.748841       8.180083       0.421062       1.641690      -0.643613      -0.004170       0.010857       0.010265       0.015512      -0.013551       0.007693      -0.003180       0.000818       0.008342      -0.015533      -0.001062       0.016595              1.616925       1.275881      -0.108620       0.000326       1.661682       0.476683       1.913213           0.003885
          339              H      11.144028     -10.776618      23.987594       0.349442       0.546519 0.32079322E+01  0.24941851E+02                                 1.107274                            1.051511      -1.084153       2.518170                    0.999920       2.098689       5.147920       0.609493       1.292510      -0.710547      -0.013386       0.004270      -0.024331       0.028097      -0.018160       0.013517       0.005846      -0.010753       0.028773      -0.029081       0.011329       0.017752              1.133597       1.061517      -0.061658       0.221089       0.979967      -0.038025       1.359308          -0.000000
          340              H      14.536827     -13.517030      26.719492       0.131367       1.039604 0.72719174E+01  0.68587181E+02                                 1.596249                            1.501478      -0.879824       2.472366                    0.999247       3.134239       8.157210       0.558589       1.162573      -0.738009       0.027044      -0.006402       0.029438       0.040484      -0.010939       0.013256      -0.001481       0.002699      -0.010547      -0.016162      -0.002539       0.018701              1.651274       1.507699      -0.098348       0.341932       1.382671      -0.019522       2.063453           0.000119
          341              H      14.722357      -6.180757      25.761412       0.114613       1.377230 0.10348739E+02  0.10735788E+03                                 2.006135                            1.856858      -1.008269       2.401351                    0.998146       3.437185       9.599046       0.472562       1.249399      -0.719778      -0.033521      -0.012864      -0.018402       0.040346       0.007416       0.010453      -0.002360       0.010933       0.032890      -0.016615      -0.000793       0.017408              2.065171       2.535237       0.449802       0.274445       1.781119       0.022307       1.879157           0.000591
          342              H      19.158910      -2.291381      23.289564       0.116762       1.477514 0.11440163E+02  0.12134454E+03                                 2.055053                            1.912929      -1.314219       2.247545                    0.995454       3.654848      10.224676       0.481417       1.199491      -0.729238      -0.031006       0.006862      -0.015454       0.035317      -0.016580       0.014320      -0.007940       0.009457       0.028743      -0.022247      -0.005094       0.027341              2.108618       2.827456       0.088617       0.090055       1.719133      -0.203512       1.779265           0.000190
          343              H      28.465516       9.765392       1.393323       0.107939       1.083786 0.76019363E+01  0.73100068E+02                                 1.686008                            1.566484      -0.967387       2.412083                    0.998494       3.400332       9.179667       0.526203       1.210484      -0.724596       0.011639      -0.010417       0.032602       0.036150       0.004940       0.012192      -0.004932       0.010109       0.012855      -0.014919      -0.000893       0.015811              1.760132       1.446868       0.046536       0.104617       1.461422      -0.353806       2.372106           0.000058
          344              H      -9.865314      -2.591649      24.379039       0.111229       1.111309 0.78076896E+01  0.75420784E+02                                 1.703810                            1.580088      -0.969697       2.414660                    0.998489       3.362796       9.035940       0.528769       1.199145      -0.727851       0.036050      -0.003625       0.011596       0.038042      -0.002043       0.009841      -0.010408       0.015108      -0.002747      -0.015761      -0.001105       0.016866              1.787350       2.526648      -0.033466       0.069513       1.387065      -0.089592       1.448336          -0.000038
          345              H     -11.476773      -3.727955      25.630018       0.119998       1.462603 0.11201923E+02  0.11816662E+03                                 2.054319                            1.906808      -1.147023       2.338395                    0.996295       3.526792       9.831906       0.477036       1.217174      -0.726743       0.015804      -0.021430       0.027425       0.038224      -0.007587       0.012031      -0.009912       0.013136       0.004097      -0.013757      -0.007375       0.021132              2.094881       1.944204      -0.095075       0.123496       2.006985      -0.576577       2.333453           0.000052
          346              H     -12.797696      -1.077635      22.046797       0.116948       1.081605 0.76232235E+01  0.73033038E+02                                 1.655607                            1.548436      -1.004258       2.402619                    0.998129       3.310493       8.792894       0.542059       1.179449      -0.732542      -0.015175       0.021674      -0.029283       0.039466      -0.003225       0.007355      -0.008607       0.014641      -0.004425      -0.013191      -0.001361       0.014552              1.720297       1.506070      -0.075437       0.093073       1.719877      -0.540142       1.934944          -0.000025
          347              H      16.242180      -4.974913      24.477584       0.115026       1.437734 0.10770509E+02  0.11240357E+03                                 2.024797                            1.863650      -1.038653       2.384361                    0.997558       3.483219       9.629897       0.485332       1.209271      -0.728589      -0.010123       0.005410      -0.030876       0.032941       0.002262       0.013363      -0.000246       0.015345       0.025480      -0.012683      -0.006927       0.019610              2.082530       1.806257       0.061971       0.245456       1.679610      -0.315228       2.761723           0.000000
          348              H      -3.681067      11.127697       0.090333       0.106767       1.505790 0.11689442E+02  0.12468645E+03                                 2.072467                            1.926011      -1.370562       2.210336                    0.995542       3.763581      10.566166       0.482531       1.190022      -0.730521       0.024082       0.014558       0.021806       0.035600       0.004392       0.023129      -0.000718      -0.010633       0.037764      -0.026289      -0.000403       0.026692              2.124547       2.529859       0.537451       0.114487       1.862582      -0.018403       1.981200           0.000169
          349              C       0.819485      -5.320900      20.853577      -0.121387      41.104896 0.45383141E+03  0.10657463E+05                                10.163441                            6.969370       0.123424       2.038478                    0.999228      27.729217      76.641283       0.649865       0.401350      -1.086880      -0.038841      -0.006162      -0.013166       0.041472      -0.005763       0.002276       0.019071       0.031832      -0.035136      -0.030582       0.007752       0.022830             13.851516      14.040203       5.546047      -2.727572      14.247286      -8.018245      13.267060           0.004476
          350              C      -3.192394      16.293068      11.167658       0.629267      24.624180 0.23602682E+03  0.48176177E+04                                 7.810197                            5.441044       0.010709       2.065061                    0.999518      21.843721      60.727114       0.637971       0.470364      -1.020608       0.016507      -0.058248      -0.029244       0.067235       0.047455      -0.057492      -0.050949       0.091376       0.039353      -0.082619      -0.031147       0.113767             10.080544       7.694307      -2.519707       2.195693      13.419255       3.320779       9.128069           0.002277
          351              C       0.458979      -6.830178      22.695828      -0.054227      31.976159 0.38245762E+03  0.87248302E+04                                 8.829422                            6.578159       0.080925       2.025480                    0.999024      27.808069      79.245845       0.632814       0.424284      -1.057198      -0.059115      -0.015878      -0.007998       0.061731      -0.041588       0.037040       0.025400      -0.007713       0.041095      -0.071846       0.030364       0.041482             10.751560      12.307811       3.726093      -1.229006       9.865150      -4.451849      10.081718           0.003070
          352              C       1.367968      -6.010740      21.958654       0.297852      29.744820 0.33610889E+03  0.73780225E+04                                 8.448751                            6.208637       0.042260       2.042038                    0.998757      24.063438      65.921439       0.648787       0.430075      -1.060162       0.095460       0.012755       0.017867       0.097952       0.018813       0.017966      -0.016074       0.067722      -0.045104      -0.045393      -0.003871       0.049263             10.244208      12.153833       2.733077      -0.248407       8.907402      -4.457255       9.671389           0.000210
          353              C      -1.279667      -6.390204      21.249948       0.020218      30.893899 0.35735344E+03  0.80126286E+04                                 8.587199                            6.334533       0.144786       2.043964                    0.999726      27.097609      76.485494       0.648734       0.421078      -1.059510       0.038645      -0.017320       0.040474       0.058580      -0.012762       0.032982       0.007679       0.028209       0.010630      -0.035650      -0.005940       0.041591             10.515945      11.799957       3.397443      -1.272755       9.962865      -4.599127       9.785011           0.000509
          354              C       1.631249      -4.355432      20.044136       0.621990      24.220972 0.24406341E+03  0.50124270E+04                                 7.704856                            5.513234       0.147882       2.114401                    0.999688      21.764336      60.255935       0.638586       0.467026      -1.024692       0.032089       0.034560      -0.039283       0.061378      -0.009303       0.003644       0.080283      -0.039718       0.126758      -0.066331      -0.037394       0.103725              9.995191      10.564421       2.533096      -1.938622      10.560879      -5.313992       8.860273           0.005920
          355              C      -0.479971      -5.566025      20.499087      -0.121769      34.069484 0.40569980E+03  0.93615813E+04                                 9.076185                            6.691610       0.080924       1.996242                    0.999620      28.859058      81.825193       0.641319       0.413893      -1.067292       0.025866       0.001880       0.003600       0.026183      -0.014842       0.012823       0.005963      -0.005977       0.053486      -0.028167       0.005564       0.022603             11.202776      12.795123       4.698051      -2.078642      10.884522      -5.045943       9.928684           0.002195
          356              C       5.183597      -5.062382      16.766680       0.613899      24.774403 0.25070423E+03  0.51873893E+04                                 7.850486                            5.594183       0.061957       2.080670                    0.999614      22.069298      61.479748       0.632377       0.468105      -1.023330      -0.024685       0.064145       0.024266       0.072888       0.050732       0.011381      -0.011614       0.152994      -0.113894      -0.078027      -0.033130       0.111158             10.160025       5.723962      -3.546311      -1.363594      14.896951       2.106034       9.859163           0.010895
          357              C       5.633278      -6.376028      16.191284      -0.025385      37.585091 0.40753533E+03  0.93494653E+04                                 9.734201                            6.651370       0.021621       2.015617                    0.999313      26.753757      73.941157       0.655838       0.407088      -1.079185       0.011510      -0.035314      -0.020465       0.042407       0.003904      -0.005195      -0.008085       0.011135      -0.025115      -0.013909       0.000167       0.013742             13.422844       7.097689      -5.799983      -1.514575      21.641658       4.450181      11.529186           0.006490
          358              C      -3.491880      17.622834      11.758931      -0.039271      39.748007 0.44252618E+03  0.10351139E+05                                10.062790                            6.932212      -0.003391       2.000571                    0.999288      27.311933      75.924679       0.643015       0.407226      -1.080376      -0.015546       0.048377       0.017093       0.053611      -0.002257       0.001248       0.001474       0.011324       0.008925      -0.007846       0.002762       0.005084             13.505983       8.075988      -4.033742       1.110632      20.809391       6.339835      11.632572           0.006260
          359              C       6.020165      -7.414352      17.021255      -0.100700      34.565040 0.41167276E+03  0.95587012E+04                                 9.255303                            6.742415       0.063950       1.991450                    0.999671      29.066845      83.367678       0.637014       0.414105      -1.064418      -0.001527      -0.020178      -0.027602       0.034225       0.000792      -0.004549      -0.002305       0.006482       0.089131      -0.018260      -0.012062       0.030322             11.655336       6.438558      -4.380039      -0.913604      17.544708       2.956479      10.982744           0.003285
          360              C      -3.292049      19.206901      13.591054      -0.159380      36.090637 0.42292709E+03  0.99484449E+04                                 9.686302                            6.958393      -0.067687       1.950944                    0.999431      30.087899      88.650323       0.606503       0.429323      -1.048284       0.003953      -0.034648      -0.004598       0.035174       0.022700       0.005983      -0.014022       0.034964       0.000624      -0.035287       0.006711       0.028576             12.485424       8.211128      -4.960728       0.402510      18.979903       4.992873      10.265240           0.004613
          361              C      -4.089959      20.069801      12.966933       0.188676      39.919336 0.38222602E+03  0.87439522E+04                                10.594815                            6.747149      -0.385145       1.890123                    0.998721      26.270902      75.695042       0.599469       0.446634      -1.040646      -0.006090       0.021585       0.016925       0.028097       0.029411      -0.019444       0.021191      -0.011439      -0.018014      -0.046896       0.013325       0.033571             15.692459       8.664298      -5.145391      -0.122432      23.737119       9.498372      14.675960           0.001984
          362              C       5.618294      -6.599195      14.879535      -0.100981      34.436352 0.40736893E+03  0.94405672E+04                                 9.278616                            6.754378       0.049266       1.986199                    0.999601      29.043657      83.411793       0.629335       0.419966      -1.059941       0.007624      -0.026136       0.010383       0.029138      -0.002167       0.003201      -0.024944       0.006990      -0.016147      -0.028166       0.005359       0.022807             11.810176       6.521621      -4.616609      -1.199197      17.963301       3.647655      10.945605           0.000585
          363              C      -4.369804      18.513392      11.125229      -0.105753      36.013309 0.43560551E+03  0.10257463E+05                                 9.543552                            6.995596       0.006335       1.966732                    0.999601      29.577021      85.405993       0.617408       0.421296      -1.059932       0.008408       0.006613       0.024413       0.026653       0.001824       0.015421       0.000566       0.022362       0.064656      -0.022119      -0.007593       0.029712             11.899776       7.709983      -3.292965       1.306244      17.184773       4.869339      10.804573           0.000855
          364              C      -4.682254      19.734741      11.729641      -0.164725      38.611588 0.45416377E+03  0.10842505E+05                                10.033963                            7.147715      -0.025172       1.953403                    0.999566      30.582899      89.888468       0.608185       0.421845      -1.056078      -0.002477      -0.026342      -0.008979       0.027940      -0.003779       0.005681      -0.032555       0.037961       0.014220      -0.043376       0.013183       0.030194             12.745170       7.563589      -2.460935       1.420248      17.474239       6.644697      13.197682           0.003363
          365              C      -4.748600      22.768695      15.187763       0.198535      36.765841 0.34036143E+03  0.75842247E+04                                10.086762                            6.387743      -0.384650       1.900784                    0.998879      25.592505      73.425313       0.611434       0.449558      -1.036134       0.008894      -0.027879      -0.020457       0.035705       0.019427      -0.017076       0.019034       0.033455      -0.088926      -0.046850       0.005427       0.041423             14.874817       6.784280      -5.059651      -2.165324      22.583224       8.029703      15.256945           0.002874
          366              C      -2.936016      17.973698      12.997318      -0.092634      35.580779 0.42812070E+03  0.10020577E+05                                 9.450492                            6.916785       0.061487       1.989408                    0.999616      29.097865      83.305435       0.624462       0.419057      -1.063151      -0.018247       0.023911       0.002662       0.030196      -0.008970       0.010041      -0.016537       0.014697       0.017527      -0.020863      -0.003989       0.024851             11.922794       7.761039      -3.528649       1.023440      17.155570       5.327283      10.851775          -0.000094
          367              C       6.403466      -8.638389      16.435184      -0.158995      35.297569 0.38854278E+03  0.89539621E+04                                 9.524023                            6.650365      -0.000287       1.976936                    0.999633      29.471609      86.137835       0.622653       0.426858      -1.049085      -0.015814       0.036176       0.021489       0.044950       0.014378       0.010448      -0.030741       0.034053      -0.055124      -0.048307       0.016813       0.031494             12.141234       6.218490      -3.815523      -1.312630      16.615002       4.776065      13.590210           0.001808
          368              C       6.071999      -7.825601      14.355602      -0.163338      37.155946 0.43870798E+03  0.10405561E+05                                 9.878902                            7.079184      -0.048069       1.951461                    0.999580      30.362136      89.575388       0.602829       0.428373      -1.049776      -0.000293       0.025665       0.017655       0.031153       0.004209      -0.009032      -0.012041       0.056796       0.042876      -0.038376       0.009219       0.029157             12.984710       6.917367      -5.192666      -1.428591      21.136502       3.730459      10.900260           0.003286
          369              C      17.060669       6.901069      20.207009      -0.121444      41.113330 0.45388970E+03  0.10659230E+05                                10.164755                            6.969873       0.123671       2.038542                    0.999227      27.730927      76.648766       0.649830       0.401357      -1.086870       0.007123      -0.038683       0.013147       0.041472      -0.014467      -0.017146      -0.008388      -0.017539      -0.035015      -0.030446       0.007642       0.022804             13.853676      10.740000       4.378783       6.651754      17.551965       5.244556      13.269064           0.004477
          370              C      16.425427      26.127272       2.519204       0.629311      24.622744 0.23601058E+03  0.48171813E+04                                 7.809721                            5.440781       0.010805       2.065102                    0.999519      21.842801      60.722981       0.638002       0.470351      -1.020620      -0.060413      -0.003837       0.029251       0.067231       0.008198       0.028976       0.071300      -0.130697       0.039334      -0.082689      -0.031193       0.113883             10.079765      14.365011      -0.160591      -2.398996       6.746416      -3.177013       9.127869           0.002278
          371              C      15.757849       6.058058      18.364758      -0.054203      31.975336 0.38246058E+03  0.87248795E+04                                 8.829394                            6.578137       0.081062       2.025524                    0.999025      27.807894      79.244218       0.632824       0.424278      -1.057206       0.004762      -0.060986       0.008048       0.061699      -0.029918      -0.011437      -0.043213       0.058185       0.041130      -0.071636       0.030180       0.041457             10.751657       7.793917       2.130461       3.786887      14.380170       2.642847      10.080885           0.003069
          372              C      16.227440       7.188219      19.101932       0.297792      29.743869 0.33608630E+03  0.73775073E+04                                 8.448824                            6.208386       0.042243       2.042016                    0.998758      24.064937      65.928509       0.648798       0.430069      -1.060151      -0.019781       0.094280      -0.017848       0.097973      -0.006626       0.021200      -0.011483      -0.076309      -0.045036      -0.045441      -0.003762       0.049203             10.244435       7.550391       1.104287       4.119811      13.511284       1.718616       9.671629           0.000210
          373              C      16.752222       4.565529      19.810638       0.020287      30.893061 0.35734314E+03  0.80124223E+04                                 8.587545                            6.334857       0.144906       2.044008                    0.999726      27.097503      76.487882       0.648647       0.421133      -1.059464      -0.029244       0.030666      -0.040472       0.058597      -0.018785       0.003918      -0.033451      -0.005924       0.010699      -0.035398      -0.006086       0.041484             10.516359       8.031872       2.065205       3.911808      13.732040       2.732971       9.785164           0.000509
          374              C      17.700347       7.988243      21.016450       0.622062      24.219224 0.24403845E+03  0.50118889E+04                                 7.704765                            5.513180       0.147684       2.114354                    0.999688      21.764369      60.259905       0.638536       0.467065      -1.024649       0.021899       0.041760       0.039321       0.061397       0.005267      -0.074349      -0.030024       0.042635       0.126755      -0.066120      -0.037448       0.103568              9.995105       8.969592       1.969142       4.364145      12.155241       3.599012       8.860484           0.005921
          375              C      17.262714       5.594228      20.561499      -0.121785      34.072147 0.40573663E+03  0.93627349E+04                                 9.076966                            6.692125       0.080678       1.996158                    0.999621      28.860850      81.834208       0.641258       0.413919      -1.067264      -0.006843       0.025045      -0.003589       0.026210      -0.009668      -0.001213      -0.013935       0.023272       0.053506      -0.028060       0.005513       0.022548             11.203762       8.144558       3.053634       4.064640      15.537590       3.641651       9.929139           0.002194
          376              C     -17.675832      11.101848      24.293906       0.613938      24.772641 0.25069836E+03  0.51872868E+04                                 7.850303                            5.594324       0.061589       2.080561                    0.999613      22.069153      61.481364       0.632328       0.468139      -1.023302       0.068710      -0.001901      -0.024277       0.072897      -0.008621       0.014823      -0.006735      -0.182774      -0.113848      -0.078087      -0.033053       0.111140             10.159410      16.106032       0.124438      -2.438470       4.514078       0.583924       9.858121           0.010891
          377              C     -19.064235      11.087946      24.869302      -0.025350      37.583500 0.40751657E+03  0.93489020E+04                                 9.734020                            6.651305       0.021645       2.015637                    0.999313      26.752623      73.936842       0.655830       0.407099      -1.079181      -0.037120      -0.000913       0.020512       0.042420      -0.000467       0.005975       0.007707      -0.013578      -0.025062      -0.014017       0.000197       0.013820             13.421357      23.666295       0.059195      -4.694688       5.067523      -0.055223      11.530255           0.006489
          378              C      17.778964      26.288152       1.927931      -0.039300      39.746684 0.44252950E+03  0.10351233E+05                                10.062406                            6.932244      -0.003286       2.000604                    0.999287      27.312175      75.925335       0.643013       0.407227      -1.080376       0.050819       0.001457      -0.017040       0.053620      -0.005319      -0.000876      -0.001562      -0.005996       0.008796      -0.007796       0.002733       0.005063             13.505312      21.927742       0.865145      -5.608334       6.955136      -3.160362      11.633058           0.006259
          379              C      13.353450      11.106587      24.039331      -0.100675      34.548656 0.41135860E+03  0.95500715E+04                                 9.251566                            6.738277       0.063917       1.991435                    0.999671      29.068184      83.379601       0.637399       0.413912      -1.064487      -0.018511      -0.008140       0.027616       0.034228      -0.001460       0.000812       0.005321      -0.005967       0.089055      -0.018254      -0.012110       0.030364             11.650485      19.050852       0.083422      -3.090343       4.916440      -0.124153      10.984163           0.003284
          380              C      19.205804      27.004537       0.095808      -0.159368      36.079675 0.42280612E+03  0.99446659E+04                                 9.683324                            6.956760      -0.067597       1.950971                    0.999432      30.085544      88.632755       0.606671       0.429244      -1.048356      -0.033977      -0.007839       0.004570       0.035168       0.006659       0.015405      -0.000714      -0.055798       0.000586      -0.035427       0.006793       0.028634             12.481096      20.893501      -0.473455      -4.572518       6.287601      -2.042803      10.262188           0.004615
          381              C      20.285330      26.539901       0.719929       0.188703      39.923495 0.38224211E+03  0.87447421E+04                                10.597190                            6.748321      -0.385096       1.890147                    0.998722      26.272377      75.710441       0.599257       0.446770      -1.040527       0.022378       0.001459      -0.016917       0.028091       0.026457      -0.026403       0.011340      -0.028064      -0.018007      -0.046872       0.013343       0.033529             15.697580      25.308584       0.735957      -9.002622       7.105655      -3.049480      14.678500           0.001986
          382              C     -19.269627      10.999455      26.181051      -0.101046      34.439126 0.40737617E+03  0.94407184E+04                                 9.278824                            6.754141       0.049339       1.986215                    0.999601      29.043995      83.410992       0.629391       0.419929      -1.059971      -0.027237      -0.001520      -0.010378       0.029186      -0.003892       0.024732       0.005510      -0.002867      -0.016257      -0.028413       0.005499       0.022913             11.810109      19.592337       0.004734      -3.837020       4.890963      -0.085097      10.947028           0.000585
          383              C      18.911237      25.757297       2.561633      -0.105721      36.005839 0.43554747E+03  0.10255578E+05                                 9.541323                            6.994664       0.006246       1.966724                    0.999602      29.574504      85.391745       0.617521       0.421240      -1.059986       0.003452       0.010121      -0.024395       0.026636      -0.005609       0.004723      -0.014500      -0.019697       0.064716      -0.022141      -0.007431       0.029573             11.896263      18.191333       0.417528      -4.154879       6.692365      -2.855261      10.805090           0.000856
          384              C      20.166879      25.869817       1.957221      -0.164778      38.630803 0.45451465E+03  0.10852451E+05                                10.038324                            7.151929      -0.025190       1.953390                    0.999565      30.582274      89.878925       0.607850       0.422017      -1.056022      -0.024022      -0.011152       0.008963       0.027960      -0.014924       0.032805       0.005763      -0.024777       0.014153      -0.043674       0.013370       0.030304             12.751640      17.926228       1.205962      -5.801958       7.121197      -3.555649      13.207495           0.003363
          385              C      11.874312      11.014624      25.872823       0.198525      36.765748 0.34036743E+03  0.75842642E+04                                10.086495                            6.387599      -0.384540       1.900819                    0.998879      25.591357      73.417532       0.611480       0.449530      -1.036168      -0.029214      -0.000913       0.020450       0.035672       0.004598      -0.023568       0.009865      -0.050442      -0.088988      -0.046820       0.005359       0.041461             14.873115      23.999255       1.029083      -8.288733       5.358748      -0.634836      15.261341           0.002873
          386              C      17.924459      26.929156       0.689544      -0.092586      35.584074 0.42817903E+03  0.10022230E+05                                 9.451046                            6.917317       0.061546       1.989424                    0.999615      29.097741      83.304801       0.624433       0.419065      -1.063152       0.028586      -0.009259      -0.002687       0.030168      -0.011627       0.019142      -0.003781      -0.000141       0.017430      -0.021098      -0.003852       0.024950             11.923598      18.330695       0.208458      -4.683103       6.587196      -2.740679      10.852903          -0.000092
          387              C      12.071658      11.059970      24.625402      -0.158999      35.277854 0.38820265E+03  0.89444193E+04                                 9.519583                            6.646000      -0.000178       1.976975                    0.999633      29.471372      86.136924       0.623044       0.426671      -1.049170       0.039358      -0.002854      -0.021450       0.044915       0.000403       0.032627       0.000729      -0.044589      -0.055186      -0.048481       0.016945       0.031536             12.135560      17.849288       0.299138      -4.933715       4.972162      -0.354095      13.585229           0.001810
          388              C      12.948478      11.018425      26.704984      -0.163349      37.152562 0.43862792E+03  0.10403340E+05                                 9.878382                            7.078404      -0.048056       1.951461                    0.999581      30.363026      89.580909       0.602870       0.428357      -1.049771       0.024279       0.008249      -0.017662       0.031136      -0.014576       0.008536       0.012782      -0.049482       0.042741      -0.038475       0.009098       0.029378             12.983390      22.815688       0.429458      -3.991368       5.232826       0.103640      10.901655           0.003288
          389              C       8.086934      -0.976374      17.428029      -0.121403      41.106786 0.45379876E+03  0.10656490E+05                                10.163670                            6.969022       0.123520       2.038506                    0.999229      27.729213      76.640176       0.649896       0.401339      -1.086889       0.005111       0.030044      -0.028147       0.041485      -0.002361      -0.014986      -0.005337      -0.034064       0.050014      -0.030549       0.007709       0.022840             13.852165      22.971856       5.600968       0.951271       9.703164      -2.817138       8.881475           0.004477
          390              C      13.677206      23.705753       1.673356       0.629287      24.622660 0.23601444E+03  0.48172157E+04                                 7.809288                            5.440519       0.010878       2.065115                    0.999518      21.842907      60.720357       0.638080       0.470298      -1.020662      -0.001901       0.047916       0.047123       0.067232       0.029631      -0.048261      -0.037910       0.137840      -0.107809      -0.082555      -0.031189       0.113744             10.079152       5.378359      -1.322541       1.941397      12.881856       2.960538      11.977242           0.002275
          391              C      10.422779      -0.863843      18.005067      -0.054187      31.972669 0.38244703E+03  0.87244742E+04                                 8.828600                            6.577965       0.080924       2.025483                    0.999024      27.807267      79.241437       0.632842       0.424271      -1.057213       0.020652       0.043067      -0.039124       0.061741      -0.041498       0.022879       0.005374      -0.059840       0.093688      -0.071839       0.030401       0.041438             10.749980      15.544141       3.384916      -0.102969       8.725380      -2.859162       7.980420           0.003070
          392              C       9.131596      -1.413034      18.274151       0.297833      29.741178 0.33606766E+03  0.73769296E+04                                 8.447934                            6.208087       0.042290       2.042040                    0.998758      24.063715      65.922481       0.648839       0.430051      -1.060171      -0.023255      -0.063823       0.070563       0.097946       0.014628      -0.002463      -0.044967      -0.004428       0.003351      -0.045371      -0.003847       0.049218             10.242842      14.199652       2.622015       0.528935       8.033107      -3.362041       8.495766           0.000210
          393              C       9.614359       0.497194      16.331437       0.020249      30.895164 0.35737188E+03  0.80131719E+04                                 8.587736                            6.335015       0.144735       2.043951                    0.999726      27.097980      76.487983       0.648658       0.421120      -1.059480       0.028367      -0.030035       0.041595       0.058625      -0.018734       0.013231      -0.020282      -0.040203       0.045332      -0.035620      -0.005878       0.041498             10.516520      15.350162       3.379252       0.165686       8.214327      -2.564918       7.985071           0.000508
          394              C       6.700314      -1.535365      17.533418       0.622054      24.219771 0.24404214E+03  0.50119235E+04                                 7.704698                            5.513052       0.147802       2.114387                    0.999688      21.763986      60.256231       0.638581       0.467036      -1.024678      -0.059086      -0.015483       0.006185       0.061393      -0.053353      -0.022741       0.042957      -0.105527      -0.056565      -0.066228      -0.037384       0.103612              9.995066      15.369648       3.747296       0.724190       6.440556      -1.547907       8.174994           0.005921
          395              C       8.346197       0.004265      16.508545      -0.121772      34.071634 0.40572686E+03  0.93623699E+04                                 9.076606                            6.691878       0.080780       1.996196                    0.999621      28.859441      81.827234       0.641299       0.413898      -1.067287      -0.006571      -0.015523       0.020041       0.026187      -0.022723       0.010287       0.002350      -0.009758       0.012592      -0.028155       0.005699       0.022456             11.203235      16.952079       4.612153      -0.431310       8.927930      -2.716546       7.729694           0.002194
          396              C       3.173446      -0.846431      20.842080       0.613891      24.775880 0.25072476E+03  0.51881273E+04                                 7.851759                            5.595149       0.061587       2.080544                    0.999613      22.071179      61.494854       0.632172       0.468228      -1.023222      -0.002187      -0.045130      -0.057194       0.072888       0.038459      -0.038328      -0.081832      -0.020863      -0.009612      -0.077886      -0.033247       0.111133             10.161599       8.527065      -0.952709       1.278373       9.830001       5.841573      12.127733           0.010888
          397              C       3.173010       0.149556      21.967687      -0.025314      37.587524 0.40754563E+03  0.93499413E+04                                 9.735397                            6.651973       0.021651       2.015647                    0.999314      26.753683      73.946573       0.655719       0.407151      -1.079122      -0.003909       0.029995       0.029831       0.042483       0.010019      -0.003428      -0.005477       0.013328       0.007352      -0.013939       0.000238       0.013701             13.423717       8.863809      -1.016635       1.969116      13.993554       9.372040      17.413786           0.006487
          398              C      13.632942      22.619051       0.661075      -0.039359      39.752059 0.44259376E+03  0.10353151E+05                                10.063448                            6.932805      -0.003381       2.000547                    0.999288      27.314322      75.933784       0.642976       0.407234      -1.080367      -0.003703      -0.034781      -0.040609       0.053595      -0.004568      -0.002490      -0.003797      -0.000661       0.007819      -0.007775       0.002727       0.005049             13.506742       6.524351      -1.406495       1.993987      17.870740       7.589435      16.125134           0.006253
          399              C       4.211193       0.180225      22.883065      -0.100720      34.562250 0.41156912E+03  0.95564475E+04                                 9.254643                            6.740345       0.063904       1.991437                    0.999670      29.070856      83.401353       0.637235       0.413955      -1.064430      -0.012563       0.030173       0.010419       0.034304      -0.019436      -0.003815      -0.001162       0.023814      -0.042832      -0.017987      -0.012117       0.030104             11.654424       8.783906      -1.232973       1.860213      11.915718       6.880654      14.263648           0.003286
          400              C       3.140431       4.607164      27.283391      -0.159341      36.104986 0.42317301E+03  0.99555293E+04                                 9.689965                            6.961545      -0.067556       1.950988                    0.999432      30.087352      88.650219       0.606227       0.429462      -1.048215       0.011278       0.023864       0.023247       0.035172       0.010002      -0.003156      -0.026995       0.010176      -0.046282      -0.035099       0.006632       0.028467             12.490687       6.353569      -1.222766       1.801302      14.629731       6.975560      16.488761           0.004610
          401              C       2.490028       4.768356      26.133694       0.188706      39.919091 0.38221802E+03  0.87437865E+04                                10.595121                            6.747286      -0.384930       1.890197                    0.998724      26.270601      75.696034       0.599431       0.446661      -1.040622       0.005653      -0.021283      -0.017451       0.028098       0.016254      -0.025441       0.012678      -0.024263      -0.079609      -0.046830       0.013279       0.033550             15.693608       7.159043      -2.944887       0.532202      21.380469      10.429072      18.541312           0.001983
          402              C       2.212171       1.062721      22.084299      -0.100820      34.439984 0.40739717E+03  0.94414092E+04                                 9.279948                            6.755106       0.048620       1.986012                    0.999602      29.042977      83.411353       0.629230       0.420027      -1.059899       0.018173       0.008017       0.021467       0.029246       0.008604       0.012377      -0.011850       0.033380       0.018188      -0.028245       0.005437       0.022808             11.811673       8.408758      -1.306098       1.481216      12.338096       7.442831      14.688166           0.000584
          403              C       1.813271       7.001171      26.803803      -0.105656      36.007514 0.43553309E+03  0.10255279E+05                                 9.542389                            6.994962       0.006438       1.966780                    0.999602      29.574552      85.395424       0.617446       0.421290      -1.059942       0.014014      -0.022467       0.003041       0.026654      -0.019205       0.003693      -0.016057      -0.006007      -0.025772      -0.021895      -0.007630       0.029525             11.898118       6.383514      -1.520916       1.787688      15.339602       5.549688      13.971239           0.000854
          404              C       1.835164       5.985272      25.843533      -0.164784      38.605251 0.45410053E+03  0.10840500E+05                                10.032465                            7.147035      -0.025199       1.953388                    0.999565      30.582684      89.882615       0.608244       0.421824      -1.056103       0.005922       0.023906       0.013161       0.027924      -0.000069       0.009690      -0.026964       0.049853       0.023456      -0.043427       0.013130       0.030297             12.743009       6.859359      -2.715970       0.985222      18.184045       6.029177      13.185624           0.003358
          405              C       3.250587       1.997396      24.037688       0.198668      36.762239 0.34033859E+03  0.75833908E+04                                10.085645                            6.387155      -0.385255       1.900597                    0.998878      25.590357      73.411327       0.611532       0.449505      -1.036192      -0.006689       0.026186       0.023230       0.035638       0.025189      -0.033194      -0.003810      -0.029636       0.006376      -0.046852       0.005329       0.041523             14.872130       9.352396      -3.048457       0.044507      18.449112      11.150937      16.814881           0.002870
          406              C      14.293393      21.408140       0.912366      -0.092607      35.579081 0.42811724E+03  0.10020578E+05                                 9.450240                            6.916856       0.061374       1.989370                    0.999615      29.099055      83.311966       0.624439       0.419069      -1.063132      -0.003004      -0.008847      -0.028692       0.030175      -0.006575       0.012359      -0.013401       0.021274       0.024664      -0.020942      -0.004037       0.024979             11.921994       6.142257      -1.718750       1.408007      15.403234       5.868311      14.220490          -0.000092
          407              C       4.181924       1.153928      23.902736      -0.158904      35.298541 0.38849101E+03  0.89526171E+04                                 9.525119                            6.650080      -0.000119       1.977020                    0.999632      29.470664      86.138943       0.622634       0.426878      -1.049056       0.005711      -0.029010      -0.033827       0.044927       0.023274       0.009559      -0.032031       0.024581       0.004507      -0.048448       0.017056       0.031392             12.143756       9.283280      -2.953380       0.435338      13.865047       7.253853      13.282942           0.001807
          408              C       2.211288       1.968940      23.162824      -0.164113      37.141995 0.43852007E+03  0.10399449E+05                                 9.871942                            7.074029      -0.041487       1.953343                    0.999592      30.365318      89.562433       0.603545       0.427933      -1.050101       0.002576      -0.027280      -0.015064       0.031269      -0.007155      -0.016692      -0.022859       0.037385      -0.004138      -0.038275       0.008917       0.029358             12.973290       9.003023      -0.462181       2.153411      13.383938       8.792118      16.532908           0.003283
          409              C     -14.791278      15.201120      23.632557      -0.121527      41.116308 0.45395557E+03  0.10661134E+05                                10.165473                            6.970357       0.123337       2.038416                    0.999228      27.732227      76.652932       0.649812       0.401354      -1.086875       0.026598       0.014815       0.028166       0.041476       0.008860       0.000102       0.016035       0.029447       0.050003      -0.030602       0.007659       0.022943             13.854992       7.657693       0.186981       2.972594      25.025460       0.042503       8.881824           0.004484
          410              C      -4.559352      12.894870      12.013506       0.629308      24.622913 0.23601015E+03  0.48171954E+04                                 7.809945                            5.440891       0.010816       2.065115                    0.999519      21.842890      60.724413       0.637972       0.470371      -1.020604       0.045840       0.014159      -0.047081       0.067219      -0.020273       0.019743       0.058251      -0.144484      -0.107833      -0.082687      -0.031142       0.113828             10.080179      12.881581       1.329521      -2.144488       5.381074      -2.817118      11.977881           0.002278
          411              C     -15.463797      17.440877      23.055519      -0.054210      31.975102 0.38246434E+03  0.87250174E+04                                 8.829081                            6.578259       0.081022       2.025504                    0.999023      27.808050      79.245811       0.632803       0.424289      -1.057195       0.033734       0.033829       0.039115       0.061744      -0.013489       0.002706      -0.023189       0.098609       0.093593      -0.071704       0.030209       0.041495             10.750696       7.355669       0.488862       2.661117      16.915918       1.048856       7.980500           0.003078
          412              C     -15.551194      16.040470      22.786435       0.297898      29.744254 0.33612062E+03  0.73783474E+04                                 8.448567                            6.208839       0.042183       2.042007                    0.998757      24.063536      65.922092       0.648762       0.430088      -1.060154      -0.052402      -0.043231      -0.070583       0.097964       0.012752       0.041668       0.017408      -0.014986       0.003357      -0.045482      -0.003858       0.049341             10.243653       7.069786       0.101984       3.344843      15.166434       0.622586       8.494740           0.000211
          413              C     -13.911105      17.132396      24.729149       0.020212      30.895324 0.35737792E+03  0.80133470E+04                                 8.587602                            6.334872       0.144884       2.043986                    0.999726      27.098810      76.490699       0.648695       0.421094      -1.059496      -0.037768       0.016701      -0.041594       0.058613      -0.001940       0.023685      -0.005549       0.054815       0.045315      -0.035577      -0.006055       0.041633             10.516464       6.883072       0.385769       2.473313      16.681639       0.698783       7.984680           0.000511
          414              C     -14.856101      13.707469      23.527168       0.622075      24.220107 0.24404472E+03  0.50119084E+04                                 7.704635                            5.512925       0.147839       2.114406                    0.999688      21.763052      60.250046       0.638626       0.467010      -1.024709       0.005103      -0.060862      -0.006217       0.061391      -0.008293      -0.047953       0.007287       0.149190      -0.056516      -0.066303      -0.037239       0.103542              9.995152       5.077406       0.108910       1.700899      16.733109      -0.166208       8.174940           0.005925
          415              C     -13.953130      15.772448      24.552041      -0.121726      34.070579 0.40571939E+03  0.93621568E+04                                 9.076482                            6.691878       0.080760       1.996202                    0.999621      28.858990      81.825835       0.641290       0.413906      -1.067282      -0.012464      -0.011395      -0.020086       0.026242      -0.014597       0.001358      -0.010303       0.036155       0.012615      -0.028036       0.005556       0.022480             11.203196       6.920269       1.065542       2.416936      18.960247       1.312075       7.729074           0.002199
          416              C     -13.031001      10.611881      20.218506       0.613868      24.775270 0.25071437E+03  0.51878206E+04                                 7.851505                            5.594893       0.061569       2.080540                    0.999614      22.070761      61.491678       0.632215       0.468205      -1.023242      -0.041821      -0.017109       0.057187       0.072884       0.036469       0.064487       0.063539      -0.032126      -0.009626      -0.078040      -0.033256       0.111296             10.161530      10.285212      -0.331696      -5.082020       8.072110      -3.151562      12.127267           0.010889
          417              C     -12.091844      10.943441      19.092899      -0.025318      37.584668 0.40751403E+03  0.93489805E+04                                 9.734706                            6.651495       0.021604       2.015627                    0.999313      26.753189      73.942861       0.655778       0.407125      -1.079146       0.029551       0.006309      -0.029807       0.042444       0.003606       0.004154       0.005169      -0.023077       0.007384      -0.014048       0.000195       0.013854             13.423683      14.063868       0.822492      -8.181906       8.792908      -4.979355      17.414273           0.006488
          418              C      -5.569137      12.490926      13.025787      -0.039331      39.747113 0.44253152E+03  0.10351269E+05                                10.062382                            6.932162      -0.003369       2.000565                    0.999287      27.312698      75.926211       0.643032       0.407216      -1.080386      -0.031549      -0.015071       0.040633       0.053605      -0.003356       0.002822       0.003697       0.006249       0.007853      -0.007861       0.002728       0.005133             13.505580      17.494244       2.471728      -6.491055       6.900014      -4.408458      16.122482           0.006258
          419              C     -12.408998      11.932456      18.177521      -0.100706      34.569674 0.41171726E+03  0.95605605E+04                                 9.257311                            6.743148       0.064087       1.991489                    0.999670      29.070303      83.397369       0.636890       0.414150      -1.064325       0.032591      -0.001764      -0.010415       0.034260      -0.022585      -0.000024       0.004182       0.005918      -0.042754      -0.018220      -0.011858       0.030079             11.658300      12.343320       0.028695      -5.870157       8.359370      -4.050562      14.272211           0.003286
          420              C      -7.878376      12.398478      13.777195      -0.159300      36.085773 0.42288589E+03  0.99469717E+04                                 9.685045                            6.957938      -0.067474       1.951024                    0.999432      30.084507      88.630458       0.606554       0.429308      -1.048321       0.018759       0.018645      -0.023203       0.035184       0.004542       0.024552       0.012275      -0.020696      -0.046336      -0.035353       0.006599       0.028754             12.484183      14.474317       1.648129      -5.972000       6.500842      -4.020154      16.477391           0.004613
          421              C      -7.509589      11.839023      14.926892       0.188679      39.923452 0.38223682E+03  0.87445028E+04                                10.596815                            6.747947      -0.385017       1.890164                    0.998723      26.272335      75.707322       0.599324       0.446727      -1.040563      -0.021936      -0.001786       0.017456       0.028090       0.020271      -0.020400       0.019863      -0.001541      -0.079629      -0.046879       0.013322       0.033558             15.697698      21.655553       2.180562      -9.660505       6.889734      -3.979560      18.547808           0.001986
          422              C     -10.910628      10.341935      18.976287      -0.101031      34.435178 0.40731380E+03  0.94390437E+04                                 9.278395                            6.753664       0.049386       1.986222                    0.999601      29.044658      83.415695       0.629399       0.419934      -1.059953       0.001335       0.019808      -0.021346       0.029151      -0.003822       0.015445      -0.007606      -0.036836       0.018224      -0.028383       0.005605       0.022778             11.810300      12.717909       0.219724      -6.521239       8.024686      -3.879500      14.688307           0.000584
          423              C      -5.178893      11.945220      14.256783      -0.105694      36.005458 0.43554192E+03  0.10255278E+05                                 9.541014                            6.994440       0.006330       1.966756                    0.999601      29.573225      85.383641       0.617563       0.421218      -1.060014      -0.025861       0.005705      -0.003034       0.026656      -0.013052       0.016500       0.002133       0.028740      -0.025917      -0.022181      -0.007365       0.029546             11.896109      15.300838       1.630695      -4.634345       6.421393      -3.533148      13.966095           0.000856
          424              C      -6.143978      11.627250      15.217053      -0.164781      38.623117 0.45440137E+03  0.10849084E+05                                10.036393                            7.150458      -0.025271       1.953372                    0.999565      30.581745      89.874979       0.607986       0.421948      -1.056063       0.020575       0.013562      -0.013174       0.027943      -0.015736       0.028821       0.000160      -0.038759       0.023306      -0.043652       0.013460       0.030192             12.749046      18.647645       1.448611      -5.362530       6.412679      -2.937377      13.186813           0.003361
          425              C     -10.375567      11.632482      17.022898       0.198527      36.771385 0.34039278E+03  0.75853438E+04                                10.089148                            6.388829      -0.384701       1.900772                    0.998878      25.594177      73.439919       0.611248       0.449669      -1.036037       0.026850       0.002586      -0.023345       0.035674       0.028849      -0.007497       0.032598      -0.008509       0.006373      -0.046854       0.005368       0.041486             14.879284      19.361618       0.491032     -10.506013       8.449766      -3.762093      16.826468           0.002871
          426              C      -6.930948      12.709969      12.774496      -0.092647      35.587977 0.42823996E+03  0.10023985E+05                                 9.451699                            6.917818       0.061370       1.989365                    0.999615      29.098534      83.307701       0.624411       0.419066      -1.063154      -0.007323      -0.005786       0.028713       0.030191      -0.011822       0.016849      -0.006937      -0.008363       0.024527      -0.021101      -0.003782       0.024883             11.924631      15.460589       1.574572      -5.066814       6.091559      -3.283356      14.221744          -0.000092
          427              C     -11.481239      12.229406      17.157850      -0.158994      35.299810 0.38855448E+03  0.89544979E+04                                 9.525644                            6.651125      -0.000164       1.976984                    0.999632      29.472739      86.148662       0.622511       0.426943      -1.049010      -0.029293      -0.004215       0.033783       0.044913       0.010373       0.033541       0.001957      -0.048336       0.004529      -0.048542       0.016855       0.031686             12.143987      15.211170      -0.856581      -6.693439       7.936680      -2.828848      13.284111           0.001810
          428              C     -10.055955      10.643151      17.897762      -0.163355      37.151489 0.43861608E+03  0.10403283E+05                                 9.878754                            7.078554      -0.048135       1.951448                    0.999581      30.364458      89.594358       0.602815       0.428387      -1.049723      -0.026415      -0.006749       0.015051       0.031142      -0.017695       0.015991       0.023343      -0.019767      -0.004253      -0.038491       0.009157       0.029334             12.984742      13.195731       1.022139      -7.580208       9.206500      -4.968456      16.551995           0.003286
          429              C     -10.355671       4.916239      21.555165      -0.121405      41.107067 0.45380072E+03  0.10656550E+05                                10.163723                            6.969041       0.123514       2.038503                    0.999229      27.729285      76.640499       0.649894       0.401340      -1.086889      -0.038848      -0.008312       0.011942       0.041483       0.004861       0.003919      -0.008729       0.049575       0.018217      -0.030552       0.007712       0.022840             13.852277      14.040674      -5.134293      -3.438893      20.458090       4.433496       7.058067           0.004477
          430              C       7.982787      17.329155       7.679698       0.629321      24.621264 0.23600147E+03  0.48168825E+04                                 7.809003                            5.440370       0.010649       2.065054                    0.999520      21.842268      60.718052       0.638089       0.470298      -1.020663       0.016529       0.003823       0.065061       0.067237      -0.073491      -0.012255      -0.002710      -0.001755      -0.240091      -0.082557      -0.031185       0.113743             10.078749       7.693240       3.160877       1.084217       7.323822       0.197897      15.219183           0.002276
          431              C     -10.716172       7.266319      21.941135      -0.054188      31.972627 0.38244639E+03  0.87244552E+04                                 8.828590                            6.577957       0.080935       2.025487                    0.999024      27.807248      79.241336       0.632842       0.424270      -1.057213      -0.059130       0.000999       0.017734       0.061740       0.052881       0.017608      -0.019759       0.001804       0.069574      -0.071839       0.030402       0.041437             10.749980      12.307090      -2.926060      -2.611957      13.879793       2.131188       6.063057           0.003070
          432              C      -9.807187       6.218185      21.600058       0.297835      29.741156 0.33606693E+03  0.73769095E+04                                 8.447932                            6.208081       0.042290       2.042040                    0.998758      24.063683      65.922374       0.648839       0.430051      -1.060171       0.095452       0.009081      -0.019994       0.097945       0.006155      -0.025231       0.003211       0.045294      -0.112260      -0.045370      -0.003848       0.049218             10.242854      12.150863      -1.577254      -2.241116      13.340518       1.896634       5.237182           0.000210
          433              C     -12.454813       5.794166      22.283033       0.020252      30.895177 0.35737152E+03  0.80131631E+04                                 8.587748                            6.335017       0.144720       2.043947                    0.999726      27.097952      76.487947       0.648657       0.421121      -1.059479       0.038665       0.043757      -0.005214       0.058625       0.034957      -0.005312      -0.012070       0.020247      -0.013127      -0.035621      -0.005877       0.041498             10.516550      11.800586      -2.801085      -2.305864      13.813301       2.376688       5.935762           0.000509
          434              C      -9.543912       3.732505      21.123755       0.622049      24.220222 0.24404560E+03  0.50120145E+04                                 7.704797                            5.513095       0.147810       2.114386                    0.999688      21.764159      60.256914       0.638577       0.467037      -1.024677       0.032044      -0.051336      -0.010328       0.061391       0.007799       0.006358      -0.058816      -0.002907       0.237410      -0.066227      -0.037385       0.103613              9.995222      10.564087      -2.945490      -1.224084      13.887924       3.393406       5.533654           0.005921
          435              C     -11.655122       4.731809      21.944693      -0.121774      34.071819 0.40572895E+03  0.93624331E+04                                 9.076642                            6.691897       0.080775       1.996193                    0.999621      28.859551      81.827688       0.641298       0.413898      -1.067287       0.025869       0.002178      -0.003425       0.026186       0.018530       0.006531      -0.013108      -0.018645       0.015519      -0.028157       0.005701       0.022456             11.203296      12.796062      -4.148976      -3.029327      14.538009       2.936814       6.275816           0.002194
          436              C      -5.991534       1.247641      23.374697       0.613910      24.775670 0.25071951E+03  0.51879999E+04                                 7.851771                            5.595128       0.061766       2.080610                    0.999613      22.070975      61.494505       0.632166       0.468234      -1.023217      -0.024689      -0.011068      -0.067683       0.072890      -0.015541      -0.049523      -0.002509       0.128353      -0.187972      -0.077906      -0.033238       0.111144             10.161663       5.725048       0.592918       3.753905       9.296583       1.130236      15.463358           0.010897
          437              C      -5.541834       1.406170      24.800046      -0.025324      37.587663 0.40754349E+03  0.93498716E+04                                 9.735395                            6.651934       0.021705       2.015664                    0.999314      26.753618      73.946097       0.655724       0.407149      -1.079125       0.011522      -0.000074       0.040893       0.042486      -0.006462      -0.000677       0.007149       0.009364      -0.030131      -0.013939       0.000247       0.013692             13.423803       7.097961       1.589348       5.779872      10.208353       2.154013      22.965096           0.006490
          438              C       7.683281      17.176315       6.232449      -0.039359      39.751696 0.44259046E+03  0.10353051E+05                                10.063386                            6.932780      -0.003359       2.000556                    0.999288      27.314181      75.933223       0.642977       0.407234      -1.080367      -0.015522      -0.009415      -0.050425       0.053593       0.002192       0.001409      -0.005019       0.004999      -0.010093      -0.007777       0.002724       0.005053             13.506648       8.076511       2.978837       2.938736       8.436623       0.804445      24.006809           0.006258
          439              C      -5.154941       2.644113      25.284288      -0.100717      34.562213 0.41156678E+03  0.95563765E+04                                 9.254626                            6.740315       0.063909       1.991438                    0.999670      29.070766      83.400926       0.637238       0.413953      -1.064431      -0.001528      -0.013868       0.031339       0.034304      -0.004421       0.001817      -0.019235      -0.031354      -0.024455      -0.017988      -0.012120       0.030108             11.654442       6.436334       1.397515       4.248143      10.065519       1.355917      18.461474           0.003291
          440              C       7.883082      17.970926       3.944554      -0.159344      36.105060 0.42317445E+03  0.99555730E+04                                 9.689983                            6.961560      -0.067559       1.950986                    0.999432      30.087411      88.650471       0.606226       0.429462      -1.048214       0.003972       0.013366       0.032289       0.035171      -0.006121      -0.022457      -0.000426       0.009459      -0.075794      -0.035098       0.006632       0.028466             12.490713       8.215047       2.829480       4.100130       8.121626       1.281677      21.135465           0.004613
          441              C       7.085166      16.998967       3.509311       0.188706      39.919136 0.38221797E+03  0.87437876E+04                                10.595138                            6.747291      -0.384936       1.890196                    0.998724      26.270615      75.696158       0.599430       0.446662      -1.040621      -0.006100       0.003840      -0.027158       0.028098      -0.031525      -0.015678      -0.004105       0.017947       0.070186      -0.046830       0.013280       0.033550             15.693651       8.664160       2.465450       4.518826       8.714239      -0.825218      29.702553           0.001984
          442              C      -5.556807       0.381754      25.649179      -0.100819      34.439885 0.40739440E+03  0.94413236E+04                                 9.279922                            6.755075       0.048651       1.986024                    0.999602      29.042841      83.410715       0.629233       0.420026      -1.059900       0.007693       0.021995       0.017673       0.029245       0.003805       0.000397       0.014611      -0.011016      -0.070590      -0.028240       0.005427       0.022813             11.811685       6.522085       1.268778       4.598333       9.541675       1.211543      19.371295           0.000584
          443              C       6.805351      16.182231       5.778046      -0.105662      36.007623 0.43553464E+03  0.10255323E+05                                 9.542403                            6.994971       0.006452       1.966784                    0.999602      29.574613      85.395612       0.617446       0.421289      -1.059942       0.008403       0.017832      -0.017937       0.026652       0.012471      -0.009127      -0.018912      -0.009873      -0.031719      -0.021892      -0.007635       0.029527             11.898144       7.709049       2.777260       2.198697       8.181626       0.328322      19.803759           0.000854
          444              C       6.492883      16.094979       4.418119      -0.164785      38.605463 0.45410291E+03  0.10840575E+05                                10.032513                            7.147062      -0.025213       1.953383                    0.999565      30.582771      89.883042       0.608241       0.421825      -1.056102      -0.002497       0.005398       0.027284       0.027925       0.006865       0.000658       0.005308      -0.009823      -0.129071      -0.043427       0.013130       0.030298             12.743087       7.562434       2.459758       1.421523       8.510803      -1.469757      22.156025           0.003360
          445              C       6.426479      17.572783       0.061591       0.198673      36.762154 0.34033688E+03  0.75833436E+04                                10.085638                            6.387142      -0.385256       1.900598                    0.998878      25.590279      73.411072       0.611532       0.449506      -1.036191       0.008854      -0.003964       0.034293       0.035639      -0.024546      -0.008285       0.002605       0.070803       0.022635      -0.046851       0.005325       0.041526             14.872159       6.782735       0.654240       5.462242      10.136188      -0.845421      27.697554           0.002874
          446              C       8.239133      18.073350       5.309408      -0.092602      35.578779 0.42811372E+03  0.10020472E+05                                 9.450185                            6.916827       0.061375       1.989373                    0.999615      29.098891      83.311311       0.624441       0.419069      -1.063133      -0.018255      -0.009641      -0.022004       0.030172       0.013258       0.002902       0.001541      -0.011708      -0.061815      -0.020937      -0.004040       0.024977             11.921915       7.761762       2.651316       2.545026       7.814535       0.067697      20.189448          -0.000093
          447              C      -4.771622       2.748591      26.637371      -0.158903      35.298511 0.38848976E+03  0.89525792E+04                                 9.525116                            6.650069      -0.000116       1.977022                    0.999632      29.470575      86.138577       0.622635       0.426878      -1.049056      -0.015847       0.000456      -0.042034       0.044925       0.001809      -0.017474       0.020270       0.015166      -0.111429      -0.048446       0.017053       0.031393             12.143785       6.218839       0.770248       3.962018      10.210954      -1.081217      20.001561           0.001808
          448              C      -5.103084       0.541230      26.973246      -0.164111      37.142042 0.43851968E+03  0.10399439E+05                                 9.871961                            7.074032      -0.041499       1.953341                    0.999592      30.365278      89.562334       0.603544       0.427933      -1.050100      -0.000297       0.002627      -0.031156       0.031268      -0.010072       0.000858      -0.015121       0.009694      -0.100925      -0.038273       0.008915       0.029359             12.973357       6.911026       1.356375       5.204918      10.223607       2.557659      21.785439           0.003285
          449              C       5.885376      -1.754785      11.293851      -0.121507      41.115418 0.45394815E+03  0.10660915E+05                                10.165334                            6.970307       0.123323       2.038414                    0.999228      27.731971      76.652044       0.649814       0.401355      -1.086875       0.007156       0.030736       0.026904       0.041470      -0.007644       0.021207       0.015688      -0.005066       0.002268      -0.030613       0.007672       0.022941             13.854714      10.740868       3.570951      -7.119630       9.797239      -0.768997      21.026035           0.004478
          450              C      27.600551       4.922233       3.487139       0.629306      24.622676 0.23600874E+03  0.48171543E+04                                 7.809862                            5.440852       0.010755       2.065095                    0.999519      21.842813      60.723906       0.637979       0.470367      -1.020607      -0.060402       0.027258      -0.011282       0.067221       0.020992      -0.021481      -0.015757      -0.034681       0.327345      -0.082675      -0.031149       0.113824             10.080048      14.365816      -1.997041       1.338657      11.283784       0.557369       4.590544           0.002277
          451              C       4.582578      -2.928701      12.945034      -0.054229      31.975956 0.38247815E+03  0.87254262E+04                                 8.829296                            6.578419       0.081122       2.025531                    0.999024      27.808582      79.248201       0.632788       0.424295      -1.057190       0.004746       0.037448       0.048840       0.061727       0.005040       0.031747       0.000268      -0.016436      -0.182925      -0.071717       0.030218       0.041499             10.750990       7.794610       2.215333      -3.738259       8.867388       0.538604      15.590971           0.003071
          452              C       5.052151      -2.855383      11.597699       0.297898      29.744033 0.33611822E+03  0.73782804E+04                                 8.448521                            6.208811       0.042195       2.042013                    0.998757      24.063455      65.921775       0.648764       0.430087      -1.060155      -0.019786      -0.062579      -0.072729       0.097965       0.021707      -0.004795       0.032114      -0.040803       0.061667      -0.045479      -0.003856       0.049335             10.243593       7.551005       3.015865      -3.017085       9.142099       0.800799      14.037677           0.000210
          453              C       5.576959      -0.930262      13.514681       0.020235      30.894391 0.35736688E+03  0.80130340E+04                                 8.587429                            6.334779       0.144765       2.043956                    0.999726      27.098280      76.488783       0.648699       0.421095      -1.059496      -0.029245      -0.050396      -0.006329       0.058610       0.012789       0.014428       0.015881      -0.036685      -0.081735      -0.035568      -0.006054       0.041623             10.516161       8.031728       2.355267      -3.744326       8.404845       0.342170      15.111910           0.000509
          454              C       6.525036      -1.597389       9.947611       0.622051      24.220317 0.24404970E+03  0.50120303E+04                                 7.704629                            5.512949       0.147957       2.114439                    0.999688      21.763290      60.250580       0.638631       0.467004      -1.024713       0.021900       0.013139      -0.055814       0.061380      -0.067035       0.032734      -0.021478      -0.046911      -0.141825      -0.066297      -0.037254       0.103551              9.995097       8.968644       2.794316      -3.886953       6.566915      -0.372127      14.449731           0.005919
          455              C       6.087434      -0.794359      12.248373      -0.121726      34.070175 0.40571778E+03  0.93621067E+04                                 9.076397                            6.691859       0.080772       1.996206                    0.999621      28.858922      81.825487       0.641292       0.413905      -1.067283      -0.006869      -0.015646      -0.019909       0.026236       0.003771       0.009093      -0.009474      -0.017601      -0.069033      -0.028042       0.005566       0.022476             11.203014       8.144056       1.993110      -4.676724       8.176591       0.607014      17.288394           0.002195
          456              C       4.674399      -0.315872       5.612435       0.613910      24.774573 0.25070405E+03  0.51875686E+04                                 7.851473                            5.594857       0.061552       2.080548                    0.999613      22.070288      61.490707       0.632202       0.468218      -1.023232       0.068714      -0.020051       0.013773       0.072893       0.017144       0.000158       0.067752      -0.077288       0.202432      -0.078051      -0.033249       0.111300             10.161504      16.109628      -2.176075       1.112367       8.018346      -2.606427       6.356539           0.010892
          457              C       3.285992       0.189384       5.336781      -0.025321      37.584450 0.40751005E+03  0.93488582E+04                                 9.734648                            6.651445       0.021654       2.015645                    0.999313      26.753031      73.942090       0.655784       0.407122      -1.079149      -0.037162       0.018210      -0.009438       0.042446       0.005399      -0.002503       0.004628       0.007647       0.038446      -0.014053       0.000207       0.013846             13.423633      23.671416      -4.100239       2.298323       9.963571      -2.770864       6.635912           0.006489
          458              C      28.954090       4.329737       3.643443      -0.039325      39.746884 0.44253119E+03  0.10351262E+05                                10.062351                            6.932166      -0.003386       2.000560                    0.999287      27.312674      75.926195       0.643030       0.407216      -1.080385       0.050796      -0.015505       0.007263       0.053604       0.001903       0.005119       0.000222      -0.008410       0.001601      -0.007859       0.002727       0.005133             13.505492      21.929018      -5.289200       2.055062      13.199715      -0.445303       5.387743           0.006258
          459              C       2.178083      -0.538709       5.735616      -0.100705      34.569661 0.41171602E+03  0.95605225E+04                                 9.257299                            6.743128       0.064091       1.991490                    0.999670      29.070273      83.397194       0.636892       0.414149      -1.064326      -0.018536       0.028016      -0.006734       0.034261       0.001429       0.000977      -0.020415      -0.032334       0.009554      -0.018222      -0.011859       0.030081             11.658304      19.066407      -2.721154       1.474384       9.578833      -2.565431       6.329673           0.003288
          460              C      -3.144666       2.384882       3.939079      -0.159301      36.085886 0.42288767E+03  0.99470267E+04                                 9.685067                            6.957953      -0.067476       1.951022                    0.999432      30.084603      88.630877       0.606553       0.429308      -1.048320      -0.033987       0.007882       0.004546       0.035184       0.010035      -0.013300       0.012490      -0.035597       0.060964      -0.035353       0.006600       0.028753             12.484203      20.901301      -3.723726       2.697233      11.037917      -0.699564       5.513389           0.004615
          461              C      -2.065138       3.157705       4.029412       0.188676      39.923574 0.38223836E+03  0.87445476E+04                                10.596836                            6.747961      -0.385019       1.890162                    0.998723      26.272396      75.707559       0.599323       0.446727      -1.040563       0.022406      -0.015345       0.007181       0.028090      -0.036113      -0.009656       0.004387      -0.000905       0.063289      -0.046879       0.013322       0.033557             15.697719      25.309749      -8.164617       3.863865      15.425610      -1.754109       6.357799           0.001986
          462              C       3.080593       1.369632       4.757553      -0.101028      34.434866 0.40730915E+03  0.94389038E+04                                 9.278333                            6.753619       0.049415       1.986234                    0.999601      29.044443      83.414790       0.629403       0.419933      -1.059954      -0.027208      -0.008205       0.006485       0.029149       0.023341      -0.008853       0.001548       0.009144       0.019379      -0.028377       0.005598       0.022780             11.810231      19.593719      -3.326490       1.914876       9.506213      -2.579451       6.330761           0.000585
          463              C      -3.439234       5.143967       3.786334      -0.105697      36.005695 0.43554549E+03  0.10255386E+05                                 9.541062                            6.994474       0.006317       1.966751                    0.999601      29.573348      85.384183       0.617561       0.421219      -1.060013       0.003456      -0.026208       0.003422       0.026655       0.006913       0.002601      -0.002322      -0.049135      -0.023539      -0.022185      -0.007361       0.029546             11.896161      18.192798      -3.806387       1.716113      12.247923      -0.353052       5.247763           0.000856
          464              C      -2.183590       4.564274       3.991089      -0.164782      38.623165 0.45440227E+03  0.10849113E+05                                10.036403                            7.150466      -0.025272       1.953371                    0.999565      30.581803      89.875243       0.607985       0.421949      -1.056063      -0.024008       0.013336       0.005158       0.027944       0.035849      -0.003340      -0.000352      -0.015737       0.041107      -0.043653       0.013460       0.030193             12.749045      17.923640      -5.624352       1.856309      14.761154      -0.856910       5.562340           0.003362
          465              C       0.698934       1.095115       4.898528       0.198529      36.771344 0.34039197E+03  0.75853215E+04                                10.089140                            6.388821      -0.384699       1.900773                    0.998878      25.594162      73.439862       0.611249       0.449669      -1.036037      -0.029230       0.018145      -0.009432       0.035674      -0.022717       0.007853       0.025301       0.010330       0.093471      -0.046853       0.005366       0.041487             14.879277      24.015786      -7.698565       3.255409      13.336213      -3.969555       7.285832           0.002873
          466              C      29.099586       2.936760       3.707497      -0.092649      35.588068 0.42824221E+03  0.10024055E+05                                 9.451725                            6.917844       0.061354       1.989360                    0.999615      29.098628      83.308153       0.624409       0.419067      -1.063153       0.028611       0.002349       0.009347       0.030191       0.022365       0.000633      -0.001701      -0.009877      -0.011686      -0.021097      -0.003784       0.024881             11.924644      18.333137      -4.159666       2.161193      12.160181      -0.476607       5.280614          -0.000092
          467              C       0.896288      -0.007850       5.482957      -0.158993      35.299818 0.38855397E+03  0.89544820E+04                                 9.525646                            6.651120      -0.000162       1.976985                    0.999632      29.472703      86.148503       0.622512       0.426943      -1.049010       0.039334      -0.017162       0.013242       0.044912       0.028053      -0.016603       0.021446      -0.006495       0.058898      -0.048541       0.016855       0.031687             12.144001      17.861855      -4.431331       2.212292      11.746483      -3.554338       6.823667           0.001811
          468              C       1.773094       1.813883       4.479162      -0.163355      37.151561 0.43861705E+03  0.10403311E+05                                 9.878766                            7.078562      -0.048140       1.951446                    0.999581      30.364475      89.594416       0.602815       0.428387      -1.049723       0.024274      -0.019434       0.001682       0.031141       0.014681       0.008546      -0.004753      -0.035886       0.083415      -0.038491       0.009156       0.029334             12.984768      22.818906      -3.673527       1.624769       9.395351      -2.506589       6.740047           0.003287
          469              C      -3.088249      -0.222655      19.505421      -0.121386      41.104555 0.45382872E+03  0.10657380E+05                                10.163374                            6.969344       0.123435       2.038483                    0.999228      27.729128      76.640877       0.649867       0.401350      -1.086881       0.005101      -0.039394      -0.011924       0.041473      -0.011808       0.009602      -0.000692      -0.044666       0.018115      -0.030580       0.007749       0.022831             13.851381      22.970431      -1.977808      -5.326539      11.525421       1.764727       7.058291           0.004477
          470              C      24.852365       5.400490       6.007164       0.629248      24.624867 0.23603302E+03  0.48177660E+04                                 7.810266                            5.441070       0.010887       2.065108                    0.999517      21.843949      60.727469       0.637979       0.470356      -1.020615      -0.001915       0.016829      -0.065064       0.067233      -0.056624      -0.001453       0.012586       0.093790      -0.240079      -0.082616      -0.031149       0.113765             10.080637       5.379062       2.342908       0.174915       9.640633      -1.088587      15.222217           0.002276
          471              C      -0.752409       0.220806      19.119451      -0.054226      31.976187 0.38245796E+03  0.87248408E+04                                 8.829431                            6.578163       0.080915       2.025476                    0.999024      27.808083      79.245917       0.632813       0.424284      -1.057198       0.020659      -0.055397      -0.017752       0.061731       0.040567       0.024620      -0.009854      -0.067837       0.069526      -0.071846       0.030363       0.041483             10.751564      15.547846      -1.781887      -2.881086      10.642919       1.752296       6.063927           0.003071
          472              C      -2.043588       0.728438      19.460528       0.297851      29.744838 0.33610955E+03  0.73780402E+04                                 8.448754                            6.208641       0.042263       2.042039                    0.998757      24.063458      65.921498       0.648787       0.430074      -1.060162      -0.023244       0.093034       0.019978       0.097952      -0.009457      -0.011385       0.022783      -0.042984      -0.112314      -0.045393      -0.003870       0.049264             10.244201      14.202663      -0.857327      -2.536927      11.291596       1.481858       5.238343           0.000210
          473              C      -1.560834      -1.909121      18.777553       0.020215      30.893925 0.35735419E+03  0.80126479E+04                                 8.587194                            6.334534       0.144802       2.043968                    0.999726      27.097642      76.485543       0.648735       0.421077      -1.059511       0.028331       0.051005       0.005238       0.058580       0.020801       0.009735       0.009210      -0.059712      -0.013121      -0.035649      -0.005942       0.041591             10.515927      15.349203      -1.546098      -3.009362      10.263092       1.381848       5.935486           0.000510
          474              C      -4.474863       0.148115      19.936831       0.621999      24.220292 0.24405760E+03  0.50122744E+04                                 7.704698                            5.513157       0.147893       2.114409                    0.999688      21.764062      60.254836       0.638593       0.467024      -1.024693      -0.059068       0.013151       0.010277       0.061380       0.006964       0.057696       0.013787      -0.007609       0.237397      -0.066331      -0.037393       0.103724              9.994948      15.369033      -1.246669      -3.607486       9.082131       0.023276       5.533680           0.005921
          475              C      -2.828992      -1.509273      19.115893      -0.121767      34.069315 0.40569750E+03  0.93615119E+04                                 9.076151                            6.691590       0.080930       1.996246                    0.999620      28.858943      81.824712       0.641320       0.413893      -1.067292      -0.006570       0.025114       0.003426       0.026184       0.020263       0.014656      -0.001651      -0.008793       0.015520      -0.028164       0.005561       0.022603             11.202722      16.951632      -2.679584      -3.778743      10.380835       1.877151       6.275698           0.002195
          476              C      -8.001762       2.669012      17.685889       0.613879      24.774581 0.25070901E+03  0.51875045E+04                                 7.850465                            5.594196       0.061801       2.080612                    0.999614      22.069490      61.480049       0.632384       0.468098      -1.023336      -0.002176      -0.026958       0.067682       0.072886      -0.052372      -0.014038       0.047662      -0.080281      -0.188013      -0.078007      -0.033140       0.111147             10.159954       8.525697       1.582649       0.187371       6.492797      -3.914339      15.461367           0.010886
          477              C      -8.002216       3.145809      16.260540      -0.025375      37.584980 0.40753705E+03  0.93495235E+04                                 9.734210                            6.651407       0.021565       2.015599                    0.999313      26.753818      73.941632       0.655832       0.407091      -1.079182      -0.003897       0.010828      -0.040813       0.042405      -0.007974      -0.006922      -0.001612       0.000806      -0.030405      -0.013908       0.000156       0.013752             13.422775       8.859964       2.211283      -0.103594       8.440945      -6.167376      22.967416           0.006487
          478              C      24.808119       5.067194       7.454413      -0.039272      39.748176 0.44252805E+03  0.10351197E+05                                10.062822                            6.932234      -0.003410       2.000563                    0.999288      27.312020      75.925066       0.643012       0.407227      -1.080375      -0.003666      -0.017789       0.050442       0.053613       0.000139       0.005270       0.000455      -0.006663      -0.010034      -0.007844       0.002763       0.005081             13.506010       6.524098       2.430035       0.221644       9.988343      -3.038016      24.005589           0.006255
          479              C      -6.964041       3.923211      15.776298      -0.100702      34.565038 0.41167367E+03  0.95587330E+04                                 9.255311                            6.742428       0.063945       1.991449                    0.999671      29.066914      83.368078       0.637013       0.414105      -1.064417      -0.012514      -0.006044      -0.031276       0.034225       0.006484       0.018958       0.005018       0.029844      -0.024420      -0.018259      -0.012059       0.030318             11.655315       8.780958       2.226903       0.131597       7.720381      -4.461285      18.464606           0.003282
          480              C      25.490718       5.520478       9.742308      -0.159378      36.090497 0.42292506E+03  0.99483836E+04                                 9.686272                            6.958373      -0.067680       1.950947                    0.999431      30.087811      88.649956       0.606504       0.429322      -1.048285       0.011261       0.008176      -0.032307       0.035177      -0.007778      -0.006898       0.021587       0.000386      -0.075853      -0.035290       0.006710       0.028580             12.485373       6.351972       2.171603       0.160980       9.979025      -4.286357      21.125122           0.004612
          481              C      24.840320       4.444220      10.177551       0.188675      39.919181 0.38222511E+03  0.87439237E+04                                10.594784                            6.747140      -0.385140       1.890125                    0.998721      26.270840      75.694762       0.599470       0.446634      -1.040646       0.005672      -0.004454       0.027157       0.028098      -0.030180      -0.001274       0.016254       0.025687       0.070175      -0.046896       0.013324       0.033572             15.692389       7.159373       1.934561       2.284283      10.220313      -3.983686      29.697480           0.001984
          482              C      -8.963067       2.790208      15.411407      -0.100982      34.436485 0.40737224E+03  0.94406689E+04                                 9.278651                            6.754416       0.049231       1.986186                    0.999601      29.043805      83.412490       0.629331       0.419967      -1.059939       0.018258       0.014539      -0.017448       0.029140       0.006507      -0.013532      -0.005073       0.003842      -0.070677      -0.028171       0.005370       0.022801             11.810173       8.407563       1.936497       0.387245       7.655170      -4.739635      19.367784           0.000585
          483              C      24.163532       3.908123       7.908816      -0.105748      36.013130 0.43560342E+03  0.10257403E+05                                 9.543525                            6.995584       0.006319       1.966728                    0.999601      29.576954      85.405793       0.617408       0.421297      -1.059932       0.014015       0.013872       0.017934       0.026655       0.012749       0.014930       0.015133      -0.008033      -0.031788      -0.022121      -0.007588       0.029709             11.899723       6.384244       2.309010       0.423714       9.508417      -2.182258      19.806507           0.000855
          484              C      24.185444       3.584467       9.268743      -0.164724      38.611350 0.45416161E+03  0.10842437E+05                                10.033917                            7.147696      -0.025158       1.953409                    0.999566      30.582783      89.887964       0.608186       0.421845      -1.056078       0.005913      -0.000538      -0.027302       0.027940       0.008375      -0.004552      -0.002067      -0.000936      -0.129063      -0.043376       0.013185       0.030192             12.745093       6.860467       2.211840       1.860255       9.215441      -0.849648      22.159372           0.003361
          485              C      -7.924675       4.014538      13.625271       0.198530      36.765847 0.34036224E+03  0.75842463E+04                                10.086757                            6.387749      -0.384651       1.900784                    0.998879      25.592535      73.425389       0.611434       0.449558      -1.036135      -0.006525       0.007126      -0.034373       0.035705      -0.041289      -0.005113       0.006979      -0.024221       0.022940      -0.046852       0.005431       0.041421             14.874774       9.350954       1.561994       2.615943       7.567913      -4.871014      27.705453           0.002871
          486              C      25.468583       5.890282       8.377454      -0.092639      35.581022 0.42812383E+03  0.10020672E+05                                 9.450532                            6.916810       0.061487       1.989406                    0.999616      29.098010      83.306009       0.624461       0.419057      -1.063151      -0.003014      -0.020421       0.022042       0.030198       0.013932      -0.000302      -0.003018      -0.007462      -0.061700      -0.020865      -0.003988       0.024853             11.922843       6.142273       2.078313       0.785955       9.432998      -2.420722      20.193259          -0.000092
          487              C      -6.993327       4.319408      14.423215      -0.158996      35.297588 0.38854338E+03  0.89539812E+04                                 9.524026                            6.650370      -0.000289       1.976934                    0.999633      29.471678      86.138126       0.622653       0.426858      -1.049085       0.005764      -0.014737       0.042076       0.044953      -0.003372      -0.024684       0.010022      -0.014261      -0.111288      -0.048307       0.016813       0.031494             12.141218       9.282151       1.854103       2.336911       7.146559      -3.374674      19.994943           0.001809
          488              C      -8.963968       3.271116      14.087340      -0.163339      37.155839 0.43870780E+03  0.10405555E+05                                 9.878876                            7.079178      -0.048058       1.951465                    0.999581      30.362140      89.575365       0.602830       0.428373      -1.049776       0.002415       0.000540       0.031055       0.031154      -0.010546       0.014959       0.004367       0.005483      -0.100549      -0.038379       0.009222       0.029157             12.984628       9.006452       2.097681      -0.683165       8.139459      -5.768865      21.807973           0.003285
          489              C      -3.616168      28.669999       2.393011      -0.121463      41.114216 0.45389680E+03  0.10659438E+05                                10.164888                            6.969918       0.123689       2.038545                    0.999227      27.731169      76.649572       0.649829       0.401356      -1.086871       0.026600       0.016952      -0.026936       0.041478      -0.004310      -0.007651      -0.025080       0.013525       0.002329      -0.030435       0.007628       0.022807             13.853950       7.657976       2.481575      -1.648789      12.880236       6.967085      21.023639           0.004483
          490              C       6.615863      19.760804      10.199723       0.629313      24.622959 0.23601184E+03  0.48172182E+04                                 7.809799                            5.440818       0.010875       2.065124                    0.999518      21.842860      60.723412       0.637996       0.470355      -1.020617       0.045835      -0.047867       0.011297       0.067229       0.027239       0.007759       0.025639       0.000585       0.327374      -0.082699      -0.031185       0.113885             10.079888      12.881744      -2.521871      -0.079218      12.767496      -1.447770       4.590422           0.002277
          491              C      -4.288709      27.050375       0.741828      -0.054185      31.974586 0.38244815E+03  0.87245089E+04                                 8.829198                            6.577988       0.080979       2.025501                    0.999025      27.807399      79.241937       0.632838       0.424272      -1.057211       0.033742       0.016982      -0.048807       0.061717       0.009114       0.010443      -0.029851       0.006468      -0.182829      -0.071623       0.030169       0.041453             10.751397       7.355812       2.059476      -1.755459       9.304667       3.344335      15.593710           0.003076
          492              C      -4.376088      27.517558       2.089163       0.297792      29.744069 0.33608821E+03  0.73775604E+04                                 8.448865                            6.208407       0.042236       2.042012                    0.998758      24.065009      65.928782       0.648796       0.430069      -1.060150      -0.052420      -0.039513       0.072727       0.097971       0.029667      -0.031806      -0.006091       0.004452       0.061644      -0.045444      -0.003765       0.049209             10.244496       7.070740       2.846169      -1.762783       9.622900       2.575926      14.039847           0.000211
          493              C      -2.736024      28.654016       0.172181       0.020266      30.893975 0.35735364E+03  0.80127203E+04                                 8.587716                            6.334947       0.145033       2.044041                    0.999726      27.098008      76.489724       0.648642       0.421133      -1.059464      -0.037756      -0.044368       0.006326       0.058601       0.021479      -0.010024      -0.018727       0.012464      -0.081591      -0.035405      -0.006087       0.041493             10.516663       6.883341       1.949011      -1.571070       9.553757       3.416401      15.112892           0.000510
          494              C      -3.680973      29.325567       3.739251       0.622085      24.218868 0.24403182E+03  0.50117253E+04                                 7.704736                            5.513134       0.147580       2.114327                    0.999688      21.764092      60.259227       0.638533       0.467070      -1.024645       0.005135       0.025057       0.055828       0.061408      -0.037381       0.031290      -0.023532       0.120716      -0.141830      -0.066127      -0.037435       0.103562              9.995111       5.077491       1.418883      -0.944161      10.459566       3.789479      14.448275           0.005926
          495              C      -2.778032      29.180621       1.438489      -0.121786      34.072611 0.40573840E+03  0.93627894E+04                                 9.077059                            6.692145       0.080663       1.996152                    0.999621      28.860933      81.834601       0.641256       0.413919      -1.067264      -0.012459      -0.011668       0.019898       0.026216       0.008480       0.012095      -0.005238       0.008917      -0.069057      -0.028053       0.005501       0.022552             11.203963       6.920996       1.560649      -2.131865       9.401159       4.207015      17.289733           0.002197
          496              C       9.319263      -3.600265       8.074427       0.613896      24.773204 0.25070740E+03  0.51875058E+04                                 7.850302                            5.594341       0.061625       2.080560                    0.999613      22.069587      61.482189       0.632343       0.468125      -1.023312      -0.041843       0.058068      -0.013787       0.072889       0.037642      -0.063707      -0.022578       0.038619       0.202348      -0.078076      -0.033061       0.111136             10.159391      10.281799      -4.233163       2.827491      13.840638      -0.179359       6.355734           0.010886
          497              C      10.258424      -4.740848       8.350081      -0.025347      37.583708 0.40752052E+03  0.93490227E+04                                 9.734075                            6.651353       0.021598       2.015620                    0.999313      26.752783      73.937596       0.655824       0.407101      -1.079179       0.029547      -0.028926       0.009465       0.042418       0.001821      -0.005118       0.000927      -0.012679       0.038455      -0.014012       0.000184       0.013828             13.421405      14.059244      -7.491938       3.377784      19.569572      -1.241236       6.635401           0.006486
          498              C       5.606075      20.839435      10.043419      -0.039307      39.746980 0.44253083E+03  0.10351269E+05                                10.062448                            6.932248      -0.003270       2.000608                    0.999287      27.312226      75.925448       0.643014       0.407226      -1.080376      -0.031538       0.042755      -0.007260       0.053622       0.004117       0.001514      -0.004816       0.004156       0.001579      -0.007797       0.002733       0.005064             13.505421      17.495096      -6.856934       1.104865      17.633486      -1.788919       5.387680           0.006257
          499              C      -1.233814      25.580183       7.951246      -0.100676      34.548644 0.41135886E+03  0.95500833E+04                                 9.251572                            6.738284       0.063917       1.991435                    0.999671      29.068224      83.379854       0.637398       0.413913      -1.064486       0.032554      -0.008124       0.006759       0.034227       0.011332       0.019753       0.006074       0.023490       0.009401      -0.018251      -0.012110       0.030362             11.650482      12.336098      -5.092044       2.909581      16.289536      -0.533619       6.325813           0.003280
          500              C       3.296832      21.536395       9.747783      -0.159366      36.079542 0.42280394E+03  0.99445994E+04                                 9.683298                            6.956740      -0.067593       1.950974                    0.999432      30.085446      88.632326       0.606672       0.429244      -1.048356       0.018751      -0.029408      -0.004503       0.035167       0.019010      -0.016097       0.008595       0.015189       0.060847      -0.035426       0.006792       0.028635             12.481076      14.472917      -5.993221       1.558328      17.458205      -2.308849       5.512107           0.004609
          501              C       3.665618      22.811788       9.657450       0.188705      39.923417 0.38224099E+03  0.87447090E+04                                10.597177                            6.748311      -0.385092       1.890148                    0.998722      26.272323      75.710226       0.599258       0.446770      -1.040527      -0.021959       0.015972      -0.007194       0.028091      -0.027768      -0.007296       0.007721       0.046123       0.063290      -0.046871       0.013342       0.033529             15.697586      21.655966      -9.455941       2.941947      19.078882      -3.058144       6.357911           0.001985
          502              C      11.439647      -4.541078       8.929309      -0.101050      34.439441 0.40738076E+03  0.94408564E+04                                 9.278887                            6.754185       0.049309       1.986203                    0.999601      29.044219      83.411923       0.629388       0.419930      -1.059969       0.001324      -0.028425      -0.006501       0.029188       0.015328      -0.004306       0.008021      -0.036420       0.019599      -0.028419       0.005507       0.022911             11.810179      12.717524      -5.755946       3.070423      16.381710      -0.945012       6.331303           0.000583
          503              C       5.996317      22.178360       9.900528      -0.105718      36.005617 0.43554401E+03  0.10255473E+05                                 9.541277                            6.994630       0.006260       1.966729                    0.999602      29.574380      85.391205       0.617524       0.421239      -1.059987      -0.025840      -0.005477      -0.003435       0.026636       0.020801       0.003184      -0.001521       0.029552      -0.023613      -0.022138      -0.007435       0.029573             11.896216      15.302611      -4.828317       0.904914      15.138243      -1.499968       5.247794           0.000855
          504              C       5.031229      23.168962       9.695773      -0.164777      38.630782 0.45451414E+03  0.10852433E+05                                10.038322                            7.151926      -0.025189       1.953391                    0.999565      30.582214      89.878645       0.607850       0.422017      -1.056022       0.020582      -0.018201      -0.005177       0.027959       0.032865      -0.000612       0.003473      -0.032805       0.041078      -0.043674       0.013370       0.030304             12.751657      18.653644      -5.370523       1.427347      14.037846      -1.464521       5.563481           0.003358
          505              C       0.799628      24.730245       8.788334       0.198524      36.765800 0.34036802E+03  0.75842806E+04                                10.086506                            6.387604      -0.384540       1.900818                    0.998879      25.591377      73.417605       0.611480       0.449530      -1.036168       0.026866      -0.021487       0.009435       0.035672      -0.020929      -0.021210      -0.015773       0.020468       0.093499      -0.046820       0.005360       0.041460             14.873139      19.355637      -9.334604       4.827786      17.979221      -1.743586       7.284559           0.002871
          506              C       4.244263      20.512289       9.979365      -0.092585      35.584047 0.42817769E+03  0.10022186E+05                                 9.451032                            6.917300       0.061562       1.989429                    0.999615      29.097675      83.304457       0.624435       0.419064      -1.063153      -0.007359       0.027720      -0.009361       0.030170       0.020530       0.001912       0.000146      -0.020447      -0.011835      -0.021103      -0.003849       0.024952             11.923605      15.460334      -5.174811       1.169765      15.030367      -1.878486       5.280113          -0.000094
          507              C      -0.306051      24.548650       8.203905      -0.159000      35.277906 0.38820322E+03  0.89444365E+04                                 9.519592                            6.646004      -0.000180       1.976974                    0.999633      29.471414      86.137097       0.623044       0.426671      -1.049170      -0.029289       0.031392      -0.013196       0.044915       0.023876      -0.025577       0.008631      -0.030179       0.058954      -0.048482       0.016946       0.031535             12.135576      15.197239      -5.359964       4.085243      14.390770      -0.897370       6.818720           0.001806
          508              C       1.119246      25.982569       9.207700      -0.163348      37.152501 0.43862713E+03  0.10403317E+05                                 9.878372                            7.078397      -0.048050       1.951463                    0.999581      30.363001      89.580820       0.602871       0.428357      -1.049771      -0.026403       0.016418      -0.001685       0.031137       0.022696       0.007434      -0.006232       0.009456       0.083536      -0.038475       0.009098       0.029378             12.983368      13.193503      -7.073261       2.904390      19.016854      -0.695414       6.739747           0.003283
          509              C      11.994650       0.405176      12.338706      -0.121446      41.113418 0.45389053E+03  0.10659255E+05                                10.164771                            6.969879       0.123669       2.038541                    0.999227      27.730955      76.648880       0.649830       0.401357      -1.086870      -0.038846       0.014472       0.001223       0.041472       0.000971      -0.006066      -0.010170       0.016605      -0.080687      -0.030444       0.007639       0.022805             13.853699      14.042932      -0.411224       6.167151       6.569036       3.585507      20.949129           0.004476
          510              C      19.157979      13.790458       8.526368       0.629316      24.622491 0.23601046E+03  0.48171880E+04                                 7.809728                            5.440817       0.010759       2.065088                    0.999519      21.842868      60.723625       0.637992       0.470358      -1.020614       0.016524       0.054452      -0.035801       0.067230       0.026127       0.069874       0.053836       0.086584       0.025019      -0.082689      -0.031192       0.113881             10.079743       7.693660      -0.642025      -3.279325      13.076293      -3.517947       9.469276           0.002277
          511              C      11.634120      -0.435625      10.110485      -0.054169      31.974383 0.38244645E+03  0.87244726E+04                                 8.829223                            6.578020       0.080877       2.025473                    0.999024      27.807316      79.242067       0.632829       0.424279      -1.057206      -0.059104       0.014884      -0.009693       0.061715      -0.011195      -0.054446      -0.005348      -0.042017      -0.061979      -0.071630       0.030186       0.041444             10.751416      12.309052      -0.798794       3.842090       6.171923       2.319185      13.773272           0.003068
          512              C      12.543118      -0.206929      11.188736       0.297789      29.743889 0.33608719E+03  0.73775322E+04                                 8.448831                            6.208400       0.042252       2.042019                    0.998758      24.064951      65.928584       0.648796       0.430070      -1.060150       0.095481      -0.021847       0.002142       0.097972      -0.024910       0.007360       0.012984       0.073189      -0.028532      -0.045443      -0.003764       0.049207             10.244431      12.154893      -1.152143       2.489672       5.620543       2.559777      12.957857           0.000209
          513              C       9.895493       0.596554      11.214467       0.020290      30.893437 0.35734730E+03  0.80125497E+04                                 8.587666                            6.334930       0.144887       2.044000                    0.999726      27.097718      76.488992       0.648637       0.421138      -1.059460       0.038661      -0.026386      -0.035264       0.058604      -0.022066      -0.027465       0.004697       0.007154      -0.052476      -0.035404      -0.006077       0.041481             10.516554      11.800868      -0.596538       3.579039       5.846832       2.222470      13.901962           0.000508
          514              C      12.806425       0.623443      13.579557       0.622061      24.219295 0.24403936E+03  0.50119143E+04                                 7.704786                            5.513195       0.147665       2.114346                    0.999688      21.764437      60.260206       0.638534       0.467066      -1.024649       0.032070       0.016767       0.049595       0.061395       0.001599      -0.009821      -0.021225      -0.141768      -0.179210      -0.066122      -0.037446       0.103568              9.995132      10.563639       0.412456       3.162638       4.683466       1.920775      14.738290           0.005920
          515              C      10.695199       0.834733      12.303668      -0.121783      34.072212 0.40573629E+03  0.93627264E+04                                 9.076983                            6.692124       0.080674       1.996157                    0.999621      28.860832      81.834192       0.641257       0.413919      -1.067264       0.025893      -0.004061      -0.000154       0.026210      -0.003612      -0.019213       0.007406      -0.028796      -0.015028      -0.028061       0.005510       0.022550             11.203809      12.796920      -0.549126       5.108326       5.798196       2.109055      15.016311           0.002192
          516              C      16.358817       3.815257      14.606072       0.613917      24.772964 0.25070155E+03  0.51873601E+04                                 7.850305                            5.594314       0.061802       2.080626                    0.999613      22.069288      61.481425       0.632337       0.468132      -1.023308      -0.024679      -0.053097       0.043413       0.072890      -0.035150       0.038304       0.014343       0.148479      -0.127407      -0.078097      -0.033051       0.111148             10.159437       5.723900       2.953766      -2.389594      12.939955      -3.233824      11.814457           0.010895
          517              C      16.808506       4.970374      13.756118      -0.025354      37.583684 0.40751720E+03  0.93489177E+04                                 9.734043                            6.651306       0.021653       2.015639                    0.999313      26.752656      73.936884       0.655830       0.407098      -1.079182       0.011516       0.035412      -0.020316       0.042419       0.002616       0.006021       0.001087       0.023462       0.011903      -0.014014       0.000195       0.013819             13.421429       7.096897       4.209650      -4.265759      17.906001      -6.598746      15.261389           0.006489
[truncated: 371,874 more chars]
