# Supplementary material for: A collection of forcefield precursors for metal–organic frameworks
Source: RSC Adv. 2019 Nov 13;9(63):36492–507. doi: 10.1039/c9ra07327b (PMC9075174; doi:10.1039/c9ra07327b)
Supplement: RA-009-C9RA07327B-s4507 [file RA-009-C9RA07327B-s4507.xyz]

  222
jmolscript: load "" {1 1 1} spacegroup "x,y,z" unitcell [{      7.541700     0.000000     0.000000 }, {      0.000000    17.885000     0.000000 }, {      0.000000    -1.035742    23.741418 }]
Zn     7.344485    15.478871    22.996175     0.994825
Zn     2.220578    16.769981    21.668080     0.942341
Zn     7.344485     9.795016    12.615952     0.994827
Zn     2.220578     8.503906    13.944047     0.942346
Zn     0.197215     1.370387     0.745243     0.994826
Zn     5.321122     0.079277     2.073338     0.942340
Zn     0.197215     7.054242    11.125466     0.994829
Zn     5.321122     8.345352     9.797371     0.942340
H      3.733142    15.516227    17.359725     0.119299
H      5.603483     2.396488    17.302745     0.118166
H      5.578595    14.111820    15.196882     0.118018
H      0.493227    -0.697974    18.007866     0.119301
H      7.041685    -0.527617    15.906750     0.107027
H      0.580711     2.909307    20.429490     0.116485
H      1.229297    13.685255    13.577717     0.118861
H      4.186398     1.133998    18.651258     0.114129
H      6.690996     1.673747    21.775629     0.103718
H      4.707529    15.413626    19.465589     0.119702
H      4.746746    12.008494    14.665074     0.121209
H      2.083018    15.798324    14.050171     0.113936
H      3.733142     9.757660    18.252402     0.119300
H      5.603483     4.992399    18.309382     0.118166
H      5.578595    11.162067    20.415245     0.118019
H      0.493227     8.086861    17.604261     0.119301
H      7.041685     7.916504    19.705377     0.107027
H      0.580711     4.479580    15.182637     0.116486
H      1.229297    11.588632    22.034410     0.118861
H      4.186398     6.254889    16.960869     0.114129
H      6.690996     5.715140    13.836498     0.103719
H      4.707529     9.860261    16.146538     0.119702
H      4.746746    13.265393    20.947053     0.121209
H      2.083018     9.475563    21.561956     0.113937
H      3.808559     1.333031     6.381693     0.119300
H      1.938217    14.452770     6.438673     0.118166
H      1.963105     2.737438     8.544536     0.118018
H      7.048473    17.547232     5.733552     0.119301
H      0.500015    17.376875     7.834668     0.107027
H      6.960989    13.939951     3.311928     0.116485
H      6.312403     3.164003    10.163701     0.118860
H      3.355302    15.715260     5.090160     0.114129
H      0.850704    15.175511     1.965789     0.103718
H      2.834171     1.435632     4.275829     0.119702
H      2.794954     4.840764     9.076344     0.121208
H      5.458682     1.050934     9.691247     0.113936
H      3.808559     7.091598     5.489016     0.119299
H      1.938217    11.856859     5.432036     0.118165
H      1.963105     5.687191     3.326173     0.118018
H      7.048473     8.762397     6.137157     0.119301
H      0.500015     8.932754     4.036041     0.107027
H      6.960989    12.369678     8.558781     0.116484
H      6.312403     5.260626     1.707008     0.118861
H      3.355302    10.594369     6.780549     0.114129
H      0.850704    11.134118     9.904920     0.103718
H      2.834171     6.988997     7.594880     0.119702
H      2.794954     3.583865     2.794365     0.121209
H      5.458682     7.373695     2.179462     0.113936
C      2.327369    11.275991    13.782131     0.616536
C      4.606470    15.866411    17.491015    -0.136355
C      6.980598     2.833525    18.743375     0.098778
C      5.818422     2.266189    18.219164    -0.133304
C      5.274665     1.316693    20.358741    -0.025299
C      7.127661    16.234929    20.280869     0.602039
C      4.547645    16.531291    15.057757    -0.305859
C      3.911880    15.167438    14.695700     0.099267
C      5.286732    16.446355    16.414342     0.096321
C      6.470024    16.291003    18.934018    -0.031313
C      4.692446    14.027458    14.863552    -0.139732
C      7.154057    16.857293    17.875151    -0.082137
C      3.488036    -0.222349    15.206378     0.693872
C      6.568821    16.949804    16.623741    -0.149343
C      7.309416     2.574390    20.071232    -0.138491
C      1.225526     4.673423    18.581933     0.694757
C      2.117709    13.772273    13.903449    -0.081038
C      4.975259     1.515434    19.021387    -0.082778
C      5.485833    16.911437    13.887305     0.699156
C      6.461729     1.833372    20.867519    -0.084867
C      4.331952     0.551504    21.237648     0.548575
C      5.184919    15.797244    18.740288    -0.082814
C      4.197710    12.776284    14.554676    -0.091974
C      2.619987    15.028915    14.193569    -0.147490
C      2.896767    12.634909    14.081035    -0.030119
C      2.327369    13.997896    21.829996     0.616538
C      4.606470     9.407476    18.121112    -0.136355
C      6.980598     4.555362    16.868752     0.098779
C      5.818422     5.122698    17.392963    -0.133303
C      5.274665     6.072194    15.253386    -0.025298
C      7.127661     9.038958    15.331258     0.602038
C      4.547645     8.742596    20.554370    -0.305859
C      3.911880    10.106449    20.916427     0.099267
C      5.286732     8.827532    19.197785     0.096319
C      6.470024     8.982884    16.678109    -0.031311
C      4.692446    11.246429    20.748575    -0.139732
C      7.154057     8.416594    17.736976    -0.082137
C      3.488036     7.611236    20.405749     0.693872
C      6.568821     8.324083    18.988386    -0.149343
C      7.309416     4.814497    15.540895    -0.138490
C      1.225526     2.715464    17.030194     0.694757
C      2.117709    11.501614    21.708678    -0.081038
C      4.975259     5.873453    16.590740    -0.082778
C      5.485833     8.362450    21.724822     0.699156
C      6.461729     5.555515    14.744608    -0.084866
C      4.331952     6.837383    14.374479     0.548581
C      5.184919     9.476643    16.871839    -0.082814
C      4.197710    12.497603    21.057451    -0.091974
C      2.619987    10.244972    21.418558    -0.147489
C      2.896767    12.638978    21.531092    -0.030119
C      5.214331     5.573267     9.959287     0.616536
C      2.935230     0.982847     6.250403    -0.136354
C      0.561102    14.015733     4.998043     0.098779
C      1.723278    14.583069     5.522254    -0.133303
C      2.267035    15.532565     3.382677    -0.025299
C      0.414039     0.614329     3.460549     0.602038
C      2.994055     0.317967     8.683661    -0.305859
C      3.629820     1.681820     9.045718     0.099266
C      2.254968     0.402903     7.327076     0.096321
C      1.071676     0.558255     4.807400    -0.031312
C      2.849254     2.821800     8.877866    -0.139733
C      0.387643    -0.008035     5.866267    -0.082136
C      4.053664    17.071607     8.535040     0.693872
C      0.972879    -0.100546     7.117677    -0.149343
C      0.232284    14.274868     3.670186    -0.138490
C      6.316174    12.175835     5.159485     0.694757
C      5.423991     3.076985     9.837969    -0.081038
C      2.566441    15.333824     4.720031    -0.082778
C      2.055867    -0.062179     9.854113     0.699156
C      1.079971    15.015886     2.873899    -0.084866
C      3.209748    16.297754     2.503770     0.548578
C      2.356781     1.052014     5.001130    -0.082813
C      3.343990     4.072974     9.186742    -0.091975
C      4.921713     1.820343     9.547849    -0.147490
C      4.644933     4.214349     9.660383    -0.030119
C      5.214331     2.851362     1.911422     0.616537
C      2.935230     7.441782     5.620306    -0.136354
C      0.561102    12.293896     6.872666     0.098778
C      1.723278    11.726560     6.348455    -0.133304
C      2.267035    10.777064     8.488032    -0.025300
C      0.414039     7.810300     8.410160     0.602038
C      2.994055     8.106662     3.187048    -0.305859
C      3.629820     6.742809     2.824991     0.099267
C      2.254968     8.021726     4.543633     0.096320
C      1.071676     7.866374     7.063309    -0.031312
C      2.849254     5.602829     2.992843    -0.139732
C      0.387643     8.432664     6.004442    -0.082137
C      4.053664     9.238022     3.335669     0.693872
C      0.972879     8.525175     4.753032    -0.149343
C      0.232284    12.034761     8.200523    -0.138491
C      6.316174    14.133794     6.711224     0.694757
C      5.423991     5.347644     2.032740    -0.081038
C      2.566441    10.975805     7.150678    -0.082778
C      2.055867     8.486808     2.016596     0.699156
C      1.079971    11.293743     8.996810    -0.084866
C      3.209748    10.011875     9.366939     0.548571
C      2.356781     7.372615     6.869579    -0.082813
C      3.343990     4.351655     2.683967    -0.091974
C      4.921713     6.604286     2.322860    -0.147490
C      4.644933     4.210280     2.210326    -0.030119
C      0.314489     3.694443    17.806063    -0.301212
C      7.227211    13.154815     5.935354    -0.301212
O      3.245948     0.178699    20.690171    -0.496637
O      1.162930    11.231398    13.328432    -0.576336
O      6.478320    15.744360    21.239785    -0.528484
O      4.602700     0.351624    22.433028    -0.399735
O      0.753416    16.683511    20.349956    -0.542784
O      3.063439    10.280816    14.025243    -0.515857
O      1.315272    16.808025    23.415686    -0.689857
O      3.245948     7.210188    14.921956    -0.496643
O      1.162930    14.042489    22.283695    -0.576338
O      6.478320     9.529527    14.372342    -0.528484
O      4.602700     7.037263    13.179099    -0.399752
O      0.753416     8.590376    15.262171    -0.542787
O      3.063439    14.993071    21.586884    -0.515859
O      1.315272     8.465862    12.196441    -0.689869
O      4.295752    16.670559     3.051247    -0.496638
O      6.378770     5.617860    10.412986    -0.576336
O      1.063380     1.104898     2.501633    -0.528483
O      2.939000    16.497634     1.308390    -0.399746
O      6.788284     0.165747     3.391462    -0.542785
O      4.478261     6.568442     9.716175    -0.515856
O      6.226428     0.041233     0.325732    -0.689855
O      4.295752     9.639070     8.819462    -0.496635
O      6.378770     2.806769     1.457723    -0.576339
O      1.063380     7.319731     9.369076    -0.528485
O      2.939000     9.811995    10.562319    -0.399725
O      6.788284     8.258882     8.479247    -0.542789
O      4.478261     1.856187     2.154534    -0.515859
O      6.226428     8.383396    11.544977    -0.689863
F      1.791908     5.571848    17.768789    -0.202729
F      2.227818     4.075474    19.239095    -0.207526
F      6.559016    16.117992    13.835549    -0.197448
F      5.939843     0.288746    13.957342    -0.211600
F      0.524902     5.367700    19.488380    -0.199458
F      4.032547     0.891948    15.709221    -0.205534
F      2.494794    -0.575523    16.020946    -0.190908
F      4.869676    16.796845    12.705457    -0.207028
F      2.926934     0.124700    14.036164    -0.210872
F      1.791908     1.817039    17.843338    -0.202729
F      2.227818     3.313413    16.373032    -0.207525
F      6.559016     9.155895    21.776578    -0.197448
F      5.939843     7.100141    21.654785    -0.211599
F      0.524902     2.021187    16.123747    -0.199457
F      4.032547     6.496939    19.902906    -0.205533
F      2.494794     7.964410    19.591181    -0.190908
F      4.869676     8.477042    22.906670    -0.207028
F      2.926934     7.264187    21.575963    -0.210871
F      5.749792    11.277410     5.972629    -0.202729
F      5.313882    12.773784     4.502323    -0.207527
F      0.982684     0.731266     9.905869    -0.197448
F      1.601857    16.560512     9.784076    -0.211599
F      7.016798    11.481558     4.253038    -0.199458
F      3.509153    15.957310     8.032197    -0.205533
F      5.046906    17.424781     7.720472    -0.190908
F      2.672024     0.052413    11.035961    -0.207029
F      4.614766    16.724558     9.705254    -0.210871
F      5.749792    15.032219     5.898080    -0.202729
F      5.313882    13.535845     7.368386    -0.207525
F      0.982684     7.693363     1.964840    -0.197449
F      1.601857     9.749117     2.086633    -0.211601
F      7.016798    14.828071     7.617671    -0.199457
F      3.509153    10.352319     3.838512    -0.205533
F      5.046906     8.884848     4.150237    -0.190908
F      2.672024     8.372216     0.834748    -0.207030
F      4.614766     9.585071     2.165455    -0.210873

The following XYZ coordinates are in angstroms. Other properties are in atomic units.
The sperically averaged electron density of each atom fit to a function of the form exp(a - br)
eigen_1, eigen_2 and eigen_3 are the three eigenvalues of traceless quadrupole moment tensor
  atom number  atomic symbol              X              Y              Z     net charge C6 coefficient C8 coefficient C10 coefficient fluctuating dipole atomic polarizability isotropic forcefield polarizability              a              b squared Pearson coefficient          <r^3>          <r^4>         wp_QDO          m_QDO          q_QDO       dipole_x       dipole_y       dipole_z         dipole            Qxy            Qxz            Qyz     Q(x^2-y^2)  Q(3z^2 - R^2)        eigen_1        eigen_2        eigen_3 static polarizability      alpha(xx)      alpha(xy)      alpha(xz)      alpha(yy)      alpha(yz)      alpha(zz) atomic spin moment
            1             Zn       7.344485      15.478871      22.996175       0.994825      79.919009 0.16539317E+04  0.51311949E+05                                15.727757                           13.707873       0.145897       1.923006                    0.998918      44.753124     122.811896       0.463395       0.426043      -1.119859      -0.052572      -0.079106       0.036137       0.101624       0.070477       0.032040      -0.054598      -0.098043      -0.242188      -0.122616      -0.009328       0.131945             17.958036      17.277292      -4.179542      -1.059635      15.060925       3.344644      21.535890           0.027159
            2             Zn       2.220578      16.769981      21.668080       0.942341      90.378209 0.18074799E+04  0.57291189E+05                                16.838197                           14.192378       0.029674       1.878740                    0.998641      46.033999     127.376440       0.462406       0.417896      -1.126121       0.026726      -0.004172      -0.009000       0.028507      -0.037986       0.020284      -0.013587       0.010706       0.280974      -0.085245      -0.013915       0.099160             19.514131      22.482721       3.149222      -2.502255      18.197303      -2.607202      17.862367           0.053097
            3             Zn       7.344485       9.795016      12.615952       0.994827      79.918412 0.16539172E+04  0.51311380E+05                                15.727674                           13.707808       0.145901       1.923009                    0.998918      44.752973     122.811290       0.463396       0.426043      -1.119859      -0.052574       0.079108      -0.036139       0.101627      -0.070478      -0.032041      -0.054599      -0.098039      -0.242186      -0.122617      -0.009327       0.131944             17.957934      17.277193       4.179507       1.059625      15.060847       3.344622      21.535762           0.027102
            4             Zn       2.220578       8.503906      13.944047       0.942346      90.378348 0.18074816E+04  0.57291258E+05                                16.838210                           14.192380       0.029664       1.878737                    0.998642      46.034036     127.376553       0.462406       0.417896      -1.126122       0.026726       0.004171       0.009001       0.028508       0.037988      -0.020281      -0.013587       0.010703       0.280976      -0.085246      -0.013913       0.099160             19.514154      22.482757      -3.149236       2.502272      18.197309      -2.607207      17.862394           0.053075
            5             Zn       0.197215       1.370387       0.745243       0.994826      79.918755 0.16539255E+04  0.51311704E+05                                15.727722                           13.707845       0.145900       1.923008                    0.998918      44.753058     122.811621       0.463396       0.426043      -1.119859       0.052573       0.079107      -0.036138       0.101625       0.070478       0.032041      -0.054598      -0.098041      -0.242185      -0.122616      -0.009328       0.131944             17.957993      17.277252      -4.179530      -1.059639      15.060894       3.344638      21.535834           0.027159
            6             Zn       5.321122       0.079277       2.073338       0.942340      90.378750 0.18074929E+04  0.57291716E+05                                16.838268                           14.192434       0.029662       1.878735                    0.998642      46.034157     127.377063       0.462405       0.417896      -1.126121      -0.026726       0.004171       0.009001       0.028508      -0.037987       0.020282      -0.013587       0.010704       0.280974      -0.085245      -0.013914       0.099160             19.514217      22.482832       3.149243      -2.502268      18.197379      -2.607215      17.862440           0.053089
            7             Zn       0.197215       7.054242      11.125466       0.994829      79.918548 0.16539196E+04  0.51311477E+05                                15.727696                           13.707822       0.145896       1.923007                    0.998918      44.752990     122.811386       0.463396       0.426043      -1.119859       0.052572      -0.079105       0.036138       0.101624      -0.070477      -0.032040      -0.054598      -0.098042      -0.242186      -0.122616      -0.009328       0.131944             17.957965      17.277220       4.179523       1.059635      15.060866       3.344633      21.535810           0.027102
            8             Zn       5.321122       8.345352       9.797371       0.942340      90.378317 0.18074820E+04  0.57291269E+05                                16.838202                           14.192380       0.029677       1.878741                    0.998641      46.034041     127.376538       0.462406       0.417896      -1.126122      -0.026726      -0.004172      -0.009000       0.028508       0.037985      -0.020286      -0.013587       0.010703       0.280981      -0.085245      -0.013918       0.099163             19.514138      22.482730      -3.149221       2.502256      18.197296      -2.607205      17.862387           0.053059
            9              H       3.733142      15.516227      17.359725       0.119299       1.131460 0.86436658E+01  0.85913780E+02                                 1.752793                            1.689789      -1.007088       2.399710                    0.998190       3.412707       9.396971       0.497443       1.238791      -0.719711      -0.039069      -0.017042       0.001747       0.042660       0.014544      -0.004279      -0.005508       0.020487       0.002250      -0.018631      -0.000941       0.019572              1.769410       2.154733       0.281018       0.209721       1.537196       0.068721       1.616301           0.000086
           10              H       5.603483       2.396488      17.302745       0.118166       1.040683 0.80903731E+01  0.80701586E+02                                 1.774209                            1.725450      -1.258798       2.283394                    0.994018       3.800645      11.195413       0.444964       1.379964      -0.686610      -0.013842       0.002623      -0.039860       0.042276       0.004667       0.007673      -0.003964       0.013510       0.044908      -0.016932      -0.001282       0.018214              1.783272       1.578659       0.070409       0.150202       1.658759      -0.135015       2.112397           0.000175
           11              H       5.578595      14.111820      15.196882       0.118018       1.160057 0.88951004E+01  0.89161551E+02                                 1.789307                            1.719018      -1.058474       2.374737                    0.997556       3.475382       9.649718       0.490499       1.245780      -0.717792       0.038463      -0.003399       0.014943       0.041403      -0.006937       0.012081      -0.001021       0.008846      -0.043452      -0.019331       0.000085       0.019245              1.800331       2.206676       0.154599       0.292744       1.666592       0.115148       1.527724          -0.000016
           12              H       0.493227      -0.697974      18.007866       0.119301       1.066653 0.78575005E+01  0.77713191E+02                                 1.795358                            1.692635      -1.254796       2.287302                    0.994179       3.755600      10.971658       0.452921       1.367331      -0.689034       0.038471       0.014419       0.005724       0.041481       0.005901       0.001500      -0.001176       0.022677      -0.008889      -0.011564      -0.002781       0.014345              1.845187       2.365595       0.320447       0.141730       1.574911       0.019118       1.595056           0.000137
           13              H       7.041685      -0.527617      15.906750       0.107027       1.152111 0.89712928E+01  0.92175704E+02                                 1.914189                            1.826679      -1.520566       2.149064                    0.991300       4.122409      12.475848       0.427409       1.394764      -0.682221       0.023480       0.019136      -0.025873       0.039836       0.006690      -0.003968      -0.007125       0.014486       0.010926      -0.013447       0.000555       0.012892              1.932423       1.916409       0.237957      -0.250327       1.674912      -0.215288       2.205949           0.000042
           14              H       0.580711       2.909307      20.429490       0.116485       1.226403 0.94216888E+01  0.95725159E+02                                 1.849140                            1.763096      -1.098228       2.353868                    0.996939       3.536511       9.858278       0.487253       1.237241      -0.719647       0.034118       0.008683       0.021979       0.041503       0.005791       0.011961      -0.000499       0.014481       0.032561      -0.015670      -0.003718       0.019388              1.876919       2.245342       0.404693       0.213901       1.721511       0.002001       1.663905          -0.000010
           15              H       1.229297      13.685255      13.577717       0.118861       1.168587 0.85991246E+01  0.85023882E+02                                 1.760760                            1.659824      -0.982142       2.411006                    0.998199       3.387553       9.183888       0.515606       1.201437      -0.728115      -0.037995      -0.000372      -0.015161       0.040910      -0.003948       0.008697      -0.001932       0.012098      -0.029345      -0.012968      -0.002302       0.015270              1.786427       2.256442       0.113098       0.302139       1.614062       0.084726       1.488776          -0.000003
           16              H       4.186398       1.133998      18.651258       0.114129       1.042971 0.77368943E+01  0.76612962E+02                                 1.797124                            1.700635      -1.333442       2.244352                    0.992675       3.914693      11.634691       0.441249       1.401802      -0.681291      -0.033516      -0.016239      -0.016584       0.040769       0.011123       0.005732       0.001108       0.010966       0.006127      -0.013721      -0.000196       0.013917              1.846894       2.234686       0.307852       0.276722       1.656180       0.095294       1.649816           0.000370
           17              H       6.690996       1.673747      21.775629       0.103718       1.144985 0.83735336E+01  0.83326518E+02                                 1.814921                            1.694253      -1.068716       2.358595                    0.996726       3.688056      10.468063       0.478798       1.285520      -0.706612       0.010121      -0.002980       0.035503       0.037038       0.008566       0.008200       0.000265       0.010128       0.020440      -0.014155      -0.000055       0.014211              1.879695       1.540795       0.007827       0.180780       1.537080      -0.270566       2.561210          -0.000022
           18              H       4.707529      15.413626      19.465589       0.119702       1.027868 0.73303916E+01  0.71012679E+02                                 1.724456                            1.612364      -1.251726       2.284016                    0.994849       3.684833      10.537398       0.475409       1.329934      -0.696168      -0.022295      -0.013730       0.028268       0.038531       0.007962       0.000735      -0.003404       0.013482       0.001274      -0.011606       0.001323       0.010283              1.767141       1.652941       0.232065      -0.327053       1.598185      -0.357831       2.050296           0.000072
           19              H       4.746746      12.008494      14.665074       0.121209       1.043983 0.73271316E+01  0.70445658E+02                                 1.698113                            1.578238      -1.131254       2.343770                    0.996445       3.515688       9.774571       0.499739       1.274801      -0.708844       0.025363      -0.030188       0.004908       0.039732      -0.004784       0.007670       0.000599       0.007975      -0.028663      -0.012720      -0.000354       0.013075              1.750622       1.669753      -0.405384       0.087566       2.247433      -0.089098       1.334679           0.000066
           20              H       2.083018      15.798324      14.050171       0.113936       1.160159 0.87592765E+01  0.88823550E+02                                 1.883322                            1.775036      -1.292141       2.262934                    0.994534       3.837466      11.271219       0.447784       1.348893      -0.692885      -0.026481       0.027569      -0.011707       0.039979      -0.005049       0.008294      -0.000547       0.005355      -0.028321      -0.012981      -0.000006       0.012987              1.923242       1.910957      -0.396046       0.104823       2.342076      -0.016318       1.516692           0.000014
           21              H       3.733142       9.757660      18.252402       0.119300       1.131461 0.86436743E+01  0.85913886E+02                                 1.752793                            1.689789      -1.007088       2.399709                    0.998190       3.412709       9.396978       0.497443       1.238791      -0.719711      -0.039069       0.017042      -0.001747       0.042660      -0.014544       0.004279      -0.005508       0.020487       0.002250      -0.018631      -0.000941       0.019572              1.769411       2.154734      -0.281019      -0.209721       1.537197       0.068721       1.616302           0.000086
           22              H       5.603483       4.992399      18.309382       0.118166       1.040684 0.80903844E+01  0.80701721E+02                                 1.774209                            1.725451      -1.258797       2.283394                    0.994018       3.800647      11.195418       0.444964       1.379963      -0.686610      -0.013842      -0.002623       0.039860       0.042276      -0.004667      -0.007673      -0.003964       0.013510       0.044908      -0.016932      -0.001282       0.018214              1.783272       1.578660      -0.070409      -0.150202       1.658759      -0.135015       2.112398           0.000179
           23              H       5.578595      11.162067      20.415245       0.118019       1.160057 0.88951007E+01  0.89161555E+02                                 1.789306                            1.719018      -1.058473       2.374737                    0.997556       3.475383       9.649721       0.490499       1.245779      -0.717793       0.038463       0.003399      -0.014943       0.041403       0.006937      -0.012081      -0.001021       0.008846      -0.043452      -0.019331       0.000085       0.019245              1.800330       2.206676      -0.154599      -0.292744       1.666592       0.115148       1.527724          -0.000005
           24              H       0.493227       8.086861      17.604261       0.119301       1.066653 0.78575034E+01  0.77713232E+02                                 1.795359                            1.692636      -1.254797       2.287301                    0.994179       3.755602      10.971667       0.452921       1.367331      -0.689034       0.038471      -0.014419      -0.005724       0.041481      -0.005901      -0.001500      -0.001176       0.022677      -0.008889      -0.011564      -0.002781       0.014344              1.845188       2.365596      -0.320447      -0.141730       1.574912       0.019118       1.595057           0.000135
           25              H       7.041685       7.916504      19.705377       0.107027       1.152112 0.89713045E+01  0.92175854E+02                                 1.914190                            1.826680      -1.520567       2.149063                    0.991300       4.122412      12.475859       0.427409       1.394764      -0.682222       0.023480      -0.019136       0.025873       0.039836      -0.006690       0.003968      -0.007125       0.014486       0.010926      -0.013447       0.000555       0.012892              1.932424       1.916410      -0.237958       0.250327       1.674913      -0.215288       2.205950           0.000047
           26              H       0.580711       4.479580      15.182637       0.116486       1.226400 0.94216575E+01  0.95724752E+02                                 1.849136                            1.763092      -1.098224       2.353870                    0.996939       3.536505       9.858254       0.487254       1.237240      -0.719647       0.034118      -0.008683      -0.021979       0.041503      -0.005791      -0.011961      -0.000499       0.014481       0.032561      -0.015670      -0.003718       0.019387              1.876915       2.245337      -0.404692      -0.213900       1.721507       0.002001       1.663902          -0.000034
           27              H       1.229297      11.588632      22.034410       0.118861       1.168589 0.85991431E+01  0.85024112E+02                                 1.760762                            1.659826      -0.982144       2.411006                    0.998199       3.387558       9.183905       0.515606       1.201437      -0.728115      -0.037995       0.000372       0.015161       0.040910       0.003948      -0.008697      -0.001932       0.012098      -0.029345      -0.012968      -0.002302       0.015270              1.786428       2.256444      -0.113098      -0.302139       1.614063       0.084726       1.488778           0.000023
           28              H       4.186398       6.254889      16.960869       0.114129       1.042975 0.77369358E+01  0.76613485E+02                                 1.797130                            1.700639      -1.333450       2.244348                    0.992675       3.914706      11.634743       0.441248       1.401802      -0.681291      -0.033516       0.016239       0.016584       0.040769      -0.011123      -0.005732       0.001108       0.010966       0.006127      -0.013721      -0.000197       0.013917              1.846900       2.234694      -0.307854      -0.276723       1.656184       0.095295       1.649821           0.000369
           29              H       6.690996       5.715140      13.836498       0.103719       1.144999 0.83736523E+01  0.83327949E+02                                 1.814929                            1.694260      -1.068740       2.358581                    0.996726       3.688078      10.468122       0.478800       1.285513      -0.706614       0.010122       0.002979      -0.035503       0.037038      -0.008566      -0.008201       0.000266       0.010128       0.020440      -0.014154      -0.000057       0.014212              1.879704       1.540802      -0.007827      -0.180781       1.537086      -0.270567       2.561223          -0.000041
           30              H       4.707529       9.860261      16.146538       0.119702       1.027867 0.73303787E+01  0.71012528E+02                                 1.724455                            1.612363      -1.251725       2.284017                    0.994849       3.684830      10.537390       0.475409       1.329935      -0.696167      -0.022295       0.013730      -0.028268       0.038531      -0.007962      -0.000735      -0.003403       0.013482       0.001274      -0.011606       0.001323       0.010283              1.767140       1.652940      -0.232065       0.327052       1.598184      -0.357831       2.050295           0.000067
           31              H       4.746746      13.265393      20.947053       0.121209       1.043983 0.73271373E+01  0.70445738E+02                                 1.698114                            1.578240      -1.131254       2.343770                    0.996445       3.515691       9.774586       0.499738       1.274803      -0.708844       0.025363       0.030188      -0.004908       0.039732       0.004784      -0.007670       0.000599       0.007975      -0.028663      -0.012721      -0.000354       0.013075              1.750623       1.669754       0.405384      -0.087566       2.247435      -0.089098       1.334680           0.000078
           32              H       2.083018       9.475563      21.561956       0.113937       1.160159 0.87592722E+01  0.88823494E+02                                 1.883321                            1.775036      -1.292139       2.262934                    0.994534       3.837465      11.271215       0.447784       1.348893      -0.692885      -0.026481      -0.027569       0.011707       0.039979       0.005049      -0.008294      -0.000547       0.005355      -0.028321      -0.012981      -0.000006       0.012987              1.923241       1.910957       0.396046      -0.104823       2.342075      -0.016318       1.516692           0.000026
           33              H       3.808559       1.333031       6.381693       0.119300       1.131465 0.86437023E+01  0.85914149E+02                                 1.752788                            1.689785      -1.007087       2.399710                    0.998190       3.412717       9.396969       0.497447       1.238780      -0.719714       0.039069       0.017042      -0.001747       0.042660       0.014544      -0.004279      -0.005508       0.020487       0.002250      -0.018631      -0.000941       0.019572              1.769406       2.154727       0.281017       0.209720       1.537193       0.068721       1.616297           0.000073
           34              H       1.938217      14.452770       6.438673       0.118166       1.040684 0.80903844E+01  0.80701721E+02                                 1.774209                            1.725451      -1.258797       2.283394                    0.994018       3.800647      11.195418       0.444964       1.379963      -0.686610       0.013842      -0.002623       0.039860       0.042276       0.004667       0.007673      -0.003964       0.013510       0.044908      -0.016932      -0.001282       0.018214              1.783272       1.578660       0.070409       0.150202       1.658759      -0.135015       2.112399           0.000168
           35              H       1.963105       2.737438       8.544536       0.118018       1.160056 0.88950907E+01  0.89161417E+02                                 1.789305                            1.719016      -1.058472       2.374737                    0.997556       3.475380       9.649706       0.490500       1.245779      -0.717793      -0.038463       0.003399      -0.014943       0.041403      -0.006937       0.012081      -0.001021       0.008846      -0.043452      -0.019331       0.000085       0.019245              1.800329       2.206673       0.154598       0.292744       1.666590       0.115148       1.527722          -0.000028
           36              H       7.048473      17.547232       5.733552       0.119301       1.066654 0.78575087E+01  0.77713293E+02                                 1.795359                            1.692636      -1.254797       2.287301                    0.994179       3.755602      10.971665       0.452921       1.367330      -0.689034      -0.038471      -0.014419      -0.005724       0.041481       0.005901       0.001500      -0.001176       0.022677      -0.008889      -0.011564      -0.002781       0.014344              1.845188       2.365596       0.320447       0.141730       1.574912       0.019118       1.595057           0.000128
           37              H       0.500015      17.376875       7.834668       0.107027       1.152112 0.89713054E+01  0.92175862E+02                                 1.914190                            1.826680      -1.520567       2.149063                    0.991300       4.122412      12.475858       0.427409       1.394764      -0.682222      -0.023480      -0.019136       0.025873       0.039836       0.006690      -0.003968      -0.007125       0.014486       0.010926      -0.013447       0.000555       0.012892              1.932424       1.916410       0.237957      -0.250327       1.674913      -0.215288       2.205950           0.000036
           38              H       6.960989      13.939951       3.311928       0.116485       1.226404 0.94217008E+01  0.95725326E+02                                 1.849142                            1.763098      -1.098228       2.353868                    0.996939       3.536513       9.858291       0.487252       1.237242      -0.719647      -0.034118      -0.008683      -0.021979       0.041503       0.005791       0.011961      -0.000499       0.014481       0.032561      -0.015670      -0.003718       0.019387              1.876922       2.245346       0.404694       0.213901       1.721513       0.002001       1.663907          -0.000018
           39              H       6.312403       3.164003      10.163701       0.118860       1.168588 0.85991352E+01  0.85024006E+02                                 1.760761                            1.659825      -0.982143       2.411006                    0.998199       3.387555       9.183892       0.515607       1.201437      -0.728115       0.037995       0.000372       0.015161       0.040910      -0.003948       0.008697      -0.001932       0.012098      -0.029345      -0.012968      -0.002302       0.015270              1.786427       2.256443       0.113098       0.302139       1.614062       0.084726       1.488777          -0.000006
           40              H       3.355302      15.715260       5.090160       0.114129       1.042975 0.77369292E+01  0.76613398E+02                                 1.797128                            1.700638      -1.333447       2.244349                    0.992675       3.914703      11.634730       0.441249       1.401802      -0.681291       0.033516       0.016239       0.016584       0.040769       0.011123       0.005732       0.001108       0.010966       0.006127      -0.013721      -0.000196       0.013917              1.846898       2.234692       0.307853       0.276723       1.656183       0.095295       1.649820           0.000364
           41              H       0.850704      15.175511       1.965789       0.103718       1.144997 0.83736414E+01  0.83327835E+02                                 1.814930                            1.694261      -1.068736       2.358583                    0.996726       3.688078      10.468131       0.478799       1.285516      -0.706613      -0.010122       0.002979      -0.035503       0.037038       0.008566       0.008201       0.000266       0.010128       0.020440      -0.014155      -0.000057       0.014212              1.879705       1.540802       0.007827       0.180781       1.537087      -0.270568       2.561225          -0.000026
           42              H       2.834171       1.435632       4.275829       0.119702       1.027868 0.73303895E+01  0.71012648E+02                                 1.724455                            1.612363      -1.251725       2.284016                    0.994849       3.684832      10.537392       0.475409       1.329933      -0.696168       0.022295       0.013730      -0.028268       0.038531       0.007962       0.000735      -0.003403       0.013482       0.001274      -0.011606       0.001323       0.010283              1.767140       1.652940       0.232065      -0.327052       1.598184      -0.357831       2.050295           0.000066
           43              H       2.794954       4.840764       9.076344       0.121208       1.043983 0.73271363E+01  0.70445720E+02                                 1.698114                            1.578240      -1.131255       2.343770                    0.996445       3.515690       9.774580       0.499739       1.274802      -0.708844      -0.025363       0.030188      -0.004908       0.039732      -0.004784       0.007670       0.000599       0.007975      -0.028663      -0.012720      -0.000354       0.013075              1.750623       1.669754      -0.405384       0.087566       2.247435      -0.089098       1.334680           0.000060
           44              H       5.458682       1.050934       9.691247       0.113936       1.160160 0.87592879E+01  0.88823692E+02                                 1.883323                            1.775037      -1.292141       2.262933                    0.994534       3.837468      11.271226       0.447784       1.348893      -0.692885       0.026481      -0.027569       0.011707       0.039979      -0.005049       0.008294      -0.000547       0.005355      -0.028321      -0.012981      -0.000006       0.012987              1.923243       1.910958      -0.396046       0.104823       2.342078      -0.016318       1.516693           0.000010
           45              H       3.808559       7.091598       5.489016       0.119299       1.131466 0.86437132E+01  0.85914283E+02                                 1.752790                            1.689786      -1.007088       2.399709                    0.998190       3.412719       9.396975       0.497447       1.238780      -0.719714       0.039069      -0.017042       0.001747       0.042660      -0.014544       0.004279      -0.005508       0.020487       0.002250      -0.018631      -0.000941       0.019572              1.769407       2.154729      -0.281017      -0.209721       1.537194       0.068721       1.616298           0.000074
           46              H       1.938217      11.856859       5.432036       0.118165       1.040683 0.80903741E+01  0.80701597E+02                                 1.774209                            1.725451      -1.258797       2.283394                    0.994018       3.800645      11.195412       0.444964       1.379964      -0.686610       0.013842       0.002623      -0.039860       0.042276      -0.004667      -0.007673      -0.003964       0.013510       0.044908      -0.016932      -0.001282       0.018214              1.783272       1.578659      -0.070409      -0.150202       1.658759      -0.135015       2.112398           0.000172
           47              H       1.963105       5.687191       3.326173       0.118018       1.160057 0.88951048E+01  0.89161595E+02                                 1.789306                            1.719018      -1.058474       2.374736                    0.997556       3.475383       9.649717       0.490499       1.245778      -0.717793      -0.038463      -0.003399       0.014943       0.041403       0.006937      -0.012081      -0.001021       0.008846      -0.043452      -0.019331       0.000085       0.019245              1.800330       2.206675      -0.154599      -0.292744       1.666591       0.115148       1.527723          -0.000014
           48              H       7.048473       8.762397       6.137157       0.119301       1.066652 0.78574967E+01  0.77713143E+02                                 1.795358                            1.692635      -1.254796       2.287302                    0.994179       3.755599      10.971654       0.452921       1.367331      -0.689034      -0.038471       0.014419       0.005724       0.041481      -0.005901      -0.001500      -0.001176       0.022677      -0.008889      -0.011564      -0.002781       0.014344              1.845187       2.365594      -0.320447      -0.141730       1.574911       0.019118       1.595056           0.000127
           49              H       0.500015       8.932754       4.036041       0.107027       1.152110 0.89712866E+01  0.92175626E+02                                 1.914188                            1.826679      -1.520566       2.149064                    0.991300       4.122408      12.475845       0.427409       1.394765      -0.682221      -0.023480       0.019136      -0.025873       0.039836      -0.006690       0.003968      -0.007125       0.014486       0.010926      -0.013447       0.000555       0.012893              1.932423       1.916408      -0.237957       0.250327       1.674912      -0.215288       2.205948           0.000042
           50              H       6.960989      12.369678       8.558781       0.116484       1.226403 0.94216814E+01  0.95725052E+02                                 1.849138                            1.763094      -1.098227       2.353868                    0.996939       3.536509       9.858267       0.487253       1.237240      -0.719647      -0.034118       0.008682       0.021979       0.041503      -0.005791      -0.011961      -0.000499       0.014481       0.032561      -0.015670      -0.003718       0.019388              1.876918       2.245341      -0.404692      -0.213901       1.721510       0.002001       1.663904          -0.000043
           51              H       6.312403       5.260626       1.707008       0.118861       1.168588 0.85991371E+01  0.85024034E+02                                 1.760761                            1.659825      -0.982143       2.411006                    0.998199       3.387556       9.183897       0.515606       1.201437      -0.728115       0.037995      -0.000372      -0.015161       0.040910       0.003948      -0.008697      -0.001932       0.012098      -0.029345      -0.012968      -0.002302       0.015270              1.786428       2.256443      -0.113098      -0.302139       1.614063       0.084726       1.488777           0.000021
           52              H       3.355302      10.594369       6.780549       0.114129       1.042972 0.77369053E+01  0.76613097E+02                                 1.797125                            1.700636      -1.333444       2.244351                    0.992675       3.914696      11.634702       0.441249       1.401802      -0.681291       0.033516      -0.016239      -0.016584       0.040769      -0.011123      -0.005732       0.001108       0.010966       0.006127      -0.013721      -0.000196       0.013917              1.846895       2.234688      -0.307853      -0.276722       1.656181       0.095294       1.649817           0.000363
           53              H       0.850704      11.134118       9.904920       0.103718       1.144984 0.83735160E+01  0.83326295E+02                                 1.814919                            1.694251      -1.068711       2.358597                    0.996726       3.688051      10.468044       0.478799       1.285520      -0.706612      -0.010121      -0.002980       0.035503       0.037038      -0.008566      -0.008200       0.000265       0.010128       0.020440      -0.014155      -0.000056       0.014211              1.879693       1.540794      -0.007827      -0.180779       1.537078      -0.270565       2.561207          -0.000045
           54              H       2.834171       6.988997       7.594880       0.119702       1.027869 0.73303980E+01  0.71012752E+02                                 1.724456                            1.612364      -1.251727       2.284015                    0.994849       3.684834      10.537400       0.475409       1.329933      -0.696168       0.022295      -0.013730       0.028268       0.038531      -0.007962      -0.000735      -0.003404       0.013482       0.001274      -0.011606       0.001323       0.010283              1.767141       1.652941      -0.232065       0.327053       1.598185      -0.357831       2.050296           0.000060
           55              H       2.794954       3.583865       2.794365       0.121209       1.043984 0.73271408E+01  0.70445775E+02                                 1.698114                            1.578240      -1.131255       2.343770                    0.996445       3.515691       9.774584       0.499739       1.274802      -0.708844      -0.025363      -0.030188       0.004908       0.039732       0.004784      -0.007670       0.000599       0.007975      -0.028663      -0.012721      -0.000354       0.013075              1.750623       1.669754       0.405384      -0.087566       2.247435      -0.089098       1.334680           0.000073
           56              H       5.458682       7.373695       2.179462       0.113936       1.160159 0.87592706E+01  0.88823476E+02                                 1.883321                            1.775036      -1.292140       2.262934                    0.994534       3.837465      11.271216       0.447784       1.348893      -0.692885       0.026481       0.027569      -0.011707       0.039979       0.005049      -0.008294      -0.000547       0.005355      -0.028321      -0.012981      -0.000006       0.012987              1.923242       1.910957       0.396046      -0.104823       2.342076      -0.016318       1.516692           0.000023
           57              C       2.327369      11.275991      13.782131       0.616536      23.823299 0.24994962E+03  0.51715845E+04                                 7.682064                            5.626536      -0.102062       2.027491                    0.999477      22.108822      61.733068       0.623267       0.474964      -1.018885      -0.026113      -0.058107      -0.022980       0.067723      -0.016915      -0.054294      -0.007222       0.052492       0.245994      -0.076328      -0.030014       0.106342              9.198427       8.762400       2.040182       2.056469      13.624023       1.238600       5.208858          -0.000630
           58              C       4.606470      15.866411      17.491015      -0.136355      32.009325 0.44462187E+03  0.10545256E+05                                 8.817550                            7.086294       0.047359       1.991116                    0.999377      29.677446      86.585435       0.609763       0.423525      -1.056355       0.010934       0.001661       0.029060       0.031094       0.006815      -0.013926       0.008923       0.018056      -0.075647      -0.032106       0.005791       0.026314              9.728342       9.022223       1.562273       2.637569       5.696748      -0.597160      14.466053           0.000865
           59              C       6.980598       2.833525      18.743375       0.098778      34.182731 0.45384751E+03  0.10824606E+05                                 9.548797                            7.353454      -0.462137       1.856593                    0.998649      27.796700      81.452150       0.574778       0.446791      -1.041832       0.023316       0.031135      -0.030900       0.049677       0.014820      -0.036247      -0.034787      -0.012818      -0.013635      -0.045812      -0.012110       0.057922             11.309702      11.004938       4.603019      -1.248023      10.913201      -4.440732      12.010968           0.002027
           60              C       5.818422       2.266189      18.219164      -0.133304      32.914749 0.46639494E+03  0.11238191E+05                                 9.123340                            7.339001      -0.143342       1.933174                    0.998182      30.225811      90.020245       0.586965       0.433063      -1.046421      -0.017731      -0.016417       0.020900       0.031948      -0.023610       0.007397       0.006236      -0.014693       0.030936      -0.032081       0.012456       0.019625             10.299721      11.094717       4.880706      -1.188290      10.209433      -2.889006       9.595014           0.002908
           61              C       5.274665       1.316693      20.358741      -0.025299      34.520482 0.44246543E+03  0.10393513E+05                                 9.240411                            7.024703      -0.004456       2.006549                    0.999290      27.335913      77.218254       0.623470       0.418223      -1.068644       0.024392       0.024190      -0.025023       0.042501      -0.005987       0.001308      -0.000111       0.001238      -0.033859      -0.011391      -0.000319       0.011710             10.903062      11.637498       4.466377      -1.845897       8.762352      -3.572832      12.309338           0.010360
           62              C       7.127661      16.234929      20.280869       0.602039      22.858273 0.25282565E+03  0.52561919E+04                                 7.470067                            5.668275      -0.072314       2.031301                    0.999555      22.452995      63.241079       0.618221       0.476554      -1.016074       0.026548      -0.000325       0.055098       0.061161      -0.038972      -0.038262       0.028330      -0.088158      -0.180330      -0.081963      -0.017326       0.099290              8.721284       9.486255       1.094026       2.490848       4.995850      -1.306028      11.681746           0.000152
           63              C       4.547645      16.531291      15.057757      -0.305859      38.333767 0.52303841E+03  0.12926629E+05                                11.077136                            8.579800      -0.549795       1.809203                    0.995952      32.168744      95.986641       0.469572       0.527779      -0.999233       0.005491      -0.076187       0.051728       0.092251       0.020270       0.031482       0.000893      -0.000063      -0.006102      -0.037159      -0.000664       0.037823             13.208181      10.900587       0.812499       1.604587      13.852208       2.196966      14.871749           0.000006
           64              C       3.911880      15.167438      14.695700       0.099267      35.516869 0.45710144E+03  0.10904654E+05                                 9.708096                            7.317190      -0.492027       1.845469                    0.998601      27.778936      80.994819       0.584520       0.439246      -1.047913       0.021387       0.041731       0.012727       0.048589       0.036758       0.008810       0.024350      -0.065700      -0.021740      -0.045788      -0.016701       0.062489             11.509990      11.144965       2.547460       3.106547      16.284653       3.098095       7.100353           0.000472
           65              C       5.286732      16.446355      16.414342       0.096321      34.862535 0.46140697E+03  0.11044663E+05                                 9.623609                            7.379787      -0.462763       1.853851                    0.998658      27.939338      81.877726       0.578100       0.442624      -1.044822      -0.025536      -0.003010      -0.041737       0.049021      -0.004464       0.039346       0.008451      -0.002694       0.127383      -0.043597      -0.017799       0.061396             11.305273      11.950704       2.638982       4.310418       6.640506       0.384420      15.324609           0.000195
           66              C       6.470024      16.291003      18.934018      -0.031313      34.995836 0.43915705E+03  0.10283047E+05                                 9.270829                            6.951903      -0.026706       1.997156                    0.999241      27.310582      76.696825       0.633848       0.412685      -1.073610      -0.022392       0.004750      -0.039627       0.045763      -0.001130      -0.000317      -0.004526       0.005985      -0.015621      -0.007979       0.002144       0.005834             10.984627      11.384843       1.802328       3.924173       6.038834      -1.221033      15.530204           0.007486
           67              C       4.692446      14.027458      14.863552      -0.139732      34.260044 0.44312960E+03  0.10495955E+05                                 9.213850                            7.053440       0.003834       1.973780                    0.999512      29.763175      86.641067       0.614204       0.421020      -1.058435      -0.013176      -0.027361      -0.007575       0.031299      -0.008867       0.008284      -0.005855       0.049675       0.016470      -0.029683       0.002182       0.027500             10.586741       9.025778       1.609019       1.881039      16.886223       2.570376       5.848221           0.000050
           68              C       7.154057      16.857293      17.875151      -0.082137      32.418540 0.44412959E+03  0.10579273E+05                                 9.068991                            7.208828      -0.229217       1.908584                    0.998527      29.695964      88.143229       0.586015       0.438784      -1.042238      -0.026606      -0.001580      -0.013121       0.029708      -0.010194      -0.000631       0.016032      -0.007700      -0.078308      -0.031596       0.004033       0.027564             10.066654      10.209093       1.727350       2.185988       6.011875      -1.129876      13.978994          -0.000090
           69              C       3.488036      -0.222349      15.206378       0.693872      20.815973 0.28937101E+03  0.62176950E+04                                 7.157272                            6.176185      -0.366600       1.932891                    0.999474      22.500394      64.266669       0.576653       0.494330      -1.007589      -0.052467       0.051986       0.012014       0.074831       0.027238       0.008868      -0.005728      -0.009469       0.041457      -0.036727       0.015658       0.021070              7.734007       7.704943      -1.063503      -0.025958       8.279764       0.764757       7.217315           0.000023
           70              C       6.568821      16.949804      16.623741      -0.149343      34.848818 0.47677831E+03  0.11567364E+05                                 9.465628                            7.418467      -0.237095       1.894812                    0.998038      30.922662      92.818934       0.583237       0.432856      -1.045138       0.012870       0.004353       0.034257       0.036853      -0.007520      -0.021103      -0.005121      -0.026213      -0.035526      -0.032268       0.011223       0.021045             10.654308      11.979785       2.559154       3.594689       6.281912       0.100393      13.701227           0.001171
           71              C       7.309416       2.574390      20.071232      -0.138491      32.893038 0.44143207E+03  0.10458909E+05                                 8.995315                            7.060725       0.028489       1.983139                    0.999381      29.814381      87.161767       0.610404       0.423512      -1.055541      -0.017674      -0.027557       0.018414       0.037562      -0.014921       0.021297       0.022020       0.016184      -0.039480      -0.042021       0.015344       0.026677             10.160979       9.733410       3.689762      -1.224180       8.964599      -3.992337      11.784928           0.000030
           72              C       1.225526       4.673423      18.581933       0.694757      20.138773 0.28295365E+03  0.60484597E+04                                 7.054926                            6.151117      -0.326261       1.946116                    0.999534      22.443733      64.030815       0.571416       0.501446      -1.003556       0.036701       0.051960       0.038934       0.074583      -0.016705      -0.014563      -0.024037       0.015331       0.002606      -0.038745       0.017833       0.020913              7.637720       8.341039       1.278409       0.504950       8.442972       0.262866       6.129147           0.000207
           73              C       2.117709      13.772273      13.903449      -0.081038      33.063921 0.41110702E+03  0.95353396E+04                                 8.964356                            6.770906       0.063488       1.998004                    0.999615      28.691964      82.053022       0.631473       0.418186      -1.062584       0.027126       0.018280       0.003826       0.032933      -0.001412       0.002474      -0.007593       0.039661       0.035038      -0.027175       0.010856       0.016319             10.263549       9.274872       1.310345       1.878558      15.981914       1.980447       5.533861           0.000407
           74              C       4.975259       1.515434      19.021387      -0.082778      32.731516 0.45559165E+03  0.10929966E+05                                 9.172783                            7.328456      -0.268083       1.896825                    0.998081      29.864820      89.182409       0.577541       0.442059      -1.039511       0.023058       0.016781       0.001109       0.028539      -0.013159       0.002209       0.017592      -0.004561      -0.050853      -0.027414       0.001682       0.025731             10.321373      10.387703       3.647406      -0.972264       8.873417      -3.113217      11.702998           0.002324
           75              C       5.485833      16.911437      13.887305       0.699156      21.079224 0.29268887E+03  0.62946446E+04                                 7.182387                            6.196496      -0.406751       1.920347                    0.999482      22.346523      63.450291       0.578927       0.491946      -1.010777       0.048786       0.013660      -0.052741       0.073132      -0.002691       0.027703       0.001155      -0.021238      -0.026638      -0.035409       0.014950       0.020458              7.717120       7.291504       0.199655      -0.382148       6.679627      -0.485779       9.180229           0.000022
           76              C       6.461729       1.833372      20.867519      -0.084867      32.090342 0.42701780E+03  0.10026754E+05                                 8.862854                            6.956603       0.060810       1.997463                    0.999681      29.121087      84.559418       0.613779       0.424991      -1.055360       0.004473       0.009702      -0.026584       0.028650      -0.020294       0.009740       0.014633      -0.012197       0.025168      -0.032244       0.010552       0.021692             10.021970      10.371105       3.849792      -0.908365       8.487013      -3.107334      11.207792           0.001564
           77              C       4.331952       0.551504      21.237648       0.548575      24.506589 0.26407193E+03  0.55299417E+04                                 7.718830                            5.728861      -0.034859       2.036650                    0.999626      22.734752      63.509397       0.627570       0.466064      -1.025461      -0.047038      -0.029488       0.010196       0.056445      -0.065841       0.006542       0.036219      -0.081650      -0.123218      -0.075333      -0.028404       0.103737              9.149030      10.161417       3.210579      -0.653899       6.784057      -2.371279      10.501617          -0.005536
           78              C       5.184919      15.797244      18.740288      -0.082814      32.540336 0.43220507E+03  0.10185193E+05                                 8.991738                            7.044218      -0.060180       1.964761                    0.999162      29.055634      84.683174       0.603698       0.430534      -1.051331       0.000682       0.018181      -0.024935       0.030866      -0.006062      -0.018105       0.002342      -0.010455      -0.044510      -0.026373       0.006797       0.019575             10.094506      10.633100       2.110111       2.793361       6.090696      -0.787110      13.559722           0.001723
           79              C       4.197710      12.776284      14.554676      -0.091974      33.998080 0.42201869E+03  0.98455844E+04                                 9.125994                            6.856160       0.112835       2.012052                    0.999696      28.817489      82.456261       0.628543       0.417697      -1.063668      -0.008643       0.029994      -0.002503       0.031315      -0.019617      -0.000798      -0.008356       0.009901       0.025023      -0.025889       0.007532       0.018357             10.540809      10.117437       2.178579       2.310470      15.800079       2.147243       5.704911           0.000179
           80              C       2.619987      15.028915      14.193569      -0.147490      35.655014 0.46054295E+03  0.11038889E+05                                 9.528033                            7.235138      -0.017435       1.965618                    0.999232      30.269191      89.294724       0.599510       0.426241      -1.052803      -0.008889      -0.031943      -0.019470       0.038451      -0.023162      -0.002723      -0.016443       0.013938       0.045526      -0.036149       0.010626       0.025523             10.878966      11.065682       2.252568       2.785953      15.201237       2.438468       6.369979           0.000216
           81              C       2.896767      12.634909      14.081035      -0.030119      37.427324 0.43141997E+03  0.10018043E+05                                 9.623979                            6.828020       0.036923       2.016419                    0.999245      26.983473      74.510280       0.650883       0.405248      -1.082706       0.018832       0.042626       0.005742       0.046953      -0.000738       0.002317       0.000394       0.002892       0.010378      -0.003506      -0.001061       0.004567             11.873656      10.656527       3.198637       2.535887      19.002799       2.594250       5.961640           0.001383
           82              C       2.327369      13.997896      21.829996       0.616538      23.823293 0.24994953E+03  0.51715824E+04                                 7.682062                            5.626534      -0.102060       2.027491                    0.999477      22.108828      61.733091       0.623267       0.474964      -1.018885      -0.026113       0.058107       0.022980       0.067723       0.016915       0.054294      -0.007222       0.052492       0.245992      -0.076328      -0.030014       0.106341              9.198425       8.762400      -2.040182      -2.056470      13.624017       1.238601       5.208858          -0.000611
           83              C       4.606470       9.407476      18.121112      -0.136355      32.009347 0.44462228E+03  0.10545268E+05                                 8.817554                            7.086297       0.047359       1.991116                    0.999377      29.677464      86.585502       0.609763       0.423525      -1.056355       0.010934      -0.001661      -0.029060       0.031094      -0.006815       0.013926       0.008923       0.018057      -0.075646      -0.032106       0.005791       0.026315              9.728346       9.022228      -1.562275      -2.637570       5.696751      -0.597157      14.466059           0.000864
           84              C       6.980598       4.555362      16.868752       0.098779      34.182722 0.45384725E+03  0.10824598E+05                                 9.548797                            7.353453      -0.462137       1.856593                    0.998649      27.796689      81.452121       0.574777       0.446791      -1.041832       0.023316      -0.031135       0.030900       0.049677      -0.014820       0.036247      -0.034787      -0.012818      -0.013636      -0.045813      -0.012110       0.057922             11.309705      11.004942      -4.603024       1.248027      10.913209      -4.440734      12.010965           0.002025
           85              C       5.818422       5.122698      17.392963      -0.133303      32.914746 0.46639472E+03  0.11238184E+05                                 9.123339                            7.338999      -0.143341       1.933174                    0.998182      30.225805      90.020220       0.586965       0.433063      -1.046421      -0.017730       0.016416      -0.020900       0.031948       0.023610      -0.007397       0.006236      -0.014694       0.030936      -0.032082       0.012456       0.019625             10.299722      11.094717      -4.880707       1.188293      10.209433      -2.889007       9.595015           0.002908
           86              C       5.274665       6.072194      15.253386      -0.025298      34.520585 0.44246663E+03  0.10393548E+05                                 9.240421                            7.024707      -0.004467       2.006545                    0.999290      27.335968      77.218422       0.623470       0.418222      -1.068645       0.024394      -0.024192       0.025025       0.042504       0.005990      -0.001307      -0.000109       0.001237      -0.033863      -0.011392      -0.000320       0.011713             10.903078      11.637521      -4.466389       1.845901       8.762363      -3.572836      12.309350           0.010345
           87              C       7.127661       9.038958      15.331258       0.602038      22.858282 0.25282575E+03  0.52561950E+04                                 7.470072                            5.668279      -0.072317       2.031300                    0.999555      22.453003      63.241126       0.618221       0.476554      -1.016074       0.026548       0.000325      -0.055097       0.061160       0.038972       0.038262       0.028330      -0.088158      -0.180330      -0.081963      -0.017326       0.099290              8.721290       9.486264      -1.094027      -2.490851       4.995853      -1.306027      11.681754           0.000137
           88              C       4.547645       8.742596      20.554370      -0.305859      38.333767 0.52303831E+03  0.12926626E+05                                11.077137                            8.579800      -0.549795       1.809203                    0.995952      32.168747      95.986654       0.469572       0.527779      -0.999233       0.005491       0.076187      -0.051728       0.092251      -0.020270      -0.031482       0.000893      -0.000063      -0.006102      -0.037159      -0.000664       0.037823             13.208184      10.900589      -0.812500      -1.604588      13.852210       2.196970      14.871753           0.000010
           89              C       3.911880      10.106449      20.916427       0.099267      35.516873 0.45710146E+03  0.10904655E+05                                 9.708098                            7.317191      -0.492027       1.845469                    0.998601      27.778938      80.994834       0.584520       0.439246      -1.047913       0.021387      -0.041731      -0.012727       0.048589      -0.036758      -0.008810       0.024350      -0.065700      -0.021740      -0.045788      -0.016701       0.062489             11.509994      11.144967      -2.547464      -3.106548      16.284660       3.098098       7.100356           0.000480
           90              C       5.286732       8.827532      19.197785       0.096319      34.862569 0.46140743E+03  0.11044677E+05                                 9.623616                            7.379791      -0.462763       1.853851                    0.998658      27.939360      81.877811       0.578100       0.442624      -1.044822      -0.025536       0.003010       0.041737       0.049021       0.004463      -0.039346       0.008451      -0.002694       0.127384      -0.043597      -0.017799       0.061396             11.305283      11.950715      -2.638986      -4.310424       6.640511       0.384423      15.324622           0.000200
           91              C       6.470024       8.982884      16.678109      -0.031311      34.995795 0.43915642E+03  0.10283029E+05                                 9.270826                            6.951901      -0.026707       1.997156                    0.999241      27.310558      76.696764       0.633848       0.412685      -1.073610      -0.022391      -0.004750       0.039626       0.045762       0.001131       0.000318      -0.004525       0.005985      -0.015622      -0.007979       0.002144       0.005834             10.984625      11.384844      -1.802328      -3.924175       6.038832      -1.221029      15.530198           0.007477
           92              C       4.692446      11.246429      20.748575      -0.139732      34.260071 0.44312994E+03  0.10495966E+05                                 9.213857                            7.053444       0.003833       1.973780                    0.999512      29.763188      86.641135       0.614203       0.421020      -1.058435      -0.013176       0.027361       0.007575       0.031299       0.008867      -0.008284      -0.005856       0.049675       0.016470      -0.029683       0.002182       0.027500             10.586751       9.025785      -1.609024      -1.881041      16.886241       2.570381       5.848226           0.000076
           93              C       7.154057       8.416594      17.736976      -0.082137      32.418559 0.44412989E+03  0.10579282E+05                                 9.068995                            7.208831      -0.229217       1.908583                    0.998527      29.695976      88.143277       0.586015       0.438784      -1.042238      -0.026606       0.001580       0.013120       0.029707       0.010194       0.000631       0.016032      -0.007700      -0.078307      -0.031596       0.004033       0.027563             10.066659      10.209098      -1.727351      -2.185992       6.011876      -1.129874      13.979002          -0.000091
           94              C       3.488036       7.611236      20.405749       0.693872      20.815985 0.28937123E+03  0.62177008E+04                                 7.157275                            6.176187      -0.366600       1.932890                    0.999474      22.500402      64.266696       0.576653       0.494330      -1.007589      -0.052467      -0.051986      -0.012015       0.074831      -0.027238      -0.008868      -0.005728      -0.009469       0.041457      -0.036727       0.015658       0.021070              7.734010       7.704946       1.063504       0.025959       8.279767       0.764758       7.217317           0.000030
           95              C       6.568821       8.324083      18.988386      -0.149343      34.848853 0.47677887E+03  0.11567381E+05                                 9.465634                            7.418470      -0.237094       1.894812                    0.998038      30.922687      92.819027       0.583237       0.432856      -1.045138       0.012870      -0.004353      -0.034257       0.036853       0.007519       0.021103      -0.005121      -0.026213      -0.035525      -0.032268       0.011223       0.021045             10.654316      11.979794      -2.559156      -3.594694       6.281916       0.100396      13.701237           0.001180
           96              C       7.309416       4.814497      15.540895      -0.138490      32.892989 0.44143114E+03  0.10458881E+05                                 8.995305                            7.060717       0.028494       1.983141                    0.999381      29.814343      87.161617       0.610405       0.423512      -1.055541      -0.017675       0.027557      -0.018415       0.037562       0.014922      -0.021297       0.022020       0.016184      -0.039479      -0.042022       0.015345       0.026677             10.160969       9.733401      -3.689759       1.224183       8.964590      -3.992335      11.784916          -0.000001
           97              C       1.225526       2.715464      17.030194       0.694757      20.138777 0.28295364E+03  0.60484594E+04                                 7.054926                            6.151116      -0.326260       1.946116                    0.999534      22.443733      64.030810       0.571416       0.501446      -1.003556       0.036701      -0.051960      -0.038934       0.074583       0.016705       0.014563      -0.024037       0.015331       0.002606      -0.038745       0.017833       0.020912              7.637720       8.341042      -1.278411      -0.504951       8.442972       0.262868       6.129146           0.000204
           98              C       2.117709      11.501614      21.708678      -0.081038      33.063938 0.41110722E+03  0.95353458E+04                                 8.964360                            6.770909       0.063488       1.998004                    0.999615      28.691974      82.053068       0.631473       0.418187      -1.062584       0.027126      -0.018280      -0.003826       0.032934       0.001412      -0.002474      -0.007593       0.039661       0.035038      -0.027175       0.010856       0.016319             10.263554       9.274878      -1.310348      -1.878560      15.981922       1.980449       5.533864           0.000448
           99              C       4.975259       5.873453      16.590740      -0.082778      32.731558 0.45559215E+03  0.10929981E+05                                 9.172790                            7.328459      -0.268085       1.896823                    0.998081      29.864850      89.182524       0.577541       0.442059      -1.039511       0.023058      -0.016781      -0.001109       0.028540       0.013161      -0.002210       0.017592      -0.004562      -0.050853      -0.027415       0.001682       0.025733             10.321382      10.387713      -3.647411       0.972267       8.873423      -3.113220      11.703009           0.002318
          100              C       5.485833       8.362450      21.724822       0.699156      21.079224 0.29268884E+03  0.62946437E+04                                 7.182387                            6.196496      -0.406750       1.920347                    0.999482      22.346523      63.450291       0.578927       0.491946      -1.010777       0.048786      -0.013660       0.052741       0.073132       0.002691      -0.027703       0.001155      -0.021238      -0.026638      -0.035408       0.014950       0.020458              7.717120       7.291504      -0.199654       0.382147       6.679626      -0.485779       9.180230           0.000035
          101              C       6.461729       5.555515      14.744608      -0.084866      32.090445 0.42701921E+03  0.10026797E+05                                 8.862875                            6.956616       0.060796       1.997457                    0.999681      29.121160      84.559713       0.613778       0.424991      -1.055359       0.004473      -0.009703       0.026584       0.028651       0.020295      -0.009742       0.014636      -0.012196       0.025163      -0.032247       0.010553       0.021695             10.021996      10.371134      -3.849803       0.908366       8.487033      -3.107342      11.207821           0.001528
          102              C       4.331952       6.837383      14.374479       0.548581      24.506844 0.26407497E+03  0.55300215E+04                                 7.718877                            5.728890      -0.034842       2.036650                    0.999626      22.734929      63.509996       0.627569       0.466063      -1.025461      -0.047038       0.029489      -0.010200       0.056446       0.065849      -0.006542       0.036223      -0.081665      -0.123231      -0.075341      -0.028409       0.103750              9.149089      10.161487      -3.210607       0.653911       6.784100      -2.371298      10.501679          -0.005557
          103              C       5.184919       9.476643      16.871839      -0.082814      32.540337 0.43220514E+03  0.10185194E+05                                 8.991736                            7.044217      -0.060178       1.964762                    0.999162      29.055635      84.683162       0.603698       0.430533      -1.051331       0.000682      -0.018181       0.024934       0.030866       0.006062       0.018105       0.002341      -0.010455      -0.044509      -0.026372       0.006797       0.019575             10.094504      10.633099      -2.110111      -2.793361       6.090694      -0.787107      13.559718           0.001713
          104              C       4.197710      12.497603      21.057451      -0.091974      33.998122 0.42201922E+03  0.98456009E+04                                 9.126003                            6.856166       0.112834       2.012052                    0.999696      28.817509      82.456359       0.628542       0.417697      -1.063668      -0.008643      -0.029994       0.002502       0.031315       0.019617       0.000798      -0.008357       0.009901       0.025023      -0.025889       0.007531       0.018358             10.540822      10.117449      -2.178584      -2.310473      15.800099       2.147248       5.704918           0.000214
          105              C       2.619987      10.244972      21.418558      -0.147489      35.655004 0.46054274E+03  0.11038882E+05                                 9.528033                            7.235137      -0.017434       1.965618                    0.999232      30.269182      89.294698       0.599509       0.426241      -1.052802      -0.008889       0.031943       0.019470       0.038451       0.023162       0.002723      -0.016443       0.013938       0.045527      -0.036149       0.010625       0.025524             10.878966      11.065682      -2.252570      -2.785953      15.201237       2.438469       6.369979           0.000244
          106              C       2.896767      12.638978      21.531092      -0.030119      37.427368 0.43142041E+03  0.10018056E+05                                 9.623988                            6.828024       0.036921       2.016418                    0.999245      26.983488      74.510349       0.650883       0.405248      -1.082706       0.018832      -0.042625      -0.005742       0.046953       0.000738      -0.002317       0.000394       0.002892       0.010378      -0.003506      -0.001061       0.004567             11.873669      10.656541      -3.198646      -2.535892      19.002820       2.594256       5.961647           0.001403
          107              C       5.214331       5.573267       9.959287       0.616536      23.823294 0.24994958E+03  0.51715836E+04                                 7.682063                            5.626535      -0.102059       2.027491                    0.999477      22.108821      61.733066       0.623267       0.474964      -1.018885       0.026113       0.058107       0.022980       0.067723      -0.016915      -0.054294      -0.007222       0.052492       0.245994      -0.076328      -0.030014       0.106342              9.198425       8.762401       2.040182       2.056470      13.624017       1.238601       5.208858          -0.000636
          108              C       2.935230       0.982847       6.250403      -0.136354      32.009560 0.44462600E+03  0.10545365E+05                                 8.817534                            7.086282       0.047359       1.991116                    0.999377      29.677607      86.585596       0.609770       0.423519      -1.056360      -0.010934      -0.001661      -0.029060       0.031094       0.006815      -0.013926       0.008923       0.018056      -0.075646      -0.032106       0.005791       0.026314              9.728322       9.022205       1.562269       2.637561       5.696738      -0.597159      14.466022           0.000845
          109              C       0.561102      14.015733       4.998043       0.098779      34.182714 0.45384711E+03  0.10824594E+05                                 9.548794                            7.353451      -0.462136       1.856593                    0.998649      27.796686      81.452101       0.574778       0.446791      -1.041832      -0.023316      -0.031135       0.030900       0.049677       0.014820      -0.036247      -0.034787      -0.012818      -0.013636      -0.045812      -0.012110       0.057922             11.309701      11.004939       4.603021      -1.248025      10.913200      -4.440731      12.010964           0.002020
          110              C       1.723278      14.583069       5.522254      -0.133303      32.914734 0.46639454E+03  0.11238179E+05                                 9.123336                            7.338998      -0.143340       1.933174                    0.998182      30.225797      90.020185       0.586965       0.433063      -1.046421       0.017731       0.016416      -0.020900       0.031948      -0.023610       0.007397       0.006236      -0.014694       0.030936      -0.032082       0.012456       0.019625             10.299718      11.094714       4.880705      -1.188291      10.209428      -2.889005       9.595012           0.002895
          111              C       2.267035      15.532565       3.382677      -0.025299      34.520559 0.44246635E+03  0.10393540E+05                                 9.240419                            7.024707      -0.004464       2.006546                    0.999290      27.335955      77.218388       0.623470       0.418223      -1.068644      -0.024393      -0.024192       0.025025       0.042503      -0.005989       0.001307      -0.000109       0.001237      -0.033863      -0.011392      -0.000320       0.011712             10.903075      11.637516       4.466386      -1.845898       8.762360      -3.572834      12.309348           0.010352
          112              C       0.414039       0.614329       3.460549       0.602038      22.858286 0.25282583E+03  0.52561961E+04                                 7.470068                            5.668276      -0.072311       2.031302                    0.999555      22.453002      63.241092       0.618221       0.476554      -1.016074      -0.026548       0.000325      -0.055098       0.061161      -0.038973      -0.038262       0.028330      -0.088158      -0.180332      -0.081964      -0.017327       0.099290              8.721285       9.486258       1.094026       2.490848       4.995851      -1.306027      11.681746           0.000142
          113              C       2.994055       0.317967       8.683661      -0.305859      38.333767 0.52303832E+03  0.12926627E+05                                11.077138                            8.579801      -0.549795       1.809203                    0.995952      32.168750      95.986668       0.469572       0.527779      -0.999233      -0.005491       0.076187      -0.051728       0.092251       0.020269       0.031482       0.000893      -0.000063      -0.006102      -0.037159      -0.000664       0.037823             13.208184      10.900591       0.812501       1.604589      13.852209       2.196970      14.871752           0.000001
          114              C       3.629820       1.681820       9.045718       0.099266      35.516873 0.45710149E+03  0.10904656E+05                                 9.708097                            7.317191      -0.492026       1.845469                    0.998601      27.778939      80.994830       0.584520       0.439246      -1.047913      -0.021387      -0.041731      -0.012727       0.048589       0.036758       0.008810       0.024350      -0.065700      -0.021740      -0.045788      -0.016701       0.062489             11.509992      11.144966       2.547461       3.106547      16.284655       3.098097       7.100354           0.000467
          115              C       2.254968       0.402903       7.327076       0.096321      34.862586 0.46140765E+03  0.11044683E+05                                 9.623618                            7.379793      -0.462764       1.853851                    0.998658      27.939369      81.877831       0.578100       0.442624      -1.044822       0.025536       0.003010       0.041737       0.049021      -0.004463       0.039346       0.008451      -0.002694       0.127383      -0.043597      -0.017799       0.061396             11.305286      11.950718       2.638985       4.310428       6.640512       0.384424      15.324628           0.000188
          116              C       1.071676       0.558255       4.807400      -0.031312      34.995813 0.43915676E+03  0.10283038E+05                                 9.270821                            6.951899      -0.026704       1.997156                    0.999241      27.310574      76.696773       0.633849       0.412685      -1.073610       0.022392      -0.004750       0.039627       0.045763      -0.001130      -0.000318      -0.004525       0.005985      -0.015622      -0.007979       0.002145       0.005834             10.984617      11.384835       1.802327       3.924168       6.038830      -1.221031      15.530188           0.007473
          117              C       2.849254       2.821800       8.877866      -0.139733      34.260057 0.44312980E+03  0.10495961E+05                                 9.213853                            7.053441       0.003833       1.973780                    0.999512      29.763182      86.641090       0.614204       0.421020      -1.058435       0.013176       0.027361       0.007575       0.031299      -0.008867       0.008284      -0.005855       0.049675       0.016470      -0.029683       0.002182       0.027501             10.586744       9.025779       1.609020       1.881039      16.886230       2.570378       5.848223           0.000035
          118              C       0.387643      -0.008035       5.866267      -0.082136      32.418543 0.44412966E+03  0.10579275E+05                                 9.068990                            7.208827      -0.229216       1.908584                    0.998527      29.695969      88.143231       0.586016       0.438784      -1.042238       0.026606       0.001580       0.013120       0.029708      -0.010194      -0.000631       0.016032      -0.007701      -0.078308      -0.031596       0.004033       0.027564             10.066653      10.209093       1.727350       2.185989       6.011873      -1.129875      13.978994          -0.000111
          119              C       4.053664      17.071607       8.535040       0.693872      20.815985 0.28937124E+03  0.62177012E+04                                 7.157274                            6.176187      -0.366600       1.932890                    0.999474      22.500402      64.266694       0.576653       0.494330      -1.007589       0.052467      -0.051986      -0.012014       0.074831       0.027238       0.008868      -0.005728      -0.009469       0.041457      -0.036728       0.015658       0.021070              7.734010       7.704946      -1.063503      -0.025959       8.279766       0.764758       7.217316           0.000018
          120              C       0.972879      -0.100546       7.117677      -0.149343      34.848833 0.47677854E+03  0.11567371E+05                                 9.465630                            7.418468      -0.237094       1.894812                    0.998038      30.922675      92.818978       0.583237       0.432856      -1.045138      -0.012870      -0.004353      -0.034257       0.036853      -0.007519      -0.021103      -0.005121      -0.026213      -0.035526      -0.032268       0.011223       0.021045             10.654311      11.979788       2.559154       3.594693       6.281913       0.100395      13.701233           0.001157
          121              C       0.232284      14.274868       3.670186      -0.138490      32.892990 0.44143112E+03  0.10458880E+05                                 8.995306                            7.060717       0.028492       1.983141                    0.999381      29.814348      87.161649       0.610405       0.423512      -1.055541       0.017675       0.027557      -0.018415       0.037562      -0.014922       0.021297       0.022020       0.016184      -0.039480      -0.042022       0.015345       0.026677             10.160971       9.733404       3.689761      -1.224181       8.964591      -3.992334      11.784917           0.000015
          122              C       6.316174      12.175835       5.159485       0.694757      20.138765 0.28295345E+03  0.60484544E+04                                 7.054924                            6.151115      -0.326259       1.946116                    0.999534      22.443725      64.030785       0.571416       0.501446      -1.003556      -0.036701      -0.051960      -0.038934       0.074583      -0.016705      -0.014563      -0.024037       0.015331       0.002607      -0.038745       0.017833       0.020912              7.637718       8.341038       1.278409       0.504949       8.442972       0.262866       6.129144           0.000202
          123              C       5.423991       3.076985       9.837969      -0.081038      33.063905 0.41110678E+03  0.95353324E+04                                 8.964352                            6.770904       0.063487       1.998004                    0.999615      28.691957      82.052990       0.631473       0.418186      -1.062584      -0.027126      -0.018280      -0.003826       0.032933      -0.001412       0.002474      -0.007593       0.039661       0.035039      -0.027175       0.010856       0.016319             10.263545       9.274870       1.310346       1.878558      15.981906       1.980447       5.533860           0.000395
          124              C       2.566441      15.333824       4.720031      -0.082778      32.731538 0.45559187E+03  0.10929973E+05                                 9.172787                            7.328457      -0.268084       1.896824                    0.998081      29.864837      89.182475       0.577541       0.442059      -1.039511      -0.023058      -0.016781      -0.001109       0.028540      -0.013160       0.002210       0.017592      -0.004562      -0.050853      -0.027414       0.001682       0.025733             10.321378      10.387709       3.647408      -0.972264       8.873419      -3.113217      11.703005           0.002311
          125              C       2.055867      -0.062179       9.854113       0.699156      21.079226 0.29268888E+03  0.62946447E+04                                 7.182387                            6.196496      -0.406750       1.920347                    0.999482      22.346523      63.450289       0.578927       0.491946      -1.010777      -0.048786      -0.013660       0.052741       0.073132      -0.002691       0.027703       0.001155      -0.021238      -0.026638      -0.035409       0.014951       0.020458              7.717120       7.291503       0.199655      -0.382147       6.679626      -0.485778       9.180230           0.000020
          126              C       1.079971      15.015886       2.873899      -0.084866      32.090430 0.42701898E+03  0.10026790E+05                                 8.862872                            6.956614       0.060800       1.997458                    0.999681      29.121149      84.559672       0.613778       0.424991      -1.055359      -0.004473      -0.009703       0.026584       0.028651      -0.020295       0.009741       0.014635      -0.012196       0.025164      -0.032247       0.010553       0.021694             10.021993      10.371130       3.849802      -0.908366       8.487030      -3.107341      11.207818           0.001552
          127              C       3.209748      16.297754       2.503770       0.548578      24.506793 0.26407438E+03  0.55300060E+04                                 7.718868                            5.728885      -0.034846       2.036650                    0.999626      22.734888      63.509857       0.627569       0.466064      -1.025461       0.047038       0.029489      -0.010200       0.056446      -0.065847       0.006542       0.036222      -0.081661      -0.123228      -0.075339      -0.028408       0.103747              9.149078      10.161475       3.210603      -0.653909       6.784093      -2.371294      10.501667          -0.005545
          128              C       2.356781       1.052014       5.001130      -0.082813      32.540362 0.43220544E+03  0.10185203E+05                                 8.991738                            7.044220      -0.060179       1.964762                    0.999162      29.055654      84.683212       0.603698       0.430533      -1.051331      -0.000682      -0.018181       0.024934       0.030866      -0.006062      -0.018105       0.002342      -0.010455      -0.044510      -0.026373       0.006797       0.019575             10.094505      10.633100       2.110111       2.793358       6.090696      -0.787110      13.559719           0.001704
          129              C       3.343990       4.072974       9.186742      -0.091975      33.998101 0.42201898E+03  0.98455931E+04                                 9.125998                            6.856163       0.112833       2.012051                    0.999696      28.817500      82.456311       0.628542       0.417697      -1.063668       0.008643      -0.029994       0.002502       0.031315      -0.019617      -0.000798      -0.008357       0.009902       0.025023      -0.025889       0.007532       0.018357             10.540815      10.117442       2.178580       2.310471      15.800088       2.147245       5.704915           0.000165
          130              C       4.921713       1.820343       9.547849      -0.147490      35.655023 0.46054309E+03  0.11038893E+05                                 9.528034                            7.235138      -0.017435       1.965618                    0.999232      30.269198      89.294746       0.599510       0.426240      -1.052803       0.008889       0.031943       0.019470       0.038451      -0.023162      -0.002723      -0.016443       0.013938       0.045527      -0.036149       0.010625       0.025524             10.878966      11.065683       2.252569       2.785954      15.201236       2.438469       6.369980           0.000206
          131              C       4.644933       4.214349       9.660383      -0.030119      37.427307 0.43141979E+03  0.10018037E+05                                 9.623974                            6.828017       0.036923       2.016419                    0.999245      26.983468      74.510250       0.650883       0.405248      -1.082706      -0.018832      -0.042626      -0.005742       0.046953      -0.000738       0.002317       0.000394       0.002892       0.010378      -0.003506      -0.001061       0.004567             11.873649      10.656524       3.198636       2.535887      19.002784       2.594249       5.961639           0.001375
          132              C       5.214331       2.851362       1.911422       0.616537      23.823289 0.24994949E+03  0.51715810E+04                                 7.682060                            5.626533      -0.102062       2.027490                    0.999477      22.108823      61.733064       0.623267       0.474964      -1.018885       0.026113      -0.058107      -0.022980       0.067723       0.016915       0.054294      -0.007223       0.052492       0.245993      -0.076328      -0.030013       0.106341              9.198422       8.762396      -2.040180      -2.056468      13.624015       1.238599       5.208856          -0.000618
          133              C       2.935230       7.441782       5.620306      -0.136354      32.009554 0.44462585E+03  0.10545360E+05                                 8.817532                            7.086280       0.047360       1.991117                    0.999377      29.677604      86.585577       0.609770       0.423519      -1.056360      -0.010934       0.001661       0.029060       0.031094      -0.006815       0.013926       0.008923       0.018057      -0.075646      -0.032106       0.005791       0.026315              9.728320       9.022204      -1.562269      -2.637561       5.696737      -0.597159      14.466020           0.000845
          134              C       0.561102      12.293896       6.872666       0.098778      34.182725 0.45384754E+03  0.10824607E+05                                 9.548797                            7.353455      -0.462137       1.856593                    0.998649      27.796695      81.452137       0.574778       0.446791      -1.041832      -0.023316       0.031135      -0.030900       0.049678      -0.014820       0.036247      -0.034787      -0.012818      -0.013636      -0.045812      -0.012110       0.057922             11.309702      11.004937      -4.603019       1.248021      10.913204      -4.440731      12.010966           0.002017
          135              C       1.723278      11.726560       6.348455      -0.133304      32.914744 0.46639487E+03  0.11238189E+05                                 9.123340                            7.339001      -0.143342       1.933174                    0.998182      30.225809      90.020243       0.586965       0.433063      -1.046421       0.017731      -0.016417       0.020900       0.031948       0.023610      -0.007397       0.006236      -0.014693       0.030936      -0.032081       0.012456       0.019625             10.299721      11.094716      -4.880706       1.188291      10.209433      -2.889006       9.595015           0.002897
          136              C       2.267035      10.777064       8.488032      -0.025300      34.520502 0.44246581E+03  0.10393524E+05                                 9.240413                            7.024705      -0.004456       2.006548                    0.999290      27.335928      77.218298       0.623470       0.418223      -1.068644      -0.024393       0.024190      -0.025023       0.042501       0.005987      -0.001308      -0.000111       0.001239      -0.033858      -0.011391      -0.000319       0.011710             10.903064      11.637502      -4.466378       1.845896       8.762353      -3.572831      12.309338           0.010339
          137              C       0.414039       7.810300       8.410160       0.602038      22.858279 0.25282569E+03  0.52561930E+04                                 7.470069                            5.668276      -0.072316       2.031300                    0.999555      22.453002      63.241110       0.618221       0.476554      -1.016074      -0.026548      -0.000324       0.055097       0.061161       0.038972       0.038262       0.028330      -0.088158      -0.180330      -0.081963      -0.017327       0.099290              8.721287       9.486257      -1.094026      -2.490849       4.995851      -1.306028      11.681752           0.000127
          138              C       2.994055       8.106662       3.187048      -0.305859      38.333767 0.52303829E+03  0.12926626E+05                                11.077138                            8.579801      -0.549795       1.809203                    0.995952      32.168749      95.986665       0.469572       0.527779      -0.999233      -0.005491      -0.076187       0.051728       0.092251      -0.020270      -0.031482       0.000893      -0.000063      -0.006102      -0.037159      -0.000664       0.037823             13.208185      10.900591      -0.812500      -1.604589      13.852213       2.196968      14.871753           0.000007
          139              C       3.629820       6.742809       2.824991       0.099267      35.516875 0.45710150E+03  0.10904656E+05                                 9.708099                            7.317191      -0.492027       1.845469                    0.998601      27.778939      80.994836       0.584520       0.439246      -1.047913      -0.021387       0.041731       0.012727       0.048589      -0.036758      -0.008810       0.024350      -0.065700      -0.021740      -0.045788      -0.016701       0.062489             11.509994      11.144967      -2.547462      -3.106547      16.284661       3.098097       7.100354           0.000477
          140              C       2.254968       8.021726       4.543633       0.096320      34.862602 0.46140788E+03  0.11044690E+05                                 9.623621                            7.379795      -0.462764       1.853851                    0.998658      27.939377      81.877856       0.578100       0.442624      -1.044822       0.025536      -0.003010      -0.041737       0.049021       0.004463      -0.039346       0.008451      -0.002694       0.127384      -0.043597      -0.017799       0.061396             11.305289      11.950719      -2.638986      -4.310429       6.640514       0.384423      15.324634           0.000194
          141              C       1.071676       7.866374       7.063309      -0.031312      34.995815 0.43915664E+03  0.10283035E+05                                 9.270826                            6.951901      -0.026708       1.997155                    0.999241      27.310568      76.696780       0.633848       0.412685      -1.073610       0.022392       0.004750      -0.039626       0.045762       0.001131       0.000318      -0.004525       0.005985      -0.015622      -0.007979       0.002145       0.005834             10.984625      11.384840      -1.802327      -3.924172       6.038832      -1.221032      15.530203           0.007464
          142              C       2.849254       5.602829       2.992843      -0.139732      34.260065 0.44312985E+03  0.10495963E+05                                 9.213855                            7.053442       0.003832       1.973779                    0.999512      29.763186      86.641116       0.614204       0.421020      -1.058435       0.013176      -0.027361      -0.007575       0.031299       0.008867      -0.008284      -0.005856       0.049675       0.016470      -0.029683       0.002182       0.027500             10.586748       9.025782      -1.609021      -1.881040      16.886237       2.570379       5.848224           0.000064
          143              C       0.387643       8.432664       6.004442      -0.082137      32.418548 0.44412971E+03  0.10579276E+05                                 9.068991                            7.208827      -0.229217       1.908583                    0.998527      29.695969      88.143228       0.586016       0.438784      -1.042238       0.026606      -0.001580      -0.013120       0.029707       0.010194       0.000631       0.016032      -0.007701      -0.078307      -0.031596       0.004033       0.027563             10.066655      10.209092      -1.727349      -2.185990       6.011874      -1.129876      13.978999          -0.000110
          144              C       4.053664       9.238022       3.335669       0.693872      20.815969 0.28937093E+03  0.62176929E+04                                 7.157272                            6.176185      -0.366599       1.932891                    0.999474      22.500392      64.266662       0.576653       0.494330      -1.007589       0.052467       0.051986       0.012015       0.074831      -0.027238      -0.008868      -0.005728      -0.009469       0.041457      -0.036727       0.015658       0.021070              7.734007       7.704943       1.063503       0.025958       8.279763       0.764756       7.217315           0.000026
          145              C       0.972879       8.525175       4.753032      -0.149343      34.848837 0.47677862E+03  0.11567374E+05                                 9.465632                            7.418469      -0.237095       1.894812                    0.998038      30.922675      92.818980       0.583237       0.432856      -1.045138      -0.012870       0.004353       0.034257       0.036853       0.007519       0.021103      -0.005121      -0.026213      -0.035526      -0.032268       0.011223       0.021045             10.654313      11.979789      -2.559154      -3.594694       6.281914       0.100395      13.701236           0.001168
          146              C       0.232284      12.034761       8.200523      -0.138491      32.893007 0.44143164E+03  0.10458895E+05                                 8.995308                            7.060721       0.028490       1.983139                    0.999381      29.814363      87.161685       0.610405       0.423512      -1.055542       0.017674      -0.027558       0.018414       0.037562       0.014921      -0.021297       0.022019       0.016184      -0.039479      -0.042021       0.015344       0.026677             10.160970       9.733402      -3.689757       1.224177       8.964590      -3.992332      11.784917          -0.000017
          147              C       6.316174      14.133794       6.711224       0.694757      20.138778 0.28295373E+03  0.60484619E+04                                 7.054927                            6.151118      -0.326261       1.946116                    0.999534      22.443736      64.030823       0.571416       0.501446      -1.003556      -0.036701       0.051960       0.038934       0.074583       0.016705       0.014563      -0.024037       0.015331       0.002606      -0.038745       0.017833       0.020913              7.637720       8.341041      -1.278410      -0.504951       8.442971       0.262868       6.129149           0.000199
          148              C       5.423991       5.347644       2.032740      -0.081038      33.063930 0.41110712E+03  0.95353425E+04                                 8.964357                            6.770907       0.063487       1.998004                    0.999615      28.691970      82.053045       0.631473       0.418186      -1.062584      -0.027126       0.018280       0.003826       0.032933       0.001412      -0.002474      -0.007593       0.039661       0.035038      -0.027175       0.010856       0.016319             10.263552       9.274875      -1.310346      -1.878558      15.981918       1.980448       5.533862           0.000440
          149              C       2.566441      10.975805       7.150678      -0.082778      32.731512 0.45559160E+03  0.10929964E+05                                 9.172782                            7.328455      -0.268082       1.896825                    0.998081      29.864821      89.182412       0.577541       0.442059      -1.039511      -0.023058       0.016781       0.001109       0.028539       0.013159      -0.002209       0.017592      -0.004561      -0.050853      -0.027414       0.001682       0.025732             10.321372      10.387703      -3.647406       0.972264       8.873416      -3.113216      11.702997           0.002306
          150              C       2.055867       8.486808       2.016596       0.699156      21.079215 0.29268867E+03  0.62946392E+04                                 7.182385                            6.196494      -0.406750       1.920347                    0.999482      22.346518      63.450272       0.578927       0.491946      -1.010777      -0.048786       0.013660      -0.052741       0.073132       0.002691      -0.027703       0.001155      -0.021238      -0.026638      -0.035409       0.014950       0.020458              7.717118       7.291502      -0.199654       0.382146       6.679625      -0.485778       9.180226           0.000034
          151              C       1.079971      11.293743       8.996810      -0.084866      32.090318 0.42701747E+03  0.10026744E+05                                 8.862850                            6.956600       0.060811       1.997463                    0.999681      29.121071      84.559357       0.613779       0.424991      -1.055360      -0.004473       0.009702      -0.026584       0.028650       0.020294      -0.009740       0.014633      -0.012197       0.025168      -0.032244       0.010552       0.021692             10.021965      10.371101      -3.849789       0.908362       8.487008      -3.107330      11.207786           0.001514
          152              C       3.209748      10.011875       9.366939       0.548571      24.506653 0.26407278E+03  0.55299636E+04                                 7.718842                            5.728869      -0.034866       2.036647                    0.999626      22.734782      63.509488       0.627570       0.466064      -1.025461       0.047038      -0.029488       0.010196       0.056445       0.065841      -0.006542       0.036219      -0.081649      -0.123219      -0.075333      -0.028404       0.103737              9.149045      10.161434      -3.210585       0.653902       6.784068      -2.371284      10.501633          -0.005560
          153              C       2.356781       7.372615       6.869579      -0.082813      32.540369 0.43220548E+03  0.10185204E+05                                 8.991739                            7.044220      -0.060179       1.964762                    0.999162      29.055657      84.683224       0.603698       0.430533      -1.051331      -0.000682       0.018181      -0.024934       0.030866       0.006062       0.018105       0.002341      -0.010455      -0.044510      -0.026372       0.006797       0.019575             10.094507      10.633101      -2.110111      -2.793360       6.090697      -0.787110      13.559724           0.001694
          154              C       3.343990       4.351655       2.683967      -0.091974      33.998123 0.42201926E+03  0.98456017E+04                                 9.126002                            6.856165       0.112833       2.012051                    0.999696      28.817512      82.456360       0.628542       0.417697      -1.063668       0.008643       0.029994      -0.002502       0.031315       0.019617       0.000798      -0.008357       0.009901       0.025022      -0.025889       0.007531       0.018357             10.540820      10.117447      -2.178582      -2.310472      15.800098       2.147246       5.704917           0.000201
          155              C       4.921713       6.604286       2.322860      -0.147490      35.655005 0.46054278E+03  0.11038884E+05                                 9.528032                            7.235137      -0.017435       1.965618                    0.999232      30.269184      89.294697       0.599510       0.426241      -1.052803       0.008889      -0.031943      -0.019470       0.038451       0.023162       0.002723      -0.016443       0.013938       0.045526      -0.036149       0.010626       0.025523             10.878964      11.065680      -2.252568      -2.785952      15.201236       2.438468       6.369978           0.000237
          156              C       4.644933       4.210280       2.210326      -0.030119      37.427347 0.43142019E+03  0.10018049E+05                                 9.623983                            6.828021       0.036921       2.016418                    0.999245      26.983482      74.510313       0.650883       0.405248      -1.082706      -0.018832       0.042626       0.005742       0.046953       0.000738      -0.002317       0.000394       0.002892       0.010378      -0.003506      -0.001061       0.004567             11.873662      10.656533      -3.198641      -2.535889      19.002809       2.594252       5.961643           0.001396
          157              C       0.314489       3.694443      17.806063      -0.301212      36.544084 0.49111670E+03  0.11965938E+05                                10.995061                            8.499551      -0.441312       1.839324                    0.994634      31.906917      94.990883       0.455728       0.551618      -0.986786      -0.094657      -0.000000       0.000000       0.094657       0.000000       0.000000      -0.033572       0.022546       0.054244      -0.039789       0.002233       0.037557             13.324150      13.371996      -0.000008      -0.000002      16.125151      -2.840472      10.475304           0.000076
          158              C       7.227211      13.154815       5.935354      -0.301212      36.544080 0.49111670E+03  0.11965938E+05                                10.995060                            8.499551      -0.441312       1.839324                    0.994634      31.906915      94.990877       0.455728       0.551618      -0.986786       0.094657      -0.000000       0.000000       0.094657      -0.000000      -0.000000      -0.033572       0.022547       0.054244      -0.039789       0.002233       0.037557             13.324148      13.371994       0.000007      -0.000007      16.125149      -2.840470      10.475303           0.000070
          159              O       3.245948       0.178699      20.690171      -0.496637      35.246004 0.49167618E+03  0.11539470E+05                                 8.526848                            6.816147       0.518740       2.243840                    0.997075      26.283544      67.897214       0.736494       0.354348      -1.144600       0.026426       0.014614      -0.009693       0.031715       0.024981       0.031522       0.025044       0.026469      -0.106963      -0.052468      -0.009944       0.062412              9.914677      14.530591       4.539814       0.431570       8.241088      -0.872634       6.972351           0.071483
          160              O       1.162930      11.231398      13.328432      -0.576336      35.410468 0.52290092E+03  0.12454462E+05                                 8.489034                            6.995993       0.491957       2.202470                    0.998284      27.569053      71.590353       0.732639       0.351003      -1.148074       0.036272       0.000170       0.013527       0.038712       0.012347      -0.005620       0.009912       0.114712       0.115549      -0.078860       0.034909       0.043951              9.546340      12.483563       3.717246       2.953384       9.208814       1.604852       6.946644           0.002799
          161              O       6.478320      15.744360      21.239785      -0.528484      34.706785 0.54125063E+03  0.13024084E+05                                 8.434536                            7.204056       0.348703       2.181388                    0.995440      26.969370      70.763044       0.707897       0.359573      -1.139337      -0.005415       0.019838      -0.014217       0.025000      -0.021165      -0.047727      -0.011700      -0.055538       0.074999      -0.072141       0.021950       0.050190              9.303982       7.788064       0.693482      -0.223883       6.534680      -2.498325      13.589201           0.010472
          162              O       4.602700       0.351624      22.433028      -0.399735      31.037655 0.45383909E+03  0.10447411E+05                                 7.874695                            6.652829       0.738911       2.323162                    0.997273      25.543127      65.494346       0.727541       0.365714      -1.134832       0.030856      -0.012706      -0.009567       0.034714      -0.049642       0.030616      -0.012372      -0.012674       0.070229      -0.064507       0.002505       0.062002              8.822438       6.556082       0.021542       1.733737       5.749587      -1.763681      14.161644           0.222149
          163              O       0.753416      16.683511      20.349956      -0.542784      37.403725 0.54640092E+03  0.13194148E+05                                 8.883145                            7.241237       0.249512       2.139104                    0.996543      27.337669      72.122012       0.704840       0.359870      -1.137810      -0.016226      -0.001077      -0.020709       0.026330       0.005333       0.000351       0.023671       0.018284      -0.197802      -0.071802       0.027757       0.044044             10.203398      15.873765       1.790508       4.296687       6.165124      -0.005230       8.571304           0.030788
          164              O       3.063439      10.280816      14.025243      -0.515857      34.026639 0.51248947E+03  0.12153360E+05                                 8.294415                            6.983662       0.428222       2.216314                    0.995126      26.484993      68.775064       0.723739       0.356872      -1.142562      -0.001309       0.014338      -0.022095       0.026372      -0.037392      -0.017549      -0.017028      -0.051709       0.045150      -0.060328       0.019925       0.040404              9.209210       7.665781      -1.281246       1.049447      14.226579      -0.820918       5.735271           0.018634
          165              O       1.315272      16.808025      23.415686      -0.689857      50.664628 0.99955027E+03  0.27825886E+05                                10.765615                            9.660728       0.219071       2.045580                    0.997813      32.426712      89.266320       0.628370       0.350144      -1.155696       0.097488      -0.036571       0.071248       0.126165      -0.048830       0.073356      -0.016855       0.182010      -0.089945      -0.088363      -0.061410       0.149773             12.044487      11.618242      -1.474162      -2.797010       9.004210       2.239059      15.511008           0.524451
          166              O       3.245948       7.210188      14.921956      -0.496643      35.246340 0.49168153E+03  0.11539623E+05                                 8.526879                            6.816167       0.518740       2.243838                    0.997076      26.283734      67.897718       0.736496       0.354346      -1.144602       0.026425      -0.014614       0.009686       0.031712      -0.024978      -0.031517       0.025045       0.026463      -0.107022      -0.052482      -0.009929       0.062411              9.914717      14.530660      -4.539840      -0.431565       8.241120      -0.872640       6.972373           0.071448
          167              O       1.162930      14.042489      22.283695      -0.576338      35.410669 0.52290432E+03  0.12454565E+05                                 8.489070                            6.996018       0.491951       2.202467                    0.998283      27.569119      71.590619       0.732637       0.351003      -1.148074       0.036272      -0.000169      -0.013528       0.038713      -0.012347       0.005619       0.009912       0.114712       0.115547      -0.078860       0.034909       0.043951              9.546385      12.483623      -3.717271      -2.953400       9.208859       1.604863       6.946673           0.002829
          168              O       6.478320       9.529527      14.372342      -0.528484      34.706696 0.54124905E+03  0.13024034E+05                                 8.434518                            7.204042       0.348716       2.181393                    0.995440      26.969345      70.762918       0.707899       0.359573      -1.139338      -0.005415      -0.019838       0.014217       0.025000       0.021166       0.047728      -0.011700      -0.055538       0.074999      -0.072141       0.021950       0.050191              9.303960       7.788047      -0.693482       0.223888       6.534666      -2.498318      13.589166           0.010452
          169              O       4.602700       7.037263      13.179099      -0.399752      31.038217 0.45384943E+03  0.10447686E+05                                 7.874673                            6.652810       0.738978       2.323178                    0.997273      25.543744      65.495581       0.727559       0.365704      -1.134842       0.030849       0.012713       0.009556       0.034708       0.049682      -0.030624      -0.012369      -0.012761       0.070336      -0.064574       0.002542       0.062032              8.822411       6.556063      -0.021541      -1.733732       5.749570      -1.763675      14.161600           0.222074
          170              O       0.753416       8.590376      15.262171      -0.542787      37.403902 0.54640386E+03  0.13194237E+05                                 8.883173                            7.241256       0.249516       2.139104                    0.996543      27.337739      72.122264       0.704839       0.359870      -1.137810      -0.016226       0.001077       0.020709       0.026331      -0.005332      -0.000350       0.023672       0.018283      -0.197802      -0.071802       0.027759       0.044043             10.203434      15.873825      -1.790516      -4.296710       6.165141      -0.005228       8.571336           0.030771
          171              O       3.063439      14.993071      21.586884      -0.515859      34.026718 0.51249094E+03  0.12153404E+05                                 8.294429                            6.983673       0.428225       2.216314                    0.995126      26.485027      68.775186       0.723738       0.356872      -1.142562      -0.001310      -0.014337       0.022095       0.026372       0.037392       0.017550      -0.017028      -0.051710       0.045151      -0.060328       0.019925       0.040403              9.209225       7.665795       1.281248      -1.049450      14.226602      -0.820919       5.735280           0.018652
          172              O       1.315272       8.465862      12.196441      -0.689869      50.665056 0.99956059E+03  0.27826253E+05                                10.765688                            9.660787       0.219067       2.045576                    0.997813      32.426844      89.266885       0.628367       0.350144      -1.155695       0.097489       0.036571      -0.071250       0.126167       0.048825      -0.073346      -0.016859       0.182004      -0.089954      -0.088355      -0.061408       0.149763             12.044574      11.618329       1.474174       2.797044       9.004263       2.239078      15.511131           0.524414
          173              O       4.295752      16.670559       3.051247      -0.496638      35.246137 0.49167826E+03  0.11539528E+05                                 8.526851                            6.816147       0.518742       2.243840                    0.997075      26.283638      67.897423       0.736497       0.354347      -1.144602      -0.026425      -0.014613       0.009688       0.031713       0.024979       0.031518       0.025045       0.026465      -0.107005      -0.052478      -0.009934       0.062411              9.914682      14.530603       4.539819       0.431568       8.241092      -0.872634       6.972350           0.071463
          174              O       6.378770       5.617860      10.412986      -0.576336      35.410530 0.52290198E+03  0.12454494E+05                                 8.489045                            6.996000       0.491952       2.202468                    0.998284      27.569075      71.590438       0.732638       0.351003      -1.148074      -0.036272      -0.000170      -0.013528       0.038713       0.012347      -0.005620       0.009912       0.114712       0.115548      -0.078860       0.034909       0.043951              9.546354      12.483582       3.717255       2.953389       9.208826       1.604856       6.946654           0.002794
          175              O       1.063380       1.104898       2.501633      -0.528483      34.706690 0.54124889E+03  0.13024030E+05                                 8.434518                            7.204042       0.348710       2.181391                    0.995440      26.969337      70.762902       0.707898       0.359573      -1.139338       0.005416      -0.019838       0.014217       0.025000      -0.021166      -0.047728      -0.011700      -0.055538       0.074998      -0.072141       0.021951       0.050191              9.303960       7.788048       0.693482      -0.223887       6.534667      -2.498318      13.589166           0.010466
          176              O       2.939000      16.497634       1.308390      -0.399746      31.038036 0.45384616E+03  0.10447597E+05                                 7.874670                            6.652808       0.738965       2.323175                    0.997273      25.543577      65.495215       0.727555       0.365706      -1.134840      -0.030852       0.012711       0.009559       0.034710      -0.049674       0.030622      -0.012370      -0.012737       0.070310      -0.064560       0.002534       0.062026              8.822408       6.556060       0.021542       1.733729       5.749569      -1.763674      14.161594           0.222123
          177              O       6.788284       0.165747       3.391462      -0.542785      37.403804 0.54640221E+03  0.13194187E+05                                 8.883155                            7.241244       0.249509       2.139103                    0.996543      27.337703      72.122124       0.704840       0.359870      -1.137810       0.016225       0.001077       0.020709       0.026330       0.005332       0.000350       0.023672       0.018284      -0.197809      -0.071804       0.027759       0.044045             10.203411      15.873788       1.790510       4.296695       6.165130      -0.005229       8.571314           0.030773
          178              O       4.478261       6.568442       9.716175      -0.515856      34.026616 0.51248913E+03  0.12153350E+05                                 8.294410                            6.983659       0.428224       2.216315                    0.995126      26.484986      68.775031       0.723739       0.356872      -1.142562       0.001310      -0.014338       0.022095       0.026372      -0.037392      -0.017549      -0.017028      -0.051710       0.045151      -0.060328       0.019925       0.040403              9.209204       7.665778      -1.281245       1.049447      14.226564      -0.820918       5.735269           0.018626
          179              O       6.226428       0.041233       0.325732      -0.689855      50.664656 0.99955081E+03  0.27825890E+05                                10.765585                            9.660702       0.219103       2.045589                    0.997813      32.426789      89.266356       0.628374       0.350142      -1.155698      -0.097487       0.036570      -0.071247       0.126164      -0.048822       0.073348      -0.016852       0.182007      -0.089953      -0.088357      -0.061408       0.149764             12.044452      11.618210      -1.474157      -2.797001       9.004185       2.239049      15.510961           0.524465
          180              O       4.295752       9.639070       8.819462      -0.496635      35.245965 0.49167551E+03  0.11539451E+05                                 8.526844                            6.816144       0.518736       2.243839                    0.997075      26.283524      67.897162       0.736494       0.354348      -1.144600      -0.026426       0.014614      -0.009693       0.031715      -0.024982      -0.031523       0.025044       0.026469      -0.106959      -0.052467      -0.009945       0.062412              9.914672      14.530585      -4.539812      -0.431566       8.241084      -0.872635       6.972346           0.071455
          181              O       6.378770       2.806769       1.457723      -0.576339      35.410607 0.52290329E+03  0.12454533E+05                                 8.489058                            6.996010       0.491955       2.202468                    0.998284      27.569104      71.590545       0.732638       0.351003      -1.148074      -0.036272       0.000170       0.013528       0.038713      -0.012347       0.005620       0.009912       0.114712       0.115549      -0.078860       0.034909       0.043951              9.546370      12.483603      -3.717261      -2.953395       9.208843       1.604859       6.946663           0.002823
          182              O       1.063380       7.319731       9.369076      -0.528485      34.706788 0.54125062E+03  0.13024082E+05                                 8.434534                            7.204054       0.348709       2.181390                    0.995440      26.969378      70.763047       0.707898       0.359573      -1.139338       0.005415       0.019839      -0.014217       0.025000       0.021165       0.047727      -0.011700      -0.055539       0.075000      -0.072141       0.021950       0.050191              9.303980       7.788061      -0.693483       0.223886       6.534677      -2.498324      13.589202           0.010441
          183              O       2.939000       9.811995      10.562319      -0.399725      31.037331 0.45383321E+03  0.10447241E+05                                 7.874641                            6.652786       0.738924       2.323169                    0.997273      25.542979      65.493840       0.727543       0.365714      -1.134832      -0.030858      -0.012706      -0.009567       0.034716       0.049640      -0.030617      -0.012374      -0.012664       0.070224      -0.064504       0.002501       0.062002              8.822374       6.556035      -0.021540      -1.733723       5.749549      -1.763667      14.161538           0.222142
          184              O       6.788284       8.258882       8.479247      -0.542789      37.403882 0.54640360E+03  0.13194229E+05                                 8.883169                            7.241254       0.249511       2.139102                    0.996543      27.337736      72.122246       0.704840       0.359870      -1.137810       0.016226      -0.001077      -0.020709       0.026330      -0.005332      -0.000351       0.023671       0.018284      -0.197806      -0.071803       0.027759       0.044044             10.203427      15.873812      -1.790513      -4.296704       6.165138      -0.005230       8.571332           0.030750
          185              O       4.478261       1.856187       2.154534      -0.515859      34.026714 0.51249084E+03  0.12153401E+05                                 8.294427                            6.983671       0.428224       2.216314                    0.995126      26.485026      68.775181       0.723738       0.356872      -1.142562       0.001310       0.014338      -0.022095       0.026372       0.037392       0.017550      -0.017028      -0.051709       0.045151      -0.060329       0.019925       0.040404              9.209224       7.665792       1.281248      -1.049449      14.226601      -0.820920       5.735279           0.018644
          186              O       6.226428       8.383396      11.544977      -0.689863      50.664877 0.99955624E+03  0.27826089E+05                                10.765638                            9.660746       0.219066       2.045577                    0.997813      32.426825      89.266636       0.628371       0.350143      -1.155697      -0.097492      -0.036570       0.071247       0.126168       0.048826      -0.073353      -0.016845       0.182026      -0.089982      -0.088362      -0.061415       0.149778             12.044513      11.618271       1.474165       2.797019       9.004223       2.239061      15.511047           0.524413
          187              F       1.791908       5.571848      17.768789      -0.202729      17.228794 0.25484932E+03  0.49991503E+04                                 5.121011                            4.821506       0.772809       2.490967                    0.997071      19.080024      42.896386       0.912809       0.342069      -1.172271       0.000843       0.002754      -0.004179       0.005075       0.037228      -0.038479      -0.063494      -0.037895       0.008811      -0.054944      -0.043234       0.098178              5.362771       5.635631       1.739740      -0.795787       6.073209      -1.070718       4.379474           0.000080
          188              F       2.227818       4.075474      19.239095      -0.207526      14.340707 0.20399972E+03  0.37994292E+04                                 4.499315                            4.289153       0.885461       2.523288                    0.998938      18.977826      42.090284       0.972462       0.338178      -1.171199       0.001216      -0.000071       0.000423       0.001290      -0.045131       0.047986      -0.040579       0.061034      -0.046685      -0.059904      -0.036439       0.096343              4.612340       5.807444      -0.630333       1.111132       4.276685      -0.433139       3.752893           0.000060
          189              F       6.559016      16.117992      13.835549      -0.197448      13.806511 0.19073570E+03  0.34879241E+04                                 4.347630                            4.117451       1.099798       2.606883                    0.999390      18.625346      40.731037       1.004882       0.333316      -1.177219      -0.010955       0.006216       0.004143       0.013260      -0.067717      -0.002140       0.001229       0.047727      -0.148145      -0.049446      -0.047085       0.096531              4.432874       5.676662      -1.286584      -0.353254       3.979292       0.145964       3.642667          -0.000000
          190              F       5.939843       0.288746      13.957342      -0.211600      13.591608 0.19305197E+03  0.35496512E+04                                 4.319180                            4.161488       0.844854       2.504329                    0.998996      19.000188      41.999950       0.990240       0.336399      -1.171634      -0.000258       0.001623       0.002696       0.003158       0.046665       0.011568       0.007640      -0.116341      -0.132184      -0.057917      -0.039553       0.097470              4.321128       3.692128       0.870166      -0.008084       5.461002      -0.054323       3.810252           0.000001
          191              F       0.524902       5.367700      19.488380      -0.199458      14.676944 0.21343963E+03  0.40200919E+04                                 4.570049                            4.411032       0.826417       2.513552                    0.997486      18.920271      42.186225       0.951280       0.341851      -1.168145      -0.001905      -0.001730      -0.009809       0.010141      -0.043236      -0.049877       0.046403      -0.002681       0.038184      -0.050773      -0.043171       0.093945              4.617277       4.289923      -0.634423      -0.616112       5.240708       1.173607       4.321202           0.000060
          192              F       4.032547       0.891948      15.709221      -0.205534      15.490133 0.22087480E+03  0.41962493E+04                                 4.785843                            4.491370       0.743150       2.476398                    0.997495      19.088890      42.758263       0.941343       0.342486      -1.167506       0.002986       0.000715       0.002346       0.003864       0.056012       0.025866       0.048406      -0.073120      -0.067575      -0.055634      -0.046650       0.102284              4.970543       4.149883       0.593781       0.523147       6.475665       1.634202       4.286079           0.000002
          193              F       2.494794      -0.575523      16.020946      -0.190908      16.441811 0.23701209E+03  0.45632045E+04                                 4.926214                            4.628632       0.808855       2.513393                    0.997212      18.760776      41.712698       0.938514       0.338974      -1.175574       0.006341      -0.000113      -0.003711       0.007348       0.027541      -0.063202      -0.024108       0.080589       0.015235      -0.052927      -0.043366       0.096293              5.087074       6.512533      -0.091460      -1.687089       4.059198       0.150649       4.689490           0.000003
          194              F       4.869676      16.796845      12.705457      -0.207028      16.269887 0.22191068E+03  0.42196029E+04                                 4.957264                            4.490976       0.713254       2.455764                    0.998634      19.197473      42.978247       0.945101       0.340827      -1.169273      -0.003959       0.002026      -0.002209       0.004966       0.006552       0.060416       0.011827       0.030087       0.190452      -0.049145      -0.048025       0.097170              5.318984       4.134205      -0.027714       1.383408       3.504827      -0.358815       8.317920          -0.000013
          195              F       2.926934       0.124700      14.036164      -0.210872      14.820348 0.20843720E+03  0.39115719E+04                                 4.643770                            4.363782       0.677133       2.446516                    0.998069      19.226045      43.109706       0.952682       0.342596      -1.164851       0.002286      -0.002084      -0.004861       0.005761      -0.009878       0.052451      -0.032841       0.004511       0.183531      -0.054269      -0.040175       0.094444              4.780292       4.120944      -0.590468       1.077692       3.967090      -0.713761       6.252844           0.000001
          196              F       1.791908       1.817039      17.843338      -0.202729      17.228769 0.25484884E+03  0.49991383E+04                                 5.121005                            4.821501       0.772814       2.490969                    0.997071      19.080015      42.896352       0.912810       0.342069      -1.172271       0.000843      -0.002754       0.004179       0.005075      -0.037228       0.038479      -0.063494      -0.037895       0.008811      -0.054944      -0.043234       0.098178              5.362765       5.635624      -1.739738       0.795786       6.073203      -1.070716       4.379469           0.000082
          197              F       2.227818       3.313413      16.373032      -0.207525      14.340698 0.20399953E+03  0.37994247E+04                                 4.499312                            4.289151       0.885463       2.523289                    0.998938      18.977822      42.090267       0.972462       0.338177      -1.171199       0.001216       0.000071      -0.000423       0.001290       0.045131      -0.047986      -0.040579       0.061034      -0.046686      -0.059904      -0.036439       0.096343              4.612338       5.807441       0.630333      -1.111131       4.276682      -0.433138       3.752891           0.000040
          198              F       6.559016       9.155895      21.776578      -0.197448      13.806528 0.19073599E+03  0.34879310E+04                                 4.347634                            4.117455       1.099797       2.606883                    0.999390      18.625349      40.731056       1.004881       0.333316      -1.177219      -0.010956      -0.006216      -0.004143       0.013260       0.067717       0.002140       0.001229       0.047727      -0.148144      -0.049446      -0.047085       0.096531              4.432879       5.676669       1.286586       0.353254       3.979296       0.145965       3.642671           0.000034
          199              F       5.939843       7.100141      21.654785      -0.211599      13.591599 0.19305180E+03  0.35496473E+04                                 4.319177                            4.161485       0.844856       2.504329                    0.998996      19.000186      41.999937       0.990240       0.336399      -1.171634      -0.000258      -0.001623      -0.002696       0.003158      -0.046665      -0.011568       0.007640      -0.116341      -0.132184      -0.057917      -0.039553       0.097470              4.321125       3.692126      -0.870165       0.008084       5.460999      -0.054323       3.810250           0.000046
          200              F       0.524902       2.021187      16.123747      -0.199457      14.676931 0.21343939E+03  0.40200862E+04                                 4.570046                            4.411030       0.826419       2.513553                    0.997486      18.920265      42.186203       0.951281       0.341851      -1.168146      -0.001905       0.001730       0.009809       0.010141       0.043236       0.049877       0.046403      -0.002681       0.038184      -0.050773      -0.043171       0.093945              4.617274       4.289920       0.634422       0.616111       5.240704       1.173606       4.321199           0.000041
          201              F       4.032547       6.496939      19.902906      -0.205533      15.490120 0.22087457E+03  0.41962438E+04                                 4.785840                            4.491367       0.743150       2.476399                    0.997495      19.088886      42.758245       0.941344       0.342486      -1.167506       0.002986      -0.000715      -0.002346       0.003864      -0.056012      -0.025866       0.048406      -0.073120      -0.067575      -0.055634      -0.046650       0.102284              4.970539       4.149880      -0.593781      -0.523147       6.475660       1.634201       4.286077           0.000018
          202              F       2.494794       7.964410      19.591181      -0.190908      16.441818 0.23701220E+03  0.45632074E+04                                 4.926216                            4.628633       0.808854       2.513392                    0.997212      18.760778      41.712706       0.938514       0.338974      -1.175574       0.006341       0.000113       0.003711       0.007348      -0.027541       0.063202      -0.024108       0.080589       0.015235      -0.052927      -0.043366       0.096293              5.087076       6.512536       0.091460       1.687089       4.059199       0.150650       4.689492           0.000009
          203              F       4.869676       8.477042      22.906670      -0.207028      16.269896 0.22191081E+03  0.42196060E+04                                 4.957267                            4.490978       0.713254       2.455764                    0.998634      19.197469      42.978244       0.945100       0.340828      -1.169273      -0.003959      -0.002026       0.002210       0.004966      -0.006552      -0.060416       0.011827       0.030087       0.190452      -0.049145      -0.048025       0.097171              5.318988       4.134207       0.027714      -1.383410       3.504829      -0.358816       8.317927           0.000023
          204              F       2.926934       7.264187      21.575963      -0.210871      14.820336 0.20843698E+03  0.39115668E+04                                 4.643767                            4.363779       0.677133       2.446516                    0.998069      19.226041      43.109688       0.952682       0.342596      -1.164851       0.002286       0.002084       0.004861       0.005761       0.009878      -0.052452      -0.032841       0.004511       0.183532      -0.054269      -0.040175       0.094444              4.780289       4.120941       0.590467      -1.077691       3.967087      -0.713760       6.252839           0.000044
          205              F       5.749792      11.277410       5.972629      -0.202729      17.228773 0.25484892E+03  0.49991404E+04                                 5.121007                            4.821502       0.772812       2.490969                    0.997071      19.080015      42.896356       0.912810       0.342069      -1.172271      -0.000843      -0.002754       0.004179       0.005075       0.037228      -0.038479      -0.063494      -0.037895       0.008811      -0.054944      -0.043234       0.098178              5.362767       5.635625       1.739738      -0.795786       6.073205      -1.070717       4.379471           0.000067
          206              F       5.313882      12.773784       4.502323      -0.207527      14.340716 0.20399987E+03  0.37994327E+04                                 4.499317                            4.289155       0.885462       2.523289                    0.998938      18.977828      42.090293       0.972461       0.338178      -1.171199      -0.001216       0.000071      -0.000423       0.001290      -0.045131       0.047986      -0.040579       0.061034      -0.046686      -0.059904      -0.036439       0.096343              4.612343       5.807448      -0.630333       1.111132       4.276686      -0.433139       3.752894           0.000044
          207              F       0.982684       0.731266       9.905869      -0.197448      13.806507 0.19073564E+03  0.34879228E+04                                 4.347629                            4.117450       1.099798       2.606883                    0.999390      18.625342      40.731027       1.004882       0.333316      -1.177219       0.010956      -0.006216      -0.004143       0.013260      -0.067717      -0.002140       0.001229       0.047727      -0.148145      -0.049446      -0.047085       0.096531              4.432874       5.676662      -1.286584      -0.353254       3.979292       0.145964       3.642667          -0.000007
          208              F       1.601857      16.560512       9.784076      -0.211599      13.591601 0.19305184E+03  0.35496483E+04                                 4.319178                            4.161486       0.844856       2.504329                    0.998996      19.000188      41.999944       0.990240       0.336399      -1.171634       0.000258      -0.001623      -0.002696       0.003158       0.046665       0.011568       0.007640      -0.116342      -0.132184      -0.057917      -0.039553       0.097470              4.321125       3.692126       0.870165      -0.008084       5.460999      -0.054323       3.810251          -0.000013
          209              F       7.016798      11.481558       4.253038      -0.199458      14.676943 0.21343963E+03  0.40200918E+04                                 4.570049                            4.411032       0.826419       2.513553                    0.997486      18.920269      42.186219       0.951280       0.341851      -1.168145       0.001905       0.001730       0.009809       0.010141      -0.043236      -0.049877       0.046403      -0.002681       0.038184      -0.050773      -0.043171       0.093945              4.617277       4.289923      -0.634423      -0.616112       5.240708       1.173607       4.321201           0.000047
          210              F       3.509153      15.957310       8.032197      -0.205533      15.490121 0.22087459E+03  0.41962443E+04                                 4.785840                            4.491367       0.743149       2.476398                    0.997495      19.088888      42.758250       0.941344       0.342486      -1.167506      -0.002986      -0.000715      -0.002346       0.003864       0.056012       0.025866       0.048406      -0.073120      -0.067575      -0.055634      -0.046650       0.102284              4.970539       4.149881       0.593781       0.523147       6.475660       1.634201       4.286077          -0.000013
          211              F       5.046906      17.424781       7.720472      -0.190908      16.441823 0.23701230E+03  0.45632097E+04                                 4.926217                            4.628634       0.808853       2.513392                    0.997212      18.760781      41.712716       0.938513       0.338974      -1.175574      -0.006341       0.000113       0.003712       0.007348       0.027541      -0.063202      -0.024108       0.080589       0.015235      -0.052927      -0.043366       0.096293              5.087077       6.512537      -0.091460      -1.687090       4.059200       0.150650       4.689493          -0.000010
          212              F       2.672024       0.052413      11.035961      -0.207029      16.269898 0.22191085E+03  0.42196070E+04                                 4.957267                            4.490978       0.713252       2.455763                    0.998634      19.197473      42.978255       0.945100       0.340828      -1.169273       0.003959      -0.002026       0.002210       0.004966       0.006552       0.060416       0.011827       0.030087       0.190452      -0.049145      -0.048025       0.097170              5.318988       4.134207      -0.027714       1.383410       3.504829      -0.358816       8.317928          -0.000012
          213              F       4.614766      16.724558       9.705254      -0.210871      14.820326 0.20843680E+03  0.39115625E+04                                 4.643764                            4.363777       0.677134       2.446516                    0.998069      19.226038      43.109675       0.952683       0.342596      -1.164851      -0.002286       0.002084       0.004861       0.005761      -0.009878       0.052452      -0.032841       0.004511       0.183531      -0.054269      -0.040175       0.094444              4.780286       4.120939      -0.590466       1.077690       3.967085      -0.713759       6.252835          -0.000012
          214              F       5.749792      15.032219       5.898080      -0.202729      17.228788 0.25484922E+03  0.49991475E+04                                 5.121009                            4.821505       0.772811       2.490968                    0.997071      19.080025      42.896383       0.912810       0.342069      -1.172271      -0.000843       0.002753      -0.004179       0.005075      -0.037228       0.038479      -0.063494      -0.037895       0.008811      -0.054944      -0.043234       0.098178              5.362769       5.635629      -1.739739       0.795787       6.073207      -1.070717       4.379472           0.000070
          215              F       5.313882      13.535845       7.368386      -0.207525      14.340686 0.20399933E+03  0.37994199E+04                                 4.499310                            4.289148       0.885462       2.523289                    0.998938      18.977817      42.090249       0.972463       0.338177      -1.171199      -0.001216      -0.000072       0.000423       0.001290       0.045131      -0.047986      -0.040580       0.061034      -0.046685      -0.059904      -0.036439       0.096343              4.612335       5.807436       0.630332      -1.111130       4.276679      -0.433138       3.752889           0.000022
          216              F       0.982684       7.693363       1.964840      -0.197449      13.806522 0.19073590E+03  0.34879287E+04                                 4.347633                            4.117453       1.099798       2.606883                    0.999390      18.625349      40.731051       1.004881       0.333316      -1.177219       0.010955       0.006216       0.004143       0.013260       0.067717       0.002140       0.001229       0.047727      -0.148145      -0.049446      -0.047084       0.096531              4.432877       5.676667       1.286586       0.353254       3.979295       0.145964       3.642670           0.000031
          217              F       1.601857       9.749117       2.086633      -0.211601      13.591615 0.19305209E+03  0.35496541E+04                                 4.319182                            4.161489       0.844853       2.504328                    0.998996      19.000190      41.999958       0.990239       0.336399      -1.171634       0.000258       0.001623       0.002696       0.003158      -0.046665      -0.011568       0.007641      -0.116341      -0.132184      -0.057917      -0.039553       0.097470              4.321129       3.692130      -0.870167       0.008084       5.461005      -0.054323       3.810254           0.000034
          218              F       7.016798      14.828071       7.617671      -0.199457      14.676936 0.21343949E+03  0.40200885E+04                                 4.570046                            4.411030       0.826418       2.513552                    0.997486      18.920272      42.186220       0.951281       0.341851      -1.168146       0.001905      -0.001730      -0.009809       0.010141       0.043236       0.049877       0.046403      -0.002681       0.038184      -0.050773      -0.043171       0.093945              4.617275       4.289920       0.634422       0.616112       5.240704       1.173606       4.321200           0.000027
          219              F       3.509153      10.352319       3.838512      -0.205533      15.490127 0.22087470E+03  0.41962469E+04                                 4.785842                            4.491369       0.743150       2.476399                    0.997495      19.088886      42.758250       0.941344       0.342486      -1.167506      -0.002986       0.000715       0.002346       0.003864      -0.056012      -0.025866       0.048406      -0.073120      -0.067576      -0.055634      -0.046650       0.102284              4.970541       4.149882      -0.593781      -0.523147       6.475663       1.634202       4.286079           0.000005
          220              F       5.046906       8.884848       4.150237      -0.190908      16.441809 0.23701205E+03  0.45632035E+04                                 4.926214                            4.628631       0.808855       2.513393                    0.997212      18.760776      41.712695       0.938514       0.338974      -1.175574      -0.006341      -0.000113      -0.003711       0.007348      -0.027541       0.063202      -0.024108       0.080589       0.015235      -0.052927      -0.043366       0.096293              5.087073       6.512532       0.091460       1.687089       4.059198       0.150649       4.689490          -0.000002
          221              F       2.672024       8.372216       0.834748      -0.207030      16.269917 0.22191117E+03  0.42196147E+04                                 4.957272                            4.490982       0.713252       2.455763                    0.998634      19.197481      42.978285       0.945100       0.340828      -1.169273       0.003959       0.002026      -0.002209       0.004966      -0.006552      -0.060416       0.011827       0.030087       0.190452      -0.049145      -0.048025       0.097170              5.318993       4.134211       0.027714      -1.383412       3.504832      -0.358817       8.317936           0.000025
          222              F       4.614766       9.585071       2.165455      -0.210873      14.820369 0.20843758E+03  0.39115811E+04                                 4.643776                            4.363788       0.677131       2.446515                    0.998069      19.226050      43.109734       0.952681       0.342596      -1.164851      -0.002286      -0.002083      -0.004861       0.005761       0.009878      -0.052451      -0.032841       0.004512       0.183532      -0.054268      -0.040175       0.094444              4.780299       4.120949       0.590469      -1.077694       3.967095      -0.713762       6.252852           0.000034

******************************************************
Auxiliary information for the entire system
The total spin magnetic moment of the unit cell is   3.957844
The total net atomic charge of the unit cell is   0.000002
Accuracy of reproducing the electrostatic potential in the unit cell:
  The inner radius (bohr) =    5.0000
  The outer radius (bohr) =   12.0000
  Valid grid points have density less than (e/(bohr^3)) =    0.0001
  The number of valid grid points were=        47104
  The rms potential error without charges in kcal/mol is=      4.04311
  The rms potential error with partial charges in kcal/mol is=      0.96960
  The RRMSE value at monopole order=      0.23981
  The rms potential error with partial charges and cloud penetration in kcal/mol is=      0.97442
  The RRMSE value at monopole order with cloud penetration is=      0.24101
  The rms potential error with partial charges and atomic dipoles in kcal/mol is=      0.65875
  The RRMSE value at dipole order=      0.16293
  The rms potential error with partial charges, atomic dipoles and cloud penetration in kcal/mol is=      0.64117
  The RRMSE value at dipole order with cloud penetration=      0.15858

******************************************************
The electron densities and ab initio electrostatic potential were computed in VASP using the PBE functional and
projector augmented wave method. See the main text of the journal article for a description of computational details.
The atomic charges, dipoles, and quadrupoles were computed with the DDEC6 method as described in
(a) T. A. Manz and N. Gabaldon Limas, RSC Adv. 6 (2016) 47771-47801 DOI: 10.1039/c6ra04656h
(b) N. Gabaldon Limas and T. A. Manz, RSC Adv. 8 (2018) 2678-2707 DOI: 10.1039/c7ra11829e.
For each atom in the material, the electron cloud parameters were fit to the spherically averaged atom-in-material
electron density using radial positions for which this density was between 10^-4 and 10^-2 electrons per cubic bohr.
The polarizabilities, dispersion coefficients, and quantum Drude oscillator (QDO) parameters were fit using the MCLF method.
The magnetic structure of the system was optimized in VASP from the default ferromagnetic initial guess using spin polarization.
The atomic spin moments (ASMs) were computed on this optimized magnetic structure using the DDEC6 partition as inputs
to the method of T. A. Manz and D. S. Sholl, J. Chem. Theory Comput. 7 (2011) 4146-4164 DOI: 10.1021/ct200539n.
The RMSE and RRMSE were computed using a uniform grid with Ewald summation.
