# Supplementary material for: A collection of forcefield precursors for metal–organic frameworks
Source: RSC Adv. 2019 Nov 13;9(63):36492–507. doi: 10.1039/c9ra07327b (PMC9075174; doi:10.1039/c9ra07327b)
Supplement: RA-009-C9RA07327B-s4508 [file RA-009-C9RA07327B-s4508.xyz]

  150
jmolscript: load "" {1 1 1} spacegroup "x,y,z" unitcell [{      8.629000     0.000000     0.000000 }, {      0.000000     9.839700     0.000000 }, {      0.000000    -0.222952    24.949004 }]
Zn     1.730805     6.674022     9.948415     1.008534
Zn     2.717013     7.530112     1.961491     1.003678
Zn     6.045305     7.974052     2.526087     1.008535
Zn     7.031513     7.117962    10.513011     1.003678
Zn     6.898195     2.942726    15.000589     1.008535
Zn     5.911987     2.086636    22.987513     1.003678
Zn     2.583695     1.642696    22.422917     1.008536
Zn     1.597487     2.498786    14.435993     1.003679
Zn     4.314500     0.000000     0.000000     1.054074
Zn     0.000000     4.808374    12.474502     1.054074
H      2.291000     3.038436     1.768884     0.123634
H      8.390840     4.468890     4.548203     0.130258
H      0.188975     0.488720     4.109101     0.124262
H      6.855740     1.387655     5.366531     0.132014
H      6.801378     2.927867     5.663424     0.130341
H      8.266582     3.830865     7.457257     0.130412
H      1.233084     1.355739    10.149255     0.129744
H      8.043954     9.739230     6.838522     0.136805
H      4.575959     7.452133     0.491495     0.436242
H      6.605500     1.769938    10.705618     0.123634
H      4.076340     0.339484     7.926299     0.130258
H      4.503475     4.319654     8.365401     0.124262
H      2.541241     3.420719     7.107971     0.132014
H      2.486878     1.880507     6.811078     0.130341
H      3.952082     0.977509     5.017245     0.130412
H      5.547584     3.452635     2.325247     0.129744
H      3.729454     4.908844     5.635980     0.136805
H      0.261459     7.195941    11.983007     0.436242
H      6.338000     6.578312    23.180120     0.123635
H      0.238160     5.147858    20.400801     0.130258
H      8.440025     9.128028    20.839903     0.124262
H      1.773259     8.229093    19.582473     0.132014
H      1.827622     6.688881    19.285580     0.130341
H      0.362418     5.785883    17.491747     0.130412
H      7.395916     8.261009    14.799749     0.129745
H      0.585046    -0.122482    18.110482     0.136806
H      4.053041     2.164615    24.457509     0.436245
H      2.023500     7.846810    14.243386     0.123635
H      4.552660     9.277264    17.022705     0.130258
H      4.125525     5.297094    16.583603     0.124262
H      6.087759     6.196029    17.841033     0.132014
H      6.142122     7.736241    18.137926     0.130341
H      4.676918     8.639239    19.931759     0.130412
H      3.081416     6.164113    22.623757     0.129745
H      4.899546     4.707904    19.313024     0.136806
H      8.367541     2.420807    12.965997     0.436245
C      1.341809     1.552746     2.858158    -0.021601
C      1.693010     2.886588     2.464962    -0.139435
C      1.111415     3.950936     3.160041     0.000915
C      0.158774     3.741575     4.125817    -0.162402
C      8.402057     2.411953     4.487328     0.157288
C      0.402974     1.357865     3.855370    -0.187368
C      7.394190     2.162989     5.590573    -0.316837
C      8.089688     1.928624     6.932081     0.162063
C      8.461597     2.964484     7.731946    -0.169987
C      0.485813     2.784520     8.931743    -0.020125
C      0.781787     1.495738     9.347643    -0.130438
C      0.397797     0.407630     8.558756    -0.002031
C      8.333888     0.620154     7.348979    -0.163213
C      2.050250     0.380593     2.224952     0.604495
C      1.514389     5.357223     2.808010     0.592611
C      0.912085     3.968645     9.766787     0.613141
C      0.717070     8.865556     9.030541     0.591197
C      5.656309     3.255628     9.616344    -0.021601
C      6.007510     1.921786    10.009540    -0.139436
C      5.425915     0.857438     9.314461     0.000915
C      4.473274     1.066799     8.348685    -0.162402
C      4.087557     2.396421     7.987174     0.157288
C      4.717474     3.450509     8.619132    -0.187367
C      3.079690     2.645385     6.883929    -0.316837
C      3.775187     2.879750     5.542421     0.162063
C      4.147097     1.843890     4.742556    -0.169987
C      4.800313     2.023854     3.542759    -0.020125
C      5.096287     3.312636     3.126859    -0.130439
C      4.712297     4.400744     3.915746    -0.002032
C      4.019388     4.188220     5.125523    -0.163214
C      6.364750     4.427781    10.249550     0.604494
C      5.828889     9.290851     9.666492     0.592610
C      5.226585     0.839729     2.707715     0.613141
C      5.031570     5.782518     3.443961     0.591197
C      7.287191     8.064002    22.090846    -0.021600
C      6.935990     6.730160    22.484042    -0.139435
C      7.517585     5.665812    21.788963     0.000915
C      8.470226     5.875173    20.823187    -0.162402
C      0.226943     7.204795    20.461676     0.157288
C      8.226026     8.258883    21.093634    -0.187368
C      1.234810     7.453759    19.358431    -0.316837
C      0.539312     7.688124    18.016923     0.162063
C      0.167403     6.652264    17.217058    -0.169987
C      8.143187     6.832228    16.017261    -0.020124
C      7.847213     8.121010    15.601361    -0.130439
C      8.231203     9.209118    16.390248    -0.002031
C      0.295112     8.996594    17.600025    -0.163214
C      6.578750     9.236155    22.724052     0.604495
C      7.114611     4.259525    22.140994     0.592610
C      7.716915     5.648103    15.182217     0.613141
C      7.911930     0.751192    15.918463     0.591197
C      2.972690     6.361120    15.332660    -0.021601
C      2.621490     7.694962    14.939464    -0.139436
C      3.203085     8.759310    15.634543     0.000915
C      4.155726     8.549949    16.600319    -0.162403
C      4.541443     7.220327    16.961830     0.157288
C      3.911526     6.166239    16.329872    -0.187367
C      5.549310     6.971363    18.065075    -0.316837
C      4.853812     6.736998    19.406583     0.162063
C      4.481903     7.772858    20.206448    -0.169987
C      3.828687     7.592894    21.406245    -0.020125
C      3.532713     6.304112    21.822145    -0.130439
C      3.916703     5.216004    21.033258    -0.002031
C      4.609612     5.428528    19.823481    -0.163214
C      2.264250     5.188967    14.699454     0.604494
C      2.800111     0.325897    15.282512     0.592609
C      3.402415     8.777019    22.241289     0.613141
C      3.597430     3.834230    21.505043     0.591197
O      2.051976     9.158098     2.830465    -0.507518
O      2.523982     0.584956     1.047609    -0.627214
O      2.509313     5.546409     2.007646    -0.596956
O      1.006141     6.317675     3.347657    -0.565510
O      1.061367     5.050965     9.111376    -0.535259
O      1.130399     3.816281    10.961095    -0.572508
O      1.601542     8.724649     9.933695    -0.552032
O      0.094919     7.891306     8.603415    -0.560964
O      4.411145     8.057106     1.060832    -0.903274
O      6.366476     5.489976     9.644037    -0.507518
O      6.838482     4.223418    11.426893    -0.627214
O      6.823813     9.101665    10.466856    -0.596956
O      5.320641     8.330399     9.126845    -0.565511
O      5.375867     9.597109     3.363126    -0.535259
O      5.444899     0.992093     1.513407    -0.572508
O      5.916042     5.923425     2.540807    -0.552032
O      4.409419     6.756768     3.871087    -0.560964
O      0.096645     6.590968    11.413670    -0.903274
O      6.577024     0.458650    22.118539    -0.507518
O      6.105017     9.031792    23.901395    -0.627214
O      6.119687     4.070339    22.941358    -0.596956
O      7.622859     3.299073    21.601347    -0.565510
O      7.567633     4.565783    15.837628    -0.535259
O      7.498601     5.800467    13.987909    -0.572507
O      7.027458     0.892099    15.015309    -0.552032
O      8.534081     1.725442    16.345589    -0.560964
O      4.217855     1.559642    23.888172    -0.903275
O      2.262524     4.126772    15.304967    -0.507518
O      1.790517     5.393330    13.522111    -0.627214
O      1.805187     0.515083    14.482148    -0.596956
O      3.308359     1.286349    15.822159    -0.565511
O      3.253133     0.019639    21.585878    -0.535259
O      3.184101     8.624655    23.435597    -0.572507
O      2.712958     3.693323    22.408197    -0.552032
O      4.219581     2.859980    21.077917    -0.560964
O      8.532355     3.025780    13.535334    -0.903275

The following XYZ coordinates are in angstroms. Other properties are in atomic units.
The sperically averaged electron density of each atom fit to a function of the form exp(a - br)
eigen_1, eigen_2 and eigen_3 are the three eigenvalues of traceless quadrupole moment tensor
  atom number  atomic symbol              X              Y              Z     net charge C6 coefficient C8 coefficient C10 coefficient fluctuating dipole atomic polarizability isotropic forcefield polarizability              a              b squared Pearson coefficient          <r^3>          <r^4>         wp_QDO          m_QDO          q_QDO       dipole_x       dipole_y       dipole_z         dipole            Qxy            Qxz            Qyz     Q(x^2-y^2)  Q(3z^2 - R^2)        eigen_1        eigen_2        eigen_3 static polarizability      alpha(xx)      alpha(xy)      alpha(xz)      alpha(yy)      alpha(yz)      alpha(zz) atomic spin moment
            1             Zn       1.730805       6.674022       9.948415       1.008534      70.520139 0.15052953E+04  0.45407915E+05                                14.368399                           13.000391       0.296073       1.986746                    0.998980      42.899326     114.379039       0.482252       0.421039      -1.128271       0.061402      -0.010672       0.022956       0.066416      -0.006526       0.031474      -0.007714       0.216318       0.206674      -0.143022       0.039744       0.103278             15.699669      12.697482       0.096912      -1.652721      23.692537      -1.163578      10.708988           0.000000
            2             Zn       2.717013       7.530112       1.961491       1.003678      77.459858 0.15830256E+04  0.48461479E+05                                15.382959                           13.372654       0.152900       1.937177                    0.998716      43.628577     118.008094       0.472301       0.423622      -1.124131       0.032666       0.015494       0.012088       0.038122      -0.005042       0.053458      -0.006258       0.071741       0.283983      -0.083599      -0.033619       0.117218             17.390701      13.988991       3.024949      -2.278063      26.870010      -3.832816      11.313101           0.000004
            3             Zn       6.045305       7.974052       2.526087       1.008535      70.520103 0.15052943E+04  0.45407877E+05                                14.368393                           13.000386       0.296075       1.986747                    0.998980      42.899319     114.379003       0.482252       0.421039      -1.128271       0.061402       0.010672      -0.022956       0.066416       0.006526      -0.031475      -0.007714       0.216318       0.206674      -0.143022       0.039744       0.103278             15.699662      12.697476      -0.096912       1.652720      23.692526      -1.163576      10.708984          -0.000000
            4             Zn       7.031513       7.117962      10.513011       1.003678      77.459853 0.15830255E+04  0.48461473E+05                                15.382959                           13.372654       0.152900       1.937177                    0.998716      43.628573     118.008084       0.472301       0.423622      -1.124131       0.032666      -0.015493      -0.012088       0.038122       0.005042      -0.053458      -0.006258       0.071741       0.283983      -0.083599      -0.033619       0.117218             17.390701      13.988991      -3.024949       2.278063      26.870012      -3.832816      11.313101           0.000004
            5             Zn       6.898195       2.942726      15.000589       1.008535      70.520121 0.15052948E+04  0.45407894E+05                                14.368396                           13.000389       0.296073       1.986746                    0.998980      42.899321     114.379019       0.482252       0.421039      -1.128271      -0.061402       0.010672      -0.022956       0.066416      -0.006526       0.031475      -0.007714       0.216318       0.206674      -0.143022       0.039744       0.103278             15.699666      12.697480       0.096914      -1.652721      23.692532      -1.163577      10.708986           0.000001
            6             Zn       5.911987       2.086636      22.987513       1.003678      77.459878 0.15830260E+04  0.48461494E+05                                15.382962                           13.372656       0.152900       1.937177                    0.998716      43.628580     118.008111       0.472301       0.423622      -1.124131      -0.032667      -0.015494      -0.012088       0.038122      -0.005042       0.053458      -0.006258       0.071741       0.283983      -0.083599      -0.033619       0.117218             17.390705      13.988993       3.024952      -2.278063      26.870020      -3.832817      11.313103           0.000004
            7             Zn       2.583695       1.642696      22.422917       1.008536      70.520088 0.15052939E+04  0.45407859E+05                                14.368390                           13.000384       0.296075       1.986747                    0.998980      42.899314     114.378985       0.482252       0.421039      -1.128271      -0.061402      -0.010672       0.022956       0.066416       0.006526      -0.031475      -0.007714       0.216318       0.206673      -0.143022       0.039744       0.103278             15.699660      12.697475      -0.096914       1.652720      23.692522      -1.163576      10.708982           0.000000
            8             Zn       1.597487       2.498786      14.435993       1.003679      77.459823 0.15830245E+04  0.48461436E+05                                15.382954                           13.372649       0.152900       1.937177                    0.998716      43.628564     118.008046       0.472301       0.423622      -1.124131      -0.032666       0.015494       0.012088       0.038122       0.005042      -0.053458      -0.006258       0.071741       0.283983      -0.083599      -0.033619       0.117218             17.390697      13.988986      -3.024950       2.278062      26.870007      -3.832814      11.313098           0.000004
            9             Zn       4.314500       0.000000       0.000000       1.054074      81.261603 0.15510832E+04  0.47540361E+05                                17.075219                           14.243491      -0.042053       1.870436                    0.998841      44.204337     122.120521       0.407427       0.490489      -1.076893       0.000000       0.000000      -0.000000       0.000000      -0.019335       0.009060      -0.011165      -0.081263      -0.039450      -0.040045      -0.014015       0.054060             20.383537      14.454005      -0.343980      -1.852406      16.726824       0.668635      29.969781           0.000008
           10             Zn       0.000000       4.808374      12.474502       1.054074      81.261610 0.15510833E+04  0.47540368E+05                                17.075220                           14.243492      -0.042053       1.870436                    0.998841      44.204339     122.120530       0.407427       0.490489      -1.076893      -0.000000      -0.000000       0.000000       0.000000       0.019335      -0.009060      -0.011165      -0.081263      -0.039450      -0.040045      -0.014015       0.054060             20.383538      14.454006       0.343981       1.852405      16.726826       0.668636      29.969784           0.000008
           11              H       2.291000       3.038436       1.768884       0.123634       1.036918 0.78716144E+01  0.77714679E+02                                 1.745788                            1.683982      -1.298119       2.271176                    0.994674       3.688599      10.688424       0.459224       1.350959      -0.692651       0.025132       0.008811      -0.033211       0.042570       0.000467      -0.013727      -0.003664       0.006681       0.020500      -0.011571      -0.006373       0.017944              1.758591       1.771955       0.041989      -0.389117       1.589646      -0.039449       1.914173          -0.000000
           12              H       8.390840       4.468890       4.548203       0.130258       1.063129 0.81760857E+01  0.80713582E+02                                 1.725207                            1.679289      -1.045370       2.394584                    0.997795       3.435783       9.648847       0.479698       1.293412      -0.706967      -0.015975       0.030418       0.017027       0.038345      -0.005670      -0.010420       0.007974      -0.000675       0.005823      -0.010376      -0.006059       0.016435              1.722254       1.694272      -0.229499      -0.212534       1.877511       0.148533       1.594977           0.000003
           13              H       0.188975       0.488720       4.109101       0.124262       1.013004 0.77693680E+01  0.76022710E+02                                 1.690778                            1.651603      -1.058727       2.384111                    0.997444       3.506593       9.930121       0.475436       1.316609      -0.701089      -0.006026      -0.032656       0.012655       0.035536       0.003752      -0.008748      -0.006470      -0.013880      -0.006935      -0.013047      -0.001024       0.014071              1.683856       1.548137       0.138799      -0.138366       1.983119      -0.088519       1.520310          -0.000000
           14              H       6.855740       1.387655       5.366531       0.132014       1.019798 0.79628947E+01  0.79023103E+02                                 1.753477                            1.708262      -1.197590       2.313776                    0.993912       3.730532      10.919066       0.449111       1.374261      -0.688122      -0.012262      -0.024765      -0.004425       0.027987       0.007160      -0.002105       0.000321      -0.010073      -0.013515      -0.007760      -0.003277       0.011037              1.784580       1.970472       0.325970       0.209099       1.743399       0.130882       1.639867          -0.000001
           15              H       6.801378       2.927867       5.663424       0.130341       1.065599 0.84358452E+01  0.84988872E+02                                 1.807609                            1.759549      -1.300345       2.264368                    0.992044       3.823444      11.300006       0.441741       1.376275      -0.687418      -0.011778       0.022511       0.003432       0.025636      -0.002215      -0.001732       0.003114      -0.012433      -0.013480      -0.006062      -0.003590       0.009651              1.841361       2.124136      -0.403734       0.027621       1.778128      -0.008639       1.621819          -0.000002
           16              H       8.266582       3.830865       7.457257       0.130412       0.962981 0.73734442E+01  0.71113706E+02                                 1.632260                            1.609200      -0.874551       2.479174                    0.999001       3.362144       9.410259       0.482217       1.316986      -0.702001      -0.009062       0.035863      -0.012150       0.038935      -0.006622       0.006693      -0.006953      -0.020434      -0.001371      -0.013819      -0.003007       0.016825              1.621878       1.433839      -0.114651       0.071056       1.883394      -0.087184       1.548402           0.000001
           17              H       1.233084       1.355739      10.149255       0.129744       1.020448 0.77503480E+01  0.75825570E+02                                 1.704359                            1.654850      -1.107823       2.366488                    0.997283       3.474792       9.854380       0.472481       1.325034      -0.699644       0.019571      -0.007282       0.035319       0.041030       0.001972       0.010582      -0.003383       0.001283       0.023532      -0.011429      -0.002997       0.014426              1.706808       1.588769      -0.058959       0.283327       1.566199      -0.073362       1.965456          -0.000000
           18              H       8.043954       9.739230       6.838522       0.136805       0.977958 0.73203174E+01  0.70017970E+02                                 1.610292                            1.573310      -0.884371       2.476473                    0.999396       3.231614       8.818557       0.505006       1.268032      -0.713294      -0.014963      -0.030635      -0.020179       0.039619       0.003797       0.008040       0.007966      -0.007434       0.008141      -0.010237      -0.004006       0.014244              1.603037       1.397634       0.145208       0.144385       1.780601       0.196630       1.630875           0.000006
           19              H       4.575959       7.452133       0.491495       0.436242       0.385754 0.23534126E+01  0.17760388E+02                                 1.047436                            1.041763      -1.263507       2.487509                    0.999944       2.201365       6.215277       0.469332       1.729303      -0.629942       0.007569      -0.023631      -0.023084       0.033891      -0.001595      -0.003512       0.010726      -0.011828       0.001215      -0.009215      -0.005459       0.014674              1.050083       0.952779      -0.026407      -0.040671       1.056192       0.075170       1.141279           0.000003
           20              H       6.605500       1.769938      10.705618       0.123634       1.036917 0.78716094E+01  0.77714617E+02                                 1.745788                            1.683981      -1.298119       2.271176                    0.994674       3.688598      10.688420       0.459224       1.350959      -0.692651       0.025132      -0.008811       0.033211       0.042570      -0.000467       0.013727      -0.003664       0.006681       0.020500      -0.011571      -0.006373       0.017944              1.758591       1.771955      -0.041989       0.389117       1.589646      -0.039449       1.914172          -0.000000
           21              H       4.076340       0.339484       7.926299       0.130258       1.063128 0.81760806E+01  0.80713517E+02                                 1.725206                            1.679288      -1.045370       2.394584                    0.997795       3.435782       9.648842       0.479698       1.293411      -0.706967      -0.015975      -0.030418      -0.017027       0.038345       0.005670       0.010420       0.007974      -0.000675       0.005823      -0.010376      -0.006059       0.016435              1.722253       1.694272       0.229499       0.212534       1.877510       0.148533       1.594977           0.000003
           22              H       4.503475       4.319654       8.365401       0.124262       1.013004 0.77693680E+01  0.76022710E+02                                 1.690778                            1.651603      -1.058727       2.384111                    0.997444       3.506593       9.930121       0.475436       1.316609      -0.701089      -0.006026       0.032656      -0.012655       0.035536      -0.003752       0.008748      -0.006470      -0.013880      -0.006935      -0.013047      -0.001024       0.014071              1.683856       1.548137      -0.138799       0.138366       1.983119      -0.088519       1.520310          -0.000000
           23              H       2.541241       3.420719       7.107971       0.132014       1.019798 0.79628907E+01  0.79023057E+02                                 1.753476                            1.708262      -1.197590       2.313776                    0.993912       3.730532      10.919067       0.449111       1.374261      -0.688122      -0.012262       0.024765       0.004425       0.027987      -0.007160       0.002105       0.000321      -0.010073      -0.013515      -0.007760      -0.003277       0.011037              1.784579       1.970471      -0.325970      -0.209098       1.743399       0.130882       1.639868          -0.000001
           24              H       2.486878       1.880507       6.811078       0.130341       1.065600 0.84358503E+01  0.84988931E+02                                 1.807610                            1.759549      -1.300346       2.264368                    0.992044       3.823445      11.300007       0.441741       1.376274      -0.687418      -0.011778      -0.022511      -0.003432       0.025636       0.002215       0.001732       0.003114      -0.012433      -0.013480      -0.006062      -0.003590       0.009651              1.841361       2.124136       0.403734      -0.027621       1.778129      -0.008639       1.621819          -0.000002
           25              H       3.952082       0.977509       5.017245       0.130412       0.962980 0.73734399E+01  0.71113649E+02                                 1.632259                            1.609199      -0.874551       2.479174                    0.999001       3.362143       9.410253       0.482217       1.316985      -0.702001      -0.009062      -0.035863       0.012150       0.038935       0.006622      -0.006693      -0.006953      -0.020434      -0.001371      -0.013819      -0.003007       0.016825              1.621877       1.433838       0.114651      -0.071056       1.883392      -0.087184       1.548401           0.000001
           26              H       5.547584       3.452635       2.325247       0.129744       1.020447 0.77503402E+01  0.75825474E+02                                 1.704358                            1.654849      -1.107822       2.366489                    0.997283       3.474790       9.854373       0.472481       1.325034      -0.699644       0.019571       0.007282      -0.035319       0.041030      -0.001972      -0.010582      -0.003383       0.001283       0.023532      -0.011429      -0.002997       0.014426              1.706807       1.588768       0.058959      -0.283326       1.566198      -0.073362       1.965455          -0.000000
           27              H       3.729454       4.908844       5.635980       0.136805       0.977957 0.73203095E+01  0.70017878E+02                                 1.610291                            1.573310      -0.884371       2.476473                    0.999396       3.231612       8.818552       0.505006       1.268033      -0.713294      -0.014963       0.030635       0.020179       0.039619      -0.003797      -0.008040       0.007966      -0.007434       0.008141      -0.010237      -0.004007       0.014244              1.603036       1.397634      -0.145207      -0.144384       1.780601       0.196629       1.630875           0.000006
           28              H       0.261459       7.195941      11.983007       0.436242       0.385754 0.23534110E+01  0.17760374E+02                                 1.047435                            1.041763      -1.263506       2.487509                    0.999944       2.201364       6.215274       0.469332       1.729304      -0.629942       0.007569       0.023631       0.023084       0.033891       0.001595       0.003512       0.010726      -0.011828       0.001215      -0.009215      -0.005459       0.014674              1.050083       0.952779       0.026407       0.040671       1.056192       0.075170       1.141278           0.000003
           29              H       6.338000       6.578312      23.180120       0.123635       1.036916 0.78715984E+01  0.77714477E+02                                 1.745786                            1.683979      -1.298117       2.271177                    0.994674       3.688595      10.688407       0.459225       1.350958      -0.692651      -0.025132      -0.008811       0.033211       0.042570       0.000467      -0.013727      -0.003664       0.006681       0.020500      -0.011571      -0.006373       0.017944              1.758589       1.771953       0.041989      -0.389117       1.589644      -0.039449       1.914170          -0.000000
           30              H       0.238160       5.147858      20.400801       0.130258       1.063130 0.81760927E+01  0.80713665E+02                                 1.725207                            1.679290      -1.045371       2.394583                    0.997795       3.435784       9.648849       0.479698       1.293411      -0.706967       0.015975      -0.030418      -0.017027       0.038345      -0.005670      -0.010420       0.007974      -0.000675       0.005823      -0.010376      -0.006059       0.016435              1.722254       1.694273      -0.229499      -0.212534       1.877512       0.148533       1.594978           0.000004
           31              H       8.440025       9.128028      20.839903       0.124262       1.013004 0.77693726E+01  0.76022769E+02                                 1.690779                            1.651603      -1.058728       2.384111                    0.997444       3.506594       9.930126       0.475435       1.316609      -0.701088       0.006026       0.032655      -0.012655       0.035536       0.003752      -0.008748      -0.006470      -0.013880      -0.006935      -0.013047      -0.001024       0.014071              1.683856       1.548138       0.138799      -0.138366       1.983120      -0.088519       1.520311          -0.000000
           32              H       1.773259       8.229093      19.582473       0.132014       1.019798 0.79628946E+01  0.79023102E+02                                 1.753476                            1.708262      -1.197590       2.313776                    0.993912       3.730533      10.919069       0.449111       1.374260      -0.688122       0.012262       0.024765       0.004425       0.027987       0.007160      -0.002105       0.000321      -0.010073      -0.013515      -0.007760      -0.003277       0.011037              1.784579       1.970471       0.325970       0.209098       1.743399       0.130882       1.639867          -0.000001
           33              H       1.827622       6.688881      19.285580       0.130341       1.065599 0.84358447E+01  0.84988868E+02                                 1.807610                            1.759549      -1.300346       2.264368                    0.992044       3.823444      11.300007       0.441741       1.376275      -0.687418       0.011778      -0.022511      -0.003432       0.025636      -0.002215      -0.001732       0.003114      -0.012433      -0.013480      -0.006062      -0.003590       0.009651              1.841361       2.124136      -0.403734       0.027621       1.778129      -0.008639       1.621819          -0.000001
           34              H       0.362418       5.785883      17.491747       0.130412       0.962980 0.73734442E+01  0.71113706E+02                                 1.632260                            1.609200      -0.874552       2.479173                    0.999001       3.362144       9.410259       0.482217       1.316986      -0.702001       0.009062      -0.035863       0.012150       0.038935      -0.006622       0.006693      -0.006953      -0.020434      -0.001371      -0.013819      -0.003007       0.016825              1.621878       1.433839      -0.114651       0.071056       1.883394      -0.087184       1.548402           0.000002
           35              H       7.395916       8.261009      14.799749       0.129745       1.020446 0.77503227E+01  0.75825258E+02                                 1.704356                            1.654847      -1.107820       2.366490                    0.997283       3.474786       9.854358       0.472482       1.325034      -0.699644      -0.019571       0.007282      -0.035319       0.041030       0.001972       0.010582      -0.003383       0.001283       0.023532      -0.011429      -0.002997       0.014426              1.706805       1.588766      -0.058959       0.283326       1.566196      -0.073361       1.965452          -0.000000
           36              H       0.585046      -0.122482      18.110482       0.136806       0.977958 0.73203150E+01  0.70017941E+02                                 1.610291                            1.573310      -0.884371       2.476473                    0.999396       3.231613       8.818554       0.505006       1.268032      -0.713294       0.014963       0.030635       0.020179       0.039619       0.003797       0.008040       0.007966      -0.007434       0.008141      -0.010237      -0.004006       0.014244              1.603037       1.397634       0.145207       0.144384       1.780601       0.196629       1.630875           0.000007
           37              H       4.053041       2.164615      24.457509       0.436245       0.385753 0.23534007E+01  0.17760275E+02                                 1.047432                            1.041760      -1.263507       2.487509                    0.999944       2.201358       6.215251       0.469334       1.729301      -0.629942      -0.007569       0.023631       0.023084       0.033891      -0.001595      -0.003512       0.010726      -0.011828       0.001215      -0.009215      -0.005459       0.014674              1.050080       0.952776      -0.026407      -0.040671       1.056188       0.075170       1.141275           0.000003
           38              H       2.023500       7.846810      14.243386       0.123635       1.036915 0.78715872E+01  0.77714346E+02                                 1.745785                            1.683979      -1.298116       2.271178                    0.994674       3.688593      10.688403       0.459224       1.350959      -0.692651      -0.025132       0.008811      -0.033211       0.042570      -0.000467       0.013727      -0.003664       0.006681       0.020500      -0.011571      -0.006373       0.017944              1.758588       1.771952      -0.041988       0.389116       1.589644      -0.039449       1.914169          -0.000000
           39              H       4.552660       9.277264      17.022705       0.130258       1.063129 0.81760872E+01  0.80713599E+02                                 1.725207                            1.679289      -1.045371       2.394583                    0.997795       3.435783       9.648846       0.479698       1.293412      -0.706967       0.015975       0.030418       0.017027       0.038345       0.005670       0.010420       0.007974      -0.000675       0.005823      -0.010376      -0.006059       0.016435              1.722254       1.694272       0.229499       0.212534       1.877511       0.148533       1.594977           0.000004
           40              H       4.125525       5.297094      16.583603       0.124262       1.013004 0.77693682E+01  0.76022717E+02                                 1.690779                            1.651603      -1.058728       2.384111                    0.997444       3.506593       9.930123       0.475435       1.316609      -0.701088       0.006026      -0.032656       0.012655       0.035536      -0.003752       0.008748      -0.006470      -0.013880      -0.006935      -0.013047      -0.001024       0.014071              1.683856       1.548137      -0.138799       0.138366       1.983120      -0.088519       1.520311           0.000000
           41              H       6.087759       6.196029      17.841033       0.132014       1.019797 0.79628891E+01  0.79023042E+02                                 1.753477                            1.708262      -1.197590       2.313775                    0.993912       3.730532      10.919069       0.449111       1.374262      -0.688122       0.012262      -0.024765      -0.004425       0.027987      -0.007160       0.002105       0.000321      -0.010073      -0.013515      -0.007760      -0.003277       0.011037              1.784579       1.970471      -0.325970      -0.209098       1.743399       0.130882       1.639868          -0.000001
           42              H       6.142122       7.736241      18.137926       0.130341       1.065599 0.84358454E+01  0.84988874E+02                                 1.807610                            1.759549      -1.300345       2.264368                    0.992044       3.823444      11.300006       0.441741       1.376275      -0.687418       0.011778       0.022511       0.003432       0.025636       0.002215       0.001732       0.003114      -0.012433      -0.013480      -0.006062      -0.003590       0.009651              1.841361       2.124136       0.403734      -0.027621       1.778128      -0.008639       1.621819          -0.000001
           43              H       4.676918       8.639239      19.931759       0.130412       0.962980 0.73734435E+01  0.71113702E+02                                 1.632261                            1.609201      -0.874552       2.479173                    0.999001       3.362144       9.410261       0.482216       1.316986      -0.702001       0.009062       0.035863      -0.012150       0.038935       0.006622      -0.006693      -0.006953      -0.020434      -0.001371      -0.013819      -0.003007       0.016825              1.621878       1.433839       0.114651      -0.071056       1.883394      -0.087184       1.548402           0.000001
           44              H       3.081416       6.164113      22.623757       0.129745       1.020445 0.77503223E+01  0.75825256E+02                                 1.704356                            1.654847      -1.107820       2.366490                    0.997283       3.474786       9.854359       0.472482       1.325034      -0.699644      -0.019571      -0.007282       0.035319       0.041030      -0.001972      -0.010582      -0.003383       0.001283       0.023532      -0.011429      -0.002997       0.014426              1.706805       1.588766       0.058959      -0.283326       1.566196      -0.073361       1.965452          -0.000000
           45              H       4.899546       4.707904      19.313024       0.136806       0.977958 0.73203152E+01  0.70017940E+02                                 1.610291                            1.573310      -0.884371       2.476473                    0.999396       3.231613       8.818553       0.505006       1.268031      -0.713294       0.014963      -0.030635      -0.020179       0.039619      -0.003797      -0.008040       0.007966      -0.007434       0.008141      -0.010237      -0.004006       0.014244              1.603036       1.397634      -0.145207      -0.144384       1.780601       0.196629       1.630875           0.000006
           46              H       8.367541       2.420807      12.965997       0.436245       0.385753 0.23534007E+01  0.17760275E+02                                 1.047432                            1.041760      -1.263507       2.487509                    0.999944       2.201358       6.215251       0.469334       1.729301      -0.629942      -0.007569      -0.023631      -0.023084       0.033891       0.001595       0.003512       0.010726      -0.011828       0.001215      -0.009215      -0.005459       0.014674              1.050080       0.952776       0.026407       0.040671       1.056188       0.075170       1.141275           0.000003
           47              C       1.341809       1.552746       2.858158      -0.021601      37.635050 0.46449287E+03  0.11030953E+05                                 9.737911                            7.162919      -0.096761       1.967614                    0.999040      27.753747      78.518488       0.622644       0.414221      -1.072509      -0.026871       0.035006       0.023470       0.049983       0.002649      -0.000954      -0.011942      -0.028020       0.057799      -0.023892      -0.002093       0.025985             11.589891      10.439535      -2.452537      -5.140976      13.953100       2.857117      10.377037          -0.000012
           48              C       1.693010       2.886588       2.464962      -0.139435      33.405631 0.50558166E+03  0.12428584E+05                                 9.228293                            7.699396      -0.368815       1.841903                    0.998712      31.370441      94.317622       0.566660       0.439697      -1.042623      -0.011736       0.000144       0.010166       0.015528       0.011282       0.008165      -0.014523       0.057360       0.078338      -0.047292       0.015811       0.031482              9.905364       7.769784      -0.675029      -2.499856      13.966495       0.969715       7.979814          -0.000011
           49              C       1.111415       3.950936       3.160041       0.000915      35.173726 0.43490320E+03  0.10177009E+05                                 9.339506                            6.964811      -0.069608       1.987643                    0.999097      27.167054      76.719812       0.625779       0.418271      -1.068082      -0.015007      -0.035530       0.019096       0.043038      -0.006842      -0.002569       0.009013       0.012059       0.006895      -0.013817       0.001271       0.012545             10.861618       9.153998       1.617373      -3.762432      15.035706      -1.447021       8.395149          -0.000009
           50              C       0.158774       3.741575       4.125817      -0.162402      32.068566 0.46279713E+03  0.11081971E+05                                 8.841620                            7.251112       0.040977       1.987021                    0.999030      30.046709      87.957917       0.600385       0.426039      -1.055254       0.014998       0.011025      -0.013016       0.022713      -0.020651       0.023315       0.024478       0.021670       0.058055      -0.049111       0.011965       0.037146              9.625701       9.545538       1.641183      -4.152347      10.395392      -2.172364       8.936174          -0.000005
           51              C       8.402057       2.411953       4.487328       0.157288      31.355067 0.40980536E+03  0.94654662E+04                                 8.833546                            6.872473       0.049589       2.039516                    0.999537      25.772927      72.741027       0.613567       0.432195      -1.057446      -0.023084      -0.007266       0.032490       0.040512       0.008533      -0.032914      -0.007041       0.013456       0.030731      -0.027497      -0.013866       0.041364             10.217736      10.002983       0.351912      -5.559369       9.011776      -0.525891      11.638449          -0.000008
           52              C       0.402974       1.357865       3.855370      -0.187368      33.273461 0.46449732E+03  0.11144222E+05                                 9.054351                            7.250497       0.044513       1.980221                    0.999332      30.515310      89.713921       0.601528       0.424408      -1.055192       0.024839       0.000428      -0.009810       0.026709       0.015631       0.025981      -0.031107       0.001508       0.013062      -0.048714       0.013311       0.035403             10.092950      10.403456      -1.344216      -5.351831       9.211867       1.902843      10.663526          -0.000010
           53              C       7.394190       2.162989       5.590573      -0.316837      33.423942 0.48267634E+03  0.11724063E+05                                 9.152255                            7.313675      -0.430788       1.841871                    0.996125      31.524908      94.091911       0.606789       0.415572      -1.057861       0.060608      -0.000286       0.013920       0.062187       0.004601      -0.011604       0.004942      -0.061639      -0.018372      -0.033376      -0.001277       0.034653             10.712158      11.276032      -0.002580       0.087830       6.166394      -1.145209      14.694047          -0.000004
           54              C       8.089688       1.928624       6.932081       0.162063      30.399252 0.39608465E+03  0.90889129E+04                                 8.686316                            6.777609      -0.105399       1.994737                    0.999491      25.641156      72.599281       0.613742       0.434907      -1.053713      -0.022051       0.007059      -0.037931       0.044439      -0.002284       0.021310      -0.007701       0.002220       0.062368      -0.020619      -0.012607       0.033226             10.059017       6.462539      -0.106352       3.576543       8.928138      -0.593901      14.786373          -0.000005
           55              C       8.461597       2.964484       7.731946      -0.169987      30.860575 0.45481099E+03  0.10885606E+05                                 8.704859                            7.258466      -0.173656       1.920904                    0.998158      30.280061      89.750569       0.589107       0.434400      -1.046073       0.009723       0.001248       0.021337       0.023481      -0.012266      -0.019036      -0.037681       0.011170      -0.043388      -0.052688       0.020115       0.032573              9.517099       6.830352       0.584759       3.016761       8.861893       2.309608      12.859051          -0.000004
           56              C       0.485813       2.784520       8.931743      -0.020125      35.975326 0.46320571E+03  0.11037240E+05                                 9.572131                            7.249420      -0.202324       1.945797                    0.998169      27.724649      79.610752       0.604165       0.425465      -1.061058      -0.015278      -0.033378      -0.026842       0.045476       0.000965      -0.004694      -0.018874       0.000883       0.025231      -0.018355      -0.004229       0.022585             11.271985       6.917477       0.746525       2.573429      14.458019       3.584639      12.440457          -0.000008
           57              C       0.781787       1.495738       9.347643      -0.130438      31.370277 0.46582561E+03  0.11225897E+05                                 8.855112                            7.391609      -0.216709       1.905421                    0.998438      30.385702      90.630048       0.577860       0.439831      -1.041921      -0.015738      -0.002247      -0.010117       0.018844       0.005475      -0.010163      -0.019482       0.067308       0.046739      -0.047534       0.012240       0.035294              9.584775       6.365401       0.116541       1.479031      14.204262       0.690164       8.184663          -0.000003
           58              C       0.397797       0.407630       8.558756      -0.002031      36.070079 0.45574851E+03  0.10785866E+05                                 9.535678                            7.152244      -0.104842       1.977668                    0.998818      27.317874      77.476844       0.614873       0.420911      -1.066847      -0.027067       0.036226      -0.006842       0.045736       0.010073       0.009962       0.008778       0.022631      -0.003417      -0.016611      -0.005830       0.022441             11.228847       6.672559      -0.760360       2.349892      16.983199      -2.700610      10.030783          -0.000003
           59              C       8.333888       0.620154       7.348979      -0.163213      30.629245 0.46067509E+03  0.11006267E+05                                 8.558087                            7.230721       0.029825       1.985040                    0.998776      29.853161      86.976760       0.602367       0.425598      -1.056700      -0.002391      -0.017861       0.022695       0.028979       0.016941      -0.014527       0.023178       0.034030       0.027192      -0.042688       0.016907       0.025781              9.176541       6.201511      -0.674302       2.496837      10.506971      -2.586765      10.821142           0.000003
           60              C       2.050250       0.380593       2.224952       0.604495      23.075450 0.25459989E+03  0.53037944E+04                                 7.535815                            5.696375      -0.122011       2.015629                    0.999509      22.521457      63.555012       0.615187       0.477937      -1.015060       0.029031      -0.049063      -0.026117       0.062706       0.046716       0.055878      -0.006112       0.123955      -0.025226      -0.082852      -0.022511       0.105363              8.744950       6.386622      -2.341481      -2.640339      10.950531       1.273689       8.897698           0.000007
           61              C       1.514389       5.357223       2.808010       0.592611      22.565883 0.25823307E+03  0.53934551E+04                                 7.431752                            5.730948      -0.200481       1.987513                    0.999271      22.622432      63.725212       0.614863       0.476949      -1.016548       0.032728       0.038334      -0.017896       0.053487      -0.008997       0.065884       0.015012       0.114725       0.160219      -0.088530      -0.020530       0.109060              8.469196       7.106411       1.696983      -2.089746      12.631299      -1.679101       5.669878           0.000011
           62              C       0.912085       3.968645       9.766787       0.613141      22.356787 0.25266763E+03  0.52704997E+04                                 7.479888                            5.741416      -0.190134       1.997888                    0.999340      22.569538      64.407844       0.600184       0.489237      -1.005897       0.018733       0.053857       0.022644       0.061353      -0.066033      -0.014609      -0.021995       0.124531      -0.142754      -0.085044      -0.029648       0.114691              8.665623       4.831940       1.314387       0.317985      10.398015       2.226847      10.766913           0.000010
           63              C       0.717070       8.865556       9.030541       0.591197      22.852782 0.25913023E+03  0.54136522E+04                                 7.476005                            5.721448      -0.138484       2.003436                    0.999455      22.637981      63.653252       0.618883       0.473724      -1.018883       0.015921      -0.035527       0.028981       0.048533      -0.001576      -0.063264       0.038387       0.101497       0.174520      -0.092084      -0.019014       0.111098              8.661652       6.347252      -0.323953       1.628427      13.562818      -2.548050       6.074887           0.000020
           64              C       5.656309       3.255628       9.616344      -0.021601      37.635059 0.46449298E+03  0.11030956E+05                                 9.737913                            7.162920      -0.096763       1.967614                    0.999040      27.753751      78.518510       0.622644       0.414221      -1.072509      -0.026871      -0.035006      -0.023470       0.049983      -0.002649       0.000955      -0.011942      -0.028020       0.057799      -0.023892      -0.002093       0.025985             11.589894      10.439537       2.452538       5.140978      13.953105       2.857118      10.377039          -0.000012
           65              C       6.007510       1.921786      10.009540      -0.139436      33.405648 0.50558199E+03  0.12428595E+05                                 9.228297                            7.699400      -0.368816       1.841903                    0.998712      31.370451      94.317669       0.566660       0.439697      -1.042623      -0.011736      -0.000144      -0.010166       0.015528      -0.011282      -0.008165      -0.014523       0.057359       0.078338      -0.047292       0.015810       0.031482              9.905369       7.769787       0.675029       2.499857      13.966504       0.969716       7.979817          -0.000011
           66              C       5.425915       0.857438       9.314461       0.000915      35.173730 0.43490322E+03  0.10177010E+05                                 9.339507                            6.964812      -0.069608       1.987643                    0.999097      27.167056      76.719822       0.625779       0.418271      -1.068082      -0.015007       0.035530      -0.019096       0.043038       0.006842       0.002569       0.009013       0.012059       0.006896      -0.013817       0.001271       0.012545             10.861619       9.153999      -1.617374       3.762432      15.035710      -1.447021       8.395149          -0.000008
           67              C       4.473274       1.066799       8.348685      -0.162402      32.068571 0.46279721E+03  0.11081973E+05                                 8.841621                            7.251113       0.040977       1.987021                    0.999030      30.046711      87.957925       0.600385       0.426039      -1.055254       0.014997      -0.011025       0.013016       0.022713       0.020651      -0.023315       0.024478       0.021670       0.058055      -0.049111       0.011965       0.037146              9.625703       9.545539      -1.641184       4.152348      10.395393      -2.172364       8.936175          -0.000005
           68              C       4.087557       2.396421       7.987174       0.157288      31.355071 0.40980541E+03  0.94654675E+04                                 8.833547                            6.872474       0.049589       2.039516                    0.999537      25.772928      72.741032       0.613567       0.432195      -1.057446      -0.023084       0.007266      -0.032490       0.040512      -0.008533       0.032914      -0.007041       0.013456       0.030731      -0.027497      -0.013866       0.041364             10.217738      10.002984      -0.351913       5.559370       9.011777      -0.525891      11.638452          -0.000007
           69              C       4.717474       3.450509       8.619132      -0.187367      33.273459 0.46449728E+03  0.11144221E+05                                 9.054351                            7.250496       0.044514       1.980222                    0.999332      30.515309      89.713918       0.601528       0.424408      -1.055192       0.024839      -0.000428       0.009810       0.026709      -0.015631      -0.025981      -0.031107       0.001508       0.013062      -0.048714       0.013311       0.035403             10.092949      10.403455       1.344215       5.351831       9.211867       1.902842      10.663526          -0.000009
           70              C       3.079690       2.645385       6.883929      -0.316837      33.423915 0.48267581E+03  0.11724047E+05                                 9.152250                            7.313671      -0.430789       1.841871                    0.996125      31.524900      94.091876       0.606789       0.415572      -1.057861       0.060608       0.000286      -0.013921       0.062187      -0.004601       0.011604       0.004942      -0.061639      -0.018372      -0.033376      -0.001277       0.034653             10.712152      11.276020       0.002581      -0.087829       6.166393      -1.145209      14.694042          -0.000005
           71              C       3.775187       2.879750       5.542421       0.162063      30.399257 0.39608468E+03  0.90889139E+04                                 8.686317                            6.777610      -0.105399       1.994737                    0.999491      25.641156      72.599284       0.613742       0.434907      -1.053713      -0.022051      -0.007060       0.037931       0.044439       0.002284      -0.021310      -0.007701       0.002220       0.062367      -0.020619      -0.012607       0.033226             10.059020       6.462542       0.106353      -3.576547       8.928135      -0.593903      14.786381          -0.000005
           72              C       4.147097       1.843890       4.742556      -0.169987      30.860579 0.45481109E+03  0.10885609E+05                                 8.704861                            7.258468      -0.173657       1.920904                    0.998158      30.280061      89.750570       0.589107       0.434400      -1.046073       0.009723      -0.001248      -0.021337       0.023481       0.012266       0.019036      -0.037681       0.011170      -0.043388      -0.052688       0.020115       0.032573              9.517100       6.830355      -0.584761      -3.016764       8.861892       2.309608      12.859053          -0.000004
           73              C       4.800313       2.023854       3.542759      -0.020125      35.975343 0.46320596E+03  0.11037247E+05                                 9.572135                            7.249423      -0.202324       1.945797                    0.998169      27.724659      79.610793       0.604165       0.425465      -1.061058      -0.015278       0.033378       0.026842       0.045476      -0.000965       0.004694      -0.018874       0.000883       0.025231      -0.018355      -0.004229       0.022585             11.271989       6.917480      -0.746526      -2.573430      14.458025       3.584641      12.440461          -0.000008
           74              C       5.096287       3.312636       3.126859      -0.130439      31.370274 0.46582556E+03  0.11225895E+05                                 8.855112                            7.391609      -0.216708       1.905421                    0.998438      30.385700      90.630040       0.577860       0.439831      -1.041921      -0.015738       0.002247       0.010117       0.018844      -0.005475       0.010163      -0.019482       0.067308       0.046739      -0.047534       0.012240       0.035294              9.584775       6.365401      -0.116541      -1.479031      14.204261       0.690164       8.184662          -0.000003
           75              C       4.712297       4.400744       3.915746      -0.002032      36.070089 0.45574865E+03  0.10785870E+05                                 9.535680                            7.152245      -0.104842       1.977668                    0.998818      27.317879      77.476860       0.614873       0.420911      -1.066847      -0.027067      -0.036226       0.006842       0.045736      -0.010073      -0.009962       0.008778       0.022631      -0.003417      -0.016611      -0.005830       0.022441             11.228848       6.672560       0.760361      -2.349893      16.983201      -2.700611      10.030784          -0.000002
           76              C       4.019388       4.188220       5.125523      -0.163214      30.629258 0.46067536E+03  0.11006275E+05                                 8.558089                            7.230723       0.029825       1.985040                    0.998776      29.853168      86.976783       0.602367       0.425598      -1.056700      -0.002391       0.017861      -0.022695       0.028979      -0.016941       0.014527       0.023178       0.034030       0.027192      -0.042688       0.016907       0.025781              9.176544       6.201514       0.674304      -2.496839      10.506971      -2.586766      10.821146           0.000003
           77              C       6.364750       4.427781      10.249550       0.604494      23.075454 0.25459993E+03  0.53037956E+04                                 7.535816                            5.696376      -0.122011       2.015629                    0.999509      22.521460      63.555023       0.615187       0.477937      -1.015060       0.029031       0.049063       0.026117       0.062706      -0.046716      -0.055878      -0.006112       0.123955      -0.025226      -0.082852      -0.022511       0.105363              8.744952       6.386623       2.341482       2.640339      10.950533       1.273690       8.897699           0.000008
           78              C       5.828889       9.290851       9.666492       0.592610      22.565894 0.25823320E+03  0.53934587E+04                                 7.431754                            5.730949      -0.200481       1.987512                    0.999271      22.622440      63.725239       0.614863       0.476949      -1.016548       0.032728      -0.038334       0.017896       0.053487       0.008997      -0.065884       0.015012       0.114724       0.160219      -0.088530      -0.020530       0.109060              8.469199       7.106413      -1.696984       2.089747      12.631304      -1.679102       5.669880           0.000011
           79              C       5.226585       0.839729       2.707715       0.613141      22.356785 0.25266760E+03  0.52704990E+04                                 7.479888                            5.741416      -0.190134       1.997888                    0.999340      22.569537      64.407842       0.600184       0.489238      -1.005897       0.018733      -0.053857      -0.022644       0.061353       0.066033       0.014609      -0.021995       0.124531      -0.142754      -0.085044      -0.029648       0.114691              8.665623       4.831940      -1.314387      -0.317985      10.398015       2.226848      10.766914           0.000010
           80              C       5.031570       5.782518       3.443961       0.591197      22.852776 0.25913014E+03  0.54136500E+04                                 7.476004                            5.721448      -0.138483       2.003436                    0.999455      22.637976      63.653238       0.618883       0.473724      -1.018883       0.015921       0.035526      -0.028981       0.048533       0.001576       0.063264       0.038387       0.101497       0.174519      -0.092084      -0.019013       0.111097              8.661651       6.347251       0.323953      -1.628427      13.562816      -2.548049       6.074886           0.000020
           81              C       7.287191       8.064002      22.090846      -0.021600      37.635036 0.46449265E+03  0.11030946E+05                                 9.737908                            7.162917      -0.096761       1.967614                    0.999040      27.753740      78.518463       0.622644       0.414221      -1.072509       0.026871      -0.035006      -0.023470       0.049983       0.002649      -0.000954      -0.011942      -0.028020       0.057799      -0.023892      -0.002093       0.025985             11.589888      10.439533      -2.452537      -5.140975      13.953097       2.857116      10.377034          -0.000012
           82              C       6.935990       6.730160      22.484042      -0.139435      33.405642 0.50558188E+03  0.12428591E+05                                 9.228296                            7.699399      -0.368815       1.841903                    0.998712      31.370444      94.317634       0.566660       0.439697      -1.042623       0.011736      -0.000144      -0.010166       0.015528       0.011282       0.008166      -0.014523       0.057360       0.078338      -0.047292       0.015810       0.031482              9.905367       7.769785      -0.675029      -2.499856      13.966501       0.969715       7.979815          -0.000011
           83              C       7.517585       5.665812      21.788963       0.000915      35.173722 0.43490312E+03  0.10177007E+05                                 9.339505                            6.964810      -0.069608       1.987644                    0.999097      27.167052      76.719804       0.625779       0.418271      -1.068082       0.015006       0.035530      -0.019096       0.043038      -0.006842      -0.002569       0.009013       0.012059       0.006895      -0.013817       0.001271       0.012545             10.861617       9.153997       1.617374      -3.762431      15.035706      -1.447022       8.395148          -0.000009
           84              C       8.470226       5.875173      20.823187      -0.162402      32.068565 0.46279710E+03  0.11081970E+05                                 8.841619                            7.251111       0.040977       1.987021                    0.999030      30.046709      87.957914       0.600385       0.426039      -1.055254      -0.014997      -0.011025       0.013016       0.022713      -0.020651       0.023315       0.024478       0.021670       0.058056      -0.049111       0.011965       0.037146              9.625701       9.545537       1.641183      -4.152347      10.395392      -2.172364       8.936173          -0.000004
           85              C       0.226943       7.204795      20.461676       0.157288      31.355068 0.40980539E+03  0.94654670E+04                                 8.833547                            6.872474       0.049589       2.039516                    0.999537      25.772928      72.741033       0.613567       0.432195      -1.057446       0.023084       0.007266      -0.032490       0.040512       0.008533      -0.032914      -0.007041       0.013456       0.030731      -0.027497      -0.013866       0.041364             10.217737      10.002984       0.351912      -5.559369       9.011777      -0.525891      11.638450          -0.000007
           86              C       8.226026       8.258883      21.093634      -0.187368      33.273473 0.46449752E+03  0.11144228E+05                                 9.054354                            7.250499       0.044513       1.980221                    0.999332      30.515318      89.713956       0.601528       0.424408      -1.055192      -0.024838      -0.000428       0.009810       0.026709       0.015631       0.025981      -0.031107       0.001508       0.013062      -0.048714       0.013311       0.035403             10.092953      10.403460      -1.344216      -5.351833       9.211870       1.902844      10.663530          -0.000009
           87              C       1.234810       7.453759      19.358431      -0.316837      33.423921 0.48267602E+03  0.11724054E+05                                 9.152252                            7.313673      -0.430789       1.841871                    0.996125      31.524905      94.091903       0.606789       0.415572      -1.057861      -0.060608       0.000286      -0.013920       0.062187       0.004601      -0.011604       0.004942      -0.061639      -0.018372      -0.033376      -0.001277       0.034653             10.712154      11.276026      -0.002581       0.087829       6.166394      -1.145208      14.694042          -0.000004
           88              C       0.539312       7.688124      18.016923       0.162063      30.399254 0.39608469E+03  0.90889141E+04                                 8.686316                            6.777610      -0.105399       1.994737                    0.999491      25.641158      72.599291       0.613742       0.434907      -1.053713       0.022051      -0.007060       0.037931       0.044439      -0.002284       0.021310      -0.007701       0.002220       0.062368      -0.020619      -0.012607       0.033226             10.059018       6.462540      -0.106352       3.576544       8.928139      -0.593901      14.786376          -0.000005
           89              C       0.167403       6.652264      17.217058      -0.169987      30.860577 0.45481104E+03  0.10885608E+05                                 8.704860                            7.258467      -0.173656       1.920904                    0.998158      30.280063      89.750576       0.589107       0.434400      -1.046073      -0.009723      -0.001248      -0.021337       0.023481      -0.012266      -0.019036      -0.037681       0.011170      -0.043388      -0.052687       0.020115       0.032573              9.517099       6.830352       0.584759       3.016761       8.861893       2.309608      12.859051          -0.000003
           90              C       8.143187       6.832228      16.017261      -0.020124      35.975318 0.46320559E+03  0.11037236E+05                                 9.572130                            7.249420      -0.202324       1.945797                    0.998169      27.724646      79.610745       0.604165       0.425465      -1.061058       0.015278       0.033378       0.026842       0.045476       0.000965      -0.004694      -0.018874       0.000883       0.025230      -0.018355      -0.004229       0.022585             11.271983       6.917477       0.746526       2.573429      14.458017       3.584640      12.440456          -0.000008
           91              C       7.847213       8.121010      15.601361      -0.130439      31.370290 0.46582590E+03  0.11225905E+05                                 8.855115                            7.391612      -0.216709       1.905421                    0.998438      30.385707      90.630067       0.577860       0.439831      -1.041921       0.015738       0.002247       0.010117       0.018844       0.005475      -0.010164      -0.019482       0.067308       0.046739      -0.047534       0.012240       0.035294              9.584779       6.365403       0.116541       1.479031      14.204268       0.690165       8.184664          -0.000003
           92              C       8.231203       9.209118      16.390248      -0.002031      36.070074 0.45574842E+03  0.10785864E+05                                 9.535678                            7.152244      -0.104843       1.977668                    0.998818      27.317872      77.476839       0.614873       0.420911      -1.066847       0.027067      -0.036226       0.006842       0.045736       0.010073       0.009962       0.008778       0.022631      -0.003416      -0.016611      -0.005830       0.022441             11.228846       6.672558      -0.760361       2.349892      16.983198      -2.700611      10.030782          -0.000002
           93              C       0.295112       8.996594      17.600025      -0.163214      30.629261 0.46067540E+03  0.11006276E+05                                 8.558090                            7.230723       0.029825       1.985040                    0.998776      29.853172      86.976799       0.602367       0.425598      -1.056700       0.002391       0.017861      -0.022695       0.028979       0.016940      -0.014527       0.023178       0.034030       0.027192      -0.042688       0.016907       0.025781              9.176545       6.201513      -0.674303       2.496838      10.506974      -2.586766      10.821147           0.000004
           94              C       6.578750       9.236155      22.724052       0.604495      23.075459 0.25459999E+03  0.53037970E+04                                 7.535817                            5.696377      -0.122011       2.015629                    0.999509      22.521458      63.555016       0.615187       0.477937      -1.015060      -0.029031       0.049063       0.026117       0.062706       0.046716       0.055878      -0.006112       0.123955      -0.025226      -0.082852      -0.022511       0.105363              8.744953       6.386626      -2.341482      -2.640342      10.950534       1.273691       8.897700           0.000007
           95              C       7.114611       4.259525      22.140994       0.592610      22.565899 0.25823327E+03  0.53934605E+04                                 7.431755                            5.730950      -0.200481       1.987512                    0.999271      22.622443      63.725251       0.614863       0.476949      -1.016548      -0.032728      -0.038334       0.017896       0.053487      -0.008998       0.065884       0.015012       0.114725       0.160219      -0.088530      -0.020530       0.109060              8.469200       7.106415       1.696984      -2.089747      12.631306      -1.679103       5.669881           0.000011
           96              C       7.716915       5.648103      15.182217       0.613141      22.356789 0.25266765E+03  0.52705004E+04                                 7.479889                            5.741416      -0.190134       1.997888                    0.999340      22.569539      64.407847       0.600184       0.489237      -1.005897      -0.018733      -0.053857      -0.022644       0.061354      -0.066033      -0.014609      -0.021995       0.124531      -0.142754      -0.085044      -0.029648       0.114691              8.665623       4.831941       1.314387       0.317985      10.398015       2.226848      10.766914           0.000011
           97              C       7.911930       0.751192      15.918463       0.591197      22.852789 0.25913030E+03  0.54136541E+04                                 7.476006                            5.721449      -0.138484       2.003436                    0.999455      22.637983      63.653259       0.618883       0.473724      -1.018883      -0.015921       0.035527      -0.028981       0.048533      -0.001576      -0.063264       0.038387       0.101497       0.174520      -0.092084      -0.019014       0.111098              8.661654       6.347253      -0.323954       1.628427      13.562821      -2.548051       6.074888           0.000020
           98              C       2.972690       6.361120      15.332660      -0.021601      37.635056 0.46449289E+03  0.11030953E+05                                 9.737912                            7.162919      -0.096762       1.967614                    0.999040      27.753747      78.518491       0.622644       0.414221      -1.072509       0.026871       0.035006       0.023470       0.049983      -0.002649       0.000954      -0.011942      -0.028020       0.057799      -0.023892      -0.002093       0.025985             11.589893      10.439533       2.452542       5.140973      13.953113       2.857121      10.377033          -0.000013
           99              C       2.621490       7.694962      14.939464      -0.139436      33.405665 0.50558225E+03  0.12428603E+05                                 9.228301                            7.699402      -0.368816       1.841903                    0.998712      31.370457      94.317696       0.566659       0.439697      -1.042623       0.011736       0.000144       0.010166       0.015528      -0.011282      -0.008165      -0.014523       0.057360       0.078338      -0.047292       0.015810       0.031482              9.905374       7.769788       0.675033       2.499856      13.966516       0.969718       7.979818          -0.000010
          100              C       3.203085       8.759310      15.634543       0.000915      35.173726 0.43490309E+03  0.10177006E+05                                 9.339506                            6.964811      -0.069609       1.987643                    0.999097      27.167052      76.719811       0.625779       0.418271      -1.068082       0.015007      -0.035530       0.019096       0.043038       0.006842       0.002569       0.009013       0.012059       0.006895      -0.013817       0.001271       0.012545             10.861620       9.153999      -1.617373       3.762432      15.035711      -1.447021       8.395150          -0.000009
          101              C       4.155726       8.549949      16.600319      -0.162403      32.068578 0.46279732E+03  0.11081977E+05                                 8.841622                            7.251113       0.040977       1.987021                    0.999030      30.046716      87.957942       0.600385       0.426039      -1.055254      -0.014997       0.011025      -0.013016       0.022713       0.020651      -0.023315       0.024478       0.021670       0.058056      -0.049111       0.011965       0.037146              9.625704       9.545541      -1.641184       4.152349      10.395394      -2.172365       8.936177          -0.000004
          102              C       4.541443       7.220327      16.961830       0.157288      31.355061 0.40980529E+03  0.94654643E+04                                 8.833546                            6.872474       0.049589       2.039516                    0.999537      25.772925      72.741026       0.613567       0.432195      -1.057446       0.023084      -0.007266       0.032490       0.040512      -0.008533       0.032914      -0.007041       0.013456       0.030731      -0.027497      -0.013866       0.041364             10.217736      10.002983      -0.351913       5.559368       9.011776      -0.525892      11.638448          -0.000007
          103              C       3.911526       6.166239      16.329872      -0.187367      33.273465 0.46449752E+03  0.11144228E+05                                 9.054351                            7.250498       0.044514       1.980222                    0.999332      30.515309      89.713912       0.601528       0.424408      -1.055192      -0.024838       0.000428      -0.009810       0.026709      -0.015631      -0.025981      -0.031107       0.001508       0.013062      -0.048714       0.013311       0.035403             10.092949      10.403457       1.344216       5.351830       9.211868       1.902843      10.663523          -0.000009
          104              C       5.549310       6.971363      18.065075      -0.316837      33.423922 0.48267606E+03  0.11724055E+05                                 9.152252                            7.313673      -0.430788       1.841871                    0.996125      31.524905      94.091901       0.606789       0.415572      -1.057861      -0.060608      -0.000286       0.013920       0.062187      -0.004601       0.011604       0.004942      -0.061639      -0.018372      -0.033376      -0.001277       0.034653             10.712153      11.276025       0.002581      -0.087830       6.166393      -1.145208      14.694041          -0.000004
          105              C       4.853812       6.736998      19.406583       0.162063      30.399250 0.39608463E+03  0.90889124E+04                                 8.686316                            6.777610      -0.105399       1.994737                    0.999491      25.641156      72.599285       0.613742       0.434907      -1.053713       0.022051       0.007060      -0.037931       0.044439       0.002284      -0.021310      -0.007701       0.002220       0.062368      -0.020619      -0.012607       0.033226             10.059018       6.462540       0.106352      -3.576544       8.928138      -0.593901      14.786375          -0.000004
          106              C       4.481903       7.772858      20.206448      -0.169987      30.860580 0.45481110E+03  0.10885609E+05                                 8.704861                            7.258467      -0.173657       1.920904                    0.998158      30.280066      89.750593       0.589107       0.434400      -1.046073      -0.009723       0.001248       0.021337       0.023481       0.012266       0.019036      -0.037681       0.011170      -0.043388      -0.052688       0.020115       0.032573              9.517100       6.830353      -0.584760      -3.016762       8.861894       2.309608      12.859052          -0.000003
          107              C       3.828687       7.592894      21.406245      -0.020125      35.975334 0.46320581E+03  0.11037243E+05                                 9.572134                            7.249422      -0.202325       1.945796                    0.998169      27.724656      79.610788       0.604165       0.425465      -1.061058       0.015278      -0.033378      -0.026842       0.045476      -0.000965       0.004694      -0.018874       0.000883       0.025230      -0.018355      -0.004229       0.022585             11.271988       6.917479      -0.746526      -2.573430      14.458024       3.584642      12.440461          -0.000008
          108              C       3.532713       6.304112      21.822145      -0.130439      31.370296 0.46582601E+03  0.11225909E+05                                 8.855116                            7.391613      -0.216709       1.905421                    0.998438      30.385712      90.630088       0.577860       0.439831      -1.041921       0.015738      -0.002247      -0.010117       0.018844      -0.005475       0.010163      -0.019482       0.067308       0.046739      -0.047534       0.012240       0.035294              9.584780       6.365404      -0.116541      -1.479031      14.204271       0.690165       8.184665          -0.000004
          109              C       3.916703       5.216004      21.033258      -0.002031      36.070077 0.45574848E+03  0.10785865E+05                                 9.535678                            7.152244      -0.104843       1.977668                    0.998818      27.317874      77.476844       0.614873       0.420911      -1.066847       0.027067       0.036226      -0.006842       0.045736      -0.010073      -0.009962       0.008778       0.022631      -0.003417      -0.016611      -0.005830       0.022441             11.228846       6.672558       0.760361      -2.349891      16.983199      -2.700611      10.030782          -0.000002
          110              C       4.609612       5.428528      19.823481      -0.163214      30.629256 0.46067532E+03  0.11006274E+05                                 8.558090                            7.230723       0.029825       1.985040                    0.998776      29.853169      86.976789       0.602367       0.425598      -1.056700       0.002391      -0.017861       0.022695       0.028979      -0.016941       0.014527       0.023178       0.034030       0.027192      -0.042688       0.016907       0.025781              9.176544       6.201513       0.674302      -2.496837      10.506973      -2.586766      10.821145           0.000004
          111              C       2.264250       5.188967      14.699454       0.604494      23.075461 0.25459995E+03  0.53037959E+04                                 7.535817                            5.696376      -0.122011       2.015629                    0.999509      22.521458      63.555013       0.615187       0.477937      -1.015060      -0.029031      -0.049063      -0.026117       0.062706      -0.046716      -0.055878      -0.006112       0.123955      -0.025226      -0.082852      -0.022511       0.105363              8.744954       6.386625       2.341483       2.640341      10.950538       1.273692       8.897699           0.000008
          112              C       2.800111       0.325897      15.282512       0.592609      22.565907 0.25823336E+03  0.53934627E+04                                 7.431757                            5.730951      -0.200482       1.987512                    0.999271      22.622448      63.725267       0.614863       0.476949      -1.016548      -0.032728       0.038334      -0.017896       0.053487       0.008997      -0.065884       0.015012       0.114725       0.160219      -0.088530      -0.020530       0.109060              8.469202       7.106416      -1.696985       2.089748      12.631310      -1.679103       5.669882           0.000011
          113              C       3.402415       8.777019      22.241289       0.613141      22.356786 0.25266761E+03  0.52704993E+04                                 7.479888                            5.741416      -0.190134       1.997888                    0.999340      22.569537      64.407842       0.600184       0.489238      -1.005897      -0.018733       0.053857       0.022644       0.061354       0.066033       0.014609      -0.021995       0.124531      -0.142755      -0.085044      -0.029648       0.114692              8.665623       4.831940      -1.314387      -0.317985      10.398015       2.226848      10.766914           0.000011
          114              C       3.597430       3.834230      21.505043       0.591197      22.852784 0.25913025E+03  0.54136526E+04                                 7.476005                            5.721448      -0.138483       2.003436                    0.999455      22.637980      63.653244       0.618883       0.473724      -1.018883      -0.015921      -0.035527       0.028981       0.048533       0.001576       0.063264       0.038387       0.101497       0.174519      -0.092084      -0.019013       0.111098              8.661652       6.347252       0.323953      -1.628427      13.562818      -2.548050       6.074887           0.000020
          115              O       2.051976       9.158098       2.830465      -0.507518      31.320701 0.46224233E+03  0.10705526E+05                                 7.837644                            6.622494       0.421972       2.210389                    0.997022      26.314420      68.003066       0.743298       0.355799      -1.140975       0.006180       0.028348       0.014234       0.032317      -0.002779       0.035325      -0.026043       0.001933      -0.072999      -0.052727       0.009226       0.043501              8.584700       5.635215      -1.504305      -0.346612      14.274746      -0.758283       5.844139          -0.000003
          116              O       2.523982       0.584956       1.047609      -0.627214      40.303952 0.62228821E+03  0.15519326E+05                                 9.362909                            7.726373       0.301844       2.119503                    0.997076      29.220462      78.278789       0.682706       0.359742      -1.138196      -0.028274       0.010190       0.021435       0.036915       0.040972      -0.000779      -0.005049       0.086495       0.129940      -0.081387       0.036896       0.044491             10.584913       9.151256      -0.957976      -5.052752       6.936029       1.119245      15.667454          -0.000016
          117              O       2.509313       5.546409       2.007646      -0.596956      32.961047 0.53195449E+03  0.12725555E+05                                 8.043607                            7.020750       0.509303       2.195349                    0.998820      28.075560      73.083099       0.736852       0.347475      -1.150890      -0.008779      -0.033449       0.045756       0.057354       0.038059      -0.029115      -0.019089       0.075847      -0.015616      -0.052276      -0.019354       0.071630              8.712610       8.900817       2.492112      -2.362399       9.956607      -2.254649       7.280404          -0.000007
          118              O       1.006141       6.317675       3.347657      -0.565510      29.283366 0.46527394E+03  0.10782693E+05                                 7.380621                            6.588801       0.673670       2.249716                    0.998951      27.594267      71.103437       0.755357       0.349893      -1.146894       0.024275      -0.018997       0.029346       0.042560      -0.028514       0.066766       0.052530      -0.016287       0.051698      -0.099882       0.021013       0.078870              7.684552       6.765694      -1.304964      -1.063288      10.982741       0.702789       5.305221           0.000003
          119              O       1.061367       5.050965       9.111376      -0.535259      33.179254 0.51363981E+03  0.12191445E+05                                 8.127285                            6.955603       0.427461       2.196530                    0.997410      27.046479      70.339162       0.730579       0.353217      -1.145133      -0.047824      -0.025929       0.000346       0.054402       0.001971      -0.011426      -0.028557      -0.029577      -0.088340      -0.043279       0.001289       0.041990              8.876741       5.760986       1.438175      -0.702572      14.182390      -0.199394       6.686847          -0.000002
          120              O       1.130399       3.816281      10.961095      -0.572508      36.022004 0.54420628E+03  0.13152385E+05                                 8.709398                            7.248743       0.303129       2.139729                    0.997664      28.020486      74.405810       0.699958       0.362070      -1.133966       0.021778      -0.024625      -0.023827       0.040600      -0.049155      -0.001758      -0.010773       0.103412       0.083251      -0.086214       0.028555       0.057659              9.885336       6.115630      -0.310340      -0.542688       6.713116       1.967720      16.827262          -0.000013
          121              O       1.601542       8.724649       9.933695      -0.552032      29.942413 0.48132260E+03  0.11224842E+05                                 7.500107                            6.672510       0.724379       2.279487                    0.998944      27.187656      69.772136       0.757162       0.346875      -1.151914      -0.039432       0.043834      -0.003507       0.059065      -0.029828       0.016944      -0.013478       0.036790       0.064737      -0.046035       0.001648       0.044387              7.898688       7.766213      -0.891200       2.154522       8.870550      -1.973040       7.059301          -0.000005
          122              O       0.094919       7.891306       8.603415      -0.560964      29.649375 0.47917197E+03  0.11193551E+05                                 7.522926                            6.741221       0.527689       2.218571                    0.997020      27.405173      71.037882       0.737246       0.355645      -1.141538      -0.014532       0.015088      -0.021316       0.029886       0.043958      -0.046334       0.046802      -0.011144      -0.045258      -0.092579       0.039712       0.052867              8.033907       6.447851       1.842853       0.228821      12.089785      -0.141282       5.564083           0.000013
          123              O       4.411145       8.057106       1.060832      -0.903274      43.011709 0.88923272E+03  0.24273640E+05                                 9.737379                            9.176883      -0.347919       1.888475                    0.995342      32.928168      92.623011       0.631801       0.355145      -1.140594      -0.000725       0.029116       0.024455       0.038031      -0.009514      -0.028060       0.071125      -0.049673       0.051701      -0.061631      -0.031853       0.093484             10.258362       8.762972       0.468250      -0.308519      10.139583      -1.943534      11.872532           0.000001
          124              O       6.366476       5.489976       9.644037      -0.507518      31.320708 0.46224244E+03  0.10705530E+05                                 7.837646                            6.622496       0.421972       2.210389                    0.997022      26.314421      68.003074       0.743298       0.355799      -1.140975       0.006180      -0.028348      -0.014233       0.032317       0.002779      -0.035325      -0.026043       0.001933      -0.073000      -0.052727       0.009226       0.043501              8.584703       5.635216       1.504306       0.346612      14.274751      -0.758283       5.844140          -0.000002
          125              O       6.838482       4.223418      11.426893      -0.627214      40.303948 0.62228814E+03  0.15519323E+05                                 9.362909                            7.726372       0.301845       2.119503                    0.997076      29.220461      78.278783       0.682706       0.359742      -1.138196      -0.028274      -0.010190      -0.021435       0.036915      -0.040972       0.000780      -0.005049       0.086496       0.129940      -0.081386       0.036896       0.044491             10.584912       9.151256       0.957975       5.052752       6.936029       1.119245      15.667452          -0.000015
          126              O       6.823813       9.101665      10.466856      -0.596956      32.961041 0.53195437E+03  0.12725551E+05                                 8.043606                            7.020749       0.509305       2.195350                    0.998820      28.075557      73.083089       0.736852       0.347475      -1.150890      -0.008779       0.033449      -0.045756       0.057354      -0.038059       0.029116      -0.019089       0.075847      -0.015616      -0.052276      -0.019354       0.071630              8.712609       8.900816      -2.492112       2.362399       9.956606      -2.254648       7.280403          -0.000006
          127              O       5.320641       8.330399       9.126845      -0.565511      29.283378 0.46527416E+03  0.10782700E+05                                 7.380623                            6.588803       0.673669       2.249715                    0.998951      27.594271      71.103455       0.755357       0.349893      -1.146893       0.024275       0.018997      -0.029346       0.042560       0.028514      -0.066766       0.052530      -0.016287       0.051698      -0.099882       0.021013       0.078870              7.684555       6.765696       1.304965       1.063288      10.982746       0.702789       5.305222           0.000004
          128              O       5.375867       9.597109       3.363126      -0.535259      33.179259 0.51363992E+03  0.12191449E+05                                 8.127286                            6.955604       0.427462       2.196530                    0.997410      27.046482      70.339172       0.730579       0.353217      -1.145133      -0.047824       0.025929      -0.000346       0.054402      -0.001971       0.011426      -0.028557      -0.029577      -0.088340      -0.043279       0.001289       0.041990              8.876742       5.760986      -1.438175       0.702572      14.182392      -0.199394       6.686847          -0.000002
          129              O       5.444899       0.992093       1.513407      -0.572508      36.021996 0.54420613E+03  0.13152380E+05                                 8.709396                            7.248742       0.303130       2.139729                    0.997664      28.020484      74.405798       0.699958       0.362070      -1.133966       0.021777       0.024625       0.023827       0.040600       0.049155       0.001758      -0.010773       0.103412       0.083251      -0.086215       0.028555       0.057659              9.885334       6.115629       0.310339       0.542688       6.713114       1.967720      16.827258          -0.000014
          130              O       5.916042       5.923425       2.540807      -0.552032      29.942413 0.48132261E+03  0.11224842E+05                                 7.500107                            6.672509       0.724379       2.279487                    0.998944      27.187657      69.772138       0.757162       0.346875      -1.151914      -0.039432      -0.043834       0.003507       0.059065       0.029828      -0.016944      -0.013478       0.036790       0.064737      -0.046035       0.001648       0.044387              7.898688       7.766213       0.891200      -2.154522       8.870549      -1.973040       7.059301          -0.000006
          131              O       4.409419       6.756768       3.871087      -0.560964      29.649363 0.47917171E+03  0.11193544E+05                                 7.522923                            6.741219       0.527689       2.218571                    0.997020      27.405167      71.037859       0.737246       0.355645      -1.141538      -0.014533      -0.015088       0.021316       0.029886      -0.043958       0.046334       0.046802      -0.011144      -0.045259      -0.092579       0.039712       0.052867              8.033904       6.447849      -1.842853      -0.228820      12.089781      -0.141282       5.564082           0.000013
          132              O       0.096645       6.590968      11.413670      -0.903274      43.011700 0.88923248E+03  0.24273632E+05                                 9.737377                            9.176881      -0.347919       1.888475                    0.995342      32.928163      92.622992       0.631801       0.355145      -1.140594      -0.000725      -0.029116      -0.024455       0.038031       0.009514       0.028060       0.071125      -0.049673       0.051701      -0.061631      -0.031853       0.093484             10.258361       8.762971      -0.468250       0.308518      10.139581      -1.943534      11.872530           0.000001
          133              O       6.577024       0.458650      22.118539      -0.507518      31.320709 0.46224250E+03  0.10705531E+05                                 7.837645                            6.622496       0.421972       2.210389                    0.997022      26.314425      68.003083       0.743298       0.355799      -1.140975      -0.006180      -0.028348      -0.014233       0.032317      -0.002779       0.035325      -0.026043       0.001933      -0.072999      -0.052727       0.009226       0.043501              8.584702       5.635216      -1.504305      -0.346612      14.274749      -0.758282       5.844140          -0.000002
          134              O       6.105017       9.031792      23.901395      -0.627214      40.303954 0.62228820E+03  0.15519325E+05                                 9.362909                            7.726372       0.301845       2.119503                    0.997076      29.220461      78.278780       0.682706       0.359742      -1.138196       0.028274      -0.010190      -0.021435       0.036915       0.040972      -0.000780      -0.005049       0.086495       0.129940      -0.081386       0.036896       0.044491             10.584914       9.151261      -0.957975      -5.052756       6.936029       1.119246      15.667452          -0.000015
          135              O       6.119687       4.070339      22.941358      -0.596956      32.961046 0.53195446E+03  0.12725554E+05                                 8.043607                            7.020750       0.509304       2.195349                    0.998820      28.075559      73.083098       0.736852       0.347475      -1.150890       0.008779       0.033448      -0.045756       0.057354       0.038059      -0.029116      -0.019089       0.075847      -0.015616      -0.052276      -0.019354       0.071630              8.712610       8.900817       2.492112      -2.362399       9.956608      -2.254649       7.280405          -0.000006
          136              O       7.622859       3.299073      21.601347      -0.565510      29.283367 0.46527396E+03  0.10782694E+05                                 7.380621                            6.588801       0.673670       2.249715                    0.998951      27.594270      71.103445       0.755357       0.349893      -1.146894      -0.024275       0.018997      -0.029346       0.042560      -0.028514       0.066766       0.052530      -0.016287       0.051698      -0.099882       0.021013       0.078870              7.684552       6.765694      -1.304964      -1.063288      10.982741       0.702789       5.305221           0.000004
          137              O       7.567633       4.565783      15.837628      -0.535259      33.179262 0.51363999E+03  0.12191451E+05                                 8.127286                            6.955604       0.427461       2.196530                    0.997410      27.046484      70.339179       0.730579       0.353217      -1.145133       0.047824       0.025929      -0.000347       0.054402       0.001971      -0.011426      -0.028557      -0.029577      -0.088340      -0.043279       0.001289       0.041990              8.876742       5.760987       1.438175      -0.702572      14.182392      -0.199394       6.686848          -0.000001
          138              O       7.498601       5.800467      13.987909      -0.572507      36.021989 0.54420602E+03  0.13152377E+05                                 8.709395                            7.248741       0.303130       2.139729                    0.997664      28.020482      74.405790       0.699958       0.362070      -1.133966      -0.021778       0.024625       0.023827       0.040600      -0.049155      -0.001758      -0.010773       0.103412       0.083251      -0.086215       0.028555       0.057659              9.885332       6.115629      -0.310340      -0.542688       6.713113       1.967719      16.827255          -0.000013
          139              O       7.027458       0.892099      15.015309      -0.552032      29.942402 0.48132238E+03  0.11224835E+05                                 7.500104                            6.672507       0.724379       2.279488                    0.998944      27.187654      69.772123       0.757162       0.346875      -1.151914       0.039432      -0.043834       0.003507       0.059065      -0.029828       0.016944      -0.013478       0.036790       0.064737      -0.046035       0.001648       0.044387              7.898685       7.766211      -0.891200       2.154521       8.870546      -1.973039       7.059299          -0.000005
          140              O       8.534081       1.725442      16.345589      -0.560964      29.649360 0.47917163E+03  0.11193541E+05                                 7.522921                            6.741217       0.527690       2.218572                    0.997020      27.405172      71.037864       0.737247       0.355645      -1.141538       0.014532      -0.015088       0.021316       0.029886       0.043959      -0.046334       0.046802      -0.011144      -0.045258      -0.092579       0.039712       0.052867              8.033902       6.447848       1.842852       0.228820      12.089778      -0.141282       5.564080           0.000014
          141              O       4.217855       1.559642      23.888172      -0.903275      43.011743 0.88923362E+03  0.24273671E+05                                 9.737387                            9.176890      -0.347919       1.888475                    0.995342      32.928177      92.623053       0.631801       0.355146      -1.140594       0.000725      -0.029117      -0.024455       0.038031      -0.009514      -0.028060       0.071125      -0.049672       0.051701      -0.061631      -0.031853       0.093484             10.258371       8.762981       0.468251      -0.308518      10.139591      -1.943539      11.872541           0.000001
          142              O       2.262524       4.126772      15.304967      -0.507518      31.320706 0.46224238E+03  0.10705528E+05                                 7.837645                            6.622495       0.421972       2.210389                    0.997022      26.314422      68.003072       0.743298       0.355799      -1.140975      -0.006180       0.028348       0.014233       0.032317       0.002779      -0.035325      -0.026043       0.001933      -0.072999      -0.052727       0.009226       0.043501              8.584702       5.635216       1.504305       0.346612      14.274751      -0.758282       5.844139          -0.000002
          143              O       1.790517       5.393330      13.522111      -0.627214      40.303929 0.62228773E+03  0.15519310E+05                                 9.362905                            7.726369       0.301846       2.119503                    0.997076      29.220451      78.278742       0.682706       0.359742      -1.138196       0.028274       0.010190       0.021435       0.036915      -0.040972       0.000779      -0.005049       0.086495       0.129941      -0.081386       0.036896       0.044491             10.584909       9.151256       0.957976       5.052753       6.936026       1.119247      15.667445          -0.000015
          144              O       1.805187       0.515083      14.482148      -0.596956      32.961050 0.53195453E+03  0.12725556E+05                                 8.043608                            7.020751       0.509304       2.195349                    0.998820      28.075560      73.083102       0.736852       0.347475      -1.150890       0.008779      -0.033448       0.045756       0.057354      -0.038059       0.029115      -0.019089       0.075847      -0.015616      -0.052276      -0.019354       0.071630              8.712611       8.900818      -2.492113       2.362399       9.956609      -2.254649       7.280405          -0.000006
          145              O       3.308359       1.286349      15.822159      -0.565511      29.283372 0.46527404E+03  0.10782696E+05                                 7.380621                            6.588801       0.673670       2.249715                    0.998951      27.594273      71.103454       0.755357       0.349893      -1.146894      -0.024275      -0.018997       0.029346       0.042560       0.028514      -0.066766       0.052530      -0.016287       0.051699      -0.099882       0.021013       0.078870              7.684553       6.765695       1.304965       1.063288      10.982743       0.702789       5.305221           0.000005
          146              O       3.253133       0.019639      21.585878      -0.535259      33.179261 0.51363997E+03  0.12191450E+05                                 8.127286                            6.955604       0.427461       2.196530                    0.997410      27.046484      70.339177       0.730579       0.353217      -1.145133       0.047824      -0.025929       0.000347       0.054402      -0.001971       0.011426      -0.028557      -0.029577      -0.088340      -0.043279       0.001289       0.041990              8.876742       5.760987      -1.438175       0.702572      14.182392      -0.199393       6.686847          -0.000001
          147              O       3.184101       8.624655      23.435597      -0.572507      36.021982 0.54420589E+03  0.13152373E+05                                 8.709394                            7.248740       0.303130       2.139729                    0.997664      28.020479      74.405779       0.699958       0.362070      -1.133966      -0.021778      -0.024625      -0.023827       0.040600       0.049155       0.001758      -0.010773       0.103413       0.083251      -0.086215       0.028555       0.057659              9.885331       6.115628       0.310340       0.542688       6.713112       1.967719      16.827252          -0.000014
          148              O       2.712958       3.693323      22.408197      -0.552032      29.942404 0.48132241E+03  0.11224836E+05                                 7.500105                            6.672508       0.724379       2.279487                    0.998944      27.187653      69.772123       0.757162       0.346875      -1.151914       0.039432       0.043834      -0.003507       0.059065       0.029828      -0.016944      -0.013478       0.036790       0.064737      -0.046035       0.001648       0.044387              7.898686       7.766212       0.891200      -2.154521       8.870547      -1.973039       7.059300          -0.000005
          149              O       4.219581       2.859980      21.077917      -0.560964      29.649351 0.47917146E+03  0.11193536E+05                                 7.522920                            6.741216       0.527690       2.218572                    0.997020      27.405167      71.037848       0.737247       0.355645      -1.141538       0.014532       0.015088      -0.021316       0.029886      -0.043958       0.046334       0.046803      -0.011144      -0.045258      -0.092579       0.039712       0.052867              8.033901       6.447847      -1.842852      -0.228820      12.089776      -0.141281       5.564080           0.000014
          150              O       8.532355       3.025780      13.535334      -0.903275      43.011745 0.88923368E+03  0.24273673E+05                                 9.737387                            9.176890      -0.347919       1.888475                    0.995342      32.928178      92.623055       0.631801       0.355146      -1.140594       0.000725       0.029117       0.024455       0.038031       0.009514       0.028060       0.071124      -0.049672       0.051701      -0.061631      -0.031853       0.093484             10.258371       8.762981      -0.468251       0.308518      10.139591      -1.943540      11.872541           0.000001

******************************************************
Auxiliary information for the entire system
The total spin magnetic moment of the unit cell is   -0.000131
The total net atomic charge of the unit cell is   -0.000001
Accuracy of reproducing the electrostatic potential in the unit cell:
  The inner radius (bohr) =    5.0000
  The outer radius (bohr) =   12.0000
  Valid grid points have density less than (e/(bohr^3)) =    0.0001
  The number of valid grid points were=        19436
  The rms potential error without charges in kcal/mol is=      8.69483
  The rms potential error with partial charges in kcal/mol is=      2.24543
  The RRMSE value at monopole order=      0.25825
  The rms potential error with partial charges and cloud penetration in kcal/mol is=      2.27472
  The RRMSE value at monopole order with cloud penetration is=      0.26162
  The rms potential error with partial charges and atomic dipoles in kcal/mol is=      0.31333
  The RRMSE value at dipole order=      0.03604
  The rms potential error with partial charges, atomic dipoles and cloud penetration in kcal/mol is=      0.31217
  The RRMSE value at dipole order with cloud penetration=      0.03590

******************************************************
The electron densities and ab initio electrostatic potential were computed in VASP using the PBE functional and
projector augmented wave method. See the main text of the journal article for a description of computational details.
The atomic charges, dipoles, and quadrupoles were computed with the DDEC6 method as described in
(a) T. A. Manz and N. Gabaldon Limas, RSC Adv. 6 (2016) 47771-47801 DOI: 10.1039/c6ra04656h
(b) N. Gabaldon Limas and T. A. Manz, RSC Adv. 8 (2018) 2678-2707 DOI: 10.1039/c7ra11829e.
For each atom in the material, the electron cloud parameters were fit to the spherically averaged atom-in-material
electron density using radial positions for which this density was between 10^-4 and 10^-2 electrons per cubic bohr.
The polarizabilities, dispersion coefficients, and quantum Drude oscillator (QDO) parameters were fit using the MCLF method.
The magnetic structure of the system was optimized in VASP from the default ferromagnetic initial guess using spin polarization.
The atomic spin moments (ASMs) were computed on this optimized magnetic structure using the DDEC6 partition as inputs
to the method of T. A. Manz and D. S. Sholl, J. Chem. Theory Comput. 7 (2011) 4146-4164 DOI: 10.1021/ct200539n.
The RMSE and RRMSE were computed using a uniform grid with Ewald summation.
