# Supplementary material for: A collection of forcefield precursors for metal–organic frameworks
Source: RSC Adv. 2019 Nov 13;9(63):36492–507. doi: 10.1039/c9ra07327b (PMC9075174; doi:10.1039/c9ra07327b)
Supplement: RA-009-C9RA07327B-s4509 [file RA-009-C9RA07327B-s4509.xyz]

  272
jmolscript: load "" {1 1 1} spacegroup "x,y,z" unitcell [{     21.351400     0.000000     0.000000 }, {     10.675700    18.490855     0.000000 }, {     10.675700     6.163618    17.433345 }]
Cu    22.310825    17.936930    11.508274     0.792223
Cu    16.972975    17.070819     4.358336     0.792216
Cu    15.054125     9.799352    14.641743     0.792217
Cu    31.067675    16.829082    13.075009     0.792221
Cu    16.972975    13.747273     4.358336     0.792219
Cu    15.054125     8.691503    11.508274     0.792217
Cu    20.391975    20.152628    13.075009     0.792223
Cu    32.986525    19.044779    14.641743     0.792217
Cu    17.932400     9.245427    13.075009     0.792215
Cu    21.351400    17.383006    14.641743     0.792222
Cu    14.094700    15.409046     4.358336     0.792216
Cu    32.027100    19.598704    11.508274     0.792217
Cu    20.391975     6.717543     5.925071     0.792224
Cu    25.729825     7.583654    13.075009     0.792221
Cu    27.648675    14.855121     2.791602     0.792217
Cu    11.635125     7.825391     4.358336     0.792219
Cu    25.729825    10.907200    13.075009     0.792217
Cu    27.648675    15.962970     5.925071     0.792217
Cu    22.310825     4.501845     4.358336     0.792223
Cu     9.716275     5.609694     2.791602     0.792217
Cu    24.770400    15.409046     4.358336     0.792215
Cu    21.351400     7.271467     2.791602     0.792223
Cu    28.608100     9.245427    13.075009     0.792216
Cu    10.675700     5.055769     5.925071     0.792216
H     23.941325    15.178526    11.216614     0.124437
H     15.618549    19.988614     4.424583     0.124435
H     16.408551    10.834408    17.370585     0.124437
H     29.437175    15.634634    10.571580     0.124435
H     20.177073    13.461342     4.424583     0.124437
H     11.850027     8.658651    11.216614     0.124435
H     20.172803    22.161906    10.571580     0.124437
H     33.205697    17.354283    17.370585     0.124435
H     19.782072     8.430597    10.571580     0.124435
H     19.777802    18.038445    17.370585     0.124436
H     12.245028    12.777181     4.424583     0.124435
H     33.600698    22.389960    11.216614     0.124437
H     22.924998    14.591750    14.933403     0.124437
H     12.245028    18.040911     4.292090     0.124435
H     30.453502    18.943264     8.779433     0.124437
H     19.782072    10.060258    15.578437     0.124435
H     15.618549    10.829477     4.292090     0.124437
H     34.617025    21.803183    14.933403     0.124436
H     18.761475    21.347075    15.578437     0.124436
H     16.408551     7.656447     8.779433     0.124435
H     30.848503    14.819804    15.578437     0.124435
H     22.529997    19.627426     8.779433     0.124437
H     20.177073    17.356749     4.292090     0.124435
H     11.850027     9.832204    14.933403     0.124437
H     18.761475     9.475947     6.216731     0.124437
H     27.084251     4.665859    13.008762     0.124435
H     26.294249    13.820065     0.062760     0.124437
H     13.265625     9.019839     6.861765     0.124435
H     22.525727    11.193131    13.008762     0.124437
H     30.852773    15.995822     6.216731     0.124435
H     22.529997     2.492567     6.861765     0.124437
H      9.497103     7.300190     0.062760     0.124435
H     22.920728    16.223876     6.861765     0.124435
H     22.924998     6.616028     0.062760     0.124436
H     30.457772    11.877292    13.008762     0.124435
H      9.102102     2.264513     6.216731     0.124437
H     19.777802    10.062723     2.499942     0.124437
H     30.457772     6.613562    13.141255     0.124435
H     12.249298     5.711209     8.653912     0.124437
H     22.920728    14.594215     1.854908     0.124435
H     27.084251    13.824996    13.141255     0.124437
H      8.085775     2.851290     2.499942     0.124435
H     23.941325     3.307398     1.854908     0.124436
H     26.294249    16.998026     8.653912     0.124436
H     11.854297     9.834669     1.854908     0.124435
H     20.172803     5.027047     8.653912     0.124437
H     22.525727     7.297724    13.141255     0.124435
H     30.852773    14.822269     2.499942     0.124437
C     23.567675    15.283308    12.062131    -0.005243
C     14.988683    19.304453     4.398433    -0.005241
C     17.038417    10.581700    16.734268    -0.005241
C     29.810825    16.466723    10.388530    -0.005242
C     19.899505    14.348903     4.398433    -0.005241
C     12.127595     8.929850    12.062131    -0.005242
C     20.706588    21.422272    10.388530    -0.005244
C     32.671912    16.935157    16.734268    -0.005240
C     18.874638     8.338143    10.388530    -0.005242
C     19.681721    18.710279    16.734268    -0.005243
C     13.152462    12.573781     4.398433    -0.005242
C     33.696779    22.013979    12.062131    -0.005241
C     23.021079    14.967730    14.087886    -0.005248
C     13.152462    18.244310     4.318240    -0.005246
C     30.357421    18.271430     9.415750    -0.005245
C     18.874638    10.152712    15.761487    -0.005247
C     14.988683    11.513639     4.318240    -0.005245
C     34.243375    21.698402    14.087886    -0.005246
C     19.135125    20.514987    15.761487    -0.005247
C     17.038417     7.909155     9.415750    -0.005246
C     31.382288    15.559438    15.761487    -0.005246
C     21.996212    20.046552     9.415750    -0.005247
C     19.899505    16.469188     4.318240    -0.005247
C     12.127595     9.561004    14.087886    -0.005245
C     19.135125     9.371165     5.371214    -0.005244
C     27.714117     5.350020    13.034912    -0.005241
C     25.664383    14.072773     0.699077    -0.005241
C     12.891975     8.187750     7.044815    -0.005242
C     22.803295    10.305570    13.034912    -0.005240
C     30.575205    15.724623     5.371214    -0.005242
C     21.996212     3.232201     7.044815    -0.005244
C     10.030888     7.719316     0.699077    -0.005240
C     23.828162    16.316330     7.044815    -0.005242
C     23.021079     5.944194     0.699077    -0.005243
C     29.550338    12.080692    13.034912    -0.005242
C      9.006021     2.640494     5.371214    -0.005241
C     19.681721     9.686743     3.345459    -0.005248
C     29.550338     6.410163    13.115105    -0.005246
C     12.345379     6.383043     8.017595    -0.005246
C     23.828162    14.501761     1.671858    -0.005247
C     27.714117    13.140834    13.115105    -0.005245
C      8.459425     2.956071     3.345459    -0.005247
C     23.567675     4.139486     1.671858    -0.005247
C     25.664383    16.745318     8.017595    -0.005246
C     11.320512     9.095035     1.671858    -0.005246
C     20.706588     4.607921     8.017595    -0.005248
C     22.803295     8.185285    13.115105    -0.005246
C     30.575205    15.093469     3.345459    -0.005245
C     23.704324    14.415470    13.075009    -0.088808
C     24.453758    13.117412    13.075009     0.541869
C     13.660626    19.484430     4.358336    -0.088808
C     23.586892     2.291633     4.358336     0.541869
C     18.366474    10.603889    16.917318    -0.088808
C      8.440208     4.872957     0.707794     0.541868
C     29.674176    17.132393     9.232700    -0.088808
C     28.924742    16.699707     8.008879     0.541868
C     20.719399    15.409046     4.358336    -0.088808
C     22.218267    15.409046     4.358336     0.541868
C     11.307701     9.245427    13.075009    -0.088808
C     31.160233     9.245427    13.075009     0.541867
C     21.351400    21.207778     9.232700    -0.088808
C     10.675700     3.582295     8.008879     0.541869
C     32.027100    15.773932    16.917318    -0.088809
C     21.351400     8.744942     0.707794     0.541869
C     18.366474     7.886966     9.232700    -0.088808
C     19.115908     7.454280     8.008879     0.541869
C     18.998476    19.849316    16.917318    -0.088809
C     28.924742    14.118384     0.707794     0.541869
C     13.660626    11.333661     4.358336    -0.088808
C     12.911192    10.035603     4.358336     0.541868
C     34.380024    22.566239    13.075009    -0.088807
C     24.453758     5.373442    13.075009     0.541868
C     18.998476    10.239003     4.358336    -0.088807
C     18.249042    11.537061     4.358336     0.541870
C     29.042174     5.170043    13.075009    -0.088807
C     19.115908    22.362840    13.075009     0.541868
C     24.336326    14.050584     0.516027    -0.088808
C     34.262592    19.781516    16.725551     0.541868
C     13.028624     7.522080     8.200645    -0.088808
C     13.778058     7.954766     9.424466     0.541868
C     21.983401     9.245427    13.075009    -0.088808
C     20.484533     9.245427    13.075009     0.541869
C     31.395099    15.409046     4.358336    -0.088808
C     11.542567    15.409046     4.358336     0.541868
C     21.351400     3.446695     8.200645    -0.088808
C     32.027100    21.072178     9.424466     0.541869
C     10.675700     8.880541     0.516027    -0.088809
C     21.351400    15.909531    16.725551     0.541869
C     24.336326    16.767507     8.200645    -0.088808
C     23.586892    17.200193     9.424466     0.541870
C     23.704324     4.805157     0.516027    -0.088809
C     13.778058    10.536089    16.725551     0.541869
C     29.042174    13.320812    13.075009    -0.088808
C     29.791608    14.618870    13.075009     0.541868
C      8.322776     2.088234     4.358336    -0.088808
C     18.249042    19.281031     4.358336     0.541868
N     22.818241    16.317563    12.445665    -0.138987
N     15.272656    18.001464     4.394946    -0.138983
N     16.754444    10.144083    15.506960    -0.138985
N     30.560259    17.173073    11.235791    -0.138984
N     18.629096    14.754469     4.394946    -0.138985
N     13.398003     9.061751    12.445665    -0.138984
N     20.943588    20.420067    11.235791    -0.138986
N     32.434912    17.399894    15.506960    -0.138983
N     17.888203     8.633996    11.235791    -0.138982
N     20.202695    18.683160    15.506960    -0.138987
N     14.138897    13.471204     4.394946    -0.138984
N     33.175805    20.847822    12.445665    -0.138984
N     22.500105    16.133887    13.704353    -0.138948
N     14.138897    17.346887     4.321726    -0.138944
N     30.878395    18.298550    10.643057    -0.138946
N     17.888203     9.856858    14.914227    -0.138945
N     15.272656    12.816628     4.321726    -0.138947
N     33.493941    20.664147    13.704353    -0.138945
N     19.884559    19.808636    14.914227    -0.138949
N     16.754444     8.346772    10.643057    -0.138944
N     31.619288    16.561642    14.914227    -0.138945
N     21.759212    19.581815    10.643057    -0.138949
N     18.629096    16.063622     4.321726    -0.138945
N     13.398004     9.429103    13.704353    -0.138947
N     19.884559     8.336910     4.987680    -0.138987
N     27.430144     6.653009    13.038399    -0.138984
N     25.948356    14.510390     1.926385    -0.138985
N     12.142541     7.481400     6.197554    -0.138984
N     24.073704     9.900004    13.038399    -0.138985
N     29.304796    15.592722     4.987680    -0.138984
N     21.759212     4.234406     6.197554    -0.138986
N     10.267888     7.254579     1.926385    -0.138984
N     24.814597    16.020477     6.197554    -0.138982
N     22.500105     5.971313     1.926385    -0.138987
N     28.563903    11.183269    13.038399    -0.138983
N      9.526995     3.806651     4.987680    -0.138984
N     20.202695     8.520586     3.728992    -0.138948
N     28.563903     7.307586    13.111619    -0.138944
N     11.824405     6.355923     6.790288    -0.138946
N     24.814597    14.797615     2.519118    -0.138945
N     27.430144    11.837845    13.111619    -0.138946
N      9.208859     3.990326     3.728992    -0.138946
N     22.818241     4.845837     2.519118    -0.138949
N     25.948356    16.307701     6.790288    -0.138945
N     11.083512     8.092831     2.519118    -0.138945
N     20.943588     5.072658     6.790288    -0.138949
N     24.073704     8.590851    13.111619    -0.138946
N     29.304796    15.225370     3.728992    -0.138947
O     24.835948    12.679795    11.926151    -0.483683
O     24.272272     3.345612     4.635526    -0.483686
O      7.754828     5.485620     1.609098    -0.483683
O     28.542552    15.470682     7.979242    -0.483685
O     22.788349    14.288500     4.635526    -0.483683
O     30.590151     9.133249    11.926151    -0.483684
O      9.802428     4.527794     7.979242    -0.483684
O     22.224672     9.032166     1.609098    -0.483686
O     20.371371     7.737806     7.979242    -0.483687
O     28.736849    13.218496     1.609098    -0.483684
O     11.655729    10.102170     4.635526    -0.483685
O     24.641651     5.923237    11.926151    -0.483683
O     24.641651    12.567618    14.223866    -0.483684
O     22.331429     2.225066     4.081146    -0.483685
O     28.736849    17.599596     7.107575    -0.483683
O      9.695671     4.589430     0.737430    -0.483684
O     13.596572     8.981625     4.081146    -0.483682
O     24.835948     5.811059    14.223866    -0.483684
O     28.542552    15.347410     0.737430    -0.483684
O     18.430528     6.841616     7.107575    -0.483686
O     20.478128     7.799443     0.737430    -0.483686
O     11.548972     3.295070     7.107575    -0.483683
O     22.788349    16.529592     4.081146    -0.483684
O     30.590151     9.357605    14.223866    -0.483682
O     17.866852    11.974678     5.507194    -0.483684
O     18.430528    21.308861    12.797819    -0.483686
O     34.947972    19.168853    15.824247    -0.483683
O     14.160248     9.183791     9.454103    -0.483684
O     19.914451    10.365973    12.797819    -0.483682
O     12.112649    15.521224     5.507194    -0.483684
O     32.900372    20.126679     9.454103    -0.483685
O     20.478128    15.622307    15.824247    -0.483687
O     22.331429    16.916667     9.454103    -0.483687
O     13.965951    11.435977    15.824247    -0.483683
O     31.047071    14.552303    12.797819    -0.483685
O     18.061149    18.731236     5.507194    -0.483682
O     18.061149    12.086855     3.209479    -0.483685
O     20.371371    22.429407    13.352199    -0.483685
O     13.965951     7.054877    10.325770    -0.483682
O     33.007129    20.065043    16.695915    -0.483684
O     29.106228    15.672848    13.352199    -0.483683
O     17.866852    18.843414     3.209479    -0.483684
O     14.160248     9.307063    16.695915    -0.483683
O     24.272272    17.812857    10.325770    -0.483687
O     22.224672    16.855030    16.695915    -0.483686
O     31.153828    21.359403    10.325770    -0.483683
O     19.914451     8.124881    13.352199    -0.483684
O     12.112649    15.296868     3.209479    -0.483682
O     21.351400    18.490855    13.075009    -0.715104
O     16.013550    15.409046     4.358336    -0.715086
O     16.013550     9.245427    13.075009    -0.715085
O     32.027100    18.490855    13.075009    -0.715088
O     21.351400     6.163618     4.358336    -0.715106
O     26.689250     9.245427    13.075009    -0.715088
O     26.689250    15.409046     4.358336    -0.715084
O     10.675700     6.163618     4.358336    -0.715086

The following XYZ coordinates are in angstroms. Other properties are in atomic units.
The sperically averaged electron density of each atom fit to a function of the form exp(a - br)
eigen_1, eigen_2 and eigen_3 are the three eigenvalues of traceless quadrupole moment tensor
  atom number  atomic symbol              X              Y              Z     net charge C6 coefficient C8 coefficient C10 coefficient fluctuating dipole atomic polarizability isotropic forcefield polarizability              a              b squared Pearson coefficient          <r^3>          <r^4>         wp_QDO          m_QDO          q_QDO       dipole_x       dipole_y       dipole_z         dipole            Qxy            Qxz            Qyz     Q(x^2-y^2)  Q(3z^2 - R^2)        eigen_1        eigen_2        eigen_3 static polarizability      alpha(xx)      alpha(xy)      alpha(xz)      alpha(yy)      alpha(yz)      alpha(zz) atomic spin moment
            1             Cu      22.310825      17.936930      11.508274       0.792223      73.588331 0.99765410E+03  0.27048490E+05                                15.215675                           10.919174       1.027716       2.223063                    0.997068      42.793668     106.805481       0.504095       0.448158      -1.115122      -0.007422       0.004284       0.012122       0.014845       0.003921      -0.057136       0.066493       0.090238       0.155321      -0.106395      -0.003877       0.110271             21.002148      13.687883      -8.065382      -3.155828      25.728261      -5.727548      23.590300           0.124295
            2             Cu      16.972975      17.070819       4.358336       0.792216      73.572614 0.99745973E+03  0.27041639E+05                                15.212962                           10.917683       1.027784       2.223077                    0.997069      42.792291     106.795520       0.504164       0.448123      -1.115155      -0.007424      -0.012854       0.000006       0.014844       0.093598       0.006266      -0.003624      -0.108083      -0.013178      -0.106396      -0.003879       0.110275             20.997770      29.696667      -3.582281       0.014065      25.560599      -0.008066       7.736043           0.124317
            3             Cu      15.054125       9.799352      14.641743       0.792217      73.574840 0.99748918E+03  0.27042672E+05                                15.213348                           10.917910       1.027773       2.223073                    0.997069      42.792541     106.797066       0.504153       0.448128      -1.115150       0.007424      -0.004285      -0.012120       0.014845      -0.037117      -0.086160       0.016241      -0.051903       0.155347      -0.106400      -0.003886       0.110286             20.998372      29.697580       1.180878       3.381938       9.711714       5.595619      23.585822           0.124316
            4             Cu      31.067675      16.829082      13.075009       0.792221      73.572053 0.99745109E+03  0.27041342E+05                                15.212885                           10.917634       1.027791       2.223081                    0.997069      42.792130     106.794950       0.504165       0.448122      -1.115155       0.007417       0.012859       0.000001       0.014844       0.052561      -0.022747       0.013134      -0.060705      -0.297472      -0.106398      -0.003876       0.110274             20.997655      13.685084       5.662102       6.550675      20.223112      -3.782176      29.084770           0.124315
            5             Cu      16.972975      13.747273       4.358336       0.792219      73.574677 0.99748676E+03  0.27042590E+05                                15.213330                           10.917900       1.027767       2.223072                    0.997069      42.792475     106.796872       0.504153       0.448128      -1.115150      -0.007422       0.012858       0.000000       0.014846      -0.093605      -0.006275      -0.003622      -0.108084      -0.013188      -0.106402      -0.003881       0.110283             20.998344      29.697575       3.582103      -0.013970      25.561252      -0.008066       7.736205           0.124314
            6             Cu      15.054125       8.691503      11.508274       0.792217      73.572430 0.99745718E+03  0.27041552E+05                                15.212938                           10.917669       1.027784       2.223078                    0.997069      42.792240     106.795345       0.504164       0.448123      -1.115155       0.007421       0.004280       0.012123       0.014844       0.037108       0.086157       0.016235      -0.051912       0.155333      -0.106397      -0.003877       0.110275             20.997733      29.696669      -1.180825      -3.382070       9.711457       5.595413      23.585073           0.124319
            7             Cu      20.391975      20.152628      13.075009       0.792223      73.588394 0.99765526E+03  0.27048526E+05                                15.215672                           10.919172       1.027734       2.223067                    0.997068      42.793731     106.805612       0.504096       0.448157      -1.115123       0.007421      -0.012853      -0.000001       0.014842      -0.052571       0.022737       0.013127      -0.060704      -0.297457      -0.106388      -0.003891       0.110279             21.002144      13.687866      -5.663793      -6.552144      20.227872      -3.782912      29.090695           0.124298
            8             Cu      32.986525      19.044779      14.641743       0.792217      73.572410 0.99745639E+03  0.27041523E+05                                15.212930                           10.917661       1.027789       2.223079                    0.997069      42.792243     106.795320       0.504165       0.448122      -1.115155      -0.007418      -0.004289      -0.012121       0.014844      -0.003924       0.057139       0.066496       0.090228       0.155338      -0.106397      -0.003880       0.110276             20.997724      13.685114       8.063405       3.154739      25.722950      -5.726691      23.585109           0.124315
            9             Cu      17.932400       9.245427      13.075009       0.792215      73.572581 0.99745922E+03  0.27041622E+05                                15.212959                           10.917681       1.027781       2.223076                    0.997069      42.792282     106.795493       0.504164       0.448123      -1.115155      -0.014844       0.000005      -0.000004       0.014844      -0.000006      -0.000000      -0.026266       0.121390      -0.297471      -0.106398      -0.003876       0.110274             20.997765      23.492250      -0.000016      -0.000178      10.416117       7.564184      29.084927           0.124318
           10             Cu      21.351400      17.383006      14.641743       0.792222      73.588309 0.99765400E+03  0.27048486E+05                                15.215670                           10.919172       1.027719       2.223063                    0.997068      42.793680     106.805503       0.504095       0.448158      -1.115122      -0.000001       0.008572      -0.012120       0.014845       0.041034       0.029015      -0.082728      -0.038328       0.155325      -0.106394      -0.003878       0.110272             21.002136      15.733327      -9.246300      -6.538135      23.682755       0.130756      23.590326           0.124297
           11             Cu      14.094700      15.409046       4.358336       0.792216      73.572564 0.99745877E+03  0.27041606E+05                                15.212954                           10.917677       1.027781       2.223076                    0.997069      42.792276     106.795464       0.504164       0.448123      -1.115155       0.014844      -0.000001      -0.000005       0.014844      -0.000001      -0.000005       0.007239       0.216157      -0.013172      -0.106397      -0.003877       0.110274             20.997759      23.492258      -0.000116       0.000045      31.764979       0.016214       7.736039           0.124317
           12             Cu      32.027100      19.598704      11.508274       0.792217      73.574805 0.99748874E+03  0.27042659E+05                                15.213350                           10.917913       1.027762       2.223070                    0.997069      42.792503     106.796992       0.504153       0.448128      -1.115150       0.000001      -0.008570       0.012122       0.014846      -0.041036      -0.029017      -0.082735      -0.038335       0.155340      -0.106402      -0.003881       0.110283             20.998373      15.730843       9.244581       6.536891      23.678472       0.131011      23.585805           0.124313
           13             Cu      20.391975       6.717543       5.925071       0.792224      73.588072 0.99765046E+03  0.27048363E+05                                15.215633                           10.919148       1.027722       2.223064                    0.997068      42.793628     106.805282       0.504096       0.448157      -1.115123       0.007422      -0.004284      -0.012121       0.014844       0.003919      -0.057138       0.066493       0.090237       0.155324      -0.106394      -0.003879       0.110273             21.002085      13.687840      -8.065354      -3.155808      25.728191      -5.727544      23.590224           0.124315
           14             Cu      25.729825       7.583654      13.075009       0.792221      73.572024 0.99745076E+03  0.27041329E+05                                15.212874                           10.917626       1.027801       2.223083                    0.997069      42.792150     106.794962       0.504166       0.448122      -1.115156       0.007423       0.012853      -0.000006       0.014843       0.093599       0.006266      -0.003624      -0.108085      -0.013191      -0.106396      -0.003883       0.110279             20.997642      29.696490      -3.582268       0.014064      25.560432      -0.008066       7.736003           0.124306
           15             Cu      27.648675      14.855121       2.791602       0.792217      73.574699 0.99748727E+03  0.27042607E+05                                15.213328                           10.917899       1.027771       2.223073                    0.997069      42.792510     106.796947       0.504154       0.448128      -1.115150      -0.007424       0.004285       0.012120       0.014845      -0.037117      -0.086160       0.016241      -0.051905       0.155346      -0.106400      -0.003885       0.110286             20.998342      29.697537       1.180875       3.381929       9.711701       5.595610      23.585789           0.124315
           16             Cu      11.635125       7.825391       4.358336       0.792219      73.572034 0.99745119E+03  0.27041343E+05                                15.212873                           10.917628       1.027793       2.223081                    0.997069      42.792167     106.795003       0.504166       0.448122      -1.115156      -0.007417      -0.012858      -0.000001       0.014843       0.052564      -0.022746       0.013133      -0.060708      -0.297470      -0.106397      -0.003879       0.110277             20.997638      13.685070       5.662089       6.550671      20.223086      -3.782180      29.084759           0.124317
           17             Cu      25.729825      10.907200      13.075009       0.792217      73.574672 0.99748711E+03  0.27042601E+05                                15.213323                           10.917897       1.027761       2.223070                    0.997069      42.792502     106.796915       0.504154       0.448128      -1.115150       0.007422      -0.012859      -0.000000       0.014847      -0.093604      -0.006275      -0.003623      -0.108084      -0.013172      -0.106404      -0.003876       0.110280             20.998331      29.697552       3.582089      -0.013970      25.561238      -0.008066       7.736202           0.124302
           18             Cu      27.648675      15.962970       5.925071       0.792217      73.572273 0.99745462E+03  0.27041465E+05                                15.212919                           10.917657       1.027780       2.223077                    0.997069      42.792190     106.795184       0.504164       0.448123      -1.115155      -0.007421      -0.004280      -0.012123       0.014845       0.037108       0.086157       0.016232      -0.051918       0.155329      -0.106400      -0.003873       0.110272             20.997707      29.696632      -1.180826      -3.382073       9.711445       5.595405      23.585042           0.124316
           19             Cu      22.310825       4.501845       4.358336       0.792223      73.587997 0.99765001E+03  0.27048344E+05                                15.215613                           10.919139       1.027727       2.223066                    0.997068      42.793656     106.805298       0.504097       0.448157      -1.115123      -0.007422       0.012855       0.000002       0.014843      -0.052565       0.022741       0.013129      -0.060697      -0.297465      -0.106392      -0.003883       0.110275             21.002048      13.687806      -5.663760      -6.552111      20.227776      -3.782893      29.090562           0.124318
           20             Cu       9.716275       5.609694       2.791602       0.792217      73.572178 0.99745325E+03  0.27041416E+05                                15.212900                           10.917645       1.027781       2.223077                    0.997069      42.792186     106.795123       0.504165       0.448122      -1.115155       0.007419       0.004290       0.012122       0.014845      -0.003929       0.057136       0.066498       0.090234       0.155330      -0.106401      -0.003871       0.110272             20.997677      13.685083       8.063384       3.154726      25.722896      -5.726683      23.585052           0.124315
           21             Cu      24.770400      15.409046       4.358336       0.792215      73.572574 0.99745908E+03  0.27041616E+05                                15.212955                           10.917678       1.027783       2.223077                    0.997069      42.792292     106.795501       0.504164       0.448122      -1.115155       0.014843      -0.000005       0.000004       0.014843      -0.000006      -0.000000      -0.026265       0.121397      -0.297467      -0.106396      -0.003880       0.110276             20.997763      23.492240      -0.000016      -0.000180      10.416116       7.564186      29.084933           0.124318
           22             Cu      21.351400       7.271467       2.791602       0.792223      73.587988 0.99764950E+03  0.27048327E+05                                15.215613                           10.919137       1.027727       2.223066                    0.997068      42.793645     106.805268       0.504097       0.448157      -1.115123       0.000001      -0.008571       0.012119       0.014844       0.041032       0.029014      -0.082729      -0.038330       0.155329      -0.106392      -0.003882       0.110274             21.002051      15.733272      -9.246263      -6.538114      23.682656       0.130772      23.590225           0.124317
           23             Cu      28.608100       9.245427      13.075009       0.792216      73.572454 0.99745698E+03  0.27041544E+05                                15.212938                           10.917666       1.027787       2.223078                    0.997069      42.792248     106.795354       0.504164       0.448122      -1.115155      -0.014844       0.000002       0.000005       0.014844      -0.000001      -0.000005       0.007239       0.216160      -0.013180      -0.106397      -0.003880       0.110277             20.997738      23.492229      -0.000117       0.000044      31.764954       0.016213       7.736032           0.124306
           24             Cu      10.675700       5.055769       5.925071       0.792216      73.574695 0.99748731E+03  0.27042607E+05                                15.213326                           10.917898       1.027770       2.223072                    0.997069      42.792514     106.796947       0.504154       0.448128      -1.115150      -0.000001       0.008569      -0.012121       0.014845      -0.041033      -0.029015      -0.082737      -0.038338       0.155346      -0.106400      -0.003886       0.110286             20.998339      15.730823       9.244571       6.536881      23.678439       0.131022      23.585755           0.124315
           25              H      23.941325      15.178526      11.216614       0.124437       1.166830 0.82546432E+01  0.81419900E+02                                 1.810710                            1.666696      -1.088263       2.378531                    0.996606       3.438178       9.549864       0.492071       1.261960      -0.713640       0.022607      -0.013553      -0.041014       0.048754      -0.007168      -0.010814       0.003784       0.001373       0.032120      -0.013712      -0.004460       0.018172              1.879379       1.581580      -0.094109      -0.428930       1.551851      -0.074363       2.504704           0.000098
           26              H      15.618549      19.988614       4.424583       0.124435       1.166818 0.82545228E+01  0.81418204E+02                                 1.810677                            1.666668      -1.088276       2.378523                    0.996606       3.438147       9.549667       0.492084       1.261936      -0.713645       0.025663       0.041421       0.001602       0.048753       0.010183       0.001455      -0.000366      -0.010363      -0.040427      -0.013709      -0.004460       0.018170              1.879343       2.257163       0.517329       0.003434       2.032640      -0.005498       1.348226           0.000096
           27              H      16.408551      10.834408      17.370585       0.124437       1.166806 0.82543966E+01  0.81416587E+02                                 1.810661                            1.666653      -1.088219       2.378552                    0.996607       3.438104       9.549502       0.492088       1.261932      -0.713646      -0.025663       0.015317       0.038519       0.048754      -0.004767      -0.009116       0.007695       0.012440       0.027992      -0.013710      -0.004461       0.018171              1.879329       2.257143      -0.175680      -0.486601       1.420806       0.210813       1.960037           0.000096
           28              H      29.437175      15.634634      10.571580       0.124435       1.166839 0.82546971E+01  0.81420295E+02                                 1.810694                            1.666682      -1.088280       2.378521                    0.996606       3.438157       9.549694       0.492084       1.261931      -0.713647      -0.022607      -0.043185       0.000894       0.048753       0.012583       0.003153      -0.002320      -0.015889      -0.019671      -0.013710      -0.004460       0.018170              1.879363       1.581564       0.435762      -0.054253       2.352072      -0.357295       1.704452           0.000098
           29              H      20.177073      13.461342       4.424583       0.124437       1.166804 0.82543833E+01  0.81416426E+02                                 1.810660                            1.666652      -1.088221       2.378550                    0.996607       3.438102       9.549496       0.492088       1.261933      -0.713646       0.023041      -0.042936       0.001601       0.048754      -0.009581      -0.001047      -0.001077      -0.012456      -0.040428      -0.013710      -0.004461       0.018171              1.879327       1.640732      -0.161447      -0.006478       2.649034      -0.000223       1.348216           0.000096
           30              H      11.850027       8.658651      11.216614       0.124435       1.166840 0.82547023E+01  0.81420369E+02                                 1.810696                            1.666683      -1.088280       2.378521                    0.996606       3.438159       9.549705       0.492083       1.261932      -0.713646      -0.023040      -0.012802      -0.041013       0.048753       0.004178       0.008683       0.007472       0.011727       0.032116      -0.013710      -0.004460       0.018170              1.879365       1.640765       0.059925       0.150057       1.492637       0.408645       2.504691           0.000098
           31              H      20.172803      22.161906      10.571580       0.124437       1.166828 0.82546230E+01  0.81419636E+02                                 1.810706                            1.666693      -1.088258       2.378533                    0.996606       3.438175       9.549846       0.492073       1.261959      -0.713640      -0.026097       0.041171       0.000894       0.048754      -0.013173      -0.003586      -0.001571      -0.013851      -0.019672      -0.013712      -0.004460       0.018172              1.879375       1.782074      -0.551524      -0.282297       2.151590       0.225627       1.704460           0.000097
           32              H      33.205697      17.354283      17.370585       0.124435       1.166818 0.82545241E+01  0.81418204E+02                                 1.810675                            1.666667      -1.088277       2.378522                    0.996606       3.438145       9.549654       0.492085       1.261934      -0.713646       0.026096       0.014566       0.038518       0.048753       0.007770       0.011223       0.004046       0.002036       0.027984      -0.013710      -0.004460       0.018170              1.879342       1.782045       0.449988       0.425869       1.895931       0.315999       1.960048           0.000096
           33              H      19.782072       8.430597      10.571580       0.124435       1.166819 0.82545335E+01  0.81418330E+02                                 1.810677                            1.666668      -1.088275       2.378523                    0.996606       3.438149       9.549671       0.492084       1.261935      -0.713645       0.048703       0.002015       0.000894       0.048753       0.000589       0.000433       0.003890       0.029738      -0.019672      -0.013710      -0.004460       0.018170              1.879343       2.536791       0.115758       0.336547       1.396799       0.131663       1.704439           0.000097
           34              H      19.777802      18.038445      17.370585       0.124436       1.166825 0.82546011E+01  0.81419376E+02                                 1.810705                            1.666692      -1.088262       2.378532                    0.996606       3.438170       9.549833       0.492072       1.261960      -0.713640      -0.000434      -0.029884       0.038519       0.048754      -0.003004      -0.002109      -0.011744      -0.014479       0.027989      -0.013712      -0.004460       0.018172              1.879374       1.477779      -0.274309       0.060728       2.200249      -0.526829       1.960093           0.000097
           35              H      12.245028      12.777181       4.424583       0.124435       1.166838 0.82546815E+01  0.81420096E+02                                 1.810692                            1.666680      -1.088278       2.378522                    0.996606       3.438154       9.549681       0.492084       1.261930      -0.713647      -0.048703       0.001514       0.001601       0.048753      -0.000604      -0.000411       0.001444       0.022819      -0.040430      -0.013710      -0.004460       0.018170              1.879361       2.536823      -0.355892       0.003046       1.753023       0.005722       1.348236           0.000097
           36              H      33.600698      22.389960      11.216614       0.124437       1.166804 0.82543882E+01  0.81416489E+02                                 1.810661                            1.666652      -1.088218       2.378552                    0.996607       3.438103       9.549501       0.492087       1.261933      -0.713646       0.000433       0.026355      -0.041014       0.048754       0.002987       0.002129      -0.011257      -0.013103       0.032113      -0.013710      -0.004461       0.018171              1.879328       1.477747       0.034177       0.278860       1.655598      -0.334268       2.504640           0.000096
           37              H      22.924998      14.591750      14.933403       0.124437       1.166830 0.82546425E+01  0.81419898E+02                                 1.810710                            1.666696      -1.088266       2.378530                    0.996606       3.438180       9.549872       0.492071       1.261961      -0.713640       0.000434      -0.026355       0.041014       0.048754      -0.002989      -0.002130      -0.011257      -0.013101       0.032120      -0.013712      -0.004460       0.018172              1.879379       1.477784      -0.034182      -0.278865       1.655648      -0.334281       2.504704           0.000098
           38              H      12.245028      18.040911       4.292090       0.124435       1.166820 0.82545471E+01  0.81418519E+02                                 1.810681                            1.666671      -1.088281       2.378521                    0.996606       3.438152       9.549691       0.492083       1.261937      -0.713645      -0.048703      -0.001514      -0.001602       0.048753       0.000604       0.000411       0.001443       0.022819      -0.040427      -0.013709      -0.004460       0.018170              1.879347       2.536796       0.355887      -0.003045       1.753017       0.005723       1.348229           0.000096
           39              H      30.453502      18.943264       8.779433       0.124437       1.166806 0.82544055E+01  0.81416721E+02                                 1.810664                            1.666655      -1.088226       2.378549                    0.996607       3.438109       9.549528       0.492086       1.261935      -0.713646      -0.000433       0.029883      -0.038519       0.048754       0.003003       0.002106      -0.011743      -0.014477       0.027992      -0.013710      -0.004462       0.018171              1.879332       1.477750       0.274306      -0.060731       2.200206      -0.526815       1.960040           0.000095
           40              H      19.782072      10.060258      15.578437       0.124435       1.166840 0.82547070E+01  0.81420427E+02                                 1.810696                            1.666683      -1.088284       2.378519                    0.996606       3.438161       9.549711       0.492083       1.261931      -0.713646       0.048703      -0.002014      -0.000894       0.048753      -0.000589      -0.000433       0.003890       0.029739      -0.019671      -0.013710      -0.004460       0.018170              1.879365       2.536827      -0.115759      -0.336554       1.396812       0.131663       1.704455           0.000098
           41              H      15.618549      10.829477       4.292090       0.124437       1.166805 0.82543967E+01  0.81416609E+02                                 1.810663                            1.666654      -1.088225       2.378549                    0.996607       3.438106       9.549517       0.492087       1.261935      -0.713646       0.025663      -0.041422      -0.001601       0.048754      -0.010184      -0.001456      -0.000368      -0.010366      -0.040427      -0.013710      -0.004462       0.018171              1.879331       2.257146      -0.517331      -0.003432       2.032628      -0.005499       1.348218           0.000096
           42              H      34.617025      21.803183      14.933403       0.124436       1.166840 0.82547081E+01  0.81420447E+02                                 1.810696                            1.666684      -1.088280       2.378521                    0.996606       3.438161       9.549714       0.492083       1.261932      -0.713646       0.022607       0.013553       0.041013       0.048753       0.007166       0.010813       0.003783       0.001373       0.032116      -0.013710      -0.004460       0.018170              1.879365       1.581566       0.094103       0.428925       1.551838      -0.074371       2.504691           0.000098
           43              H      18.761475      21.347075      15.578437       0.124436       1.166827 0.82546220E+01  0.81419657E+02                                 1.810709                            1.666695      -1.088266       2.378530                    0.996606       3.438176       9.549863       0.492071       1.261963      -0.713639      -0.022607       0.043186      -0.000893       0.048754      -0.012585      -0.003154      -0.002320      -0.015891      -0.019673      -0.013712      -0.004460       0.018172              1.879378       1.581580      -0.435768       0.054250       2.352090      -0.357291       1.704464           0.000098
           44              H      16.408551       7.656447       8.779433       0.124435       1.166823 0.82545704E+01  0.81418813E+02                                 1.810683                            1.666674      -1.088279       2.378521                    0.996606       3.438158       9.549714       0.492082       1.261938      -0.713645      -0.025663      -0.015317      -0.038518       0.048753       0.004767       0.009116       0.007696       0.012440       0.027983      -0.013709      -0.004460       0.018170              1.879350       2.257173       0.175681       0.486600       1.420821       0.210815       1.960057           0.000096
           45              H      30.848503      14.819804      15.578437       0.124435       1.166822 0.82545609E+01  0.81418674E+02                                 1.810681                            1.666671      -1.088280       2.378521                    0.996606       3.438154       9.549692       0.492084       1.261935      -0.713645      -0.026096      -0.041171      -0.000894       0.048753       0.013171       0.003585      -0.001570      -0.013849      -0.019672      -0.013709      -0.004461       0.018170              1.879347       1.782051       0.551511       0.282298       2.151548       0.225627       1.704443           0.000097
           46              H      22.529997      19.627426       8.779433       0.124437       1.166828 0.82546318E+01  0.81419759E+02                                 1.810708                            1.666695      -1.088265       2.378530                    0.996606       3.438178       9.549862       0.492072       1.261960      -0.713640       0.026097      -0.014566      -0.038519       0.048754      -0.007772      -0.011225       0.004046       0.002036       0.027989      -0.013712      -0.004460       0.018172              1.879377       1.782076      -0.449994      -0.425883       1.895960       0.316006       1.960095           0.000097
           47              H      20.177073      17.356749       4.292090       0.124435       1.166840 0.82547034E+01  0.81420386E+02                                 1.810696                            1.666683      -1.088284       2.378519                    0.996606       3.438160       9.549709       0.492083       1.261932      -0.713646       0.023040       0.042935      -0.001601       0.048753       0.009579       0.001045      -0.001077      -0.012456      -0.040430      -0.013710      -0.004460       0.018170              1.879364       1.640765       0.161448       0.006479       2.649089      -0.000223       1.348239           0.000097
           48              H      11.850027       9.832204      14.933403       0.124437       1.166806 0.82544036E+01  0.81416697E+02                                 1.810664                            1.666655      -1.088225       2.378550                    0.996607       3.438107       9.549522       0.492086       1.261935      -0.713646      -0.023041       0.012802       0.041014       0.048754      -0.004180      -0.008684       0.007472       0.011725       0.032113      -0.013710      -0.004461       0.018171              1.879331       1.640736      -0.059923      -0.150053       1.492614       0.408636       2.504644           0.000097
           49              H      18.761475       9.475947       6.216731       0.124437       1.166830 0.82546423E+01  0.81419885E+02                                 1.810709                            1.666695      -1.088261       2.378532                    0.996606       3.438179       9.549865       0.492072       1.261960      -0.713640      -0.022607       0.013553       0.041014       0.048754      -0.007168      -0.010814       0.003784       0.001372       0.032119      -0.013712      -0.004460       0.018172              1.879378       1.581580      -0.094109      -0.428930       1.551851      -0.074363       2.504703           0.000096
           50              H      27.084251       4.665859      13.008762       0.124435       1.166817 0.82545151E+01  0.81418107E+02                                 1.810676                            1.666667      -1.088275       2.378523                    0.996606       3.438146       9.549662       0.492084       1.261936      -0.713645      -0.025663      -0.041421      -0.001602       0.048753       0.010183       0.001455      -0.000366      -0.010363      -0.040428      -0.013710      -0.004460       0.018170              1.879342       2.257161       0.517329       0.003434       2.032639      -0.005498       1.348225           0.000097
           51              H      26.294249      13.820065       0.062760       0.124437       1.166805 0.82543935E+01  0.81416555E+02                                 1.810661                            1.666653      -1.088219       2.378552                    0.996607       3.438104       9.549504       0.492087       1.261933      -0.713646       0.025663      -0.015317      -0.038519       0.048754      -0.004767      -0.009116       0.007695       0.012440       0.027992      -0.013710      -0.004461       0.018171              1.879329       2.257143      -0.175680      -0.486601       1.420806       0.210813       1.960038           0.000096
           52              H      13.265625       9.019839       6.861765       0.124435       1.166840 0.82546994E+01  0.81420327E+02                                 1.810695                            1.666682      -1.088280       2.378521                    0.996606       3.438157       9.549696       0.492084       1.261931      -0.713646       0.022607       0.043185      -0.000894       0.048753       0.012583       0.003153      -0.002320      -0.015889      -0.019671      -0.013710      -0.004460       0.018170              1.879364       1.581565       0.435762      -0.054253       2.352073      -0.357296       1.704453           0.000097
           53              H      22.525727      11.193131      13.008762       0.124437       1.166805 0.82543893E+01  0.81416489E+02                                 1.810660                            1.666651      -1.088222       2.378550                    0.996607       3.438102       9.549492       0.492088       1.261932      -0.713646      -0.023041       0.042936      -0.001601       0.048754      -0.009581      -0.001047      -0.001077      -0.012456      -0.040428      -0.013710      -0.004461       0.018171              1.879327       1.640732      -0.161447      -0.006478       2.649034      -0.000223       1.348215           0.000097
           54              H      30.852773      15.995822       6.216731       0.124435       1.166841 0.82547076E+01  0.81420429E+02                                 1.810696                            1.666683      -1.088282       2.378520                    0.996606       3.438159       9.549703       0.492084       1.261931      -0.713646       0.023040       0.012802       0.041013       0.048753       0.004178       0.008683       0.007472       0.011726       0.032116      -0.013710      -0.004460       0.018170              1.879365       1.640765       0.059925       0.150057       1.492637       0.408645       2.504691           0.000097
           55              H      22.529997       2.492567       6.861765       0.124437       1.166828 0.82546269E+01  0.81419683E+02                                 1.810706                            1.666693      -1.088260       2.378532                    0.996606       3.438175       9.549846       0.492072       1.261958      -0.713640       0.026097      -0.041171      -0.000894       0.048754      -0.013173      -0.003586      -0.001571      -0.013851      -0.019672      -0.013712      -0.004460       0.018172              1.879375       1.782074      -0.551524      -0.282297       2.151590       0.225627       1.704461           0.000096
           56              H       9.497103       7.300190       0.062760       0.124435       1.166819 0.82545302E+01  0.81418286E+02                                 1.810677                            1.666668      -1.088278       2.378522                    0.996606       3.438146       9.549661       0.492084       1.261935      -0.713645      -0.026096      -0.014566      -0.038518       0.048753       0.007770       0.011223       0.004046       0.002036       0.027984      -0.013709      -0.004460       0.018170              1.879343       1.782047       0.449989       0.425870       1.895933       0.315999       1.960050           0.000096
           57              H      22.920728      16.223876       6.861765       0.124435       1.166819 0.82545362E+01  0.81418365E+02                                 1.810677                            1.666668      -1.088276       2.378522                    0.996606       3.438150       9.549675       0.492084       1.261935      -0.713645      -0.048703      -0.002015      -0.000894       0.048753       0.000589       0.000433       0.003890       0.029738      -0.019672      -0.013709      -0.004460       0.018170              1.879344       2.536792       0.115758       0.336547       1.396800       0.131663       1.704440           0.000097
           58              H      22.924998       6.616028       0.062760       0.124436       1.166826 0.82546044E+01  0.81419406E+02                                 1.810705                            1.666691      -1.088262       2.378531                    0.996606       3.438170       9.549829       0.492073       1.261959      -0.713640       0.000434       0.029884      -0.038519       0.048754      -0.003004      -0.002109      -0.011744      -0.014479       0.027989      -0.013712      -0.004460       0.018172              1.879373       1.477779      -0.274309       0.060728       2.200248      -0.526828       1.960092           0.000096
           59              H      30.457772      11.877292      13.008762       0.124435       1.166838 0.82546832E+01  0.81420132E+02                                 1.810694                            1.666681      -1.088278       2.378522                    0.996606       3.438155       9.549690       0.492084       1.261932      -0.713646       0.048703      -0.001514      -0.001601       0.048753      -0.000604      -0.000411       0.001444       0.022819      -0.040430      -0.013710      -0.004460       0.018170              1.879362       2.536825      -0.355893       0.003046       1.753025       0.005722       1.348237           0.000098
           60              H       9.102102       2.264513       6.216731       0.124437       1.166806 0.82544029E+01  0.81416673E+02                                 1.810662                            1.666654      -1.088220       2.378551                    0.996607       3.438106       9.549512       0.492087       1.261933      -0.713646      -0.000433      -0.026355       0.041014       0.048754       0.002987       0.002129      -0.011257      -0.013103       0.032114      -0.013710      -0.004461       0.018171              1.879330       1.477748       0.034177       0.278861       1.655600      -0.334269       2.504643           0.000096
           61              H      19.777802      10.062723       2.499942       0.124437       1.166829 0.82546405E+01  0.81419865E+02                                 1.810709                            1.666695      -1.088264       2.378530                    0.996606       3.438180       9.549868       0.492072       1.261960      -0.713640      -0.000434       0.026355      -0.041014       0.048754      -0.002990      -0.002130      -0.011257      -0.013102       0.032120      -0.013712      -0.004460       0.018172              1.879378       1.477783      -0.034182      -0.278865       1.655647      -0.334281       2.504703           0.000096
           62              H      30.457772       6.613562      13.141255       0.124435       1.166820 0.82545424E+01  0.81418472E+02                                 1.810681                            1.666671      -1.088281       2.378521                    0.996606       3.438152       9.549695       0.492082       1.261939      -0.713645       0.048703       0.001514       0.001602       0.048753       0.000604       0.000411       0.001443       0.022819      -0.040427      -0.013709      -0.004460       0.018170              1.879348       2.536797       0.355887      -0.003045       1.753017       0.005723       1.348229           0.000098
           63              H      12.249298       5.711209       8.653912       0.124437       1.166806 0.82544012E+01  0.81416671E+02                                 1.810664                            1.666655      -1.088225       2.378549                    0.996607       3.438108       9.549526       0.492086       1.261935      -0.713646       0.000433      -0.029883       0.038519       0.048754       0.003003       0.002106      -0.011743      -0.014477       0.027992      -0.013710      -0.004462       0.018171              1.879332       1.477750       0.274306      -0.060731       2.200206      -0.526815       1.960040           0.000096
           64              H      22.920728      14.594215       1.854908       0.124435       1.166840 0.82547030E+01  0.81420379E+02                                 1.810695                            1.666683      -1.088283       2.378520                    0.996606       3.438161       9.549711       0.492083       1.261931      -0.713646      -0.048703       0.002014       0.000894       0.048753      -0.000589      -0.000433       0.003890       0.029739      -0.019671      -0.013710      -0.004460       0.018170              1.879364       2.536826      -0.115759      -0.336554       1.396812       0.131663       1.704455           0.000097
           65              H      27.084251      13.824996      13.141255       0.124437       1.166805 0.82543959E+01  0.81416608E+02                                 1.810664                            1.666655      -1.088225       2.378549                    0.996607       3.438106       9.549521       0.492086       1.261936      -0.713646      -0.025663       0.041422       0.001601       0.048754      -0.010184      -0.001456      -0.000368      -0.010366      -0.040427      -0.013710      -0.004461       0.018171              1.879332       2.257147      -0.517331      -0.003432       2.032629      -0.005499       1.348218           0.000097
           66              H       8.085775       2.851290       2.499942       0.124435       1.166842 0.82547248E+01  0.81420657E+02                                 1.810699                            1.666686      -1.088284       2.378519                    0.996606       3.438164       9.549727       0.492082       1.261933      -0.713646      -0.022607      -0.013553      -0.041013       0.048753       0.007166       0.010813       0.003783       0.001373       0.032116      -0.013710      -0.004460       0.018170              1.879368       1.581569       0.094104       0.428926       1.551840      -0.074371       2.504696           0.000097
           67              H      23.941325       3.307398       1.854908       0.124436       1.166827 0.82546222E+01  0.81419652E+02                                 1.810709                            1.666695      -1.088266       2.378530                    0.996606       3.438175       9.549857       0.492071       1.261962      -0.713640       0.022607      -0.043186       0.000893       0.048754      -0.012584      -0.003153      -0.002320      -0.015891      -0.019673      -0.013712      -0.004460       0.018172              1.879378       1.581580      -0.435768       0.054250       2.352090      -0.357291       1.704464           0.000096
           68              H      26.294249      16.998026       8.653912       0.124436       1.166824 0.82545763E+01  0.81418882E+02                                 1.810684                            1.666674      -1.088281       2.378521                    0.996606       3.438159       9.549716       0.492083       1.261937      -0.713645       0.025663       0.015317       0.038518       0.048753       0.004767       0.009116       0.007696       0.012440       0.027983      -0.013709      -0.004460       0.018170              1.879350       2.257173       0.175681       0.486600       1.420821       0.210815       1.960057           0.000096
           69              H      11.854297       9.834669       1.854908       0.124435       1.166822 0.82545622E+01  0.81418690E+02                                 1.810681                            1.666671      -1.088281       2.378521                    0.996606       3.438154       9.549692       0.492084       1.261935      -0.713645       0.026096       0.041171       0.000894       0.048753       0.013171       0.003585      -0.001570      -0.013849      -0.019672      -0.013709      -0.004461       0.018170              1.879347       1.782051       0.551511       0.282298       2.151548       0.225627       1.704444           0.000097
           70              H      20.172803       5.027047       8.653912       0.124437       1.166829 0.82546411E+01  0.81419876E+02                                 1.810709                            1.666696      -1.088267       2.378529                    0.996606       3.438180       9.549870       0.492071       1.261960      -0.713640      -0.026097       0.014566       0.038519       0.048754      -0.007772      -0.011225       0.004046       0.002036       0.027989      -0.013712      -0.004460       0.018172              1.879378       1.782077      -0.449995      -0.425883       1.895961       0.316007       1.960096           0.000096
           71              H      22.525727       7.297724      13.141255       0.124435       1.166840 0.82547055E+01  0.81420402E+02                                 1.810695                            1.666683      -1.088285       2.378519                    0.996606       3.438160       9.549705       0.492084       1.261931      -0.713647      -0.023040      -0.042935       0.001601       0.048753       0.009579       0.001045      -0.001077      -0.012456      -0.040429      -0.013710      -0.004460       0.018170              1.879364       1.640765       0.161448       0.006479       2.649088      -0.000223       1.348238           0.000098
           72              H      30.852773      14.822269       2.499942       0.124437       1.166807 0.82544144E+01  0.81416830E+02                                 1.810665                            1.666656      -1.088227       2.378549                    0.996607       3.438109       9.549529       0.492086       1.261935      -0.713646       0.023041      -0.012802      -0.041014       0.048754      -0.004180      -0.008684       0.007472       0.011725       0.032113      -0.013710      -0.004461       0.018171              1.879333       1.640737      -0.059923      -0.150053       1.492615       0.408636       2.504646           0.000096
           73              C      23.567675      15.283308      12.062131      -0.005243      30.195897 0.35135182E+03  0.78735467E+04                                 8.546862                            6.310174       0.062860       2.013477                    0.999700      27.583352      78.770699       0.643141       0.424983      -1.053204      -0.021627       0.024346       0.020016       0.038224       0.022501      -0.005230       0.043359       0.053374      -0.006653      -0.063693       0.022523       0.041170             10.296438       7.240122      -3.682643      -1.963542      11.832252      -1.900222      11.816939           0.000235
           74              C      14.988683      19.304453       4.398433      -0.005241      30.195005 0.35134186E+03  0.78732471E+04                                 8.546650                            6.310070       0.062908       2.013493                    0.999700      27.582787      78.768032       0.643150       0.424981      -1.053208      -0.002288      -0.038153      -0.000492       0.038225       0.030754       0.000604       0.002894      -0.061070       0.122159      -0.063701       0.022515       0.041186             10.296125      13.613353      -0.824959       0.057137      13.006888      -0.062363       4.268133           0.000230
           75              C      17.038417      10.581700      16.734268      -0.005241      30.194895 0.35134139E+03  0.78732272E+04                                 8.546590                            6.310038       0.062916       2.013496                    0.999700      27.582789      78.767777       0.643157       0.424977      -1.053212       0.002287      -0.013180      -0.035808       0.038225      -0.010830      -0.028801      -0.007350      -0.090039       0.035260      -0.063708       0.022523       0.041186             10.296019      13.613218       0.221079       0.796628       5.199869       2.697775      12.074968           0.000231
           76              C      29.810825      16.466723      10.388530      -0.005242      30.195069 0.35134304E+03  0.78732836E+04                                 8.546660                            6.310080       0.062900       2.013490                    0.999700      27.582900      78.768524       0.643149       0.424981      -1.053208       0.021626       0.026988       0.016282       0.038225      -0.002581      -0.022966       0.026383       0.005365      -0.150713      -0.063698       0.022512       0.041185             10.296102       7.239855       3.078642       2.817269      10.624015      -1.473294      13.024438           0.000233
           77              C      19.899505      14.348903       4.398433      -0.005241      30.194898 0.35134152E+03  0.78732306E+04                                 8.546591                            6.310039       0.062925       2.013499                    0.999700      27.582776      78.767735       0.643157       0.424977      -1.053212      -0.031898       0.021057      -0.000490       0.038225      -0.041827       0.002197      -0.001974      -0.022747       0.122159      -0.063708       0.022523       0.041185             10.296021      13.872617       0.675006      -0.082563      12.747332      -0.018274       4.268112           0.000230
           78              C      12.127595       8.929850      12.062131      -0.005242      30.195057 0.35134301E+03  0.78732830E+04                                 8.546658                            6.310080       0.062895       2.013489                    0.999700      27.582898      78.768519       0.643149       0.424981      -1.053208       0.031897       0.006555       0.020018       0.038224       0.011859       0.040162      -0.017157      -0.065681      -0.006664      -0.063697       0.022514       0.041184             10.296099      13.872745      -0.147147      -0.663943       5.198797       2.650562      11.816754           0.000236
           79              C      20.706588      21.422272      10.388530      -0.005244      30.195919 0.35135201E+03  0.78735528E+04                                 8.546869                            6.310178       0.062861       2.013477                    0.999700      27.583372      78.770790       0.643140       0.424983      -1.053204       0.012558      -0.032223       0.016282       0.038224       0.003604       0.034326       0.006691       0.001773      -0.150707      -0.063693       0.022524       0.041170             10.296447       7.111929      -3.004778      -2.684537      10.752480      -1.703475      13.024930           0.000233
           80              C      32.671912      16.935157      16.734268      -0.005240      30.194963 0.35134125E+03  0.78732295E+04                                 8.546641                            6.310063       0.062898       2.013491                    0.999700      27.582757      78.767910       0.643151       0.424981      -1.053209      -0.012560       0.004610      -0.035807       0.038225      -0.033577       0.008032       0.028610       0.063763       0.035255      -0.063701       0.022516       0.041185             10.296114       7.111768       3.532566       1.937965      11.701473      -2.038980      12.075100           0.000230
           81              C      18.874638       8.338143      10.388530      -0.005242      30.195057 0.35134259E+03  0.78732677E+04                                 8.546660                            6.310077       0.062897       2.013489                    0.999700      27.582819      78.768153       0.643150       0.424981      -1.053208      -0.034186       0.005235       0.016282       0.038225      -0.001041      -0.011371      -0.033082      -0.007155      -0.150714      -0.063701       0.022516       0.041185             10.296138      12.444084      -0.073941      -0.132821       5.419732       3.176538      13.024596           0.000232
           82              C      19.681721      18.710279      16.734268      -0.005243      30.195831 0.35135105E+03  0.78735237E+04                                 8.546847                            6.310165       0.062866       2.013480                    0.999700      27.583317      78.770533       0.643142       0.424983      -1.053205       0.010271       0.008571      -0.035807       0.038224       0.044391       0.020752      -0.021269       0.026255       0.035256      -0.063693       0.022524       0.041169             10.296417       7.494939      -3.753725      -2.734932      11.318666      -0.658898      12.075645           0.000234
           83              C      13.152462      12.573781       4.398433      -0.005242      30.194996 0.35134236E+03  0.78732627E+04                                 8.546639                            6.310069       0.062902       2.013491                    0.999700      27.582866      78.768339       0.643151       0.424980      -1.053209       0.034185       0.017095      -0.000492       0.038225       0.011060      -0.002815      -0.000923       0.083802       0.122150      -0.063697       0.022513       0.041185             10.296073      12.444130       0.149768       0.025465      14.175955       0.080656       4.268135           0.000232
           84              C      33.696779      22.013979      12.062131      -0.005241      30.194906 0.35134166E+03  0.78732344E+04                                 8.546591                            6.310040       0.062919       2.013497                    0.999700      27.582786      78.767762       0.643157       0.424977      -1.053212      -0.010270      -0.030903       0.020016       0.038225      -0.034379      -0.034942      -0.026208       0.012286      -0.006667      -0.063708       0.022523       0.041185             10.296021       7.494668       3.829467       2.627403      11.576708      -0.750305      11.816686           0.000232
           85              C      23.021079      14.967730      14.087886      -0.005248      30.196168 0.35135544E+03  0.78736482E+04                                 8.546918                            6.310211       0.062856       2.013474                    0.999700      27.583484      78.771185       0.643138       0.424984      -1.053204      -0.010270       0.030901      -0.020016       0.038223       0.034363       0.034935      -0.026210       0.012285      -0.006650      -0.063694       0.022525       0.041169             10.296510       7.494999      -3.829798      -2.627424      11.577504      -0.750389      11.817025           0.000234
           86              C      13.152462      18.244310       4.318240      -0.005246      30.195260 0.35134551E+03  0.78733477E+04                                 8.546695                            6.310102       0.062893       2.013486                    0.999700      27.582903      78.768410       0.643149       0.424981      -1.053209       0.034185      -0.017095       0.000492       0.038224      -0.011068       0.002809      -0.000923       0.083805       0.122156      -0.063702       0.022517       0.041185             10.296182      12.444172      -0.149878      -0.025442      14.176223       0.080664       4.268152           0.000229
           87              C      30.357421      18.271430       9.415750      -0.005245      30.195176 0.35134522E+03  0.78733348E+04                                 8.546647                            6.310077       0.062911       2.013493                    0.999700      27.582918      78.768258       0.643154       0.424978      -1.053211       0.010270      -0.008571       0.035807       0.038224      -0.044403      -0.020766      -0.021268       0.026261       0.035263      -0.063710       0.022524       0.041185             10.296093       7.494710       3.753648       2.734674      11.318499      -0.659010      12.075069           0.000229
           88              C      18.874638      10.152712      15.761487      -0.005247      30.195334 0.35134692E+03  0.78733919E+04                                 8.546713                            6.310119       0.062893       2.013486                    0.999700      27.583027      78.768981       0.643147       0.424982      -1.053208      -0.034185      -0.005234      -0.016281       0.038224       0.001032       0.011366      -0.033080      -0.007149      -0.150714      -0.063698       0.022514       0.041184             10.296168      12.444274       0.073939       0.132727       5.419740       3.176486      13.024492           0.000235
           89              C      14.988683      11.513639       4.318240      -0.005245      30.195159 0.35134501E+03  0.78733284E+04                                 8.546643                            6.310074       0.062921       2.013496                    0.999700      27.582901      78.768185       0.643154       0.424978      -1.053211      -0.002288       0.038152       0.000490       0.038224      -0.030764      -0.000610       0.002891      -0.061074       0.122157      -0.063709       0.022524       0.041185             10.296087      13.613290       0.824750      -0.057106      13.006837      -0.062367       4.268133           0.000230
           90              C      34.243375      21.698402      14.087886      -0.005246      30.195304 0.35134629E+03  0.78733744E+04                                 8.546708                            6.310113       0.062894       2.013487                    0.999700      27.583008      78.768916       0.643147       0.424982      -1.053208      -0.021625      -0.024345      -0.020018       0.038224      -0.022512       0.005223       0.043361       0.053380      -0.006662      -0.063699       0.022514       0.041184             10.296164       7.239902       3.682386       1.963510      11.831758      -1.900270      11.816831           0.000235
           91              C      19.135125      20.514987      15.761487      -0.005247      30.196101 0.35135463E+03  0.78736246E+04                                 8.546903                            6.310202       0.062858       2.013475                    0.999700      27.583441      78.771006       0.643139       0.424984      -1.053204       0.021626      -0.026987      -0.016280       0.038223       0.002569       0.022957       0.026382       0.005356      -0.150709      -0.063694       0.022525       0.041169             10.296490       7.240165      -3.078827      -2.817528      10.624347      -1.473134      13.024957           0.000235
           92              C      17.038417       7.909155       9.415750      -0.005246      30.195331 0.35134622E+03  0.78733698E+04                                 8.546716                            6.310113       0.062890       2.013485                    0.999700      27.582945      78.768627       0.643147       0.424982      -1.053208       0.002288       0.013181       0.035806       0.038224       0.010821       0.028795      -0.007347      -0.090039       0.035254      -0.063702       0.022517       0.041185             10.296210      13.613451      -0.221113      -0.796814       5.199946       2.697853      12.075233           0.000230
           93              C      31.382288      15.559438      15.761487      -0.005246      30.195288 0.35134564E+03  0.78733525E+04                                 8.546705                            6.310107       0.062894       2.013487                    0.999700      27.582917      78.768497       0.643148       0.424982      -1.053208       0.012559       0.032222      -0.016281       0.038224      -0.003618      -0.034335       0.006694       0.001773      -0.150717      -0.063702       0.022517       0.041185             10.296196       7.111823       3.004694       2.684558      10.752118      -1.703310      13.024648           0.000232
           94              C      21.996212      20.046552       9.415750      -0.005247      30.196157 0.35135526E+03  0.78736431E+04                                 8.546916                            6.310210       0.062854       2.013473                    0.999700      27.583474      78.771156       0.643138       0.424984      -1.053204      -0.012559      -0.004609       0.035806       0.038223       0.033564      -0.008045       0.028607       0.063760       0.035263      -0.063694       0.022526       0.041168             10.296508       7.111971      -3.532617      -1.938115      11.701789      -2.039087      12.075764           0.000232
           95              C      19.899505      16.469188       4.318240      -0.005247      30.195308 0.35134648E+03  0.78733799E+04                                 8.546710                            6.310116       0.062902       2.013490                    0.999700      27.582999      78.768895       0.643147       0.424982      -1.053208      -0.031896      -0.021058       0.000493       0.038224       0.041818      -0.002206      -0.001976      -0.022745       0.122148      -0.063698       0.022514       0.041184             10.296166      13.872839      -0.675005       0.082585      12.747495      -0.018272       4.268165           0.000232
           96              C      12.127595       9.561004      14.087886      -0.005245      30.195171 0.35134513E+03  0.78733321E+04                                 8.546646                            6.310076       0.062905       2.013491                    0.999700      27.582908      78.768225       0.643154       0.424978      -1.053211       0.031896      -0.006557      -0.020016       0.038223      -0.011870      -0.040169      -0.017155      -0.065687      -0.006666      -0.063709       0.022526       0.041184             10.296093      13.872719       0.147154       0.663908       5.198793       2.650572      11.816767           0.000234
           97              C      19.135125       9.371165       5.371214      -0.005244      30.195932 0.35135229E+03  0.78735601E+04                                 8.546871                            6.310180       0.062857       2.013476                    0.999700      27.583372      78.770788       0.643140       0.424983      -1.053204       0.021627      -0.024346      -0.020016       0.038224       0.022501      -0.005230       0.043359       0.053374      -0.006652      -0.063693       0.022524       0.041170             10.296449       7.240129      -3.682647      -1.963544      11.832266      -1.900226      11.816951           0.000230
           98              C      27.714117       5.350020      13.034912      -0.005241      30.194996 0.35134173E+03  0.78732430E+04                                 8.546647                            6.310067       0.062909       2.013494                    0.999700      27.582783      78.768008       0.643151       0.424981      -1.053209       0.002287       0.038153       0.000492       0.038225       0.030753       0.000604       0.002894      -0.061070       0.122158      -0.063700       0.022515       0.041185             10.296122      13.613347      -0.824959       0.057137      13.006887      -0.062363       4.268132           0.000238
           99              C      25.664383      14.072773       0.699077      -0.005241      30.194903 0.35134150E+03  0.78732303E+04                                 8.546590                            6.310038       0.062916       2.013496                    0.999700      27.582794      78.767789       0.643157       0.424977      -1.053212      -0.002287       0.013180       0.035808       0.038225      -0.010830      -0.028801      -0.007350      -0.090039       0.035260      -0.063708       0.022523       0.041185             10.296020      13.613220       0.221079       0.796627       5.199870       2.697776      12.074971           0.000232
          100              C      12.891975       8.187750       7.044815      -0.005242      30.195073 0.35134308E+03  0.78732847E+04                                 8.546660                            6.310080       0.062900       2.013490                    0.999700      27.582903      78.768532       0.643149       0.424981      -1.053208      -0.021626      -0.026988      -0.016282       0.038225      -0.002581      -0.022965       0.026383       0.005365      -0.150712      -0.063697       0.022513       0.041185             10.296103       7.239855       3.078643       2.817269      10.624017      -1.473295      13.024437           0.000235
          101              C      22.803295      10.305570      13.034912      -0.005240      30.194875 0.35134121E+03  0.78732212E+04                                 8.546583                            6.310034       0.062927       2.013500                    0.999700      27.582765      78.767663       0.643157       0.424977      -1.053212       0.031898      -0.021057       0.000490       0.038225      -0.041827       0.002197      -0.001974      -0.022747       0.122158      -0.063708       0.022523       0.041185             10.296011      13.872601       0.675004      -0.082563      12.747322      -0.018275       4.268109           0.000236
          102              C      30.575205      15.724623       5.371214      -0.005242      30.195043 0.35134293E+03  0.78732799E+04                                 8.546653                            6.310078       0.062895       2.013489                    0.999700      27.582886      78.768454       0.643150       0.424981      -1.053208      -0.031897      -0.006555      -0.020018       0.038224       0.011859       0.040162      -0.017157      -0.065681      -0.006664      -0.063697       0.022513       0.041184             10.296093      13.872735      -0.147148      -0.663946       5.198794       2.650560      11.816749           0.000234
          103              C      21.996212       3.232201       7.044815      -0.005244      30.195904 0.35135186E+03  0.78735477E+04                                 8.546863                            6.310174       0.062861       2.013477                    0.999700      27.583366      78.770742       0.643141       0.424983      -1.053204      -0.012558       0.032223      -0.016282       0.038224       0.003604       0.034326       0.006691       0.001773      -0.150707      -0.063693       0.022523       0.041170             10.296438       7.111925      -3.004777      -2.684535      10.752473      -1.703470      13.024917           0.000230
          104              C      10.030888       7.719316       0.699077      -0.005240      30.194961 0.35134124E+03  0.78732288E+04                                 8.546640                            6.310063       0.062899       2.013491                    0.999700      27.582756      78.767899       0.643151       0.424981      -1.053209       0.012560      -0.004610       0.035807       0.038225      -0.033577       0.008032       0.028610       0.063763       0.035255      -0.063701       0.022516       0.041185             10.296113       7.111768       3.532566       1.937965      11.701472      -2.038978      12.075098           0.000233
          105              C      23.828162      16.316330       7.044815      -0.005242      30.195060 0.35134260E+03  0.78732683E+04                                 8.546661                            6.310077       0.062895       2.013489                    0.999700      27.582820      78.768162       0.643150       0.424981      -1.053208       0.034186      -0.005235      -0.016282       0.038225      -0.001041      -0.011370      -0.033082      -0.007155      -0.150714      -0.063701       0.022515       0.041185             10.296140      12.444085      -0.073941      -0.132822       5.419733       3.176541      13.024603           0.000233
          106              C      23.021079       5.944194       0.699077      -0.005243      30.195822 0.35135096E+03  0.78735208E+04                                 8.546843                            6.310163       0.062865       2.013479                    0.999700      27.583316      78.770512       0.643142       0.424983      -1.053205      -0.010271      -0.008571       0.035807       0.038224       0.044391       0.020752      -0.021269       0.026255       0.035256      -0.063693       0.022523       0.041170             10.296411       7.494936      -3.753724      -2.734929      11.318663      -0.658897      12.075634           0.000232
          107              C      29.550338      12.080692      13.034912      -0.005242      30.195003 0.35134245E+03  0.78732654E+04                                 8.546641                            6.310070       0.062901       2.013491                    0.999700      27.582869      78.768357       0.643151       0.424981      -1.053209      -0.034185      -0.017095       0.000492       0.038225       0.011060      -0.002815      -0.000923       0.083802       0.122150      -0.063697       0.022512       0.041185             10.296077      12.444130       0.149768       0.025465      14.175964       0.080656       4.268135           0.000239
          108              C       9.006021       2.640494       5.371214      -0.005241      30.194911 0.35134168E+03  0.78732353E+04                                 8.546593                            6.310040       0.062917       2.013497                    0.999700      27.582790      78.767780       0.643157       0.424977      -1.053212       0.010270       0.030903      -0.020016       0.038224      -0.034379      -0.034942      -0.026208       0.012286      -0.006668      -0.063708       0.022523       0.041186             10.296023       7.494670       3.829468       2.627406      11.576708      -0.750302      11.816690           0.000233
          109              C      19.681721       9.686743       3.345459      -0.005248      30.196178 0.35135560E+03  0.78736524E+04                                 8.546918                            6.310212       0.062855       2.013473                    0.999700      27.583494      78.771211       0.643138       0.424984      -1.053204       0.010270      -0.030901       0.020016       0.038223       0.034363       0.034935      -0.026210       0.012285      -0.006650      -0.063694       0.022525       0.041169             10.296510       7.494999      -3.829797      -2.627424      11.577503      -0.750389      11.817028           0.000230
          110              C      29.550338       6.410163      13.115105      -0.005246      30.195270 0.35134563E+03  0.78733511E+04                                 8.546697                            6.310103       0.062893       2.013486                    0.999700      27.582908      78.768431       0.643149       0.424981      -1.053209      -0.034185       0.017095      -0.000492       0.038224      -0.011068       0.002809      -0.000923       0.083805       0.122154      -0.063702       0.022517       0.041184             10.296187      12.444176      -0.149880      -0.025442      14.176232       0.080664       4.268153           0.000238
          111              C      12.345379       6.383043       8.017595      -0.005246      30.195174 0.35134519E+03  0.78733339E+04                                 8.546647                            6.310076       0.062911       2.013493                    0.999700      27.582917      78.768255       0.643154       0.424978      -1.053211      -0.010270       0.008571      -0.035807       0.038224      -0.044403      -0.020766      -0.021268       0.026261       0.035263      -0.063710       0.022524       0.041185             10.296093       7.494710       3.753649       2.734674      11.318500      -0.659011      12.075068           0.000233
          112              C      23.828162      14.501761       1.671858      -0.005247      30.195336 0.35134693E+03  0.78733924E+04                                 8.546714                            6.310119       0.062893       2.013486                    0.999700      27.583027      78.768983       0.643147       0.424982      -1.053208       0.034185       0.005234       0.016281       0.038224       0.001032       0.011366      -0.033080      -0.007149      -0.150714      -0.063698       0.022514       0.041184             10.296170      12.444273       0.073939       0.132727       5.419741       3.176487      13.024496           0.000235
          113              C      27.714117      13.140834      13.115105      -0.005245      30.195161 0.35134506E+03  0.78733293E+04                                 8.546642                            6.310073       0.062922       2.013496                    0.999700      27.582902      78.768176       0.643155       0.424978      -1.053212       0.002287      -0.038152      -0.000490       0.038224      -0.030764      -0.000610       0.002891      -0.061075       0.122157      -0.063709       0.022524       0.041185             10.296086      13.613288       0.824748      -0.057106      13.006837      -0.062367       4.268132           0.000237
          114              C       8.459425       2.956071       3.345459      -0.005247      30.195321 0.35134648E+03  0.78733797E+04                                 8.546710                            6.310114       0.062893       2.013486                    0.999700      27.583019      78.768951       0.643147       0.424982      -1.053208       0.021625       0.024346       0.020018       0.038224      -0.022512       0.005223       0.043361       0.053380      -0.006661      -0.063699       0.022514       0.041184             10.296167       7.239903       3.682386       1.963512      11.831760      -1.900271      11.816838           0.000234
          115              C      23.567675       4.139486       1.671858      -0.005247      30.196101 0.35135467E+03  0.78736252E+04                                 8.546900                            6.310201       0.062858       2.013475                    0.999700      27.583443      78.770990       0.643140       0.424983      -1.053205      -0.021626       0.026987       0.016280       0.038223       0.002569       0.022957       0.026382       0.005356      -0.150709      -0.063694       0.022525       0.041169             10.296485       7.240161      -3.078827      -2.817525      10.624346      -1.473135      13.024948           0.000232
          116              C      25.664383      16.745318       8.017595      -0.005246      30.195338 0.35134629E+03  0.78733716E+04                                 8.546716                            6.310113       0.062890       2.013485                    0.999700      27.582950      78.768635       0.643147       0.424982      -1.053208      -0.002288      -0.013182      -0.035807       0.038224       0.010821       0.028795      -0.007347      -0.090039       0.035254      -0.063702       0.022517       0.041185             10.296211      13.613453      -0.221113      -0.796813       5.199947       2.697854      12.075235           0.000232
          117              C      11.320512       9.095035       1.671858      -0.005246      30.195275 0.35134546E+03  0.78733474E+04                                 8.546702                            6.310105       0.062894       2.013487                    0.999700      27.582909      78.768461       0.643148       0.424982      -1.053208      -0.012559      -0.032222       0.016281       0.038224      -0.003618      -0.034335       0.006694       0.001773      -0.150717      -0.063702       0.022517       0.041185             10.296193       7.111821       3.004692       2.684559      10.752113      -1.703310      13.024646           0.000234
          118              C      20.706588       4.607921       8.017595      -0.005248      30.196152 0.35135518E+03  0.78736411E+04                                 8.546916                            6.310210       0.062852       2.013473                    0.999700      27.583471      78.771148       0.643138       0.424984      -1.053204       0.012559       0.004609      -0.035806       0.038223       0.033564      -0.008044       0.028607       0.063761       0.035262      -0.063694       0.022526       0.041168             10.296507       7.111971      -3.532619      -1.938113      11.701792      -2.039088      12.075758           0.000229
          119              C      22.803295       8.185285      13.115105      -0.005246      30.195275 0.35134604E+03  0.78733671E+04                                 8.546702                            6.310111       0.062902       2.013490                    0.999700      27.582984      78.768821       0.643147       0.424982      -1.053208       0.031896       0.021058      -0.000493       0.038224       0.041818      -0.002206      -0.001976      -0.022745       0.122148      -0.063698       0.022514       0.041184             10.296155      13.872823      -0.675005       0.082585      12.747482      -0.018272       4.268161           0.000238
          120              C      30.575205      15.093469       3.345459      -0.005245      30.195165 0.35134497E+03  0.78733275E+04                                 8.546644                            6.310074       0.062904       2.013491                    0.999700      27.582903      78.768199       0.643154       0.424978      -1.053211      -0.031896       0.006557       0.020016       0.038223      -0.011870      -0.040169      -0.017155      -0.065688      -0.006666      -0.063709       0.022525       0.041184             10.296091      13.872717       0.147154       0.663909       5.198792       2.650571      11.816766           0.000232
          121              C      23.704324      14.415470      13.075009      -0.088808      42.349752 0.41487823E+03  0.95643296E+04                                10.472463                            6.685709       0.189685       2.061833                    0.999531      27.234988      75.552997       0.657607       0.404022      -1.080795      -0.002865       0.004962       0.000001       0.005730      -0.004109      -0.003670      -0.002120      -0.004744       0.066974      -0.016371      -0.006418       0.022789             14.612270      11.495185      -9.767976      -1.358890      22.774300      -0.784585       9.567325           0.003852
          122              C      24.453758      13.117412      13.075009       0.541869      26.754998 0.29762421E+03  0.63976612E+04                                 8.245678                            6.082843      -0.058565       2.027723                    0.998894      23.068004      64.491846       0.611191       0.466204      -1.029244       0.018195      -0.031515      -0.000000       0.036390       0.066809       0.003449       0.001992       0.077144      -0.074806      -0.064676      -0.025074       0.089750             10.371399       8.514478      -5.730829      -0.458464      15.131887      -0.264699       7.467833          -0.001616
          123              C      13.660626      19.484430       4.358336      -0.088808      42.348441 0.41486882E+03  0.95640331E+04                                10.472158                            6.685585       0.189718       2.061844                    0.999531      27.234627      75.551028       0.657622       0.404017      -1.080801       0.002865      -0.004963      -0.000001       0.005730       0.011756       0.007549       0.004358       0.013576      -0.042942      -0.016362      -0.006418       0.022781             14.611700      14.708883      -7.911806      -0.046719      23.844584      -0.026972       5.281634           0.003851
          124              C      23.586892       2.291633       4.358336       0.541869      26.753923 0.29761181E+03  0.63973370E+04                                 8.245421                            6.082686      -0.058554       2.027728                    0.998894      23.067988      64.491799       0.611203       0.466200      -1.029245      -0.018195       0.031514       0.000000       0.036390       0.021633      -0.028493      -0.016451       0.024980       0.238176      -0.064676      -0.025078       0.089754             10.370997      10.271736      -4.715787       0.259068      15.717045       0.149580       5.124210          -0.001616
          125              C      18.366474      10.603889      16.917318      -0.088808      42.348141 0.41487002E+03  0.95640699E+04                                10.472097                            6.685600       0.189721       2.061845                    0.999531      27.234669      75.551234       0.657621       0.404017      -1.080801      -0.002865      -0.001653      -0.004679       0.005730      -0.011043      -0.008573       0.008004       0.023889      -0.012004      -0.016364      -0.006424       0.022788             14.611442      14.708679       2.681231       7.443426       7.327146       5.812630      21.798502           0.003851
          126              C       8.440208       4.872957       0.707794       0.541868      26.754584 0.29762248E+03  0.63976128E+04                                 8.245553                            6.082812      -0.058565       2.027723                    0.998894      23.067986      64.491670       0.611195       0.466202      -1.029245       0.018195       0.010505       0.029712       0.036390       0.019650      -0.029897      -0.054146      -0.081634      -0.081674      -0.064678      -0.025074       0.089752             10.371076      10.271829       1.327667       4.532387       6.395292       3.445318      14.446108          -0.001617
          127              C      29.674176      17.132393       9.232700      -0.088808      42.348157 0.41486990E+03  0.95640667E+04                                10.472100                            6.685599       0.189720       2.061844                    0.999531      27.234675      75.551262       0.657621       0.404017      -1.080801       0.002864       0.001655       0.004679       0.005730       0.004823       0.002645      -0.011426      -0.031071      -0.012003      -0.016364      -0.006424       0.022788             14.611449      11.494531       4.536888       8.755603      10.541259       3.539857      21.798557           0.003851
          128              C      28.924742      16.699707       8.008879       0.541868      26.754568 0.29762216E+03  0.63976046E+04                                 8.245551                            6.082810      -0.058566       2.027723                    0.998894      23.067981      64.491661       0.611195       0.466202      -1.029245      -0.018195      -0.010505      -0.029712       0.036390      -0.025523      -0.061840       0.001182       0.074852      -0.081673      -0.064678      -0.025074       0.089752             10.371075       8.514209       2.342420       5.249925       8.152899       2.202508      14.446116          -0.001617
          129              C      20.719399      15.409046       4.358336      -0.088808      42.348172 0.41487008E+03  0.95640733E+04                                10.472110                            6.685606       0.189708       2.061842                    0.999531      27.234675      75.551303       0.657619       0.404018      -1.080800      -0.005731       0.000000       0.000001       0.005731      -0.000003      -0.000003      -0.008724      -0.027161      -0.042955      -0.016369      -0.006421       0.022790             14.611463      28.411786       0.000007       0.000012      10.140990       0.053971       5.281614           0.003851
          130              C      22.218267      15.409046       4.358336       0.541868      26.754488 0.29762113E+03  0.63975766E+04                                 8.245535                            6.082799      -0.058552       2.027728                    0.998894      23.067939      64.491510       0.611195       0.466202      -1.029245       0.036390      -0.000000       0.000000       0.036390      -0.000002      -0.000001       0.032902      -0.049966       0.238169      -0.064678      -0.025075       0.089753             10.371053      18.439673       0.000002      -0.000002       7.549188      -0.299134       5.124298          -0.001617
          131              C      11.307701       9.245427      13.075009      -0.088808      42.348217 0.41487042E+03  0.95640824E+04                                10.472113                            6.685606       0.189705       2.061840                    0.999531      27.234680      75.551303       0.657620       0.404018      -1.080800       0.005731      -0.000001       0.000001       0.005731      -0.000004      -0.000002       0.004230       0.009479       0.066963      -0.016363      -0.006421       0.022783             14.611472      28.411807      -0.000002      -0.000043       5.855469       1.569131       9.567139           0.003852
          132              C      31.160233       9.245427      13.075009       0.541867      26.754544 0.29762179E+03  0.63975947E+04                                 8.245545                            6.082805      -0.058562       2.027724                    0.998894      23.067976      64.491640       0.611195       0.466202      -1.029245      -0.036390       0.000000       0.000000       0.036390      -0.000003      -0.000001      -0.003983      -0.154290      -0.074805      -0.064678      -0.025073       0.089751             10.371068      18.439706      -0.000013      -0.000005       5.205718       0.529410       7.467780          -0.001616
          133              C      21.351400      21.207778       9.232700      -0.088808      42.349761 0.41487814E+03  0.95643278E+04                                10.472467                            6.685709       0.189680       2.061832                    0.999531      27.234995      75.553037       0.657607       0.404023      -1.080794      -0.000000      -0.003307       0.004680       0.005730      -0.015870      -0.011222       0.003415       0.007172      -0.012006      -0.016374      -0.006416       0.022790             14.612277       6.850715      -1.855679      -1.312181      15.186105      -9.353409      21.800011           0.003851
          134              C      10.675700       3.582295       8.008879       0.541869      26.754949 0.29762353E+03  0.63976431E+04                                 8.245668                            6.082836      -0.058564       2.027725                    0.998894      23.067977      64.491751       0.611191       0.466204      -1.029244      -0.000000       0.021009      -0.029712       0.036390       0.045173       0.031942       0.052962       0.006778      -0.081678      -0.064676      -0.025073       0.089749             10.371387       6.214693      -1.014744      -0.717530      10.452786      -5.648198      14.446682          -0.001617
          135              C      32.027100      15.773932      16.917318      -0.088809      42.348515 0.41486941E+03  0.95640505E+04                                10.472171                            6.685590       0.189710       2.061841                    0.999531      27.234647      75.551108       0.657622       0.404017      -1.080801      -0.000000       0.003307      -0.004680       0.005730       0.015861       0.011215       0.003416       0.007173      -0.012009      -0.016362      -0.006417       0.022780             14.611721       6.850561       1.855691       1.312152      15.185576      -9.352896      21.799027           0.003851
          136              C      21.351400       8.744942       0.707794       0.541869      26.753900 0.29761144E+03  0.63973272E+04                                 8.245417                            6.082681      -0.058554       2.027728                    0.998894      23.067988      64.491799       0.611203       0.466199      -1.029245       0.000000      -0.021010       0.029712       0.036389      -0.045177      -0.031944       0.052962       0.006778      -0.081679      -0.064676      -0.025077       0.089753             10.370991       6.214535       1.014747       0.717537      10.452396      -5.647878      14.446041          -0.001616
          137              C      18.366474       7.886966       9.232700      -0.088808      42.348510 0.41486928E+03  0.95640472E+04                                10.472171                            6.685590       0.189718       2.061844                    0.999531      27.234646      75.551118       0.657622       0.404017      -1.080801      -0.002865       0.001654       0.004678       0.005730       0.011036       0.008568       0.008004       0.023886      -0.012005      -0.016361      -0.006419       0.022780             14.611722      14.708857      -2.681311      -7.443743       7.327244       5.812819      21.799066           0.003851
          138              C      19.115908       7.454280       8.008879       0.541869      26.753937 0.29761192E+03  0.63973408E+04                                 8.245425                            6.082687      -0.058560       2.027725                    0.998894      23.068014      64.491911       0.611202       0.466200      -1.029245       0.018195      -0.010505      -0.029712       0.036389      -0.019653       0.029894      -0.054146      -0.081636      -0.081677      -0.064676      -0.025077       0.089753             10.371003      10.271733      -1.327672      -4.532446       6.395207       3.445345      14.446071          -0.001616
          139              C      18.998476      19.849316      16.917318      -0.088809      42.349704 0.41487797E+03  0.95643214E+04                                10.472455                            6.685706       0.189691       2.061835                    0.999531      27.234974      75.552928       0.657608       0.404022      -1.080795       0.002864      -0.001654      -0.004678       0.005729      -0.004830      -0.002651      -0.011427      -0.031073      -0.012005      -0.016372      -0.006418       0.022790             14.612255      11.495192      -4.537185      -8.756366      10.541636       3.540341      21.799939           0.003851
          140              C      28.924742      14.118384       0.707794       0.541869      26.754944 0.29762362E+03  0.63976452E+04                                 8.245667                            6.082837      -0.058568       2.027723                    0.998894      23.067973      64.491734       0.611191       0.466204      -1.029244      -0.018195       0.010505       0.029712       0.036390       0.025521       0.061838       0.001181       0.074853      -0.081678      -0.064676      -0.025073       0.089749             10.371382       8.514475      -2.342519      -5.250249       8.153009       2.202693      14.446662          -0.001617
          141              C      13.660626      11.333661       4.358336      -0.088808      42.348096 0.41486949E+03  0.95640545E+04                                10.472091                            6.685597       0.189720       2.061845                    0.999531      27.234654      75.551181       0.657621       0.404017      -1.080801       0.002865       0.004963      -0.000001       0.005730      -0.011764      -0.007554       0.004357       0.013576      -0.042947      -0.016365      -0.006424       0.022789             14.611433      14.708623       7.911443       0.046746      23.844069      -0.026975       5.281606           0.003851
          142              C      12.911192      10.035603       4.358336       0.541868      26.754529 0.29762177E+03  0.63975936E+04                                 8.245542                            6.082805      -0.058561       2.027725                    0.998894      23.067960      64.491574       0.611195       0.466202      -1.029245      -0.018195      -0.031515      -0.000000       0.036390      -0.021637       0.028492      -0.016452       0.024980       0.238168      -0.064678      -0.025074       0.089751             10.371059      10.271810       4.715718      -0.259064      15.717067       0.149556       5.124302          -0.001617
          143              C      34.380024      22.566239      13.075009      -0.088807      42.348138 0.41486977E+03  0.95640628E+04                                10.472097                            6.685598       0.189718       2.061844                    0.999531      27.234662      75.551213       0.657621       0.404017      -1.080801      -0.002864      -0.004963      -0.000001       0.005730       0.004102       0.003665      -0.002119      -0.004745       0.066971      -0.016364      -0.006423       0.022787             14.611445      11.494545       9.767165       1.358907      22.772659      -0.784566       9.567129           0.003852
          144              C      24.453758       5.373442      13.075009       0.541868      26.754534 0.29762175E+03  0.63975934E+04                                 8.245543                            6.082805      -0.058566       2.027723                    0.998894      23.067968      64.491614       0.611195       0.466202      -1.029245       0.018195       0.031514      -0.000000       0.036390      -0.066810      -0.003450       0.001990       0.077141      -0.074804      -0.064677      -0.025073       0.089750             10.371064       8.514212       5.730482       0.458482      15.131204      -0.264702       7.467777          -0.001616
          145              C      18.998476      10.239003       4.358336      -0.088807      42.349754 0.41487820E+03  0.95643289E+04                                10.472464                            6.685709       0.189685       2.061833                    0.999531      27.234987      75.552999       0.657607       0.404023      -1.080795       0.002865      -0.004962      -0.000001       0.005730      -0.004109      -0.003670      -0.002120      -0.004745       0.066974      -0.016372      -0.006417       0.022789             14.612271      11.495185      -9.767977      -1.358889      22.774304      -0.784585       9.567325           0.003850
          146              C      18.249042      11.537061       4.358336       0.541870      26.754964 0.29762376E+03  0.63976496E+04                                 8.245671                            6.082838      -0.058567       2.027723                    0.998894      23.067996      64.491824       0.611191       0.466204      -1.029244      -0.018195       0.031515       0.000000       0.036390       0.066808       0.003449       0.001992       0.077143      -0.074805      -0.064676      -0.025073       0.089749             10.371389       8.514468      -5.730821      -0.458464      15.131869      -0.264700       7.467828          -0.001618
          147              C      29.042174       5.170043      13.075009      -0.088807      42.348442 0.41486863E+03  0.95640278E+04                                10.472161                            6.685585       0.189718       2.061844                    0.999531      27.234618      75.551006       0.657622       0.404017      -1.080801      -0.002865       0.004962       0.000001       0.005730       0.011756       0.007549       0.004358       0.013576      -0.042943      -0.016363      -0.006418       0.022781             14.611709      14.708887      -7.911817      -0.046719      23.844606      -0.026972       5.281634           0.003853
          148              C      19.115908      22.362840      13.075009       0.541868      26.753888 0.29761131E+03  0.63973241E+04                                 8.245415                            6.082680      -0.058556       2.027727                    0.998894      23.067986      64.491803       0.611203       0.466199      -1.029245       0.018195      -0.031514      -0.000000       0.036389       0.021633      -0.028493      -0.016451       0.024980       0.238173      -0.064676      -0.025077       0.089753             10.370990      10.271729      -4.715783       0.259068      15.717035       0.149580       5.124205          -0.001615
          149              C      24.336326      14.050584       0.516027      -0.088808      42.348143 0.41486994E+03  0.95640676E+04                                10.472098                            6.685600       0.189721       2.061845                    0.999531      27.234666      75.551224       0.657621       0.404017      -1.080801       0.002865       0.001653       0.004679       0.005730      -0.011043      -0.008573       0.008004       0.023889      -0.012004      -0.016364      -0.006424       0.022788             14.611446      14.708680       2.681232       7.443429       7.327148       5.812633      21.798510           0.003852
          150              C      34.262592      19.781516      16.725551       0.541868      26.754565 0.29762222E+03  0.63976061E+04                                 8.245550                            6.082809      -0.058567       2.027722                    0.998894      23.067987      64.491682       0.611195       0.466202      -1.029245      -0.018195      -0.010505      -0.029712       0.036390       0.019650      -0.029897      -0.054145      -0.081634      -0.081674      -0.064678      -0.025074       0.089751             10.371072      10.271826       1.327666       4.532385       6.395289       3.445317      14.446102          -0.001617
          151              C      13.028624       7.522080       8.200645      -0.088808      42.348153 0.41486981E+03  0.95640643E+04                                10.472100                            6.685599       0.189720       2.061844                    0.999531      27.234672      75.551251       0.657621       0.404017      -1.080801      -0.002864      -0.001655      -0.004679       0.005730       0.004823       0.002645      -0.011426      -0.031071      -0.012003      -0.016364      -0.006424       0.022788             14.611449      11.494531       4.536889       8.755603      10.541260       3.539858      21.798556           0.003852
          152              C      13.778058       7.954766       9.424466       0.541868      26.754567 0.29762215E+03  0.63976044E+04                                 8.245551                            6.082809      -0.058567       2.027722                    0.998894      23.067986      64.491682       0.611195       0.466202      -1.029245       0.018195       0.010504       0.029712       0.036390      -0.025523      -0.061840       0.001182       0.074852      -0.081673      -0.064678      -0.025074       0.089752             10.371075       8.514209       2.342420       5.249924       8.152900       2.202507      14.446115          -0.001617
          153              C      21.983401       9.245427      13.075009      -0.088808      42.348209 0.41487052E+03  0.95640859E+04                                10.472115                            6.685609       0.189706       2.061841                    0.999531      27.234691      75.551354       0.657619       0.404018      -1.080800       0.005731      -0.000001      -0.000001       0.005731      -0.000003      -0.000003      -0.008724      -0.027161      -0.042954      -0.016369      -0.006422       0.022790             14.611470      28.411800       0.000005       0.000013      10.140994       0.053971       5.281617           0.003853
          154              C      20.484533       9.245427      13.075009       0.541869      26.754505 0.29762136E+03  0.63975826E+04                                 8.245537                            6.082800      -0.058550       2.027729                    0.998894      23.067948      64.491531       0.611195       0.466202      -1.029245      -0.036390       0.000000      -0.000000       0.036390      -0.000002      -0.000001       0.032902      -0.049966       0.238170      -0.064678      -0.025075       0.089753             10.371055      18.439676       0.000001      -0.000002       7.549189      -0.299135       5.124299          -0.001616
          155              C      31.395099      15.409046       4.358336      -0.088808      42.348251 0.41487085E+03  0.95640946E+04                                10.472118                            6.685609       0.189702       2.061839                    0.999531      27.234696      75.551358       0.657620       0.404018      -1.080800      -0.005731       0.000001      -0.000001       0.005731      -0.000004      -0.000002       0.004230       0.009479       0.066962      -0.016362      -0.006421       0.022783             14.611478      28.411817      -0.000002      -0.000041       5.855471       1.569133       9.567146           0.003851
          156              C      11.542567      15.409046       4.358336       0.541868      26.754561 0.29762201E+03  0.63976004E+04                                 8.245548                            6.082807      -0.058562       2.027724                    0.998894      23.067985      64.491669       0.611195       0.466202      -1.029245       0.036390       0.000000      -0.000000       0.036390      -0.000003      -0.000001      -0.003983      -0.154291      -0.074806      -0.064678      -0.025074       0.089751             10.371072      18.439713      -0.000013      -0.000004       5.205719       0.529410       7.467783          -0.001618
          157              C      21.351400       3.446695       8.200645      -0.088808      42.349767 0.41487826E+03  0.95643312E+04                                10.472468                            6.685710       0.189679       2.061831                    0.999531      27.234999      75.553053       0.657607       0.404023      -1.080794       0.000000       0.003307      -0.004679       0.005730      -0.015870      -0.011222       0.003416       0.007172      -0.012007      -0.016374      -0.006417       0.022790             14.612276       6.850717      -1.855682      -1.312179      15.186108      -9.353407      21.800004           0.003850
          158              C      32.027100      21.072178       9.424466       0.541869      26.754957 0.29762365E+03  0.63976463E+04                                 8.245669                            6.082837      -0.058563       2.027725                    0.998894      23.067987      64.491787       0.611191       0.466204      -1.029244       0.000000      -0.021009       0.029712       0.036390       0.045173       0.031942       0.052962       0.006778      -0.081678      -0.064676      -0.025074       0.089750             10.371388       6.214694      -1.014746      -0.717530      10.452788      -5.648199      14.446681          -0.001617
          159              C      10.675700       8.880541       0.516027      -0.088809      42.348514 0.41486940E+03  0.95640501E+04                                10.472170                            6.685590       0.189710       2.061842                    0.999531      27.234646      75.551101       0.657622       0.404017      -1.080801       0.000000      -0.003307       0.004680       0.005730       0.015861       0.011215       0.003416       0.007173      -0.012010      -0.016362      -0.006418       0.022780             14.611721       6.850562       1.855691       1.312153      15.185576      -9.352895      21.799026           0.003852
          160              C      21.351400      15.909531      16.725551       0.541869      26.753890 0.29761131E+03  0.63973236E+04                                 8.245413                            6.082679      -0.058553       2.027728                    0.998894      23.067990      64.491801       0.611203       0.466199      -1.029245      -0.000000       0.021010      -0.029712       0.036390      -0.045177      -0.031944       0.052962       0.006778      -0.081679      -0.064676      -0.025078       0.089754             10.370987       6.214533       1.014746       0.717538      10.452392      -5.647875      14.446034          -0.001615
          161              C      24.336326      16.767507       8.200645      -0.088808      42.348530 0.41486943E+03  0.95640515E+04                                10.472173                            6.685590       0.189718       2.061843                    0.999531      27.234653      75.551136       0.657622       0.404017      -1.080801       0.002865      -0.001654      -0.004678       0.005730       0.011036       0.008568       0.008004       0.023886      -0.012005      -0.016361      -0.006419       0.022780             14.611728      14.708861      -2.681313      -7.443747       7.327247       5.812823      21.799077           0.003852
          162              C      23.586892      17.200193       9.424466       0.541870      26.753951 0.29761207E+03  0.63973449E+04                                 8.245427                            6.082687      -0.058559       2.027725                    0.998894      23.068025      64.491944       0.611203       0.466199      -1.029245      -0.018195       0.010505       0.029712       0.036389      -0.019653       0.029894      -0.054146      -0.081637      -0.081678      -0.064676      -0.025077       0.089753             10.371007      10.271736      -1.327674      -4.532449       6.395208       3.445348      14.446077          -0.001615
          163              C      23.704324       4.805157       0.516027      -0.088809      42.349701 0.41487805E+03  0.95643232E+04                                10.472453                            6.685706       0.189690       2.061834                    0.999531      27.234977      75.552931       0.657608       0.404022      -1.080795      -0.002865       0.001654       0.004678       0.005729      -0.004830      -0.002651      -0.011427      -0.031073      -0.012005      -0.016372      -0.006419       0.022790             14.612249      11.495187      -4.537185      -8.756359      10.541637       3.540340      21.799924           0.003851
          164              C      13.778058      10.536089      16.725551       0.541869      26.754947 0.29762369E+03  0.63976469E+04                                 8.245666                            6.082837      -0.058567       2.027724                    0.998894      23.067976      64.491737       0.611191       0.466204      -1.029244       0.018195      -0.010505      -0.029712       0.036390       0.025522       0.061838       0.001181       0.074853      -0.081679      -0.064676      -0.025073       0.089750             10.371379       8.514472      -2.342519      -5.250246       8.153009       2.202692      14.446656          -0.001617
          165              C      29.042174      13.320812      13.075009      -0.088808      42.348113 0.41486961E+03  0.95640585E+04                                10.472096                            6.685599       0.189719       2.061844                    0.999531      27.234658      75.551207       0.657620       0.404018      -1.080800      -0.002865      -0.004962       0.000001       0.005730      -0.011764      -0.007554       0.004357       0.013576      -0.042946      -0.016365      -0.006424       0.022789             14.611440      14.708627       7.911445       0.046747      23.844087      -0.026975       5.281607           0.003853
          166              C      29.791608      14.618870      13.075009       0.541868      26.754514 0.29762157E+03  0.63975884E+04                                 8.245538                            6.082802      -0.058561       2.027725                    0.998894      23.067962      64.491586       0.611195       0.466202      -1.029245       0.018194       0.031515       0.000000       0.036390      -0.021637       0.028492      -0.016452       0.024980       0.238168      -0.064678      -0.025074       0.089752             10.371055      10.271805       4.715715      -0.259064      15.717061       0.149557       5.124300          -0.001616
          167              C       8.322776       2.088234       4.358336      -0.088808      42.348163 0.41486997E+03  0.95640688E+04                                10.472101                            6.685600       0.189717       2.061843                    0.999531      27.234671      75.551248       0.657620       0.404017      -1.080801       0.002864       0.004963       0.000001       0.005731       0.004101       0.003665      -0.002119      -0.004745       0.066970      -0.016363      -0.006424       0.022787             14.611451      11.494549       9.767169       1.358910      22.772669      -0.784565       9.567135           0.003851
          168              C      18.249042      19.281031       4.358336       0.541868      26.754574 0.29762221E+03  0.63976064E+04                                 8.245553                            6.082810      -0.058566       2.027723                    0.998894      23.067993      64.491713       0.611195       0.466202      -1.029245      -0.018195      -0.031515       0.000000       0.036390      -0.066811      -0.003451       0.001991       0.077142      -0.074806      -0.064678      -0.025074       0.089752             10.371078       8.514222       5.730492       0.458482      15.131227      -0.264702       7.467784          -0.001618
          169              N      22.818241      16.317563      12.445665      -0.138987      39.129697 0.45350106E+03  0.10582163E+05                                 9.628676                            6.806613       0.138957       2.057856                    0.999671      27.198863      73.439010       0.685165       0.383103      -1.106415       0.025682      -0.098929       0.107747       0.148513      -0.006545      -0.029656       0.021142       0.005191       0.048079      -0.029881      -0.015043       0.044924             12.615103       8.481637      -5.587215      -1.186751      16.698636      -3.350459      12.665034           0.003055
          170              N      15.272656      18.001464       4.394946      -0.138983      39.125187 0.45345406E+03  0.10580686E+05                                 9.627606                            6.806039       0.139009       2.057872                    0.999671      27.197777      73.432363       0.685234       0.383078      -1.106444      -0.145092       0.029985      -0.010247       0.148511       0.027802      -0.005367       0.003643      -0.044301      -0.056119      -0.029882      -0.015033       0.044914             12.613452      17.166171      -3.766595       0.100079      15.902164       0.001588       4.772021           0.003050
          171              N      16.754444      10.144083      15.506960      -0.138985      39.125875 0.45346266E+03  0.10580952E+05                                 9.627756                            6.806136       0.139026       2.057875                    0.999671      27.197991      73.433518       0.685223       0.383081      -1.106440       0.145092       0.000334       0.031687       0.148512      -0.004207      -0.028006       0.018616      -0.001958       0.070902      -0.029886      -0.015033       0.044919             12.613623      17.166491       1.161181       3.584445       6.009775       3.499128      14.664603           0.003054
          172              N      30.560259      17.173073      11.235791      -0.138984      39.125941 0.45346342E+03  0.10580982E+05                                 9.627798                            6.806164       0.139004       2.057871                    0.999671      27.198011      73.433776       0.685218       0.383084      -1.106437      -0.025681       0.068611      -0.129186       0.148512       0.030132      -0.003720       0.008076      -0.031770      -0.062827      -0.029882      -0.015035       0.044917             12.613687       8.480720       2.980929       4.871261      11.006336      -1.338337      18.354003           0.003054
          173              N      18.629096      14.754469       4.394946      -0.138985      39.125912 0.45346330E+03  0.10580971E+05                                 9.627762                            6.806140       0.139024       2.057875                    0.999671      27.197999      73.433549       0.685223       0.383081      -1.106440       0.098515       0.110661      -0.010248       0.148513      -0.033087       0.005841       0.002827      -0.026013      -0.056132      -0.029887      -0.015035       0.044921             12.613631      19.480248       2.430673      -0.048640      13.588560      -0.087435       4.772085           0.003051
          174              N      13.398003       9.061751      12.445665      -0.138984      39.125957 0.45346379E+03  0.10580993E+05                                 9.627801                            6.806166       0.139004       2.057870                    0.999671      27.198024      73.433827       0.685218       0.383084      -1.106437      -0.098514       0.027224       0.107748       0.148512       0.005518       0.033136       0.015103       0.008721       0.048071      -0.029882      -0.015033       0.044915             12.613689      19.480364      -0.764333      -2.307892       5.696754       2.702747      12.663948           0.003055
          175              N      20.943588      20.420067      11.235791      -0.138986      39.129785 0.45350209E+03  0.10582195E+05                                 9.628696                            6.806625       0.138948       2.057852                    0.999671      27.198888      73.439146       0.685163       0.383103      -1.106414       0.072257      -0.012063      -0.129186       0.148512      -0.028830       0.008848      -0.000819      -0.036320      -0.062813      -0.029881      -0.015044       0.044925             12.615133       7.794045      -2.584295      -3.595040      11.694948      -3.550231      18.356408           0.003054
          176              N      32.434912      17.399894      15.506960      -0.138983      39.125208 0.45345432E+03  0.10580693E+05                                 9.627609                            6.806041       0.139009       2.057872                    0.999671      27.197781      73.432371       0.685234       0.383078      -1.106444      -0.072257      -0.125820       0.031686       0.148511       0.001255       0.030119       0.014943       0.008267       0.070905      -0.029882      -0.015033       0.044914             12.613459       7.793213       4.250312       1.238028      15.382681      -4.853868      14.664481           0.003053
          177              N      17.888203       8.633996      11.235791      -0.138982      39.125163 0.45345370E+03  0.10580675E+05                                 9.627598                            6.806034       0.139011       2.057873                    0.999671      27.197770      73.432315       0.685234       0.383077      -1.106444      -0.046578      -0.056543      -0.129186       0.148512      -0.001316      -0.005137      -0.007261       0.068065      -0.062833      -0.029882      -0.015032       0.044914             12.613443      12.956176      -0.396847      -1.276695       6.530452       4.887726      18.353702           0.003053
          178              N      20.202695      18.683160      15.506960      -0.138987      39.129613 0.45349999E+03  0.10582131E+05                                 9.628659                            6.806603       0.138955       2.057855                    0.999671      27.198842      73.438915       0.685165       0.383102      -1.106415      -0.072834       0.125488       0.031689       0.148513       0.002941      -0.002126      -0.033565      -0.006322       0.070909      -0.029882      -0.015043       0.044925             12.615078       9.805694      -5.412287      -4.823414      13.373028       1.355100      14.666512           0.003056
          179              N      14.138897      13.471204       4.394946      -0.138984      39.125943 0.45346360E+03  0.10580988E+05                                 9.627799                            6.806166       0.139004       2.057871                    0.999671      27.198021      73.433818       0.685218       0.383084      -1.106437       0.046578      -0.140646      -0.010250       0.148512       0.005277      -0.000477      -0.006471       0.070303      -0.056132      -0.029881      -0.015034       0.044915             12.613685      12.956500       1.335858      -0.051388      20.112452       0.085876       4.772103           0.003051
          180              N      33.175805      20.847822      12.445665      -0.138984      39.125838 0.45346232E+03  0.10580942E+05                                 9.627749                            6.806132       0.139026       2.057876                    0.999671      27.197972      73.433441       0.685223       0.383081      -1.106440       0.072835       0.071704       0.107748       0.148513       0.001015      -0.003488      -0.036255      -0.013923       0.048066      -0.029887      -0.015035       0.044921             12.613611       9.804559       6.350607       3.494579      15.372384       0.647307      12.663891           0.003053
          181              N      22.500105      16.133887      13.704353      -0.138948      39.127892 0.45347902E+03  0.10581499E+05                                 9.628312                            6.806395       0.139028       2.057887                    0.999671      27.198236      73.436330       0.685185       0.383097      -1.106421       0.072834      -0.071706      -0.107749       0.148514      -0.001027       0.003480      -0.036256      -0.013934       0.048088      -0.029882      -0.015047       0.044928             12.614574       9.805295      -6.351341      -3.494776      15.373886       0.647390      12.664541           0.003055
          182              N      14.138897      17.346887       4.321726      -0.138944      39.123442 0.45343281E+03  0.10580046E+05                                 9.627253                            6.805829       0.139083       2.057904                    0.999671      27.197171      73.429769       0.685253       0.383072      -1.106450       0.046579       0.140646       0.010248       0.148513      -0.005282       0.000472      -0.006469       0.070305      -0.056132      -0.029881      -0.015036       0.044917             12.612939      12.955729      -1.335888       0.051412      20.111218       0.085877       4.771870           0.003051
          183              N      30.878395      18.298550      10.643057      -0.138946      39.124072 0.45344074E+03  0.10580293E+05                                 9.627394                            6.805919       0.139098       2.057907                    0.999671      27.197366      73.430853       0.685243       0.383075      -1.106446      -0.072835      -0.125488      -0.031686       0.148514      -0.002949       0.002121      -0.033564      -0.006313       0.070910      -0.029887      -0.015037       0.044924             12.613095       9.804150       5.411313       4.822305      13.371139       1.354539      14.663997           0.003052
          184              N      17.888203       9.856858      14.914227      -0.138945      39.124158 0.45344173E+03  0.10580330E+05                                 9.627439                            6.805949       0.139078       2.057902                    0.999671      27.197407      73.431192       0.685238       0.383078      -1.106443      -0.046578       0.056546       0.129187       0.148513       0.001309       0.005134      -0.007259       0.068078      -0.062822      -0.029881      -0.015036       0.044918             12.613162      12.956035       0.396816       1.276525       6.530319       4.887549      18.353132           0.003055
          185              N      15.272656      12.816628       4.321726      -0.138947      39.124145 0.45344164E+03  0.10580320E+05                                 9.627408                            6.805928       0.139100       2.057907                    0.999671      27.197398      73.430982       0.685242       0.383076      -1.106446      -0.145093      -0.029986       0.010248       0.148513      -0.027807       0.005369       0.003645      -0.044301      -0.056142      -0.029886      -0.015036       0.044922             12.613114      17.165746       3.766266      -0.100039      15.901664       0.001593       4.771933           0.003051
          186              N      33.493941      20.664147      13.704353      -0.138945      39.124225 0.45344252E+03  0.10580353E+05                                 9.627452                            6.805957       0.139076       2.057902                    0.999671      27.197421      73.431255       0.685237       0.383078      -1.106443       0.025681       0.098927      -0.107749       0.148513       0.006539       0.029650       0.021145       0.005194       0.048077      -0.029881      -0.015037       0.044918             12.613183       8.480414       5.586048       1.186681      16.695658      -3.349880      12.663477           0.003054
          187              N      19.884559      19.808636      14.914227      -0.138949      39.127960 0.45347969E+03  0.10581521E+05                                 9.628330                            6.806405       0.139021       2.057884                    0.999671      27.198269      73.436495       0.685183       0.383097      -1.106421      -0.025681      -0.068610       0.129187       0.148513      -0.030145       0.003714       0.008072      -0.031778      -0.062812      -0.029881      -0.015046       0.044927             12.614600       8.481332      -2.981185      -4.871849      11.006946      -1.338208      18.355523           0.003055
          188              N      16.754444       8.346772      10.643057      -0.138944      39.123420 0.45343241E+03  0.10580035E+05                                 9.627249                            6.805825       0.139083       2.057904                    0.999671      27.197173      73.429773       0.685254       0.383072      -1.106450       0.145093      -0.000333      -0.031685       0.148512       0.004207       0.028001       0.018615      -0.001955       0.070909      -0.029882      -0.015035       0.044917             12.612935      17.165418      -1.161101      -3.584317       6.009493       3.498946      14.663893           0.003053
          189              N      31.619288      16.561642      14.914227      -0.138945      39.123412 0.45343239E+03  0.10580034E+05                                 9.627249                            6.805826       0.139081       2.057903                    0.999671      27.197170      73.429768       0.685253       0.383072      -1.106450       0.072258       0.012067       0.129187       0.148513       0.028819      -0.008855      -0.000819      -0.036316      -0.062833      -0.029882      -0.015036       0.044918             12.612934       7.792932       2.583916       3.594364      11.693013      -3.549340      18.352858           0.003053
          190              N      21.759212      19.581815      10.643057      -0.138949      39.128009 0.45348050E+03  0.10581545E+05                                 9.628336                            6.806409       0.139027       2.057886                    0.999671      27.198288      73.436556       0.685183       0.383097      -1.106421      -0.072259       0.125820      -0.031689       0.148514      -0.001270      -0.030132       0.014939       0.008250       0.070913      -0.029881      -0.015046       0.044927             12.614608       7.793764      -4.250665      -1.238134      15.384090      -4.854504      14.665971           0.003054
          191              N      18.629096      16.063622       4.321726      -0.138945      39.124228 0.45344268E+03  0.10580358E+05                                 9.627454                            6.805959       0.139073       2.057901                    0.999671      27.197415      73.431245       0.685237       0.383078      -1.106443       0.098514      -0.110662       0.010250       0.148513       0.033082      -0.005843       0.002822      -0.026014      -0.056148      -0.029882      -0.015038       0.044919             12.613185      19.479505      -2.430527       0.048677      13.588096      -0.087438       4.771955           0.003051
          192              N      13.398004       9.429103      13.704353      -0.138947      39.124186 0.45344212E+03  0.10580333E+05                                 9.627415                            6.805931       0.139097       2.057906                    0.999671      27.197399      73.430985       0.685242       0.383076      -1.106446      -0.098515      -0.027226      -0.107748       0.148513      -0.005521      -0.033141       0.015107       0.008723       0.048067      -0.029886      -0.015036       0.044922             12.613128      19.479399       0.764318       2.307730       5.696549       2.702633      12.663435           0.003055
          193              N      19.884559       8.336910       4.987680      -0.138987      39.129719 0.45350139E+03  0.10582172E+05                                 9.628677                            6.806614       0.138956       2.057855                    0.999671      27.198879      73.439053       0.685165       0.383102      -1.106415      -0.025682       0.098929      -0.107747       0.148512      -0.006545      -0.029656       0.021141       0.005190       0.048080      -0.029881      -0.015043       0.044924             12.615104       8.481637      -5.587214      -1.186751      16.698639      -3.350462      12.665038           0.003053
          194              N      27.430144       6.653009      13.038399      -0.138984      39.125277 0.45345519E+03  0.10580720E+05                                 9.627624                            6.806050       0.139006       2.057871                    0.999671      27.197812      73.432507       0.685233       0.383078      -1.106443       0.145091      -0.029985       0.010247       0.148511       0.027802      -0.005367       0.003643      -0.044300      -0.056118      -0.029882      -0.015032       0.044914             12.613480      17.166208      -3.766609       0.100079      15.902202       0.001588       4.772029           0.003060
          195              N      25.948356      14.510390       1.926385      -0.138985      39.125869 0.45346261E+03  0.10580951E+05                                 9.627754                            6.806134       0.139026       2.057875                    0.999671      27.197991      73.433509       0.685223       0.383081      -1.106440      -0.145092      -0.000334      -0.031687       0.148512      -0.004207      -0.028006       0.018616      -0.001958       0.070902      -0.029886      -0.015033       0.044919             12.613620      17.166487       1.161180       3.584442       6.009773       3.499127      14.664600           0.003054
          196              N      12.142541       7.481400       6.197554      -0.138984      39.125944 0.45346347E+03  0.10580983E+05                                 9.627798                            6.806164       0.139002       2.057870                    0.999671      27.198015      73.433786       0.685218       0.383084      -1.106437       0.025681      -0.068610       0.129186       0.148512       0.030131      -0.003721       0.008076      -0.031771      -0.062826      -0.029882      -0.015035       0.044917             12.613687       8.480720       2.980929       4.871259      11.006337      -1.338339      18.354003           0.003056
          197              N      24.073704       9.900004      13.038399      -0.138985      39.125817 0.45346219E+03  0.10580937E+05                                 9.627741                            6.806128       0.139026       2.057876                    0.999671      27.197970      73.433399       0.685224       0.383081      -1.106440      -0.098515      -0.110662       0.010248       0.148514      -0.033087       0.005841       0.002827      -0.026013      -0.056132      -0.029887      -0.015034       0.044922             12.613599      19.480198       2.430662      -0.048639      13.588524      -0.087435       4.772076           0.003060
          198              N      29.304796      15.592722       4.987680      -0.138984      39.125928 0.45346351E+03  0.10580983E+05                                 9.627792                            6.806162       0.139006       2.057871                    0.999671      27.198009      73.433742       0.685218       0.383083      -1.106437       0.098514      -0.027224      -0.107748       0.148512       0.005518       0.033136       0.015103       0.008721       0.048071      -0.029882      -0.015033       0.044915             12.613678      19.480345      -0.764336      -2.307899       5.696750       2.702745      12.663939           0.003055
          199              N      21.759212       4.234406       6.197554      -0.138986      39.129668 0.45350085E+03  0.10582155E+05                                 9.628667                            6.806609       0.138953       2.057854                    0.999671      27.198857      73.438960       0.685165       0.383102      -1.106415      -0.072258       0.012063       0.129187       0.148512      -0.028830       0.008848      -0.000819      -0.036320      -0.062813      -0.029881      -0.015044       0.044925             12.615090       7.794021      -2.584288      -3.595023      11.694913      -3.550216      18.356335           0.003053
          200              N      10.267888       7.254579       1.926385      -0.138984      39.125138 0.45345356E+03  0.10580670E+05                                 9.627591                            6.806031       0.139013       2.057874                    0.999671      27.197762      73.432255       0.685235       0.383077      -1.106444       0.072257       0.125820      -0.031686       0.148512       0.001255       0.030120       0.014943       0.008267       0.070906      -0.029882      -0.015033       0.044914             12.613434       7.793199       4.250302       1.238028      15.382648      -4.853855      14.664454           0.003055
          201              N      24.814597      16.020477       6.197554      -0.138982      39.125176 0.45345381E+03  0.10580678E+05                                 9.627602                            6.806036       0.139009       2.057872                    0.999671      27.197772      73.432331       0.685234       0.383078      -1.106444       0.046578       0.056543       0.129186       0.148511      -0.001316      -0.005137      -0.007261       0.068065      -0.062833      -0.029882      -0.015032       0.044914             12.613451      12.956180      -0.396847      -1.276696       6.530455       4.887731      18.353717           0.003054
          202              N      22.500105       5.971313       1.926385      -0.138987      39.129618 0.45350015E+03  0.10582135E+05                                 9.628657                            6.806602       0.138954       2.057854                    0.999671      27.198850      73.438915       0.685166       0.383102      -1.106415       0.072834      -0.125487      -0.031689       0.148513       0.002941      -0.002126      -0.033564      -0.006322       0.070909      -0.029882      -0.015043       0.044925             12.615074       9.805691      -5.412286      -4.823412      13.373026       1.355102      14.666504           0.003054
          203              N      28.563903      11.183269      13.038399      -0.138983      39.125931 0.45346345E+03  0.10580983E+05                                 9.627797                            6.806164       0.139005       2.057871                    0.999671      27.198015      73.433787       0.685218       0.383084      -1.106437      -0.046578       0.140646       0.010249       0.148512       0.005277      -0.000477      -0.006471       0.070303      -0.056132      -0.029881      -0.015034       0.044915             12.613683      12.956495       1.335861      -0.051388      20.112452       0.085876       4.772102           0.003060
          204              N       9.526995       3.806651       4.987680      -0.138984      39.125835 0.45346228E+03  0.10580940E+05                                 9.627747                            6.806131       0.139024       2.057875                    0.999671      27.197972      73.433429       0.685224       0.383081      -1.106440      -0.072835      -0.071703      -0.107748       0.148512       0.001014      -0.003488      -0.036254      -0.013923       0.048066      -0.029887      -0.015034       0.044921             12.613610       9.804559       6.350607       3.494580      15.372382       0.647309      12.663890           0.003055
          205              N      20.202695       8.520586       3.728992      -0.138948      39.127935 0.45347963E+03  0.10581517E+05                                 9.628317                            6.806398       0.139026       2.057886                    0.999671      27.198260      73.436403       0.685185       0.383097      -1.106421      -0.072834       0.071706       0.107748       0.148513      -0.001028       0.003479      -0.036256      -0.013934       0.048088      -0.029881      -0.015047       0.044928             12.614581       9.805301      -6.351344      -3.494780      15.373893       0.647392      12.664551           0.003053
          206              N      28.563903       7.307586      13.111619      -0.138944      39.123477 0.45343319E+03  0.10580058E+05                                 9.627261                            6.805833       0.139081       2.057903                    0.999671      27.197184      73.429830       0.685253       0.383072      -1.106450      -0.046579      -0.140646      -0.010248       0.148513      -0.005282       0.000472      -0.006470       0.070305      -0.056132      -0.029881      -0.015035       0.044917             12.612953      12.955738      -1.335893       0.051412      20.111247       0.085877       4.771874           0.003060
          207              N      11.824405       6.355923       6.790288      -0.138946      39.124112 0.45344124E+03  0.10580308E+05                                 9.627402                            6.805924       0.139095       2.057906                    0.999671      27.197382      73.430918       0.685243       0.383076      -1.106446       0.072835       0.125488       0.031686       0.148513      -0.002948       0.002121      -0.033564      -0.006313       0.070909      -0.029887      -0.015037       0.044924             12.613107       9.804160       5.411321       4.822309      13.371154       1.354541      14.664008           0.003055
          208              N      24.814597      14.797615       2.519118      -0.138945      39.124177 0.45344192E+03  0.10580336E+05                                 9.627444                            6.805952       0.139076       2.057902                    0.999671      27.197412      73.431221       0.685237       0.383078      -1.106443       0.046578      -0.056546      -0.129186       0.148513       0.001309       0.005134      -0.007259       0.068078      -0.062821      -0.029881      -0.015036       0.044917             12.613171      12.956041       0.396816       1.276524       6.530323       4.887554      18.353148           0.003055
          209              N      27.430144      11.837845      13.111619      -0.138946      39.124052 0.45344056E+03  0.10580286E+05                                 9.627386                            6.805915       0.139103       2.057909                    0.999671      27.197369      73.430829       0.685244       0.383075      -1.106446       0.145094       0.029986      -0.010248       0.148514      -0.027807       0.005369       0.003646      -0.044302      -0.056143      -0.029886      -0.015037       0.044923             12.613083      17.165696       3.766253      -0.100039      15.901629       0.001593       4.771923           0.003060
          210              N       9.208859       3.990326       3.728992      -0.138946      39.124153 0.45344171E+03  0.10580327E+05                                 9.627435                            6.805946       0.139080       2.057903                    0.999671      27.197401      73.431138       0.685238       0.383078      -1.106444      -0.025681      -0.098928       0.107750       0.148513       0.006538       0.029650       0.021145       0.005194       0.048076      -0.029881      -0.015037       0.044918             12.613158       8.480398       5.586035       1.186680      16.695621      -3.349870      12.663454           0.003056
          211              N      22.818241       4.845837       2.519118      -0.138949      39.127852 0.45347857E+03  0.10581486E+05                                 9.628302                            6.806390       0.139026       2.057886                    0.999671      27.198244      73.436328       0.685185       0.383096      -1.106421       0.025682       0.068610      -0.129187       0.148514      -0.030145       0.003714       0.008072      -0.031778      -0.062812      -0.029882      -0.015046       0.044928             12.614557       8.481306      -2.981176      -4.871828      11.006914      -1.338202      18.355452           0.003055
          212              N      25.948356      16.307701       6.790288      -0.138945      39.123394 0.45343209E+03  0.10580025E+05                                 9.627243                            6.805821       0.139085       2.057905                    0.999671      27.197165      73.429726       0.685254       0.383072      -1.106450      -0.145093       0.000333       0.031686       0.148513       0.004207       0.028001       0.018615      -0.001956       0.070909      -0.029882      -0.015035       0.044917             12.612927      17.165405      -1.161100      -3.584314       6.009490       3.498944      14.663884           0.003054
          213              N      11.083512       8.092831       2.519118      -0.138945      39.123373 0.45343194E+03  0.10580020E+05                                 9.627240                            6.805821       0.139080       2.057903                    0.999671      27.197158      73.429697       0.685254       0.383072      -1.106450      -0.072258      -0.012067      -0.129186       0.148512       0.028819      -0.008855      -0.000819      -0.036316      -0.062833      -0.029882      -0.015036       0.044918             12.612921       7.792924       2.583912       3.594361      11.693000      -3.549336      18.352839           0.003056
          214              N      20.943588       5.072658       6.790288      -0.138949      39.127978 0.45348020E+03  0.10581535E+05                                 9.628327                            6.806405       0.139028       2.057886                    0.999671      27.198281      73.436497       0.685184       0.383097      -1.106421       0.072259      -0.125820       0.031689       0.148513      -0.001270      -0.030132       0.014939       0.008250       0.070913      -0.029881      -0.015046       0.044926             12.614595       7.793757      -4.250661      -1.238131      15.384076      -4.854501      14.665954           0.003053
          215              N      24.073704       8.590851      13.111619      -0.138946      39.124283 0.45344342E+03  0.10580379E+05                                 9.627464                            6.805965       0.139071       2.057900                    0.999671      27.197437      73.431320       0.685236       0.383078      -1.106443      -0.098513       0.110662      -0.010250       0.148513       0.033082      -0.005843       0.002822      -0.026014      -0.056147      -0.029882      -0.015037       0.044919             12.613201      19.479534      -2.430530       0.048677      13.588108      -0.087439       4.771959           0.003060
          216              N      29.304796      15.225370       3.728992      -0.138947      39.124150 0.45344172E+03  0.10580321E+05                                 9.627407                            6.805926       0.139098       2.057907                    0.999671      27.197388      73.430924       0.685243       0.383075      -1.106446       0.098515       0.027226       0.107748       0.148513      -0.005521      -0.033141       0.015107       0.008723       0.048067      -0.029886      -0.015036       0.044922             12.613116      19.479378       0.764314       2.307718       5.696545       2.702631      12.663424           0.003054
          217              O      24.835948      12.679795      11.926151      -0.483683      26.152541 0.41945373E+03  0.94764874E+04                                 6.893498                            6.266347       0.478748       2.205856                    0.997887      26.715419      68.071071       0.772266       0.351056      -1.145413      -0.012651       0.027848      -0.013628       0.033486       0.002923      -0.021722       0.030854       0.012593       0.078714      -0.040192      -0.007775       0.047967              7.344806       6.634897      -1.743209      -1.142951       8.095837       1.079012       7.303682           0.029850
          218              O      24.272272       3.345612       4.635526      -0.483686      26.157439 0.41955086E+03  0.94792158E+04                                 6.894451                            6.267175       0.478738       2.205853                    0.997887      26.715908      68.073889       0.772197       0.351067      -1.145405       0.027204      -0.019444       0.001745       0.033484       0.037179       0.002506       0.011567      -0.041978      -0.017467      -0.040192      -0.007774       0.047966              7.345851       6.551480      -0.053650       0.051877      10.076528       0.349400       5.409543           0.029844
          219              O       7.754828       5.485620       1.609098      -0.483683      26.153799 0.41947863E+03  0.94771631E+04                                 6.893689                            6.266526       0.478818       2.205880                    0.997887      26.715266      68.070440       0.772258       0.351055      -1.145417      -0.027205      -0.004838      -0.018913       0.033485      -0.014754      -0.034225       0.018336      -0.022820       0.039978      -0.040196      -0.007774       0.047970              7.344977       6.550660      -0.031067       0.067678       6.147089       1.738163       9.337181           0.029842
          220              O      28.542552      15.470682       7.979242      -0.483685      26.152909 0.41946218E+03  0.94767329E+04                                 6.893585                            6.266436       0.478758       2.205859                    0.997887      26.715518      68.071678       0.772255       0.351059      -1.145409       0.012649      -0.003566       0.030798       0.033485       0.019507      -0.009999       0.009650      -0.047378      -0.101199      -0.040192      -0.007774       0.047965              7.344861       6.634944       1.658644       1.262467       8.069992       1.088113       7.329646           0.029854
          221              O      22.788349      14.288500       4.635526      -0.483683      26.153855 0.41947980E+03  0.94771968E+04                                 6.893703                            6.266537       0.478823       2.205882                    0.997888      26.715277      68.070506       0.772257       0.351055      -1.145416      -0.030442      -0.013838       0.001743       0.033485      -0.036765       0.008765      -0.007950      -0.043421      -0.017476      -0.040194      -0.007775       0.047969              7.344992       9.240400      -1.499459       0.276627       7.385525      -0.219581       5.409049           0.029844
          222              O      30.590151       9.133249      11.926151      -0.483684      26.152953 0.41946314E+03  0.94767608E+04                                 6.893598                            6.266448       0.478755       2.205859                    0.997887      26.715511      68.071700       0.772253       0.351059      -1.145409       0.030442      -0.002970      -0.013628       0.033485       0.003989       0.037579       0.003388      -0.011360       0.078708      -0.040190      -0.007774       0.047964              7.344875       9.240234       0.238994       1.505904       5.490565       0.450347       7.303826           0.029857
          223              O       9.802428       4.527794       7.979242      -0.483684      26.152581 0.41945446E+03  0.94765100E+04                                 6.893514                            6.266360       0.478741       2.205854                    0.997887      26.715402      68.071090       0.772263       0.351057      -1.145412      -0.009414      -0.009173       0.030799       0.033487      -0.030269       0.013353       0.003831      -0.010093      -0.101197      -0.040187      -0.007778       0.047965              7.344824       6.274725      -1.450704       0.311129       8.430109      -1.637482       7.329638           0.029850
          224              O      22.224672       9.032166       1.609098      -0.483686      26.157453 0.41955100E+03  0.94792202E+04                                 6.894455                            6.267177       0.478734       2.205852                    0.997887      26.715909      68.073905       0.772196       0.351067      -1.145405       0.009414       0.025977      -0.018914       0.033484      -0.002507       0.032989       0.020464       0.036971       0.039982      -0.040191      -0.007774       0.047965              7.345856       6.275526       0.190351       1.471604       6.423669      -0.928007       9.338373           0.029840
          225              O      20.371371       7.737806       7.979242      -0.483687      26.157614 0.41955440E+03  0.94793175E+04                                 6.894489                            6.267207       0.478723       2.205847                    0.997886      26.715964      68.074147       0.772194       0.351068      -1.145404      -0.003238       0.012739       0.030796       0.033484       0.010762      -0.003369      -0.013481       0.057470      -0.101207      -0.040190      -0.007775       0.047965              7.345893       9.148855      -0.208003      -1.573909       5.557968       0.549503       7.330856           0.029844
          226              O      28.736849      13.218496       1.609098      -0.483684      26.152555 0.41945391E+03  0.94764939E+04                                 6.893507                            6.266354       0.478745       2.205855                    0.997887      26.715395      68.071050       0.772264       0.351056      -1.145412       0.017792      -0.021143      -0.018915       0.033487       0.017255       0.001232      -0.038803      -0.014151       0.039966      -0.040188      -0.007777       0.047965              7.344817       6.220948      -0.159186      -1.539179       6.476458      -0.810434       9.337045           0.029844
          227              O      11.655729      10.102170       4.635526      -0.483685      26.152897 0.41946206E+03  0.94767296E+04                                 6.893585                            6.266437       0.478757       2.205859                    0.997887      26.715499      68.071627       0.772254       0.351059      -1.145409       0.003237       0.033283       0.001743       0.033485      -0.000423      -0.011266      -0.003617       0.085382      -0.017479      -0.040190      -0.007775       0.047965              7.344860       9.147657       1.552878      -0.328484       7.477953      -0.129789       5.408970           0.029852
          228              O      24.641651       5.923237      11.926151      -0.483683      26.153917 0.41948118E+03  0.94772369E+04                                 6.893721                            6.266554       0.478810       2.205877                    0.997887      26.715275      68.070564       0.772255       0.351056      -1.145415      -0.017793      -0.024879      -0.013628       0.033486      -0.006913      -0.015859      -0.034240      -0.001236       0.078711      -0.040191      -0.007776       0.047967              7.345011       6.221109       1.504193      -0.362934       8.509974      -1.529342       7.303950           0.029848
          229              O      24.641651      12.567618      14.223866      -0.483684      26.152562 0.41945398E+03  0.94764952E+04                                 6.893504                            6.266351       0.478747       2.205855                    0.997887      26.715422      68.071105       0.772265       0.351056      -1.145412      -0.017793       0.024880       0.013629       0.033486       0.006915       0.015859      -0.034239      -0.001236       0.078713      -0.040191      -0.007775       0.047967              7.344816       6.220938      -1.504213       0.362982       8.509818      -1.529333       7.303690           0.029850
          230              O      22.331429       2.225066       4.081146      -0.483685      26.157462 0.41955129E+03  0.94792283E+04                                 6.894457                            6.267179       0.478726       2.205849                    0.997886      26.715911      68.073911       0.772196       0.351067      -1.145405       0.003237      -0.033282      -0.001745       0.033484       0.000412       0.011269      -0.003612       0.085384      -0.017468      -0.040191      -0.007775       0.047966              7.345859       9.148816      -1.553221       0.328526       7.479210      -0.129764       5.409549           0.029843
          231              O      28.736849      17.599596       7.107575      -0.483683      26.153861 0.41947999E+03  0.94772020E+04                                 6.893704                            6.266539       0.478818       2.205880                    0.997887      26.715278      68.070511       0.772257       0.351055      -1.145416       0.017793       0.021141       0.018912       0.033485      -0.017258      -0.001233      -0.038807      -0.014146       0.039982      -0.040195      -0.007774       0.047969              7.344994       6.221087       0.159215       1.539137       6.476689      -0.810469       9.337205           0.029840
          232              O       9.695671       4.589430       0.737430      -0.483684      26.152891 0.41946195E+03  0.94767258E+04                                 6.893581                            6.266433       0.478760       2.205860                    0.997887      26.715510      68.071637       0.772255       0.351059      -1.145410      -0.003236      -0.012736      -0.030799       0.033485      -0.010761       0.003357      -0.013484       0.057477      -0.101204      -0.040193      -0.007773       0.047966              7.344857       9.147655       0.207929       1.573562       5.557281       0.549276       7.329634           0.029855
          233              O      13.596572       8.981625       4.081146      -0.483682      26.153792 0.41947849E+03  0.94771597E+04                                 6.893691                            6.266527       0.478828       2.205884                    0.997888      26.715250      68.070412       0.772257       0.351055      -1.145416       0.027206       0.019444      -0.001742       0.033485      -0.037184      -0.002504       0.011564      -0.041969      -0.017478      -0.040193      -0.007775       0.047969              7.344980       6.550661       0.053450      -0.051856      10.075237       0.349352       5.409042           0.029845
          234              O      24.835948       5.811059      14.223866      -0.483684      26.152936 0.41946270E+03  0.94767490E+04                                 6.893598                            6.266447       0.478751       2.205857                    0.997887      26.715493      68.071663       0.772253       0.351059      -1.145409      -0.012649      -0.027850       0.013628       0.033486      -0.002922       0.021723       0.030849       0.012592       0.078710      -0.040187      -0.007776       0.047964              7.344877       6.634964       1.743158       1.142963       8.095840       1.078982       7.303826           0.029856
          235              O      28.542552      15.347410       0.737430      -0.483684      26.152562 0.41945420E+03  0.94765022E+04                                 6.893510                            6.266358       0.478743       2.205855                    0.997887      26.715391      68.071049       0.772264       0.351057      -1.145412       0.012650       0.003566      -0.030800       0.033487      -0.019505       0.009994       0.009648      -0.047379      -0.101201      -0.040188      -0.007777       0.047965              7.344820       6.634917      -1.658658      -1.262537       8.069917       1.088180       7.329626           0.029850
          236              O      18.430528       6.841616       7.107575      -0.483686      26.157603 0.41955416E+03  0.94793110E+04                                 6.894488                            6.267207       0.478724       2.205848                    0.997886      26.715953      68.074122       0.772193       0.351068      -1.145404      -0.027204       0.004837       0.018914       0.033484       0.014756       0.034215       0.018336      -0.022825       0.039988      -0.040189      -0.007775       0.047965              7.345893       6.551514       0.031033      -0.067880       6.147740       1.738457       9.338425           0.029839
          237              O      20.478128       7.799443       0.737430      -0.483686      26.157481 0.41955160E+03  0.94792374E+04                                 6.894461                            6.267182       0.478724       2.205848                    0.997886      26.715920      68.073951       0.772196       0.351067      -1.145405      -0.009413       0.009173      -0.030797       0.033484       0.030266      -0.013359       0.003824      -0.010094      -0.101212      -0.040191      -0.007775       0.047966              7.345864       6.275534       1.450893      -0.311066       8.431241      -1.637789       7.330816           0.029846
          238              O      11.548972       3.295070       7.107575      -0.483683      26.152541 0.41945362E+03  0.94764857E+04                                 6.893505                            6.266351       0.478752       2.205858                    0.997887      26.715389      68.071026       0.772264       0.351056      -1.145412       0.009413      -0.025981       0.018915       0.033487       0.002499      -0.032988       0.020468       0.036962       0.039969      -0.040188      -0.007778       0.047965              7.344815       6.274721      -0.190237      -1.471442       6.422675      -0.927748       9.337050           0.029844
          239              O      22.788349      16.529592       4.081146      -0.483684      26.152908 0.41946216E+03  0.94767323E+04                                 6.893587                            6.266437       0.478765       2.205862                    0.997887      26.715504      68.071644       0.772254       0.351059      -1.145409      -0.030442       0.013838      -0.001742       0.033485       0.036761      -0.008764      -0.007947      -0.043422      -0.017479      -0.040190      -0.007774       0.047965              7.344864       9.240220       1.499447      -0.276636       7.385402      -0.219585       5.408971           0.029852
          240              O      30.590151       9.357605      14.223866      -0.483682      26.153870 0.41947994E+03  0.94772016E+04                                 6.893709                            6.266541       0.478812       2.205879                    0.997887      26.715268      68.070510       0.772256       0.351056      -1.145416       0.030442       0.002971       0.013628       0.033485      -0.003993      -0.037583       0.003386      -0.011358       0.078711      -0.040193      -0.007775       0.047968              7.345001       9.240418      -0.239021      -1.505917       5.490645       0.450360       7.303941           0.029849
          241              O      17.866852      11.974678       5.507194      -0.483684      26.152634 0.41945561E+03  0.94765420E+04                                 6.893522                            6.266367       0.478743       2.205854                    0.997887      26.715430      68.071178       0.772263       0.351056      -1.145412       0.012651      -0.027849       0.013628       0.033487       0.002922      -0.021722       0.030852       0.012591       0.078713      -0.040189      -0.007777       0.047966              7.344832       6.634920      -1.743218      -1.142955       8.095868       1.079015       7.303708           0.029838
          242              O      18.430528      21.308861      12.797819      -0.483686      26.157601 0.41955411E+03  0.94793102E+04                                 6.894492                            6.267210       0.478734       2.205851                    0.997887      26.715931      68.074080       0.772193       0.351068      -1.145404      -0.027204       0.019445      -0.001745       0.033485       0.037176       0.002507       0.011566      -0.041976      -0.017471      -0.040188      -0.007776       0.047964              7.345896       6.551522      -0.053656       0.051878      10.076595       0.349402       5.409572           0.029841
          243              O      34.947972      19.168853      15.824247      -0.483683      26.153901 0.41948069E+03  0.94772227E+04                                 6.893714                            6.266547       0.478814       2.205879                    0.997887      26.715286      68.070570       0.772256       0.351056      -1.145416       0.027205       0.004838       0.018913       0.033485      -0.014754      -0.034224       0.018336      -0.022818       0.039976      -0.040194      -0.007775       0.047969              7.345004       6.550686      -0.031066       0.067682       6.147109       1.738172       9.337218           0.029838
          244              O      14.160248       9.183791       9.454103      -0.483684      26.152957 0.41946315E+03  0.94767611E+04                                 6.893597                            6.266446       0.478757       2.205859                    0.997887      26.715524      68.071734       0.772253       0.351059      -1.145409      -0.012649       0.003566      -0.030798       0.033485       0.019507      -0.009999       0.009649      -0.047378      -0.101197      -0.040191      -0.007774       0.047965              7.344874       6.634955       1.658647       1.262471       8.070007       1.088115       7.329660           0.029848
          245              O      19.914451      10.365973      12.797819      -0.483682      26.153835 0.41947939E+03  0.94771843E+04                                 6.893696                            6.266531       0.478827       2.205883                    0.997888      26.715282      68.070493       0.772258       0.351055      -1.145417       0.030441       0.013838      -0.001743       0.033484      -0.036767       0.008765      -0.007949      -0.043422      -0.017473      -0.040196      -0.007774       0.047970              7.344984       9.240389      -1.499457       0.276627       7.385519      -0.219582       5.409044           0.029844
          246              O      12.112649      15.521224       5.507194      -0.483684      26.152951 0.41946309E+03  0.94767587E+04                                 6.893593                            6.266443       0.478759       2.205860                    0.997887      26.715533      68.071733       0.772254       0.351059      -1.145409      -0.030441       0.002970       0.013628       0.033485       0.003989       0.037581       0.003388      -0.011363       0.078708      -0.040192      -0.007773       0.047966              7.344869       9.240226       0.238993       1.505903       5.490561       0.450347       7.303821           0.029844
          247              O      32.900372      20.126679       9.454103      -0.483685      26.152636 0.41945558E+03  0.94765416E+04                                 6.893524                            6.266369       0.478744       2.205855                    0.997887      26.715425      68.071178       0.772263       0.351057      -1.145412       0.009414       0.009173      -0.030799       0.033486      -0.030269       0.013354       0.003832      -0.010094      -0.101201      -0.040189      -0.007776       0.047965              7.344836       6.274734      -1.450707       0.311129       8.430122      -1.637486       7.329652           0.029840
          248              O      20.478128      15.622307      15.824247      -0.483687      26.157520 0.41955234E+03  0.94792585E+04                                 6.894468                            6.267189       0.478736       2.205852                    0.997887      26.715933      68.074003       0.772195       0.351068      -1.145405      -0.009414      -0.025977       0.018914       0.033484      -0.002508       0.032989       0.020465       0.036972       0.039984      -0.040193      -0.007773       0.047966              7.345871       6.275538       0.190352       1.471607       6.423684      -0.928012       9.338392           0.029838
          249              O      22.331429      16.916667       9.454103      -0.483687      26.157669 0.41955551E+03  0.94793491E+04                                 6.894500                            6.267217       0.478726       2.205848                    0.997886      26.715985      68.074231       0.772193       0.351068      -1.145404       0.003237      -0.012739      -0.030796       0.033484       0.010762      -0.003369      -0.013483       0.057470      -0.101210      -0.040192      -0.007774       0.047966              7.345906       9.148870      -0.208005      -1.573914       5.557976       0.549507       7.330871           0.029840
          250              O      13.965951      11.435977      15.824247      -0.483683      26.152548 0.41945378E+03  0.94764900E+04                                 6.893505                            6.266353       0.478747       2.205856                    0.997887      26.715393      68.071039       0.772264       0.351056      -1.145412      -0.017792       0.021143       0.018915       0.033487       0.017255       0.001232      -0.038804      -0.014150       0.039965      -0.040189      -0.007776       0.047965              7.344814       6.220945      -0.159186      -1.539178       6.476457      -0.810434       9.337040           0.029839
          251              O      31.047071      14.552303      12.797819      -0.483685      26.152975 0.41946363E+03  0.94767746E+04                                 6.893602                            6.266452       0.478756       2.205859                    0.997887      26.715522      68.071737       0.772253       0.351059      -1.145409      -0.003236      -0.033283      -0.001743       0.033485      -0.000422      -0.011265      -0.003617       0.085383      -0.017477      -0.040191      -0.007774       0.047965              7.344879       9.147679       1.552884      -0.328485       7.477975      -0.129789       5.408981           0.029846
          252              O      18.061149      18.731236       5.507194      -0.483682      26.153948 0.41948179E+03  0.94772538E+04                                 6.893723                            6.266556       0.478816       2.205879                    0.997887      26.715299      68.070629       0.772255       0.351056      -1.145416       0.017792       0.024878       0.013628       0.033485      -0.006915      -0.015860      -0.034242      -0.001234       0.078709      -0.040194      -0.007774       0.047969              7.345014       6.221111       1.504195      -0.362934       8.509979      -1.529341       7.303953           0.029841
          253              O      18.061149      12.086855       3.209479      -0.483685      26.152646 0.41945568E+03  0.94765447E+04                                 6.893527                            6.266370       0.478744       2.205854                    0.997887      26.715429      68.071197       0.772262       0.351057      -1.145412       0.017793      -0.024880      -0.013628       0.033487       0.006914       0.015858      -0.034237      -0.001237       0.078713      -0.040189      -0.007776       0.047965              7.344840       6.220958      -1.504220       0.362982       8.509848      -1.529338       7.303714           0.029837
          254              O      20.371371      22.429407      13.352199      -0.483685      26.157600 0.41955408E+03  0.94793091E+04                                 6.894491                            6.267209       0.478722       2.205848                    0.997886      26.715932      68.074076       0.772193       0.351068      -1.145404      -0.003238       0.033282       0.001745       0.033485       0.000412       0.011269      -0.003611       0.085380      -0.017472      -0.040188      -0.007776       0.047964              7.345897       9.148862      -1.553232       0.328528       7.479256      -0.129764       5.409572           0.029843
          255              O      13.965951       7.054877      10.325770      -0.483682      26.153893 0.41948064E+03  0.94772211E+04                                 6.893712                            6.266546       0.478816       2.205880                    0.997887      26.715279      68.070543       0.772256       0.351056      -1.145416      -0.017793      -0.021141      -0.018913       0.033485      -0.017258      -0.001233      -0.038806      -0.014147       0.039981      -0.040194      -0.007775       0.047969              7.345003       6.221094       0.159216       1.539140       6.476698      -0.810469       9.337217           0.029841
          256              O      33.007129      20.065043      16.695915      -0.483684      26.152982 0.41946376E+03  0.94767784E+04                                 6.893603                            6.266453       0.478756       2.205859                    0.997887      26.715523      68.071744       0.772253       0.351059      -1.145409       0.003237       0.012736       0.030799       0.033485      -0.010761       0.003357      -0.013483       0.057476      -0.101199      -0.040190      -0.007774       0.047965              7.344882       9.147686       0.207930       1.573569       5.557298       0.549281       7.329662           0.029846
          257              O      29.106228      15.672848      13.352199      -0.483683      26.153889 0.41948044E+03  0.94772157E+04                                 6.893713                            6.266546       0.478829       2.205884                    0.997888      26.715278      68.070548       0.772256       0.351056      -1.145416      -0.027206      -0.019444       0.001742       0.033485      -0.037185      -0.002503       0.011564      -0.041970      -0.017476      -0.040194      -0.007775       0.047969              7.345004       6.550683       0.053453      -0.051856      10.075272       0.349353       5.409057           0.029841
          258              O      17.866852      18.843414       3.209479      -0.483684      26.152969 0.41946334E+03  0.94767667E+04                                 6.893600                            6.266448       0.478755       2.205859                    0.997887      26.715525      68.071743       0.772253       0.351059      -1.145409       0.012648       0.027849      -0.013627       0.033485      -0.002924       0.021724       0.030851       0.012594       0.078708      -0.040191      -0.007774       0.047965              7.344879       6.634965       1.743159       1.142964       8.095844       1.078982       7.303829           0.029844
          259              O      14.160248       9.307063      16.695915      -0.483683      26.152571 0.41945439E+03  0.94765077E+04                                 6.893512                            6.266359       0.478744       2.205855                    0.997887      26.715392      68.071059       0.772263       0.351057      -1.145412      -0.012650      -0.003566       0.030800       0.033487      -0.019505       0.009994       0.009648      -0.047379      -0.101202      -0.040188      -0.007777       0.047965              7.344822       6.634918      -1.658658      -1.262537       8.069920       1.088180       7.329628           0.029843
          260              O      24.272272      17.812857      10.325770      -0.483687      26.157634 0.41955476E+03  0.94793276E+04                                 6.894492                            6.267209       0.478726       2.205848                    0.997886      26.715978      68.074188       0.772194       0.351068      -1.145404       0.027204      -0.004837      -0.018914       0.033484       0.014756       0.034217       0.018336      -0.022829       0.039990      -0.040192      -0.007774       0.047966              7.345897       6.551519       0.031032      -0.067881       6.147742       1.738460       9.338431           0.029836
          261              O      22.224672      16.855030      16.695915      -0.483686      26.157550 0.41955298E+03  0.94792770E+04                                 6.894477                            6.267196       0.478727       2.205850                    0.997886      26.715934      68.074035       0.772194       0.351068      -1.145404       0.009414      -0.009172       0.030797       0.033484       0.030266      -0.013360       0.003824      -0.010095      -0.101214      -0.040192      -0.007774       0.047966              7.345881       6.275547       1.450896      -0.311065       8.431261      -1.637796       7.330836           0.029841
          262              O      31.153828      21.359403      10.325770      -0.483683      26.152568 0.41945416E+03  0.94765008E+04                                 6.893508                            6.266354       0.478755       2.205858                    0.997887      26.715408      68.071080       0.772264       0.351056      -1.145412      -0.009413       0.025980      -0.018914       0.033486       0.002500      -0.032989       0.020469       0.036963       0.039970      -0.040189      -0.007776       0.047966              7.344818       6.274723      -0.190238      -1.471443       6.422678      -0.927749       9.337054           0.029836
          263              O      19.914451       8.124881      13.352199      -0.483684      26.152918 0.41946235E+03  0.94767378E+04                                 6.893588                            6.266439       0.478767       2.205862                    0.997887      26.715511      68.071664       0.772254       0.351059      -1.145409       0.030441      -0.013838       0.001742       0.033485       0.036762      -0.008764      -0.007947      -0.043422      -0.017476      -0.040192      -0.007773       0.047965              7.344866       9.240222       1.499447      -0.276635       7.385404      -0.219585       5.408971           0.029847
          264              O      12.112649      15.296868       3.209479      -0.483682      26.153874 0.41948003E+03  0.94772036E+04                                 6.893708                            6.266540       0.478817       2.205880                    0.997887      26.715280      68.070532       0.772256       0.351055      -1.145416      -0.030441      -0.002971      -0.013628       0.033485      -0.003993      -0.037585       0.003386      -0.011360       0.078709      -0.040195      -0.007774       0.047969              7.345000       9.240416      -0.239021      -1.505917       5.490643       0.450360       7.303940           0.029840
          265              O      21.351400      18.490855      13.075009      -0.715104      72.220457 0.10803984E+04  0.30936497E+05                                13.949701                           10.190099      -0.332137       1.832861                    0.999258      35.176078     101.055430       0.593492       0.360416      -1.137381      -0.000001       0.000001      -0.000000       0.000001      -0.036936      -0.026119      -0.015080      -0.042650       0.063982      -0.063977       0.031987       0.031990             18.576977      12.768257      -6.707328      -4.742796      20.513220      -2.738259      22.449456           0.074268
          266              O      16.013550      15.409046       4.358336      -0.715086      72.192727 0.10799975E+04  0.30921497E+05                                13.945087                           10.187427      -0.331950       1.832918                    0.999259      35.172430     101.032228       0.593651       0.360361      -1.137449       0.000000       0.000000       0.000000       0.000000      -0.000005       0.000006       0.000004      -0.000005      -0.191608      -0.063869       0.031932       0.031937             18.569847      24.375955      -0.000093       0.000039      24.376046       0.000023       6.957540           0.074279
          267              O      16.013550       9.245427      13.075009      -0.715085      72.192560 0.10799949E+04  0.30921401E+05                                13.945068                           10.187416      -0.331951       1.832918                    0.999259      35.172386     101.032072       0.593651       0.360361      -1.137449      -0.000000       0.000000       0.000000       0.000001       0.000004      -0.000006       0.030110       0.085150       0.063866      -0.063866       0.031928       0.031938             18.569817      24.375911       0.000004      -0.000102       8.892933       5.474117      22.440608           0.074282
          268              O      32.027100      18.490855      13.075009      -0.715088      72.192836 0.10799992E+04  0.30921560E+05                                13.945113                           10.187444      -0.331956       1.832916                    0.999259      35.172422     101.032283       0.593649       0.360361      -1.137448       0.000000       0.000000      -0.000000       0.000001       0.036873       0.026073      -0.015061      -0.042568       0.063867      -0.063866       0.031927       0.031939             18.569884      12.763724       6.704353       4.740696      20.505231      -2.737155      22.440698           0.074274
          269              O      21.351400       6.163618       4.358336      -0.715106      72.220185 0.10803947E+04  0.30936358E+05                                13.949657                           10.190076      -0.332140       1.832861                    0.999258      35.176055     101.055254       0.593493       0.360416      -1.137382       0.000000      -0.000000       0.000000       0.000000      -0.036934      -0.026116      -0.015078      -0.042648       0.063973      -0.063972       0.031986       0.031986             18.576909      12.768213      -6.707300      -4.742776      20.513143      -2.738246      22.449369           0.074273
          270              O      26.689250       9.245427      13.075009      -0.715088      72.192843 0.10799992E+04  0.30921563E+05                                13.945119                           10.187448      -0.331960       1.832915                    0.999259      35.172413     101.032279       0.593649       0.360362      -1.137448       0.000000      -0.000001      -0.000000       0.000001      -0.000007       0.000006       0.000004      -0.000006      -0.191593      -0.063864       0.031929       0.031935             18.569894      24.376020      -0.000104       0.000039      24.376109       0.000022       6.957554           0.074284
          271              O      26.689250      15.409046       4.358336      -0.715084      72.192409 0.10799924E+04  0.30921314E+05                                13.945050                           10.187405      -0.331952       1.832918                    0.999259      35.172350     101.031933       0.593651       0.360361      -1.137449      -0.000000      -0.000000      -0.000001       0.000001       0.000004      -0.000006       0.030110       0.085147       0.063867      -0.063865       0.031927       0.031938             18.569792      24.375879       0.000004      -0.000103       8.892922       5.474108      22.440576           0.074286
          272              O      10.675700       6.163618       4.358336      -0.715086      72.192481 0.10799937E+04  0.30921361E+05                                13.945065                           10.187416      -0.331956       1.832917                    0.999259      35.172357     101.031991       0.593650       0.360361      -1.137448       0.000000      -0.000000       0.000001       0.000001       0.036871       0.026072      -0.015059      -0.042564       0.063865      -0.063863       0.031926       0.031936             18.569811      12.763677       6.704323       4.740675      20.505149      -2.737143      22.440607           0.074285

******************************************************
Auxiliary information for the entire system
The total spin magnetic moment of the unit cell is   5.226336
The total net atomic charge of the unit cell is   0.000004
Accuracy of reproducing the electrostatic potential in the unit cell:
  The inner radius (bohr) =    5.0000
  The outer radius (bohr) =   12.0000
  Valid grid points have density less than (e/(bohr^3)) =    0.0001
  The number of valid grid points were=       906960
  The rms potential error without charges in kcal/mol is=      2.15122
  The rms potential error with partial charges in kcal/mol is=      0.96391
  The RRMSE value at monopole order=      0.44807
  The rms potential error with partial charges and cloud penetration in kcal/mol is=      0.96135
  The RRMSE value at monopole order with cloud penetration is=      0.44689
  The rms potential error with partial charges and atomic dipoles in kcal/mol is=      0.18389
  The RRMSE value at dipole order=      0.08548
  The rms potential error with partial charges, atomic dipoles and cloud penetration in kcal/mol is=      0.17770
  The RRMSE value at dipole order with cloud penetration=      0.08261

******************************************************
The electron densities and ab initio electrostatic potential were computed in VASP using the PBE functional and
projector augmented wave method. See the main text of the journal article for a description of computational details.
The atomic charges, dipoles, and quadrupoles were computed with the DDEC6 method as described in
(a) T. A. Manz and N. Gabaldon Limas, RSC Adv. 6 (2016) 47771-47801 DOI: 10.1039/c6ra04656h
(b) N. Gabaldon Limas and T. A. Manz, RSC Adv. 8 (2018) 2678-2707 DOI: 10.1039/c7ra11829e.
For each atom in the material, the electron cloud parameters were fit to the spherically averaged atom-in-material
electron density using radial positions for which this density was between 10^-4 and 10^-2 electrons per cubic bohr.
The polarizabilities, dispersion coefficients, and quantum Drude oscillator (QDO) parameters were fit using the MCLF method.
The magnetic structure of the system was optimized in VASP from the default ferromagnetic initial guess using spin polarization.
The atomic spin moments (ASMs) were computed on this optimized magnetic structure using the DDEC6 partition as inputs
to the method of T. A. Manz and D. S. Sholl, J. Chem. Theory Comput. 7 (2011) 4146-4164 DOI: 10.1021/ct200539n.
The RMSE and RRMSE were computed using a uniform grid with Ewald summation.
