# Supplementary material for: A collection of forcefield precursors for metal–organic frameworks
Source: RSC Adv. 2019 Nov 13;9(63):36492–507. doi: 10.1039/c9ra07327b (PMC9075174; doi:10.1039/c9ra07327b)
Supplement: RA-009-C9RA07327B-s4510 [file RA-009-C9RA07327B-s4510.xyz]

   34
jmolscript: load "" {1 1 1} spacegroup "x,y,z" unitcell [{      9.420400     0.000000     0.000000 }, {      1.030113     9.363910     0.000000 }, {      0.427112     0.382703    16.439000 }]
Cu     4.794547     1.265576     0.034029     0.392568
Cu     8.881803     4.927855     8.185471     0.392564
Cu     5.655966     8.098334    -0.034029     0.392565
Cu     1.995822     4.818758     8.253529     0.392566
Cu     0.000000     0.000000     0.000000     0.477128
Cu     0.213556     0.191352     8.219500     0.477129
Cu     6.461367     3.517248     4.109750     0.248304
Cu     4.416258     6.229365    12.329250     0.248306
Cu     6.371195     4.047574    12.329250     0.495899
Cu     4.506430     5.699039     4.109750     0.495896
C      7.836040     9.386422    16.251595    -0.060957
C      5.736042     2.725533     2.641747    -0.040091
C      5.470024     2.603658    14.823046     0.001762
C      0.904182     3.175310     8.406905    -0.060957
C      7.327649     4.151650     5.577753    -0.040091
C      7.904994     4.785450     9.835454     0.001763
C      3.041585     0.360191     0.187405    -0.060958
C      5.141583     7.021080    13.797253    -0.040092
C      5.407601     7.142955     1.615954     0.001764
C      9.973443     6.571303     8.032095    -0.060957
C      3.549976     5.594963    10.861247    -0.040090
C      2.972631     4.961163     6.603546     0.001765
N      8.976039     9.514840    16.217073    -0.297773
N      5.381990     2.190518     1.661983    -0.272905
N      5.704178     3.183178    13.853145    -0.333270
N      0.651876     2.056191     8.441426    -0.297771
N      7.898171     4.445077     6.557517    -0.272905
N      7.303344     4.616069    10.805355    -0.333270
N      1.901586     0.231773     0.221926    -0.297770
N      5.495635     7.556095    14.777017    -0.272903
N      5.173447     6.563435     2.585855    -0.333273
N     10.225749     7.690422     7.997573    -0.297772
N      2.979454     5.301536     9.881483    -0.272905
N      3.574281     5.130544     5.633645    -0.333271

The following XYZ coordinates are in angstroms. Other properties are in atomic units.
The sperically averaged electron density of each atom fit to a function of the form exp(a - br)
eigen_1, eigen_2 and eigen_3 are the three eigenvalues of traceless quadrupole moment tensor
  atom number  atomic symbol              X              Y              Z     net charge C6 coefficient C8 coefficient C10 coefficient fluctuating dipole atomic polarizability isotropic forcefield polarizability              a              b squared Pearson coefficient          <r^3>          <r^4>         wp_QDO          m_QDO          q_QDO       dipole_x       dipole_y       dipole_z         dipole            Qxy            Qxz            Qyz     Q(x^2-y^2)  Q(3z^2 - R^2)        eigen_1        eigen_2        eigen_3 static polarizability      alpha(xx)      alpha(xy)      alpha(xz)      alpha(yy)      alpha(yz)      alpha(zz) atomic spin moment
            1             Cu       4.794547       1.265576       0.034029       0.392568     112.306039 0.16957060E+04  0.52677942E+05                                19.753714                           14.159950       1.041253       2.123241                    0.997110      52.728952     142.493227       0.444656       0.443409      -1.114183       0.057220       0.033514       0.106896       0.125794      -0.053034      -0.008706       0.007932       0.102300      -0.133502      -0.053328      -0.043478       0.096806             25.924673      24.918799       6.161590       0.636615      25.605002      -0.156798      27.250218           0.304835
            2             Cu       8.881803       4.927855       8.185471       0.392564     112.306658 0.16957165E+04  0.52678360E+05                                19.753793                           14.160001       1.041247       2.123238                    0.997110      52.729089     142.493799       0.444654       0.443409      -1.114183      -0.039567      -0.053216      -0.106898       0.125796      -0.040638       0.006928      -0.009521      -0.122910      -0.133492      -0.053322      -0.043477       0.096799             25.924784      26.936370       5.939688      -0.086250      23.587667       0.649946      27.250315           0.304833
            3             Cu       5.655966       8.098334      -0.034029       0.392565     112.306181 0.16957075E+04  0.52678031E+05                                19.753786                           14.159997       1.041230       2.123234                    0.997110      52.728860     142.493294       0.444653       0.443411      -1.114181      -0.057226      -0.033510      -0.106904       0.125802      -0.053019      -0.008708       0.007918       0.102307      -0.133485      -0.053312      -0.043482       0.096795             25.924774      24.918918       6.161639       0.636623      25.605098      -0.156790      27.250306           0.304821
            4             Cu       1.995822       4.818758       8.253529       0.392566     112.306483 0.16957132E+04  0.52678241E+05                                19.753797                           14.160005       1.041233       2.123234                    0.997110      52.728986     142.493597       0.444653       0.443410      -1.114182       0.039568       0.053213       0.106897       0.125794      -0.040643       0.006930      -0.009521      -0.122912      -0.133500      -0.053326      -0.043479       0.096805             25.924790      26.936381       5.939701      -0.086226      23.587682       0.649956      27.250308           0.304827
            5             Cu       0.000000       0.000000       0.000000       0.477128     125.693820 0.15442806E+04  0.47251522E+05                                22.356295                           14.221154       0.420479       1.949803                    0.999736      50.910614     140.252931       0.407607       0.491105      -1.077201      -0.000000       0.000001      -0.000001       0.000001      -0.005185      -0.006981       0.004674       0.005988      -0.017522      -0.009670      -0.003032       0.012702             32.876666      70.759415       3.441165       2.141375      14.156026       0.252408      13.714556           0.027987
            6             Cu       0.213556       0.191352       8.219500       0.477129     125.693812 0.15442804E+04  0.47251512E+05                                22.356295                           14.221152       0.420484       1.949804                    0.999736      50.910604     140.252889       0.407607       0.491105      -1.077201      -0.000001      -0.000000       0.000002       0.000002      -0.004412       0.003883      -0.007450      -0.008098      -0.017518      -0.009669      -0.003033       0.012702             32.876671      15.580911       9.511293       0.485052      69.334546       2.100932      13.714555           0.027986
            7             Cu       6.461367       3.517248       4.109750       0.248304     155.281982 0.19563668E+04  0.63687119E+05                                24.949709                           15.862919       0.437586       1.909681                    0.998841      57.732958     165.578315       0.390083       0.482333      -1.079003       0.042107      -0.046993       0.000000       0.063098      -0.006659      -0.131814      -0.118109      -0.001465      -0.147762      -0.195810       0.031326       0.164483             35.245769      26.302325       7.216909      20.315281      24.714477      18.202981      54.720504           0.070151
            8             Cu       4.416258       6.229365      12.329250       0.248306     155.283364 0.19563854E+04  0.63687925E+05                                24.949941                           15.863064       0.437564       1.909676                    0.998841      57.732877     165.578733       0.390079       0.482337      -1.079000      -0.042104       0.046989      -0.000000       0.063093      -0.006661      -0.131812      -0.118107      -0.001464      -0.147765      -0.195809       0.031329       0.164481             35.246088      26.302575       7.216971      20.315470      24.714711      18.203147      54.720977           0.070153
            9             Cu       6.371195       4.047574      12.329250       0.495899     116.240750 0.15314183E+04  0.46751614E+05                                21.000165                           14.094474       0.482999       1.966906                    0.999742      50.942268     140.097824       0.412447       0.486447      -1.079966       0.035932      -0.040101       0.000000       0.053844       0.017907       0.027068       0.024253       0.003941       0.029045      -0.024958      -0.022856       0.047814             28.896481      21.186094       4.703751     -15.460209      20.151182     -13.852710      45.352166           0.094403
           10             Cu       4.506430       5.699039       4.109750       0.495896     116.240800 0.15314220E+04  0.46751734E+05                                21.000110                           14.094448       0.483021       1.966909                    0.999742      50.942532     140.098351       0.412449       0.486444      -1.079968      -0.035934       0.040105       0.000000       0.053849       0.017910       0.027066       0.024251       0.003942       0.029055      -0.024953      -0.022861       0.047814             28.896394      21.186032       4.703733     -15.460150      20.151122     -13.852656      45.352027           0.094402
           11              C       7.836040       9.386422      16.251595      -0.060957      52.753061 0.61224227E+03  0.15637122E+05                                12.277842                            8.440374       0.164853       1.979652                    0.999638      32.371651      96.135843       0.549593       0.436346      -1.054721       0.068140       0.001399      -0.013336       0.069447      -0.032860       0.008385       0.019750      -0.315616       0.385040      -0.225670       0.088284       0.137386             16.051664      30.297177       2.926871      -0.606312      10.199855      -0.014815       7.657961           0.016104
           12              C       5.736042       2.725533       2.641747      -0.040091      57.493724 0.56979672E+03  0.14275251E+05                                12.776785                            8.072544       0.408835       2.060051                    0.999890      31.447278      92.100186       0.570046       0.428876      -1.060673      -0.014974      -0.023295      -0.043394       0.051478      -0.020068      -0.054463      -0.112285       0.033966      -0.268881      -0.171557       0.071069       0.100488             17.046753      10.401388       3.883174       7.202410      14.333727      10.995949      26.405145           0.008232
           13              C       5.470024       2.603658      14.823046       0.001762      48.104636 0.52049752E+03  0.12702470E+05                                11.370106                            7.684340       0.550260       2.116020                    0.999900      30.129005      86.067684       0.589944       0.425428      -1.066662       0.010961       0.041119      -0.063447       0.076397      -0.042999       0.063047       0.142053       0.080588      -0.340632      -0.222941       0.107165       0.115776             14.596427       7.826678       2.052700      -3.486326      13.254553      -9.736164      22.708050           0.033041
           14              C       0.904182       3.175310       8.406905      -0.060957      52.752948 0.61224074E+03  0.15637071E+05                                12.277811                            8.440354       0.164864       1.979656                    0.999638      32.371656      96.135766       0.549595       0.436345      -1.054722      -0.008842      -0.067581       0.013334       0.069449      -0.066379       0.020546       0.006172       0.293786       0.385037      -0.225672       0.088287       0.137384             16.051620      11.076394       5.041309      -0.081024      29.420525      -0.601045       7.657943           0.016104
           15              C       7.327649       4.151650       5.577753      -0.040091      57.493746 0.56979697E+03  0.14275259E+05                                12.776792                            8.072548       0.408834       2.060051                    0.999890      31.447271      92.100176       0.570046       0.428877      -1.060673       0.024793       0.012338       0.043394       0.051478      -0.015896      -0.117568      -0.041859      -0.041879      -0.268880      -0.171557       0.071068       0.100489             17.046763      15.130868       3.362899      11.717595       9.604267       5.956835      26.405154           0.008232
           16              C       7.904994       4.785450       9.835454       0.001763      48.104728 0.52049855E+03  0.12702502E+05                                11.370120                            7.684347       0.550256       2.116019                    0.999900      30.129026      86.067771       0.589944       0.425428      -1.066662      -0.042071      -0.006400       0.063447       0.076396      -0.033212       0.148095       0.047137      -0.097356      -0.340632      -0.222942       0.107165       0.115776             14.596447      13.635904       1.413643     -10.059025       7.445361      -2.400788      22.708077           0.033041
           17              C       3.041585       0.360191       0.187405      -0.060958      52.752921 0.61224069E+03  0.15637064E+05                                12.277795                            8.440345       0.164875       1.979659                    0.999638      32.371631      96.135568       0.549596       0.436344      -1.054723      -0.068143      -0.001401       0.013332       0.069449      -0.032860       0.008380       0.019748      -0.315621       0.385038      -0.225673       0.088288       0.137385             16.051599      30.297049       2.926855      -0.606307      10.199813      -0.014815       7.657934           0.016103
           18              C       5.141583       7.021080      13.797253      -0.040092      57.493750 0.56979698E+03  0.14275262E+05                                12.776797                            8.072552       0.408836       2.060052                    0.999890      31.447266      92.100224       0.570045       0.428877      -1.060672       0.014975       0.023295       0.043394       0.051478      -0.020067      -0.054463      -0.112284       0.033965      -0.268880      -0.171555       0.071067       0.100488             17.046766      10.401399       3.883179       7.202417      14.333743      10.995959      26.405156           0.008233
           19              C       5.407601       7.142955       1.615954       0.001764      48.104461 0.52049511E+03  0.12702400E+05                                11.370098                            7.684336       0.550245       2.116016                    0.999900      30.128896      86.067406       0.589942       0.425429      -1.066661      -0.010962      -0.041119       0.063444       0.076394      -0.043001       0.063050       0.142053       0.080591      -0.340631      -0.222944       0.107165       0.115778             14.596416       7.826675       2.052701      -3.486327      13.254540      -9.736153      22.708033           0.033038
           20              C       9.973443       6.571303       8.032095      -0.060957      52.752920 0.61224056E+03  0.15637062E+05                                12.277798                            8.440347       0.164863       1.979655                    0.999638      32.371659      96.135715       0.549596       0.436345      -1.054723       0.008844       0.067580      -0.013334       0.069448      -0.066380       0.020547       0.006172       0.293782       0.385039      -0.225671       0.088285       0.137386             16.051602      11.076382       5.041303      -0.081027      29.420488      -0.601060       7.657937           0.016102
           21              C       3.549976       5.594963      10.861247      -0.040090      57.493680 0.56979621E+03  0.14275238E+05                                12.776788                            8.072546       0.408840       2.060053                    0.999890      31.447238      92.100119       0.570045       0.428877      -1.060672      -0.024793      -0.012338      -0.043394       0.051477      -0.015897      -0.117566      -0.041858      -0.041878      -0.268880      -0.171555       0.071068       0.100487             17.046753      15.130867       3.362898      11.717588       9.604264       5.956830      26.405127           0.008233
           22              C       2.972631       4.961163       6.603546       0.001765      48.104436 0.52049513E+03  0.12702395E+05                                11.370069                            7.684319       0.550264       2.116022                    0.999900      30.128934      86.067380       0.589945       0.425427      -1.066663       0.042072       0.006399      -0.063447       0.076397      -0.033212       0.148095       0.047136      -0.097356      -0.340631      -0.222941       0.107165       0.115776             14.596374      13.635834       1.413636     -10.058965       7.445330      -2.400775      22.707959           0.033041
           23              N       8.976039       9.514840      16.217073      -0.297773      57.935229 0.61218517E+03  0.15524890E+05                                12.844163                            8.291221      -0.052002       1.962236                    0.998400      31.125293      89.998836       0.573555       0.421100      -1.071709      -0.018153      -0.007042      -0.006925       0.020665      -0.015927       0.012152       0.009191      -0.206918       0.208097      -0.140146       0.061851       0.078295             17.389022      35.959744       2.040875       0.213214       8.399249       0.068370       7.808072          -0.003609
           24              N       5.381990       2.190518       1.661983      -0.272905      55.591948 0.60387772E+03  0.15198721E+05                                12.335601                            8.169398      -0.076398       1.961886                    0.998285      30.338269      86.213833       0.587200       0.414441      -1.080468      -0.002221      -0.001585      -0.011243       0.011570      -0.022651      -0.038550      -0.053265       0.019510      -0.161498      -0.097252       0.045229       0.052023             16.181355       9.790256       3.521046       6.155679      13.934639      10.319079      24.819171           0.006587
           25              N       5.704178       3.183178      13.853145      -0.333270      59.441441 0.62455046E+03  0.15876383E+05                                12.813899                            8.278304      -0.076986       1.944885                    0.998715      31.453240      90.283322       0.585566       0.411478      -1.080736      -0.006437      -0.004365       0.009467       0.012252      -0.012942       0.024032       0.086970       0.047418      -0.196578      -0.126895       0.059651       0.067244             16.885135       9.213561       2.964262      -5.382851      14.883583     -11.461970      26.558263           0.002220
           26              N       0.651876       2.056191       8.441426      -0.297771      57.935216 0.61218475E+03  0.15524878E+05                                12.844165                            8.291222      -0.052000       1.962236                    0.998400      31.125303      89.998895       0.573554       0.421101      -1.071709       0.008984       0.017274       0.006925       0.020666      -0.038037       0.010465       0.011073       0.195047       0.208097      -0.140147       0.061851       0.078296             17.389026       9.172459       4.987718       0.091276      35.186547       0.204464       7.808072          -0.003608
           27              N       7.898171       4.445077       6.557517      -0.272905      55.591913 0.60387741E+03  0.15198710E+05                                12.335593                            8.169393      -0.076397       1.961886                    0.998285      30.338260      86.213785       0.587200       0.414440      -1.080468       0.001819       0.002034       0.011243       0.011570      -0.019988      -0.057161      -0.032495      -0.028889      -0.161498      -0.097251       0.045229       0.052022             16.181344      14.650503       2.986379      10.930307       9.074383       4.990388      24.819145           0.006587
           28              N       7.303344       4.616069      10.805355      -0.333270      59.441513 0.62455103E+03  0.15876401E+05                                12.813907                            8.278307      -0.076984       1.944885                    0.998715      31.453254      90.283367       0.585566       0.411478      -1.080736       0.005043       0.005921      -0.009467       0.012252      -0.007479       0.089076       0.014378      -0.051910      -0.196577      -0.126895       0.059651       0.067244             16.885148      15.460189       2.277085     -11.981859       8.636972      -4.097224      26.558283           0.002219
           29              N       1.901586       0.231773       0.221926      -0.297770      57.934944 0.61218184E+03  0.15524780E+05                                12.844111                            8.291191      -0.051994       1.962239                    0.998400      31.125226      89.998495       0.573557       0.421099      -1.071710       0.018154       0.007042       0.006924       0.020666      -0.015928       0.012150       0.009192      -0.206919       0.208099      -0.140147       0.061850       0.078297             17.388949      35.959587       2.040866       0.213214       8.399217       0.068370       7.808043          -0.003610
           30              N       5.495635       7.556095      14.777017      -0.272903      55.591811 0.60387580E+03  0.15198663E+05                                12.335595                            8.169392      -0.076397       1.961887                    0.998285      30.338198      86.213651       0.587199       0.414441      -1.080467       0.002221       0.001586       0.011243       0.011569      -0.022648      -0.038551      -0.053264       0.019507      -0.161496      -0.097250       0.045230       0.052020             16.181348       9.790257       3.521051       6.155682      13.934636      10.319076      24.819152           0.006587
           31              N       5.173447       6.563435       2.585855      -0.333273      59.441238 0.62454859E+03  0.15876317E+05                                12.813846                            8.278275      -0.076985       1.944885                    0.998715      31.453233      90.283124       0.585569       0.411476      -1.080737       0.006437       0.004364      -0.009466       0.012251      -0.012942       0.024033       0.086970       0.047420      -0.196575      -0.126895       0.059651       0.067244             16.885061       9.213525       2.964248      -5.382826      14.883514     -11.461910      26.558143           0.002220
           32              N      10.225749       7.690422       7.997573      -0.297772      57.935105 0.61218381E+03  0.15524846E+05                                12.844143                            8.291211      -0.051999       1.962237                    0.998400      31.125288      89.998783       0.573555       0.421100      -1.071709      -0.008985      -0.017274      -0.006924       0.020666      -0.038038       0.010467       0.011072       0.195046       0.208101      -0.140147       0.061850       0.078298             17.388994       9.172445       4.987708       0.091274      35.186475       0.204452       7.808061          -0.003608
           33              N       2.979454       5.301536       9.881483      -0.272905      55.591986 0.60387811E+03  0.15198735E+05                                12.335613                            8.169403      -0.076395       1.961887                    0.998285      30.338261      86.213843       0.587199       0.414441      -1.080468      -0.001819      -0.002035      -0.011243       0.011570      -0.019988      -0.057161      -0.032494      -0.028889      -0.161498      -0.097251       0.045229       0.052022             16.181373      14.650536       2.986390      10.930334       9.074399       4.990401      24.819183           0.006588
           34              N       3.574281       5.130544       5.633645      -0.333271      59.441506 0.62455146E+03  0.15876410E+05                                12.813889                            8.278299      -0.076993       1.944881                    0.998715      31.453291      90.283386       0.585567       0.411477      -1.080737      -0.005042      -0.005921       0.009467       0.012252      -0.007478       0.089078       0.014378      -0.051911      -0.196578      -0.126897       0.059651       0.067245             16.885120      15.460161       2.277080     -11.981834       8.636961      -4.097216      26.558239           0.002219

******************************************************
Auxiliary information for the entire system
The total spin magnetic moment of the unit cell is   1.854691
The total net atomic charge of the unit cell is   -0.000002
Accuracy of reproducing the electrostatic potential in the unit cell:
  The inner radius (bohr) =    5.0000
  The outer radius (bohr) =   12.0000
  Valid grid points have density less than (e/(bohr^3)) =    0.0001
  The number of valid grid points were=       149138
  The rms potential error without charges in kcal/mol is=      2.25758
  The rms potential error with partial charges in kcal/mol is=      0.34795
  The RRMSE value at monopole order=      0.15412
  The rms potential error with partial charges and cloud penetration in kcal/mol is=      0.32940
  The RRMSE value at monopole order with cloud penetration is=      0.14591
  The rms potential error with partial charges and atomic dipoles in kcal/mol is=      0.38011
  The RRMSE value at dipole order=      0.16837
  The rms potential error with partial charges, atomic dipoles and cloud penetration in kcal/mol is=      0.36201
  The RRMSE value at dipole order with cloud penetration=      0.16035

******************************************************
The electron densities and ab initio electrostatic potential were computed in VASP using the PBE functional and
projector augmented wave method. See the main text of the journal article for a description of computational details.
The atomic charges, dipoles, and quadrupoles were computed with the DDEC6 method as described in
(a) T. A. Manz and N. Gabaldon Limas, RSC Adv. 6 (2016) 47771-47801 DOI: 10.1039/c6ra04656h
(b) N. Gabaldon Limas and T. A. Manz, RSC Adv. 8 (2018) 2678-2707 DOI: 10.1039/c7ra11829e.
For each atom in the material, the electron cloud parameters were fit to the spherically averaged atom-in-material
electron density using radial positions for which this density was between 10^-4 and 10^-2 electrons per cubic bohr.
The polarizabilities, dispersion coefficients, and quantum Drude oscillator (QDO) parameters were fit using the MCLF method.
The magnetic structure of the system was optimized in VASP from the default ferromagnetic initial guess using spin polarization.
The atomic spin moments (ASMs) were computed on this optimized magnetic structure using the DDEC6 partition as inputs
to the method of T. A. Manz and D. S. Sholl, J. Chem. Theory Comput. 7 (2011) 4146-4164 DOI: 10.1021/ct200539n.
The RMSE and RRMSE were computed using a uniform grid with Ewald summation.
