# Supplementary material for: A collection of forcefield precursors for metal–organic frameworks
Source: RSC Adv. 2019 Nov 13;9(63):36492–507. doi: 10.1039/c9ra07327b (PMC9075174; doi:10.1039/c9ra07327b)
Supplement: RA-009-C9RA07327B-s4511 [file RA-009-C9RA07327B-s4511.xyz]

  170
jmolscript: load "" {1 1 1} spacegroup "x,y,z" unitcell [{     13.725700     0.000000     0.000000 }, {     -4.944560    12.804146     0.000000 }, {     -4.390720    -6.402293    16.496939 }]
Ni    -3.273200     4.850349     8.842029     0.802610
Ni    -1.671521     7.953561     8.842029     0.802387
Ni     3.231629     5.096042     0.593560     0.802603
Ni     5.549500     7.708088     0.593560     0.802379
H      7.703098     3.859044     9.439548     0.106465
H      6.573738     2.152236    10.594334     0.128898
H     -3.556992     0.669502    11.636941     0.134220
H     -2.557115     2.455694    10.558041     0.102308
H      8.105491    -0.733837    11.920688     0.096570
H      7.295556     1.363458    13.735351     0.092879
H     -5.137853    -2.007879    14.164272     0.122345
H     -3.420256    -2.549512    15.513721     0.092739
H     -2.725619     1.221298    16.322071     0.102474
H     -4.495945     1.846157    15.055107     0.129621
H      1.027826     7.062611    11.702929     0.109476
H      2.118802     6.768088    13.751848     0.097283
H      1.653568     4.972929    15.065005     0.111042
H     -1.007533     3.646456    12.349609     0.115971
H     -3.191069     6.574831     7.337838     0.489450
H      1.077871     8.944851     9.439548     0.106193
H      7.151769    -2.152518    10.594334     0.127677
H      3.556780    -0.669812    11.636941     0.134576
H      2.556923    -2.455976    10.558041     0.103027
H      5.619992     0.733519    11.920688     0.095996
H      6.429894    -1.363825    13.735351     0.093345
H      5.137596     2.007501    14.164272     0.122788
H      3.419974     2.549099    15.513721     0.092264
H      2.725323    -1.221733    16.322071     0.102955
H      4.495672    -1.846559    15.055107     0.129217
H     -5.972599     5.741223    11.702929     0.108245
H     -7.063612     6.035691    13.751848     0.097304
H     -1.653842    -4.973331    15.065005     0.106009
H      1.007308    -3.646785    12.349609     0.114714
H     -1.753624     6.229119     7.337838     0.489270
H      3.297329     2.174128     1.191079     0.106465
H      2.111959     0.505732     2.345865     0.128898
H     -0.566279     3.325192     3.388471     0.134219
H      0.739791     4.901396     2.309571     0.102308
H     -1.132141     0.894961     3.672219     0.096570
H      1.116112     0.894937     5.486882     0.092879
H     -2.494407     0.885968     5.915802     0.122345
H     -3.618424     2.293126     7.265252     0.092739
H     -0.351025     4.299525     8.073602     0.102474
H      0.869625     2.873160     6.806637     0.129621
H      3.745953     9.905241     3.454459     0.109476
H      8.022751    -1.987277     5.503379     0.097283
H      1.571156     9.736182     6.816535     0.111042
H      1.292381     6.775899     4.101139     0.115970
H      0.420022    -0.608405    15.586308     0.489450
H      5.483789    10.629986     1.191079     0.106193
H     11.613699    -0.505795     2.345865     0.127678
H     -4.378343     9.478864     3.388471     0.134576
H      8.041307     7.902688     2.309571     0.103027
H      1.132074    -0.895059     3.672219     0.095996
H     -1.116212    -0.895083     5.486882     0.093345
H      2.494300    -0.886126     5.915802     0.122788
H      3.618292    -2.293319     7.265252     0.092264
H     -4.593682     8.504406     8.073602     0.102955
H     -5.814309     9.930805     6.806637     0.129217
H      5.035124     2.898813     3.454459     0.108245
H      5.702849     1.987130     5.503379     0.097304
H      7.209860     3.067782     6.816535     0.106009
H      7.488685     6.028137     4.101139     0.114714
H     -0.420305     0.607989    15.586308     0.489270
C      8.201996     3.217550     9.908062     0.101366
C      7.512568     2.184246    10.587735    -0.223799
C      8.279369     1.200879    11.254872     0.138907
C     -4.093556     1.316117    11.214949    -0.199697
C     -3.493958     2.386552    10.550122     0.098125
C      7.630579     0.122759    12.062562    -0.096790
C      7.507070     0.406991    13.590178    -0.088272
C     -5.058657     0.004929    14.469465     0.138440
C     -4.669712    -1.329265    14.616288    -0.208827
C     -3.629450    -1.641697    15.398573     0.099300
C     -3.228135     0.560610    15.884573     0.118820
C     -4.284774     0.933220    15.130992    -0.190149
C     -0.126239     5.387826    11.861299    -0.021596
C      0.830472     6.322524    12.247328    -0.110526
C      1.488355     6.133006    13.461502    -0.109263
C      1.229486     5.051046    14.230260    -0.125793
C      0.356135     4.049767    13.821135    -0.021401
C     -0.362149     4.271295    12.624777    -0.133948
C     -0.928863     5.646487    10.576518     0.592739
C      0.127598     2.867933    14.680296     0.582376
C      5.523524    -3.217814     9.908062     0.101083
C      6.212940    -2.184529    10.587735    -0.221491
C      5.446126    -1.201179    11.254872     0.138809
C      4.093352    -1.316416    11.214949    -0.200970
C      3.493766    -2.386834    10.550122     0.097669
C      6.094902    -0.123081    12.062562    -0.095980
C      6.218383    -0.407353    13.590178    -0.090463
C      5.058394    -0.005315    14.469465     0.138307
C      4.669446     1.328875    14.616288    -0.208596
C      3.629170     1.641286    15.398573     0.099654
C      3.227846    -0.561033    15.884573     0.118162
C      4.284498    -0.933624    15.130992    -0.188944
C     -4.818537     7.416003    11.861299    -0.021543
C     -5.775255     6.481295    12.247328    -0.109494
C     -6.433160     6.670781    13.461502    -0.109472
C     -1.229745    -5.051425    14.230260    -0.120006
C     -0.356387    -4.050136    13.821135    -0.022368
C      0.361920    -4.271631    12.624777    -0.131453
C     -4.015889     7.157377    10.576518     0.592663
C     -0.127865    -2.868324    14.680296     0.583413
C      2.519182     2.408438     1.659592     0.101366
C      1.803615     1.393060     2.339266    -0.223799
C      0.610039     1.754128     3.006402     0.138908
C      0.230214     3.057591     2.966480    -0.199697
C      1.012780     4.002545     2.301653     0.098125
C     -0.161975     0.760515     3.814092    -0.096790
C      0.147666     0.747691     5.341709    -0.088272
C     -0.645270     1.684943     6.220996     0.138440
C     -2.030000     1.567143     6.367818    -0.208827
C     -2.696199     2.425010     7.150103     0.099300
C     -0.786327     3.592742     7.636103     0.118821
C     -0.058089     2.741276     6.882523    -0.190149
C      2.599356     8.225335     3.612830    -0.021597
C      3.126651     9.454528     3.998858    -0.110526
C      2.712862     9.999969     5.213033    -0.109263
C      1.796800     9.368714     5.981790    -0.125793
C      1.177364     8.193299     5.572666    -0.021401
C      1.642774     7.603044     4.376308    -0.133947
C      3.129789     7.569780     2.328048     0.592738
C      0.157208     7.554360     6.431827     0.582376
C      6.261928    10.395664     1.659592     0.101083
C      6.977482    11.411024     2.339266    -0.221492
C     -5.554653    11.049938     3.006402     0.138809
C      8.550872     9.746476     2.966480    -0.200970
C      7.768318     8.801539     2.301653     0.097669
C      0.161905    -0.760617     3.814092    -0.095980
C     -0.147764    -0.747833     5.341709    -0.090464
C      0.645157    -1.685109     6.220996     0.138307
C      2.029884    -1.567312     6.367818    -0.208596
C      2.696069    -2.425201     7.150103     0.099654
C     -4.158372     9.211201     7.636103     0.118163
C     -4.886596    10.062687     6.882523    -0.188944
C      6.181718     4.578714     3.612830    -0.021543
C      5.654416     3.349511     3.998858    -0.109494
C      6.068184     2.804038     5.213033    -0.109472
C      6.984232     3.435273     5.981790    -0.120006
C      7.603674     4.610699     5.572666    -0.022368
C      7.138286     5.200986     4.376308    -0.131454
C      5.651309     5.234304     2.328048     0.592663
C      8.623815     5.249614     6.431827     0.583412
N     -4.201560     3.316142     9.906082    -0.195874
N     -2.872361    -0.733891    16.026116    -0.223788
N      4.201380    -3.316406     9.906082    -0.196002
N      2.872069     0.733464    16.026116    -0.224243
N      2.134864     3.677329     1.657612    -0.195873
N     -2.122079     3.458296     7.777647    -0.223789
N      6.646246     9.126773     1.657612    -0.196001
N     -2.822622     9.345642     7.777647    -0.224245
O     -1.886337     4.896808    10.344241    -0.554392
O     -0.520645     6.588370     9.839104    -0.569330
O     -0.659690     1.960124    14.328911    -0.585615
O      0.858947     2.789942    15.707725    -0.588524
O     -3.058411     7.907062    10.344241    -0.554449
O     -4.424094     6.215513     9.839104    -0.569558
O      0.659429    -1.960506    14.328911    -0.585798
O     -0.859233    -2.790361    15.707725    -0.589818
O      2.775364     6.406527     2.095771    -0.554390
O      3.861376     8.289895     1.590635    -0.569329
O     -0.406037     6.492901     6.080442    -0.585615
O     -0.179009     8.208510     7.459256    -0.588526
O      6.005738     6.397564     2.095771    -0.554448
O      4.919735     4.514209     1.590635    -0.569557
O     -4.538634     6.311082     6.080442    -0.585798
O     -4.765687     4.595437     7.459256    -0.589819
O     -2.472350     6.401971     7.658869    -0.911913
O     -0.000145    -0.000212    15.907338    -0.911911

The following XYZ coordinates are in angstroms. Other properties are in atomic units.
The sperically averaged electron density of each atom fit to a function of the form exp(a - br)
eigen_1, eigen_2 and eigen_3 are the three eigenvalues of traceless quadrupole moment tensor
  atom number  atomic symbol              X              Y              Z     net charge C6 coefficient C8 coefficient C10 coefficient fluctuating dipole atomic polarizability isotropic forcefield polarizability              a              b squared Pearson coefficient          <r^3>          <r^4>         wp_QDO          m_QDO          q_QDO       dipole_x       dipole_y       dipole_z         dipole            Qxy            Qxz            Qyz     Q(x^2-y^2)  Q(3z^2 - R^2)        eigen_1        eigen_2        eigen_3 static polarizability      alpha(xx)      alpha(xy)      alpha(xz)      alpha(yy)      alpha(yz)      alpha(zz) atomic spin moment
            1             Ni      -3.273200       4.850349       8.842029       0.802610      91.259945 0.15978704E+04  0.48422614E+05                                16.474882                           12.958621       0.831625       2.157187                    0.991578      44.915991     116.051675       0.512852       0.394101      -1.158978      -0.031006       0.098684       0.007463       0.103710       0.013896       0.035118      -0.013600       0.064013       0.036375      -0.049517      -0.005359       0.054876             21.113973      17.087198       0.445892       0.642685      22.646701       2.762769      23.608021           1.778850
            2             Ni      -1.671521       7.953561       8.842029       0.802387      91.238686 0.15972666E+04  0.48404979E+05                                16.479129                           12.961231       0.821480       2.154237                    0.991649      44.931104     116.132547       0.512445       0.394409      -1.158626       0.030597      -0.098150       0.007475       0.103080       0.013814      -0.035363       0.013262       0.063599       0.037855      -0.049321      -0.005728       0.055049             21.120653      17.093054       0.445638      -0.641712      22.652253      -2.764490      23.616652           1.779442
            3             Ni       3.231629       5.096042       0.593560       0.802603      91.259923 0.15978701E+04  0.48422627E+05                                16.474910                           12.958644       0.831605       2.157180                    0.991578      44.916090     116.052151       0.512850       0.394102      -1.158976       0.103228       0.006626       0.007463       0.103709      -0.011222      -0.025338       0.027860      -0.066077       0.036369      -0.049516      -0.005358       0.054874             21.114007      21.625568       2.198465       2.345759      18.108393       1.594798      23.608061           1.778846
            4             Ni       5.549500       7.708088       0.593560       0.802379      91.238675 0.15972666E+04  0.48405007E+05                                16.479163                           12.961258       0.821460       2.154230                    0.991649      44.931214     116.133081       0.512442       0.394410      -1.158625      -0.102582      -0.006815       0.007474       0.103080      -0.011144       0.025110      -0.028211      -0.065662       0.037855      -0.049321      -0.005728       0.055049             21.120696      21.631346       2.198172      -2.347716      18.114041      -1.594508      23.616701           1.779440
            5              H       7.703098       3.859044       9.439548       0.106465       1.314841 0.95743604E+01  0.97240277E+02                                 1.913485                            1.757364      -1.069377       2.372686                    0.997282       3.464953       9.519551       0.498569       1.209609      -0.726906      -0.027981       0.035574      -0.024611       0.051518      -0.008023       0.006660      -0.011032       0.015733      -0.047361      -0.021605      -0.000562       0.022167              1.998484       1.774865      -0.275712       0.241939       2.180297      -0.510560       2.040290           0.000464
            6              H       6.573738       2.152236      10.594334       0.128898       1.083436 0.78420712E+01  0.75244821E+02                                 1.630873                            1.553571      -0.933058       2.440397                    0.998936       3.175369       8.288970       0.553093       1.154150      -0.740618      -0.036558       0.001390      -0.002583       0.036676      -0.003314       0.004336      -0.011263       0.013968      -0.035678      -0.019085       0.003353       0.015732              1.661469       2.119979       0.195548      -0.092061       1.467632      -0.146552       1.396796           0.000348
            7              H      -3.556992       0.669502      11.636941       0.134220       1.110498 0.82226475E+01  0.80333651E+02                                 1.708116                            1.632249      -0.841762       2.492864                    0.999397       3.210711       8.630381       0.515974       1.215045      -0.726637       0.022672      -0.023633       0.017228       0.037004      -0.003591       0.001720      -0.012090       0.009436      -0.042342      -0.020511       0.005997       0.014515              1.728677       1.741828      -0.240711       0.176217       1.809607      -0.372695       1.634595           0.000357
            8              H      -2.557115       2.455694      10.558041       0.102308       1.290204 0.94886561E+01  0.96692390E+02                                 1.929897                            1.780307      -1.036282       2.387050                    0.997365       3.536766       9.912431       0.479846       1.252611      -0.716569       0.050055       0.002675       0.006355       0.050527      -0.007766       0.002719      -0.008773       0.024662      -0.039618      -0.019120      -0.002823       0.021943              2.007541       2.740353       0.280814      -0.050528       1.659942      -0.074334       1.622328           0.000430
            9              H       8.105491      -0.733837      11.920688       0.096570       1.298574 0.10865953E+02  0.11461836E+03                                 1.946359                            1.906322      -0.986083       2.398998                    0.995394       3.751513      10.720231       0.462981       1.254169      -0.715879       0.017873      -0.031949      -0.006242       0.037137      -0.005259      -0.006308       0.002511      -0.002870      -0.017953      -0.009577      -0.001033       0.010609              1.989882       1.933567      -0.067496      -0.010628       2.217812       0.087093       1.818266          -0.000003
           10              H       7.295556       1.363458      13.735351       0.092879       1.266743 0.10621963E+02  0.11183934E+03                                 1.938432                            1.903565      -1.103063       2.344284                    0.994442       3.823435      11.053646       0.454731       1.279270      -0.709609      -0.008312       0.035178       0.006549       0.036735      -0.000940       0.004657       0.003702      -0.007885      -0.014029      -0.008886       0.001443       0.007443              1.977189       1.989371      -0.113799       0.012529       2.176934       0.087838       1.765263           0.000072
           11              H      -5.137853      -2.007879      14.164272       0.122345       1.089188 0.79800984E+01  0.77288729E+02                                 1.667588                            1.590947      -0.912936       2.446291                    0.998743       3.270305       8.717791       0.531696       1.189418      -0.731406      -0.012513      -0.025944      -0.016663       0.033276      -0.000920       0.012205       0.003458      -0.017245      -0.024429      -0.019011       0.005661       0.013350              1.693717       1.777792       0.227722       0.377973       1.714903       0.212070       1.588455           0.000343
           12              H      -3.420256      -2.549512      15.513721       0.092739       1.296169 0.95751984E+01  0.97930303E+02                                 1.937880                            1.787849      -1.086061       2.355639                    0.996665       3.647844      10.288396       0.478401       1.251829      -0.715698       0.008278      -0.046981       0.001370       0.047724       0.004907       0.009607       0.000839      -0.028563      -0.028849      -0.019370      -0.000755       0.020126              2.016420       1.803676      -0.451017       0.165535       2.609538      -0.236736       1.636047           0.000320
           13              H      -2.725619       1.221298      16.322071       0.102474       1.246949 0.90529761E+01  0.91546206E+02                                 1.911969                            1.756218      -1.056871       2.380781                    0.996473       3.581785      10.133710       0.474090       1.277605      -0.710147       0.023711       0.039177       0.020696       0.050253      -0.001376       0.009946       0.008574      -0.021692      -0.030848      -0.019835       0.001189       0.018646              2.002847       2.140222       0.455707       0.513847       1.942964       0.355195       1.925356           0.000258
           14              H      -4.495945       1.846157      15.055107       0.129621       1.093507 0.81229238E+01  0.78739199E+02                                 1.659858                            1.598286      -0.812992       2.500446                    0.999630       3.152008       8.308266       0.535796       1.179310      -0.735598      -0.002483       0.034562      -0.003356       0.034813       0.000056       0.011823       0.002894      -0.016115      -0.028160      -0.018737       0.005388       0.013350              1.664603       1.515973      -0.188444       0.130354       2.072151      -0.093643       1.405684           0.000404
           15              H       1.027826       7.062611      11.702929       0.109476       1.221017 0.88725121E+01  0.88948310E+02                                 1.843706                            1.707310      -1.140538       2.328074                    0.996585       3.607684      10.043490       0.495913       1.231996      -0.719228       0.008960       0.028659      -0.022286       0.037394       0.010607       0.000970      -0.007196      -0.002892      -0.007326      -0.012688      -0.000802       0.013490              1.914449       1.516565       0.157328       0.028089       2.282614      -0.585224       1.944169          -0.000042
           16              H       2.118802       6.768088      13.751848       0.097283       1.200047 0.85365107E+01  0.83392337E+02                                 1.721561                            1.599585      -0.837103       2.464646                    0.999120       3.311295       8.629594       0.557821       1.123998      -0.747965       0.023964       0.022376       0.011147       0.034630       0.013899       0.012300      -0.009016      -0.008809       0.018237      -0.025083       0.011540       0.013542              1.770480       1.848152       0.501994       0.253785       1.956814       0.155813       1.506474           0.000088
           17              H       1.653568       4.972929      15.065005       0.111042       1.200890 0.86443627E+01  0.86433073E+02                                 1.860830                            1.712799      -1.446097       2.210659                    0.996036       3.578493      10.075948       0.481336       1.272656      -0.710652       0.012609       0.000319       0.028397       0.031072       0.008189       0.008223       0.002079       0.001609       0.010200      -0.011301      -0.001598       0.012899              1.947513       1.672348      -0.045424       0.498637       1.672463      -0.288113       2.497727           0.000095
           18              H      -1.007533       3.646456      12.349609       0.115971       1.175453 0.89517405E+01  0.90559972E+02                                 1.835006                            1.743856      -1.415085       2.204055                    0.993315       3.785416      10.825504       0.475261       1.273928      -0.708370      -0.027093      -0.022942      -0.010909       0.037140       0.006914       0.004220       0.007919       0.002981      -0.009697      -0.009777      -0.003277       0.013055              1.859598       1.931915       0.388749       0.349385       1.876323       0.037191       1.770556           0.000076
           19              H      -3.191069       6.574831       7.337838       0.489450       0.277023 0.14975323E+01  0.10274346E+02                                 0.892976                            0.871730      -1.365062       2.460466                    0.999957       2.129666       6.075148       0.469147       1.902914      -0.604240      -0.006058       0.005338       0.003362       0.008746      -0.003603      -0.010152       0.000773      -0.002797       0.002211      -0.011151       0.000501       0.010650              0.912851       1.055938      -0.026551       0.112442       0.845473       0.001235       0.837143          -0.000147
           20              H       1.077871       8.944851       9.439548       0.106193       1.315588 0.95817831E+01  0.97340024E+02                                 1.914680                            1.758385      -1.070459       2.372251                    0.997224       3.466804       9.527588       0.498251       1.210077      -0.726794       0.028075      -0.035867      -0.024443       0.051693      -0.008036      -0.006786       0.011025       0.015920      -0.047649      -0.021700      -0.000621       0.022320              1.999834       1.775951      -0.275819      -0.242213       2.181530       0.510746       2.042021           0.000464
           21              H       7.151769      -2.152518      10.594334       0.127677       1.084267 0.78457364E+01  0.75254635E+02                                 1.628034                            1.550971      -0.924428       2.443070                    0.999019       3.178173       8.282609       0.555395       1.149754      -0.741662       0.037048      -0.001254      -0.002571       0.037158      -0.003304      -0.004324       0.011311       0.013927      -0.036238      -0.019232       0.003447       0.015786              1.658528       2.115853       0.195066       0.091835       1.465141       0.146126       1.394591           0.000349
           22              H       3.556780      -0.669812      11.636941       0.134576       1.108978 0.82087059E+01  0.80164350E+02                                 1.706710                            1.630990      -0.842149       2.493201                    0.999414       3.208154       8.622052       0.516108       1.215232      -0.726600      -0.022503       0.023805       0.017174       0.036986      -0.003585      -0.001721       0.011947       0.009790      -0.041594      -0.020265       0.005813       0.014452              1.727244       1.740356      -0.240383      -0.175968       1.808082       0.372194       1.633293           0.000356
           23              H       2.556923      -2.455976      10.558041       0.103027       1.288357 0.94732791E+01  0.96519999E+02                                 1.930345                            1.780655      -1.045139       2.383933                    0.997268       3.533752       9.911039       0.478959       1.255135      -0.716034      -0.049763      -0.002541       0.006492       0.050249      -0.007683      -0.002621       0.008642       0.024288      -0.039366      -0.018899      -0.002770       0.021669              2.008046       2.741222       0.280846       0.050544       1.660267       0.074373       1.622651           0.000431
           24              H       5.619992       0.733519      11.920688       0.095996       1.297690 0.10855314E+02  0.11446806E+03                                 1.944782                            1.904826      -0.981584       2.400592                    0.995485       3.750626      10.712847       0.463409       1.253428      -0.716048      -0.018231       0.032161      -0.006365       0.037513      -0.005174       0.006244      -0.002505      -0.002642      -0.018193      -0.009541      -0.000982       0.010523              1.988238       1.931968      -0.067440       0.010566       2.215967      -0.087015       1.816779          -0.000003
           25              H       6.429894      -1.363825      13.735351       0.093345       1.265119 0.10604041E+02  0.11159641E+03                                 1.936173                            1.901456      -1.100331       2.345517                    0.994492       3.820739      11.040875       0.455192       1.278593      -0.709748       0.008196      -0.035145       0.006448       0.036660      -0.000933      -0.004609      -0.003720      -0.007940      -0.013954      -0.008844       0.001374       0.007469              1.974855       1.987142      -0.113514      -0.012508       2.174027      -0.087643       1.763396           0.000072
           26              H       5.137596       2.007501      14.164272       0.122788       1.086906 0.79586515E+01  0.77025144E+02                                 1.664889                            1.588493      -0.907988       2.448408                    0.998785       3.266658       8.703427       0.532293       1.188947      -0.731517       0.012652       0.025747      -0.016375       0.033032      -0.000910      -0.012260      -0.003517      -0.017502      -0.024153      -0.019093       0.005634       0.013459              1.690933       1.774774       0.227125      -0.376962       1.712109      -0.211533       1.585917           0.000343
           27              H       3.419974       2.549099      15.513721       0.092264       1.292772 0.95420410E+01  0.97461514E+02                                 1.930384                            1.781558      -1.061800       2.365629                    0.996980       3.643197      10.252963       0.480755       1.247355      -0.716670      -0.008212       0.047295       0.001514       0.048027       0.004857      -0.009481      -0.000955      -0.028827      -0.028979      -0.019304      -0.000962       0.020265              2.008322       1.796898      -0.448214      -0.164386       2.597730       0.235091       1.630339           0.000319
           28              H       2.725323      -1.221733      16.322071       0.102955       1.248644 0.90697410E+01  0.91782331E+02                                 1.915954                            1.759587      -1.070084       2.375615                    0.996227       3.584239      10.153062       0.472807       1.280142      -0.709608      -0.023588      -0.038910       0.020550       0.049927      -0.001392      -0.009991      -0.008597      -0.021741      -0.030588      -0.019857       0.001207       0.018650              2.007181       2.145060       0.457141      -0.515612       1.947039      -0.356293       1.929443           0.000259
           29              H       4.495672      -1.846559      15.055107       0.129217       1.093921 0.81260894E+01  0.78772383E+02                                 1.659832                            1.598257      -0.812755       2.500679                    0.999625       3.152378       8.307590       0.536008       1.178807      -0.735725       0.002870      -0.034899      -0.003327       0.035175       0.000242      -0.011768      -0.002820      -0.015896      -0.027353      -0.018503       0.005349       0.013154              1.664579       1.515956      -0.188542      -0.130367       2.072149       0.093711       1.405631           0.000404
           30              H      -5.972599       5.741223      11.702929       0.108245       1.209411 0.87663148E+01  0.87560802E+02                                 1.827030                            1.693362      -1.111090       2.341030                    0.996916       3.589138       9.951680       0.499919       1.226630      -0.720496      -0.009170      -0.028817      -0.022688       0.037805       0.010685      -0.001037       0.007365      -0.002911      -0.007384      -0.012891      -0.000732       0.013623              1.896271       1.504618       0.155085      -0.027689       2.258758       0.576019       1.925438          -0.000042
           31              H      -7.063612       6.035691      13.751848       0.097304       1.197966 0.85173448E+01  0.83153107E+02                                 1.719298                            1.597446      -0.837054       2.464893                    0.999133       3.308472       8.617762       0.558409       1.123517      -0.748092      -0.023928      -0.022419       0.011109       0.034620       0.014006      -0.012235       0.009046      -0.008503       0.018222      -0.025101       0.011600       0.013501              1.768215       1.845889       0.501164      -0.253417       1.954151      -0.155711       1.504605           0.000088
           32              H      -1.653842      -4.973331      15.065005       0.106009       1.202550 0.86436861E+01  0.86191573E+02                                 1.839528                            1.694993      -1.303148       2.263787                    0.996389       3.576512       9.968376       0.492801       1.246431      -0.716292      -0.013299       0.000113       0.030120       0.032925       0.008117      -0.008771      -0.002015       0.001861       0.011970      -0.011704      -0.001695       0.013399              1.924024       1.654137      -0.044488      -0.489166       1.654192       0.282343       2.463743           0.000097
           33              H       1.007308      -3.646785      12.349609       0.114714       1.179636 0.89890315E+01  0.91012864E+02                                 1.837461                            1.745975      -1.399993       2.209215                    0.993362       3.792261      10.842225       0.475688       1.271729      -0.708823       0.027159       0.023027      -0.011037       0.037278       0.007293      -0.004424      -0.007932       0.002836      -0.010947      -0.009917      -0.003639       0.013556              1.862091       1.934761       0.389856      -0.350223       1.878886      -0.037451       1.772627           0.000077
           34              H      -1.753624       6.229119       7.337838       0.489270       0.277359 0.15004381E+01  0.10302480E+02                                 0.894777                            0.873443      -1.367880       2.458840                    0.999945       2.134150       6.096559       0.467843       1.906700      -0.603752       0.006186      -0.005157       0.003381       0.008734      -0.003561       0.010231      -0.000844      -0.002795       0.002376      -0.011193       0.000445       0.010748              0.914731       1.058232      -0.026579      -0.112848       0.847146      -0.001244       0.838815          -0.000147
           35              H       3.297329       2.174128       1.191079       0.106465       1.314840 0.95743528E+01  0.97240185E+02                                 1.913484                            1.757363      -1.069378       2.372685                    0.997282       3.464952       9.519549       0.498568       1.209609      -0.726906       0.043265      -0.013287      -0.024611       0.051518      -0.011228      -0.012691       0.002239      -0.000866      -0.047361      -0.021605      -0.000562       0.022167              1.998483       2.312990      -0.067905      -0.563436       1.642171       0.041771       2.040289           0.000464
           36              H       2.111959       0.505732       2.345865       0.128898       1.083436 0.78420693E+01  0.75244799E+02                                 1.630873                            1.553570      -0.933057       2.440398                    0.998936       3.175368       8.288967       0.553093       1.154151      -0.740618       0.014467      -0.033603      -0.002583       0.036676      -0.007148      -0.012069      -0.000012      -0.005888      -0.035678      -0.019085       0.003353       0.015732              1.661469       1.420860      -0.074430      -0.103548       2.166751      -0.138674       1.396796           0.000348
           37              H      -0.566279       3.325192       3.388471       0.134219       1.110502 0.82226805E+01  0.80334019E+02                                 1.708117                            1.632250      -0.841759       2.492865                    0.999397       3.210716       8.630385       0.515975       1.215041      -0.726637      -0.030213       0.012636       0.017228       0.037004      -0.005830      -0.011898      -0.002750      -0.002160      -0.042342      -0.020511       0.005997       0.014515              1.728677       1.962596      -0.155457      -0.411153       1.588840       0.030125       1.634595           0.000357
           38              H       0.739791       4.901396       2.309571       0.102308       1.290204 0.94886579E+01  0.96692420E+02                                 1.929898                            1.780308      -1.036282       2.387050                    0.997365       3.536765       9.912431       0.479846       1.252612      -0.716568      -0.015536       0.047657       0.006355       0.050527      -0.014038      -0.009163      -0.000624      -0.007822      -0.039618      -0.019120      -0.002823       0.021943              2.007542       1.611414      -0.155146      -0.051141       2.788884      -0.073915       1.622329           0.000430
           39              H      -1.132141       0.894961       3.672219       0.096570       1.298573 0.10865950E+02  0.11461833E+03                                 1.946359                            1.906322      -0.986083       2.398998                    0.995394       3.751513      10.720232       0.462981       1.254169      -0.715879      -0.036242       0.005164      -0.006242       0.037137      -0.002930       0.004614      -0.004980       0.009195      -0.017953      -0.009577      -0.001033       0.010609              1.989881       2.226289       0.045543       0.085073       1.925090       0.021460       1.818266          -0.000003
           40              H       1.116112       0.894937       5.486882       0.092879       1.266744 0.10621965E+02  0.11183936E+03                                 1.938432                            1.903565      -1.103062       2.344285                    0.994442       3.823434      11.053641       0.454731       1.279269      -0.709609       0.035810       0.004918       0.006550       0.036735       0.001954       0.001776       0.005678       0.007102      -0.014029      -0.008886       0.001443       0.007443              1.977189       2.229078      -0.021232       0.077426       1.937227       0.043330       1.765262           0.000072
           41              H      -2.494407       0.885968       5.915802       0.122345       1.089190 0.79801132E+01  0.77288939E+02                                 1.667593                            1.590951      -0.912936       2.446292                    0.998743       3.270308       8.717814       0.531694       1.189422      -0.731406      -0.019694      -0.021019      -0.016663       0.033276       0.005114      -0.001171       0.012631       0.014006      -0.024430      -0.019011       0.005661       0.013349              1.693721       1.570015       0.147483       0.061670       1.922691       0.428994       1.588459           0.000343
           42              H      -3.618424       2.293126       7.265252       0.092739       1.296169 0.95752048E+01  0.97930391E+02                                 1.937882                            1.787850      -1.086061       2.355639                    0.996665       3.647843      10.288396       0.478400       1.251830      -0.715698      -0.046809      -0.009203       0.001370       0.047724       0.013233      -0.002678       0.009265       0.014553      -0.028849      -0.019370      -0.000755       0.020126              2.016422       2.808093      -0.063144      -0.280475       1.605124       0.069139       1.636048           0.000320
           43              H      -0.351025       4.299525       8.073602       0.102474       1.246950 0.90529816E+01  0.91546274E+02                                 1.911970                            1.756218      -1.056871       2.380781                    0.996473       3.581786      10.133713       0.474090       1.277605      -0.710147       0.028005       0.036232       0.020696       0.050253       0.006271       0.004415       0.012367       0.017911      -0.030848      -0.019835       0.001189       0.018646              2.002848       1.662278       0.271140       0.146239       2.420908       0.607304       1.925358           0.000258
           44              H       0.869625       2.873160       6.806637       0.129621       1.093506 0.81229179E+01  0.78739127E+02                                 1.659857                            1.598285      -0.812992       2.500446                    0.999630       3.152007       8.308262       0.535796       1.179310      -0.735598       0.033135       0.010135      -0.003356       0.034813       0.005457      -0.001559       0.012072       0.011856      -0.028160      -0.018737       0.005388       0.013350              1.664602       2.126628       0.047372      -0.134315       1.461495       0.087868       1.405683           0.000404
           45              H       3.745953       9.905241       3.454459       0.109476       1.221017 0.88725120E+01  0.88948282E+02                                 1.843703                            1.707308      -1.140539       2.328074                    0.996585       3.607683      10.043476       0.495914       1.231993      -0.719228       0.023507       0.018683      -0.022286       0.037394       0.008826      -0.007063      -0.001687      -0.012117      -0.007327      -0.012688      -0.000802       0.013490              1.914447       2.077456       0.373927      -0.556049       1.721717      -0.184618       1.944167          -0.000043
           46              H       8.022751      -1.987277       5.503379       0.097283       1.200047 0.85365128E+01  0.83392368E+02                                 1.721562                            1.599585      -0.837105       2.464645                    0.999120       3.311296       8.629599       0.557821       1.123998      -0.747965       0.012241       0.030416       0.011147       0.034630       0.013251      -0.012842       0.008226      -0.012160       0.018238      -0.025083       0.011540       0.013543              1.770481       1.605319       0.408220       0.053928       2.199649       0.292877       1.506475           0.000088
           47              H       1.571156       9.736182       6.816535       0.111042       1.200889 0.86443522E+01  0.86432942E+02                                 1.860829                            1.712798      -1.446097       2.210659                    0.996036       3.578491      10.075941       0.481336       1.272656      -0.710652      -0.004245       0.011877       0.028397       0.031072       0.005523      -0.001023       0.008420      -0.012199       0.010199      -0.011301      -0.001598       0.012899              1.947511       1.702977      -0.033596      -0.448397       1.641832       0.361367       2.497725           0.000095
           48              H       1.292381       6.775899       4.101139       0.115970       1.175456 0.89517650E+01  0.90560281E+02                                 1.835009                            1.743858      -1.415087       2.204054                    0.993315       3.785421      10.825522       0.475261       1.273928      -0.708370      -0.011642      -0.033538      -0.010909       0.037140       0.004118       0.005867       0.006789      -0.011501      -0.009697      -0.009777      -0.003277       0.013055              1.859601       1.622258       0.269169      -0.091169       2.185986       0.339326       1.770559           0.000076
           49              H       0.420022      -0.608405      15.586308       0.489450       0.277023 0.14975319E+01  0.10274344E+02                                 0.892976                            0.871730      -1.365061       2.460467                    0.999957       2.129666       6.075151       0.469147       1.902916      -0.604240       0.007162      -0.003729       0.003362       0.008746      -0.001728       0.004378      -0.009192       0.006914       0.002211      -0.011151       0.000501       0.010650              0.912852       0.890631      -0.090388      -0.039354       1.010780       0.105337       0.837144          -0.000147
           50              H       5.483789      10.629986       1.191079       0.106193       1.315589 0.95817932E+01  0.97340149E+02                                 1.914681                            1.758386      -1.070459       2.372250                    0.997224       3.466805       9.527591       0.498251       1.210077      -0.726794      -0.043573       0.013269      -0.024443       0.051693      -0.011300       0.012729      -0.002359      -0.000986      -0.047649      -0.021700      -0.000621       0.022320              1.999835       2.314278      -0.067935       0.563708       1.643205      -0.041959       2.042021           0.000464
           51              H      11.613699      -0.505795       2.345865       0.127678       1.084265 0.78457204E+01  0.75254443E+02                                 1.628032                            1.550969      -0.924427       2.443071                    0.999019       3.178170       8.282599       0.555395       1.149754      -0.741662      -0.014516       0.034109      -0.002571       0.037158      -0.007126       0.012109       0.000042      -0.005872      -0.036238      -0.019232       0.003447       0.015786              1.658526       1.418480      -0.074238       0.103232       2.162510       0.138310       1.394590           0.000349
           52              H      -4.378343       9.478864       3.388471       0.134576       1.108977 0.82086963E+01  0.80164224E+02                                 1.706708                            1.630988      -0.842149       2.493201                    0.999414       3.208153       8.622045       0.516108       1.215231      -0.726601       0.030313      -0.012416       0.017174       0.036986      -0.005944       0.011764       0.002698      -0.002431      -0.041593      -0.020265       0.005813       0.014452              1.727242       1.960855      -0.155232       0.410595       1.587580      -0.030073       1.633292           0.000356
           53              H       8.041307       7.902688       2.309571       0.103027       1.288357 0.94732859E+01  0.96520093E+02                                 1.930346                            1.780656      -1.045139       2.383933                    0.997268       3.533754       9.911048       0.478959       1.255136      -0.716034       0.015556      -0.047338       0.006492       0.050249      -0.013851       0.009006       0.000668      -0.007657      -0.039366      -0.018899      -0.002770       0.021669              2.008047       1.611788      -0.155305       0.051171       2.789702       0.073944       1.622652           0.000431
           54              H       1.132074      -0.895059       3.672219       0.095996       1.297690 0.10855312E+02  0.11446803E+03                                 1.944782                            1.904825      -0.981584       2.400592                    0.995485       3.750626      10.712846       0.463409       1.253428      -0.716048       0.036570      -0.005422      -0.006365       0.037513      -0.002944      -0.004586       0.004922       0.008912      -0.018193      -0.009541      -0.000982       0.010523              1.988237       2.224438       0.045502      -0.084978       1.923495      -0.021490       1.816778          -0.000003
           55              H      -1.116212      -0.895083       5.486882       0.093345       1.265117 0.10604029E+02  0.11159626E+03                                 1.936172                            1.901455      -1.100333       2.345516                    0.994492       3.820738      11.040871       0.455192       1.278593      -0.709748      -0.035738      -0.005015       0.006448       0.036660       0.001978      -0.001810      -0.005640       0.007133      -0.013954      -0.008844       0.001374       0.007469              1.974854       2.226066      -0.021249      -0.077253       1.935100      -0.043241       1.763395           0.000072
           56              H       2.494300      -0.886126       5.915802       0.122788       1.086905 0.79586406E+01  0.77025015E+02                                 1.664889                            1.588492      -0.907987       2.448408                    0.998785       3.266656       8.703421       0.532293       1.188947      -0.731517       0.019461       0.021078      -0.016375       0.033032       0.005208       0.001136      -0.012704       0.014182      -0.024153      -0.019093       0.005634       0.013459              1.690932       1.567588       0.147117      -0.061533       1.919293      -0.427855       1.585917           0.000343
           57              H       3.618292      -2.293319       7.265252       0.092264       1.292773 0.95420542E+01  0.97461671E+02                                 1.930384                            1.781559      -1.061800       2.365629                    0.996980       3.643197      10.252960       0.480756       1.247354      -0.716670       0.047078       0.009377       0.001514       0.048027       0.013284       0.002524      -0.009189       0.014816      -0.028980      -0.019304      -0.000962       0.020265              2.008322       2.795050      -0.062757       0.278526       1.599577      -0.068660       1.630339           0.000320
           58              H      -4.593682       8.504406       8.073602       0.102955       1.248643 0.90697327E+01  0.91782223E+02                                 1.915953                            1.759587      -1.070083       2.375616                    0.996227       3.584236      10.153051       0.472807       1.280142      -0.709608      -0.027800      -0.036022       0.020550       0.049927       0.006276      -0.004420      -0.012417       0.017968      -0.030588      -0.019857       0.001207       0.018650              2.007180       1.665487       0.271945      -0.146626       2.426610      -0.609344       1.929443           0.000259
           59              H      -5.814309       9.930805       6.806637       0.129217       1.093921 0.81260870E+01  0.78772349E+02                                 1.659832                            1.598256      -0.812755       2.500679                    0.999625       3.152377       8.307585       0.536008       1.178807      -0.735725      -0.033590      -0.009895      -0.003327       0.035175       0.005522       0.001609      -0.011993       0.011444      -0.027352      -0.018503       0.005349       0.013154              1.664578       2.126690       0.047305       0.134383       1.461415      -0.087855       1.405630           0.000404
           60              H       5.035124       2.898813       3.454459       0.108245       1.209410 0.87663077E+01  0.87560712E+02                                 1.827030                            1.693361      -1.111090       2.341030                    0.996916       3.589136       9.951673       0.499919       1.226631      -0.720496      -0.023579      -0.018935      -0.022688       0.037805       0.008890       0.007244       0.001686      -0.012207      -0.007385      -0.012891      -0.000732       0.013623              1.896271       2.056657       0.368265       0.547319       1.706719       0.181675       1.925437          -0.000042
           61              H       5.702849       1.987130       5.503379       0.097304       1.197967 0.85173535E+01  0.83153207E+02                                 1.719298                            1.597446      -0.837055       2.464892                    0.999133       3.308474       8.617766       0.558409       1.123516      -0.748093      -0.012293      -0.030398       0.011109       0.034620       0.013228       0.012846      -0.008154      -0.012531       0.018222      -0.025101       0.011600       0.013501              1.768216       1.603266       0.407471      -0.053966       2.196776      -0.292495       1.504606           0.000088
           62              H       7.209860       3.067782       6.816535       0.106009       1.202549 0.86436847E+01  0.86191553E+02                                 1.839527                            1.694993      -1.303148       2.263787                    0.996389       3.576511       9.968372       0.492802       1.246431      -0.716292       0.004896      -0.012365       0.030120       0.032925       0.005385       0.001280      -0.008908      -0.012289       0.011970      -0.011704      -0.001695       0.013399              1.924024       1.684085      -0.032923       0.439603       1.624244      -0.354611       2.463741           0.000097
           63              H       7.488685       6.028137       4.101139       0.114714       1.179637 0.89890404E+01  0.91012981E+02                                 1.837463                            1.745976      -1.399994       2.209215                    0.993362       3.792263      10.842234       0.475687       1.271729      -0.708823       0.011697       0.033631      -0.011037       0.037278       0.004448      -0.005805      -0.006984      -0.011904      -0.010947      -0.009917      -0.003639       0.013556              1.862093       1.624113       0.269894       0.091228       2.189537      -0.340200       1.772629           0.000076
           64              H      -0.420305       0.607989      15.586308       0.489270       0.277359 0.15004340E+01  0.10302446E+02                                 0.894776                            0.873442      -1.367879       2.458841                    0.999945       2.134149       6.096558       0.467843       1.906703      -0.603752      -0.007039       0.003913       0.003381       0.008734      -0.001698      -0.004473       0.009240       0.006857       0.002376      -0.011193       0.000445       0.010748              0.914730       0.892403      -0.090617       0.039492       1.012974      -0.105719       0.838814          -0.000147
           65              C       8.201996       3.217550       9.908062       0.101366      28.561913 0.33695801E+03  0.74514840E+04                                 8.214572                            6.178044       0.097712       2.044931                    0.999660      26.092723      73.345365       0.652051       0.424774      -1.056297       0.048133      -0.008558       0.012345       0.050422      -0.020853       0.013084       0.022495      -0.006587       0.037407      -0.039311       0.010683       0.028628              9.725680      10.163272       2.240911      -1.319551      10.872105      -4.574069       8.141663          -0.004904
           66              C       7.512568       2.184246      10.587735      -0.223799      35.832121 0.46566274E+03  0.11074899E+05                                 9.301214                            7.091473       0.344274       2.068144                    0.999831      30.096653      85.440837       0.635924       0.404979      -1.077680       0.001078       0.008333      -0.002953       0.008906       0.000580       0.008523      -0.012971       0.053264      -0.064405      -0.032657      -0.005949       0.038606             11.079199      10.758595       3.270288      -1.953789      13.184888      -6.016385       9.294116           0.003648
           67              C       8.279369       1.200879      11.254872       0.138907      34.778804 0.39189563E+03  0.89415291E+04                                 9.448606                            6.675905       0.013209       2.022358                    0.999428      25.782752      72.068306       0.629482       0.426463      -1.062134      -0.007425      -0.006043       0.017640       0.020070       0.015240      -0.001947      -0.006105      -0.027327       0.010158      -0.022182       0.001112       0.021070             12.342728      13.327139       5.151935      -3.750055      13.350297      -6.796272      10.350749          -0.007063
           68              C      -4.093556       1.316117      11.214949      -0.199697      34.299101 0.42703733E+03  0.99821676E+04                                 9.137874                            6.850755       0.261434       2.057352                    0.999690      29.406261      83.948546       0.635777       0.412138      -1.068305       0.007977       0.017838       0.010588       0.022225      -0.015864       0.009718      -0.013773      -0.009139      -0.019314      -0.014828      -0.013150       0.027978             11.005981      12.990644       3.827028      -2.627670      11.509074      -5.042184       8.518226           0.003118
           69              C      -3.493958       2.386552      10.550122       0.098125      28.134617 0.33432743E+03  0.73855094E+04                                 8.153366                            6.161526       0.140621       2.059947                    0.999734      26.075058      73.473553       0.651121       0.425830      -1.054688      -0.038696       0.032031       0.006796       0.050690      -0.013854       0.013406       0.034019       0.021902       0.021832      -0.046211       0.013779       0.032433              9.614170      10.532370       2.390935      -1.341207      10.573367      -4.414653       7.736772          -0.005044
           70              C       7.630579       0.122759      12.062562      -0.096790      37.546639 0.45989428E+03  0.11018268E+05                                10.075820                            7.230272      -0.439604       1.864062                    0.997170      29.115894      85.842469       0.599747       0.426268      -1.052899      -0.036063       0.024107       0.023268       0.049225      -0.000385      -0.008609       0.005394       0.039906       0.012279      -0.023115       0.000911       0.022203             13.685904      15.161983       6.361077      -4.452407      12.168075      -4.332991      13.727652          -0.000735
           71              C       7.507070       0.406991      13.590178      -0.088272      36.279496 0.45486665E+03  0.10873423E+05                                 9.850571                            7.194362      -0.428183       1.868556                    0.997362      29.016943      85.596661       0.600471       0.426709      -1.052093      -0.011743      -0.040916      -0.025616       0.049680       0.015632       0.008868       0.015314       0.001019       0.013653      -0.019457      -0.007283       0.026740             13.167593      18.740610       0.821060       5.790177       7.137444      -0.364134      13.624724          -0.001140
           72              C      -5.058657       0.004929      14.469465       0.138440      34.479994 0.39462842E+03  0.90114864E+04                                 9.415120                            6.708108       0.054372       2.041247                    0.999549      25.582669      71.330878       0.627271       0.427605      -1.062372      -0.007314       0.001810      -0.012781       0.014837      -0.006764       0.000112      -0.012929       0.039618       0.012401      -0.028055       0.008752       0.019303             12.210754      16.644911      -1.601243       8.496032       8.813811      -1.069647      11.173541          -0.008952
           73              C      -4.669712      -1.329265      14.616288      -0.208827      33.677263 0.42602566E+03  0.99421444E+04                                 8.972710                            6.811836       0.294538       2.062281                    0.999832      29.452232      83.722232       0.642596       0.408436      -1.071845       0.011814       0.002653      -0.004155       0.012802       0.017125       0.000723       0.016387      -0.012588      -0.034149      -0.022922      -0.006006       0.028927             10.645801      13.354410      -2.740776       6.256581       9.473678      -1.673451       9.109316           0.002733
           74              C      -3.629450      -1.641697      15.398573       0.099300      27.486280 0.32052073E+03  0.70140765E+04                                 8.013107                            6.020442       0.109932       2.047645                    0.999717      26.004712      73.197233       0.660024       0.424064      -1.054605       0.026694       0.047118       0.000271       0.054155       0.005602      -0.045013       0.007608      -0.031200       0.004443      -0.054526       0.015834       0.038692              9.468022      11.343912      -1.664671       5.122394       9.011593      -0.896978       8.048562          -0.004803
           75              C      -3.228135       0.560610      15.884573       0.118820      26.518542 0.31621058E+03  0.68951759E+04                                 7.883681                            6.016128       0.118004       2.065889                    0.999571      25.470257      71.524809       0.654407       0.429229      -1.051601       0.007128      -0.042929      -0.019317       0.047611       0.012378      -0.038326       0.014428      -0.019693       0.043001      -0.049246       0.008423       0.040823              9.262728      11.202482      -0.722534       5.117588       8.527303      -0.394524       8.058400          -0.005190
           76              C      -4.284774       0.933220      15.130992      -0.190149      32.932826 0.41068308E+03  0.95035834E+04                                 8.884511                            6.710144       0.312352       2.077192                    0.999779      29.009485      82.313520       0.643780       0.411139      -1.069295       0.025232      -0.002643      -0.005344       0.025926      -0.004722      -0.007860      -0.000297      -0.043191      -0.036336      -0.022173      -0.005996       0.028170             10.591939      13.614496      -0.411158       6.606620       8.584978      -0.146168       9.576342           0.002716
           77              C      -0.126239       5.387826      11.861299      -0.021596      39.395515 0.43934897E+03  0.10279127E+05                                10.030166                            6.933518       0.024271       2.010093                    0.999311      27.308230      76.426978       0.638014       0.410326      -1.076148       0.016050      -0.004980       0.045379       0.048390       0.001281      -0.008678       0.002044       0.014556      -0.007459      -0.009132      -0.004163       0.013295             13.002664      10.324333       0.435645       6.389776      11.467773      -4.963334      17.215885           0.008198
           78              C       0.830472       6.322524      12.247328      -0.110526      34.282344 0.44514282E+03  0.10566696E+05                                 9.277507                            7.124680      -0.009484       1.962452                    0.999713      29.943477      87.561308       0.603398       0.427625      -1.053216      -0.008944      -0.020978       0.014345       0.026942      -0.003135      -0.020585      -0.020049      -0.016827      -0.026350      -0.033733       0.006341       0.027392             10.565036       8.974543       1.526761       4.272841      10.087681      -2.727012      12.632883           0.000019
           79              C       1.488355       6.133006      13.461502      -0.109263      33.540994 0.40997011E+03  0.95008446E+04                                 8.970768                            6.716795       0.109706       2.000675                    0.999818      29.218570      83.478972       0.640461       0.412670      -1.066290      -0.024707      -0.019957      -0.011509       0.033781       0.036271       0.020003       0.003642       0.002644      -0.006889      -0.038997      -0.004877       0.043874             10.292716       8.005751       1.714843       3.087547      11.204573      -3.448200      11.667825           0.000299
           80              C       1.229486       5.051046      14.230260      -0.125793      34.475009 0.43724172E+03  0.10338218E+05                                 9.268378                            7.021158       0.003202       1.960631                    0.999720      30.126114      88.072902       0.612710       0.422792      -1.055657      -0.024571       0.006356      -0.027696       0.037566      -0.014937       0.010994       0.009333       0.033654       0.053330      -0.034499       0.009595       0.024905             10.643491       7.383349       1.996321       2.163311      12.914762      -4.356147      11.632363          -0.000267
           81              C       0.356135       4.049767      13.821135      -0.021401      41.919229 0.44196080E+03  0.10358353E+05                                10.453808                            6.959628      -0.055362       1.983331                    0.999303      27.393210      76.799381       0.635886       0.410979      -1.075431       0.003943       0.034840      -0.031303       0.047003      -0.006763       0.001545       0.005314       0.005112      -0.006147      -0.009828       0.001225       0.008603             13.942548       8.533421       0.524189       3.924278      16.111431      -8.403481      17.182792           0.004802
           82              C      -0.362149       4.271295      12.624777      -0.133948      39.696921 0.47267500E+03  0.11424176E+05                                10.344467                            7.413250      -0.230133       1.886330                    0.999287      30.902764      92.084479       0.581243       0.435999      -1.044973       0.008148       0.021548       0.013356       0.026629      -0.006245      -0.012053       0.038930       0.031909      -0.066784      -0.053820       0.014518       0.039302             13.023214       9.084361      -0.351021       5.182307      12.515071      -6.776408      17.470210           0.000713
           83              C      -0.928863       5.646487      10.576518       0.592739      24.753759 0.25347673E+03  0.52745125E+04                                 7.889564                            5.670228      -0.033687       2.045274                    0.999480      22.539973      63.569803       0.618825       0.475657      -1.016284      -0.039851       0.018107      -0.048360       0.065228      -0.047134      -0.058678       0.047689      -0.010098      -0.056329      -0.068067      -0.034916       0.102983              9.819487       8.695380       1.252973       3.980023       8.752942      -2.687046      12.010140           0.003408
           84              C       0.127598       2.867933      14.680296       0.582376      25.674196 0.25300911E+03  0.52490192E+04                                 8.004772                            5.616747      -0.003423       2.049880                    0.999578      22.500409      62.840253       0.631392       0.467590      -1.023232      -0.001146      -0.043443       0.045132       0.062654      -0.054855      -0.050691       0.041194       0.033024      -0.010714      -0.056016      -0.044134       0.100149             10.070759       7.080611       1.124436       2.382581      11.700033      -5.054195      11.431634           0.000283
           85              C       5.523524      -3.217814       9.908062       0.101083      28.591815 0.33739187E+03  0.74640416E+04                                 8.222254                            6.183397       0.089148       2.042096                    0.999645      26.111082      73.429632       0.651502       0.424963      -1.056099      -0.048270       0.007964       0.011998       0.050373      -0.020568      -0.013500      -0.022563      -0.005678       0.036597      -0.039297       0.010939       0.028358              9.735333      10.171664       2.242484       1.319983      10.883074       4.578981       8.151261          -0.004900
           86              C       6.212940      -2.184529      10.587735      -0.221491      35.767209 0.46457347E+03  0.11042647E+05                                 9.293190                            7.085645       0.345199       2.069096                    0.999834      30.055297      85.301991       0.635846       0.405262      -1.077480      -0.000417      -0.008647      -0.002668       0.009059       0.000171      -0.008844       0.013473       0.055280      -0.064146      -0.033483      -0.006188       0.039671             11.069876      10.746939       3.266880       1.951838      13.174953       6.011904       9.287737           0.003642
           87              C       5.446126      -1.201179      11.254872       0.138809      34.781481 0.39193742E+03  0.89423485E+04                                 9.447728                            6.675143       0.013851       2.022658                    0.999417      25.784005      72.061470       0.629703       0.426320      -1.062267       0.006131       0.006673       0.016839       0.019123       0.014508       0.001031       0.005579      -0.025899       0.010809      -0.021323       0.001767       0.019556             12.342200      13.324746       5.152360       3.750646      13.350733       6.796899      10.351122          -0.007068
           88              C       4.093352      -1.316416      11.214949      -0.200970      34.324817 0.42744369E+03  0.99936153E+04                                 9.140442                            6.852650       0.257669       2.056049                    0.999685      29.422947      83.992639       0.635906       0.411974      -1.068457      -0.008516      -0.018737       0.010507       0.023109      -0.016411      -0.009588       0.013473      -0.010891      -0.018786      -0.014264      -0.014063       0.028327             11.009351      12.993387       3.828832       2.629228      11.513270       5.044451       8.521397           0.003119
           89              C       3.493766      -2.386834      10.550122       0.097669      28.139820 0.33441488E+03  0.73877338E+04                                 8.152630                            6.160791       0.142404       2.060491                    0.999760      26.079140      73.480320       0.651421       0.425617      -1.054847       0.040002      -0.031746       0.007016       0.051548      -0.014449      -0.013555      -0.034365       0.022431       0.021971      -0.046986       0.014344       0.032642              9.613305      10.532028       2.389579       1.340514      10.571918       4.414019       7.735970          -0.005048
           90              C       6.094902      -0.123081      12.062562      -0.095980      37.538913 0.45979941E+03  0.11015028E+05                                10.073550                            7.228798      -0.436228       1.865167                    0.997115      29.110486      85.812584       0.599921       0.426182      -1.052990       0.035734      -0.023981       0.023602       0.049082      -0.000892       0.008713      -0.004786       0.037649       0.011794      -0.021699       0.000246       0.021453             13.682712      15.158234       6.359868       4.450543      12.165688       4.332188      13.724212          -0.000735
           91              C       6.218383      -0.407353      13.590178      -0.090463      36.346265 0.45584135E+03  0.10901885E+05                                 9.859962                            7.200322      -0.430084       1.867634                    0.997339      29.046293      85.686303       0.600478       0.426502      -1.052285       0.011158       0.040678      -0.025592       0.049337       0.015471      -0.007737      -0.015081       0.000940       0.018050      -0.020109      -0.005780       0.025889             13.181728      18.763423       0.823428      -5.798049       7.142232       0.364811      13.639530          -0.001139
           92              C       5.058394      -0.005315      14.469465       0.138307      34.466806 0.39445222E+03  0.90060686E+04                                 9.411280                            6.705543       0.053154       2.041087                    0.999529      25.577378      71.300554       0.627568       0.427469      -1.062502       0.007864      -0.002127      -0.013956       0.016160      -0.006622      -0.000314       0.013599       0.039758       0.012094      -0.028490       0.009003       0.019488             12.205901      16.639006      -1.599938      -8.492891       8.809192       1.068720      11.169504          -0.008956
           93              C       4.669446       1.328875      14.616288      -0.208596      33.675147 0.42602484E+03  0.99420734E+04                                 8.972720                            6.812241       0.291901       2.061661                    0.999854      29.448293      83.709528       0.642522       0.408485      -1.071818      -0.012865      -0.003427      -0.003610       0.013794       0.016591      -0.000989      -0.015875      -0.013295      -0.032618      -0.021911      -0.006395       0.028306             10.645900      13.355876      -2.740614      -6.256846       9.472182       1.673233       9.109643           0.002739
           94              C       3.629170       1.641286      15.398573       0.099654      27.498333 0.32069085E+03  0.70194422E+04                                 8.021327                            6.027189       0.099574       2.044702                    0.999694      26.005999      73.233690       0.658742       0.424790      -1.054048      -0.027321      -0.046690       0.000757       0.054101       0.005545       0.044408      -0.008205      -0.031685       0.005384      -0.054139       0.015879       0.038260              9.478121      11.359644      -1.665324      -5.130074       9.015913       0.896835       8.058805          -0.004802
           95              C       3.227846      -0.561033      15.884573       0.118162      26.527822 0.31635123E+03  0.68989351E+04                                 7.883806                            6.015854       0.121610       2.066696                    0.999602      25.478979      71.550355       0.654692       0.428999      -1.051754      -0.006603       0.043413      -0.019438       0.048023       0.012392       0.038325      -0.014104      -0.019476       0.043721      -0.049098       0.008194       0.040903              9.263050      11.202934      -0.721326      -5.118125       8.527711       0.393505       8.058507          -0.005189
           96              C       4.284498      -0.933624      15.130992      -0.188944      32.911241 0.41032514E+03  0.94931174E+04                                 8.880900                            6.707310       0.318978       2.079138                    0.999770      28.995382      82.260833       0.643910       0.411150      -1.069300      -0.025453       0.002910      -0.004918       0.026086      -0.004090       0.007309       0.000473      -0.043208      -0.038308      -0.021644      -0.006729       0.028374             10.588103      13.610314      -0.411236      -6.604720       8.581098       0.146240       9.572897           0.002718
           97              C      -4.818537       7.416003      11.861299      -0.021543      39.403423 0.43948866E+03  0.10283265E+05                                10.031032                            6.934559       0.024570       2.010195                    0.999327      27.311240      76.439903       0.637972       0.410319      -1.076147      -0.016580       0.003842       0.044918       0.048034       0.002226       0.007784      -0.002821       0.015102      -0.008076      -0.009939      -0.002895       0.012835             13.003185      10.326030       0.433498      -6.392303      11.465273       4.962842      17.218252           0.008185
           98              C      -5.775255       6.481295      12.247328      -0.109494      34.289703 0.44544128E+03  0.10576672E+05                                 9.288027                            7.136370      -0.029759       1.957044                    0.999695      29.926160      87.552886       0.601661       0.428741      -1.052418       0.008057       0.019011       0.013533       0.024687      -0.003066       0.019754       0.021537      -0.019185      -0.026129      -0.034009       0.004965       0.029043             10.574724       8.991952       1.528732      -4.284473      10.088768       2.717670      12.643452           0.000007
           99              C      -6.433160       6.670781      13.461502      -0.109472      33.535419 0.41006324E+03  0.95034728E+04                                 8.967741                            6.716827       0.111686       2.001407                    0.999814      29.216749      83.473833       0.640569       0.412581      -1.066356       0.025017       0.020545      -0.011368       0.034310       0.036313      -0.021473      -0.001955       0.001628      -0.002770      -0.040949      -0.002488       0.043437             10.286651       8.008253       1.720008      -3.085758      11.199884       3.435584      11.651816           0.000299
          100              C      -1.229745      -5.051425      14.230260      -0.120006      34.359513 0.43537963E+03  0.10285608E+05                                 9.267932                            7.025560      -0.025638       1.953485                    0.999701      30.036420      87.840845       0.609845       0.425133      -1.053955       0.022012      -0.005757      -0.022936       0.032307      -0.013830      -0.013784      -0.009479       0.033379       0.060137      -0.035171       0.006483       0.028688             10.639656       7.382063       2.000899      -2.153755      12.922600       4.353185      11.614306          -0.000279
          101              C      -0.356387      -4.050136      13.821135      -0.022368      41.938977 0.44231496E+03  0.10368560E+05                                10.456288                            6.961818      -0.054487       1.983576                    0.999326      27.400422      76.822551       0.635879       0.410908      -1.075494      -0.004044      -0.034532      -0.029509       0.045603      -0.006378      -0.002732      -0.005190       0.004556      -0.002519      -0.010042       0.002748       0.007294             13.945654       8.533325       0.521513      -3.923144      16.117124       8.410076      17.186512           0.004806
          102              C       0.361920      -4.271631      12.624777      -0.131453      39.570761 0.47098735E+03  0.11372729E+05                                10.320590                            7.398942      -0.231445       1.886624                    0.999326      30.850260      91.872231       0.581955       0.435874      -1.045093      -0.007126      -0.020405       0.013278       0.025366      -0.005480       0.011305      -0.038385       0.032201      -0.065487      -0.053150       0.015210       0.037940             12.989021       9.064722      -0.345858      -5.166549      12.484199       6.752739      17.418141           0.000722
          103              C      -4.015889       7.157377      10.576518       0.592663      24.745651 0.25338405E+03  0.52720849E+04                                 7.887710                            5.669022      -0.033428       2.045527                    0.999505      22.536370      63.555959       0.618920       0.475629      -1.016302       0.039919      -0.018022      -0.048323       0.065218      -0.046840       0.059025      -0.047955      -0.010139      -0.056616      -0.068553      -0.034613       0.103166              9.816492       8.693052       1.252808      -3.977891       8.750786       2.686001      12.005637           0.003414
          104              C      -0.127865      -2.868324      14.680296       0.583413      25.633827 0.25260030E+03  0.52381910E+04                                 7.996155                            5.611447      -0.005092       2.049956                    0.999622      22.480493      62.761621       0.631846       0.467463      -1.023346       0.000595       0.044650       0.045214       0.063547      -0.054902       0.049853      -0.040892       0.034669      -0.009235      -0.056725      -0.042814       0.099538             10.058682       7.074232       1.122467      -2.380856      11.683745       5.045925      11.418070           0.000286
          105              C       2.519182       2.408438       1.659592       0.101366      28.561904 0.33695800E+03  0.74514833E+04                                 8.214569                            6.178043       0.097713       2.044932                    0.999660      26.092722      73.345351       0.652051       0.424773      -1.056297      -0.025323       0.041818       0.012345       0.050422      -0.013227       0.016271       0.020310       0.032908       0.037407      -0.039311       0.010683       0.028628              9.725675       9.273978       1.897489      -3.791602      11.761390      -2.878719       8.141659          -0.004908
          106              C       1.803615       1.393060       2.339266      -0.223799      35.832106 0.46566254E+03  0.11074892E+05                                 9.301210                            7.091471       0.344276       2.068145                    0.999831      30.096643      85.440793       0.635924       0.404979      -1.077680       0.007385       0.004008      -0.002953       0.008907      -0.017470      -0.015170       0.003278      -0.040220      -0.064404      -0.032657      -0.005949       0.038606             11.079196      10.672030       3.236858      -4.908605      13.271443      -3.989957       9.294114           0.003651
          107              C       0.610039       1.754128       3.006402       0.138908      34.778790 0.39189577E+03  0.89415328E+04                                 9.448603                            6.675905       0.013209       2.022357                    0.999428      25.782750      72.068297       0.629482       0.426463      -1.062134      -0.002962      -0.009103       0.017640       0.020070       0.020468      -0.004994      -0.004015      -0.000251       0.010158      -0.022182       0.001112       0.021070             12.342722       9.884637       3.822544      -4.989042      16.792787      -5.946559      10.350742          -0.007065
          108              C       0.230214       3.057591       2.966480      -0.199697      34.299066 0.42703694E+03  0.99821563E+04                                 9.137868                            6.850753       0.261436       2.057352                    0.999690      29.406255      83.948520       0.635777       0.412138      -1.068305       0.013767       0.013867       0.010588       0.022225      -0.008675      -0.016350       0.004104       0.028090      -0.019313      -0.014828      -0.013150       0.027978             11.005972       9.129167       2.335843      -3.757054      15.370530      -4.267638       8.518220           0.003120
          109              C       1.012780       4.002545       2.301653       0.098125      28.134631 0.33432755E+03  0.73855126E+04                                 8.153369                            6.161527       0.140621       2.059947                    0.999734      26.075056      73.473546       0.651121       0.425830      -1.054688       0.043820      -0.024559       0.006796       0.050690      -0.017619       0.026905       0.024761       0.002405       0.021832      -0.046211       0.013779       0.032432              9.614174       8.961087       1.784161      -3.635099      12.144657      -2.841501       7.736779          -0.005044
          110              C      -0.161975       0.760515       3.814092      -0.096790      37.546642 0.45989456E+03  0.11018279E+05                                10.075828                            7.230280      -0.439605       1.864062                    0.997170      29.115908      85.842574       0.599746       0.426268      -1.052899       0.035480      -0.024959       0.023267       0.049225      -0.013696       0.008133      -0.006088      -0.029031       0.012280      -0.023115       0.000912       0.022203             13.685913       8.281281       3.703966      -2.438137      19.048800      -5.714385      13.727660          -0.000736
          111              C       0.147666       0.747691       5.341709      -0.088272      36.279539 0.45486709E+03  0.10873438E+05                                 9.850588                            7.194372      -0.428179       1.868557                    0.997362      29.016955      85.596768       0.600470       0.426710      -1.052092      -0.033938      -0.025694      -0.025616       0.049680       0.011233       0.011091       0.013790      -0.021768       0.013653      -0.019457      -0.007283       0.026740             13.167617       8.091398      -3.291345      -2.425553      17.786703       5.270264      13.624750          -0.001139
          112              C      -0.645270       1.684943       6.220996       0.138440      34.479992 0.39462844E+03  0.90114867E+04                                 9.415119                            6.708107       0.054376       2.041249                    0.999549      25.582663      71.330850       0.627271       0.427605      -1.062372       0.004324      -0.006171      -0.012781       0.014837      -0.018322      -0.012102      -0.004552      -0.020244       0.012401      -0.028055       0.008752       0.019303             12.210754      10.906286      -3.817319      -4.058447      14.552436       7.540273      11.173539          -0.008958
          113              C      -2.030000       1.567143       6.367818      -0.208827      33.677251 0.42602526E+03  0.99421326E+04                                 8.972707                            6.811832       0.294537       2.062281                    0.999832      29.452219      83.722186       0.642596       0.408436      -1.071845      -0.001781       0.011977      -0.004155       0.012801       0.016910       0.015026       0.006578      -0.013700      -0.034150      -0.022921      -0.006006       0.028927             10.645800      11.819379      -3.333552      -3.814968      11.008701       5.233671       9.109319           0.002736
          114              C      -2.696199       2.425010       7.150103       0.099300      27.486315 0.32052101E+03  0.70140838E+04                                 8.013114                            6.020444       0.109931       2.047645                    0.999717      26.004717      73.197250       0.660024       0.424064      -1.054605       0.034338       0.041876       0.000271       0.054155       0.014633       0.023312      -0.039250       0.015570       0.004443      -0.054525       0.015834       0.038692              9.468032      10.433107      -2.016400      -2.682056       9.922414       4.455357       8.048575          -0.004809
          115              C      -0.786327       3.592742       7.636103       0.118821      26.518531 0.31621041E+03  0.68951714E+04                                 7.883680                            6.016127       0.118007       2.065890                    0.999571      25.470248      71.524778       0.654407       0.429229      -1.051601      -0.042615      -0.008816      -0.019317       0.047611       0.015783       0.027266      -0.030555      -0.002057       0.043002      -0.049245       0.008423       0.040823              9.262726       9.360089      -1.434007      -2.211600      10.369691       4.631864       8.058398          -0.005193
          116              C      -0.058089       2.741276       6.882523      -0.190149      32.932822 0.41068306E+03  0.95035825E+04                                 8.884510                            6.710144       0.312352       2.077192                    0.999779      29.009481      82.313501       0.643780       0.411139      -1.069295      -0.011555       0.022586      -0.005345       0.025926       0.011018       0.002554      -0.007440       0.038328      -0.036337      -0.022173      -0.005997       0.028169             10.591938       9.514022      -1.994637      -2.516333      12.685452       6.110388       9.576340           0.002718
          117              C       2.599356       8.225335       3.612830      -0.021597      39.395524 0.43934938E+03  0.10279140E+05                                10.030170                            6.933523       0.024269       2.010093                    0.999311      27.308243      76.427038       0.638014       0.410326      -1.076147      -0.010427       0.013179       0.045379       0.048390      -0.003943       0.005032      -0.007359      -0.012501      -0.007458      -0.009132      -0.004163       0.013295             13.002665      11.026591       0.706839      -6.931952      10.765524       4.172756      17.215881           0.008198
          118              C       3.126651       9.454528       3.998858      -0.110526      34.282334 0.44514286E+03  0.10566697E+05                                 9.277505                            7.124681      -0.009485       1.962451                    0.999713      29.943477      87.561307       0.603397       0.427625      -1.053216      -0.016347      -0.015901       0.014345       0.026942       0.003333      -0.011287      -0.026426       0.016674      -0.026350      -0.033733       0.006341       0.027392             10.565033       8.917071       1.504571      -4.083164      10.145150       3.003577      12.632878           0.000023
          119              C       2.712862       9.999969       5.213033      -0.109263      33.540971 0.40996999E+03  0.95008408E+04                                 8.970763                            6.716794       0.109705       2.000675                    0.999818      29.218569      83.478962       0.640461       0.412670      -1.066290      -0.009716      -0.030237      -0.011509       0.033781       0.025969      -0.003809       0.019972      -0.050715      -0.006889      -0.038997      -0.004877       0.043874             10.292709       9.636884       2.344743      -4.328932       9.573435       1.638065      11.667808           0.000297
          120              C       1.796800       9.368714       5.981790      -0.125793      34.475008 0.43724172E+03  0.10338219E+05                                 9.268379                            7.021158       0.003202       1.960631                    0.999720      30.126113      88.072905       0.612710       0.422792      -1.055657       0.014780      -0.020632      -0.027696       0.037566      -0.022370       0.004746       0.013619      -0.004841       0.053330      -0.034499       0.009594       0.024905             10.643491      10.855191       3.337043      -4.842982       9.442931       0.448800      11.632352          -0.000264
          121              C       1.177364       8.193299       5.572666      -0.021401      41.919236 0.44196087E+03  0.10358355E+05                                10.453809                            6.959628      -0.055362       1.983331                    0.999303      27.393212      76.799387       0.635886       0.410979      -1.075431       0.031081       0.016229      -0.031303       0.047003      -0.006725       0.004400       0.003356       0.005305      -0.006147      -0.009828       0.001225       0.008603             13.942548      14.775695       2.934766      -9.252948       9.869163       0.633514      17.182786           0.004801
          122              C       1.642774       7.603044       4.376308      -0.133947      39.696927 0.47267521E+03  0.11424182E+05                                10.344467                            7.413251      -0.230133       1.886330                    0.999287      30.902770      92.084502       0.581243       0.435999      -1.044973       0.017166       0.015364       0.013356       0.026629      -0.015348       0.040657       0.002781      -0.015233      -0.066784      -0.053820       0.014519       0.039301             13.023212      12.305777       0.892992      -8.188309       9.293655       2.393224      17.470205           0.000714
          123              C       3.129789       7.569780       2.328048       0.592738      24.753755 0.25347679E+03  0.52745141E+04                                 7.889562                            5.670229      -0.033688       2.045274                    0.999480      22.539978      63.569811       0.618825       0.475657      -1.016284       0.031247      -0.030652      -0.048361       0.065228      -0.031508       0.065625      -0.037559       0.070835      -0.056327      -0.068067      -0.034916       0.102983              9.819482       7.903339       0.947121      -3.940396       9.544982       2.744809      12.010124           0.003407
          124              C       0.157208       7.554360       6.431827       0.582376      25.674192 0.25300908E+03  0.52490184E+04                                 8.004772                            5.616747      -0.003425       2.049879                    0.999578      22.500405      62.840246       0.631392       0.467590      -1.023232      -0.040113      -0.016719       0.045132       0.062654      -0.051715       0.056689      -0.032448       0.049283      -0.010714      -0.056016      -0.044134       0.100149             10.070760      10.344812       2.384972      -5.573157       8.435834       0.401879      11.431634           0.000284
          125              C       6.261928      10.395664       1.659592       0.101083      28.591814 0.33739193E+03  0.74640433E+04                                 8.222254                            6.183398       0.089149       2.042097                    0.999645      26.111078      73.429616       0.651502       0.424963      -1.056099       0.024818      -0.042160       0.011998       0.050372      -0.013321      -0.016186      -0.020722       0.031852       0.036597      -0.039297       0.010939       0.028359              9.735333       9.283563       1.899525       3.796033      11.771176       2.880895       8.151261          -0.004902
          126              C       6.977482      11.411024       2.339266      -0.221492      35.767216 0.46457363E+03  0.11042651E+05                                 9.293191                            7.085646       0.345200       2.069097                    0.999834      30.055298      85.301989       0.635846       0.405262      -1.077480      -0.007916      -0.003504      -0.002668       0.009059      -0.018451       0.015754      -0.003396      -0.041162      -0.064145      -0.033483      -0.006188       0.039671             11.069878      10.664169       3.234917       4.905131      13.257725       3.986527       9.287741           0.003644
          127              C      -5.554653      11.049938       3.006402       0.138809      34.781472 0.39193734E+03  0.89423460E+04                                 9.447726                            6.675142       0.013852       2.022658                    0.999417      25.783999      72.061445       0.629703       0.426320      -1.062267       0.004017       0.008123       0.016839       0.019123       0.019446       0.004833       0.002971      -0.000326       0.010810      -0.021322       0.001767       0.019555             12.342198       9.884418       3.823815       4.989414      16.791058       5.947344      10.351119          -0.007071
          128              C       8.550872       9.746476       2.966480      -0.200970      34.324794 0.42744335E+03  0.99936054E+04                                 9.140438                            6.852647       0.257669       2.056049                    0.999685      29.422947      83.992634       0.635906       0.411974      -1.068457      -0.014411      -0.014694       0.010507       0.023109      -0.008492       0.016022      -0.004090       0.030124      -0.018786      -0.014264      -0.014063       0.028327             11.009347       9.131958       2.337672       3.758607      15.374688       4.269916       8.521394           0.003120
          129              C       7.768318       8.801539       2.301653       0.097669      28.139880 0.33441561E+03  0.73877551E+04                                 8.152649                            6.160803       0.142407       2.060492                    0.999760      26.079157      73.480435       0.651419       0.425617      -1.054846      -0.044025       0.025880       0.007016       0.051548      -0.018237      -0.027175      -0.025024       0.002813       0.021972      -0.046986       0.014344       0.032641              9.613330       8.960709       1.782792       3.634764      12.143289       2.840637       7.735993          -0.005048
          130              C       0.161905      -0.760617       3.814092      -0.095980      37.538897 0.45979926E+03  0.11015023E+05                                10.073547                            7.228797      -0.436227       1.865167                    0.997115      29.110484      85.812572       0.599921       0.426182      -1.052990      -0.035244       0.024696       0.023602       0.049082      -0.013313      -0.007604       0.006404      -0.026679       0.011794      -0.021700       0.000246       0.021454             13.682707       8.279523       3.703524       2.438057      19.044394       5.712365      13.724204          -0.000735
          131              C      -0.147764      -0.747833       5.341709      -0.090464      36.346268 0.45584169E+03  0.10901895E+05                                 9.859963                            7.200324      -0.430086       1.867634                    0.997339      29.046303      85.686336       0.600478       0.426502      -1.052285       0.033928       0.025062      -0.025593       0.049338       0.011140      -0.011280      -0.012651      -0.021495       0.018050      -0.020110      -0.005779       0.025889             13.181727       8.096923      -3.295643       2.429010      17.808735      -5.277338      13.639522          -0.001141
          132              C       0.645157      -1.685109       6.220996       0.138307      34.466775 0.39445205E+03  0.90060629E+04                                 9.411271                            6.705540       0.053154       2.041087                    0.999529      25.577371      71.300506       0.627568       0.427469      -1.062502      -0.004818       0.006570      -0.013956       0.016160      -0.018264       0.012799       0.004606      -0.020539       0.012094      -0.028490       0.009003       0.019488             12.205886      10.900617      -3.815910       4.056440      14.547556      -7.537661      11.169484          -0.008949
          133              C       2.029884      -1.567312       6.367818      -0.208596      33.675114 0.42602461E+03  0.99420662E+04                                 8.972713                            6.812238       0.291902       2.061661                    0.999854      29.448281      83.709471       0.642522       0.408485      -1.071818       0.001437      -0.013236      -0.003610       0.013794       0.016753      -0.014453      -0.006641      -0.012458      -0.032618      -0.021911      -0.006395       0.028306             10.645889      11.818160      -3.334418       3.814852      11.009876      -5.233981       9.109631           0.002736
          134              C       2.696069      -2.425201       7.150103       0.099654      27.498315 0.32069074E+03  0.70194388E+04                                 8.021322                            6.027187       0.099570       2.044700                    0.999694      26.005986      73.233631       0.658743       0.424790      -1.054048      -0.033712      -0.042306       0.000758       0.054101       0.014754      -0.023651       0.038470       0.016008       0.005384      -0.054139       0.015879       0.038260              9.478114      10.439333      -2.020711       2.684680       9.936209      -4.462559       8.058800          -0.004798
          135              C      -4.158372       9.211201       7.636103       0.118163      26.527798 0.31635089E+03  0.68989252E+04                                 7.883802                            6.015851       0.121619       2.066700                    0.999602      25.478952      71.550249       0.654693       0.428999      -1.051754       0.042877       0.009480      -0.019439       0.048023       0.015721      -0.026962       0.030670      -0.002236       0.043725      -0.049096       0.008194       0.040903              9.263046       9.359681      -1.433133       2.210843      10.370953      -4.632735       8.058503          -0.005183
          136              C      -4.886596      10.062687       6.882523      -0.188944      32.911194 0.41032434E+03  0.94930936E+04                                 8.880889                            6.707301       0.318993       2.079144                    0.999770      28.995364      82.260743       0.643911       0.411149      -1.069300       0.011884      -0.022695      -0.004917       0.026086       0.011492      -0.002191       0.006989       0.037491      -0.038308      -0.021644      -0.006730       0.028374             10.588089       9.510140      -1.994584       2.515706      12.681247      -6.108584       9.572881           0.002715
          137              C       6.181718       4.578714       3.612830      -0.021543      39.403409 0.43948860E+03  0.10283264E+05                                10.031030                            6.934559       0.024614       2.010209                    0.999326      27.311245      76.439925       0.637972       0.410319      -1.076147       0.009557      -0.014083       0.044918       0.048034      -0.003427      -0.005435       0.006245      -0.014175      -0.008077      -0.009939      -0.002896       0.012835             13.003181      11.026076       0.703840       6.932403      10.765225      -4.175285      17.218241           0.008184
          138              C       5.654416       3.349511       3.998858      -0.109494      34.289684 0.44544126E+03  0.10576671E+05                                 9.288023                            7.136369      -0.029758       1.957044                    0.999695      29.926153      87.552853       0.601661       0.428741      -1.052418       0.014832       0.014364       0.013533       0.024687       0.004177       0.012974       0.026187       0.018327      -0.026128      -0.034008       0.004965       0.029043             10.574717       8.918954       1.500547       4.078640      10.161761      -3.017789      12.643437           0.000009
          139              C       6.068184       2.804038       5.213033      -0.109472      33.535388 0.41006308E+03  0.95034675E+04                                 8.967734                            6.716824       0.111686       2.001407                    0.999814      29.216739      83.473779       0.640569       0.412580      -1.066356       0.010153       0.030738      -0.011368       0.034310       0.026341       0.005912      -0.020736      -0.050019      -0.002770      -0.040949      -0.002488       0.043437             10.286640       9.629654       2.346149       4.316519       9.578474      -1.640939      11.651793           0.000298
          140              C       6.984232       3.435273       5.981790      -0.120006      34.359504 0.43537964E+03  0.10285607E+05                                 9.267930                            7.025560      -0.025637       1.953485                    0.999701      30.036414      87.840817       0.609845       0.425133      -1.053955      -0.013300       0.018460      -0.022936       0.032307      -0.021457      -0.003878      -0.016273      -0.006126       0.060137      -0.035171       0.006484       0.028687             10.639652      10.858761       3.343494       4.836773       9.445905      -0.440955      11.614290          -0.000277
          141              C       7.603674       4.610699       5.572666      -0.022368      41.938996 0.44231474E+03  0.10368553E+05                                10.456291                            6.961816      -0.054487       1.983576                    0.999326      27.400420      76.822543       0.635879       0.410908      -1.075494      -0.030757      -0.016212      -0.029509       0.045603      -0.006254      -0.003858      -0.004418       0.005200      -0.002519      -0.010042       0.002748       0.007294             13.945662      14.782445       2.934723       9.258709       9.868014      -0.630082      17.186527           0.004804
          142              C       7.138286       5.200986       4.376308      -0.131454      39.570810 0.47098767E+03  0.11372739E+05                                10.320599                            7.398945      -0.231446       1.886623                    0.999326      30.850276      91.872301       0.581955       0.435874      -1.045093      -0.016468      -0.013999       0.013278       0.025366      -0.014879      -0.039881      -0.003281      -0.016477      -0.065487      -0.053151       0.015210       0.037940             12.989035      12.272911       0.893040       8.160571       9.276030      -2.387051      17.418165           0.000723
          143              C       5.651309       5.234304       2.328048       0.592663      24.745656 0.25338419E+03  0.52720886E+04                                 7.887711                            5.669024      -0.033426       2.045527                    0.999505      22.536374      63.555973       0.618920       0.475629      -1.016302      -0.031192       0.030747      -0.048323       0.065218      -0.031276      -0.065998       0.037787       0.070470      -0.056616      -0.068553      -0.034613       0.103166              9.816492       7.901278       0.947054       3.938660       9.542566      -2.743198      12.005633           0.003414
          144              C       8.623815       5.249614       6.431827       0.583412      25.633838 0.25260023E+03  0.52381889E+04                                 7.996157                            5.611446      -0.005090       2.049957                    0.999622      22.480490      62.761604       0.631847       0.467463      -1.023346       0.041437       0.016639       0.045214       0.063547      -0.052303      -0.056106       0.031775       0.048129      -0.009235      -0.056725      -0.042814       0.099539             10.058688      10.331143       2.380180       5.564832       8.426840      -0.403251      11.418083           0.000286
          145              N      -4.201560       3.316142       9.906082      -0.195874      37.474546 0.50981617E+03  0.12276076E+05                                 9.459395                            7.382557      -0.207603       1.963746                    0.998385      27.629532      76.321750       0.634496       0.400896      -1.091561      -0.068808      -0.089953       0.077313       0.137125      -0.043854       0.045407       0.034887       0.042375       0.043432      -0.085653       0.025335       0.060317             11.138817      12.466426       1.306056      -0.782143      11.860690      -4.487840       9.089335           0.044018
          146              N      -2.872361      -0.733891      16.026116      -0.223788      36.555201 0.52593715E+03  0.12723593E+05                                 9.230910                            7.437534       0.143195       2.070694                    0.999380      27.700260      75.921282       0.641911       0.394417      -1.099428      -0.109291       0.040160      -0.102153       0.154896       0.029030      -0.056290       0.026621      -0.079397      -0.009415      -0.091171       0.037270       0.053901             10.741633      12.078805      -0.685223       4.962478      11.172988      -0.194274       8.973107           0.040487
          147              N       4.201380      -3.316406       9.906082      -0.196002      37.492800 0.51008434E+03  0.12285083E+05                                 9.465006                            7.386357      -0.211253       1.962563                    0.998355      27.638347      76.372996       0.634045       0.401097      -1.091340       0.068459       0.089712       0.076980       0.136604      -0.043891      -0.045843      -0.035472       0.043468       0.043571      -0.086420       0.025448       0.060972             11.145915      12.474416       1.306124       0.782187      11.868077       4.490793       9.095252           0.043999
          148              N       2.872069       0.733464      16.026116      -0.224243      36.554041 0.52592090E+03  0.12723281E+05                                 9.230856                            7.437460       0.142006       2.070511                    0.999404      27.700861      75.926658       0.641900       0.394421      -1.099410       0.108601      -0.039884      -0.102479       0.154554       0.029366       0.056050      -0.026584      -0.079216      -0.007838      -0.091052       0.037354       0.053698             10.741799      12.079265      -0.686714      -4.962984      11.172418       0.195216       8.973714           0.040407
          149              N       2.134864       3.677329       1.657612      -0.195873      37.474502 0.50981537E+03  0.12276052E+05                                 9.459388                            7.382551      -0.207607       1.963745                    0.998385      27.629509      76.321667       0.634496       0.400896      -1.091561      -0.059125      -0.096593       0.077312       0.137124      -0.046713       0.016187       0.054926       0.027572       0.043432      -0.085652       0.025335       0.060318             11.138808      11.061478       0.763513      -3.904762      13.265616      -2.346332       9.089330           0.044020
          150              N      -2.122079       3.458296       7.777647      -0.223789      36.555237 0.52593760E+03  0.12723606E+05                                 9.230915                            7.437537       0.143199       2.070695                    0.999380      27.700269      75.921302       0.641911       0.394417      -1.099429       0.076835      -0.087486      -0.102153       0.154896       0.048177       0.045112      -0.042921       0.019767      -0.009414      -0.091171       0.037271       0.053900             10.741641      11.751084      -0.811780      -1.968921      11.500722       4.559316       8.973117           0.040490
          151              N       6.646246       9.126773       1.657612      -0.196001      37.492740 0.51008342E+03  0.12285055E+05                                 9.464996                            7.386350      -0.211257       1.962563                    0.998355      27.638317      76.372890       0.634045       0.401097      -1.091340       0.059027       0.096181       0.076979       0.136604      -0.047107      -0.016576      -0.055543       0.026812       0.043571      -0.086420       0.025448       0.060972             11.145903      11.068895       0.763360       3.907497      13.273570       2.347435       9.095244           0.044000
          152              N      -2.822622       9.345642       7.777647      -0.224245      36.554108 0.52592227E+03  0.12723321E+05                                 9.230866                            7.437470       0.142023       2.070516                    0.999404      27.700887      75.926741       0.641900       0.394421      -1.099410      -0.076329       0.086942      -0.102479       0.154554       0.048365      -0.044991       0.042711       0.019181      -0.007838      -0.091053       0.037355       0.053698             10.741812      11.751657      -0.813235       1.969983      11.500053      -4.559449       8.973727           0.040404
          153              O      -1.886337       4.896808      10.344241      -0.554392      41.336334 0.60439531E+03  0.15003020E+05                                 9.623122                            7.713728       0.086152       2.068059                    0.997275      28.323391      76.353179       0.668359       0.369181      -1.127876       0.007557       0.032101       0.001066       0.032995      -0.006635      -0.012196       0.036600       0.022123      -0.080831      -0.052245       0.013791       0.038454             11.231256      13.262405       4.201661       4.679970       9.980890       1.783322      10.450474           0.037719
          154              O      -0.520645       6.588370       9.839104      -0.569330      39.589080 0.56574864E+03  0.13813864E+05                                 9.365236                            7.424098       0.242626       2.115647                    0.997674      28.339648      75.774120       0.686625       0.365338      -1.130808      -0.019863      -0.016239       0.000751       0.025667      -0.016608      -0.042809      -0.027917      -0.049855       0.013993      -0.066946       0.020661       0.046286             11.342379       6.994891       0.456779       0.659005      14.516915      -6.335512      12.515330           0.032094
          155              O      -0.659690       1.960124      14.328911      -0.585615      29.581727 0.45555231E+03  0.10467674E+05                                 7.398906                            6.472210       0.923960       2.340321                    0.999606      27.217242      69.094557       0.773029       0.344825      -1.154839       0.047534       0.002872       0.022484       0.052662       0.013391      -0.031449       0.033862      -0.038060      -0.182747      -0.082703       0.023176       0.059527              7.917421       7.845271       2.986297       1.057385       9.632217      -0.931371       6.274775           0.000029
          156              O       0.858947       2.789942      15.707725      -0.588524      48.904016 0.63997022E+03  0.16074248E+05                                10.758283                            7.877912       0.039281       2.045185                    0.996629      28.751943      77.325792       0.670566       0.363659      -1.134995      -0.043348      -0.022090      -0.020774       0.052902      -0.039836       0.003472       0.009528       0.033867       0.119894      -0.064203       0.022996       0.041207             13.895282      10.571699      -2.116657       6.365814      10.924359      -6.208136      20.189788           0.042451
          157              O      -3.058411       7.907062      10.344241      -0.554449      41.370456 0.60502837E+03  0.15023556E+05                                 9.630647                            7.719611       0.082595       2.066800                    0.997206      28.333814      76.408319       0.667825       0.369357      -1.127674      -0.007744      -0.032389       0.000974       0.033316      -0.006010       0.012040      -0.036568       0.021880      -0.081294      -0.052300       0.014434       0.037866             11.240107      13.273356       4.205028      -4.683568       9.988506      -1.784734      10.458458           0.037709
          158              O      -4.424094       6.215513       9.839104      -0.569558      39.585665 0.56566857E+03  0.13811330E+05                                 9.364704                            7.423560       0.239763       2.115058                    0.997603      28.337446      75.765022       0.686656       0.365337      -1.130816       0.020328       0.016217       0.000340       0.026006      -0.016850       0.042645       0.027524      -0.049502       0.013282      -0.066693       0.021040       0.045653             11.341084       6.994345       0.457631      -0.657528      14.516900       6.334285      12.512009           0.032024
          159              O       0.659429      -1.960506      14.328911      -0.585798      29.594947 0.45584786E+03  0.10476306E+05                                 7.401721                            6.474923       0.922852       2.339830                    0.999591      27.222313      69.116571       0.772747       0.344890      -1.154768      -0.047663      -0.002746       0.022704       0.052866       0.013502       0.031138      -0.033699      -0.037629      -0.182628      -0.082417       0.023138       0.059278              7.920251       7.848817       2.986940      -1.058341       9.634526       0.931733       6.277411           0.000028
          160              O      -0.859233      -2.790361      15.707725      -0.589818      48.942784 0.64061751E+03  0.16094816E+05                                10.765040                            7.882382       0.037164       2.044394                    0.996583      28.767170      77.380920       0.670304       0.363703      -1.134943       0.042495       0.021158      -0.019479       0.051312      -0.039425      -0.002496      -0.008956       0.030982       0.113762      -0.062096       0.022843       0.039252             13.904052      10.580850      -2.119132      -6.372158      10.928924       6.211174      20.202381           0.042424
          161              O       2.775364       6.406527       2.095771      -0.554390      41.336268 0.60439404E+03  0.15002981E+05                                 9.623111                            7.713719       0.086153       2.068059                    0.997275      28.323366      76.353089       0.668359       0.369180      -1.127876       0.027223       0.018614       0.001066       0.032995      -0.012348       0.038536       0.001808      -0.007463      -0.080831      -0.052245       0.013792       0.038453             11.231242       7.582768       2.008373      -0.022324      15.660501       5.008170      10.450458           0.037719
          162              O       3.861376       8.289895       1.590635      -0.569329      39.589015 0.56574742E+03  0.13813827E+05                                 9.365225                            7.424089       0.242625       2.115647                    0.997674      28.339629      75.774052       0.686625       0.365338      -1.130808      -0.007993      -0.024379       0.000751       0.025667       0.004456      -0.010622      -0.049992       0.059240       0.013993      -0.066946       0.020660       0.046286             11.342364      13.233737       2.866032      -6.147531       8.278050      -1.667552      12.515305           0.032094
          163              O      -0.406037       6.492901       6.080442      -0.585615      29.581726 0.45555234E+03  0.10467675E+05                                 7.398906                            6.472211       0.923958       2.340320                    0.999606      27.217237      69.094545       0.773029       0.344825      -1.154839      -0.014445       0.045378       0.022484       0.052662       0.022705       0.042918      -0.017139       0.010181      -0.182747      -0.082703       0.023176       0.059527              7.917422       7.393203       2.811723      -1.249752      10.084286       0.650873       6.274777           0.000028
          164              O      -0.179009       8.208510       7.459256      -0.588526      48.904116 0.63997182E+03  0.16074298E+05                                10.758298                            7.877922       0.039275       2.045183                    0.996629      28.751978      77.325918       0.670565       0.363659      -1.134995      -0.004990      -0.048395      -0.020774       0.052902      -0.040878       0.007637       0.006671       0.028471       0.119894      -0.064203       0.022996       0.041207             13.895302      12.301236      -1.448770      -8.084558       9.194853       3.701983      20.189816           0.042450
          165              O       6.005738       6.397564       2.095771      -0.554448      41.370426 0.60502801E+03  0.15023544E+05                                 9.630643                            7.719608       0.082592       2.066799                    0.997206      28.333796      76.408260       0.667825       0.369357      -1.127674      -0.027425      -0.018892       0.000974       0.033316      -0.011803      -0.038450      -0.001942      -0.008123      -0.081294      -0.052300       0.014435       0.037865             11.240101       7.588559       2.009745       0.022303      15.673295      -5.012037      10.458449           0.037709
          166              O       4.919735       4.514209       1.590635      -0.569557      39.585630 0.56566777E+03  0.13811306E+05                                 9.364697                            7.423554       0.239763       2.115058                    0.997603      28.337443      75.765010       0.686656       0.365337      -1.130816       0.007805       0.024805       0.000340       0.026006       0.004159       0.010314       0.049697       0.059303       0.013282      -0.066693       0.021040       0.045653             11.341076      13.233088       2.866841       6.145860       8.278145       1.668487      12.511993           0.032024
          167              O      -4.538634       6.311082       6.080442      -0.585798      29.594880 0.45584665E+03  0.10476270E+05                                 7.401706                            6.474910       0.922852       2.339830                    0.999591      27.222300      69.116486       0.772748       0.344890      -1.154769       0.014608      -0.045452       0.022704       0.052866       0.022643      -0.042654       0.016908       0.009713      -0.182628      -0.082417       0.023138       0.059279              7.920234       7.395226       2.811776       1.250431      10.088079      -0.651633       6.277398           0.000028
          168              O      -4.765687       4.595437       7.459256      -0.589819      48.942814 0.64061769E+03  0.16094821E+05                                10.765044                            7.882382       0.037168       2.044395                    0.996583      28.767180      77.380948       0.670304       0.363703      -1.134943       0.004429       0.047263      -0.019479       0.051312      -0.039604      -0.007456      -0.005554       0.030054       0.113762      -0.062096       0.022843       0.039252             13.904060      12.308051      -1.452145       8.089675       9.201734      -3.706803      20.202394           0.042424
          169              O      -2.472350       6.401971       7.658869      -0.911913      37.383538 0.72228684E+03  0.19018502E+05                                 9.453096                            8.710653      -0.752974       1.761071                    0.998417      32.467078      94.489529       0.590495       0.393934      -1.093839       0.000286      -0.000274       0.013684       0.013689       0.002450       0.000079       0.000247      -0.078191       0.132967      -0.061333       0.017008       0.044325             10.475452      11.360997       1.196008      -0.000738      11.110014       0.000261       8.955345           0.058532
          170              O      -0.000145      -0.000212      15.907338      -0.911911      37.383402 0.72228359E+03  0.19018395E+05                                 9.453072                            8.710632      -0.752976       1.761072                    0.998417      32.467016      94.489293       0.590496       0.393933      -1.093839      -0.000358       0.000168       0.013684       0.013690       0.028090       0.000202       0.000161       0.054606       0.132966      -0.061334       0.017010       0.044324             10.475422      10.338709       0.801231       0.000509      12.132239      -0.000595       8.955320           0.058532

******************************************************
Auxiliary information for the entire system
The total spin magnetic moment of the unit cell is   8.000000
The total net atomic charge of the unit cell is   -0.000003
Accuracy of reproducing the electrostatic potential in the unit cell:
  The inner radius (bohr) =    5.0000
  The outer radius (bohr) =   12.0000
  Valid grid points have density less than (e/(bohr^3)) =    0.0001
  The number of valid grid points were=       146734
  The rms potential error without charges in kcal/mol is=      7.36405
  The rms potential error with partial charges in kcal/mol is=      1.30976
  The RRMSE value at monopole order=      0.17786
  The rms potential error with partial charges and cloud penetration in kcal/mol is=      1.30767
  The RRMSE value at monopole order with cloud penetration is=      0.17758
  The rms potential error with partial charges and atomic dipoles in kcal/mol is=      0.45776
  The RRMSE value at dipole order=      0.06216
  The rms potential error with partial charges, atomic dipoles and cloud penetration in kcal/mol is=      0.44793
  The RRMSE value at dipole order with cloud penetration=      0.06083

******************************************************
The electron densities and ab initio electrostatic potential were computed in VASP using the PBE functional and
projector augmented wave method. See the main text of the journal article for a description of computational details.
The atomic charges, dipoles, and quadrupoles were computed with the DDEC6 method as described in
(a) T. A. Manz and N. Gabaldon Limas, RSC Adv. 6 (2016) 47771-47801 DOI: 10.1039/c6ra04656h
(b) N. Gabaldon Limas and T. A. Manz, RSC Adv. 8 (2018) 2678-2707 DOI: 10.1039/c7ra11829e.
For each atom in the material, the electron cloud parameters were fit to the spherically averaged atom-in-material
electron density using radial positions for which this density was between 10^-4 and 10^-2 electrons per cubic bohr.
The polarizabilities, dispersion coefficients, and quantum Drude oscillator (QDO) parameters were fit using the MCLF method.
The magnetic structure of the system was optimized in VASP from the default ferromagnetic initial guess using spin polarization.
The atomic spin moments (ASMs) were computed on this optimized magnetic structure using the DDEC6 partition as inputs
to the method of T. A. Manz and D. S. Sholl, J. Chem. Theory Comput. 7 (2011) 4146-4164 DOI: 10.1021/ct200539n.
The RMSE and RRMSE were computed using a uniform grid with Ewald summation.
