# Supplementary material for: A collection of forcefield precursors for metal–organic frameworks
Source: RSC Adv. 2019 Nov 13;9(63):36492–507. doi: 10.1039/c9ra07327b (PMC9075174; doi:10.1039/c9ra07327b)
Supplement: RA-009-C9RA07327B-s4512 [file RA-009-C9RA07327B-s4512.xyz]

  170
jmolscript: load "" {1 1 1} spacegroup "x,y,z" unitcell [{     14.271900     0.000000     0.000000 }, {     -6.047406    12.927446     0.000000 }, {      4.112356     6.463783    15.810464 }]
Ni     4.808414     8.045574    12.881417     0.812693
Ni    11.640752    17.809416    12.881417     0.811816
Ni    12.386051     7.764502     4.976185     0.812691
Ni    10.110412     5.162982     4.976185     0.811892
H      3.476619     6.541330    11.098946     0.424181
H      7.522068     9.203100    13.416760     0.103908
H      8.551589    10.937967    14.529816     0.125954
H      0.838031     5.579486     0.104349     0.131260
H      4.024350    10.291596    14.779622     0.102699
H      2.843598     7.134658     0.259292     0.095803
H      3.657592     5.089544     2.131251     0.093970
H      1.598913     4.581499     3.136796     0.133893
H     -0.309594     5.238217     4.271987     0.099265
H      0.503177     8.992345     3.655379     0.091627
H      2.428617     8.451974     2.545485     0.123113
H      8.110419     6.902021    15.174883     0.107132
H     -0.551266    12.893839     1.034004     0.097849
H     -0.917731    11.160274     2.501215     0.105944
H     -4.267820    10.197171     0.426883     0.116602
H      4.748028     6.386200    11.098946     0.423821
H      8.927105    16.651894    13.416760     0.120076
H      7.897600    14.917035    14.529816     0.125272
H      7.386464     7.347961     0.104349     0.132788
H     12.424842    15.563408    14.779622     0.103535
H      5.380899     5.792790     0.259292     0.095765
H      4.566932     7.837919     2.131251     0.093407
H      6.625624     8.345971     3.136796     0.133229
H      8.534147     7.689261     4.271987     0.099011
H      7.721368     3.935128     3.655379     0.092409
H      5.795912     4.475491     2.545485     0.122352
H      8.338778    18.952986    15.174883     0.107610
H      2.728368    12.961061     1.034004     0.097081
H      9.142259     1.767191     2.501215     0.106199
H     12.492320     2.730278     0.426883     0.116745
H     11.587841     5.920782     3.193714     0.424182
H     -1.987232    10.712995     5.511528     0.103918
H     -0.852050    12.380640     6.624584     0.125974
H      1.675051     9.587024     8.009581     0.131272
H      0.480798     8.005993     6.874390     0.102655
H      2.233883    12.062631     8.164524     0.095812
H      0.036556    11.933363    10.036483     0.093967
H      0.448705     9.853341    11.042028     0.133884
H      1.852244     8.402886    12.177219     0.099350
H      4.908266    10.729824    11.560611     0.091691
H      3.602937    12.244917    10.450717     0.123124
H      9.951103    10.270883     7.269651     0.107124
H      8.888948    11.427896     8.939236     0.097838
H      7.474007    10.361387    10.406447     0.105922
H      8.021160     6.918801     8.332115     0.116579
H     10.908597     7.006688     3.193714     0.423836
H      4.164396    15.141938     5.511528     0.106234
H      3.029230    13.474302     6.624584     0.125254
H      6.549553     3.340482     8.009581     0.132782
H      7.743790     4.921505     6.874390     0.103524
H     -0.056683    13.792323     8.164524     0.095786
H      2.140671    13.921605    10.036483     0.093435
H      1.728536    16.001635    11.042028     0.133245
H      0.325012    17.452098    12.177219     0.099032
H     11.540881    15.125156    11.560611     0.092412
H     -1.425705    13.610055    10.450717     0.122371
H      6.497985    15.584064     7.269651     0.107592
H      7.560163    14.427064     8.939236     0.097095
H      8.975124    15.493584    10.406447     0.106229
H     14.475348     6.008709     8.332115     0.116743
C      6.995076     9.783544    13.936292     0.108775
C      7.622851    10.815157    14.612031    -0.219387
C      6.878735    11.664493    15.409194     0.138765
C      5.505101    11.461532    15.425637    -0.198247
C      4.952313    10.422163    14.733455     0.089731
C      3.354968     6.300839     0.418977    -0.094784
C      3.451060     6.043588     1.961446    -0.090717
C      2.269111     6.455977     2.759242     0.142265
C      1.406849     5.495470     3.247469    -0.197043
C      0.249330     5.901394     3.908347     0.120426
C      0.725043     8.084838     3.554192     0.091466
C      1.889964     7.766821     2.899639    -0.211102
C      0.768142    18.341520    15.584058    -0.019340
C      1.901333    19.104239    15.753546    -0.108580
C     -1.319095    12.359935     0.939142    -0.107776
C     -1.517542    11.316693     1.796069    -0.121918
C     -2.633607    10.477701     1.606976    -0.024566
C     -3.530808    10.763394     0.577082    -0.137404
C     -2.831328     9.265110     2.505959     0.584594
C     -0.239606    18.695727    14.507049     0.585606
C      9.454104    16.071454    13.936292     0.096012
C      8.826338    15.039846    14.612031    -0.219439
C      9.570465    14.190516    15.409194     0.140104
C     10.944100    14.393477    15.425637    -0.199657
C     11.496878    15.432841    14.733455     0.088604
C      4.869532     6.626610     0.418977    -0.096212
C      4.773461     6.883872     1.961446    -0.089704
C      5.955421     6.471490     2.759242     0.141845
C      6.817690     7.432001     3.247469    -0.196323
C      7.975218     7.026082     3.908347     0.120378
C      7.499500     4.842635     3.554192     0.089594
C      6.334570     5.160647     2.899639    -0.209752
C     15.681061     7.513491    15.584058    -0.018274
C     14.547872     6.750772    15.753546    -0.109974
C      9.543602     0.567518     0.939142    -0.106096
C      9.742061     1.610767     1.796069    -0.123714
C     10.858123     2.449757     1.606976    -0.022501
C     11.755310     2.164057     0.577082    -0.137817
C     11.055856     3.662355     2.505959     0.582233
C     16.688794     7.159275    14.507049     0.586842
C     -1.238171    10.481596     6.031060     0.108776
C     -0.569757    11.487354     6.706799    -0.219399
C      0.514864    11.173220     7.503962     0.138778
C      0.913073     9.842986     7.520405    -0.198295
C      0.205859     8.901865     6.828223     0.089811
C      1.261944    12.172515     8.324209    -0.094780
C      0.988224    12.150544     9.866678    -0.090747
C      1.862589    11.254675    10.664474     0.142317
C      1.357947    10.066645    11.152701    -0.197088
C      2.216103     9.190166    11.813579     0.120371
C      3.992251    10.546254    11.459424     0.091415
C      3.210583    11.466686    10.804871    -0.211142
C      9.152024     8.467506     7.678826    -0.019369
C      9.362718     9.817132     7.848314    -0.108587
C      8.730698    10.506169     8.844374    -0.107788
C      7.869842     9.884362     9.701301    -0.121951
C      7.582805     8.517930     9.512208    -0.024579
C      8.221743     7.826308     8.482314    -0.137399
C      6.568248     7.825023    10.411191     0.584545
C      9.899863     7.704783     6.601817     0.585615
C      9.462748     2.445896     6.031060     0.105722
C      2.746938    14.367589     6.706799    -0.218021
C      1.662327    14.681729     7.503962     0.140102
C      7.311524     3.084517     7.520405    -0.199726
C      8.018729     4.025633     6.828223     0.088595
C      0.915259    13.682440     8.324209    -0.096236
C      1.189000    13.704423     9.866678    -0.089711
C      0.314646    14.600298    10.664474     0.141825
C      0.819295    15.788332    11.152701    -0.196270
C     -0.038852    16.664815    11.813579     0.120364
C     -1.815005    15.308725    11.459424     0.089600
C     -1.033346    14.388288    10.804871    -0.209727
C     13.344476     4.459998     7.678826    -0.018293
C      7.086378    16.037819     7.848314    -0.109953
C      7.718412    15.348790     8.844374    -0.106122
C      8.579280    15.970604     9.701301    -0.123691
C     14.913720     4.409588     9.512208    -0.022521
C     14.274768     5.101202     8.482314    -0.137753
C     15.928290     5.102502    10.411191     0.582251
C     12.596622     5.222713     6.601817     0.586852
N      5.693779     9.572698    13.983091    -0.196833
N     -0.105579     7.169577     4.049692    -0.216922
N     10.755402    16.282301    13.983091    -0.199512
N      8.330129     5.757900     4.049692    -0.215050
N     -0.877756     9.213543     6.077859    -0.196855
N      3.515186     9.406055    11.954924    -0.216923
N      9.102333     3.713949     6.077859    -0.198134
N     -1.337933    16.448928    11.954924    -0.215048
O      6.110389     6.765243    13.776922    -0.559785
O     -1.247987    17.977090    14.400487    -0.551892
O     10.575257     8.420947     2.215046    -0.580215
O     -2.081886     9.218704     3.520358    -0.583812
O     16.386195     6.162307    13.776922    -0.560901
O      3.425274     7.877911    14.400487    -0.552651
O     11.921167     4.506516     2.215046    -0.579241
O     10.306429     3.708768     3.520358    -0.583715
O     10.674673     8.401311     5.871690    -0.559792
O      9.676214     6.486888     6.495255    -0.551915
O      6.170277     6.683528    10.120278    -0.580189
O      6.208661     8.484197    11.425590    -0.583803
O     11.821802     4.526180     5.871690    -0.560710
O     12.820270     6.440608     6.495255    -0.552654
O      2.054357     6.243995    10.120278    -0.579212
O     10.240484    17.370782    11.425590    -0.584848
O      4.112328     6.463767    11.686463    -0.812261
O     11.248223     6.463737     3.781231    -0.812288

The following XYZ coordinates are in angstroms. Other properties are in atomic units.
The sperically averaged electron density of each atom fit to a function of the form exp(a - br)
eigen_1, eigen_2 and eigen_3 are the three eigenvalues of traceless quadrupole moment tensor
  atom number  atomic symbol              X              Y              Z     net charge C6 coefficient C8 coefficient C10 coefficient fluctuating dipole atomic polarizability isotropic forcefield polarizability              a              b squared Pearson coefficient          <r^3>          <r^4>         wp_QDO          m_QDO          q_QDO       dipole_x       dipole_y       dipole_z         dipole            Qxy            Qxz            Qyz     Q(x^2-y^2)  Q(3z^2 - R^2)        eigen_1        eigen_2        eigen_3 static polarizability      alpha(xx)      alpha(xy)      alpha(xz)      alpha(yy)      alpha(yz)      alpha(zz) atomic spin moment
            1             Ni       4.808414       8.045574      12.881417       0.812693      91.545401 0.16131618E+04  0.48950471E+05                                16.443384                           12.979314       0.825030       2.159261                    0.991255      44.631336     114.992074       0.515431       0.391613      -1.162049       0.031105      -0.103730      -0.002127       0.108314       0.022661      -0.042096       0.013045       0.046549       0.009909      -0.052682      -0.004057       0.056739             20.996155      17.812355      -0.933337       0.185716      23.237851      -1.865889      21.938259           1.783051
            2             Ni      11.640752      17.809416      12.881417       0.811816      91.525727 0.16119467E+04  0.48918043E+05                                16.454802                           12.987000       0.811291       2.154719                    0.991207      44.685816     115.242720       0.514386       0.392372      -1.161162      -0.030855       0.104288      -0.001962       0.108775       0.021965       0.042301      -0.013081       0.043968       0.012163      -0.052164      -0.003880       0.056044             21.014266      17.832722      -0.927387      -0.190654      23.250323       1.873144      21.959752           1.781760
            3             Ni      12.386051       7.764502       4.976185       0.812691      91.544557 0.16131114E+04  0.48948765E+05                                16.443938                           12.979319       0.824733       2.159175                    0.991256      44.631465     114.993768       0.515416       0.391625      -1.162035      -0.107129      -0.015773      -0.002137       0.108305      -0.003339       0.029669      -0.032608      -0.064641       0.009846      -0.052703      -0.004049       0.056752             20.997926      22.982692       1.481706      -1.769137      18.067579      -0.622152      21.943508           1.783090
            4             Ni      10.110412       5.162982       4.976185       0.811892      91.526096 0.16124315E+04  0.48932308E+05                                16.452880                           12.985032       0.815657       2.156138                    0.991237      44.671939     115.174674       0.514702       0.392135      -1.161436       0.107657       0.015669      -0.001930       0.108809      -0.003263      -0.029706       0.032530      -0.064566       0.009435      -0.052711      -0.003929       0.056639             21.011830      22.994743       1.483245       1.772002      18.081041       0.620888      21.959706           1.781834
            5              H       3.476619       6.541330      11.098946       0.424181       0.416924 0.24937314E+01  0.19328642E+02                                 1.143297                            1.097513      -1.423993       2.371174                    0.996530       2.601003       7.745525       0.436268       1.811343      -0.615119      -0.001886       0.003638      -0.006251       0.007475      -0.002354      -0.009808      -0.001625      -0.008369       0.012521      -0.012710       0.002643       0.010067              1.179473       1.442549       0.015311       0.221230       1.003864       0.022711       1.092005           0.000614
            6              H       7.522068       9.203100      13.416760       0.103908       1.320114 0.96142006E+01  0.97722852E+02                                 1.918204                            1.760692      -1.063868       2.374939                    0.997335       3.464113       9.513574       0.498354       1.209163      -0.727147       0.028899      -0.031652      -0.026738       0.050516      -0.005146      -0.009478       0.012000       0.016827      -0.040408      -0.021784       0.000344       0.021440              2.003388       1.796221      -0.284054      -0.267236       2.152364       0.529960       2.061580           0.000491
            7              H       8.551589      10.937967      14.529816       0.125954       1.109141 0.80668096E+01  0.77949435E+02                                 1.658293                            1.576996      -0.913830       2.447140                    0.998970       3.198967       8.379939       0.548283       1.156087      -0.740312       0.034337       0.003756      -0.007246       0.035294       0.000582      -0.007374       0.011768       0.014280      -0.029084      -0.019606       0.004666       0.014940              1.690337       2.155938       0.269549       0.019848       1.504626       0.133639       1.410447           0.000373
            8              H       0.838031       5.579486       0.104349       0.131260       1.132434 0.83960447E+01  0.82655529E+02                                 1.743316                            1.658426      -0.859595       2.480367                    0.999239       3.289459       8.945904       0.506478       1.228425      -0.722907      -0.024834       0.022342       0.018035       0.037963      -0.003211      -0.002975       0.012628       0.010301      -0.040872      -0.020774       0.005838       0.014936              1.773415       1.777163      -0.213970      -0.240263       1.769484       0.428697       1.773599           0.000352
            9              H       4.024350      10.291596      14.779622       0.102699       1.242065 0.89904299E+01  0.90750548E+02                                 1.905035                            1.748950      -1.031980       2.388608                    0.997317       3.582243      10.123816       0.475589       1.275868      -0.710433      -0.049055      -0.004944       0.008313       0.050000      -0.005791      -0.003506       0.008283       0.025362      -0.031656      -0.017440      -0.002710       0.020150              1.991902       2.718362       0.377455       0.001063       1.658399       0.082965       1.598945           0.000350
           10              H       2.843598       7.134658       0.259292       0.095803       1.315831 0.11150791E+02  0.11837219E+03                                 1.963247                            1.931253      -0.975112       2.401218                    0.995707       3.772678      10.810778       0.460000       1.254307      -0.715945      -0.018667       0.031589      -0.006571       0.037276      -0.004696       0.006625      -0.002276      -0.001343      -0.016743      -0.009405      -0.000644       0.010049              2.001772       1.973047      -0.098008      -0.001019       2.200186      -0.073037       1.832083          -0.000078
           11              H       3.657592       5.089544       2.131251       0.093970       1.303341 0.10978386E+02  0.11610074E+03                                 1.951853                            1.917238      -0.956309       2.410038                    0.996202       3.757915      10.751647       0.461280       1.255581      -0.715690       0.006940      -0.035640       0.007811       0.037140      -0.001509      -0.004326      -0.004692      -0.008979      -0.013984      -0.009281       0.000788       0.008494              1.986972       2.052358      -0.146404      -0.001947       2.151013      -0.115905       1.757546           0.000059
           12              H       1.598913       4.581499       3.136796       0.133893       1.084386 0.80518680E+01  0.77671514E+02                                 1.632516                            1.577744      -0.829377       2.495084                    0.999605       3.110701       8.108433       0.547688       1.159331      -0.740722       0.003362      -0.036656      -0.005046       0.037154       0.001194      -0.010576      -0.000964      -0.015281      -0.041783      -0.019784       0.004942       0.014843              1.632288       1.493600      -0.149540      -0.122563       2.002325       0.104659       1.400938           0.000366
           13              H      -0.309594       5.238217       4.271987       0.099265       1.236216 0.90018572E+01  0.91211762E+02                                 1.920443                            1.764789      -1.161384       2.328461                    0.995236       3.677524      10.531946       0.465911       1.297432      -0.705004      -0.028300      -0.037144       0.016449       0.049509       0.000288      -0.008800      -0.004706      -0.018984      -0.041041      -0.019003       0.001800       0.017203              2.015088       2.226194       0.507874      -0.481176       1.963475      -0.323216       1.855596           0.000339
           14              H       0.503177       8.992345       3.655379       0.091627       1.304920 0.96069767E+01  0.98206729E+02                                 1.932499                            1.779851      -1.162669       2.316690                    0.996172       3.663598      10.285729       0.484551       1.236550      -0.718849      -0.008990       0.047712       0.001630       0.048579       0.005379      -0.008831      -0.000626      -0.027320      -0.042633      -0.020156      -0.001782       0.021938              2.014807       1.820182      -0.458410      -0.142302       2.594594       0.204741       1.629644           0.000311
           15              H       2.428617       8.451974       2.545485       0.123113       1.106532 0.81600937E+01  0.79432513E+02                                 1.683205                            1.607539      -0.899543       2.451915                    0.998874       3.274185       8.735328       0.529839       1.187570      -0.732072       0.016701       0.025660      -0.013063       0.033286       0.000530      -0.011391      -0.001815      -0.015022      -0.035454      -0.019241       0.005516       0.013724              1.707327       1.879651       0.259046      -0.340400       1.739626      -0.156006       1.502703           0.000324
           16              H       8.110419       6.902021      15.174883       0.107132       1.235885 0.90374404E+01  0.90453808E+02                                 1.820142                            1.694481      -1.064123       2.361986                    0.997508       3.504855       9.552591       0.513648       1.191404      -0.729816       0.008692       0.027578      -0.024282       0.037759       0.011981      -0.001593      -0.011724       0.000704      -0.009595      -0.015868      -0.002190       0.018058              1.878704       1.559827       0.083055       0.068639       2.183219      -0.567947       1.893066           0.000051
           17              H      -0.551266      12.893839       1.034004       0.097849       1.156536 0.80758031E+01  0.77989923E+02                                 1.693206                            1.564226      -0.817418       2.475105                    0.999237       3.307278       8.636413       0.558224       1.136174      -0.744185       0.028658       0.018952       0.002770       0.034469       0.011072       0.011871      -0.013878       0.004250       0.001784      -0.024736       0.010955       0.013781              1.754860       2.141196       0.511551       0.146026       1.738685       0.011772       1.384700           0.000088
           18              H      -0.917731      11.160274       2.501215       0.105944       1.239244 0.89357670E+01  0.89462037E+02                                 1.845202                            1.700878      -1.072473       2.357693                    0.997662       3.544390       9.760634       0.503911       1.214075      -0.724124       0.024300      -0.003447       0.028442       0.037568       0.006951       0.013233      -0.003253       0.014244      -0.007327      -0.015887      -0.002052       0.017939              1.928298       1.915755      -0.124576       0.557273       1.662779      -0.328135       2.206359           0.000087
           19              H      -4.267820      10.197171       0.426883       0.116602       1.167453 0.88016711E+01  0.88667403E+02                                 1.827502                            1.729308      -1.396332       2.212165                    0.993641       3.767672      10.752540       0.477195       1.274122      -0.708334      -0.029967      -0.021103      -0.006217       0.037175       0.008759       0.002238       0.005347       0.008520      -0.012442      -0.009990      -0.003160       0.013150              1.860119       2.094059       0.397481       0.307512       1.808065      -0.046721       1.678232           0.000084
           20              H       4.748028       6.386200      11.098946       0.423821       0.417476 0.24977245E+01  0.19366568E+02                                 1.144100                            1.098211      -1.422797       2.371125                    0.996596       2.602982       7.751809       0.436255       1.810748      -0.615194       0.002017      -0.003703      -0.006256       0.007544      -0.002275       0.009876       0.001560      -0.008323       0.012716      -0.012725       0.002552       0.010172              1.180356       1.443705       0.015357      -0.221640       1.004506      -0.022755       1.092857           0.000616
           21              H       8.927105      16.651894      13.416760       0.120076       1.315695 0.96252366E+01  0.98794790E+02                                 2.008185                            1.835782      -1.629126       2.171327                    0.992366       3.411824       9.711806       0.454487       1.312993      -0.705607      -0.025221       0.027138      -0.023090       0.043654      -0.004112       0.007921      -0.011003       0.016863      -0.037767      -0.020167       0.000828       0.019338              2.101877       1.878491      -0.304362       0.287012       2.262761      -0.572173       2.164379           0.000537
           22              H       7.897600      14.917035      14.529816       0.125272       1.112313 0.80945963E+01  0.78268977E+02                                 1.658926                            1.577954      -0.908273       2.448292                    0.999053       3.206515       8.396763       0.549145       1.153519      -0.740878      -0.035025      -0.003864      -0.007048       0.035936       0.000198       0.007597      -0.011375       0.014558      -0.029378      -0.019326       0.004013       0.015313              1.690838       2.155523       0.270272      -0.020621       1.505799      -0.134126       1.411193           0.000374
           23              H       7.386464       7.347961       0.104349       0.132788       1.131649 0.83929192E+01  0.82669584E+02                                 1.748142                            1.662549      -0.871242       2.477250                    0.999097       3.285933       8.957311       0.503508       1.235000      -0.721485       0.024395      -0.021969       0.017839       0.037363      -0.003133       0.002918      -0.012499       0.010410      -0.040454      -0.020587       0.005804       0.014783              1.778601       1.782169      -0.215318       0.241604       1.774750      -0.430998       1.778884           0.000350
           24              H      12.424842      15.563408      14.779622       0.103535       1.244386 0.90120738E+01  0.91043513E+02                                 1.909247                            1.752425      -1.043493       2.384797                    0.997233       3.584861      10.142561       0.474456       1.277867      -0.710001       0.048819       0.004990       0.008453       0.049796      -0.005860       0.003500      -0.008431       0.025137      -0.031435      -0.017514      -0.002553       0.020067              1.996494       2.725743       0.378229      -0.000774       1.661574      -0.083277       1.602164           0.000351
           25              H       5.380899       5.792790       0.259292       0.095765       1.316582 0.11158490E+02  0.11846889E+03                                 1.963449                            1.931404      -0.971893       2.402297                    0.995701       3.774715      10.815667       0.460188       1.253637      -0.716074       0.018802      -0.031789      -0.006507       0.037502      -0.004618      -0.006739       0.002296      -0.001163      -0.016351      -0.009399      -0.000626       0.010026              2.002088       1.973340      -0.098103       0.000936       2.200635       0.072577       1.832290          -0.000079
           26              H       4.566932       7.837919       2.131251       0.093407       1.303612 0.10980667E+02  0.11612201E+03                                 1.951430                            1.916881      -0.954970       2.410349                    0.996199       3.758849      10.751499       0.461559       1.254853      -0.715849      -0.007246       0.036026       0.007827       0.037572      -0.001395       0.004457       0.004591      -0.009003      -0.013919      -0.009310       0.000873       0.008437              1.986491       2.051835      -0.146386       0.001940       2.150397       0.115638       1.757240           0.000059
           27              H       6.625624       8.345971       3.136796       0.133229       1.089082 0.80975029E+01  0.78242050E+02                                 1.639521                            1.584094      -0.839639       2.491040                    0.999579       3.115628       8.134798       0.545475       1.162096      -0.740093      -0.003489       0.036688      -0.005134       0.037210       0.001129       0.010423       0.000938      -0.015333      -0.041213      -0.019538       0.004787       0.014751              1.639379       1.499530      -0.150828       0.123461       2.012311      -0.105576       1.406297           0.000365
           28              H       8.534147       7.689261       4.271987       0.099011       1.235154 0.89955156E+01  0.91161756E+02                                 1.922441                            1.766616      -1.169354       2.325599                    0.995096       3.677426      10.543935       0.464547       1.301037      -0.704281       0.028546       0.037301       0.016497       0.049783       0.000140       0.008607       0.004649      -0.018791      -0.040434      -0.018697       0.001730       0.016967              2.017171       2.228573       0.508323       0.481868       1.965371       0.323497       1.857569           0.000339
           29              H       7.721368       3.935128       3.655379       0.092409       1.305482 0.96158929E+01  0.98367116E+02                                 1.937252                            1.783938      -1.175469       2.312236                    0.996011       3.665051      10.309322       0.482441       1.241085      -0.717852       0.009016      -0.047566       0.001785       0.048446       0.005203       0.008781       0.000566      -0.027033      -0.042150      -0.019975      -0.001674       0.021649              2.020012       1.824816      -0.460200       0.143091       2.601813      -0.205725       1.633406           0.000310
           30              H       5.795912       4.475491       2.545485       0.122352       1.107836 0.81723905E+01  0.79588442E+02                                 1.685290                            1.609378      -0.905723       2.449315                    0.998850       3.276199       8.744943       0.529184       1.188498      -0.731872      -0.016876      -0.025838      -0.013198       0.033565       0.000430       0.011332       0.001913      -0.014991      -0.035075      -0.019123       0.005476       0.013647              1.709495       1.882182       0.259600       0.341132       1.741908       0.156289       1.504397           0.000324
           31              H       8.338778      18.952986      15.174883       0.107610       1.230780 0.89948006E+01  0.89950516E+02                                 1.817902                            1.692594      -1.066353       2.362207                    0.997452       3.500871       9.548026       0.512801       1.194388      -0.729118      -0.008673      -0.027548      -0.024105       0.037618       0.012201       0.001609       0.011359       0.000701      -0.009623      -0.015692      -0.002334       0.018026              1.876401       1.558118       0.082667      -0.068771       2.180586       0.567025       1.890500           0.000051
           32              H       2.728368      12.961061       1.034004       0.097081       1.157960 0.80844593E+01  0.78061691E+02                                 1.691144                            1.562350      -0.803505       2.480046                    0.999340       3.309506       8.629748       0.560250       1.132236      -0.745143      -0.028912      -0.018860       0.002763       0.034630       0.011159      -0.011820       0.013988       0.004197       0.001215      -0.024841       0.011146       0.013695              1.752672       2.138507       0.510726      -0.145856       1.736433      -0.011792       1.383076           0.000088
           33              H       9.142259       1.767191       2.501215       0.106199       1.228244 0.88384837E+01  0.88214117E+02                                 1.831661                            1.689612      -1.051368       2.367501                    0.997899       3.528140       9.689304       0.506662       1.211233      -0.724812      -0.023985       0.003753       0.028606       0.037519       0.006935      -0.013263       0.003253       0.013939      -0.007096      -0.015880      -0.001971       0.017851              1.913497       1.900855      -0.122963      -0.550046       1.651557       0.324217       2.188080           0.000086
           34              H      12.492320       2.730278       0.426883       0.116745       1.170833 0.88361597E+01  0.89130943E+02                                 1.833492                            1.734613      -1.404489       2.208636                    0.993512       3.775301      10.792816       0.475519       1.276948      -0.707711       0.029803       0.020891      -0.006404       0.036955       0.008739      -0.002287      -0.005335       0.008534      -0.012794      -0.009955      -0.003244       0.013199              1.866346       2.101270       0.399535      -0.309013       1.814252       0.047165       1.683517           0.000084
           35              H      11.587841       5.920782       3.193714       0.424182       0.416906 0.24935192E+01  0.19326389E+02                                 1.143230                            1.097431      -1.423897       2.371220                    0.996532       2.600817       7.744591       0.436310       1.811227      -0.615135       0.004094      -0.000175      -0.006249       0.007472       0.001703       0.002683      -0.009576       0.008974       0.012518      -0.012712       0.002642       0.010070              1.179426       1.070831      -0.158575      -0.073190       1.375450       0.210043       1.091997           0.000614
           36              H      -1.987232      10.712995       5.511528       0.103918       1.320064 0.96137282E+01  0.97716355E+02                                 1.918110                            1.760611      -1.063772       2.374981                    0.997338       3.464047       9.513153       0.498384       1.209112      -0.727159      -0.040914       0.012767      -0.026737       0.050516      -0.009759       0.014884      -0.003502      -0.002886      -0.040412      -0.021784       0.000342       0.021442              2.003289       2.306288      -0.045382       0.593219       1.642030      -0.017515       2.061549           0.000489
           37              H      -0.852050      12.380640       6.624584       0.125974       1.109096 0.80664137E+01  0.77944471E+02                                 1.658228                            1.576940      -0.913744       2.447180                    0.998969       3.198899       8.379636       0.548302       1.156062      -0.740318      -0.011145       0.032697      -0.007247       0.035296      -0.005106       0.013785      -0.001692      -0.010040      -0.029090      -0.019606       0.004669       0.014938              1.690258       1.414557      -0.077266       0.112628       2.245776       0.074623       1.410441           0.000371
           38              H       1.675051       9.587024       8.009581       0.131272       1.132427 0.83960141E+01  0.82655277E+02                                 1.743322                            1.658429      -0.859699       2.480321                    0.999236       3.289464       8.945964       0.506473       1.228435      -0.722905       0.030755      -0.013031       0.018033       0.037959      -0.006013       0.012697       0.002658      -0.001669      -0.040881      -0.020775       0.005837       0.014938              1.773425       1.935113      -0.140122       0.490097       1.611545      -0.035983       1.773616           0.000350
           39              H       0.480798       8.005993       6.874390       0.102655       1.242187 0.89914954E+01  0.90764006E+02                                 1.905170                            1.749059      -1.032196       2.388490                    0.997314       3.582421      10.124475       0.475572       1.275876      -0.710432       0.016316      -0.046549       0.008299       0.050019      -0.013443       0.008993       0.000330      -0.007352      -0.031661      -0.017440      -0.002709       0.020149              1.992047       1.559062      -0.165013       0.074697       2.817989       0.036085       1.599091           0.000349
           40              H       2.233883      12.062631       8.164524       0.095812       1.315782 0.11150389E+02  0.11836606E+03                                 1.963132                            1.931159      -0.974617       2.401401                    0.995714       3.772651      10.810379       0.460036       1.254231      -0.715961       0.036518      -0.003518      -0.006571       0.037271      -0.002494      -0.004868       0.005036       0.008078      -0.016755      -0.009408      -0.000644       0.010052              2.001604       2.234537       0.024130      -0.065670       1.938397      -0.031700       1.831879          -0.000080
           41              H       0.036556      11.933363      10.036483       0.093967       1.303299 0.10978061E+02  0.11609647E+03                                 1.951803                            1.917209      -0.956281       2.410050                    0.996202       3.757906      10.751592       0.461284       1.255581      -0.715690      -0.035228      -0.008820       0.007813       0.037147       0.002478      -0.002414      -0.005904       0.008063      -0.013979      -0.009277       0.000789       0.008488              1.986896       2.245602      -0.056052      -0.104093       1.957643      -0.050810       1.757443           0.000060
           42              H       0.448705       9.853341      11.042028       0.133884       1.084386 0.80519464E+01  0.77672834E+02                                 1.632551                            1.577784      -0.829373       2.495089                    0.999604       3.110718       8.108635       0.547662       1.159378      -0.740711      -0.034627      -0.012482      -0.005046       0.037153       0.006631       0.003605      -0.009988       0.007962      -0.041777      -0.019782       0.004939       0.014843              1.632316       2.025812       0.099382       0.146743       1.470199      -0.066674       1.400938           0.000368
           43              H       1.852244       8.402886      12.177219       0.099350       1.236159 0.90015183E+01  0.91211044E+02                                 1.920736                            1.765015      -1.162584       2.328029                    0.995220       3.677556      10.533543       0.465760       1.297814      -0.704924      -0.021647      -0.041327       0.016437       0.049464       0.007463      -0.000536      -0.009965       0.011720      -0.041065      -0.019006       0.001808       0.017199              2.015445       1.620988       0.224730      -0.088903       2.569561      -0.573015       1.855785           0.000340
           44              H       4.908266      10.729824      11.560611       0.091691       1.304937 0.96072753E+01  0.98213376E+02                                 1.932775                            1.780077      -1.163787       2.316278                    0.996161       3.663624      10.286959       0.484426       1.236825      -0.718788       0.046990       0.012060       0.001617       0.048540       0.013935       0.003176      -0.008259       0.009253      -0.042626      -0.020152      -0.001787       0.021939              2.015116       2.807990       0.003476       0.245771       1.607558      -0.042133       1.629800           0.000311
           45              H       3.602937      12.244917      10.450717       0.123124       1.106502 0.81598404E+01  0.79429388E+02                                 1.683167                            1.607508      -0.899545       2.451907                    0.998873       3.274159       8.735207       0.529847       1.187560      -0.732074       0.016158       0.025999      -0.013062       0.033281       0.006111       0.003181      -0.011083       0.008822      -0.035447      -0.019238       0.005508       0.013730              1.707274       1.565943       0.112274       0.002936       2.053289      -0.374356       1.502590           0.000325
           46              H       9.951103      10.270883       7.269651       0.107124       1.235930 0.90378600E+01  0.90459365E+02                                 1.820215                            1.694541      -1.064224       2.361937                    0.997508       3.504946       9.553017       0.513628       1.191433      -0.729809       0.021295       0.019554      -0.024282       0.037755       0.007411      -0.009943      -0.006412      -0.018854      -0.009612      -0.015870      -0.002193       0.018063              1.878793       2.007628       0.292514      -0.543595       1.735544      -0.178502       1.893207           0.000048
           47              H       8.888948      11.427896       8.939236       0.097838       1.156579 0.80762183E+01  0.77995170E+02                                 1.693268                            1.564284      -0.817453       2.475076                    0.999237       3.307367       8.636799       0.558203       1.136199      -0.744178       0.005020       0.033989       0.002770       0.034470       0.005468      -0.017603       0.004873      -0.019718       0.001781      -0.024738       0.010956       0.013782              1.754917       1.418322       0.173407      -0.051227       2.461675       0.137285       1.384754           0.000087
           48              H       7.474007      10.361387      10.406447       0.105922       1.239207 0.89355053E+01  0.89459056E+02                                 1.845194                            1.700876      -1.072399       2.357727                    0.997661       3.544410       9.760774       0.503899       1.214108      -0.724117      -0.013417       0.020556       0.028442       0.037570      -0.001011      -0.008557       0.010607      -0.019804      -0.007324      -0.015891      -0.002049       0.017940              1.928284       1.803839      -0.176914      -0.533363       1.774695       0.365727       2.206319           0.000088
           49              H       8.021160       6.918801       8.332115       0.116579       1.167398 0.88011664E+01  0.88660616E+02                                 1.827406                            1.729235      -1.395999       2.212302                    0.993644       3.767566      10.751963       0.477218       1.274087      -0.708342      -0.006421      -0.036091      -0.006223       0.037182       0.002348       0.003897       0.004293      -0.018911      -0.012436      -0.009994      -0.003159       0.013153              1.860006       1.554270       0.145049      -0.172606       2.347608       0.258629       1.678139           0.000083
           50              H      10.908597       7.006688       3.193714       0.423836       0.417457 0.24976182E+01  0.19365684E+02                                 1.144102                            1.098215      -1.422880       2.371103                    0.996595       2.602978       7.751976       0.436234       1.810841      -0.615181      -0.004205       0.000257      -0.006252       0.007539       0.001733      -0.002768       0.009603       0.008829       0.012717      -0.012720       0.002551       0.010169              1.180360       1.071601      -0.158738       0.073310       1.376602      -0.210376       1.092877           0.000616
           51              H       4.164396      15.141938       5.511528       0.106234       1.342378 0.98157902E+01  0.10035656E+03                                 1.944466                            1.782565      -1.092013       2.362045                    0.996872       3.491430       9.637249       0.493502       1.213938      -0.725955       0.041011      -0.013129      -0.026506       0.050565      -0.009803      -0.014569       0.003566      -0.002637      -0.040151      -0.021425       0.000087       0.021338              2.032058       2.341744      -0.046183      -0.606882       1.662922       0.017632       2.091507           0.000486
           52              H       3.029230      13.474302       6.624584       0.125254       1.111192 0.80842080E+01  0.78140032E+02                                 1.658035                            1.576858      -0.904606       2.450178                    0.999065       3.203702       8.386673       0.549403       1.153397      -0.740929       0.011488      -0.033178      -0.007184       0.035838      -0.005045      -0.013846       0.001700      -0.009651      -0.029497      -0.019659       0.004732       0.014927              1.690006       1.414328      -0.077030      -0.112599       2.245396      -0.074781       1.410295           0.000371
           53              H       6.549553       3.340482       8.009581       0.132782       1.131535 0.83921483E+01  0.82660307E+02                                 1.747954                            1.662488      -0.871172       2.477283                    0.999097       3.285860       8.957097       0.503509       1.235023      -0.721479      -0.030232       0.012793       0.017836       0.037360      -0.006002      -0.012559      -0.002655      -0.001863      -0.040450      -0.020588       0.005806       0.014781              1.778313       1.940844      -0.140711      -0.492473       1.615504       0.036107       1.778593           0.000349
           54              H       7.743790       4.921505       6.874390       0.103524       1.244321 0.90118187E+01  0.91039791E+02                                 1.909041                            1.752365      -1.043350       2.384864                    0.997234       3.584807      10.142162       0.474482       1.277814      -0.710012      -0.016167       0.046339       0.008450       0.049801      -0.013406      -0.009120      -0.000403      -0.007121      -0.031428      -0.017516      -0.002553       0.020069              1.996219       1.562005      -0.165561      -0.075008       2.824581      -0.036319       1.602072           0.000349
           55              H      -0.056683      13.792323       8.164524       0.095786       1.316641 0.11159391E+02  0.11848042E+03                                 1.963420                            1.931441      -0.971945       2.402263                    0.995698       3.774847      10.816008       0.460200       1.253585      -0.716084      -0.036752       0.003553      -0.006509       0.037492      -0.002513       0.004937      -0.005135       0.007833      -0.016377      -0.009408      -0.000621       0.010030              2.001958       2.234787       0.024219       0.065536       1.938838       0.031637       1.832249          -0.000080
           56              H       2.140671      13.921605      10.036483       0.093435       1.303737 0.10982300E+02  0.11614692E+03                                 1.951828                            1.917250      -0.956563       2.409778                    0.996177       3.758973      10.753215       0.461420       1.255149      -0.715786       0.035699       0.008691       0.007827       0.037566       0.002561       0.002269       0.005983       0.007877      -0.013890      -0.009299       0.000876       0.008424              1.986894       2.245697      -0.056025       0.104044       1.957556       0.050821       1.757428           0.000060
           57              H       1.728536      16.001635      11.042028       0.133245       1.088913 0.80957523E+01  0.78220252E+02                                 1.639272                            1.583856      -0.839585       2.491064                    0.999580       3.115475       8.133922       0.545555       1.161997      -0.740115       0.034710       0.012387      -0.005135       0.037210       0.006611      -0.003565       0.009835       0.008109      -0.041215      -0.019537       0.004780       0.014756              1.639136       2.035761       0.100134      -0.147876       1.475607       0.067079       1.406039           0.000367
           58              H       0.325012      17.452098      12.177219       0.099032       1.235057 0.89947351E+01  0.91152197E+02                                 1.922362                            1.766568      -1.169325       2.325629                    0.995098       3.677278      10.543539       0.464541       1.301079      -0.704272       0.021689       0.041660       0.016482       0.049776       0.007303       0.000564       0.009766       0.011839      -0.040422      -0.018696       0.001727       0.016969              2.017061       1.622422       0.224811       0.088848       2.571355       0.573468       1.857404           0.000341
           59              H      11.540881      15.125156      11.560611       0.092412       1.305446 0.96157873E+01  0.98367835E+02                                 1.937364                            1.784063      -1.175263       2.312347                    0.996014       3.665205      10.310558       0.482360       1.241271      -0.717810      -0.046912      -0.011991       0.001787       0.048453       0.013731      -0.003203       0.008184       0.009356      -0.042150      -0.019973      -0.001699       0.021672              2.020120       2.815857       0.003174      -0.247148       1.611107       0.042547       1.633395           0.000312
           60              H      -1.425705      13.610055      10.450717       0.122371       1.107753 0.81716874E+01  0.79579894E+02                                 1.685198                            1.609310      -0.905645       2.449358                    0.998851       3.276077       8.744528       0.529194       1.188500      -0.731871      -0.016246      -0.026236      -0.013193       0.033561       0.006030      -0.003066       0.011074       0.008951      -0.035062      -0.019119       0.005472       0.013647              1.709385       1.567688       0.112492      -0.002979       2.056180       0.375222       1.504286           0.000325
           61              H       6.497985      15.584064       7.269651       0.107592       1.231974 0.90043753E+01  0.90059032E+02                                 1.818271                            1.692930      -1.066240       2.362092                    0.997485       3.499597       9.541356       0.513070       1.193591      -0.729330      -0.021307      -0.019492      -0.024129       0.037632       0.007561       0.009857       0.006248      -0.018859      -0.009523      -0.015826      -0.002186       0.018012              1.876754       2.005436       0.291909       0.542641       1.733760       0.178063       1.891065           0.000047
           62              H       7.560163      14.427064       8.939236       0.097095       1.157949 0.80844223E+01  0.78061443E+02                                 1.691159                            1.562365      -0.803545       2.480042                    0.999340       3.309463       8.629714       0.560236       1.132263      -0.745137      -0.004828      -0.034179       0.002766       0.034629       0.005543       0.017673      -0.004780      -0.019820       0.001224      -0.024836       0.011144       0.013692              1.752679       1.416598       0.173067       0.051106       2.458329      -0.137026       1.383110           0.000087
           63              H       8.975124      15.493584      10.406447       0.106229       1.228388 0.88401744E+01  0.88240169E+02                                 1.832229                            1.690114      -1.050385       2.368030                    0.997906       3.528729       9.693205       0.506405       1.211720      -0.724699       0.013547      -0.020158       0.028614       0.037532      -0.000914       0.008543      -0.010737      -0.019513      -0.007288      -0.015878      -0.002044       0.017921              1.914134       1.791193      -0.174473       0.527045       1.762062      -0.360885       2.189146           0.000087
           64              H      14.475348       6.008709       8.332115       0.116743       1.170912 0.88367981E+01  0.89138367E+02                                 1.833522                            1.734629      -1.404487       2.208626                    0.993514       3.775338      10.792734       0.475540       1.276878      -0.707726       0.006300       0.035855      -0.006401       0.036963       0.002326      -0.003865      -0.004335      -0.018889      -0.012809      -0.009957      -0.003246       0.013203              1.866400       1.559059       0.145790       0.173667       2.356475      -0.260080       1.683667           0.000083
           65              C       6.995076       9.783544      13.936292       0.108775      28.191778 0.32329814E+03  0.70815915E+04                                 8.151437                            6.055798       0.082934       2.044292                    0.999694      25.806341      72.387865       0.657367       0.425374      -1.055064      -0.041672       0.005059       0.017398       0.045440      -0.019480      -0.014025      -0.027501      -0.010397       0.048925      -0.042339       0.006523       0.035816              9.724839       9.938726       2.453652       1.144298      11.009957       4.790114       8.225833          -0.005457
           66              C       7.622851      10.815157      14.612031      -0.219387      35.232090 0.43911745E+03  0.10310402E+05                                 9.208882                            6.896278       0.339677       2.072486                    0.999852      29.741645      84.398864       0.642290       0.406144      -1.074926      -0.004543      -0.010790      -0.009754       0.015238       0.006697      -0.010402       0.005197       0.046218      -0.049126      -0.023636      -0.010457       0.034094             11.040966      10.390285       3.388537       1.484580      13.068089       6.231448       9.664524           0.003430
           67              C       6.878735      11.664493      15.409194       0.138765      34.978205 0.39096365E+03  0.89093181E+04                                 9.464208                            6.657929       0.045320       2.034296                    0.999434      25.665236      71.547772       0.632157       0.425180      -1.063606       0.004555       0.007208       0.017666       0.019616       0.014680       0.006873       0.003364      -0.023946       0.008454      -0.021330       0.001603       0.019728             12.368617      12.619747       5.089583       3.154422      13.544916       7.216841      10.941190          -0.008077
           68              C       5.505101      11.461532      15.425637      -0.198247      34.683334 0.42904641E+03  0.10044366E+05                                 9.208797                            6.868564       0.234039       2.048556                    0.999635      29.462074      84.266513       0.634496       0.412343      -1.067804      -0.001385      -0.011114       0.006720       0.013061      -0.017322      -0.013151       0.010473      -0.000254      -0.026991      -0.017067      -0.012080       0.029147             11.142044      12.731519       3.989621       2.212609      11.541077       5.449923       9.153536           0.002998
           69              C       4.952313      10.422163      14.733455       0.089731      28.771114 0.33761438E+03  0.74801073E+04                                 8.287488                            6.200050       0.113741       2.049738                    0.999750      26.230508      74.140917       0.647468       0.426973      -1.053456       0.040304      -0.034627      -0.001415       0.053155      -0.017030      -0.014316      -0.034158       0.017221       0.003423      -0.047480       0.016950       0.030530              9.852367      10.634687       2.639211       1.154135      10.525252       4.784423       8.397162          -0.004491
           70              C       3.354968       6.300839       0.418977      -0.094784      36.899163 0.45778703E+03  0.10954420E+05                                 9.956854                            7.216526      -0.448931       1.863669                    0.996765      29.011372      85.462385       0.600007       0.426603      -1.052767       0.036960      -0.022887       0.026438       0.050881       0.002167       0.006982      -0.004092       0.040011       0.026697      -0.025176       0.005211       0.019965             13.437175      14.604800       6.190199       3.934724      12.185782       4.405574      13.520944          -0.000777
           71              C       3.451060       6.043588       1.961446      -0.090717      36.539899 0.45554536E+03  0.10880233E+05                                 9.884011                            7.192746      -0.397118       1.880311                    0.997321      28.858257      84.748448       0.602158       0.425882      -1.053907       0.013063       0.040102      -0.025895       0.049491       0.017137      -0.007401      -0.016576       0.001470       0.019569      -0.022608      -0.005199       0.027807             13.310605      19.934086       0.563765      -5.834594       7.064397       0.348401      12.933333          -0.001019
           72              C       2.269111       6.455977       2.759242       0.142265      33.212306 0.37859278E+03  0.85665754E+04                                 9.177836                            6.563593       0.014591       2.027424                    0.999523      25.511347      71.090653       0.634350       0.426719      -1.061624       0.013021      -0.001472      -0.011031       0.017129      -0.007700       0.004068       0.009072       0.040624       0.018653      -0.027599       0.008466       0.019132             11.891053      17.143851      -1.691085      -7.703420       8.770489       1.248644       9.758819          -0.007383
           73              C       1.406849       5.495470       3.247469      -0.197043      33.199257 0.42742244E+03  0.99724297E+04                                 8.919066                            6.834754       0.333766       2.081025                    0.999781      29.194530      82.695935       0.640535       0.409845      -1.072047      -0.023253      -0.001429      -0.004997       0.023827      -0.005510      -0.001133       0.000418      -0.042078      -0.036572      -0.015958      -0.011894       0.027852             10.606886      14.534438      -0.246993      -6.167149       8.584381       0.305352       8.701838           0.003096
           74              C       0.249330       5.901394       3.908347       0.120426      26.685889 0.32333744E+03  0.70898915E+04                                 7.930877                            6.093236       0.108286       2.063031                    0.999519      25.556377      71.963581       0.648711       0.430597      -1.050778       0.000855       0.044920      -0.015660       0.047580       0.019401       0.033709      -0.008693      -0.015848       0.068133      -0.048059       0.006546       0.041513              9.301404      11.870070      -0.638876      -4.788659       8.658734       0.358191       7.375409          -0.004953
           75              C       0.725043       8.084838       3.554192       0.091466      28.288196 0.33412045E+03  0.73831173E+04                                 8.171549                            6.150332       0.078738       2.032861                    0.999648      26.312084      74.261505       0.652896       0.424547      -1.055009      -0.023630      -0.047441      -0.001357       0.053018       0.004323       0.038799      -0.006056      -0.043173       0.034004      -0.051986       0.016188       0.035798              9.682554      12.525157      -1.736016      -4.747129       9.290676       0.884825       7.231828          -0.005271
           76              C       1.889964       7.766821       2.899639      -0.211102      34.050444 0.43186880E+03  0.10114029E+05                                 9.050430                            6.863123       0.273105       2.053936                    0.999809      29.605381      84.336852       0.639456       0.409000      -1.071354      -0.010653      -0.002242      -0.000903       0.010924       0.019720      -0.005983      -0.011204      -0.008357      -0.030039      -0.016941      -0.012209       0.029149             10.782048      14.600689      -2.847720      -5.847387       9.629937       1.724920       8.115517           0.002654
           77              C       0.768142      18.341520      15.584058      -0.019340      39.743316 0.43232994E+03  0.10074639E+05                                10.087144                            6.874438       0.022335       2.010946                    0.999317      27.157457      75.862756       0.641212       0.409912      -1.076379       0.022787      -0.007771       0.039834       0.046544      -0.000724      -0.009568       0.001867       0.002612      -0.004879      -0.009610      -0.000669       0.010280             13.210499      13.316980      -0.566867       7.122630      11.158982      -5.472742      15.155535           0.008306
           78              C       1.901333      19.104239      15.753546      -0.108580      33.966597 0.42568750E+03  0.99981095E+04                                 9.208688                            6.962214      -0.047886       1.952369                    0.999684      29.679581      86.485415       0.610723       0.427007      -1.053017      -0.003551      -0.023555       0.016092       0.028747      -0.000288      -0.026071      -0.018401      -0.027645       0.004426      -0.036536       0.003778       0.032757             10.591014      11.673886       0.826237       4.806327       9.226215      -3.077394      10.872941          -0.000373
           79              C      -1.319095      12.359935       0.939142      -0.107776      33.747760 0.40705690E+03  0.94216526E+04                                 9.023877                            6.705165       0.103786       2.000110                    0.999805      29.168621      83.432758       0.638909       0.414186      -1.064735      -0.027269      -0.019396      -0.006742       0.034135       0.033425       0.013237      -0.011284       0.026097      -0.030142      -0.040262      -0.001082       0.041344             10.420539      10.525717       1.251357       3.379036      10.162822      -3.934206      10.573079           0.000341
           80              C      -1.517542      11.316693       1.796069      -0.121918      34.618669 0.44691029E+03  0.10619031E+05                                 9.307528                            7.120508      -0.038907       1.947913                    0.999686      30.198015      88.345130       0.605911       0.425435      -1.054583      -0.020774       0.006168      -0.014507       0.026078      -0.009316       0.024087       0.004918       0.036927       0.031630      -0.029636      -0.006553       0.036189             10.615496       9.239225       1.631945       2.330131      11.590916      -4.835865      11.016348          -0.001149
           81              C      -2.633607      10.477701       1.606976      -0.024566      42.217727 0.45693493E+03  0.10792329E+05                                10.501489                            7.074184      -0.059903       1.977895                    0.999232      27.668347      77.716506       0.631416       0.410705      -1.076264       0.001450       0.040336      -0.027246       0.048697       0.002344       0.000617       0.004457       0.002770       0.016132      -0.006585      -0.000808       0.007394             13.899197      10.399768       0.192250       4.223019      14.962716      -8.585671      16.335107           0.005454
           82              C      -3.530808      10.763394       0.577082      -0.137404      39.873324 0.47347941E+03  0.11447170E+05                                10.366792                            7.414769      -0.217122       1.889712                    0.999354      30.946729      92.195234       0.581813       0.435437      -1.045431       0.013335       0.018449       0.005577       0.023437       0.001609      -0.022360       0.036943       0.031341      -0.049421      -0.053404       0.013380       0.040024             13.068227      10.839471      -1.000225       5.743565      12.353418      -6.978036      16.011791           0.000443
           83              C      -2.831328       9.265110       2.505959       0.584594      25.450691 0.25639175E+03  0.53345160E+04                                 7.966273                            5.660044       0.000826       2.051725                    0.999526      22.530476      62.923362       0.628273       0.468562      -1.023155      -0.007215      -0.044996       0.049127       0.067008      -0.056622      -0.051482       0.039387       0.043907      -0.021613      -0.057838      -0.044699       0.102538              9.945712       7.356013       1.108480       2.511452      10.930970      -4.876552      11.550152          -0.000195
           84              C      -0.239606      18.695727      14.507049       0.585606      25.240696 0.25619947E+03  0.53417779E+04                                 7.974990                            5.686643      -0.033454       2.043464                    0.999526      22.593689      63.642501       0.620631       0.473331      -1.018226      -0.050605       0.025005      -0.035638       0.066755      -0.032801      -0.060502       0.051575      -0.019211       0.036174      -0.064935      -0.034130       0.099065             10.002666      10.146389       0.386048       4.484631       9.310242      -3.068921      10.551366           0.001859
           85              C       9.454104      16.071454      13.936292       0.096012      28.530811 0.32838444E+03  0.72172834E+04                                 8.155833                            6.045686       0.169183       2.064279                    0.999793      26.073644      73.133655       0.667690       0.417388      -1.060639       0.051949      -0.012315       0.023986       0.058529      -0.015095       0.010054       0.029932      -0.010090       0.051975      -0.038250      -0.000321       0.038571              9.735753       9.928091       2.414864      -1.115393      11.032118      -4.818674       8.247051          -0.005502
           86              C       8.826338      15.039846      14.612031      -0.219439      35.315633 0.43971303E+03  0.10328576E+05                                 9.230476                            6.903555       0.336248       2.070616                    0.999852      29.776090      84.532210       0.641545       0.406450      -1.074651       0.004713       0.007801      -0.007973       0.012110       0.007615       0.009964       0.001314       0.053586      -0.046519      -0.020103      -0.017410       0.037512             11.078963      10.389491       3.398039      -1.494949      13.136122      -6.280772       9.711278           0.003427
           87              C       9.570465      14.190516      15.409194       0.140104      34.966777 0.39058630E+03  0.88997395E+04                                 9.470900                            6.658728       0.044301       2.034205                    0.999407      25.651769      71.536979       0.631465       0.425693      -1.063146      -0.003740      -0.007377       0.017491       0.019348       0.014674      -0.006618      -0.003438      -0.023814       0.008545      -0.021195       0.001549       0.019646             12.383126      12.620509       5.089198      -3.157334      13.566179      -7.236179      10.962690          -0.008080
           88              C      10.944100      14.393477      15.425637      -0.199657      34.690588 0.42923763E+03  0.10049253E+05                                 9.205384                            6.865003       0.238013       2.049356                    0.999625      29.473968      84.282824       0.635412       0.411732      -1.068275       0.000894       0.012723       0.005443       0.013867      -0.016886       0.012689      -0.009426      -0.000516      -0.026882      -0.016727      -0.011268       0.027996             11.137420      12.719013       3.977102      -2.205548      11.538323      -5.452696       9.154924           0.002994
           89              C      11.496878      15.432841      14.733455       0.088604      28.797406 0.33798000E+03  0.74904828E+04                                 8.293169                            6.201772       0.115067       2.049743                    0.999745      26.256487      74.233656       0.647613       0.426748      -1.053560      -0.041419       0.034948      -0.002094       0.054234      -0.017048       0.013772       0.035712       0.017995       0.003503      -0.048720       0.016785       0.031935              9.859642      10.644551       2.631904      -1.148000      10.529853      -4.789088       8.404524          -0.004491
           90              C       4.869532       6.626610       0.418977      -0.096212      36.960708 0.45854614E+03  0.10977180E+05                                 9.968270                            7.222038      -0.443904       1.864914                    0.996787      29.038882      85.562583       0.599833       0.426548      -1.052796      -0.037550       0.022807       0.026106       0.051104       0.001906      -0.006592       0.003655       0.039880       0.024624      -0.024629       0.004990       0.019638             13.457999      14.621315       6.199772      -3.947568      12.205320      -4.424083      13.547361          -0.000779
           91              C       4.773461       6.883872       1.961446      -0.089704      36.508234 0.45515770E+03  0.10868499E+05                                 9.878075                            7.189515      -0.394360       1.881339                    0.997308      28.845026      84.695835       0.602324       0.425862      -1.053935      -0.012924      -0.039544      -0.026810       0.049493       0.017121       0.006536       0.016844       0.000665       0.021336      -0.023110      -0.004478       0.027588             13.301063      19.917179       0.560028       5.825493       7.061006      -0.353442      12.925004          -0.001020
           92              C       5.955421       6.471490       2.759242       0.141845      33.226591 0.37882086E+03  0.85727370E+04                                 9.179684                            6.564964       0.013236       2.026974                    0.999508      25.517863      71.105113       0.634393       0.426640      -1.061709      -0.012531       0.001422      -0.011513       0.017077      -0.008178      -0.003692      -0.009296       0.042889       0.017800      -0.028703       0.008410       0.020293             11.893394      17.144142      -1.694177       7.703814       8.775709      -1.251353       9.760331          -0.007385
           93              C       6.817690       7.432001       3.247469      -0.196323      33.147871 0.42661438E+03  0.99485483E+04                                 8.906865                            6.825268       0.335068       2.081611                    0.999776      29.175750      82.613170       0.641426       0.409482      -1.072319       0.021952       0.002591      -0.005088       0.022683      -0.005294       0.000789      -0.001018      -0.042440      -0.039462      -0.015482      -0.012995       0.028477             10.590923      14.506375      -0.251558       6.154305       8.579293      -0.308244       8.687101           0.003096
           94              C       7.975218       7.026082       3.908347       0.120378      26.724209 0.32391965E+03  0.71060606E+04                                 7.938912                            6.098576       0.110539       2.063301                    0.999515      25.578076      72.048815       0.648431       0.430577      -1.050759      -0.001242      -0.044022      -0.015472       0.046678       0.019811      -0.033375       0.008514      -0.014952       0.067698      -0.047817       0.006536       0.041281              9.311468      11.881945      -0.643481       4.794511       8.669451      -0.361292       7.383006          -0.004957
           95              C       7.499500       4.842635       3.554192       0.089594      28.337106 0.33483099E+03  0.74028024E+04                                 8.179508                            6.155136       0.083364       2.033677                    0.999651      26.343107      74.370836       0.652912       0.424308      -1.055149       0.022921       0.047852      -0.001873       0.053091       0.004235      -0.039309       0.006261      -0.043120       0.033782      -0.052422       0.016153       0.036269              9.693185      12.538188      -1.740710       4.753138       9.302519      -0.887864       7.238848          -0.005275
           96              C       6.334570       5.160647       2.899639      -0.209752      34.022608 0.43137182E+03  0.10099483E+05                                 9.045670                            6.858608       0.276499       2.054996                    0.999813      29.590250      84.281651       0.639746       0.408932      -1.071398       0.010109       0.001537      -0.001107       0.010285       0.019923       0.006189       0.011365      -0.007756      -0.031302      -0.017139      -0.012425       0.029564             10.777402      14.592358      -2.848354       5.844456       9.628339      -1.725843       8.111508           0.002652
           97              C      15.681061       7.513491      15.584058      -0.018274      39.732848 0.43219945E+03  0.10071185E+05                                10.086648                            6.874319       0.023166       2.011132                    0.999308      27.152415      75.855656       0.641067       0.410021      -1.076270      -0.023817       0.007170       0.039765       0.046903      -0.000336       0.009368      -0.002102       0.002753      -0.006689      -0.009755      -0.000275       0.010030             13.210408      13.308974      -0.569076      -7.118045      11.166917       5.479864      15.155333           0.008307
           98              C      14.547872       6.750772      15.753546      -0.109974      34.026977 0.42670835E+03  0.10028569E+05                                 9.221568                            6.971877      -0.046267       1.952593                    0.999702      29.708637      86.611611       0.610097       0.427169      -1.052867       0.002507       0.023342       0.016674       0.028796      -0.001411       0.026145       0.019292      -0.027214       0.006843      -0.037125       0.003964       0.033161             10.606668      11.689129       0.823485      -4.815212       9.241441       3.085557      10.889433          -0.000370
           99              C       9.543602       0.567518       0.939142      -0.106096      33.677534 0.40598693E+03  0.93909193E+04                                 9.013594                            6.698117       0.098059       1.998945                    0.999812      29.129030      83.299221       0.638977       0.414405      -1.064570       0.026733       0.019126      -0.006186       0.033447       0.033915      -0.013536       0.011577       0.025709      -0.030999      -0.040887      -0.000981       0.041868             10.408553      10.514316       1.249724      -3.374491      10.152020       3.929163      10.559322           0.000340
          100              C       9.742061       1.610767       1.796069      -0.123714      34.710608 0.44853065E+03  0.10667140E+05                                 9.327403                            7.137053      -0.047095       1.945090                    0.999685      30.234055      88.489360       0.604746       0.425870      -1.054317       0.020211      -0.006186      -0.013697       0.025187      -0.009709      -0.024529      -0.005027       0.038626       0.032648      -0.030699      -0.006473       0.037172             10.638993       9.253264       1.637372      -2.327715      11.625562       4.852333      11.038154          -0.001145
          101              C      10.858123       2.449757       1.606976      -0.022501      42.105626 0.45553204E+03  0.10750578E+05                                10.484047                            7.063492      -0.059651       1.978627                    0.999260      27.621784      77.546451       0.631891       0.410725      -1.076285      -0.002249      -0.040065      -0.026759       0.048232       0.002620      -0.000842      -0.003725       0.001995       0.017628      -0.006353      -0.001074       0.007427             13.877298      10.380587       0.188714      -4.216304      14.939054       8.573903      16.312253           0.005450
          102              C      11.755310       2.164057       0.577082      -0.137817      39.867176 0.47340147E+03  0.11444810E+05                                10.364113                            7.412448      -0.216393       1.889863                    0.999361      30.947975      92.196920       0.582106       0.435236      -1.045552      -0.012985      -0.018189       0.005918       0.023119       0.001429       0.022539      -0.035948       0.030472      -0.047632      -0.052144       0.012499       0.039645             13.065813      10.835648      -0.997013      -5.739222      12.356021       6.977941      16.005770           0.000442
          103              C      11.055856       3.662355       2.505959       0.582233      25.462790 0.25652958E+03  0.53376682E+04                                 7.965633                            5.659253       0.000994       2.051880                    0.999540      22.539892      62.934674       0.628753       0.468179      -1.023447       0.006238       0.044785       0.049469       0.067021      -0.056964       0.052284      -0.040412       0.043815      -0.024274      -0.057938      -0.046017       0.103956              9.946133       7.355325       1.107244      -2.512636      10.930167       4.877087      11.552909          -0.000192
          104              C      16.688794       7.159275      14.507049       0.586842      25.208349 0.25581378E+03  0.53319979E+04                                 7.969876                            5.683187      -0.036214       2.042767                    0.999484      22.579644      63.603093       0.620653       0.473469      -1.018100       0.051125      -0.025681      -0.036609       0.067923      -0.031912       0.060897      -0.051036      -0.019760       0.035519      -0.065584      -0.032845       0.098429              9.996318      10.135194       0.385585      -4.478709       9.310432       3.069944      10.543328           0.001862
          105              C      -1.238171      10.481596       6.031060       0.108776      28.191540 0.32330208E+03  0.70816918E+04                                 8.151345                            6.055818       0.082784       2.044243                    0.999693      25.806460      72.388017       0.657369       0.425372      -1.055066       0.022241      -0.035603       0.017402       0.045443      -0.008490      -0.018965      -0.024341       0.036616       0.048940      -0.042340       0.006524       0.035816              9.724447       8.933358       1.982820       3.853786      12.013499       3.066201       8.226485          -0.005462
          106              C      -0.569757      11.487354       6.706799      -0.219399      35.233154 0.43914360E+03  0.10311177E+05                                 9.209083                            6.896518       0.339756       2.072501                    0.999851      29.742419      84.401923       0.642273       0.406148      -1.074922      -0.007846      -0.008687      -0.009751       0.015235      -0.013445       0.009129      -0.007208      -0.039838      -0.049144      -0.023640      -0.010428       0.034068             11.040800       9.984950       3.198155       5.015295      13.471464       3.985526       9.665986           0.003426
          107              C       0.514864      11.173220       7.503962       0.138778      34.976666 0.39095544E+03  0.89090803E+04                                 9.463982                            6.657847       0.045300       2.034299                    0.999435      25.664924      71.546599       0.632163       0.425179      -1.063608       0.004584       0.007146       0.017692       0.019623       0.018615       0.000123       0.007624      -0.007215       0.008373      -0.021331       0.001597       0.019734             12.367856       9.470244       3.614813       5.199786      16.690925       5.915752      10.942397          -0.008081
          108              C       0.913073       9.842986       7.520405      -0.198295      34.684332 0.42907545E+03  0.10045219E+05                                 9.209024                            6.868820       0.233933       2.048509                    0.999634      29.462940      84.269814       0.634481       0.412346      -1.067801      -0.009468      -0.005967       0.006690       0.013038      -0.010984       0.015058      -0.007497       0.026737      -0.026954      -0.017081      -0.012052       0.029133             11.141962       8.691915       2.098664       3.998662      15.579665       4.313653       9.154305           0.002995
          109              C       0.205859       8.901865       6.828223       0.089811      28.768440 0.33758343E+03  0.74792364E+04                                 8.286894                            6.199693       0.113822       2.049775                    0.999750      26.229316      74.136185       0.647499       0.426963      -1.053464      -0.048440       0.021792      -0.001411       0.053135      -0.017526      -0.024882      -0.027465       0.015018       0.003370      -0.047497       0.016971       0.030526              9.851338       8.517844       1.648084       3.844118      12.639099       3.072042       8.397070          -0.004496
          110              C       1.261944      12.172515       8.324209      -0.094780      36.897545 0.45777866E+03  0.10954194E+05                                 9.956788                            7.216579      -0.449117       1.863618                    0.996762      29.011150      85.462232       0.599988       0.426617      -1.052756      -0.036418       0.023744       0.026428       0.050878      -0.013976      -0.006662       0.004589      -0.029004       0.026753      -0.025202       0.005229       0.019974             13.436581       7.867040       3.035793       2.323440      18.921325       5.433638      13.521380          -0.000778
          111              C       0.988224      12.150544       9.866678      -0.090747      36.540209 0.45556628E+03  0.10880806E+05                                 9.883807                            7.192764      -0.397002       1.880333                    0.997319      28.858772      84.748929       0.602179       0.425864      -1.053923       0.030780       0.028824      -0.025920       0.049499       0.010412      -0.011907      -0.013742      -0.027246       0.019559      -0.022617      -0.005210       0.027827             13.309936       8.943352      -4.579814       2.788388      18.055916      -5.134983      12.930540          -0.001018
          112              C       1.862589      11.254675      10.664474       0.142317      33.211017 0.37857863E+03  0.85661725E+04                                 9.177690                            6.563480       0.014690       2.027463                    0.999523      25.510831      71.088808       0.634354       0.426721      -1.061624      -0.006850       0.011153      -0.011034       0.017119      -0.020530       0.006480       0.007547      -0.014231       0.018634      -0.027601       0.008450       0.019151             11.890803      11.573037      -4.298302       4.395135      14.342288      -6.447522       9.757084          -0.007380
          113              C       1.357947      10.066645      11.152701      -0.197088      33.199820 0.42743406E+03  0.99727724E+04                                 8.919224                            6.834849       0.333663       2.080989                    0.999781      29.194955      82.697540       0.640530       0.409845      -1.072047       0.008531      -0.021659      -0.004995       0.023808       0.012629       0.000862      -0.000820       0.035437      -0.036547      -0.015956      -0.011901       0.027858             10.607073       9.842562      -2.442687       2.889837      13.277666      -5.456631       8.700991           0.003100
          114              C       2.216103       9.190166      11.813579       0.120371      26.686994 0.32335538E+03  0.70903764E+04                                 7.931012                            6.093252       0.108540       2.063095                    0.999519      25.557193      71.966119       0.648735       0.430576      -1.050792       0.040352       0.019914      -0.015698       0.047658       0.018485      -0.022105       0.026847      -0.019644       0.068163      -0.048004       0.006497       0.041507              9.301658       9.725679      -1.641961       2.353180      10.804616      -4.185969       7.374680          -0.004948
          115              C       3.992251      10.546254      11.459424       0.091415      28.288640 0.33412975E+03  0.73833614E+04                                 8.171495                            6.150274       0.079051       2.032948                    0.999649      26.312545      74.262586       0.652923       0.424527      -1.055023      -0.033044      -0.041508      -0.001375       0.053073       0.019334      -0.021910       0.032567       0.021003       0.034040      -0.051962       0.016171       0.035791              9.682348      11.204576      -2.353616       2.812489      10.611739      -3.924284       7.230728          -0.005267
          116              C       3.210583      11.466686      10.804871      -0.211142      34.050323 0.43187053E+03  0.10114061E+05                                 9.050394                            6.863099       0.273097       2.053937                    0.999810      29.605450      84.336519       0.639464       0.408995      -1.071359       0.002512      -0.010599      -0.000912       0.010931       0.015847      -0.007635      -0.010141      -0.024915      -0.029891      -0.016965      -0.012159       0.029124             10.781912      12.709550      -3.733139       4.039843      11.521999      -4.564680       8.114187           0.002656
          117              C       9.152024       8.467506       7.678826      -0.019369      39.744264 0.43234260E+03  0.10075034E+05                                10.087409                            6.874588       0.022392       2.010960                    0.999317      27.157904      75.865048       0.641196       0.409918      -1.076373      -0.016711       0.017360       0.039812       0.046537      -0.001467       0.005743      -0.007876      -0.000535      -0.004908      -0.009616      -0.000661       0.010277             13.211090      11.982975      -1.190890      -7.976423      12.493178       4.131754      15.157117           0.008307
          118              C       9.362718       9.817132       7.848314      -0.108587      33.966246 0.42568631E+03  0.99981065E+04                                 9.208734                            6.962269      -0.047806       1.952397                    0.999684      29.679620      86.486546       0.610710       0.427015      -1.053008      -0.019842      -0.013203       0.016087       0.028755       0.010412      -0.005627      -0.031420       0.018155       0.004427      -0.036539       0.003777       0.032761             10.591037       9.031788      -0.409579      -4.824480      11.867705       3.049222      10.873618          -0.000376
          119              C       8.730698      10.506169       8.844374      -0.107788      33.748886 0.40707158E+03  0.94221296E+04                                 9.024296                            6.705412       0.103775       2.000103                    0.999806      29.169183      83.436484       0.638876       0.414201      -1.064719      -0.006018      -0.032921      -0.006711       0.034133       0.011406      -0.015847       0.007208      -0.067994      -0.030135      -0.040260      -0.001061       0.041320             10.421109       9.268125       0.663136      -4.995910      11.421313       1.393685      10.573891           0.000340
          120              C       7.869842       9.884362       9.701301      -0.121951      34.620355 0.44693419E+03  0.10619792E+05                                 9.308044                            7.120824      -0.038961       1.947893                    0.999687      30.198779      88.349543       0.605878       0.425450      -1.054568       0.014351      -0.016229      -0.014504       0.026071      -0.020169      -0.005757       0.023920      -0.009362       0.031708      -0.029674      -0.006550       0.036224             10.616251       9.917095       1.949145      -5.368266      10.914709       0.061281      11.016949          -0.001141
          121              C       7.582805       8.517930       9.512208      -0.024579      42.219241 0.45694307E+03  0.10792609E+05                                10.501880                            7.074327      -0.059807       1.977924                    0.999231      27.668585      77.718433       0.631397       0.410714      -1.076254       0.035933       0.018386      -0.027228       0.048689       0.000436       0.003771       0.002435      -0.005387       0.016165      -0.006592      -0.000800       0.007392             13.900080      13.997458       1.875623      -9.567190      11.366907       0.186185      16.335875           0.005455
          122              C       8.221743       7.826308       8.482314      -0.137399      39.873759 0.47348019E+03  0.11447234E+05                                10.367074                            7.414916      -0.217219       1.889691                    0.999354      30.946597      92.196091       0.581789       0.435454      -1.045417       0.011058       0.019864       0.005569       0.023407      -0.010993       0.042930      -0.004592      -0.022554      -0.049560      -0.053413       0.013400       0.040013             13.068862      12.850728      -0.059019      -8.755290      10.343009       2.244530      16.012849           0.000441
          123              C       6.568248       7.825023      10.411191       0.584545      25.451930 0.25640246E+03  0.53347941E+04                                 7.966492                            5.660141       0.000876       2.051736                    0.999526      22.531046      62.925269       0.628271       0.468558      -1.023157      -0.037697      -0.025596       0.049144       0.067017      -0.053157       0.057500      -0.029958       0.058748      -0.021516      -0.057858      -0.044692       0.102550              9.946112       9.439094       2.083295      -5.481723       8.849152       0.207825      11.550090          -0.000193
          124              C       9.899863       7.704783       6.601817       0.585615      25.239939 0.25619938E+03  0.53417815E+04                                 7.974927                            5.686674      -0.033419       2.043477                    0.999527      22.593657      63.642674       0.620623       0.473336      -1.018222       0.044084      -0.035260      -0.035625       0.066752      -0.013646       0.072336      -0.032961       0.062662       0.036178      -0.064936      -0.034115       0.099051             10.002666       9.165016      -0.073294      -4.680877      10.290618       2.760983      10.552364           0.001859
          125              C       9.462748       2.445896       6.031060       0.105722      28.249043 0.32397446E+03  0.70988827E+04                                 8.146190                            6.048500       0.119199       2.053429                    0.999769      25.873627      72.548155       0.660102       0.423463      -1.056435      -0.025028       0.038333       0.018864       0.049514      -0.008044       0.022512       0.023882       0.033827       0.051460      -0.042108       0.003199       0.038909              9.719226       8.940358       1.976061      -3.861596      11.991767      -3.057983       8.225552          -0.005461
          126              C       2.746938      14.367589       6.706799      -0.218021      35.224555 0.43876382E+03  0.10300255E+05                                 9.210070                            6.895131       0.339589       2.072347                    0.999850      29.730338      84.365391       0.642101       0.406336      -1.074775       0.008311       0.008084      -0.010497       0.015640      -0.014464      -0.008604       0.008703      -0.038665      -0.045046      -0.022366      -0.011766       0.034132             11.044934       9.992874       3.204598      -5.023324      13.468704      -3.990811       9.673226           0.003421
          127              C       1.662327      14.681729       7.503962       0.140102      34.961903 0.39059900E+03  0.88999249E+04                                 9.467077                            6.658636       0.044327       2.034218                    0.999407      25.650137      71.527385       0.631510       0.425668      -1.063183      -0.005079      -0.006481       0.017488       0.019330       0.018543      -0.000429      -0.007459      -0.007136       0.008519      -0.021151       0.001467       0.019683             12.374117       9.476209       3.617573      -5.204924      16.696262      -5.920243      10.949879          -0.008085
          128              C       7.311524       3.084517       7.520405      -0.199726      34.697715 0.42926267E+03  0.10049927E+05                                 9.205824                            6.865096       0.237878       2.049290                    0.999625      29.474839      84.284080       0.635426       0.411719      -1.068289       0.011126       0.006202       0.005435       0.013849      -0.010641      -0.013965       0.007514       0.026321      -0.026923      -0.016767      -0.011300       0.028068             11.139013       8.693468       2.098064      -4.001410      15.569547      -4.312079       9.154023           0.002989
          129              C       8.018729       4.025633       6.828223       0.088595      28.803275 0.33800559E+03  0.74910364E+04                                 8.292073                            6.201884       0.115115       2.049756                    0.999746      26.254999      74.224360       0.647640       0.426731      -1.053592       0.049212      -0.022739      -0.002104       0.054252      -0.017970       0.026351       0.027692       0.014737       0.003416      -0.048783       0.017000       0.031783              9.858648       8.525678       1.648475      -3.849077      12.646398      -3.074296       8.403869          -0.004497
          130              C       0.915259      13.682440       8.324209      -0.096236      36.955735 0.45856077E+03  0.10977588E+05                                 9.966359                            7.222096      -0.443914       1.864898                    0.996786      29.039277      85.563214       0.599840       0.426541      -1.052803       0.036600      -0.024335       0.026098       0.051116      -0.014105       0.006062      -0.004427      -0.028555       0.024731      -0.024675       0.005024       0.019651             13.452156       7.874256       3.040410      -2.328257      18.943661      -5.444263      13.538552          -0.000780
          131              C       1.189000      13.704423       9.866678      -0.089711      36.508004 0.45516140E+03  0.10868588E+05                                 9.877586                            7.189331      -0.394254       1.881355                    0.997309      28.845433      84.696473       0.602359       0.425836      -1.053953      -0.030373      -0.028471      -0.026807       0.049515       0.010727       0.012476       0.013069      -0.026708       0.021289      -0.023098      -0.004496       0.027595             13.300014       8.939133      -4.575852      -2.786816      18.039482       5.127630      12.921427          -0.001020
          132              C       0.314646      14.600298      10.664474       0.141825      33.226834 0.37881931E+03  0.85726904E+04                                 9.179604                            6.564944       0.013203       2.026968                    0.999508      25.517877      71.105026       0.634395       0.426640      -1.061710       0.006582      -0.010759      -0.011531       0.017090      -0.021680      -0.006855      -0.007299      -0.014942       0.017843      -0.028695       0.008422       0.020272             11.893176      11.578443      -4.298239      -4.396958      14.342421       6.447700       9.758663          -0.007382
          133              C       0.819295      15.788332      11.152701      -0.196270      33.147318 0.42659974E+03  0.99481130E+04                                 8.906724                            6.825205       0.335009       2.081599                    0.999776      29.174941      82.610260       0.641422       0.409489      -1.072316      -0.006976       0.020954      -0.005110       0.022668       0.012933      -0.001254       0.000286       0.035324      -0.039535      -0.015493      -0.013016       0.028509             10.590617       9.836859      -2.436067      -2.886448      13.249267       5.443447       8.685726           0.003101
          134              C      -0.038852      16.664815      11.813579       0.120364      26.725436 0.32392962E+03  0.71063529E+04                                 7.939156                            6.098722       0.110449       2.063274                    0.999517      25.578539      72.051117       0.648413       0.430584      -1.050752      -0.039348      -0.019792      -0.015474       0.046685       0.018424       0.021836      -0.026609      -0.020798       0.067727      -0.047789       0.006521       0.041269              9.311650       9.741530      -1.645432      -2.358806      10.811188       4.189444       7.382231          -0.004950
          135              C      -1.815005      15.308725      11.459424       0.089600      28.337186 0.33482965E+03  0.74027999E+04                                 8.179566                            6.155181       0.083383       2.033689                    0.999650      26.343108      74.372114       0.652897       0.424316      -1.055140       0.033614       0.041039      -0.001878       0.053081       0.019285       0.022310      -0.032955       0.021178       0.033822      -0.052437       0.016176       0.036261              9.693365      11.220700      -2.358844      -2.818934      10.621324       3.929398       7.238071          -0.005269
          136              C      -1.033346      14.388288      10.804871      -0.209727      34.022286 0.43135886E+03  0.10099112E+05                                 9.045697                            6.858546       0.276497       2.055007                    0.999813      29.589713      84.280049       0.639742       0.408937      -1.071394      -0.002894       0.009828      -0.001093       0.010304       0.015754       0.007659       0.010440      -0.025593      -0.031267      -0.017118      -0.012448       0.029566             10.777502      12.706175      -3.731961      -4.039609      11.515606       4.562950       8.110726           0.002655
          137              C      13.344476       4.459998       7.678826      -0.018293      39.733788 0.43222081E+03  0.10071744E+05                                10.086897                            6.874378       0.023198       2.011129                    0.999308      27.152898      75.855683       0.641084       0.410008      -1.076286       0.016577      -0.018536       0.039771       0.046905      -0.001247      -0.005889       0.007615      -0.001226      -0.006679      -0.009788      -0.000250       0.010038             13.211554      11.986668      -1.188713       7.979625      12.489253      -4.128094      15.158740           0.008310
          138              C       7.086378      16.037819       7.848314      -0.109953      34.023095 0.42662978E+03  0.10026158E+05                                 9.220272                            6.970949      -0.046910       1.952367                    0.999701      29.707678      86.603472       0.610181       0.427134      -1.052899       0.020105       0.012157       0.016714       0.028834       0.009506       0.006507       0.031803       0.019740       0.007033      -0.037094       0.003928       0.033166             10.605093       9.045459      -0.411479       4.833375      11.880500      -3.053719      10.889320          -0.000375
          139              C       7.718412      15.348790       8.844374      -0.106122      33.678470 0.40598931E+03  0.93909546E+04                                 9.013674                            6.698040       0.098114       1.998960                    0.999812      29.129063      83.298262       0.638997       0.414393      -1.064581       0.006014       0.032317      -0.006168       0.033445       0.011857       0.016184      -0.007345      -0.068531      -0.030952      -0.040847      -0.001003       0.041850             10.408831       9.257189       0.662445       4.989230      11.408009      -1.390844      10.561294           0.000341
          140              C       8.579280      15.970604       9.701301      -0.123691      34.714059 0.44856126E+03  0.10668155E+05                                 9.328369                            7.137452      -0.046134       1.945425                    0.999685      30.234332      88.494203       0.604704       0.425889      -1.054295      -0.014221       0.015671      -0.013653       0.025184      -0.021075       0.005653      -0.024435      -0.009773       0.032413      -0.030817      -0.006326       0.037142             10.640777       9.943729       1.960053       5.384058      10.935056      -0.051494      11.043546          -0.001136
          141              C      14.913720       4.409588       9.512208      -0.022521      42.114760 0.45556954E+03  0.10751764E+05                                10.485951                            7.063896      -0.059419       1.978702                    0.999261      27.622850      77.552392       0.631853       0.410738      -1.076268      -0.035401      -0.019040      -0.026742       0.048279       0.000931      -0.003083      -0.002308      -0.005382       0.017433      -0.006396      -0.000995       0.007391             13.881861      13.977950       1.868076       9.557957      11.343996      -0.188753      16.323638           0.005452
          142              C      14.274768       5.101202       8.482314      -0.137753      39.865318 0.47334676E+03  0.11443111E+05                                10.363948                            7.411905      -0.216506       1.889842                    0.999361      30.946238      92.189034       0.582143       0.435223      -1.045564      -0.010975      -0.019488       0.005921       0.023137      -0.010792      -0.042117       0.005159      -0.021754      -0.047589      -0.052153       0.012513       0.039640             13.066959      12.847001      -0.057815       8.753466      10.343294      -2.244745      16.010580           0.000442
          143              C      15.928290       5.102502      10.411191       0.582251      25.462812 0.25650591E+03  0.53372972E+04                                 7.966758                            5.659510       0.000778       2.051837                    0.999541      22.543277      62.954271       0.628623       0.468265      -1.023354       0.037935       0.024671       0.049338       0.066948      -0.053414      -0.058605       0.030573       0.059511      -0.025292      -0.057727      -0.046381       0.104108              9.948179       9.437663       2.081578       5.482332       8.848879      -0.211750      11.557995          -0.000190
          144              C      12.596622       5.222713       6.601817       0.586852      25.210245 0.25584781E+03  0.53327832E+04                                 7.969988                            5.683492      -0.036358       2.042730                    0.999484      22.578494      63.596371       0.620660       0.473456      -1.018126      -0.044932       0.035378      -0.036605       0.067900      -0.012805      -0.072010       0.033561       0.061625       0.035432      -0.065628      -0.032756       0.098384              9.996719       9.161526      -0.072012       4.678964      10.282620      -2.757653      10.546013           0.001862
          145              N       5.693779       9.572698      13.983091      -0.196833      37.802563 0.50860902E+03  0.12225574E+05                                 9.493073                            7.352317      -0.182376       1.972990                    0.998464      27.508976      75.635313       0.639330       0.398562      -1.094423       0.064941       0.093142       0.082181       0.140166      -0.042375      -0.045639      -0.035980       0.047460       0.040178      -0.085856       0.024428       0.061429             11.298693      12.498778       1.667893       0.609423      11.847560       4.818425       9.549742           0.044236
          146              N      -0.105579       7.169577       4.049692      -0.216922      35.586648 0.50937683E+03  0.12242950E+05                                 9.070796                            7.329603       0.088920       2.052957                    0.999461      27.647184      75.896502       0.644327       0.395506      -1.097041       0.120410      -0.039958      -0.080105       0.150040       0.033365       0.052311      -0.023997      -0.089000       0.037261      -0.092971       0.040253       0.052718             10.489306      12.429814      -0.609053      -4.305057      11.201423       0.231785       7.836681           0.038211
          147              N      10.755402      16.282301      13.983091      -0.199512      37.992935 0.51129107E+03  0.12309045E+05                                 9.532818                            7.377518      -0.193797       1.968143                    0.998408      27.599824      76.000811       0.637333       0.399194      -1.093738      -0.060170      -0.093469       0.083548       0.139058      -0.039738       0.041592       0.038269       0.038323       0.050297      -0.082900       0.027409       0.055491             11.348672      12.574653       1.660700      -0.597888      11.886253      -4.837571       9.585109           0.044228
          148              N       8.330129       5.757900       4.049692      -0.215050      35.520551 0.50819061E+03  0.12207267E+05                                 9.060422                            7.321430       0.090798       2.054101                    0.999460      27.613893      75.781729       0.644641       0.395546      -1.097019      -0.120399       0.039128      -0.080155       0.149839       0.033207      -0.052075       0.023286      -0.089508       0.036585      -0.092622       0.040220       0.052402             10.476428      12.408985      -0.608287       4.296616      11.194467      -0.231771       7.825832           0.038190
          149              N      -0.877756       9.213543       6.077859      -0.196855      37.804340 0.50864646E+03  0.12226718E+05                                 9.493446                            7.352631      -0.182319       1.972994                    0.998465      27.509863      75.638881       0.639310       0.398567      -1.094418       0.056835       0.098290       0.082190       0.140165      -0.045385      -0.013259      -0.056576       0.034647       0.040217      -0.085863       0.024439       0.061424             11.298927      10.684339       0.817892       4.106420      13.661389       2.593632       9.551053           0.044235
          150              N       3.515186       9.406055      11.954924      -0.216923      35.585571 0.50936195E+03  0.12242481E+05                                 9.070495                            7.329455       0.088877       2.052947                    0.999459      27.646895      75.894909       0.644340       0.395502      -1.097046      -0.087193       0.092130      -0.080110       0.150027       0.055517      -0.043895       0.037243       0.005785       0.037330      -0.092967       0.040294       0.052673             10.488655      11.888935      -0.860891       2.033330      11.741855      -3.800641       7.835177           0.038212
          151              N       9.102333       3.713949       6.077859      -0.198134      37.907379 0.51013415E+03  0.12273208E+05                                 9.515254                            7.366901      -0.190370       1.969918                    0.998429      27.555167      75.832347       0.638140       0.398948      -1.093998      -0.056499      -0.096293       0.081978       0.138510      -0.044400       0.014169       0.056427       0.038345       0.045566      -0.086500       0.026364       0.060136             11.327045      10.713369       0.815540      -4.119838      13.694171      -2.597791       9.573597           0.044218
          152              N      -1.337933      16.448928      11.954924      -0.215048      35.522169 0.50820233E+03  0.12207709E+05                                 9.060589                            7.321644       0.090836       2.054109                    0.999459      27.614490      75.785695       0.644610       0.395560      -1.097001       0.086451      -0.092467      -0.080170       0.149837       0.055652       0.043159      -0.037305       0.006332       0.036628      -0.092639       0.040240       0.052398             10.476575      11.881968      -0.856635      -2.031102      11.723023       3.793431       7.824735           0.038196
          153              O       6.110389       6.765243      13.776922      -0.559785      40.938318 0.57621403E+03  0.14113671E+05                                 9.575317                            7.481044       0.250651       2.122869                    0.997383      28.125818      74.967055       0.686559       0.364227      -1.133301      -0.022280      -0.018549      -0.002143       0.029070      -0.014585      -0.032271      -0.023291      -0.059961       0.059965      -0.060630       0.014882       0.045748             11.761067       7.514622      -1.026967       1.782654      16.085214      -6.379550      11.683363           0.036236
          154              O      -1.247987      17.977090      14.400487      -0.551892      39.653962 0.58334412E+03  0.14358535E+05                                 9.360388                            7.578236       0.079663       2.066179                    0.997324      28.258020      75.956484       0.674028       0.369184      -1.127414       0.003538       0.035452       0.004718       0.035939       0.005912      -0.019703       0.040040       0.021928      -0.035251      -0.053529       0.016708       0.036821             10.840023      13.887996       3.853502       3.909043       9.610529       1.040169       9.021545           0.036291
          155              O      10.575257       8.420947       2.215046      -0.580215      29.211064 0.44599448E+03  0.10197807E+05                                 7.352648                            6.406706       0.910543       2.340778                    0.999574      27.018359      68.507589       0.776171       0.345121      -1.154145       0.028414       0.019101       0.034609       0.048683       0.011486      -0.027753       0.025943      -0.024789      -0.157451      -0.069946       0.023772       0.046174              7.885362       7.944611       2.781356       1.032806       9.364571      -1.267328       6.346904           0.000138
          156              O      -2.081886       9.218704       3.520358      -0.583812      48.005898 0.63849428E+03  0.16021431E+05                                10.603416                            7.865717       0.117511       2.071663                    0.996992      28.661830      76.943722       0.671755       0.363372      -1.135679      -0.045911      -0.017023      -0.012745       0.050597      -0.033863       0.001210       0.010670       0.039234       0.110330      -0.058543       0.019744       0.038799             13.529086      10.747000      -1.836320       6.377998      10.096274      -5.506166      19.743984           0.042673
          157              O      16.386195       6.162307      13.776922      -0.560901      41.122650 0.57909684E+03  0.14203645E+05                                 9.609134                            7.503150       0.235983       2.117304                    0.997365      28.172187      75.170502       0.684999       0.364559      -1.132911       0.022381       0.018203      -0.002319       0.028942      -0.016439       0.032406       0.022325      -0.058452       0.063974      -0.061223       0.016370       0.044853             11.809422       7.538925      -1.031219      -1.793176      16.163063       6.412460      11.726278           0.036296
          158              O       3.425274       7.877911      14.400487      -0.552651      39.660133 0.58356834E+03  0.14365073E+05                                 9.360180                            7.578666       0.076270       2.064914                    0.997212      28.266948      75.976947       0.674163       0.369084      -1.127519      -0.003523      -0.034966       0.004468       0.035426       0.005371       0.019880      -0.040119       0.021474      -0.034475      -0.053339       0.015985       0.037354             10.839072      13.879908       3.854190      -3.905111       9.616387      -1.037829       9.020920           0.036285
          159              O      11.921167       4.506516       2.215046      -0.579241      29.203506 0.44584737E+03  0.10193640E+05                                 7.351426                            6.405874       0.916690       2.342617                    0.999611      27.014390      68.495662       0.776178       0.345145      -1.154121      -0.028873      -0.020125       0.034771       0.049474       0.011812       0.027971      -0.026156      -0.025231      -0.157507      -0.070256       0.023700       0.046556              7.884025       7.943450       2.780453      -1.033950       9.361916       1.265780       6.346708           0.000139
          160              O      10.306429       3.708768       3.520358      -0.583715      48.146328 0.64054045E+03  0.16086990E+05                                10.626627                            7.880356       0.060144       2.052272                    0.996853      28.699706      77.100657       0.670813       0.363560      -1.135436       0.046664       0.017071      -0.012573       0.051255      -0.033195      -0.001446      -0.012071       0.039622       0.110783      -0.058443       0.019060       0.039382             13.562897      10.769966      -1.841336      -6.395467      10.119495       5.521724      19.799231           0.042636
          161              O      10.674673       8.401311       5.871690      -0.559792      40.936953 0.57618600E+03  0.14112790E+05                                 9.575351                            7.480802       0.250667       2.122877                    0.997384      28.125390      74.965007       0.686580       0.364221      -1.133307      -0.007361      -0.028042      -0.002139       0.029071       0.013657      -0.007420      -0.039094       0.060864       0.059936      -0.060638       0.014903       0.045735             11.761809      15.336071       2.630846      -6.535132       8.264231      -1.088527      11.685126           0.036237
          162              O       9.676214       6.486888       6.495255      -0.551915      39.650414 0.58335172E+03  0.14358729E+05                                 9.359796                            7.578248       0.079431       2.066100                    0.997321      28.258216      75.956346       0.674035       0.369180      -1.127420       0.030614       0.018227       0.004698       0.035938      -0.004633       0.044606      -0.000872      -0.023115      -0.035289      -0.053520       0.016708       0.036811             10.838670       7.421609       0.828884      -0.714474      16.072505       3.979412       9.021897           0.036285
          163              O       6.170277       6.683528      10.120278      -0.580189      29.210781 0.44598177E+03  0.10197442E+05                                 7.352580                            6.406624       0.910563       2.340795                    0.999574      27.017901      68.506149       0.776174       0.345122      -1.154145       0.005264       0.033864       0.034593       0.048694       0.016863       0.035251      -0.014147      -0.001767      -0.157439      -0.069937       0.023782       0.046155              7.885381       6.975019       2.328368      -1.585747      10.334579       0.397823       6.346546           0.000137
          164              O       6.208661       8.484197      11.425590      -0.583803      48.005455 0.63849003E+03  0.16021298E+05                                10.603210                            7.865689       0.117531       2.071675                    0.996992      28.661752      76.943466       0.671756       0.363371      -1.135679       0.004036      -0.048778      -0.012758       0.050580      -0.036743       0.009170       0.005607       0.026886       0.110378      -0.058541       0.019718       0.038823             13.528338      11.622883      -1.426010      -7.689753       9.220243       3.443171      19.741887           0.042679
          165              O      11.821802       4.526180       5.871690      -0.560710      41.039577 0.57780454E+03  0.14163467E+05                                 9.594373                            7.493486       0.242967       2.119863                    0.997354      28.153313      75.087817       0.685645       0.364433      -1.133053       0.006442       0.027116      -0.002514       0.027984       0.013909       0.006928       0.039434       0.060539       0.059892      -0.060866       0.015164       0.045702             11.788833      15.375247       2.638237       6.554652       8.280308       1.090352      11.710945           0.036285
          166              O      12.820270       6.440608       6.495255      -0.552654      39.659608 0.58358122E+03  0.14365461E+05                                 9.360019                            7.578773       0.076339       2.064930                    0.997213      28.267184      75.977622       0.674156       0.369086      -1.127518      -0.030209      -0.018017       0.004458       0.035456      -0.004790      -0.044765       0.001013      -0.022018      -0.034470      -0.053342       0.015989       0.037353             10.838834       7.423060       0.830471       0.715293      16.070377      -3.978649       9.023065           0.036284
          167              O       2.054357       6.243995      10.120278      -0.579212      29.204611 0.44585663E+03  0.10193930E+05                                 7.351837                            6.405943       0.916550       2.342589                    0.999611      27.014159      68.495890       0.776171       0.345146      -1.154118      -0.006003      -0.034670       0.034757       0.049458       0.017260      -0.035537       0.014288      -0.001939      -0.157556      -0.070276       0.023714       0.046562              7.884631       6.971818       2.326150       1.583515      10.334454      -0.403190       6.347621           0.000138
          168              O      10.240484      17.370782      11.425590      -0.584848      48.342920 0.64345390E+03  0.16178574E+05                                10.653849                            7.897716       0.060719       2.051331                    0.996959      28.746931      77.272596       0.670141       0.363510      -1.135470      -0.001975       0.050441      -0.015504       0.052807      -0.038436      -0.004585      -0.004276       0.021663       0.102102      -0.057368       0.022818       0.034550             13.602200      11.677850      -1.430594       7.732959       9.262441      -3.466413      19.866308           0.042645
          169              O       4.112328       6.463767      11.686463      -0.812261      37.102126 0.70744529E+03  0.18514285E+05                                 9.265242                            8.470362      -0.717409       1.778657                    0.998029      31.923279      92.346557       0.615389       0.380314      -1.104515      -0.000002      -0.000124       0.088440       0.088440      -0.018443      -0.000327      -0.000355       0.048377       0.012352      -0.032481       0.004121       0.028361             10.294095      10.318845       1.306480      -0.003365      10.518516      -0.000747      10.044922           0.053451
          170              O      11.248223       6.463737       3.781231      -0.812288      37.101553 0.70744902E+03  0.18514297E+05                                 9.265307                            8.470269      -0.717352       1.778674                    0.998029      31.922967      92.343640       0.615408       0.380304      -1.104530      -0.000116      -0.000070       0.088453       0.088453      -0.030384      -0.000184      -0.000455      -0.002707       0.012324      -0.032474       0.004112       0.028362             10.294375       9.481011       0.912709       0.000518      11.355282      -0.002012      10.046832           0.053449

******************************************************
Auxiliary information for the entire system
The total spin magnetic moment of the unit cell is   8.000692
The total net atomic charge of the unit cell is   -0.000003
Accuracy of reproducing the electrostatic potential in the unit cell:
  The inner radius (bohr) =    5.0000
  The outer radius (bohr) =   12.0000
  Valid grid points have density less than (e/(bohr^3)) =    0.0001
  The number of valid grid points were=       182487
  The rms potential error without charges in kcal/mol is=      6.92780
  The rms potential error with partial charges in kcal/mol is=      1.54001
  The RRMSE value at monopole order=      0.22229
  The rms potential error with partial charges and cloud penetration in kcal/mol is=      1.53904
  The RRMSE value at monopole order with cloud penetration is=      0.22215
  The rms potential error with partial charges and atomic dipoles in kcal/mol is=      0.52088
  The RRMSE value at dipole order=      0.07519
  The rms potential error with partial charges, atomic dipoles and cloud penetration in kcal/mol is=      0.50998
  The RRMSE value at dipole order with cloud penetration=      0.07361

******************************************************
The electron densities and ab initio electrostatic potential were computed in VASP using the PBE functional and
projector augmented wave method. See the main text of the journal article for a description of computational details.
The atomic charges, dipoles, and quadrupoles were computed with the DDEC6 method as described in
(a) T. A. Manz and N. Gabaldon Limas, RSC Adv. 6 (2016) 47771-47801 DOI: 10.1039/c6ra04656h
(b) N. Gabaldon Limas and T. A. Manz, RSC Adv. 8 (2018) 2678-2707 DOI: 10.1039/c7ra11829e.
For each atom in the material, the electron cloud parameters were fit to the spherically averaged atom-in-material
electron density using radial positions for which this density was between 10^-4 and 10^-2 electrons per cubic bohr.
The polarizabilities, dispersion coefficients, and quantum Drude oscillator (QDO) parameters were fit using the MCLF method.
The magnetic structure of the system was optimized in VASP from the default ferromagnetic initial guess using spin polarization.
The atomic spin moments (ASMs) were computed on this optimized magnetic structure using the DDEC6 partition as inputs
to the method of T. A. Manz and D. S. Sholl, J. Chem. Theory Comput. 7 (2011) 4146-4164 DOI: 10.1021/ct200539n.
The RMSE and RRMSE were computed using a uniform grid with Ewald summation.
