# Supplementary material for: A collection of forcefield precursors for metal–organic frameworks
Source: RSC Adv. 2019 Nov 13;9(63):36492–507. doi: 10.1039/c9ra07327b (PMC9075174; doi:10.1039/c9ra07327b)
Supplement: RA-009-C9RA07327B-s4513 [file RA-009-C9RA07327B-s4513.xyz]

  170
jmolscript: load "" {1 1 1} spacegroup "x,y,z" unitcell [{     14.049500     0.000000     0.000000 }, {     -5.590754    12.889217     0.000000 }, {     -4.229283    -6.444472    16.324053 }]
Ni     3.931325    -5.129002    15.900607     0.800529
Ni    -3.931149     5.129268    15.900607     0.800889
Ni     4.984255     8.010198     7.738581     0.800749
Ni     3.474577     4.879149     7.738581     0.800459
H      1.679705    12.193208     1.077387     0.483936
H     10.463602     2.534029     1.067593     0.090994
H     -1.681698     2.001714     2.242925     0.128968
H      6.042715    10.980336     1.443046     0.140736
H      4.137201    11.677633     0.290568     0.097270
H     -6.020651    11.519116     2.690204     0.093394
H     -1.257213     0.708945     4.518498     0.098678
H     10.744489    -0.763001     4.841714     0.135323
H      4.211382    10.292089     5.915837     0.106868
H     -6.318443     9.164294     7.228291     0.105224
H      0.317221    -2.017112     6.023576     0.124469
H     -1.678979     2.682358    13.411842     0.113449
H     -0.802202     1.603515    11.577018     0.098436
H      0.758763     2.633352    10.205798     0.109135
H      0.396353     6.024524    12.412810     0.119683
H      6.779053     0.696027     1.077387     0.483084
H     -2.004844    10.355206     1.067593     0.090849
H     -3.909031    10.887540     2.242925     0.127609
H      2.416047     1.908905     1.443046     0.140395
H      4.321548     1.211589     0.290568     0.096956
H      0.429926     1.370146     2.690204     0.093236
H      1.257263    -0.708869     4.518498     0.098066
H      3.305065     0.763082     4.841714     0.135007
H      4.247429     2.597227     5.915837     0.107217
H      0.727769     3.725044     7.228291     0.105019
H     -0.317155     2.017213     6.023576     0.124854
H      1.679127    -2.682134    13.411842     0.111399
H      0.802330    -1.603322    11.577018     0.098192
H     -0.758650    -2.633182    10.205798     0.118303
H     -5.986970     6.864901    12.412810     0.119646
H      3.493114     6.393129     9.239414     0.483965
H     10.776496    -2.281314     9.229620     0.090976
H      9.530399    -0.746199    10.404951     0.128944
H      6.234977    -2.976040     9.605073     0.140731
H      2.042200     8.442508     8.452595     0.097282
H      5.938914    -0.939533    10.852230     0.093396
H      8.175477    -0.871205    12.680524     0.098656
H      7.639978    -3.335621    13.003741     0.135313
H      6.332317    -4.930008    14.077863     0.106869
H      3.897067    -2.149793    15.390317     0.105216
H      5.048034    -0.511583    14.185602     0.124482
H      0.333534     5.971618     5.249815     0.113439
H     -1.005111     6.346679     3.414992     0.098419
H     -0.681482     8.188537     2.043771     0.109108
H      2.573843     9.205514     4.250783     0.119667
H      4.965734     6.496243     9.239414     0.483064
H      3.273106     2.281469     9.229620     0.090831
H      4.519215     0.746373    10.404951     0.127572
H      7.814629     2.976201     9.605073     0.140322
H      6.416639     4.446851     8.452595     0.096926
H      8.110706     0.939715    10.852230     0.093217
H      5.874162     0.871417    12.680524     0.098066
H      6.409665     3.335838    13.003741     0.135002
H     -6.332162     4.930243    14.077863     0.107213
H     -3.896897     2.150050    15.390317     0.105023
H     -5.047878     0.511821    14.185602     0.124914
H      8.125270     6.917687     5.249815     0.111360
H      9.463894     6.542595     3.414992     0.098158
H      9.140250     4.700715     2.043771     0.118294
H      5.884950     3.683774     4.250783     0.119643
C     10.700683     1.627918     1.152478     0.090091
C     11.843347     1.322449     1.857677    -0.214472
C     12.203349    -0.025762     1.988270     0.136134
C      5.823067    11.891603     1.387545    -0.199257
C      4.678458    12.331120     0.695405     0.126248
C     -0.646073    -0.415009     2.837120    -0.089026
C     -0.761477    -0.132722     4.361787    -0.100322
C     -1.345678    -1.266966     5.230227     0.133392
C     11.294080    -1.398436     5.266139    -0.196279
C      5.142294    10.413248     5.935426     0.080480
C     -6.838691     9.728837     6.689597     0.117063
C     -0.615052    -2.118937     5.977868    -0.217087
C     -0.806655     4.486846    13.062507    -0.019385
C     -1.102753     3.145076    12.830706    -0.113466
C     -0.550962     2.491584    11.750053    -0.105380
C      0.361108     3.106393    10.914262    -0.126665
C      0.690438     4.481674    11.152593    -0.017633
C      0.143148     5.137744    12.226716    -0.137781
C     -1.463326     5.233141    14.221515     0.581874
C      1.706375     5.177684    10.231916     0.566360
C     -2.241924    11.261319     1.152478     0.091177
C     -3.384580    11.566799     1.857677    -0.213213
C      1.846173     0.025795     1.988270     0.137255
C      2.635694     0.997637     1.387545    -0.199120
C      3.780296     0.558109     0.695405     0.127694
C      0.646104     0.415057     2.837120    -0.090360
C      0.761525     0.132795     4.361787    -0.097803
C      1.345735     1.267054     5.230227     0.132912
C      2.755478     1.398524     5.266139    -0.195185
C      3.316518     2.476068     5.935426     0.079524
C      1.248011     3.160492     6.689597     0.116731
C      0.615118     2.119037     5.977868    -0.217411
C      0.806799    -4.486627    13.062507    -0.019703
C      1.102894    -3.144862    12.830706    -0.109865
C      0.551091    -2.491387    11.750053    -0.106729
C     -0.360987    -3.106210    10.914262    -0.134480
C     -6.281069     8.407730    11.152593    -0.018584
C     -5.733768     7.751677    12.226716    -0.137811
C      1.463483    -5.232903    14.221515     0.581614
C     -7.297016     7.711704    10.231916     0.566178
C      9.850874    -2.424384     9.314505     0.090072
C      9.115930    -1.497643    10.019704    -0.214473
C      7.735805    -1.703870    10.150296     0.136167
C      7.158392    -2.814925     9.549571    -0.199258
C      2.426334     9.199108     8.857431     0.126265
C      6.901153    -0.757794    10.999147    -0.089028
C      7.206050    -0.751337    12.523813    -0.100323
C      6.397951    -1.738643    13.392253     0.133360
C      6.838321    -3.084277    13.428166    -0.196292
C      6.073029    -4.027762    14.097452     0.080465
C      4.622011    -2.402426    14.851623     0.117048
C      5.325600    -1.407384    14.139895    -0.217115
C      1.641871     7.489965     4.900481    -0.019400
C      0.528739     6.684387     4.668679    -0.113465
C     -0.290360     6.930562     3.588027    -0.105387
C     -0.089268     8.011960     2.752235    -0.126688
C      1.041384     8.861362     2.990567    -0.017665
C      1.861057     8.620342     4.064689    -0.137814
C      2.587844     7.184500     6.059488     0.581873
C      1.275639    10.070363     2.069890     0.566373
C      4.198729     2.424540     9.314505     0.091149
C      4.933681     1.497811    10.019704    -0.213264
C      6.313807     1.704039    10.150296     0.137218
C      6.891213     2.815085     9.549571    -0.199169
C      6.032509     3.690257     8.857431     0.127655
C      7.148468     0.757978    10.999147    -0.090343
C      6.843588     0.751546    12.523813    -0.097819
C     -6.397803     1.738867    13.392253     0.132941
C     -6.838173     3.084502    13.428166    -0.195136
C     -6.072874     4.027998    14.097452     0.079516
C     -4.621847     2.402674    14.851623     0.116744
C     -5.325445     1.407621    14.139895    -0.217404
C      6.816929     5.399334     4.900481    -0.019735
C      7.930059     6.204908     4.668679    -0.109932
C      8.749146     5.958715     3.588027    -0.106766
C      8.548044     4.877303     2.752235    -0.134487
C      7.417395     4.027905     2.990567    -0.018587
C      6.597734     4.268943     4.064689    -0.137840
C      5.870969     5.704818     6.059488     0.581621
C      7.183129     2.818889     2.069890     0.566179
N      9.899216     0.719223     0.571342    -0.216599
N      5.917518     9.526476     6.617771    -0.195558
N     -1.440463    12.170003     0.571342    -0.218880
N      2.541301     3.362852     6.617771    -0.195006
N      3.745400     9.367956     8.733368    -0.216594
N      4.951005    -3.669436    14.779798    -0.195589
N      4.713442     3.521407     8.733368    -0.218844
N     -4.950842     3.669684    14.779798    -0.195052
O     -1.214442     6.447307    14.373655    -0.550329
O     -2.199723     4.517796    14.986460    -0.566186
O      2.142202     6.304204    10.522485    -0.556275
O      2.030262     4.515169     9.163997    -0.597983
O     -4.376153     6.442151    14.373655    -0.549359
O      2.199888    -4.517545    14.986460    -0.566394
O      6.316660     6.585189    10.522485    -0.555552
O      6.428585     8.374201     9.163997    -0.599275
O      3.602698     7.895986     6.211629    -0.550311
O      2.224612     6.224260     6.824434    -0.566135
O      2.135696    10.918475     2.360458    -0.556212
O      0.538953    10.103866     1.001970    -0.597988
O      4.856116     4.993335     6.211629    -0.549299
O      6.234209     6.665071     6.824434    -0.566370
O      6.323076     1.970781     2.360458    -0.555633
O      7.919804     2.785368     1.001970    -0.599365
O      7.024754     0.000006     0.760701    -0.917655
O      4.229422     6.444683     8.922727    -0.917614

The following XYZ coordinates are in angstroms. Other properties are in atomic units.
The sperically averaged electron density of each atom fit to a function of the form exp(a - br)
eigen_1, eigen_2 and eigen_3 are the three eigenvalues of traceless quadrupole moment tensor
  atom number  atomic symbol              X              Y              Z     net charge C6 coefficient C8 coefficient C10 coefficient fluctuating dipole atomic polarizability isotropic forcefield polarizability              a              b squared Pearson coefficient          <r^3>          <r^4>         wp_QDO          m_QDO          q_QDO       dipole_x       dipole_y       dipole_z         dipole            Qxy            Qxz            Qyz     Q(x^2-y^2)  Q(3z^2 - R^2)        eigen_1        eigen_2        eigen_3 static polarizability      alpha(xx)      alpha(xy)      alpha(xz)      alpha(yy)      alpha(yz)      alpha(zz) atomic spin moment
            1             Ni       3.931325      -5.129002      15.900607       0.800529      91.098330 0.16139880E+04  0.49065944E+05                                16.502376                           13.056380       0.709377       2.117909                    0.991783      45.096261     116.950877       0.508686       0.396074      -1.156776      -0.099535      -0.012401      -0.003934       0.100382      -0.008350      -0.025176       0.031783      -0.065038       0.032014      -0.048926      -0.008115       0.057041             21.020610      22.471056       1.858931       2.049561      18.062017       0.881714      22.528756           1.776240
            2             Ni      -3.931149       5.129268      15.900607       0.800889      91.099950 0.16140472E+04  0.49069625E+05                                16.504634                           13.058077       0.707209       2.117368                    0.991776      45.100265     116.974648       0.508553       0.396163      -1.156678       0.100206       0.012951      -0.003889       0.101114      -0.008594       0.024876      -0.031247      -0.064209       0.033560      -0.048418      -0.007969       0.056387             21.023125      22.480009       1.860198      -2.049830      18.061142      -0.873821      22.528224           1.775563
            3             Ni       4.984255       8.010198       7.738581       0.800749      91.099944 0.16140366E+04  0.49066947E+05                                16.501477                           13.055753       0.709581       2.118018                    0.991780      45.093542     116.936686       0.508755       0.396024      -1.156833       0.028218      -0.096259      -0.003942       0.100387       0.018053       0.039202      -0.010446       0.056628       0.031993      -0.048940      -0.008125       0.057065             21.019385      17.401854      -0.339587      -0.007001      23.129067       2.231145      22.527234           1.775456
            4             Ni       3.474577       4.879149       7.738581       0.800459      91.097448 0.16139769E+04  0.49068703E+05                                16.506571                           13.059490       0.706824       2.117149                    0.991783      45.106174     117.005063       0.508408       0.396266      -1.156562      -0.028013       0.097097      -0.003882       0.101132       0.017554      -0.038570       0.010377       0.056447       0.033609      -0.048412      -0.007987       0.056399             21.025772      17.404830      -0.342195       0.014017      23.141385      -2.228639      22.531100           1.774915
            5              H       1.679705      12.193208       1.077387       0.483936       0.277382 0.14818984E+01  0.10122188E+02                                 0.886430                            0.861292      -1.328758       2.468431                    0.999989       2.134718       6.040441       0.477679       1.877215      -0.607391       0.003118      -0.005168      -0.002572       0.006561      -0.000921      -0.005391       0.007660       0.002068       0.002140      -0.009038      -0.000845       0.009883              0.907616       0.829281      -0.053621       0.029250       1.055284      -0.110497       0.838282          -0.000024
            6              H      10.463602       2.534029       1.067593       0.090994       1.291224 0.95373657E+01  0.97478024E+02                                 1.930320                            1.781367      -1.165127       2.315586                    0.995866       3.690425      10.415873       0.480306       1.247699      -0.716060      -0.010441       0.046988      -0.000259       0.048135       0.005487       0.009321       0.001294      -0.027560      -0.036921      -0.019722      -0.001560       0.021282              2.010039       1.831942      -0.469240       0.133105       2.584385      -0.159450       1.613791           0.000256
            7              H      -1.681698       2.001714       2.242925       0.128968       1.078037 0.78877101E+01  0.76219853E+02                                 1.661115                            1.585943      -0.902380       2.454341                    0.998905       3.246468       8.662187       0.530070       1.195791      -0.729970       0.017283       0.026961       0.013515       0.034760       0.000746       0.011719       0.002137      -0.016935      -0.033867      -0.019568       0.005034       0.014534              1.687702       1.837583       0.241168       0.351070       1.708632       0.170315       1.516891           0.000319
            8              H       6.042715      10.980336       1.443046       0.140736       1.057658 0.77738076E+01  0.74368083E+02                                 1.610165                            1.554334      -0.820604       2.504826                    0.999742       3.057980       7.950080       0.549373       1.165430      -0.739405       0.005382      -0.037336       0.002108       0.037780      -0.000509       0.011203       0.003245      -0.015604      -0.036710      -0.019615       0.005234       0.014381              1.609907       1.475477      -0.173225       0.107227       1.987938      -0.056506       1.366308           0.000372
            9              H       4.137201      11.677633       0.290568       0.097270       1.248699 0.91472630E+01  0.92994817E+02                                 1.927099                            1.774103      -1.188199       2.314955                    0.994872       3.695884      10.579025       0.466918       1.290321      -0.706446      -0.027528      -0.037509      -0.018402       0.050033      -0.001203       0.008555       0.006263      -0.020520      -0.035878      -0.018511       0.000924       0.017586              2.019580       2.197468       0.479677       0.503612       1.957873       0.339363       1.903399           0.000295
           10              H      -6.020651      11.519116       2.690204       0.093394       1.286646 0.10825262E+02  0.11431008E+03                                 1.949403                            1.915084      -0.991752       2.395914                    0.995710       3.779810      10.877522       0.456553       1.270482      -0.712147       0.008538      -0.035472      -0.006235       0.037014      -0.000977       0.004616       0.004229      -0.008484      -0.015319      -0.009341       0.001169       0.008171              1.984377       2.017163      -0.130804       0.005160       2.169305       0.108271       1.766662           0.000063
           11              H      -1.257213       0.708945       4.518498       0.098678       1.306773 0.11013252E+02  0.11663838E+03                                 1.959471                            1.923991      -1.000142       2.392788                    0.995487       3.764614      10.801761       0.458837       1.260439      -0.714531      -0.017862       0.032639       0.005509       0.037613      -0.004650      -0.006555       0.002283      -0.002431      -0.016923      -0.009521      -0.000451       0.009972              1.997114       1.965416      -0.107645      -0.007191       2.187837       0.088036       1.838089          -0.000010
           12              H      10.744489      -0.763001       4.841714       0.135323       1.123035 0.83331875E+01  0.81754822E+02                                 1.726573                            1.647830      -0.853844       2.487919                    0.999334       3.229250       8.722397       0.510927       1.221926      -0.724999      -0.025433       0.025208      -0.016316       0.039351      -0.004276       0.001433      -0.012130       0.010425      -0.043373      -0.020900       0.005570       0.015330              1.748780       1.756714      -0.239360       0.191632       1.819693      -0.388893       1.669932           0.000338
           13              H       4.211382      10.292089       5.915837       0.106868       1.254177 0.91449416E+01  0.92617512E+02                                 1.912904                            1.761621      -1.055473       2.380570                    0.997208       3.555954      10.035486       0.475246       1.272551      -0.711562      -0.050596      -0.003686      -0.007077       0.051222      -0.007964       0.003524      -0.008326       0.024786      -0.038882      -0.018542      -0.003648       0.022189              1.994029       2.707731       0.353425      -0.026722       1.667941      -0.080151       1.606414           0.000334
           14              H      -6.318443       9.164294       7.228291       0.105224       1.319884 0.95857403E+01  0.97294443E+02                                 1.913085                            1.754947      -1.041739       2.385249                    0.997617       3.444389       9.431437       0.500853       1.204852      -0.728298       0.028524      -0.030888       0.029169       0.051172      -0.004824       0.009640      -0.011226       0.015885      -0.040653      -0.021220       0.000348       0.020873              1.996350       1.798830      -0.270603       0.279647       2.090158      -0.532170       2.100061           0.000495
           15              H       0.317221      -2.017112       6.023576       0.124469       1.109784 0.80678785E+01  0.77987354E+02                                 1.660212                            1.577883      -0.912749       2.446563                    0.999025       3.210557       8.420605       0.547545       1.157234      -0.739891       0.034315       0.003691       0.004724       0.034835      -0.000218       0.006129      -0.011501       0.015384      -0.027701      -0.018794       0.004098       0.014696              1.693568       2.170851       0.247548      -0.048031       1.496238      -0.141556       1.413613           0.000360
           16              H      -1.678979       2.682358      13.411842       0.113449       1.229162 0.90215105E+01  0.90493780E+02                                 1.833122                            1.708372      -1.104609       2.348663                    0.997030       3.516549       9.678365       0.503326       1.213157      -0.724602      -0.020191      -0.020923       0.025206       0.038481       0.007586      -0.008066      -0.004970      -0.019028      -0.005900      -0.014542      -0.001790       0.016333              1.891301       1.997283       0.307358      -0.538737       1.746880      -0.183194       1.929739           0.000021
           17              H      -0.802202       1.603515      11.577018       0.098436       1.158904 0.81610708E+01  0.78959140E+02                                 1.691154                            1.569858      -0.822944       2.473227                    0.999198       3.297150       8.596052       0.559044       1.132413      -0.745381      -0.011173      -0.032704      -0.007223       0.035306       0.009268      -0.016083       0.008129      -0.015111       0.005403      -0.024980       0.011013       0.013967              1.746984       1.471989       0.270410      -0.019536       2.350237       0.208749       1.418726           0.000079
           18              H       0.758763       2.633352      10.205798       0.109135       1.228323 0.88395762E+01  0.88322378E+02                                 1.839556                            1.695618      -1.082006       2.355538                    0.997591       3.535477       9.748887       0.502586       1.219709      -0.722774       0.015881      -0.021411      -0.028244       0.038838      -0.000209      -0.008951       0.011852      -0.017546      -0.010533      -0.016740      -0.001464       0.018203              1.924769       1.821303      -0.170266      -0.531420       1.753289       0.358110       2.199716           0.000087
           19              H       0.396353       6.024524      12.412810       0.119683       1.155331 0.87352314E+01  0.87859642E+02                                 1.818306                            1.726026      -1.390512       2.218479                    0.993494       3.743422      10.686079       0.476146       1.278944      -0.707439       0.009898       0.035360       0.007835       0.037546       0.003197       0.004576       0.005971      -0.015551      -0.009866      -0.009566      -0.003386       0.012953              1.846233       1.553052       0.180293      -0.145623       2.282027       0.288981       1.703619           0.000080
           20              H       6.779053       0.696027       1.077387       0.483084       0.278535 0.14908167E+01  0.10204064E+02                                 0.890782                            0.865398      -1.332567       2.466076                    0.999977       2.145569       6.088438       0.475027       1.883820      -0.606521      -0.003297       0.005276      -0.002384       0.006663      -0.000885       0.005586      -0.007551       0.002191       0.002011      -0.009073      -0.000831       0.009904              0.912163       0.833182      -0.053932      -0.029486       1.060933       0.111491       0.842375          -0.000024
           21              H      -2.004844      10.355206       1.067593       0.090849       1.297833 0.95977651E+01  0.98279153E+02                                 1.939670                            1.789242      -1.187165       2.306900                    0.995655       3.696881      10.453892       0.478206       1.250834      -0.715401       0.010648      -0.047063      -0.000533       0.048256       0.005163      -0.009241      -0.001538      -0.027608      -0.037144      -0.019640      -0.001611       0.021250              2.020075       1.840454      -0.472806      -0.134352       2.599130       0.161098       1.620641           0.000259
           22              H      -3.909031      10.887540       2.242925       0.127609       1.083526 0.79372077E+01  0.76810912E+02                                 1.665917                            1.590247      -0.907484       2.450969                    0.998886       3.255170       8.689095       0.529734       1.194793      -0.730192      -0.017471      -0.027318       0.013653       0.035184       0.000797      -0.011741      -0.002285      -0.016925      -0.033813      -0.019586       0.005006       0.014579              1.692674       1.843322       0.242474      -0.352844       1.713615      -0.171192       1.521085           0.000320
           23              H       2.416047       1.908905       1.443046       0.140395       1.057173 0.77689984E+01  0.74308949E+02                                 1.609589                            1.553787      -0.822542       2.503729                    0.999725       3.057442       7.947410       0.549517       1.165330      -0.739437      -0.005260       0.037724       0.002192       0.038152      -0.000660      -0.011336      -0.003366      -0.015052      -0.036344      -0.019624       0.005548       0.014076              1.609335       1.474932      -0.173052      -0.107133       1.987195       0.056440       1.365879           0.000371
           24              H       4.321548       1.211589       0.290568       0.096956       1.247861 0.91383236E+01  0.92873550E+02                                 1.925591                            1.772737      -1.175899       2.319925                    0.995084       3.694441      10.570310       0.467334       1.289595      -0.706604       0.027647       0.037536      -0.018452       0.050137      -0.001100      -0.008474      -0.006431      -0.020371      -0.036197      -0.018513       0.000875       0.017639              2.017976       2.195618       0.479383      -0.502987       1.956466      -0.339155       1.901845           0.000298
           25              H       0.429926       1.370146       2.690204       0.093236       1.287336 0.10829617E+02  0.11433867E+03                                 1.947749                            1.913505      -0.982244       2.399121                    0.995799       3.780288      10.869093       0.457561       1.267878      -0.712692      -0.008179       0.035674      -0.006531       0.037178      -0.001046      -0.004676      -0.004174      -0.008658      -0.014650      -0.009300       0.001166       0.008134              1.982703       2.015437      -0.130452      -0.005168       2.167295      -0.108108       1.765376           0.000063
           26              H       1.257263      -0.708869       4.518498       0.098066       1.310726 0.11055841E+02  0.11720429E+03                                 1.963484                            1.927754      -1.003372       2.390943                    0.995483       3.770496      10.824496       0.458365       1.260500      -0.714511       0.017982      -0.032727       0.005376       0.037726      -0.004766       0.006634      -0.002361      -0.002484      -0.017070      -0.009627      -0.000536       0.010163              2.001214       1.969284      -0.108313       0.007291       2.192906      -0.088440       1.841452          -0.000011
           27              H       3.305065       0.763082       4.841714       0.135007       1.126385 0.83641642E+01  0.82143259E+02                                 1.730880                            1.651580      -0.857141       2.486356                    0.999267       3.233418       8.741065       0.509975       1.222948      -0.724774       0.025450      -0.025055      -0.016224       0.039226      -0.004365      -0.001516       0.012220       0.010108      -0.043557      -0.020979       0.005566       0.015413              1.753254       1.761105      -0.240586      -0.192590       1.824590       0.390700       1.674067           0.000335
           28              H       4.247429       2.597227       5.915837       0.107217       1.251155 0.91193445E+01  0.92287931E+02                                 1.909212                            1.758702      -1.049691       2.383267                    0.997260       3.552457      10.019797       0.475853       1.271898      -0.711697       0.050614       0.003418      -0.007152       0.051230      -0.007614      -0.003504       0.008254       0.024859      -0.039060      -0.018502      -0.003526       0.022029              1.989914       2.700812       0.352166       0.026567       1.665076       0.079881       1.603854           0.000328
           29              H       0.727769       3.725044       7.228291       0.105019       1.320169 0.95879735E+01  0.97324600E+02                                 1.913535                            1.755268      -1.043347       2.384681                    0.997627       3.445165       9.434502       0.500748       1.205012      -0.728260      -0.028595       0.031326       0.029384       0.051598      -0.004753      -0.009492       0.010967       0.015812      -0.040503      -0.020944       0.000314       0.020630              1.996847       1.799325      -0.270900      -0.279784       2.090902       0.532301       2.100313           0.000487
           30              H      -0.317155       2.017213       6.023576       0.124854       1.108794 0.80579688E+01  0.77857790E+02                                 1.658116                            1.576010      -0.907334       2.448611                    0.999068       3.209249       8.411875       0.548411       1.155909      -0.740197      -0.034021      -0.003707       0.004688       0.034542      -0.000186      -0.006114       0.011459       0.015390      -0.027703      -0.018758       0.004089       0.014669              1.691379       2.167740       0.246977       0.047895       1.494483       0.141182       1.411913           0.000360
           31              H       1.679127      -2.682134      13.411842       0.111399       1.212933 0.88683577E+01  0.88484923E+02                                 1.808920                            1.687621      -1.062083       2.366849                    0.997452       3.493494       9.556622       0.509732       1.204309      -0.726689       0.020618       0.021015       0.025088       0.038681       0.007634       0.008434       0.005043      -0.018725      -0.004633      -0.014805      -0.001535       0.016340              1.865494       1.969011       0.300566       0.527103       1.724031       0.179137       1.903440           0.000023
           32              H       0.802330      -1.603322      11.577018       0.098192       1.160682 0.81752148E+01  0.79121714E+02                                 1.691630                            1.570362      -0.817627       2.474859                    0.999239       3.300571       8.603344       0.559471       1.131180      -0.745665       0.011068       0.033024      -0.007418       0.035611       0.009179       0.015629      -0.008109      -0.015127       0.005344      -0.024548       0.010891       0.013657              1.747417       1.472707       0.270860       0.019674       2.350525      -0.208188       1.419019           0.000079
           33              H      -0.758650      -2.633182      10.205798       0.118303       1.211833 0.87299779E+01  0.87485368E+02                                 1.877316                            1.727377      -1.399991       2.240012                    0.995825       3.511442       9.891211       0.476861       1.281718      -0.709547      -0.013866       0.019215      -0.025270       0.034642       0.000233       0.008333      -0.010871      -0.017562      -0.012841      -0.016132      -0.001063       0.017195              1.966273       1.859155      -0.176162       0.549760       1.788966      -0.370461       2.250699           0.000086
           34              H      -5.986970       6.864901      12.412810       0.119646       1.156598 0.87475080E+01  0.88014832E+02                                 1.819641                            1.727208      -1.394024       2.216831                    0.993454       3.745843      10.695240       0.475991       1.278899      -0.707439      -0.009714      -0.035347       0.008006       0.037521       0.003224      -0.004748      -0.005850      -0.015511      -0.010083      -0.009717      -0.003202       0.012919              1.847627       1.554000       0.180273       0.145809       2.283868      -0.289574       1.705014           0.000080
           35              H       3.493114       6.393129       9.239414       0.483965       0.277357 0.14817326E+01  0.10120813E+02                                 0.886391                            0.861255      -1.328825       2.468416                    0.999989       2.134625       6.040184       0.477678       1.877262      -0.607385      -0.005983       0.000795      -0.002574       0.006562      -0.001388       0.009171      -0.001901      -0.000065       0.002140      -0.009035      -0.000848       0.009884              0.907575       1.058599       0.045863      -0.113004       0.825881      -0.017135       0.838246          -0.000031
           36              H      10.776496      -2.281314       9.229620       0.090976       1.291239 0.95375245E+01  0.97480169E+02                                 1.930349                            1.781394      -1.165102       2.315594                    0.995867       3.690455      10.416026       0.480297       1.247715      -0.716057       0.047261       0.009127      -0.000260       0.048135       0.013811      -0.002521       0.009064       0.010819      -0.036927      -0.019720      -0.001563       0.021283              2.010070       2.807889      -0.045938      -0.199255       1.608507       0.058665       1.613814           0.000244
           37              H       9.530399      -0.746199      10.404951       0.128944       1.078074 0.78880714E+01  0.76224550E+02                                 1.661191                            1.586010      -0.902423       2.454322                    0.998905       3.246535       8.662558       0.530041       1.195838      -0.729960       0.017854       0.026589       0.013509       0.034759       0.006692      -0.002703       0.011601       0.010481      -0.033867      -0.019568       0.005035       0.014533              1.687783       1.553034       0.117722       0.016548       1.993358       0.389881       1.516957           0.000311
           38              H       6.234977      -2.976040       9.605073       0.140731       1.057635 0.77735982E+01  0.74365645E+02                                 1.610154                            1.554324      -0.820581       2.504845                    0.999743       3.057923       7.949932       0.549368       1.165447      -0.739402      -0.036395      -0.009918       0.002106       0.037781       0.005351      -0.001482       0.011569       0.011406      -0.036715      -0.019616       0.005233       0.014383              1.609896       2.033252       0.068718      -0.094509       1.430138       0.075885       1.366299           0.000349
           39              H       2.042200       8.442508       8.452595       0.097282       1.248650 0.91468511E+01  0.92990105E+02                                 1.927099                            1.774102      -1.188226       2.314958                    0.994873       3.695827      10.579026       0.466900       1.290378      -0.706434      -0.023462      -0.040184      -0.018402       0.050039       0.006669       0.002342       0.010337       0.015775      -0.035880      -0.018507       0.000922       0.017585              2.019581       1.645582       0.240294       0.110932       2.509764       0.597063       1.903396           0.000275
           40              H       5.938914      -0.939533      10.852230       0.093396       1.286611 0.10824935E+02  0.11430622E+03                                 1.949405                            1.915086      -0.991763       2.395917                    0.995710       3.779774      10.877538       0.456540       1.270522      -0.712138      -0.035941      -0.006277      -0.006240       0.037014       0.002430       0.002043       0.005918       0.007222      -0.015309      -0.009339       0.001169       0.008170              1.984379       2.240716      -0.033846       0.097278       1.945758       0.047812       1.766663           0.000059
           41              H       8.175477      -0.871205      12.680524       0.098656       1.306905 0.11014566E+02  0.11665464E+03                                 1.959516                            1.924034      -1.000200       2.392742                    0.995486       3.764754      10.801930       0.458862       1.260344      -0.714551       0.037048      -0.003401       0.005504       0.037609      -0.002289       0.004706      -0.005105       0.008450      -0.016925      -0.009522      -0.000451       0.009973              1.997160       2.231271       0.007638       0.083627       1.922080       0.028424       1.838129          -0.000007
           42              H       7.639978      -3.335621      13.003741       0.135313       1.123101 0.83337798E+01  0.81761686E+02                                 1.726598                            1.647854      -0.853924       2.487872                    0.999333       3.229353       8.722592       0.510942       1.221875      -0.725010       0.033243      -0.013303      -0.016320       0.039350      -0.006728      -0.011696      -0.003513      -0.000879      -0.043375      -0.020899       0.005569       0.015330              1.748806       1.984512      -0.140566      -0.433040       1.591946       0.021051       1.669959           0.000342
           43              H       6.332317      -4.930008      14.077863       0.106869       1.254255 0.91456348E+01  0.92626229E+02                                 1.912971                            1.761677      -1.055495       2.380552                    0.997207       3.556078      10.035907       0.475243       1.272536      -0.711564       0.016747      -0.047883      -0.007078       0.051218      -0.014487      -0.009043      -0.000081      -0.005308      -0.038885      -0.018544      -0.003643       0.022187              1.994102       1.574592      -0.138108      -0.062902       2.801245      -0.056412       1.606468           0.000346
           44              H       3.897067      -2.149793      15.390317       0.105216       1.319931 0.95861620E+01  0.97299926E+02                                 1.913141                            1.754993      -1.041757       2.385236                    0.997617       3.444467       9.431751       0.500842       1.204862      -0.728295      -0.039684       0.013872       0.029173       0.051170      -0.009093      -0.014135       0.004375      -0.003811      -0.040659      -0.021222       0.000351       0.020871              1.996412       2.241671      -0.078551      -0.599533       1.647430       0.044784       2.100134           0.000519
           45              H       5.048034      -0.511583      14.185602       0.124482       1.109790 0.80679292E+01  0.77987736E+02                                 1.660186                            1.577861      -0.912774       2.446540                    0.999025       3.210601       8.420633       0.547565       1.157195      -0.739900      -0.010269       0.032947       0.004723       0.034832      -0.005767      -0.012991       0.001047      -0.010193      -0.027694      -0.018794       0.004097       0.014698              1.693540       1.422300      -0.077126      -0.110751       2.244720      -0.100395       1.413600           0.000378
           46              H       0.333534       5.971618       5.249815       0.113439       1.229134 0.90213240E+01  0.90492586E+02                                 1.833211                            1.708447      -1.104634       2.348677                    0.997030       3.516518       9.678716       0.503268       1.213289      -0.724573      -0.011158      -0.026854       0.025209       0.038485       0.012126      -0.001353      -0.009375       0.001920      -0.005909      -0.014535      -0.001796       0.016331              1.891396       1.562184       0.118611       0.046319       2.182168      -0.567194       1.929835          -0.000009
           47              H      -1.005111       6.346679       3.414992       0.098419       1.158876 0.81608464E+01  0.78956739E+02                                 1.691164                            1.569868      -0.822918       2.473250                    0.999198       3.297108       8.596041       0.559023       1.132458      -0.745371      -0.025560      -0.023267      -0.007216       0.035310       0.011851       0.013855      -0.011521      -0.003208       0.005395      -0.024979       0.011015       0.013964              1.746995       2.013746       0.505398       0.199285       1.808506       0.065145       1.418733           0.000084
           48              H      -0.681482       8.188537       2.043771       0.109108       1.228422 0.88404140E+01  0.88332320E+02                                 1.839603                            1.695658      -1.081994       2.355520                    0.997590       3.535622       9.749185       0.502602       1.219650      -0.722787      -0.025963       0.006044      -0.028240       0.038834       0.006268       0.014436      -0.003502       0.012292      -0.010534      -0.016747      -0.001457       0.018203              1.924820       1.888427      -0.141176       0.540026       1.686256      -0.345045       2.199778           0.000106
           49              H       2.573843       9.205514       4.250783       0.119667       1.155251 0.87344899E+01  0.87850391E+02                                 1.818241                            1.725970      -1.390381       2.218544                    0.993496       3.743270      10.685564       0.476146       1.278969      -0.707435       0.028504       0.023149       0.007839       0.037547       0.007862       0.003657       0.006573       0.005952      -0.009873      -0.009565      -0.003388       0.012953              1.846165       2.034875       0.389297       0.323041       1.800062      -0.018602       1.703558           0.000077
           50              H       4.965734       6.496243       9.239414       0.483064       0.278562 0.14909888E+01  0.10205469E+02                                 0.890813                            0.865428      -1.332451       2.466105                    0.999977       2.145641       6.088578       0.475039       1.883729      -0.606532       0.006157      -0.000934      -0.002384       0.006668      -0.001402      -0.009148       0.002116      -0.000201       0.002010      -0.009070      -0.000831       0.009900              0.912195       1.064286       0.046296       0.114024       0.829897       0.017316       0.842404          -0.000030
           51              H       3.273106       2.281469       9.229620       0.090831       1.297962 0.95989736E+01  0.98295088E+02                                 1.939827                            1.789377      -1.187254       2.306842                    0.995654       3.697168      10.455055       0.478177       1.250864      -0.715393      -0.047408      -0.008949      -0.000540       0.048248       0.013603       0.002266      -0.009093       0.011326      -0.037143      -0.019641      -0.001607       0.021247              2.020246       2.824470      -0.046121       0.201290       1.615502      -0.059163       1.620766           0.000238
           52              H       4.519215       0.746373      10.404951       0.127572       1.083762 0.79394438E+01  0.76838343E+02                                 1.666184                            1.590489      -0.907637       2.450864                    0.998884       3.255632       8.690797       0.529682       1.194820      -0.730184      -0.018109      -0.026894       0.013645       0.035177       0.006721       0.002579      -0.011683       0.010405      -0.033821      -0.019590       0.005012       0.014578              1.692951       1.557360       0.118346      -0.016641       2.000173      -0.391925       1.521320           0.000310
           53              H       7.814629       2.976201       9.605073       0.140322       1.057581 0.77729494E+01  0.74357435E+02                                 1.610128                            1.554283      -0.822746       2.503596                    0.999724       3.058089       7.950099       0.549366       1.165482      -0.739401       0.036695       0.010185       0.002183       0.038145       0.005044       0.001428      -0.011744       0.011239      -0.036351      -0.019629       0.005555       0.014073              1.609879       2.033192       0.068799       0.094464       1.430151      -0.075873       1.366294           0.000346
           54              H       6.416639       4.446851       8.452595       0.096926       1.247961 0.91392787E+01  0.92886244E+02                                 1.925738                            1.772863      -1.175910       2.319902                    0.995083       3.694714      10.571469       0.467301       1.289643      -0.706593       0.023423       0.040294      -0.018455       0.050129       0.006683      -0.002526      -0.010334       0.015521      -0.036193      -0.018512       0.000878       0.017634              2.018138       1.644434       0.240269      -0.110995       2.507983      -0.596486       1.901998           0.000273
           55              H       8.110706       0.939715      10.852230       0.093217       1.287332 0.10829610E+02  0.11433900E+03                                 1.947779                            1.913532      -0.982172       2.399148                    0.995799       3.780339      10.869389       0.457546       1.267914      -0.712685       0.035978       0.006695      -0.006545       0.037177       0.002446      -0.001971      -0.005947       0.007442      -0.014637      -0.009295       0.001162       0.008133              1.982736       2.238532      -0.033705      -0.097125       1.944274      -0.047770       1.765401           0.000058
           56              H       5.874162       0.871417      12.680524       0.098066       1.310736 0.11055964E+02  0.11720603E+03                                 1.963504                            1.927774      -1.003484       2.390899                    0.995483       3.770500      10.824562       0.458359       1.260511      -0.714509      -0.037183       0.003468       0.005364       0.037728      -0.002347      -0.004805       0.005149       0.008654      -0.017075      -0.009630      -0.000532       0.010161              2.001235       2.236599       0.007623      -0.084039       1.925629      -0.028510       1.841476          -0.000007
           57              H       6.409665       3.335838      13.003741       0.135002       1.126224 0.83626233E+01  0.82124349E+02                                 1.730740                            1.651451      -0.857144       2.486395                    0.999268       3.233074       8.739936       0.509984       1.222982      -0.724769      -0.033122       0.013375      -0.016237       0.039237      -0.006672       0.011813       0.003468      -0.000523      -0.043553      -0.020975       0.005561       0.015414              1.753111       1.990037      -0.141202       0.435027       1.595360      -0.021215       1.673935           0.000340
           58              H      -6.332162       4.930243      14.077863       0.107213       1.251115 0.91189602E+01  0.92282577E+02                                 1.909135                            1.758639      -1.049667       2.383283                    0.997260       3.552317      10.019148       0.475874       1.271860      -0.711706      -0.017014       0.047795      -0.007162       0.051236      -0.014280       0.008966       0.000069      -0.005865      -0.039060      -0.018501      -0.003530       0.022031              1.989827       1.571898      -0.137477       0.062709       2.793792       0.056153       1.603792           0.000347
           59              H      -3.896897       2.150050      15.390317       0.105023       1.319944 0.95858979E+01  0.97297239E+02                                 1.913242                            1.755020      -1.043195       2.384771                    0.997629       3.444799       9.432870       0.500813       1.204932      -0.728280       0.040123      -0.013780       0.029386       0.051607      -0.009026       0.013839      -0.004347      -0.003860      -0.040500      -0.020944       0.000306       0.020637              1.996529       2.242155      -0.078654       0.599532       1.647462      -0.044861       2.099969           0.000522
           60              H      -5.047878       0.511821      14.185602       0.124914       1.108456 0.80547694E+01  0.77817989E+02                                 1.657668                            1.575609      -0.907145       2.448728                    0.999070       3.208684       8.409504       0.548535       1.155780      -0.740229       0.010134      -0.032691       0.004684       0.034544      -0.005749       0.012943      -0.001053      -0.010245      -0.027706      -0.018756       0.004083       0.014674              1.690909       1.420413      -0.077002       0.110413       2.240748       0.100071       1.411566           0.000379
           61              H       8.125270       6.917687       5.249815       0.111360       1.213076 0.88697619E+01  0.88503606E+02                                 1.809167                            1.687838      -1.062128       2.366815                    0.997452       3.493815       9.558165       0.509655       1.204428      -0.726661       0.011075       0.027275       0.025087       0.038678       0.012054       0.001267       0.009746       0.001645      -0.004638      -0.014809      -0.001532       0.016341              1.865757       1.543572       0.115959      -0.045432       2.149987       0.554965       1.903712          -0.000003
           62              H       9.463894       6.542595       3.414992       0.098158       1.160832 0.81765778E+01  0.79138751E+02                                 1.691822                            1.570530      -0.817744       2.474786                    0.999238       3.300868       8.604522       0.559418       1.131233      -0.745651       0.025891       0.023291      -0.007412       0.035606       0.011794      -0.013658       0.011115      -0.003066       0.005344      -0.024550       0.010892       0.013658              1.747621       2.014004       0.505621      -0.198861       1.809685      -0.064802       1.419173           0.000084
           63              H       9.140250       4.700715       2.043771       0.118294       1.211993 0.87314043E+01  0.87503293E+02                                 1.877469                            1.727507      -1.400035       2.239957                    0.995826       3.511762       9.892338       0.476847       1.281701      -0.709549       0.023143      -0.005076      -0.025267       0.034638       0.006573      -0.013289       0.003320       0.011660      -0.012843      -0.016134      -0.001062       0.017196              1.966443       1.928860      -0.146014      -0.558700       1.719561       0.356992       2.250906           0.000100
           64              H       5.884950       3.683774       4.250783       0.119643       1.156611 0.87477108E+01  0.88018040E+02                                 1.819712                            1.727274      -1.394050       2.216820                    0.993453       3.745959      10.695903       0.475959       1.278966      -0.707424      -0.028561      -0.022976       0.008010       0.037521       0.007866      -0.003477      -0.006683       0.005886      -0.010081      -0.009715      -0.003202       0.012918              1.847702       2.036750       0.389646      -0.323703       1.801267       0.018542       1.705089           0.000074
           65              C      10.700683       1.627918       1.152478       0.090091      28.672607 0.34152370E+03  0.75891629E+04                                 8.255152                            6.224027       0.077865       2.030603                    0.999700      26.499238      75.031876       0.648007       0.425357      -1.054368      -0.025347      -0.050218       0.000908       0.056260       0.006623      -0.040105       0.004701      -0.040456       0.011694      -0.052245       0.019214       0.033032              9.764252      12.390689      -1.668486       4.996962       9.236604      -0.620342       7.665464          -0.004918
           66              C      11.843347       1.322449       1.857677      -0.214472      34.565828 0.44788286E+03  0.10578447E+05                                 9.140792                            6.991691       0.265312       2.048405                    0.999782      29.868937      85.277338       0.633603       0.409290      -1.071825      -0.004888      -0.000871       0.002466       0.005543       0.015522       0.009182       0.010491      -0.013803      -0.048583      -0.020688      -0.008593       0.029282             10.832648      14.393136      -2.691504       6.043396       9.583215      -1.570011       8.521593           0.002833
           67              C      12.203349      -0.025762       1.988270       0.136134      34.300615 0.40410193E+03  0.92810521E+04                                 9.373631                            6.780856       0.029056       2.028311                    0.999530      25.852827      72.249680       0.625015       0.426687      -1.063132       0.005105      -0.000030       0.014057       0.014955      -0.008589       0.001390      -0.012258       0.040868       0.008086      -0.028042       0.006326       0.021716             12.046202      16.745641      -1.415943       8.063606       8.876490      -0.912651      10.516477          -0.007657
           68              C       5.823067      11.891603       1.387545      -0.199257      33.203657 0.43414810E+03  0.10161653E+05                                 8.899227                            6.880182       0.358357       2.087218                    0.999755      29.301567      82.936298       0.640010       0.408877      -1.073453      -0.023442      -0.009211       0.003799       0.025471      -0.003308       0.004989       0.001451      -0.036930      -0.051273      -0.019818      -0.007510       0.027328             10.468682      13.785590      -0.398042       6.080320       8.710725      -0.026633       8.909730           0.003224
           69              C       4.678458      12.331120       0.695405       0.126248      26.812753 0.32957998E+03  0.72594203E+04                                 7.962468                            6.156637       0.083942       2.053570                    0.999455      25.655778      72.341879       0.644774       0.431278      -1.050650      -0.000674       0.043938       0.025414       0.050764       0.017629      -0.035133       0.011750      -0.013832       0.060373      -0.048119       0.006792       0.041327              9.292921      11.566823      -0.760089       4.841101       8.703342      -0.309376       7.608597          -0.005237
           70              C      -0.646073      -0.415009       2.837120      -0.089026      36.008677 0.45653239E+03  0.10917147E+05                                 9.793831                            7.197593      -0.395551       1.878893                    0.997376      29.004314      85.419409       0.601914       0.425534      -1.053404       0.013703       0.042379       0.024855       0.051006       0.014819       0.007690       0.016793      -0.004061       0.012354      -0.019071      -0.007922       0.026994             13.030133      18.861208       0.776194       5.721405       7.059892      -0.212925      13.169299          -0.000773
           71              C      -0.761477      -0.132722       4.361787      -0.100322      36.618690 0.47178212E+03  0.11370371E+05                                 9.909318                            7.321514      -0.446790       1.860446                    0.996753      29.305693      86.533114       0.596460       0.426080      -1.053483       0.033025      -0.020378      -0.026943       0.047242       0.004403      -0.009406       0.000483       0.038842       0.010892      -0.021829      -0.000823       0.022652             13.155185      13.997521       5.502592      -3.917103      11.577902      -4.164067      13.890132          -0.000562
           72              C      -1.345678      -1.266966       5.230227       0.133392      34.612667 0.40151028E+03  0.92063501E+04                                 9.402952                            6.750852       0.029541       2.027183                    0.999425      25.860214      72.201644       0.627572       0.425649      -1.063821       0.001073       0.005632      -0.020235       0.021031       0.019741      -0.007596      -0.003334      -0.017949       0.003372      -0.023152      -0.000171       0.023323             12.101586      12.350346       4.475365      -3.117294      13.047697      -7.060334      10.906715          -0.006605
           73              C      11.294080      -1.398436       5.266139      -0.196279      34.537325 0.44520042E+03  0.10503038E+05                                 9.159207                            6.982606       0.274710       2.057497                    0.999683      29.647381      84.694358       0.632173       0.410687      -1.070533       0.001016      -0.008979      -0.008237       0.012227      -0.019179       0.013894      -0.013599       0.007488      -0.029489      -0.019072      -0.014117       0.033190             10.887132      12.580202       3.534792      -2.259151      11.450729      -5.097668       8.630465           0.003143
           74              C       5.142294      10.413248       5.935426       0.080480      28.892394 0.35032784E+03  0.78285287E+04                                 8.295724                            6.307652       0.118938       2.046124                    0.999702      26.550091      75.199254       0.643589       0.425885      -1.054844       0.038586      -0.038199      -0.000585       0.054299      -0.019820       0.014741       0.030966       0.022312      -0.005812      -0.047482       0.021420       0.026062              9.727518      10.708405       2.496020      -1.125933      10.523748      -4.473778       7.950399          -0.003443
           75              C      -6.838691       9.728837       6.689597       0.117063      27.810203 0.32125893E+03  0.70205021E+04                                 8.076346                            6.033572       0.121408       2.060266                    0.999708      25.600596      71.550333       0.659581       0.424937      -1.056131      -0.038368       0.007870      -0.015735       0.042209      -0.019221       0.009674       0.024326      -0.017385       0.046463      -0.038096       0.004155       0.033941              9.597707       9.867774       2.352481      -1.064054      10.611014      -4.691500       8.314333          -0.005846
           76              C      -0.615052      -2.118937       5.977868      -0.217087      34.732617 0.43538905E+03  0.10206701E+05                                 9.135080                            6.874372       0.339389       2.071084                    0.999797      29.736391      84.468801       0.641916       0.407024      -1.073754      -0.003733      -0.016161       0.012076       0.020517       0.010122       0.008074      -0.002846       0.048656      -0.040081      -0.022126      -0.012052       0.034178             10.915456      10.385519       3.199381      -1.600730      12.792053      -6.137212       9.568796           0.003521
           77              C      -0.806655       4.486846      13.062507      -0.019385      40.935199 0.45470577E+03  0.10716247E+05                                10.277678                            7.044760       0.038965       2.012697                    0.999313      27.425494      76.708974       0.634981       0.409292      -1.078227       0.015456      -0.015352      -0.043629       0.048765       0.000523      -0.001011      -0.009364      -0.001679      -0.001519      -0.009123      -0.000678       0.009801             13.440993      11.503430      -0.724340      -7.801767      12.394981       4.515237      16.424569           0.008054
           78              C      -1.102753       3.145076      12.830706      -0.113466      34.346711 0.43929059E+03  0.10395556E+05                                 9.273010                            7.068542      -0.031682       1.954257                    0.999669      29.962575      87.542794       0.606836       0.426520      -1.053673       0.020144       0.010995      -0.016097       0.028032       0.008782      -0.004457      -0.028032       0.015023      -0.000594      -0.032413       0.003909       0.028504             10.623366       8.736492       0.140593      -4.590795      11.565753       3.212370      11.567852           0.000155
           79              C      -0.550962       2.491584      11.750053      -0.105380      33.967337 0.41650451E+03  0.96914124E+04                                 9.062942                            6.782380       0.085856       1.992651                    0.999801      29.312857      83.943519       0.635569       0.414167      -1.065226       0.002270       0.033312       0.008205       0.034383       0.020643      -0.016004       0.014138      -0.062625      -0.028152      -0.043981       0.000129       0.043852             10.441266       9.404264       1.222394      -4.844798      10.876886       1.713504      11.042646           0.000289
           80              C       0.361108       3.106393      10.914262      -0.126665      35.692860 0.46818830E+03  0.11243611E+05                                 9.495124                            7.287825      -0.045662       1.942808                    0.999662      30.497892      89.409157       0.599535       0.425409      -1.055642      -0.009686       0.018992       0.015867       0.026576      -0.016904      -0.008955       0.027399      -0.013381       0.039771      -0.027777      -0.012842       0.040619             10.840488      10.425983       2.100473      -5.460391      10.868754       0.305397      11.226728          -0.000326
           81              C       0.690438       4.481674      11.152593      -0.017633      41.811970 0.45893719E+03  0.10853893E+05                                10.437458                            7.097816      -0.071852       1.974245                    0.999170      27.715588      77.957135       0.629139       0.411649      -1.075406      -0.035620      -0.018775       0.022603       0.046175       0.002553       0.006766       0.001813      -0.005503       0.001019      -0.008327       0.000811       0.007516             13.720089      13.343129       1.887732      -9.205224      11.078923       0.506314      16.738215           0.005109
           82              C       0.143148       5.137744      12.226716      -0.137781      39.999488 0.47953190E+03  0.11630683E+05                                10.392874                            7.468612      -0.236729       1.882911                    0.999252      31.061275      92.692852       0.578928       0.436208      -1.044940      -0.014791      -0.017805      -0.001698       0.023210      -0.007738       0.041280      -0.006015      -0.016996      -0.062739      -0.052312       0.013994       0.038318             13.046258      12.324904       0.188250      -8.515502      10.089034       2.392405      16.724835           0.000712
           83              C      -1.463326       5.233141      14.221515       0.581874      25.624170 0.26369867E+03  0.55376306E+04                                 8.055776                            5.769463      -0.042096       2.037321                    0.999530      22.819548      64.497515       0.616163       0.473363      -1.018265      -0.039221       0.034842       0.040411       0.066222      -0.017800       0.071333      -0.035041       0.067332      -0.009593      -0.068119      -0.031469       0.099588             10.071318       8.508808       0.142301      -4.435854      10.364504       2.997286      11.340640           0.002733
           84              C       1.706375       5.177684      10.231916       0.566360      26.377641 0.27129921E+03  0.57122575E+04                                 8.118495                            5.795191       0.046401       2.061168                    0.999568      22.809382      63.617679       0.626655       0.464214      -1.027831       0.036673       0.019340      -0.051295       0.065956      -0.054651       0.055820      -0.023163       0.062324      -0.029217      -0.060812      -0.039649       0.100461             10.126316       9.499214       2.156251      -5.523787       8.923172       0.212422      11.956562           0.000108
           85              C      -2.241924      11.261319       1.152478       0.091177      28.604794 0.34051207E+03  0.75601427E+04                                 8.235447                            6.208966       0.092405       2.035226                    0.999682      26.467426      74.879297       0.649787       0.424558      -1.054993       0.025861       0.050493       0.000584       0.056733       0.006905       0.040313      -0.005135      -0.041427       0.011615      -0.052861       0.019810       0.033051              9.739975      12.354170      -1.664392      -4.981631       9.220286       0.619740       7.645468          -0.004904
           86              C      -3.384580      11.566799       1.857677      -0.213213      34.516619 0.44704245E+03  0.10553219E+05                                 9.130434                            6.983706       0.263559       2.047996                    0.999777      29.845630      85.177937       0.634184       0.409123      -1.071978       0.004427      -0.000721       0.002800       0.005288       0.016825      -0.009966      -0.011508      -0.014172      -0.049716      -0.021628      -0.009685       0.031313             10.820010      14.374897      -2.684969      -6.036583       9.572681       1.566634       8.512452           0.002832
           87              C       1.846173       0.025795       1.988270       0.137255      34.291279 0.40394871E+03  0.92771595E+04                                 9.374473                            6.781465       0.026490       2.027538                    0.999499      25.845830      72.241546       0.624691       0.426926      -1.062926      -0.005288      -0.000279       0.013752       0.014736      -0.008370      -0.001317       0.012244       0.039921       0.006553      -0.027438       0.006033       0.021406             12.047119      16.745957      -1.413735      -8.063959       8.877754       0.911554      10.517646          -0.007623
           88              C       2.635694       0.997637       1.387545      -0.199120      33.209222 0.43422563E+03  0.10163561E+05                                 8.899170                            6.879782       0.330815       2.080253                    0.999843      29.303584      82.932779       0.640192       0.408757      -1.073570       0.023690       0.009949       0.003713       0.025961      -0.005108      -0.005466      -0.001423      -0.035733      -0.050158      -0.019961      -0.006991       0.026952             10.469256      13.786233      -0.397364      -6.080969       8.710819       0.026449       8.910716           0.003219
           89              C       3.780296       0.558109       0.695405       0.127694      26.756891 0.32872142E+03  0.72358373E+04                                 7.952821                            6.149568       0.081645       2.053501                    0.999429      25.619816      72.218721       0.644990       0.431412      -1.050561       0.001690      -0.044284       0.025327       0.051043       0.017254       0.035017      -0.011583      -0.014908       0.057908      -0.047817       0.007228       0.040589              9.281247      11.551283      -0.758169      -4.833849       8.692981       0.308698       7.599476          -0.005213
           90              C       0.646104       0.415057       2.837120      -0.090360      36.064167 0.45729243E+03  0.10940343E+05                                 9.806593                            7.205693      -0.400284       1.877267                    0.997427      29.030497      85.528215       0.601285       0.425783      -1.053204      -0.013346      -0.042029       0.025667       0.051023       0.013131      -0.008244      -0.017263      -0.003252       0.014262      -0.018085      -0.008640       0.026725             13.049132      18.890957       0.781059      -5.732384       7.067116       0.211055      13.189323          -0.000773
           91              C       0.761525       0.132795       4.361787      -0.097803      36.478028 0.46978509E+03  0.11309481E+05                                 9.881550                            7.303965      -0.442580       1.862397                    0.996713      29.240585      86.273301       0.597466       0.425843      -1.053701      -0.033261       0.020607      -0.026614       0.047321       0.004924       0.009668      -0.001047       0.037483       0.008304      -0.021003      -0.001539       0.022541             13.113699      13.951356       5.479711       3.901467      11.546666       4.146753      13.843074          -0.000560
           92              C       1.345735       1.267054       5.230227       0.132912      34.647583 0.40204370E+03  0.92212930E+04                                 9.407615                            6.754380       0.033191       2.028044                    0.999421      25.876081      72.247654       0.627565       0.425529      -1.063937      -0.001324      -0.004484      -0.019874       0.020416       0.020044       0.007186       0.002946      -0.017025       0.001734      -0.022911      -0.000424       0.023335             12.107708      12.356903       4.479518       3.119140      13.056951       7.063714      10.909269          -0.006606
           93              C       2.755478       1.398524       5.266139      -0.195185      34.471876 0.44417304E+03  0.10472531E+05                                 9.145705                            6.972654       0.274969       2.057943                    0.999698      29.618995      84.582196       0.632895       0.410464      -1.070701      -0.000357       0.008832      -0.007936       0.011879      -0.018532      -0.013645       0.014553       0.006073      -0.031695      -0.020201      -0.012884       0.033084             10.869634      12.556730       3.523395       2.250830      11.435240       5.089971       8.616932           0.003134
           94              C       3.316518       2.476068       5.935426       0.079524      28.937710 0.35102734E+03  0.78487719E+04                                 8.308109                            6.317171       0.117574       2.045423                    0.999700      26.573460      75.309483       0.642554       0.426320      -1.054481      -0.038796       0.039002      -0.000766       0.055017      -0.019654      -0.014803      -0.030903       0.021447      -0.007421      -0.047246       0.021204       0.026042              9.742515      10.718009       2.499993       1.128556      10.544881       4.484394       7.964655          -0.003458
           95              C       1.248011       3.160492       6.689597       0.116731      27.802784 0.32118768E+03  0.70182122E+04                                 8.072614                            6.031161       0.119174       2.059612                    0.999694      25.599058      71.530858       0.660031       0.424692      -1.056335       0.037332      -0.007549      -0.015988       0.041307      -0.018460      -0.010450      -0.024614      -0.017155       0.046036      -0.037988       0.004036       0.033952              9.592628       9.863303       2.349625       1.062823      10.606737       4.687753       8.307843          -0.005859
           96              C       0.615118       2.119037       5.977868      -0.217411      34.723885 0.43527072E+03  0.10203378E+05                                 9.135086                            6.874925       0.335221       2.070079                    0.999805      29.730357      84.453286       0.641673       0.407200      -1.073623       0.004652       0.016800       0.012496       0.021449       0.010703      -0.007385       0.002089       0.048614      -0.044034      -0.021385      -0.013450       0.034835             10.914954      10.385051       3.199738       1.600785      12.793841       6.135799       9.565971           0.003514
           97              C       0.806799      -4.486627      13.062507      -0.019703      40.928027 0.45467047E+03  0.10714466E+05                                10.273752                            7.041572       0.045524       2.014679                    0.999290      27.425997      76.689667       0.635563       0.408953      -1.078525      -0.015712       0.015340      -0.043735       0.048938       0.001513       0.001887       0.009090      -0.004674      -0.004719      -0.008660      -0.001959       0.010619             13.438627      11.501172      -0.732328       7.804646      12.383984      -4.520427      16.430725           0.008060
           98              C       1.102894      -3.144862      12.830706      -0.109865      34.304877 0.43875516E+03  0.10381868E+05                                 9.286129                            7.080637      -0.064639       1.945962                    0.999637      29.897448      87.407276       0.604087       0.428503      -1.052234      -0.018864      -0.009697      -0.014565       0.025730       0.010116       0.006281       0.029396       0.014009       0.000098      -0.033403       0.001932       0.031471             10.639209       8.743309       0.128361       4.594248      11.585047      -3.233094      11.589272           0.000158
           99              C       0.551091      -2.491387      11.750053      -0.106729      34.006043 0.41704917E+03  0.97075437E+04                                 9.071989                            6.787611       0.083531       1.991631                    0.999802      29.341834      84.049586       0.635194       0.414265      -1.065132      -0.000678      -0.034159       0.009946       0.035584       0.020971       0.013002      -0.014001      -0.065624      -0.034473      -0.042268      -0.004176       0.046444             10.453314       9.417764       1.223218       4.855425      10.883152      -1.713952      11.059027           0.000293
          100              C      -0.360987      -3.106210      10.914262      -0.134480      35.884293 0.47180759E+03  0.11347960E+05                                 9.491488                            7.278018       0.001664       1.954004                    0.999700      30.650559      89.811937       0.604868       0.421010      -1.058799       0.013208      -0.022962       0.022584       0.034811      -0.014407       0.006774      -0.022828      -0.012846       0.031709      -0.023491      -0.010294       0.033785             10.840396      10.419835       2.082214       5.468184      10.860477      -0.325320      11.240875          -0.000315
          101              C      -6.281069       8.407730      11.152593      -0.018584      41.867546 0.45954357E+03  0.10871656E+05                                10.444759                            7.101762      -0.068599       1.974809                    0.999133      27.743383      78.043704       0.629072       0.411563      -1.075479       0.035889       0.017510       0.023385       0.046276       0.003345      -0.007940       0.001120      -0.002084       0.001268      -0.009431       0.001554       0.007877             13.729495      13.344612       1.883982       9.207281      11.094709      -0.517446      16.749164           0.005128
          102              C      -5.733768       7.751677      12.226716      -0.137811      40.007554 0.47964019E+03  0.11634347E+05                                10.396463                            7.470201      -0.239319       1.882205                    0.999255      31.067821      92.726414       0.578761       0.436295      -1.044854       0.014141       0.018028      -0.002787       0.023082      -0.007568      -0.041588       0.006348      -0.016682      -0.063436      -0.052659       0.013990       0.038670             13.052166      12.326703       0.183364       8.518986      10.094204      -2.400500      16.735591           0.000724
          103              C       1.463483      -5.232903      14.221515       0.581614      25.616089 0.26357142E+03  0.55340249E+04                                 8.054033                            5.767470      -0.039269       2.038306                    0.999556      22.810664      64.456860       0.616396       0.473264      -1.018367       0.040268      -0.033926       0.040222       0.066259      -0.017884      -0.070464       0.035102       0.069023      -0.010501      -0.067774      -0.031477       0.099251             10.070855       8.509271       0.141643       4.438620      10.360191      -2.996258      11.343101           0.002765
          104              C      -7.297016       7.711704      10.231916       0.566178      26.414445 0.27168947E+03  0.57230798E+04                                 8.126454                            5.800993       0.042818       2.059716                    0.999581      22.829701      63.708809       0.626017       0.464476      -1.027587      -0.037311      -0.018536      -0.051822       0.066492      -0.055855      -0.056399       0.023815       0.064415      -0.024942      -0.062529      -0.039620       0.102148             10.135601       9.508354       2.161235       5.528749       8.932523      -0.209735      11.965925           0.000119
          105              C       9.850874      -2.424384       9.314505       0.090072      28.672810 0.34152628E+03  0.75892388E+04                                 8.255214                            6.224064       0.077945       2.030626                    0.999701      26.499345      75.032408       0.648003       0.425359      -1.054366      -0.035992      -0.043219       0.000892       0.056251       0.019307       0.020275      -0.034938       0.017958       0.011657      -0.052265       0.019226       0.033039              9.764335      10.954312      -2.291539      -2.557582      10.673174       4.337498       7.665521          -0.004943
          106              C       9.115930      -1.497643      10.019704      -0.214473      34.564953 0.44786807E+03  0.10578024E+05                                 9.140697                            6.991612       0.265278       2.048406                    0.999782      29.868342      85.275687       0.633601       0.409294      -1.071821       0.001139      -0.004806       0.002432       0.005505       0.015637       0.005960       0.012583      -0.013249      -0.048578      -0.020676      -0.008590       0.029266             10.832537      12.309870      -3.594972      -3.845131      11.666260       4.919494       8.521482           0.002808
          107              C       7.735805      -1.703870      10.150296       0.136167      34.298839 0.40407954E+03  0.92804217E+04                                 9.373423                            6.780745       0.029135       2.028355                    0.999530      25.851889      72.246922       0.625009       0.426697      -1.063125      -0.002068       0.004692       0.014036       0.014943      -0.020788      -0.011792      -0.003628      -0.015394       0.008120      -0.028052       0.006352       0.021701             12.045889      11.156186      -3.840162      -4.045909      14.465344       7.034225      10.516138          -0.007659
          108              C       7.158392      -2.814925       9.549571      -0.199258      33.202653 0.43413327E+03  0.10161231E+05                                 8.899140                            6.880130       0.358386       2.087245                    0.999755      29.300783      82.934065       0.640002       0.408885      -1.073447       0.000868      -0.025163       0.003783       0.025460       0.011214      -0.000650       0.005145       0.030030      -0.051256      -0.019802      -0.007505       0.027307             10.468571       9.804837      -2.124644      -2.443953      12.691270       5.567494       8.909605           0.003183
          109              C       2.426334       9.199108       8.857431       0.126265      26.812103 0.32957136E+03  0.72591985E+04                                 7.962446                            6.156630       0.083806       2.053541                    0.999454      25.655284      72.340830       0.644761       0.431288      -1.050641       0.040579       0.016869       0.025417       0.050767       0.017097       0.024767      -0.027575      -0.016286       0.060372      -0.048134       0.006790       0.041344              9.292889       9.711681      -1.564714      -2.210232      10.558439       4.318159       7.608549          -0.005270
          110              C       6.901153      -0.757794      10.999147      -0.089028      36.007890 0.45652296E+03  0.10916881E+05                                 9.793776                            7.197579      -0.395586       1.878894                    0.997375      29.003940      85.418565       0.601906       0.425541      -1.053398       0.033418       0.029442       0.024840       0.050997       0.011594       0.012342       0.013730      -0.018864       0.012444      -0.019074      -0.007906       0.026980             13.030041       8.361877      -3.777949      -2.472017      17.559097       5.163869      13.169149          -0.000782
          111              C       7.206050      -0.751337      12.523813      -0.100323      36.619216 0.47178674E+03  0.11370498E+05                                 9.909364                            7.321504      -0.446754       1.860447                    0.996754      29.305994      86.533764       0.596467       0.426075      -1.053488      -0.031845       0.022184      -0.026955       0.047253      -0.011180       0.004186      -0.008441      -0.032964       0.010826      -0.021820      -0.000842       0.022662             13.155320       7.943429       2.876557      -2.261494      17.632151      -5.250995      13.890379          -0.000557
          112              C       6.397951      -1.738643      13.392253       0.133360      34.614223 0.40152764E+03  0.92068520E+04                                 9.403200                            6.750971       0.029458       2.027143                    0.999425      25.860975      72.204279       0.627570       0.425646      -1.063823       0.004725       0.003217      -0.020249       0.021040       0.020040      -0.000050      -0.008303      -0.016574       0.003364      -0.023148      -0.000184       0.023333             12.101997       9.669848       3.312728      -5.236995      15.728922      -5.669740      10.907220          -0.006604
          113              C       6.838321      -3.084277      13.428166      -0.196292      34.538809 0.44522116E+03  0.10503654E+05                                 9.159436                            6.982747       0.274596       2.057445                    0.999683      29.648372      84.697829       0.632169       0.410684      -1.070534      -0.008661      -0.002642      -0.008260       0.012256      -0.015845      -0.018023       0.007336       0.022895      -0.029497      -0.019089      -0.014119       0.033208             10.887439       9.048877       2.003028      -3.777810      14.982673      -4.101296       8.630768           0.003166
          114              C       6.073029      -4.027762      14.097452       0.080465      28.893362 0.35034006E+03  0.78288760E+04                                 8.295880                            6.307737       0.118910       2.046103                    0.999702      26.550790      75.201772       0.643588       0.425881      -1.054846      -0.050407       0.020195      -0.000588       0.054305      -0.021684       0.022527       0.025842       0.013662      -0.005804      -0.047464       0.021428       0.026036              9.727729       8.730663       1.638132      -3.656365      12.501909      -2.813297       7.950617          -0.003417
          115              C       4.622011      -2.402426      14.851623       0.117048      27.810843 0.32126551E+03  0.70206946E+04                                 8.076490                            6.033641       0.121355       2.060243                    0.999708      25.601041      71.552246       0.659575       0.424939      -1.056129       0.022499      -0.032071      -0.015716       0.042211      -0.006780       0.018453       0.018547       0.039939       0.046479      -0.038082       0.004155       0.033927              9.597914       8.775830       1.878814      -3.880786      11.703299      -2.843193       8.314614          -0.005819
          116              C       5.325600      -1.407384      14.139895      -0.217115      34.734818 0.43541972E+03  0.10207611E+05                                 9.135475                            6.874624       0.339306       2.071037                    0.999797      29.737614      84.473381       0.641902       0.407025      -1.073752      -0.013344      -0.009861       0.012069       0.020517      -0.010860      -0.005836       0.006270      -0.048059      -0.040055      -0.022152      -0.012041       0.034193             10.915986      10.075392       3.064880      -4.993706      13.103166      -3.911055       9.569401           0.003555
          117              C       1.641871       7.489965       4.900481      -0.019400      40.934003 0.45469077E+03  0.10715831E+05                                10.277622                            7.044746       0.038941       2.012704                    0.999313      27.424855      76.707582       0.634966       0.409304      -1.078217      -0.020228       0.008055      -0.043631       0.048762       0.000959      -0.008218      -0.004643       0.000358      -0.001567      -0.009157      -0.000652       0.009809             13.440870      12.782598      -0.169441       7.246810      11.115690      -5.360637      16.424321           0.008025
          118              C       0.528739       6.684387       4.668679      -0.113465      34.345141 0.43926622E+03  0.10394869E+05                                 9.272896                            7.068453      -0.031735       1.954266                    0.999669      29.961392      87.539801       0.606824       0.426533      -1.053661       0.002077       0.022840      -0.016090       0.028015       0.000488      -0.023948      -0.015218      -0.023069      -0.000638      -0.032418       0.003951       0.028467             10.623227      11.014912       1.128930       4.773779       9.287106      -2.933383      11.567661           0.000101
          119              C      -0.290360       6.930562       3.588027      -0.105387      33.966713 0.41649551E+03  0.96911617E+04                                 9.062903                            6.782354       0.085834       1.992654                    0.999801      29.312377      83.942274       0.635563       0.414173      -1.065221       0.029648       0.015339       0.008211       0.034376       0.036966       0.019323      -0.009067       0.012647      -0.028184      -0.043975       0.000127       0.043848             10.441219       9.751151       1.372850       3.499880      10.529912      -3.762840      11.042595           0.000292
          120              C      -0.089268       8.011960       2.752235      -0.126688      35.693607 0.46820026E+03  0.11243948E+05                                 9.495132                            7.287827      -0.045584       1.942817                    0.999663      30.498602      89.410857       0.599547       0.425398      -1.055650       0.021280      -0.001338       0.015884       0.026588      -0.006644       0.028726       0.002671       0.033866       0.039786      -0.027773      -0.012883       0.040656             10.840497       9.265034       1.596900       2.453052      12.029715      -4.887919      11.226740          -0.000290
          121              C       1.041384       8.861362       2.990567      -0.017665      41.811941 0.45894064E+03  0.10853971E+05                                10.437348                            7.097772      -0.071708       1.974288                    0.999170      27.715786      77.957133       0.629151       0.411641      -1.075414      -0.003041      -0.040154       0.022609       0.046182       0.003778      -0.001027       0.006893      -0.000003       0.001027      -0.008304       0.000802       0.007501             13.719892      10.059060       0.463309       4.127484      14.362691      -8.243362      16.737924           0.005133
          122              C       1.861057       8.620342       4.064689      -0.137814      39.999836 0.47953793E+03  0.11630885E+05                                10.393044                            7.468746      -0.236729       1.882914                    0.999252      31.061226      92.693421       0.578912       0.436218      -1.044933      -0.010446      -0.020661      -0.001701       0.023214       0.000913      -0.021931       0.035487       0.022927      -0.062751      -0.052318       0.014001       0.038317             13.046441      10.305779      -0.687654       5.583488      12.108505      -6.860350      16.725039           0.000706
          123              C       2.587844       7.184500       6.059488       0.581873      25.624087 0.26369819E+03  0.55376147E+04                                 8.055756                            5.769458      -0.042055       2.037338                    0.999530      22.819437      64.497044       0.616164       0.473363      -1.018265       0.047605      -0.022104       0.040374       0.066218      -0.036759      -0.060510       0.051506      -0.020006      -0.009595      -0.068094      -0.031494       0.099589             10.071274       9.966704       0.774667       4.514867       8.906569      -2.876832      11.340550           0.002717
          124              C       1.275639      10.070363       2.069890       0.566373      26.376841 0.27129099E+03  0.57120272E+04                                 8.118318                            5.795099       0.046436       2.061187                    0.999568      22.808710      63.614977       0.626662       0.464213      -1.027834       0.003141       0.041332      -0.051324       0.065972      -0.060094      -0.043440       0.042029       0.037261      -0.029186      -0.060851      -0.039615       0.100466             10.126067       7.439823       1.263078       2.392840      10.982161      -4.982954      11.956217           0.000144
          125              C       4.198729       2.424540       9.314505       0.091149      28.606721 0.34053489E+03  0.75608216E+04                                 8.235966                            6.209267       0.092150       2.035131                    0.999682      26.468610      74.884971       0.649753       0.424571      -1.054979       0.036026       0.043816       0.000564       0.056728       0.019814      -0.020739       0.034937       0.018235       0.011603      -0.052835       0.019790       0.033045              9.740675      10.932577      -2.281647       2.551183      10.643448      -4.324004       7.646001          -0.004958
          126              C       4.933681       1.497811      10.019704      -0.213264      34.520730 0.44710038E+03  0.10554997E+05                                 9.131267                            6.984221       0.263374       2.047903                    0.999777      29.848125      85.188519       0.634148       0.409131      -1.071966      -0.002410       0.003773       0.002770       0.005264       0.016686      -0.006596      -0.013746      -0.014884      -0.049771      -0.021657      -0.009687       0.031345             10.821094      12.294714      -3.588196       3.839829      11.655297      -4.915255       8.513271           0.002799
          127              C       6.313807       1.704039      10.150296       0.137218      34.293044 0.40396949E+03  0.92777762E+04                                 9.374795                            6.781631       0.026550       2.027546                    0.999499      25.846770      72.245231       0.624683       0.426924      -1.062924       0.001849      -0.004979       0.013725       0.014717      -0.020317       0.011779       0.003620      -0.015049       0.006517      -0.027448       0.005995       0.021453             12.047611      11.156360      -3.838472       4.045269      14.468453      -7.035620      10.518020          -0.007653
          128              C       6.891213       2.815085       9.549571      -0.199169      33.212878 0.43427640E+03  0.10165126E+05                                 8.899903                            6.880215       0.330706       2.080182                    0.999843      29.306004      82.943285       0.640163       0.408761      -1.073559      -0.000313       0.025666       0.003672       0.025929       0.009570       0.000873      -0.005595       0.031906      -0.050235      -0.019994      -0.006991       0.026985             10.470188       9.805790      -2.124533       2.444346      12.693388      -5.568739       8.911387           0.003170
          129              C       6.032509       3.690257       8.857431       0.127655      26.758487 0.32874060E+03  0.72363943E+04                                 7.953219                            6.149787       0.081676       2.053497                    0.999429      25.620821      72.223186       0.644969       0.431418      -1.050554      -0.041295      -0.016077       0.025300       0.051028       0.017215      -0.024556       0.027499      -0.015049       0.057894      -0.047795       0.007217       0.040577              9.281793       9.699793      -1.561729       2.206977      10.545677      -4.312136       7.599910          -0.005277
          130              C       7.148468       0.757978      10.999147      -0.090343      36.063849 0.45728307E+03  0.10940078E+05                                 9.806600                            7.205653      -0.400237       1.877284                    0.997428      29.030227      85.527654       0.601282       0.425787      -1.053200      -0.033256      -0.028977       0.025654       0.051027       0.010180      -0.012585      -0.014417      -0.016943       0.014339      -0.018115      -0.008623       0.026739             13.049257       8.369191      -3.782912       2.474783      17.589153      -5.175324      13.189425          -0.000783
          131              C       6.843588       0.751546      12.523813      -0.097819      36.477632 0.46978398E+03  0.11309431E+05                                 9.881417                            7.303918      -0.442563       1.862407                    0.996713      29.240438      86.272353       0.597474       0.425838      -1.053705       0.032133      -0.022312      -0.026619       0.047317      -0.010295      -0.004781       0.008471      -0.032802       0.008246      -0.020976      -0.001566       0.022541             13.113431       7.926379       2.866254       2.251678      17.571071       5.228987      13.842843          -0.000556
          132              C      -6.397803       1.738867      13.392253       0.132941      34.645178 0.40201483E+03  0.92204532E+04                                 9.407234                            6.754183       0.033194       2.028063                    0.999421      25.874811      72.243102       0.627568       0.425535      -1.063934      -0.003575      -0.003000      -0.019890       0.020430       0.019891      -0.000193       0.007726      -0.017607       0.001784      -0.022898      -0.000379       0.023277             12.107145       9.675018       3.316347       5.238898      15.737594       5.672158      10.908825          -0.006590
          133              C      -6.838173       3.084502      13.428166      -0.195136      34.467075 0.44410303E+03  0.10470422E+05                                 9.144815                            6.972078       0.275013       2.058001                    0.999698      29.616159      84.571028       0.632927       0.410461      -1.070707       0.008243       0.003195      -0.007975       0.011906      -0.014854       0.018752      -0.006728       0.022915      -0.031635      -0.020162      -0.012883       0.033045             10.868498       9.039432       1.997918       3.773542      14.949967       4.089903       8.616095           0.003162
          134              C      -6.072874       4.027998      14.097452       0.079516      28.936478 0.35101317E+03  0.78483365E+04                                 8.307734                            6.316952       0.117798       2.045499                    0.999700      26.572789      75.305781       0.642582       0.426308      -1.054494       0.051230      -0.020078      -0.000791       0.055030      -0.021283      -0.022450      -0.025895       0.014068      -0.007424      -0.047269       0.021227       0.026042              9.742021       8.746597       1.644959       3.664783      12.515178       2.819644       7.964286          -0.003410
          135              C      -4.621847       2.402674      14.851623       0.116744      27.801332 0.32117282E+03  0.70177704E+04                                 8.072242                            6.030984       0.119255       2.059649                    0.999694      25.598102      71.526394       0.660050       0.424687      -1.056344      -0.021784       0.031242      -0.015999       0.041311      -0.006375      -0.018433      -0.019406       0.038671       0.046044      -0.038016       0.004053       0.033963              9.592104       8.773017       1.876776       3.877401      11.695887       2.840216       8.307407          -0.005802
          136              C      -5.325445       1.407621      14.139895      -0.217404      34.721166 0.43523625E+03  0.10202306E+05                                 9.134552                            6.874643       0.335335       2.070140                    0.999805      29.728543      84.445356       0.641692       0.407199      -1.073630       0.013569       0.010939       0.012486       0.021439      -0.010414       0.004846      -0.005939      -0.048828      -0.043968      -0.021369      -0.013438       0.034806             10.914250      10.075659       3.065636       4.991791      13.101603       3.909925       9.565490           0.003553
          137              C       6.816929       5.399334       4.900481      -0.019735      40.929945 0.45468478E+03  0.10714969E+05                                10.274342                            7.041853       0.045437       2.014655                    0.999290      27.426415      76.693326       0.635522       0.408973      -1.078504       0.020326      -0.008327      -0.043738       0.048944       0.002739       0.007596       0.005338       0.000980      -0.004723      -0.008663      -0.001955       0.010618             13.439573      12.779856      -0.178144      -7.253531      11.106900       5.361633      16.431963           0.008032
          138              C       7.930059       6.204908       4.668679      -0.109932      34.308578 0.43880380E+03  0.10383425E+05                                 9.287151                            7.081265      -0.064777       1.945910                    0.999637      29.899309      87.417684       0.604023       0.428531      -1.052204      -0.001381      -0.021171      -0.014561       0.025732       0.001805       0.024458       0.017471      -0.024350       0.000084      -0.033395       0.001918       0.031477             10.640512      11.042655       1.125210      -4.795034       9.288102       2.928748      11.590779           0.000101
          139              C       8.749146       5.958715       3.588027      -0.106766      34.009618 0.41709325E+03  0.97089272E+04                                 9.072921                            6.788170       0.083321       1.991552                    0.999802      29.343634      84.059137       0.635133       0.414289      -1.065105      -0.031062      -0.014226       0.009960       0.035587       0.038299      -0.018019       0.006368       0.014229      -0.034505      -0.042283      -0.004176       0.046459             10.454487       9.759074       1.370904      -3.505056      10.544051       3.772920      11.060335           0.000294
          140              C       8.548044       4.877303       2.752235      -0.134487      35.886883 0.47184053E+03  0.11349023E+05                                 9.492125                            7.278386       0.001524       1.953949                    0.999700      30.651915      89.818856       0.604835       0.421023      -1.058784      -0.026327       0.002970       0.022594       0.034819      -0.005149      -0.023647      -0.002855       0.029828       0.031732      -0.023487      -0.010311       0.033799             10.841232       9.270985       1.583664      -2.474693      12.010836       4.887695      11.241875          -0.000292
          141              C       7.417395       4.027905       2.990567      -0.018587      41.869340 0.45955751E+03  0.10872122E+05                                10.445222                            7.101964      -0.068637       1.974796                    0.999133      27.743843      78.046749       0.629047       0.411574      -1.075466       0.001790       0.039891       0.023382       0.046273       0.003055       0.004184      -0.006830      -0.003472       0.001279      -0.009429       0.001557       0.007871             13.730268      10.075854       0.465923      -4.138855      14.364753       8.241619      16.750198           0.005136
          142              C       6.597734       4.268943       4.064689      -0.137840      40.010286 0.47967270E+03  0.11635424E+05                                10.397244                            7.470670      -0.239467       1.882158                    0.999254      31.068786      92.732834       0.578713       0.436320      -1.044831       0.010916       0.020148      -0.002772       0.023082       0.000920       0.022365      -0.035628       0.022443      -0.063424      -0.052655       0.013992       0.038662             13.053265      10.314674      -0.689825      -5.592801      12.108042       6.860874      16.737081           0.000706
          143              C       5.870969       5.704818       6.059488       0.581621      25.616493 0.26357359E+03  0.55340912E+04                                 8.054183                            5.767525      -0.039302       2.038297                    0.999555      22.810800      64.457722       0.616387       0.473269      -1.018362      -0.047109       0.023460       0.040244       0.066251      -0.037426       0.060238      -0.050674      -0.021053      -0.010459      -0.067763      -0.031488       0.099251             10.071138       9.964042       0.772476      -4.515401       8.905870       2.879750      11.343502           0.002724
          144              C       7.183129       2.818889       2.069890       0.566179      26.414766 0.27169067E+03  0.57231224E+04                                 8.126563                            5.801019       0.042736       2.059682                    0.999581      22.829944      63.709991       0.626012       0.464478      -1.027584      -0.002169      -0.041613      -0.051811       0.066488      -0.061676       0.044278      -0.042271       0.037554      -0.024930      -0.062534      -0.039605       0.102139             10.135814       7.445773       1.266526      -2.392533      10.995443       4.988917      11.966227           0.000143
          145              N       9.899216       0.719223       0.571342      -0.216599      35.953002 0.51821647E+03  0.12503598E+05                                 9.137670                            7.393546       0.091163       2.055386                    0.999316      27.676839      76.015385       0.641736       0.395572      -1.097478       0.110824      -0.038093       0.088772       0.147016       0.034011      -0.051869       0.024229      -0.085032       0.016541      -0.090929       0.037496       0.053434             10.556428      12.192473      -0.565845       4.567915      11.144399       0.039417       8.332413           0.038111
          146              N       5.917518       9.526476       6.617771      -0.195558      37.308600 0.51032434E+03  0.12285168E+05                                 9.428818                            7.382637      -0.173499       1.974971                    0.998407      27.603592      76.114670       0.635277       0.400505      -1.092378       0.059898       0.094797      -0.085148       0.140800      -0.043584       0.047753       0.034603       0.047780       0.050610      -0.087411       0.022946       0.064464             11.083864      12.612152       1.606683      -0.482404      11.633433      -4.419760       9.006006           0.045088
          147              N      -1.440463      12.170003       0.571342      -0.218880      36.077759 0.52038088E+03  0.12570301E+05                                 9.162104                            7.411711       0.087955       2.053536                    0.999321      27.735277      76.247342       0.640523       0.395865      -1.097154      -0.110298       0.038021       0.087743       0.145979       0.032948       0.052283      -0.024215      -0.084774       0.017935      -0.090728       0.037929       0.052798             10.586740      12.230836      -0.567526      -4.585118      11.172352      -0.038376       8.357033           0.038107
          148              N       2.541301       3.362852       6.617771      -0.195006      37.318850 0.51048276E+03  0.12291178E+05                                 9.434330                            7.386589      -0.180991       1.972688                    0.998452      27.607230      76.156648       0.634681       0.400810      -1.092060      -0.060003      -0.094926      -0.083980       0.140228      -0.043622      -0.047807      -0.034929       0.046827       0.048784      -0.087480       0.023357       0.064123             11.090986      12.618165       1.608569       0.485170      11.643346       4.424016       9.011449           0.045068
          149              N       3.745400       9.367956       8.733368      -0.216594      35.953144 0.51821903E+03  0.12503644E+05                                 9.137597                            7.393489       0.091200       2.055396                    0.999316      27.676905      76.014896       0.641750       0.395564      -1.097486      -0.079066       0.086519       0.088778       0.147032       0.054283       0.042866      -0.037940       0.008419       0.016519      -0.090925       0.037491       0.053434             10.556340      11.723342      -0.769208      -1.781526      11.613351       4.206331       8.332327           0.038110
          150              N       4.951005      -3.669436      14.779798      -0.195589      37.309657 0.51033793E+03  0.12285629E+05                                 9.429145                            7.382838      -0.173576       1.974944                    0.998407      27.604018      76.117309       0.635253       0.400516      -1.092366       0.063136       0.092672      -0.085126       0.140785      -0.047225       0.012737       0.057581       0.030994       0.050638      -0.087412       0.022940       0.064472             11.084315      10.615646       0.740620      -3.863037      13.630828      -2.201503       9.006472           0.045112
          151              N       4.713442       3.521407       8.733368      -0.218844      36.076265 0.52034971E+03  0.12569390E+05                                 9.161938                            7.411525       0.088077       2.053586                    0.999321      27.734530      76.245408       0.640525       0.395869      -1.097149       0.078756      -0.086054       0.087720       0.145954       0.053464      -0.043029       0.038342       0.009820       0.017923      -0.090743       0.037938       0.052804             10.586594      11.754267      -0.774168       1.789331      11.648626      -4.221673       8.356888           0.038000
          152              N      -4.950842       3.669684      14.779798      -0.195052      37.320445 0.51051332E+03  0.12292065E+05                                 9.434495                            7.386759      -0.181040       1.972657                    0.998452      27.608025      76.158656       0.634682       0.400804      -1.092067      -0.063206      -0.092832      -0.084007       0.140250      -0.046887      -0.013011      -0.057751       0.031684       0.048776      -0.087455       0.023340       0.064115             11.091155      10.623453       0.743428       3.865688      13.638375       2.205644       9.011637           0.045186
          153              O      -1.214442       6.447307      14.373655      -0.550329      40.502852 0.59795665E+03  0.14810972E+05                                 9.509017                            7.684754       0.061998       2.060110                    0.997232      28.360992      76.497467       0.667684       0.370358      -1.126410      -0.029198      -0.016999      -0.001653       0.033826      -0.007133       0.043515       0.002015      -0.016445      -0.065674      -0.055276       0.018478       0.036798             11.030231       7.429974       1.195503      -0.516042      16.147847       4.351839       9.512872           0.037296
          154              O      -2.199723       4.517796      14.986460      -0.566186      40.486176 0.58393339E+03  0.14358820E+05                                 9.511553                            7.538946       0.229842       2.111259                    0.997378      28.407325      76.010978       0.682435       0.364997      -1.132039       0.008817       0.024686      -0.002030       0.026292       0.009819      -0.009319      -0.046757       0.059697       0.036824      -0.064616       0.016753       0.047863             11.549022      14.191242       2.507896      -6.331525       8.240820      -1.203789      12.215004           0.034564
          155              O       2.142202       6.304204      10.522485      -0.556275      28.168136 0.43174081E+03  0.97918113E+04                                 7.156985                            6.305660       0.917389       2.348144                    0.999506      26.717164      67.463086       0.781982       0.345358      -1.153976       0.005122      -0.029347      -0.022446       0.037301       0.014028       0.040210      -0.016681       0.016982      -0.183501      -0.079417       0.024223       0.055193              7.614601       6.566504       2.230101      -1.342605      10.089134       0.471740       6.188166          -0.000349
          156              O       2.030262       4.515169       9.163997      -0.597983      48.904690 0.66113818E+03  0.16720810E+05                                10.727548                            7.987767       0.091193       2.057534                    0.996606      29.013898      77.983006       0.669193       0.361901      -1.137781      -0.005900       0.043155       0.013945       0.045734      -0.036570       0.004397       0.014399       0.024280       0.131804      -0.062414       0.015797       0.046616             13.668734      11.546157      -1.265111      -7.507910       9.307872       3.428875      20.152173           0.043434
          157              O      -4.376153       6.442151      14.373655      -0.549359      40.472156 0.59747041E+03  0.14795602E+05                                 9.503827                            7.681220       0.062298       2.060261                    0.997261      28.350077      76.454105       0.667905       0.370318      -1.126464       0.029459       0.018253      -0.001639       0.034694      -0.006809      -0.043293      -0.002171      -0.017960      -0.065320      -0.055274       0.019261       0.036013             11.023866       7.426304       1.194383       0.516653      16.136706      -4.348723       9.508587           0.037333
          158              O       2.199888      -4.517545      14.986460      -0.566394      40.478000 0.58372983E+03  0.14352789E+05                                 9.512085                            7.538502       0.230873       2.111779                    0.997310      28.401997      75.997907       0.682326       0.365081      -1.131956      -0.008549      -0.024289      -0.001377       0.025786       0.010397       0.009498       0.046546       0.062118       0.035957      -0.065322       0.017265       0.048056             11.551512      14.193839       2.509483       6.335784       8.240570       1.206321      12.220127           0.034483
          159              O       6.316660       6.585189      10.522485      -0.555552      28.135183 0.43107312E+03  0.97725852E+04                                 7.149927                            6.299457       0.922308       2.349839                    0.999526      26.705598      67.413019       0.782638       0.345213      -1.154133      -0.004421       0.029957      -0.022739       0.037869       0.014887      -0.040307       0.016104       0.016248      -0.184025      -0.079545       0.024017       0.055528              7.606757       6.559782       2.228096       1.340473      10.078935      -0.471216       6.181554          -0.000350
          160              O       6.428585       8.374201       9.163997      -0.599275      49.017784 0.66281491E+03  0.16774354E+05                                10.742154                            7.998027       0.091580       2.057024                    0.996731      29.045987      78.103080       0.668725       0.361913      -1.137736       0.005186      -0.043699       0.013003       0.045886      -0.038419      -0.005731      -0.015557       0.027542       0.133423      -0.065391       0.017962       0.047429             13.688174      11.563997      -1.261290       7.521606       9.318624      -3.426741      20.181901           0.043562
          161              O       3.602698       7.895986       6.211629      -0.550311      40.502897 0.59796005E+03  0.14811053E+05                                 9.508942                            7.684725       0.062064       2.060128                    0.997232      28.361185      76.497584       0.667693       0.370353      -1.126415      -0.004000      -0.033611      -0.001663       0.033889       0.001132      -0.015440       0.040702       0.021651      -0.065621      -0.055242       0.018477       0.036764             11.030101      13.894319       3.999416       4.197668       9.683267       1.258264       9.512718           0.037286
          162              O       2.224612       6.224260       6.824434      -0.566135      40.483910 0.58389549E+03  0.14357642E+05                                 9.511170                            7.538662       0.230013       2.111324                    0.997379      28.406480      76.007850       0.682454       0.364993      -1.132043       0.019184       0.017831      -0.001996       0.026267      -0.015073      -0.039218      -0.027154      -0.055200       0.036889      -0.064657       0.016763       0.047895             11.548535       7.351658      -0.458642       1.415043      15.079499      -6.287377      12.214450           0.034411
          163              O       2.135696      10.918475       2.360458      -0.556212      28.163211 0.43164694E+03  0.97891200E+04                                 7.156088                            6.304919       0.917627       2.348269                    0.999505      26.714909      67.454779       0.782041       0.345352      -1.153985      -0.028916      -0.006974      -0.022391       0.037230       0.003378      -0.031305       0.030279      -0.032086      -0.183481      -0.079422       0.024216       0.055207              7.613610       7.902014       2.809434       0.966862       8.751475      -1.043796       6.187342          -0.000304
          164              O       0.538953      10.103866       1.001970      -0.597988      48.904100 0.66113325E+03  0.16720633E+05                                10.727436                            7.987735       0.091020       2.057482                    0.996605      29.013832      77.982381       0.669195       0.361901      -1.137783       0.041956       0.011685       0.014001       0.045748      -0.033829       0.011448       0.009747       0.036747       0.131718      -0.062361       0.015778       0.046582             13.668527      10.585733      -1.681522       6.133054      10.268017      -5.523457      20.151832           0.043593
          165              O       4.856116       4.993335       6.211629      -0.549299      40.470175 0.59743081E+03  0.14794372E+05                                 9.503535                            7.680944       0.062471       2.060329                    0.997262      28.349117      76.450800       0.667920       0.370316      -1.126466       0.004975       0.034256      -0.001582       0.034652       0.001903       0.015256      -0.040611       0.022218      -0.065419      -0.055321       0.019274       0.036047             11.023598      13.885089       3.995930      -4.195184       9.677313      -1.256575       9.508393           0.037206
          166              O       6.234209       6.665071       6.824434      -0.566370      40.479280 0.58375015E+03  0.14353403E+05                                 9.512252                            7.538608       0.230930       2.111793                    0.997310      28.402411      75.999137       0.682325       0.365079      -1.131958      -0.018898      -0.017578      -0.001401       0.025847      -0.015578       0.038881       0.027246      -0.057597       0.035925      -0.065283       0.017241       0.048043             11.551783       7.351186      -0.458793      -1.414734      15.083666       6.292730      12.220496           0.034473
          167              O       6.323076       1.970781       2.360458      -0.555633      28.137326 0.43111301E+03  0.97737072E+04                                 7.150222                            6.299688       0.922445       2.349851                    0.999527      26.706959      67.417018       0.782636       0.345206      -1.154139       0.029270       0.007911      -0.022709       0.037881       0.004228       0.030796      -0.030563      -0.032838      -0.183960      -0.079513       0.023997       0.055516              7.607089       7.895167       2.807326      -0.965781       8.744276       1.042348       6.181824          -0.000312
          168              O       7.919804       2.785368       1.001970      -0.599365      49.021571 0.66286632E+03  0.16776024E+05                                10.742821                            7.998401       0.091651       2.057032                    0.996731      29.046891      78.107045       0.668700       0.361919      -1.137729      -0.042140      -0.012632       0.012989       0.045870      -0.036312      -0.011991      -0.011448       0.037286       0.133446      -0.065400       0.017964       0.047435             13.689234      10.595729      -1.681783      -6.137402      10.288344       5.537512      20.183629           0.043581
          169              O       7.024754       0.000006       0.760701      -0.917655      38.317450 0.72866759E+03  0.19239644E+05                                 9.632407                            8.773089      -0.744569       1.759179                    0.998559      32.728437      95.558638       0.585641       0.396102      -1.091720       0.000061       0.001047      -0.011622       0.011669       0.011562      -0.000173       0.000015       0.092518       0.147353      -0.072241       0.023122       0.049119             10.694854       9.910093       1.400313       0.000574      13.069804       0.002905       9.104664           0.057220
          170              O       4.229422       6.444683       8.922727      -0.917614      38.316691 0.72864836E+03  0.19239006E+05                                 9.632254                            8.772949      -0.744516       1.759200                    0.998559      32.728088      95.557242       0.585648       0.396100      -1.091722       0.000922       0.000363      -0.011655       0.011697      -0.025872       0.000105      -0.000207      -0.080070       0.147349      -0.072226       0.023107       0.049118             10.694683      11.546874       2.110246       0.002373      11.432653       0.001684       9.104523           0.057138

******************************************************
Auxiliary information for the entire system
The total spin magnetic moment of the unit cell is   7.999554
The total net atomic charge of the unit cell is   -0.000002
Accuracy of reproducing the electrostatic potential in the unit cell:
  The inner radius (bohr) =    5.0000
  The outer radius (bohr) =   12.0000
  Valid grid points have density less than (e/(bohr^3)) =    0.0001
  The number of valid grid points were=       178407
  The rms potential error without charges in kcal/mol is=      7.25526
  The rms potential error with partial charges in kcal/mol is=      1.37250
  The RRMSE value at monopole order=      0.18917
  The rms potential error with partial charges and cloud penetration in kcal/mol is=      1.37146
  The RRMSE value at monopole order with cloud penetration is=      0.18903
  The rms potential error with partial charges and atomic dipoles in kcal/mol is=      0.50647
  The RRMSE value at dipole order=      0.06981
  The rms potential error with partial charges, atomic dipoles and cloud penetration in kcal/mol is=      0.49592
  The RRMSE value at dipole order with cloud penetration=      0.06835

******************************************************
The electron densities and ab initio electrostatic potential were computed in VASP using the PBE functional and
projector augmented wave method. See the main text of the journal article for a description of computational details.
The atomic charges, dipoles, and quadrupoles were computed with the DDEC6 method as described in
(a) T. A. Manz and N. Gabaldon Limas, RSC Adv. 6 (2016) 47771-47801 DOI: 10.1039/c6ra04656h
(b) N. Gabaldon Limas and T. A. Manz, RSC Adv. 8 (2018) 2678-2707 DOI: 10.1039/c7ra11829e.
For each atom in the material, the electron cloud parameters were fit to the spherically averaged atom-in-material
electron density using radial positions for which this density was between 10^-4 and 10^-2 electrons per cubic bohr.
The polarizabilities, dispersion coefficients, and quantum Drude oscillator (QDO) parameters were fit using the MCLF method.
The magnetic structure of the system was optimized in VASP from the default ferromagnetic initial guess using spin polarization.
The atomic spin moments (ASMs) were computed on this optimized magnetic structure using the DDEC6 partition as inputs
to the method of T. A. Manz and D. S. Sholl, J. Chem. Theory Comput. 7 (2011) 4146-4164 DOI: 10.1021/ct200539n.
The RMSE and RRMSE were computed using a uniform grid with Ewald summation.
