# Supplementary material for: A collection of forcefield precursors for metal–organic frameworks
Source: RSC Adv. 2019 Nov 13;9(63):36492–507. doi: 10.1039/c9ra07327b (PMC9075174; doi:10.1039/c9ra07327b)
Supplement: RA-009-C9RA07327B-s4514 [file RA-009-C9RA07327B-s4514.xyz]

  128
jmolscript: load "" {1 1 1} spacegroup "x,y,z" unitcell [{     10.853700     0.000000     0.000000 }, {     -4.839506     9.715039     0.000000 }, {      0.000000     0.000000    18.340000 }]
Zn     5.655639     3.217912    13.755000     0.850624
Zn     8.205158     1.639607    13.755000     0.850623
Zn     0.358555     6.497127     4.585000     0.850624
Zn    -2.190964     8.075432     4.585000     0.850624
H      3.701086     0.915157    17.107552     0.100806
H      2.733745     9.626632    17.435838     0.117096
H      2.982238     3.144758    15.068144     0.097984
H      0.925215     4.271703    15.005788     0.128081
H     -0.994187     4.937183    13.789846     0.116177
H     -0.693989     3.942363    17.107552     0.100805
H      6.287546     4.945926    17.435838     0.117095
H      0.024859     1.712761    15.068144     0.097984
H      2.081882     0.585817    15.005788     0.128080
H     -0.838222     9.635376    13.789846     0.116177
H      6.845306     5.994179    10.402448     0.100805
H     -1.383572     2.975716    10.074162     0.117096
H      4.529088     5.643466    12.441856     0.097984
H      2.603175     6.982199    12.504212     0.128081
H      1.151677     8.403509    13.720154     0.116176
H      2.175985     8.578379    10.402448     0.100805
H      4.390669     1.881803    10.074162     0.117095
H      4.492203     8.929092    12.441856     0.097984
H      6.418116     7.590360    12.504212     0.128080
H     -2.984086     6.169050    13.720154     0.116176
H      2.313108     8.799882     1.232448     0.100805
H      3.280449     0.088407     0.904162     0.117095
H      3.031956     6.570281     3.271856     0.097984
H      5.088979     5.443336     3.334212     0.128081
H      7.008381     4.777856     4.550154     0.116177
H      6.708183     5.772676     1.232448     0.100804
H     -0.273352     4.769113     0.904162     0.117095
H      5.989335     8.002278     3.271856     0.097984
H      3.932312     9.129222     3.334212     0.128080
H      6.852416     0.079663     4.550154     0.116177
H     -0.831112     3.720860     7.937552     0.100805
H      7.397766     6.739323     8.265838     0.117094
H      1.485106     4.071573     5.898144     0.097984
H      3.411019     2.732840     5.835788     0.128081
H      4.862517     1.311530     4.619846     0.116176
H      3.838209     1.136660     7.937552     0.100804
H      1.623525     7.833236     8.265838     0.117095
H      1.521991     0.785947     5.898144     0.097984
H     -0.403922     2.124679     5.835788     0.128080
H      8.998280     3.545989     4.619846     0.116176
C      5.972469     1.098771    15.717380     0.597404
C      5.675171     0.516840    17.063536    -0.017006
C      4.424665     0.541128    17.613736    -0.107365
C      1.846561     9.673264    17.798970    -0.106240
C      2.890429     3.915161    14.503272     0.090210
C      1.667675     4.604928    14.497770    -0.189361
C     -0.960637     5.896057    13.766004    -0.119354
C      7.888328     3.758749    15.717380     0.597404
C      8.185626     4.340679    17.063536    -0.017006
C     -1.417568     4.316392    17.613736    -0.107365
C      7.174730     4.899294    17.798970    -0.106240
C      0.116668     0.942359    14.503272     0.090211
C      1.339422     0.252591    14.497770    -0.189361
C     -0.871772     8.676501    13.766004    -0.119354
C      7.693732     3.879215    11.792620     0.597404
C      8.082051     4.404799    10.446464    -0.017006
C      7.502729     5.513285     9.896264    -0.107365
C     -1.820894     3.749034     9.711030    -0.106240
C      3.798573     5.382132    13.006728     0.090211
C      2.635960     6.169050    13.012230    -0.189361
C      0.308358     7.945930    13.743996    -0.119346
C      6.167065     0.978304    11.792620     0.597404
C      5.778746     0.452721    10.446464    -0.017006
C      1.518562     9.059274     9.896264    -0.107365
C      4.827991     1.108486     9.711030    -0.106240
C      5.222718     9.190427    13.006728     0.090211
C      6.385331     8.403509    13.012230    -0.189361
C     -2.140767     6.626628    13.743996    -0.119345
C      0.041725     8.616268     2.622620     0.597404
C      0.339023     9.198199     1.276464    -0.017007
C      1.589529     9.173911     0.726264    -0.107359
C      4.167633     0.041775     0.541030    -0.106234
C      3.123765     5.799878     3.836728     0.090210
C      4.346519     5.110111     3.842230    -0.189361
C      6.974831     3.818982     4.573996    -0.119354
C     -1.874134     5.956290     2.622620     0.597404
C     -2.171432     5.374360     1.276464    -0.017007
C      7.431762     5.398647     0.726264    -0.107359
C     -1.160536     4.815745     0.541030    -0.106234
C      5.897526     8.772680     3.836728     0.090210
C      4.674772     9.462448     3.842230    -0.189361
C      6.885966     1.038538     4.573996    -0.119354
C     -1.679538     5.835824     6.547380     0.597404
C     -2.067857     5.310240     7.893536    -0.017007
C     -1.488535     4.201754     8.443736    -0.107360
C      7.835088     5.966005     8.628970    -0.106234
C      2.215621     4.332907     5.333272     0.090211
C      3.378234     3.545989     5.327770    -0.189361
C      5.705836     1.769109     4.596004    -0.119346
C     -0.152871     8.736735     6.547380     0.597404
C      0.235448     9.262318     7.893536    -0.017007
C      4.495632     0.655765     8.443736    -0.107359
C      1.186203     8.606553     8.628970    -0.106234
C      0.791476     0.524612     5.333272     0.090211
C     -0.371137     1.311530     5.327770    -0.189361
C      8.154961     3.088411     4.596004    -0.119345
C      1.533505     5.769762    13.755000     0.140798
C      0.276479     6.547936    13.755000     0.052737
C     -3.365914     8.802797    13.755000     0.140798
C     -2.108888     8.024622    13.755000     0.052737
C      4.480689     3.945277     4.585000     0.140798
C      5.737715     3.167103     4.585000     0.052738
C      9.380108     0.912242     4.585000     0.140798
C      8.123082     1.690417     4.585000     0.052737
N      3.929858     4.286275    13.755000    -0.200587
N      9.930939     0.571244    13.755000    -0.200587
N      2.084336     5.428764     4.585000    -0.200586
N     -3.916745     9.143795     4.585000    -0.200587
O      5.089472     1.810689    15.165529    -0.565126
O      7.116951     0.832385    15.237972    -0.565100
O      8.771325     3.046831    15.165529    -0.565126
O      6.743846     4.025135    15.237972    -0.565100
O      6.662785     4.352143    12.344471    -0.565126
O      8.442479     2.973579    12.272028    -0.565100
O      7.198012     0.505376    12.344471    -0.565126
O      5.418318     1.883940    12.272028    -0.565100
O      0.924722     7.904350     3.174471    -0.565126
O     -1.102757     8.882654     3.102028    -0.565100
O     -2.757131     6.668208     3.174471    -0.565126
O     -0.729652     5.689904     3.102028    -0.565100
O     -0.648591     5.362896     5.995529    -0.565126
O     -2.428285     6.741460     6.067972    -0.565100
O     -1.183818     9.209663     5.995529    -0.565126
O      0.595876     7.831099     6.067972    -0.565100

The following XYZ coordinates are in angstroms. Other properties are in atomic units.
The sperically averaged electron density of each atom fit to a function of the form exp(a - br)
eigen_1, eigen_2 and eigen_3 are the three eigenvalues of traceless quadrupole moment tensor
  atom number  atomic symbol              X              Y              Z     net charge C6 coefficient C8 coefficient C10 coefficient fluctuating dipole atomic polarizability isotropic forcefield polarizability              a              b squared Pearson coefficient          <r^3>          <r^4>         wp_QDO          m_QDO          q_QDO       dipole_x       dipole_y       dipole_z         dipole            Qxy            Qxz            Qyz     Q(x^2-y^2)  Q(3z^2 - R^2)        eigen_1        eigen_2        eigen_3 static polarizability      alpha(xx)      alpha(xy)      alpha(xz)      alpha(yy)      alpha(yz)      alpha(zz) atomic spin moment
            1             Zn       5.655639       3.217912      13.755000       0.850624     102.276204 0.19721027E+04  0.63674585E+05                                18.128399                           14.762313       0.276342       1.940919                    0.996725      47.272337     130.592756       0.457782       0.414391      -1.132248      -0.002543       0.001574       0.000000       0.002990       0.071134       0.001472       0.002378      -0.070870       0.181865      -0.109782       0.048514       0.061268             22.053614      21.632741      -0.388853       0.093249      21.245341       0.150633      23.282762           0.000006
            2             Zn       8.205158       1.639607      13.755000       0.850623     102.276210 0.19721030E+04  0.63674600E+05                                18.128401                           14.762316       0.276342       1.940918                    0.996725      47.272341     130.592776       0.457782       0.414391      -1.132248       0.002543      -0.001574      -0.000000       0.002990       0.071134      -0.001472      -0.002378      -0.070870       0.181865      -0.109782       0.048514       0.061268             22.053616      21.632746      -0.388854      -0.093253      21.245340      -0.150633      23.282761           0.000006
            3             Zn       0.358555       6.497127       4.585000       0.850624     102.276189 0.19721023E+04  0.63674571E+05                                18.128397                           14.762312       0.276342       1.940919                    0.996725      47.272333     130.592743       0.457782       0.414391      -1.132248       0.002543      -0.001574       0.000000       0.002990       0.071134       0.001472       0.002378      -0.070870       0.181865      -0.109782       0.048514       0.061268             22.053612      21.632739      -0.388852       0.093250      21.245340       0.150633      23.282759           0.000007
            4             Zn      -2.190964       8.075432       4.585000       0.850624     102.276192 0.19721027E+04  0.63674585E+05                                18.128397                           14.762313       0.276342       1.940919                    0.996725      47.272336     130.592754       0.457782       0.414391      -1.132248      -0.002543       0.001574       0.000000       0.002990       0.071134      -0.001472      -0.002378      -0.070870       0.181865      -0.109782       0.048514       0.061268             22.053611      21.632741      -0.388854      -0.093254      21.245337      -0.150633      23.282756           0.000006
            5              H       3.701086       0.915157      17.107552       0.100806       1.225054 0.90559223E+01  0.90662805E+02                                 1.803268                            1.689955      -1.049001       2.359692                    0.997561       3.557819       9.690447       0.517322       1.182629      -0.731346      -0.028934       0.014594      -0.017410       0.036787      -0.008730       0.000919      -0.005501       0.029400      -0.007811      -0.017529      -0.001137       0.018666              1.847612       1.974642      -0.238688       0.431328       1.569465      -0.298816       1.998729           0.000002
            6              H       2.733745       9.626632      17.435838       0.117096       1.203395 0.90838247E+01  0.90583558E+02                                 1.760353                            1.680079      -1.050187       2.372640                    0.997876       3.373510       9.030011       0.527113       1.165257      -0.737530       0.037241      -0.003314      -0.015404       0.040437      -0.006636      -0.001776      -0.005444       0.028228      -0.018440      -0.015868      -0.002814       0.018682              1.774641       2.134645       0.005223      -0.361766       1.415338      -0.088808       1.773941           0.000002
            7              H       2.982238       3.144758      15.068144       0.097984       1.263580 0.89789168E+01  0.90198785E+02                                 1.886274                            1.715018      -1.038843       2.373591                    0.997262       3.600182      10.002037       0.496346       1.228414      -0.720429       0.003577      -0.037373       0.030737       0.048521       0.003040      -0.011998      -0.013387       0.002330       0.001404      -0.016524      -0.003103       0.019626              1.978236       1.704435      -0.237958       0.119620       2.454269      -0.579667       1.776003           0.000002
            8              H       0.925215       4.271703      15.005788       0.128081       1.057569 0.75719254E+01  0.73600713E+02                                 1.731160                            1.619701      -1.209959       2.311223                    0.994926       3.565730      10.057547       0.484993       1.299256      -0.703559      -0.030106      -0.011742       0.017196       0.036606      -0.001964      -0.006238      -0.011943       0.003645      -0.008143      -0.015501       0.004004       0.011497              1.780249       2.147380       0.175719      -0.391970       1.591136      -0.196822       1.602230           0.000003
            9              H      -0.994187       4.937183      13.789846       0.116177       1.092596 0.81148965E+01  0.81224783E+02                                 1.848861                            1.737246      -1.336212       2.242386                    0.992966       3.914069      11.650852       0.438763       1.394668      -0.682961      -0.004775      -0.041040      -0.000422       0.041319      -0.002641      -0.000337       0.003005      -0.003762      -0.047849      -0.016295       0.004785       0.011510              1.909356       1.698842       0.116826       0.024523       2.555697      -0.072448       1.473529           0.000001
           10              H      -0.693989       3.942363      17.107552       0.100805       1.225055 0.90559290E+01  0.90662890E+02                                 1.803269                            1.689956      -1.049002       2.359692                    0.997561       3.557820       9.690451       0.517322       1.182630      -0.731346       0.028934      -0.014594      -0.017410       0.036787      -0.008730      -0.000919       0.005501       0.029400      -0.007811      -0.017529      -0.001137       0.018666              1.847613       1.974644      -0.238689      -0.431329       1.569466       0.298817       1.998730           0.000002
           11              H       6.287546       4.945926      17.435838       0.117095       1.203395 0.90838296E+01  0.90583621E+02                                 1.760354                            1.680079      -1.050187       2.372640                    0.997876       3.373511       9.030015       0.527113       1.165257      -0.737529      -0.037241       0.003314      -0.015404       0.040437      -0.006636       0.001776       0.005444       0.028228      -0.018440      -0.015868      -0.002814       0.018682              1.774642       2.134646       0.005223       0.361766       1.415339       0.088808       1.773942           0.000002
           12              H       0.024859       1.712761      15.068144       0.097984       1.263580 0.89789196E+01  0.90198818E+02                                 1.886274                            1.715018      -1.038844       2.373591                    0.997262       3.600184      10.002042       0.496346       1.228414      -0.720429      -0.003577       0.037373       0.030737       0.048521       0.003040       0.011998       0.013387       0.002330       0.001404      -0.016524      -0.003103       0.019626              1.978235       1.704435      -0.237958      -0.119620       2.454268       0.579667       1.776003           0.000002
           13              H       2.081882       0.585817      15.005788       0.128080       1.057570 0.75719361E+01  0.73600838E+02                                 1.731161                            1.619702      -1.209959       2.311222                    0.994926       3.565732      10.057552       0.484993       1.299255      -0.703559       0.030106       0.011742       0.017196       0.036606      -0.001964       0.006238       0.011943       0.003645      -0.008143      -0.015501       0.004004       0.011497              1.780250       2.147381       0.175719       0.391970       1.591137       0.196823       1.602231           0.000003
           14              H      -0.838222       9.635376      13.789846       0.116177       1.092597 0.81149070E+01  0.81224913E+02                                 1.848862                            1.737247      -1.336212       2.242386                    0.992966       3.914070      11.650856       0.438763       1.394667      -0.682961       0.004775       0.041040      -0.000422       0.041319      -0.002641       0.000337      -0.003005      -0.003762      -0.047849      -0.016295       0.004785       0.011510              1.909357       1.698843       0.116826      -0.024523       2.555699       0.072448       1.473530           0.000001
           15              H       6.845306       5.994179      10.402448       0.100805       1.225053 0.90559124E+01  0.90662689E+02                                 1.803268                            1.689955      -1.049001       2.359692                    0.997561       3.557817       9.690443       0.517322       1.182631      -0.731346      -0.025964       0.019391       0.017410       0.036787      -0.016992      -0.005334      -0.001630      -0.003773      -0.007811      -0.017529      -0.001137       0.018666              1.847612       1.840545      -0.305489      -0.459790       1.703563       0.252840       1.998729           0.000002
           16              H      -1.383572       2.975716      10.074162       0.117096       1.203395 0.90838245E+01  0.90583557E+02                                 1.760353                            1.680079      -1.050186       2.372640                    0.997876       3.373509       9.030009       0.527113       1.165257      -0.737529       0.019572      -0.031857       0.015404       0.040437      -0.015263      -0.004081      -0.004017      -0.006410      -0.018440      -0.015868      -0.002814       0.018682              1.774642       1.554177      -0.283934       0.081815       1.995807      -0.363412       1.773941           0.000002
           17              H       4.529088       5.643466      12.441856       0.097984       1.263579 0.89789084E+01  0.90198683E+02                                 1.886273                            1.715018      -1.038843       2.373591                    0.997262       3.600182      10.002037       0.496346       1.228414      -0.720429       0.035047       0.013463      -0.030737       0.048521       0.000901      -0.006633      -0.016708      -0.006257       0.001404      -0.016524      -0.003103       0.019626              1.978235       2.495131       0.155925      -0.572190       1.663570      -0.151395       1.776003           0.000002
           18              H       2.603175       6.982199      12.504212       0.128081       1.057570 0.75719303E+01  0.73600773E+02                                 1.731161                            1.619701      -1.209960       2.311222                    0.994926       3.565731      10.057551       0.484993       1.299256      -0.703559      -0.002914       0.032184      -0.017196       0.036606      -0.002638      -0.007908      -0.010909       0.000940      -0.008143      -0.015501       0.004004       0.011497              1.780249       1.561464      -0.116153      -0.001400       2.177053      -0.438609       1.602230           0.000003
           19              H       1.151677       8.403509      13.720154       0.116176       1.092602 0.81149448E+01  0.81225376E+02                                 1.848866                            1.737250      -1.336215       2.242384                    0.992966       3.914078      11.650881       0.438763       1.394666      -0.682961       0.034605       0.022573       0.000422       0.041319      -0.000089       0.002840       0.001039       0.006483      -0.047850      -0.016295       0.004785       0.011510              1.909362       2.292098       0.412353      -0.075782       1.962455      -0.010353       1.473532           0.000001
           20              H       2.175985       8.578379      10.402448       0.100805       1.225055 0.90559318E+01  0.90662925E+02                                 1.803269                            1.689956      -1.049003       2.359691                    0.997561       3.557820       9.690451       0.517322       1.182630      -0.731346       0.025964      -0.019391       0.017410       0.036787      -0.016992       0.005334       0.001630      -0.003774      -0.007811      -0.017529      -0.001137       0.018666              1.847613       1.840546      -0.305489       0.459791       1.703564      -0.252840       1.998730           0.000002
           21              H       4.390669       1.881803      10.074162       0.117095       1.203396 0.90838361E+01  0.90583706E+02                                 1.760355                            1.680080      -1.050188       2.372640                    0.997876       3.373512       9.030020       0.527112       1.165258      -0.737529      -0.019572       0.031857       0.015404       0.040437      -0.015263       0.004081       0.004017      -0.006410      -0.018440      -0.015868      -0.002814       0.018682              1.774643       1.554178      -0.283935      -0.081815       1.995809       0.363412       1.773943           0.000002
           22              H       4.492203       8.929092      12.441856       0.097984       1.263580 0.89789169E+01  0.90198784E+02                                 1.886273                            1.715018      -1.038844       2.373591                    0.997262       3.600183      10.002039       0.496346       1.228414      -0.720429      -0.035047      -0.013463      -0.030737       0.048521       0.000901       0.006633       0.016708      -0.006257       0.001404      -0.016524      -0.003103       0.019626              1.978235       2.495132       0.155926       0.572190       1.663571       0.151395       1.776003           0.000002
           23              H       6.418116       7.590360      12.504212       0.128080       1.057570 0.75719351E+01  0.73600830E+02                                 1.731161                            1.619702      -1.209961       2.311222                    0.994926       3.565732      10.057554       0.484993       1.299256      -0.703559       0.002914      -0.032184      -0.017196       0.036606      -0.002638       0.007908       0.010909       0.000940      -0.008143      -0.015501       0.004004       0.011497              1.780250       1.561464      -0.116153       0.001400       2.177054       0.438609       1.602231           0.000003
           24              H      -2.984086       6.169050      13.720154       0.116176       1.092601 0.81149375E+01  0.81225288E+02                                 1.848865                            1.737249      -1.336215       2.242384                    0.992966       3.914077      11.650879       0.438763       1.394666      -0.682961      -0.034605      -0.022573       0.000422       0.041319      -0.000089      -0.002840      -0.001039       0.006483      -0.047850      -0.016295       0.004785       0.011510              1.909361       2.292098       0.412353       0.075782       1.962454       0.010353       1.473532           0.000001
           25              H       2.313108       8.799882       1.232448       0.100805       1.225057 0.90559486E+01  0.90663130E+02                                 1.803271                            1.689957      -1.049004       2.359691                    0.997561       3.557822       9.690457       0.517322       1.182629      -0.731346       0.028934      -0.014594       0.017410       0.036787      -0.008730       0.000919      -0.005501       0.029400      -0.007811      -0.017529      -0.001137       0.018666              1.847616       1.974646      -0.238690       0.431330       1.569467      -0.298817       1.998733           0.000002
           26              H       3.280449       0.088407       0.904162       0.117095       1.203399 0.90838677E+01  0.90584093E+02                                 1.760358                            1.680082      -1.050190       2.372638                    0.997876       3.373516       9.030032       0.527112       1.165257      -0.737530      -0.037241       0.003314       0.015404       0.040437      -0.006636      -0.001776      -0.005444       0.028228      -0.018440      -0.015868      -0.002814       0.018682              1.774646       2.134652       0.005223      -0.361768       1.415341      -0.088808       1.773946           0.000002
           27              H       3.031956       6.570281       3.271856       0.097984       1.263580 0.89789170E+01  0.90198786E+02                                 1.886273                            1.715018      -1.038843       2.373591                    0.997262       3.600182      10.002036       0.496346       1.228414      -0.720429      -0.003577       0.037373      -0.030737       0.048521       0.003040      -0.011998      -0.013387       0.002330       0.001404      -0.016524      -0.003103       0.019626              1.978235       1.704435      -0.237958       0.119620       2.454268      -0.579667       1.776003           0.000002
           28              H       5.088979       5.443336       3.334212       0.128081       1.057569 0.75719254E+01  0.73600713E+02                                 1.731160                            1.619701      -1.209959       2.311223                    0.994926       3.565730      10.057547       0.484993       1.299256      -0.703559       0.030106       0.011742      -0.017196       0.036606      -0.001964      -0.006238      -0.011943       0.003645      -0.008143      -0.015501       0.004004       0.011497              1.780249       2.147380       0.175719      -0.391970       1.591136      -0.196822       1.602230           0.000003
           29              H       7.008381       4.777856       4.550154       0.116177       1.092596 0.81148991E+01  0.81224816E+02                                 1.848861                            1.737246      -1.336212       2.242386                    0.992966       3.914070      11.650856       0.438763       1.394668      -0.682961       0.004775       0.041040       0.000422       0.041319      -0.002641      -0.000337       0.003005      -0.003762      -0.047849      -0.016295       0.004785       0.011510              1.909356       1.698843       0.116826       0.024523       2.555697      -0.072448       1.473529           0.000001
           30              H       6.708183       5.772676       1.232448       0.100804       1.225059 0.90559640E+01  0.90663325E+02                                 1.803272                            1.689959      -1.049005       2.359690                    0.997561       3.557825       9.690468       0.517321       1.182630      -0.731346      -0.028934       0.014594       0.017410       0.036787      -0.008730      -0.000919       0.005501       0.029400      -0.007811      -0.017529      -0.001137       0.018666              1.847618       1.974649      -0.238690      -0.431331       1.569469       0.298818       1.998735           0.000002
           31              H      -0.273352       4.769113       0.904162       0.117095       1.203400 0.90838694E+01  0.90584117E+02                                 1.760358                            1.680083      -1.050190       2.372638                    0.997876       3.373516       9.030033       0.527112       1.165257      -0.737529       0.037241      -0.003314       0.015404       0.040437      -0.006636       0.001776       0.005444       0.028228      -0.018440      -0.015868      -0.002814       0.018682              1.774647       2.134653       0.005223       0.361768       1.415341       0.088808       1.773946           0.000002
           32              H       5.989335       8.002278       3.271856       0.097984       1.263581 0.89789212E+01  0.90198836E+02                                 1.886274                            1.715018      -1.038844       2.373591                    0.997262       3.600184      10.002041       0.496346       1.228413      -0.720429       0.003577      -0.037373      -0.030737       0.048521       0.003040       0.011998       0.013387       0.002330       0.001404      -0.016524      -0.003103       0.019626              1.978235       1.704435      -0.237958      -0.119620       2.454268       0.579667       1.776003           0.000002
           33              H       3.932312       9.129222       3.334212       0.128080       1.057570 0.75719368E+01  0.73600848E+02                                 1.731161                            1.619702      -1.209960       2.311222                    0.994926       3.565732      10.057553       0.484993       1.299255      -0.703559      -0.030106      -0.011742      -0.017196       0.036606      -0.001964       0.006238       0.011943       0.003645      -0.008143      -0.015501       0.004004       0.011497              1.780250       2.147382       0.175720       0.391971       1.591137       0.196823       1.602231           0.000003
           34              H       6.852416       0.079663       4.550154       0.116177       1.092597 0.81149112E+01  0.81224963E+02                                 1.848862                            1.737247      -1.336212       2.242386                    0.992966       3.914071      11.650858       0.438763       1.394667      -0.682961      -0.004775      -0.041040       0.000422       0.041319      -0.002641       0.000337      -0.003005      -0.003762      -0.047849      -0.016295       0.004785       0.011510              1.909357       1.698843       0.116826      -0.024523       2.555699       0.072448       1.473530           0.000001
           35              H      -0.831112       3.720860       7.937552       0.100805       1.225057 0.90559509E+01  0.90663162E+02                                 1.803271                            1.689957      -1.049004       2.359691                    0.997561       3.557823       9.690461       0.517322       1.182629      -0.731346       0.025964      -0.019391      -0.017410       0.036787      -0.016992      -0.005334      -0.001630      -0.003774      -0.007811      -0.017529      -0.001137       0.018666              1.847616       1.840549      -0.305490      -0.459793       1.703566       0.252841       1.998733           0.000002
           36              H       7.397766       6.739323       8.265838       0.117094       1.203400 0.90838714E+01  0.90584130E+02                                 1.760358                            1.680082      -1.050190       2.372638                    0.997876       3.373516       9.030029       0.527113       1.165256      -0.737530      -0.019572       0.031857      -0.015404       0.040437      -0.015263      -0.004081      -0.004017      -0.006410      -0.018440      -0.015868      -0.002814       0.018682              1.774646       1.554180      -0.283936       0.081816       1.995813      -0.363414       1.773946           0.000002
           37              H       1.485106       4.071573       5.898144       0.097984       1.263579 0.89789126E+01  0.90198737E+02                                 1.886273                            1.715018      -1.038843       2.373591                    0.997262       3.600183      10.002041       0.496346       1.228414      -0.720429      -0.035047      -0.013463       0.030737       0.048521       0.000901      -0.006633      -0.016708      -0.006257       0.001404      -0.016524      -0.003103       0.019626              1.978235       2.495132       0.155925      -0.572191       1.663571      -0.151395       1.776003           0.000002
           38              H       3.411019       2.732840       5.835788       0.128081       1.057570 0.75719335E+01  0.73600815E+02                                 1.731161                            1.619702      -1.209960       2.311222                    0.994926       3.565732      10.057556       0.484993       1.299256      -0.703559       0.002914      -0.032184       0.017196       0.036606      -0.002638      -0.007908      -0.010909       0.000940      -0.008143      -0.015501       0.004004       0.011497              1.780250       1.561464      -0.116153      -0.001400       2.177054      -0.438609       1.602231           0.000003
           39              H       4.862517       1.311530       4.619846       0.116176       1.092601 0.81149376E+01  0.81225294E+02                                 1.848866                            1.737250      -1.336214       2.242384                    0.992966       3.914077      11.650881       0.438763       1.394667      -0.682961      -0.034605      -0.022573      -0.000422       0.041319      -0.000089       0.002840       0.001039       0.006483      -0.047850      -0.016295       0.004785       0.011510              1.909361       2.292098       0.412353      -0.075782       1.962455      -0.010353       1.473532           0.000001
           40              H       3.838209       1.136660       7.937552       0.100804       1.225059 0.90559713E+01  0.90663414E+02                                 1.803273                            1.689959      -1.049006       2.359690                    0.997561       3.557826       9.690471       0.517321       1.182629      -0.731346      -0.025964       0.019391      -0.017410       0.036787      -0.016992       0.005334       0.001630      -0.003774      -0.007811      -0.017529      -0.001137       0.018666              1.847618       1.840550      -0.305491       0.459793       1.703568      -0.252842       1.998736           0.000002
           41              H       1.623525       7.833236       8.265838       0.117095       1.203400 0.90838682E+01  0.90584102E+02                                 1.760358                            1.680083      -1.050190       2.372638                    0.997876       3.373516       9.030033       0.527112       1.165257      -0.737529       0.019572      -0.031857      -0.015404       0.040437      -0.015263       0.004081       0.004017      -0.006410      -0.018440      -0.015868      -0.002814       0.018682              1.774647       1.554181      -0.283936      -0.081816       1.995813       0.363414       1.773946           0.000002
           42              H       1.521991       0.785947       5.898144       0.097984       1.263580 0.89789213E+01  0.90198839E+02                                 1.886274                            1.715018      -1.038844       2.373591                    0.997262       3.600184      10.002042       0.496346       1.228414      -0.720429       0.035047       0.013463       0.030737       0.048521       0.000901       0.006633       0.016708      -0.006257       0.001404      -0.016524      -0.003103       0.019626              1.978236       2.495132       0.155926       0.572191       1.663571       0.151395       1.776003           0.000002
           43              H      -0.403922       2.124679       5.835788       0.128080       1.057571 0.75719444E+01  0.73600939E+02                                 1.731162                            1.619703      -1.209961       2.311221                    0.994926       3.565734      10.057559       0.484993       1.299255      -0.703559      -0.002914       0.032184       0.017196       0.036606      -0.002638       0.007908       0.010909       0.000940      -0.008143      -0.015501       0.004004       0.011497              1.780251       1.561465      -0.116153       0.001400       2.177055       0.438610       1.602232           0.000003
           44              H       8.998280       3.545989       4.619846       0.116176       1.092601 0.81149401E+01  0.81225321E+02                                 1.848866                            1.737249      -1.336215       2.242384                    0.992966       3.914078      11.650883       0.438763       1.394666      -0.682961       0.034605       0.022573      -0.000422       0.041319      -0.000089      -0.002840      -0.001039       0.006483      -0.047850      -0.016295       0.004785       0.011510              1.909362       2.292099       0.412353       0.075782       1.962454       0.010353       1.473532           0.000001
           45              C       5.972469       1.098771      15.717380       0.597404      23.507959 0.25985138E+03  0.54575935E+04                                 7.740636                            5.807352      -0.173574       2.000719                    0.999155      22.821871      65.316972       0.599194       0.486701      -1.007367       0.015371       0.023268      -0.056803       0.063279       0.036489       0.035493       0.067037      -0.052936      -0.077467      -0.070594      -0.032143       0.102737              9.391400       8.007291      -0.142161      -1.733376       7.118023      -3.928304      13.048886           0.000001
           46              C       5.675171       0.516840      17.063536      -0.017006      36.730110 0.42935524E+03  0.10013117E+05                                 9.677166                            6.918252      -0.021524       2.002917                    0.999361      27.128133      76.433280       0.628270       0.418030      -1.068435      -0.004052      -0.014815       0.040709       0.043510      -0.000994      -0.000718       0.008816      -0.028257      -0.029658      -0.012415      -0.009173       0.021588             12.201557       9.736259       0.577449      -2.526476       7.758561      -6.100555      19.109850           0.000002
           47              C       4.424665       0.541128      17.613736      -0.107365      34.079848 0.42819343E+03  0.10043145E+05                                 9.159283                            6.918764       0.054139       1.984366                    0.999682      29.406266      84.838677       0.622914       0.419226      -1.060880       0.020952      -0.014712       0.022315       0.033961      -0.014157       0.022815       0.001907       0.013125      -0.060241      -0.032822       0.000222       0.032600             10.744168       9.538677       0.306882      -1.976460       6.608112      -4.424596      16.085716           0.000004
           48              C       1.846561       9.673264      17.798970      -0.106240      33.095810 0.42046269E+03  0.98095695E+04                                 8.971131                            6.842907       0.073000       1.994016                    0.999643      29.122080      83.588710       0.628635       0.417624      -1.062702      -0.024225       0.000833       0.014129       0.028057       0.002846      -0.014306       0.014586       0.018486      -0.068045      -0.033188       0.008185       0.025003             10.481962       8.609250      -0.198086      -0.986947       6.775593      -4.699343      16.061042           0.000005
           49              C       2.890429       3.915161      14.503272       0.090210      28.884795 0.33625766E+03  0.74106461E+04                                 8.208814                            6.123164       0.305041       2.111184                    0.999823      25.910375      72.024266       0.664678       0.418130      -1.063542       0.034476       0.035848      -0.032595       0.059466       0.015993       0.008528       0.002220      -0.038205       0.054181      -0.034947       0.012275       0.022672              9.621063      13.075614      -3.094600      -1.158722       9.619939      -2.297539       6.167637           0.000003
           50              C       1.667675       4.604928      14.497770      -0.189361      36.562711 0.46179282E+03  0.10999579E+05                                 9.541887                            7.146966       0.226539       2.042749                    0.999652      29.772340      85.587070       0.619940       0.414789      -1.067393       0.001068       0.001069      -0.006165       0.006348       0.012791      -0.010624       0.005077       0.032245       0.024172      -0.026684       0.004575       0.022109             11.257535      14.981077      -4.399321      -0.849105      12.143696      -2.680712       6.647832           0.000005
           51              C      -0.960637       5.896057      13.766004      -0.119354      34.831587 0.46605754E+03  0.11208509E+05                                 9.460235                            7.327441      -0.061746       1.958827                    0.998469      29.986377      88.715739       0.589524       0.432013      -1.048880      -0.022496       0.022756      -0.002636       0.032107       0.006032      -0.001057       0.002792      -0.033013       0.016000      -0.020332       0.004777       0.015555             10.865447      15.808432      -0.481133       0.108205      11.815211      -0.304267       4.972698           0.000001
           52              C       7.888328       3.758749      15.717380       0.597404      23.507962 0.25985138E+03  0.54575934E+04                                 7.740636                            5.807352      -0.173573       2.000719                    0.999155      22.821873      65.316977       0.599194       0.486701      -1.007367      -0.015371      -0.023268      -0.056803       0.063280       0.036489      -0.035493      -0.067037      -0.052936      -0.077467      -0.070594      -0.032143       0.102737              9.391401       8.007291      -0.142161       1.733377       7.118021       3.928303      13.048890           0.000001
           53              C       8.185626       4.340679      17.063536      -0.017006      36.730119 0.42935522E+03  0.10013117E+05                                 9.677168                            6.918252      -0.021524       2.002917                    0.999361      27.128135      76.433289       0.628270       0.418030      -1.068435       0.004052       0.014815       0.040709       0.043510      -0.000994       0.000718      -0.008816      -0.028257      -0.029657      -0.012415      -0.009173       0.021588             12.201560       9.736261       0.577451       2.526478       7.758561       6.100557      19.109859           0.000002
           54              C      -1.417568       4.316392      17.613736      -0.107365      34.079840 0.42819322E+03  0.10043139E+05                                 9.159281                            6.918761       0.054139       1.984367                    0.999682      29.406260      84.838650       0.622914       0.419226      -1.060881      -0.020952       0.014712       0.022315       0.033961      -0.014157      -0.022815      -0.001907       0.013125      -0.060241      -0.032822       0.000222       0.032600             10.744166       9.538676       0.306884       1.976460       6.608110       4.424596      16.085713           0.000004
           55              C       7.174730       4.899294      17.798970      -0.106240      33.095817 0.42046275E+03  0.98095710E+04                                 8.971133                            6.842907       0.072999       1.994015                    0.999643      29.122083      83.588720       0.628635       0.417624      -1.062702       0.024225      -0.000833       0.014129       0.028057       0.002846       0.014306      -0.014586       0.018486      -0.068045      -0.033188       0.008185       0.025003             10.481964       8.609251      -0.198085       0.986947       6.775593       4.699345      16.061048           0.000005
           56              C       0.116668       0.942359      14.503272       0.090211      28.884780 0.33625756E+03  0.74106435E+04                                 8.208812                            6.123163       0.305041       2.111184                    0.999823      25.910373      72.024262       0.664678       0.418130      -1.063542      -0.034476      -0.035848      -0.032595       0.059466       0.015993      -0.008528      -0.002220      -0.038205       0.054181      -0.034947       0.012275       0.022672              9.621059      13.075601      -3.094596       1.158720       9.619940       2.297542       6.167637           0.000003
           57              C       1.339422       0.252591      14.497770      -0.189361      36.562701 0.46179274E+03  0.10999577E+05                                 9.541885                            7.146965       0.226539       2.042750                    0.999652      29.772338      85.587064       0.619940       0.414789      -1.067393      -0.001068      -0.001069      -0.006165       0.006348       0.012791       0.010624      -0.005077       0.032245       0.024172      -0.026684       0.004575       0.022109             11.257532      14.981064      -4.399316       0.849103      12.143698       2.680716       6.647833           0.000005
           58              C      -0.871772       8.676501      13.766004      -0.119354      34.831592 0.46605770E+03  0.11208514E+05                                 9.460235                            7.327441      -0.061745       1.958827                    0.998469      29.986371      88.715711       0.589524       0.432012      -1.048880       0.022496      -0.022756      -0.002636       0.032107       0.006032       0.001057      -0.002792      -0.033013       0.015999      -0.020332       0.004777       0.015555             10.865447      15.808430      -0.481135      -0.108206      11.815212       0.304266       4.972698           0.000001
           59              C       7.693732       3.879215      11.792620       0.597404      23.507959 0.25985140E+03  0.54575940E+04                                 7.740636                            5.807353      -0.173573       2.000719                    0.999155      22.821872      65.316976       0.599194       0.486701      -1.007367      -0.013974      -0.024133       0.056803       0.063279       0.043107       0.044178       0.061660      -0.026364      -0.077467      -0.070594      -0.032143       0.102737              9.391399       7.408295      -0.440548      -2.743292       7.717019      -3.303106      13.048884           0.000001
           60              C       8.082051       4.404799      10.446464      -0.017006      36.730116 0.42935539E+03  0.10013121E+05                                 9.677167                            6.918253      -0.021524       2.002917                    0.999361      27.128132      76.433276       0.628270       0.418030      -1.068435       0.011454       0.010233      -0.040709       0.043510       0.010679       0.008211       0.003289       0.018609      -0.029658      -0.012415      -0.009173       0.021588             12.201558       7.690823      -0.441475      -4.334021       9.804000      -4.981578      19.109850           0.000002
           61              C       7.502729       5.513285       9.896264      -0.107365      34.079842 0.42819331E+03  0.10043142E+05                                 9.159281                            6.918762       0.054138       1.984366                    0.999682      29.406266      84.838678       0.622914       0.419226      -1.060880       0.022510      -0.012194      -0.022315       0.033961      -0.013766      -0.008466       0.021271       0.014694      -0.060242      -0.032822       0.000222       0.032600             10.744166       6.945789      -0.984754      -3.079136       9.200996      -3.741968      16.085712           0.000004
           62              C      -1.820894       3.749034       9.711030      -0.106240      33.095832 0.42046306E+03  0.98095798E+04                                 8.971135                            6.842910       0.072999       1.994015                    0.999643      29.122083      83.588719       0.628635       0.417624      -1.062702      -0.011547       0.021312      -0.014129       0.028057      -0.005664       0.019435      -0.006301      -0.015679      -0.068045      -0.033188       0.008185       0.025003             10.481966       7.298265      -0.851147      -3.766272       8.086582      -2.978776      16.061053           0.000005
           63              C       3.798573       5.382132      13.006728       0.090211      28.884765 0.33625746E+03  0.74106408E+04                                 8.208808                            6.123162       0.305041       2.111185                    0.999823      25.910370      72.024246       0.664678       0.418130      -1.063542      -0.016715      -0.046844       0.032595       0.059466       0.024882      -0.001815       0.008623      -0.002518       0.054181      -0.034947       0.012275       0.022672              9.621055      12.777117      -3.243276      -1.539849       9.918411      -2.061600       6.167636           0.000003
           64              C       2.635960       6.169050      13.012230      -0.189361      36.562717 0.46179313E+03  0.10999588E+05                                 9.541888                            7.146969       0.226538       2.042749                    0.999652      29.772344      85.587088       0.619940       0.414789      -1.067393      -0.000481      -0.001433       0.006165       0.006348      -0.005164       0.009281      -0.007246      -0.039844       0.024172      -0.026684       0.004575       0.022109             11.257535      16.219413      -3.782441      -2.020880      10.905359      -1.955317       6.647835           0.000005
           65              C       0.308358       7.945930      13.743996      -0.119346      34.831385 0.46605425E+03  0.11208409E+05                                 9.460194                            7.327411      -0.061734       1.958832                    0.998469      29.986264      88.715283       0.589526       0.432012      -1.048880      -0.030399       0.009990       0.002636       0.032107       0.016809       0.002970       0.000299       0.010257       0.015998      -0.020332       0.004776       0.015555             10.865398      12.993116      -1.883521      -0.320593      14.630401      -0.038815       4.972678           0.000001
           66              C       6.167065       0.978304      11.792620       0.597404      23.507957 0.25985135E+03  0.54575927E+04                                 7.740635                            5.807352      -0.173574       2.000719                    0.999155      22.821872      65.316978       0.599194       0.486701      -1.007367       0.013974       0.024133       0.056803       0.063279       0.043107      -0.044178      -0.061660      -0.026364      -0.077467      -0.070594      -0.032143       0.102737              9.391399       7.408295      -0.440548       2.743293       7.717017       3.303104      13.048886           0.000001
           67              C       5.778746       0.452721      10.446464      -0.017006      36.730123 0.42935541E+03  0.10013122E+05                                 9.677168                            6.918253      -0.021524       2.002917                    0.999361      27.128135      76.433287       0.628270       0.418030      -1.068435      -0.011454      -0.010233      -0.040709       0.043510       0.010679      -0.008211      -0.003289       0.018609      -0.029658      -0.012415      -0.009173       0.021588             12.201559       7.690824      -0.441476       4.334024       9.803999       4.981577      19.109854           0.000002
           68              C       1.518562       9.059274       9.896264      -0.107365      34.079844 0.42819336E+03  0.10043143E+05                                 9.159281                            6.918762       0.054139       1.984367                    0.999682      29.406260      84.838650       0.622914       0.419226      -1.060881      -0.022510       0.012194      -0.022315       0.033961      -0.013766       0.008466      -0.021271       0.014695      -0.060241      -0.032822       0.000222       0.032600             10.744166       6.945787      -0.984755       3.079134       9.201000       3.741971      16.085710           0.000005
           69              C       4.827991       1.108486       9.711030      -0.106240      33.095814 0.42046280E+03  0.98095726E+04                                 8.971132                            6.842908       0.072999       1.994015                    0.999643      29.122083      83.588722       0.628635       0.417624      -1.062702       0.011547      -0.021312      -0.014129       0.028057      -0.005664      -0.019434       0.006302      -0.015679      -0.068045      -0.033188       0.008185       0.025003             10.481963       7.298263      -0.851148       3.766268       8.086581       2.978776      16.061044           0.000005
           70              C       5.222718       9.190427      13.006728       0.090211      28.884751 0.33625722E+03  0.74106339E+04                                 8.208804                            6.123159       0.305042       2.111185                    0.999823      25.910366      72.024225       0.664678       0.418129      -1.063542       0.016715       0.046844       0.032595       0.059466       0.024882       0.001815      -0.008623      -0.002518       0.054182      -0.034947       0.012275       0.022672              9.621050      12.777107      -3.243271       1.539848       9.918407       2.061602       6.167635           0.000003
           71              C       6.385331       8.403509      13.012230      -0.189361      36.562706 0.46179299E+03  0.10999584E+05                                 9.541886                            7.146967       0.226538       2.042749                    0.999652      29.772340      85.587070       0.619940       0.414789      -1.067393       0.000481       0.001433       0.006165       0.006348      -0.005164      -0.009281       0.007246      -0.039844       0.024172      -0.026684       0.004575       0.022109             11.257532      16.219406      -3.782439       2.020879      10.905356       1.955318       6.647834           0.000005
           72              C      -2.140767       6.626628      13.743996      -0.119345      34.831364 0.46605390E+03  0.11208399E+05                                 9.460190                            7.327408      -0.061734       1.958832                    0.998469      29.986257      88.715257       0.589526       0.432012      -1.048880       0.030399      -0.009990       0.002636       0.032107       0.016809      -0.002970      -0.000299       0.010257       0.015998      -0.020332       0.004776       0.015555             10.865393      12.993114      -1.883520       0.320592      14.630390       0.038814       4.972676           0.000001
           73              C       0.041725       8.616268       2.622620       0.597404      23.507963 0.25985145E+03  0.54575957E+04                                 7.740637                            5.807354      -0.173575       2.000719                    0.999155      22.821878      65.317006       0.599194       0.486702      -1.007367      -0.015371      -0.023268       0.056803       0.063279       0.036489       0.035493       0.067037      -0.052936      -0.077466      -0.070594      -0.032143       0.102737              9.391401       8.007292      -0.142161      -1.733376       7.118025      -3.928304      13.048888           0.000001
           74              C       0.339023       9.198199       1.276464      -0.017007      36.730179 0.42935617E+03  0.10013144E+05                                 9.677179                            6.918260      -0.021525       2.002916                    0.999361      27.128158      76.433368       0.628270       0.418030      -1.068435       0.004052       0.014815      -0.040709       0.043510      -0.000994      -0.000718       0.008816      -0.028257      -0.029657      -0.012415      -0.009173       0.021587             12.201574       9.736270       0.577450      -2.526480       7.758571      -6.100566      19.109881           0.000002
           75              C       1.589529       9.173911       0.726264      -0.107359      34.079689 0.42819097E+03  0.10043072E+05                                 9.159248                            6.918738       0.054145       1.984370                    0.999682      29.406185      84.838338       0.622916       0.419225      -1.060881      -0.020952       0.014712      -0.022315       0.033962      -0.014157       0.022815       0.001907       0.013125      -0.060240      -0.032822       0.000222       0.032600             10.744126       9.538644       0.306877      -1.976444       6.608088      -4.424577      16.085647           0.000005
           76              C       4.167633       0.041775       0.541030      -0.106234      33.095671 0.42046049E+03  0.98095044E+04                                 8.971101                            6.842884       0.073005       1.994018                    0.999643      29.122010      83.588423       0.628637       0.417623      -1.062702       0.024225      -0.000833      -0.014129       0.028057       0.002846      -0.014306       0.014586       0.018486      -0.068044      -0.033188       0.008185       0.025003             10.481925       8.609228      -0.198085      -0.986948       6.775568      -4.699322      16.060979           0.000005
           77              C       3.123765       5.799878       3.836728       0.090210      28.884794 0.33625762E+03  0.74106452E+04                                 8.208814                            6.123164       0.305041       2.111184                    0.999823      25.910373      72.024261       0.664678       0.418130      -1.063542      -0.034476      -0.035848       0.032595       0.059466       0.015993       0.008528       0.002220      -0.038205       0.054182      -0.034947       0.012275       0.022672              9.621064      13.075615      -3.094601      -1.158722       9.619940      -2.297539       6.167637           0.000003
           78              C       4.346519       5.110111       3.842230      -0.189361      36.562713 0.46179284E+03  0.10999580E+05                                 9.541888                            7.146966       0.226539       2.042749                    0.999652      29.772340      85.587074       0.619940       0.414789      -1.067393      -0.001068      -0.001069       0.006165       0.006348       0.012791      -0.010624       0.005077       0.032245       0.024172      -0.026684       0.004575       0.022109             11.257537      14.981079      -4.399322      -0.849105      12.143698      -2.680712       6.647833           0.000005
           79              C       6.974831       3.818982       4.573996      -0.119354      34.831593 0.46605761E+03  0.11208512E+05                                 9.460237                            7.327442      -0.061747       1.958827                    0.998469      29.986381      88.715762       0.589524       0.432013      -1.048880       0.022496      -0.022756       0.002636       0.032107       0.006032      -0.001057       0.002792      -0.033013       0.015999      -0.020332       0.004777       0.015555             10.865450      15.808437      -0.481133       0.108205      11.815214      -0.304267       4.972699           0.000001
           80              C      -1.874134       5.956290       2.622620       0.597404      23.507963 0.25985141E+03  0.54575947E+04                                 7.740637                            5.807353      -0.173575       2.000719                    0.999155      22.821879      65.317010       0.599194       0.486702      -1.007367       0.015371       0.023268       0.056803       0.063279       0.036489      -0.035493      -0.067037      -0.052936      -0.077467      -0.070594      -0.032143       0.102737              9.391402       8.007292      -0.142161       1.733378       7.118022       3.928303      13.048891           0.000001
           81              C      -2.171432       5.374360       1.276464      -0.017007      36.730190 0.42935617E+03  0.10013144E+05                                 9.677181                            6.918260      -0.021526       2.002916                    0.999361      27.128161      76.433381       0.628270       0.418030      -1.068435      -0.004052      -0.014815      -0.040709       0.043510      -0.000994       0.000718      -0.008816      -0.028257      -0.029657      -0.012415      -0.009173       0.021587             12.201578       9.736273       0.577453       2.526484       7.758571       6.100568      19.109890           0.000002
           82              C       7.431762       5.398647       0.726264      -0.107359      34.079691 0.42819089E+03  0.10043070E+05                                 9.159249                            6.918738       0.054145       1.984369                    0.999682      29.406185      84.838339       0.622916       0.419225      -1.060881       0.020952      -0.014712      -0.022315       0.033962      -0.014157      -0.022815      -0.001907       0.013125      -0.060240      -0.032822       0.000221       0.032600             10.744128       9.538645       0.306879       1.976444       6.608088       4.424579      16.085650           0.000005
           83              C      -1.160536       4.815745       0.541030      -0.106234      33.095674 0.42046050E+03  0.98095043E+04                                 8.971101                            6.842884       0.073005       1.994018                    0.999643      29.122011      83.588420       0.628637       0.417623      -1.062702      -0.024225       0.000833      -0.014129       0.028057       0.002846       0.014306      -0.014586       0.018486      -0.068044      -0.033188       0.008185       0.025003             10.481925       8.609228      -0.198084       0.986948       6.775568       4.699322      16.060980           0.000005
           84              C       5.897526       8.772680       3.836728       0.090210      28.884775 0.33625748E+03  0.74106414E+04                                 8.208811                            6.123163       0.305041       2.111185                    0.999823      25.910370      72.024249       0.664678       0.418130      -1.063542       0.034476       0.035848       0.032595       0.059466       0.015993      -0.008528      -0.002220      -0.038205       0.054182      -0.034947       0.012275       0.022672              9.621059      13.075600      -3.094596       1.158720       9.619939       2.297542       6.167637           0.000003
           85              C       4.674772       9.462448       3.842230      -0.189361      36.562694 0.46179262E+03  0.10999573E+05                                 9.541884                            7.146964       0.226539       2.042750                    0.999652      29.772334      85.587048       0.619940       0.414789      -1.067393       0.001068       0.001069       0.006165       0.006348       0.012791       0.010624      -0.005077       0.032245       0.024172      -0.026684       0.004575       0.022109             11.257531      14.981062      -4.399315       0.849103      12.143697       2.680716       6.647833           0.000005
           86              C       6.885966       1.038538       4.573996      -0.119354      34.831600 0.46605779E+03  0.11208517E+05                                 9.460238                            7.327443      -0.061746       1.958827                    0.998469      29.986376      88.715742       0.589524       0.432013      -1.048880      -0.022496       0.022756       0.002636       0.032107       0.006032       0.001057      -0.002792      -0.033013       0.015999      -0.020332       0.004777       0.015555             10.865451      15.808436      -0.481135      -0.108206      11.815216       0.304267       4.972699           0.000001
           87              C      -1.679538       5.835824       6.547380       0.597404      23.507964 0.25985149E+03  0.54575968E+04                                 7.740637                            5.807354      -0.173575       2.000719                    0.999155      22.821880      65.317011       0.599194       0.486701      -1.007367       0.013974       0.024133      -0.056803       0.063279       0.043107       0.044178       0.061660      -0.026364      -0.077466      -0.070594      -0.032143       0.102737              9.391401       7.408296      -0.440548      -2.743292       7.717021      -3.303106      13.048885           0.000001
           88              C      -2.067857       5.310240       7.893536      -0.017007      36.730188 0.42935637E+03  0.10013149E+05                                 9.677180                            6.918261      -0.021525       2.002916                    0.999361      27.128159      76.433367       0.628270       0.418030      -1.068435      -0.011453      -0.010233       0.040709       0.043510       0.010678       0.008211       0.003288       0.018609      -0.029657      -0.012415      -0.009173       0.021587             12.201575       7.690832      -0.441474      -4.334029       9.804013      -4.981588      19.109881           0.000002
           89              C      -1.488535       4.201754       8.443736      -0.107360      34.079692 0.42819095E+03  0.10043072E+05                                 9.159249                            6.918739       0.054145       1.984369                    0.999682      29.406191      84.838364       0.622916       0.419225      -1.060881      -0.022510       0.012194       0.022316       0.033962      -0.013766      -0.008466       0.021271       0.014694      -0.060241      -0.032822       0.000222       0.032600             10.744127       6.945769      -0.984754      -3.079128       9.200962      -3.741947      16.085650           0.000004
           90              C       7.835088       5.966005       8.628970      -0.106234      33.095672 0.42046054E+03  0.98095051E+04                                 8.971100                            6.842884       0.073006       1.994018                    0.999643      29.122002      83.588382       0.628637       0.417623      -1.062702       0.011547      -0.021312       0.014129       0.028057      -0.005664       0.019434      -0.006302      -0.015679      -0.068044      -0.033188       0.008185       0.025003             10.481924       7.298236      -0.851148      -3.766249       8.086556      -2.978766      16.060979           0.000005
           91              C       2.215621       4.332907       5.333272       0.090211      28.884772 0.33625753E+03  0.74106427E+04                                 8.208810                            6.123163       0.305041       2.111184                    0.999823      25.910373      72.024261       0.664678       0.418130      -1.063542       0.016715       0.046844      -0.032595       0.059466       0.024882      -0.001815       0.008623      -0.002518       0.054181      -0.034947       0.012275       0.022672              9.621057      12.777121      -3.243278      -1.539849       9.918413      -2.061600       6.167637           0.000003
           92              C       3.378234       3.545989       5.327770      -0.189361      36.562729 0.46179327E+03  0.10999593E+05                                 9.541891                            7.146970       0.226538       2.042749                    0.999652      29.772349      85.587114       0.619940       0.414789      -1.067393       0.000481       0.001433      -0.006165       0.006348      -0.005164       0.009281      -0.007246      -0.039844       0.024172      -0.026684       0.004575       0.022109             11.257540      16.219420      -3.782443      -2.020880      10.905363      -1.955317       6.647837           0.000005
           93              C       5.705836       1.769109       4.596004      -0.119346      34.831395 0.46605440E+03  0.11208414E+05                                 9.460196                            7.327412      -0.061735       1.958832                    0.998469      29.986269      88.715308       0.589526       0.432012      -1.048880       0.030399      -0.009990      -0.002636       0.032107       0.016809       0.002970       0.000299       0.010257       0.015998      -0.020332       0.004776       0.015555             10.865401      12.993119      -1.883522      -0.320593      14.630405      -0.038814       4.972679           0.000001
           94              C      -0.152871       8.736735       6.547380       0.597404      23.507961 0.25985143E+03  0.54575951E+04                                 7.740637                            5.807354      -0.173575       2.000719                    0.999155      22.821879      65.317010       0.599194       0.486702      -1.007367      -0.013974      -0.024133      -0.056803       0.063279       0.043107      -0.044178      -0.061660      -0.026364      -0.077466      -0.070594      -0.032143       0.102737              9.391400       7.408296      -0.440549       2.743293       7.717019       3.303104      13.048887           0.000001
           95              C       0.235448       9.262318       7.893536      -0.017007      36.730191 0.42935633E+03  0.10013148E+05                                 9.677180                            6.918260      -0.021525       2.002916                    0.999361      27.128160      76.433371       0.628270       0.418030      -1.068435       0.011453       0.010233       0.040709       0.043510       0.010678      -0.008211      -0.003288       0.018609      -0.029657      -0.012415      -0.009173       0.021587             12.201576       7.690833      -0.441475       4.334030       9.804011       4.981586      19.109883           0.000002
           96              C       4.495632       0.655765       8.443736      -0.107359      34.079699 0.42819106E+03  0.10043075E+05                                 9.159250                            6.918739       0.054145       1.984369                    0.999682      29.406187      84.838346       0.622916       0.419225      -1.060881       0.022510      -0.012194       0.022316       0.033962      -0.013766       0.008466      -0.021271       0.014694      -0.060241      -0.032822       0.000221       0.032600             10.744128       6.945768      -0.984755       3.079125       9.200967       3.741951      16.085649           0.000005
           97              C       1.186203       8.606553       8.628970      -0.106234      33.095662 0.42046045E+03  0.98095028E+04                                 8.971099                            6.842883       0.073006       1.994018                    0.999643      29.122006      83.588401       0.628637       0.417623      -1.062702      -0.011547       0.021312       0.014129       0.028057      -0.005664      -0.019434       0.006302      -0.015679      -0.068044      -0.033188       0.008185       0.025003             10.481922       7.298236      -0.851148       3.766247       8.086556       2.978766      16.060974           0.000005
           98              C       0.791476       0.524612       5.333272       0.090211      28.884755 0.33625725E+03  0.74106350E+04                                 8.208806                            6.123160       0.305041       2.111185                    0.999823      25.910367      72.024236       0.664678       0.418130      -1.063542      -0.016715      -0.046844      -0.032595       0.059466       0.024882       0.001815      -0.008623      -0.002518       0.054181      -0.034947       0.012275       0.022672              9.621052      12.777111      -3.243272       1.539848       9.918410       2.061603       6.167636           0.000003
           99              C      -0.371137       1.311530       5.327770      -0.189361      36.562712 0.46179303E+03  0.10999585E+05                                 9.541887                            7.146968       0.226539       2.042749                    0.999652      29.772343      85.587082       0.619940       0.414789      -1.067393      -0.000481      -0.001433      -0.006165       0.006348      -0.005164      -0.009281       0.007246      -0.039844       0.024172      -0.026684       0.004575       0.022109             11.257534      16.219410      -3.782440       2.020879      10.905358       1.955318       6.647835           0.000005
          100              C       8.154961       3.088411       4.596004      -0.119345      34.831374 0.46605406E+03  0.11208404E+05                                 9.460193                            7.327409      -0.061735       1.958832                    0.998469      29.986264      88.715291       0.589526       0.432012      -1.048880      -0.030399       0.009990      -0.002636       0.032107       0.016809      -0.002970      -0.000299       0.010257       0.015998      -0.020332       0.004776       0.015555             10.865397      12.993118      -1.883521       0.320592      14.630395       0.038814       4.972677           0.000001
          101              C       1.533505       5.769762      13.755000       0.140798      34.916541 0.38974384E+03  0.88826060E+04                                 9.424742                            6.662166      -0.150377       1.970999                    0.999014      25.739762      71.971984       0.629306       0.427054      -1.061479       0.001698      -0.001051      -0.000000       0.001997       0.017988       0.013077       0.021124      -0.017921      -0.009728      -0.018565      -0.018475       0.037040             11.779962      17.204684      -5.468074      -1.313489      11.756877      -2.121745       6.378324           0.000003
          102              C       0.276479       6.547936      13.755000       0.052737      37.458613 0.41656054E+03  0.96364250E+04                                 9.760180                            6.808190      -0.012611       2.006672                    0.999167      26.562651      74.408963       0.634529       0.417269      -1.069488      -0.002930       0.001813      -0.000000       0.003445      -0.017702      -0.006782      -0.010955       0.017636      -0.018319      -0.025350       0.002521       0.022829             12.246131      17.766127      -3.646566      -0.111165      14.133068      -0.179569       4.839198           0.000001
          103              C      -3.365914       8.802797      13.755000       0.140798      34.916531 0.38974375E+03  0.88826036E+04                                 9.424739                            6.662165      -0.150377       1.970999                    0.999014      25.739763      71.971983       0.629306       0.427054      -1.061479      -0.001698       0.001051      -0.000000       0.001997       0.017988      -0.013077      -0.021124      -0.017921      -0.009728      -0.018565      -0.018475       0.037039             11.779957      17.204670      -5.468071       1.313488      11.756876       2.121748       6.378324           0.000003
          104              C      -2.108888       8.024622      13.755000       0.052737      37.458609 0.41656063E+03  0.96364275E+04                                 9.760179                            6.808191      -0.012611       2.006672                    0.999167      26.562650      74.408956       0.634529       0.417269      -1.069488       0.002930      -0.001813      -0.000000       0.003445      -0.017702       0.006782       0.010955       0.017636      -0.018319      -0.025350       0.002521       0.022829             12.246129      17.766117      -3.646566       0.111164      14.133072       0.179569       4.839197           0.000001
          105              C       4.480689       3.945277       4.585000       0.140798      34.916547 0.38974388E+03  0.88826073E+04                                 9.424743                            6.662166      -0.150377       1.970999                    0.999014      25.739764      71.971994       0.629306       0.427054      -1.061479      -0.001698       0.001051      -0.000000       0.001997       0.017988       0.013077       0.021124      -0.017921      -0.009728      -0.018565      -0.018475       0.037040             11.779964      17.204689      -5.468076      -1.313490      11.756879      -2.121745       6.378325           0.000003
          106              C       5.737715       3.167103       4.585000       0.052738      37.458621 0.41656062E+03  0.96364275E+04                                 9.760182                            6.808191      -0.012611       2.006672                    0.999167      26.562654      74.408978       0.634529       0.417269      -1.069488       0.002930      -0.001813      -0.000000       0.003445      -0.017702      -0.006782      -0.010955       0.017636      -0.018319      -0.025350       0.002521       0.022829             12.246134      17.766132      -3.646567      -0.111165      14.133071      -0.179569       4.839198           0.000001
          107              C       9.380108       0.912242       4.585000       0.140798      34.916537 0.38974380E+03  0.88826052E+04                                 9.424741                            6.662165      -0.150377       1.970999                    0.999014      25.739765      71.971994       0.629306       0.427054      -1.061479       0.001698      -0.001051       0.000000       0.001997       0.017988      -0.013077      -0.021124      -0.017921      -0.009728      -0.018565      -0.018475       0.037039             11.779960      17.204675      -5.468072       1.313488      11.756879       2.121748       6.378325           0.000003
          108              C       8.123082       1.690417       4.585000       0.052737      37.458623 0.41656078E+03  0.96364321E+04                                 9.760182                            6.808193      -0.012611       2.006671                    0.999167      26.562656      74.408983       0.634529       0.417269      -1.069488      -0.002930       0.001813      -0.000000       0.003445      -0.017702       0.006782       0.010955       0.017636      -0.018319      -0.025350       0.002521       0.022829             12.246133      17.766125      -3.646568       0.111164      14.133077       0.179569       4.839199           0.000001
          109              N       3.929858       4.286275      13.755000      -0.200587      35.707494 0.46139256E+03  0.10792730E+05                                 9.033827                            6.921733       0.115143       2.089502                    0.997337      26.460947      71.100552       0.672442       0.389395      -1.103971      -0.117953       0.073020       0.000000       0.138726       0.047674      -0.010153      -0.016400      -0.047498       0.112015      -0.071931       0.016628       0.055303             10.603919      13.670042      -2.789769      -1.706729      10.890615      -2.756964       7.251099          -0.000000
          110              N       9.930939       0.571244      13.755000      -0.200587      35.707483 0.46139238E+03  0.10792725E+05                                 9.033825                            6.921731       0.115143       2.089502                    0.997337      26.460947      71.100549       0.672442       0.389395      -1.103971       0.117953      -0.073020      -0.000000       0.138726       0.047674       0.010153       0.016400      -0.047497       0.112014      -0.071931       0.016628       0.055303             10.603915      13.670032      -2.789764       1.706727      10.890614       2.756967       7.251099          -0.000000
          111              N       2.084336       5.428764       4.585000      -0.200586      35.707490 0.46139249E+03  0.10792729E+05                                 9.033826                            6.921732       0.115143       2.089503                    0.997337      26.460945      71.100544       0.672442       0.389395      -1.103971       0.117953      -0.073020      -0.000000       0.138726       0.047674      -0.010153      -0.016400      -0.047498       0.112014      -0.071931       0.016628       0.055303             10.603918      13.670041      -2.789769      -1.706728      10.890615      -2.756964       7.251099          -0.000000
          112              N      -3.916745       9.143795       4.585000      -0.200587      35.707477 0.46139229E+03  0.10792722E+05                                 9.033823                            6.921730       0.115144       2.089503                    0.997337      26.460944      71.100537       0.672442       0.389395      -1.103971      -0.117953       0.073020       0.000000       0.138726       0.047674       0.010153       0.016400      -0.047498       0.112015      -0.071931       0.016628       0.055303             10.603914      13.670030      -2.789764       1.706726      10.890613       2.756967       7.251099          -0.000001
          113              O       5.089472       1.810689      15.165529      -0.565126      38.648782 0.60148990E+03  0.14884866E+05                                 9.156304                            7.645843       0.160312       2.102137                    0.995528      28.053002      75.044567       0.679103       0.364463      -1.133641       0.025008      -0.009338      -0.008576       0.028039      -0.015880       0.065485       0.002012      -0.078787      -0.053204      -0.091166       0.035643       0.055523             10.462139       8.914584      -1.568407       2.081549      11.161218      -4.618287      11.310616           0.000001
          114              O       7.116951       0.832385      15.237972      -0.565100      37.373260 0.58110296E+03  0.14269922E+05                                 8.938778                            7.496334       0.180944       2.101949                    0.997307      28.141562      75.215390       0.687799       0.362640      -1.134029      -0.020058       0.004730       0.003241       0.020861       0.023964      -0.029116       0.059465       0.041866      -0.058485      -0.086992       0.041144       0.045849             10.220734      11.986232       1.250865      -5.100379       7.060375      -1.275742      11.615596           0.000002
          115              O       8.771325       3.046831      15.165529      -0.565126      38.648788 0.60149003E+03  0.14884870E+05                                 9.156305                            7.645844       0.160312       2.102137                    0.995528      28.053004      75.044573       0.679103       0.364463      -1.133641      -0.025009       0.009338      -0.008576       0.028039      -0.015880      -0.065485      -0.002012      -0.078787      -0.053204      -0.091166       0.035643       0.055523             10.462140       8.914584      -1.568406      -2.081550      11.161219       4.618288      11.310618           0.000001
          116              O       6.743846       4.025135      15.237972      -0.565100      37.373255 0.58110286E+03  0.14269918E+05                                 8.938777                            7.496334       0.180944       2.101949                    0.997307      28.141559      75.215378       0.687799       0.362640      -1.134029       0.020058      -0.004730       0.003241       0.020861       0.023964       0.029115      -0.059465       0.041866      -0.058485      -0.086992       0.041143       0.045849             10.220734      11.986232       1.250865       5.100379       7.060375       1.275743      11.615595           0.000002
          117              O       6.662785       4.352143      12.344471      -0.565126      38.648804 0.60149051E+03  0.14884884E+05                                 9.156308                            7.645847       0.160312       2.102137                    0.995528      28.053007      75.044586       0.679103       0.364463      -1.133641       0.019510      -0.018221       0.008576       0.028039       0.021878      -0.027398       0.059512       0.072810      -0.053204      -0.091166       0.035643       0.055523             10.462143      11.966489      -0.048114      -5.061915       8.109324      -0.196055      11.310617           0.000001
          118              O       8.442479       2.973579      12.272028      -0.565100      37.373231 0.58110227E+03  0.14269900E+05                                 8.938772                            7.496329       0.180945       2.101950                    0.997307      28.141556      75.215363       0.687799       0.362640      -1.134029      -0.013177       0.015844      -0.003241       0.020861      -0.002274       0.066209       0.000454      -0.063476      -0.058485      -0.086992       0.041144       0.045849             10.220728       7.041240      -1.212460       1.132280      12.005354      -5.134130      11.615589           0.000002
          119              O       7.198012       0.505376      12.344471      -0.565126      38.648798 0.60149040E+03  0.14884881E+05                                 9.156307                            7.645846       0.160312       2.102137                    0.995528      28.053005      75.044578       0.679103       0.364463      -1.133641      -0.019510       0.018221       0.008576       0.028039       0.021878       0.027398      -0.059512       0.072810      -0.053204      -0.091166       0.035643       0.055523             10.462142      11.966488      -0.048115       5.061915       8.109323       0.196054      11.310615           0.000001
          120              O       5.418318       1.883940      12.272028      -0.565100      37.373239 0.58110239E+03  0.14269904E+05                                 8.938774                            7.496330       0.180944       2.101949                    0.997307      28.141557      75.215371       0.687799       0.362640      -1.134029       0.013177      -0.015844      -0.003241       0.020861      -0.002274      -0.066209      -0.000454      -0.063476      -0.058485      -0.086992       0.041144       0.045849             10.220731       7.041241      -1.212461      -1.132281      12.005356       5.134132      11.615595           0.000002
          121              O       0.924722       7.904350       3.174471      -0.565126      38.648788 0.60149004E+03  0.14884870E+05                                 9.156306                            7.645844       0.160312       2.102137                    0.995528      28.053005      75.044582       0.679103       0.364463      -1.133640      -0.025009       0.009338       0.008576       0.028039      -0.015880       0.065485       0.002012      -0.078787      -0.053204      -0.091166       0.035643       0.055523             10.462141       8.914586      -1.568407       2.081550      11.161220      -4.618288      11.310616           0.000001
          122              O      -1.102757       8.882654       3.102028      -0.565100      37.373262 0.58110303E+03  0.14269924E+05                                 8.938779                            7.496335       0.180944       2.101949                    0.997307      28.141562      75.215396       0.687799       0.362640      -1.134029       0.020058      -0.004730      -0.003240       0.020861       0.023964      -0.029115       0.059465       0.041866      -0.058485      -0.086992       0.041144       0.045849             10.220735      11.986233       1.250865      -5.100379       7.060376      -1.275743      11.615596           0.000002
          123              O      -2.757131       6.668208       3.174471      -0.565126      38.648793 0.60149016E+03  0.14884874E+05                                 9.156307                            7.645845       0.160312       2.102137                    0.995528      28.053006      75.044587       0.679103       0.364463      -1.133640       0.025009      -0.009338       0.008576       0.028039      -0.015880      -0.065485      -0.002012      -0.078787      -0.053204      -0.091166       0.035643       0.055523             10.462142       8.914586      -1.568406      -2.081550      11.161221       4.618288      11.310619           0.000001
          124              O      -0.729652       5.689904       3.102028      -0.565100      37.373271 0.58110318E+03  0.14269929E+05                                 8.938781                            7.496337       0.180943       2.101949                    0.997307      28.141564      75.215405       0.687799       0.362640      -1.134029      -0.020058       0.004730      -0.003241       0.020861       0.023964       0.029115      -0.059465       0.041866      -0.058485      -0.086992       0.041144       0.045849             10.220738      11.986237       1.250866       5.100381       7.060377       1.275743      11.615599           0.000002
          125              O      -0.648591       5.362896       5.995529      -0.565126      38.648808 0.60149060E+03  0.14884887E+05                                 9.156309                            7.645848       0.160312       2.102137                    0.995528      28.053009      75.044598       0.679103       0.364463      -1.133640      -0.019510       0.018221      -0.008576       0.028039       0.021878      -0.027398       0.059512       0.072811      -0.053204      -0.091166       0.035643       0.055523             10.462144      11.966491      -0.048115      -5.061916       8.109325      -0.196055      11.310618           0.000001
          126              O      -2.428285       6.741460       6.067972      -0.565100      37.373235 0.58110237E+03  0.14269904E+05                                 8.938774                            7.496330       0.180944       2.101949                    0.997307      28.141557      75.215373       0.687799       0.362640      -1.134029       0.013177      -0.015844       0.003241       0.020861      -0.002274       0.066209       0.000454      -0.063476      -0.058486      -0.086993       0.041144       0.045849             10.220729       7.041241      -1.212461       1.132281      12.005356      -5.134130      11.615590           0.000002
          127              O      -1.183818       9.209663       5.995529      -0.565126      38.648801 0.60149047E+03  0.14884883E+05                                 9.156307                            7.645847       0.160312       2.102137                    0.995528      28.053007      75.044587       0.679103       0.364463      -1.133641       0.019510      -0.018221      -0.008576       0.028039       0.021878       0.027398      -0.059512       0.072811      -0.053204      -0.091166       0.035643       0.055523             10.462142      11.966488      -0.048115       5.061915       8.109323       0.196054      11.310615           0.000001
          128              O       0.595876       7.831099       6.067972      -0.565100      37.373242 0.58110248E+03  0.14269907E+05                                 8.938775                            7.496331       0.180944       2.101949                    0.997307      28.141559      75.215381       0.687799       0.362640      -1.134029      -0.013177       0.015844       0.003240       0.020861      -0.002274      -0.066209      -0.000454      -0.063476      -0.058486      -0.086993       0.041144       0.045849             10.220731       7.041242      -1.212461      -1.132281      12.005358       5.134133      11.615594           0.000002

******************************************************
Auxiliary information for the entire system
The total spin magnetic moment of the unit cell is   0.000315
The total net atomic charge of the unit cell is   -0.000005
Accuracy of reproducing the electrostatic potential in the unit cell:
  The inner radius (bohr) =    5.0000
  The outer radius (bohr) =   12.0000
  Valid grid points have density less than (e/(bohr^3)) =    0.0001
  The number of valid grid points were=        47116
  The rms potential error without charges in kcal/mol is=      3.80828
  The rms potential error with partial charges in kcal/mol is=      0.51380
  The RRMSE value at monopole order=      0.13492
  The rms potential error with partial charges and cloud penetration in kcal/mol is=      0.53277
  The RRMSE value at monopole order with cloud penetration is=      0.13990
  The rms potential error with partial charges and atomic dipoles in kcal/mol is=      0.23922
  The RRMSE value at dipole order=      0.06282
  The rms potential error with partial charges, atomic dipoles and cloud penetration in kcal/mol is=      0.21996
  The RRMSE value at dipole order with cloud penetration=      0.05776

******************************************************
The electron densities and ab initio electrostatic potential were computed in VASP using the PBE functional and
projector augmented wave method. See the main text of the journal article for a description of computational details.
The atomic charges, dipoles, and quadrupoles were computed with the DDEC6 method as described in
(a) T. A. Manz and N. Gabaldon Limas, RSC Adv. 6 (2016) 47771-47801 DOI: 10.1039/c6ra04656h
(b) N. Gabaldon Limas and T. A. Manz, RSC Adv. 8 (2018) 2678-2707 DOI: 10.1039/c7ra11829e.
For each atom in the material, the electron cloud parameters were fit to the spherically averaged atom-in-material
electron density using radial positions for which this density was between 10^-4 and 10^-2 electrons per cubic bohr.
The polarizabilities, dispersion coefficients, and quantum Drude oscillator (QDO) parameters were fit using the MCLF method.
The magnetic structure of the system was optimized in VASP from the default ferromagnetic initial guess using spin polarization.
The atomic spin moments (ASMs) were computed on this optimized magnetic structure using the DDEC6 partition as inputs
to the method of T. A. Manz and D. S. Sholl, J. Chem. Theory Comput. 7 (2011) 4146-4164 DOI: 10.1021/ct200539n.
The RMSE and RRMSE were computed using a uniform grid with Ewald summation.
