# Supplementary material for: A collection of forcefield precursors for metal–organic frameworks
Source: RSC Adv. 2019 Nov 13;9(63):36492–507. doi: 10.1039/c9ra07327b (PMC9075174; doi:10.1039/c9ra07327b)
Supplement: RA-009-C9RA07327B-s4515 [file RA-009-C9RA07327B-s4515.xyz]

  128
jmolscript: load "" {1 1 1} spacegroup "x,y,z" unitcell [{     10.865000     0.000000     0.000000 }, {      1.050469    10.909542     0.000000 }, {      1.662615     2.693786    14.940322 }]
Zn    12.404137    11.058515    10.403843     0.861129
Zn    12.590371    11.009308    13.401917     0.864780
Zn     1.173947     2.544813     4.536479     0.861129
Zn     0.987713     2.594020     1.538405     0.864780
H     11.441777     6.788213    13.815316     0.121175
H     11.208007     4.456884    13.797387     0.121563
H      1.611816     4.407449     9.947266     0.112659
H      1.861267     6.705389    10.015992     0.111944
H      8.519449    11.116216    13.731650     0.115199
H      6.218603    10.946002    14.106652     0.124126
H      5.607606    10.778555    10.098164     0.113022
H      7.883171    10.961025     9.730632     0.112734
H      9.278382     6.734072     0.415341     0.103381
H      7.886740     7.075576     2.218638     0.137989
H      9.197601    10.889526     2.351607     0.127107
H     10.544400    10.427733     0.552792     0.101946
H      5.757900     8.457588     2.683282     0.128122
H      4.192626     8.974291     4.320741     0.120669
H      3.385715     8.619014     6.458701     0.129512
H      1.861229     9.071539     8.133511     0.102679
H      2.342535     1.701163     8.690785     0.098370
H      3.994466     1.309799     7.107111     0.134251
H      2.136307     6.815115     1.125006     0.121175
H      2.370077     9.146444     1.142935     0.121563
H     11.966268     9.195879     4.993056     0.112659
H     11.716817     6.897939     4.924330     0.111944
H      5.058635     2.487112     1.208672     0.115199
H      7.359481     2.657326     0.833670     0.124126
H      7.970478     2.824773     4.842158     0.113021
H      5.694913     2.642303     5.209690     0.112734
H      4.299702     6.869256    14.524981     0.103381
H      5.691344     6.527752    12.721684     0.137990
H      4.380483     2.713802    12.588715     0.127107
H      3.033684     3.175595    14.387530     0.101946
H      7.820184     5.145740    12.257040     0.128122
H      9.385458     4.629037    10.619581     0.120669
H     10.192369     4.984314     8.481621     0.129512
H     11.716855     4.531789     6.806811     0.102679
H     11.235549    11.902165     6.249537     0.098370
H      8.533149     1.383987     7.833211     0.134251
C     12.082077     6.983942    11.917895    -0.014738
C     11.647094     6.309926    13.044395    -0.108646
C     11.510918     4.901518    13.038419    -0.110873
C     11.834552     4.178910    11.880544    -0.028267
C     12.277589     4.873991    10.725657    -0.131708
C     12.412326     6.255044    10.767490    -0.116275
C     12.236215     8.475506    11.937317     0.588070
C     11.707150     2.705152    11.826759     0.591739
C      8.447857    11.043947    11.666897    -0.017095
C      7.933663    11.049651    13.011526    -0.116548
C      6.554373    10.956678    13.240113    -0.125161
C      5.674540    10.877101    12.121083    -0.025632
C      6.187275    10.857659    10.821275    -0.109458
C      7.558099    10.955521    10.601652    -0.117251
C      9.942196    11.150213    11.469685     0.584018
C      4.195145    10.861586    12.349670     0.582462
C      9.250786     7.576223     0.808271     0.110182
C      8.405471     7.773435     1.889951    -0.194617
C      8.349380     9.034352     2.475611     0.137512
C      9.188623    10.042445     1.967640    -0.178679
C      9.998118     9.753862     0.887455     0.112440
C      7.372272     9.335191     3.563267    -0.025498
C      6.022428     8.938649     3.433286    -0.128169
C      5.071915     9.262074     4.422335    -0.113851
C      5.431504    10.020966     5.575728    -0.026340
C      6.795531    10.387541     5.690769     0.134989
C      7.712676    10.049893     4.719648     0.126540
C      4.437831    10.349995     6.620057     0.146813
C      3.433958     9.422820     6.923345    -0.180099
C      2.507192     9.707483     7.927335     0.083381
C      3.416993    11.782803     8.267974     0.104179
C      4.413600    11.562439     7.293865    -0.172265
C      1.496007     6.619386     3.022427    -0.014738
C      1.930990     7.293402     1.895927    -0.108646
C      2.067166     8.701810     1.901903    -0.110873
C      1.743532     9.424418     3.059778    -0.028267
C      1.300495     8.729337     4.214665    -0.131708
C      1.165758     7.348284     4.172832    -0.116275
C      1.341869     5.127822     3.003005     0.588070
C      1.870934    10.898176     3.113563     0.591739
C      5.130227     2.559381     3.273425    -0.017095
C      5.644421     2.553677     1.928796    -0.116547
C      7.023711     2.646650     1.700209    -0.125161
C      7.903544     2.726227     2.819239    -0.025632
C      7.390809     2.745669     4.119047    -0.109458
C      6.019985     2.647807     4.338670    -0.117252
C      3.635888     2.453115     3.470637     0.584018
C      9.382939     2.741742     2.590652     0.582462
C      4.327298     6.027105    14.132051     0.110182
C      5.172613     5.829893    13.050371    -0.194617
C      5.228704     4.568976    12.464711     0.137512
C      4.389461     3.560883    12.972682    -0.178679
C      3.579966     3.849466    14.052867     0.112440
C      6.205812     4.268137    11.377055    -0.025498
C      7.555656     4.664679    11.507036    -0.128169
C      8.506169     4.341254    10.517987    -0.113852
C      8.146580     3.582362     9.364594    -0.026340
C      6.782553     3.215787     9.249553     0.134988
C      5.865408     3.553435    10.220674     0.126540
C      9.140253     3.253333     8.320265     0.146813
C     10.144126     4.180508     8.016977    -0.180099
C     11.070892     3.895845     7.012987     0.083381
C     10.161091     1.820525     6.672348     0.104179
C      9.164484     2.040889     7.646457    -0.172265
N     10.035525     8.552961     0.295818    -0.211398
N      2.513710    10.879266     8.611602    -0.212015
N      3.542559     5.050367    14.644504    -0.211398
N     11.064374     2.724062     6.328720    -0.212015
O     12.239437     9.059255    10.806335    -0.556885
O     12.366099     9.029877    13.075770    -0.541195
O     12.816389    13.007186    12.971188    -0.564513
O     11.571840     2.146107    10.704741    -0.539529
O     10.374323    11.173656    10.262507    -0.552747
O     10.671924    11.212834    12.488615    -0.575662
O      3.757197    10.867572    13.568800    -0.555682
O      3.471455    10.863830    11.351657    -0.568223
O      1.338647     4.544073     4.133987    -0.556885
O      1.211985     4.573451     1.864552    -0.541195
O      0.761695     0.596142     1.969134    -0.564512
O      2.006244    11.457221     4.235581    -0.539529
O      3.203761     2.429672     4.677815    -0.552747
O      2.906160     2.390494     2.451707    -0.575662
O      9.820887     2.735756     1.371522    -0.555682
O     10.106629     2.739498     3.588665    -0.568223
F      7.212554    11.034994     6.794858    -0.104879
F      9.012428    10.437560     4.915366    -0.120785
F      6.365530     2.568334     8.145464    -0.104878
F      4.565656     3.165768    10.024956    -0.120785

The following XYZ coordinates are in angstroms. Other properties are in atomic units.
The sperically averaged electron density of each atom fit to a function of the form exp(a - br)
eigen_1, eigen_2 and eigen_3 are the three eigenvalues of traceless quadrupole moment tensor
  atom number  atomic symbol              X              Y              Z     net charge C6 coefficient C8 coefficient C10 coefficient fluctuating dipole atomic polarizability isotropic forcefield polarizability              a              b squared Pearson coefficient          <r^3>          <r^4>         wp_QDO          m_QDO          q_QDO       dipole_x       dipole_y       dipole_z         dipole            Qxy            Qxz            Qyz     Q(x^2-y^2)  Q(3z^2 - R^2)        eigen_1        eigen_2        eigen_3 static polarizability      alpha(xx)      alpha(xy)      alpha(xz)      alpha(yy)      alpha(yz)      alpha(zz) atomic spin moment
            1             Zn      12.404137      11.058515      10.403843       0.861129      99.928835 0.19642637E+04  0.63434210E+05                                18.111358                           14.941169       0.222074       1.922558                    0.997176      47.370306     131.388982       0.445022       0.426187      -1.122986      -0.003861      -0.002313       0.016140       0.016756       0.010772       0.036781       0.007243      -0.023378      -0.249304      -0.094125       0.033177       0.060948             21.709447      24.544870      -0.892831      -3.813960      20.911823      -0.569136      19.671647           0.000005
            2             Zn      12.590371      11.009308      13.401917       0.864780      94.935316 0.18708855E+04  0.59729423E+05                                17.861889                           14.887552       0.279721       1.942897                    0.997059      47.093289     130.172236       0.431851       0.444253      -1.110609       0.002416       0.000172      -0.009060       0.009378       0.006480       0.036777      -0.006729      -0.030609      -0.263037      -0.098772       0.038309       0.060464             21.097253      22.881708       0.062797      -2.429417      21.015426       0.882191      19.394625           0.000004
            3             Zn       1.173947       2.544813       4.536479       0.861129      99.928833 0.19642636E+04  0.63434208E+05                                18.111358                           14.941170       0.222074       1.922558                    0.997176      47.370306     131.388985       0.445022       0.426187      -1.122986       0.003861       0.002313      -0.016140       0.016756       0.010772       0.036781       0.007243      -0.023378      -0.249304      -0.094125       0.033177       0.060948             21.709448      24.544871      -0.892830      -3.813960      20.911824      -0.569137      19.671647           0.000005
            4             Zn       0.987713       2.594020       1.538405       0.864780      94.935321 0.18708857E+04  0.59729429E+05                                17.861891                           14.887553       0.279721       1.942897                    0.997059      47.093292     130.172248       0.431851       0.444253      -1.110609      -0.002416      -0.000172       0.009060       0.009378       0.006480       0.036777      -0.006729      -0.030609      -0.263037      -0.098772       0.038309       0.060464             21.097254      22.881710       0.062797      -2.429417      21.015427       0.882191      19.394626           0.000004
            5              H      11.441777       6.788213      13.815316       0.121175       1.094975 0.80386571E+01  0.79279673E+02                                 1.772619                            1.671619      -1.148822       2.339752                    0.996213       3.575610      10.144230       0.476437       1.303534      -0.703291      -0.006294       0.018926       0.035050       0.040327      -0.003344      -0.006015       0.006391      -0.008603       0.020468      -0.009996      -0.003167       0.013163              1.814786       1.438267      -0.073344      -0.161593       1.913918       0.339753       2.092173           0.000008
            6              H      11.208007       4.456884      13.797387       0.121563       1.034099 0.75032540E+01  0.73208997E+02                                 1.746767                            1.645332      -1.222603       2.303897                    0.995518       3.644186      10.503860       0.463983       1.352972      -0.692267      -0.011335      -0.018469       0.034574       0.040804       0.005235      -0.006360      -0.005621      -0.006036       0.013883      -0.009182      -0.003243       0.012425              1.798552       1.509086       0.139366      -0.226838       1.771924      -0.333988       2.114646           0.000003
            7              H       1.611816       4.407449       9.947266       0.112659       1.141665 0.84712172E+01  0.84418298E+02                                 1.802042                            1.699915      -1.197711       2.308851                    0.995686       3.621146      10.235824       0.480480       1.279203      -0.708531       0.010209      -0.016266      -0.032746       0.037962      -0.000963      -0.012334      -0.000841      -0.017319       0.034915      -0.019448       0.002892       0.016555              1.849132       1.528678      -0.067083      -0.072177       1.892550       0.435581       2.126169           0.000006
            8              H       1.861267       6.705389      10.015992       0.111944       1.067571 0.76996336E+01  0.73908695E+02                                 1.638318                            1.555459      -0.969591       2.412016                    0.998640       3.310313       8.785225       0.541505       1.178361      -0.733113       0.014372       0.016362      -0.031806       0.038548       0.003691      -0.009464       0.001833      -0.008832       0.040247      -0.015604      -0.001053       0.016657              1.665494       1.364495       0.172918      -0.196595       1.795854      -0.347165       1.836134           0.000009
            9              H       8.519449      11.116216      13.731650       0.115199       1.028563 0.74604966E+01  0.72013862E+02                                 1.677243                            1.591789      -1.109087       2.353270                    0.997020       3.512489       9.768190       0.498223       1.273604      -0.709387       0.023010       0.005397       0.031193       0.039135       0.002850       0.001067       0.004671       0.011520       0.030134      -0.012291       0.000985       0.011306              1.704239       1.936099       0.021283       0.445926       1.289983       0.023102       1.886633           0.000006
           10              H       6.218603      10.946002      14.106652       0.124126       0.998895 0.71812410E+01  0.68390864E+02                                 1.629278                            1.551615      -0.908353       2.454317                    0.999125       3.316717       9.044914       0.511573       1.257186      -0.714496      -0.011927      -0.000614       0.037965       0.039799       0.001471       0.000210       0.000361       0.011314       0.047964      -0.013843      -0.002152       0.015995              1.645117       1.612446       0.008442      -0.289556       1.304331      -0.027434       2.018575           0.000008
           11              H       5.607606      10.778555      10.098164       0.113022       1.086244 0.79916739E+01  0.79106394E+02                                 1.796880                            1.691533      -1.189565       2.314774                    0.995757       3.693737      10.676359       0.460870       1.342623      -0.694537      -0.022892      -0.006538      -0.029736       0.038092       0.004333       0.001073       0.005721       0.011213       0.023238      -0.012276       0.002130       0.010146              1.844071       2.037872       0.074492       0.491276       1.387202       0.056082       2.107140           0.000006
           12              H       7.883171      10.961025       9.730632       0.112734       1.181869 0.89427384E+01  0.90702074E+02                                 1.876299                            1.772656      -1.207269       2.308386                    0.994479       3.708139      10.716621       0.458300       1.317679      -0.700433       0.011949      -0.001774      -0.037165       0.039079       0.001624      -0.002346       0.002104       0.011452       0.031793      -0.011517       0.000271       0.011246              1.906800       1.823347       0.040600      -0.301740       1.471344      -0.060291       2.425708           0.000008
           13              H       9.278382       6.734072       0.415341       0.103381       1.076094 0.75585847E+01  0.72994481E+02                                 1.726772                            1.600962      -0.823622       2.491924                    0.999501       3.376492       9.306580       0.498774       1.271608      -0.711657       0.000308      -0.046653      -0.018115       0.050048       0.007629      -0.006767       0.003648      -0.021266      -0.020330      -0.015961      -0.000607       0.016568              1.792431       1.401835      -0.100542      -0.083262       2.300997       0.438023       1.674459           0.000006
           14              H       7.886740       7.075576       2.218638       0.137989       0.984790 0.71020912E+01  0.67053458E+02                                 1.583692                            1.521414      -0.865881       2.484008                    0.999389       3.146773       8.381396       0.530801       1.222193      -0.723811      -0.017666      -0.028751       0.013571       0.036371       0.005675      -0.010197       0.000869      -0.014813      -0.008076      -0.015705       0.004356       0.011349              1.585632       1.549867       0.271776      -0.205284       1.808708      -0.168123       1.398320           0.000009
           15              H       9.197601      10.889526       2.351607       0.127107       0.910793 0.66351258E+01  0.63514729E+02                                 1.670656                            1.599016      -1.352734       2.247499                    0.993306       3.796844      11.260474       0.442785       1.445065      -0.673075       0.004239       0.031698       0.015273       0.035440       0.008246      -0.008352       0.005420      -0.001116      -0.010401      -0.014972       0.004601       0.010371              1.690080       1.400562      -0.018730      -0.089786       2.123261       0.342056       1.546417          -0.000001
           16              H      10.544400      10.427733       0.552792       0.101946       0.989845 0.69929433E+01  0.67258418E+02                                 1.715868                            1.601733      -1.177988       2.321565                    0.995631       3.697577      10.695164       0.462879       1.375788      -0.687130       0.028350       0.037054      -0.015457       0.049149       0.005304      -0.010592       0.000929      -0.013631      -0.024728      -0.016996       0.003813       0.013183              1.775052       1.784203       0.432339      -0.263853       1.884338      -0.253165       1.656615          -0.000001
           17              H       5.757900       8.457588       2.683282       0.128122       0.982020 0.71525705E+01  0.67842558E+02                                 1.596482                            1.539098      -0.839120       2.493731                    0.999423       3.219269       8.674584       0.519953       1.241944      -0.718867      -0.016173      -0.019731      -0.032089       0.040995       0.006749       0.001185       0.009635       0.011653       0.016039      -0.015136       0.002736       0.012400              1.599070       1.505016       0.086497       0.106278       1.473466       0.356331       1.818730           0.000009
           18              H       4.192626       8.974291       4.320741       0.120669       1.033809 0.74558204E+01  0.72731323E+02                                 1.750228                            1.642094      -1.273906       2.279854                    0.994396       3.713815      10.751857       0.462965       1.356226      -0.690897      -0.033465      -0.012509      -0.006577       0.036326       0.005683      -0.004100       0.009972       0.000277       0.003627      -0.013512       0.003187       0.010325              1.801034       2.438144       0.255706       0.080115       1.428493       0.085567       1.536463           0.000003
           19              H       3.385715       8.619014       6.458701       0.129512       1.109285 0.81721282E+01  0.79904674E+02                                 1.710614                            1.628191      -1.022145       2.404121                    0.997778       3.320846       8.998827       0.514947       1.216484      -0.724717      -0.001327      -0.032261      -0.018515       0.037220       0.005254      -0.009105       0.006217      -0.014183      -0.026027      -0.017563       0.003827       0.013736              1.732135       1.454108       0.087182      -0.027048       1.962349       0.380092       1.779949           0.000005
           20              H       1.861229       9.071539       8.133511       0.102679       1.112772 0.78415799E+01  0.75462056E+02                                 1.682303                            1.568460      -0.823773       2.486754                    0.999543       3.236298       8.542702       0.541012       1.176453      -0.734904      -0.034207      -0.034713       0.009106       0.049578       0.010227      -0.007253       0.010561      -0.005790      -0.031497      -0.020634       0.003955       0.016679              1.728807       1.780677       0.446966      -0.232277       1.812034      -0.194251       1.593708           0.000005
           21              H       2.342535       1.701163       8.690785       0.098370       1.089006 0.78560245E+01  0.77396659E+02                                 1.800638                            1.677703      -1.054077       2.380849                    0.996549       3.656661      10.528715       0.462731       1.343564      -0.694728       0.000527       0.042214       0.019808       0.046634       0.007462      -0.007319       0.004278      -0.020491      -0.019206      -0.016404       0.000364       0.016040              1.865247       1.553610      -0.106429      -0.072499       2.175711       0.495384       1.866419           0.000003
           22              H       3.994466       1.309799       7.107111       0.134251       1.079062 0.80674348E+01  0.80496857E+02                                 1.828596                            1.732517      -1.366398       2.249279                    0.993397       3.721576      11.000339       0.439959       1.395246      -0.684031       0.022177       0.028662      -0.011271       0.037952       0.006213      -0.011087       0.003677      -0.014116      -0.018848      -0.017948       0.005384       0.012564              1.857261       2.024224       0.390679      -0.184083       1.846905      -0.102743       1.700654           0.000003
           23              H       2.136307       6.815115       1.125006       0.121175       1.094975 0.80386576E+01  0.79279676E+02                                 1.772619                            1.671619      -1.148822       2.339752                    0.996213       3.575610      10.144229       0.476437       1.303533      -0.703291       0.006294      -0.018926      -0.035050       0.040327      -0.003344      -0.006015       0.006391      -0.008603       0.020468      -0.009996      -0.003167       0.013163              1.814786       1.438267      -0.073344      -0.161593       1.913918       0.339752       2.092173           0.000008
           24              H       2.370077       9.146444       1.142935       0.121563       1.034099 0.75032511E+01  0.73208955E+02                                 1.746766                            1.645331      -1.222602       2.303898                    0.995518       3.644185      10.503853       0.463984       1.352971      -0.692267       0.011335       0.018469      -0.034574       0.040804       0.005235      -0.006360      -0.005621      -0.006036       0.013883      -0.009182      -0.003243       0.012425              1.798551       1.509085       0.139366      -0.226838       1.771923      -0.333988       2.114645           0.000003
           25              H      11.966268       9.195879       4.993056       0.112659       1.141665 0.84712172E+01  0.84418298E+02                                 1.802042                            1.699915      -1.197711       2.308851                    0.995686       3.621146      10.235824       0.480480       1.279203      -0.708531      -0.010209       0.016266       0.032746       0.037962      -0.000963      -0.012334      -0.000841      -0.017319       0.034915      -0.019448       0.002892       0.016555              1.849132       1.528678      -0.067083      -0.072177       1.892550       0.435581       2.126169           0.000006
           26              H      11.716817       6.897939       4.924330       0.111944       1.067571 0.76996336E+01  0.73908695E+02                                 1.638318                            1.555459      -0.969591       2.412016                    0.998640       3.310313       8.785225       0.541505       1.178361      -0.733113      -0.014372      -0.016362       0.031806       0.038548       0.003691      -0.009464       0.001833      -0.008832       0.040247      -0.015604      -0.001053       0.016657              1.665494       1.364495       0.172918      -0.196595       1.795854      -0.347165       1.836134           0.000009
           27              H       5.058635       2.487112       1.208672       0.115199       1.028564 0.74605020E+01  0.72013925E+02                                 1.677243                            1.591789      -1.109088       2.353270                    0.997020       3.512490       9.768193       0.498223       1.273604      -0.709387      -0.023010      -0.005397      -0.031193       0.039135       0.002850       0.001067       0.004671       0.011520       0.030134      -0.012291       0.000985       0.011306              1.704239       1.936100       0.021283       0.445926       1.289984       0.023102       1.886634           0.000006
           28              H       7.359481       2.657326       0.833670       0.124126       0.998895 0.71812376E+01  0.68390828E+02                                 1.629278                            1.551615      -0.908353       2.454317                    0.999125       3.316716       9.044913       0.511573       1.257187      -0.714496       0.011927       0.000614      -0.037965       0.039799       0.001471       0.000210       0.000361       0.011314       0.047964      -0.013843      -0.002152       0.015995              1.645117       1.612446       0.008442      -0.289556       1.304331      -0.027434       2.018575           0.000008
           29              H       7.970478       2.824773       4.842158       0.113021       1.086244 0.79916750E+01  0.79106405E+02                                 1.796880                            1.691533      -1.189565       2.314774                    0.995757       3.693737      10.676358       0.460870       1.342624      -0.694537       0.022892       0.006538       0.029736       0.038092       0.004333       0.001073       0.005721       0.011213       0.023238      -0.012276       0.002130       0.010146              1.844071       2.037872       0.074492       0.491276       1.387202       0.056082       2.107140           0.000005
           30              H       5.694913       2.642303       5.209690       0.112734       1.181869 0.89427379E+01  0.90702071E+02                                 1.876299                            1.772656      -1.207268       2.308386                    0.994479       3.708139      10.716622       0.458300       1.317679      -0.700433      -0.011949       0.001774       0.037165       0.039079       0.001624      -0.002346       0.002104       0.011452       0.031793      -0.011517       0.000271       0.011246              1.906800       1.823347       0.040600      -0.301740       1.471345      -0.060291       2.425708           0.000008
           31              H       4.299702       6.869256      14.524981       0.103381       1.076094 0.75585813E+01  0.72994444E+02                                 1.726772                            1.600963      -0.823622       2.491924                    0.999501       3.376491       9.306579       0.498773       1.271608      -0.711657      -0.000308       0.046653       0.018115       0.050048       0.007629      -0.006767       0.003648      -0.021266      -0.020330      -0.015961      -0.000607       0.016568              1.792431       1.401836      -0.100542      -0.083262       2.300997       0.438023       1.674460           0.000006
           32              H       5.691344       6.527752      12.721684       0.137990       0.984790 0.71020914E+01  0.67053462E+02                                 1.583692                            1.521414      -0.865881       2.484008                    0.999389       3.146773       8.381397       0.530801       1.222193      -0.723811       0.017666       0.028751      -0.013571       0.036371       0.005675      -0.010197       0.000869      -0.014813      -0.008076      -0.015705       0.004356       0.011349              1.585632       1.549867       0.271776      -0.205284       1.808708      -0.168123       1.398320           0.000009
           33              H       4.380483       2.713802      12.588715       0.127107       0.910793 0.66351290E+01  0.63514766E+02                                 1.670656                            1.599016      -1.352734       2.247499                    0.993306       3.796845      11.260477       0.442785       1.445065      -0.673075      -0.004239      -0.031698      -0.015273       0.035440       0.008246      -0.008352       0.005420      -0.001116      -0.010401      -0.014972       0.004601       0.010371              1.690081       1.400563      -0.018730      -0.089786       2.123262       0.342056       1.546417          -0.000001
           34              H       3.033684       3.175595      14.387530       0.101946       0.989846 0.69929485E+01  0.67258477E+02                                 1.715868                            1.601734      -1.177988       2.321565                    0.995631       3.697578      10.695166       0.462879       1.375788      -0.687130      -0.028350      -0.037054       0.015457       0.049149       0.005304      -0.010592       0.000929      -0.013631      -0.024728      -0.016996       0.003813       0.013183              1.775052       1.784203       0.432339      -0.263853       1.884339      -0.253165       1.656615          -0.000001
           35              H       7.820184       5.145740      12.257040       0.128122       0.982020 0.71525706E+01  0.67842558E+02                                 1.596482                            1.539098      -0.839120       2.493731                    0.999423       3.219269       8.674583       0.519953       1.241943      -0.718867       0.016173       0.019731       0.032089       0.040995       0.006749       0.001185       0.009635       0.011653       0.016039      -0.015136       0.002736       0.012400              1.599070       1.505016       0.086497       0.106278       1.473465       0.356331       1.818729           0.000009
           36              H       9.385458       4.629037      10.619581       0.120669       1.033809 0.74558167E+01  0.72731278E+02                                 1.750227                            1.642094      -1.273906       2.279854                    0.994396       3.713814      10.751853       0.462965       1.356226      -0.690897       0.033465       0.012509       0.006577       0.036326       0.005683      -0.004100       0.009972       0.000277       0.003627      -0.013512       0.003187       0.010325              1.801033       2.438143       0.255706       0.080115       1.428493       0.085567       1.536463           0.000003
           37              H      10.192369       4.984314       8.481621       0.129512       1.109284 0.81721240E+01  0.79904622E+02                                 1.710614                            1.628190      -1.022145       2.404121                    0.997778       3.320845       8.998823       0.514947       1.216484      -0.724717       0.001327       0.032261       0.018515       0.037220       0.005254      -0.009105       0.006217      -0.014183      -0.026027      -0.017563       0.003827       0.013736              1.732134       1.454107       0.087182      -0.027048       1.962348       0.380092       1.779948           0.000004
           38              H      11.716855       4.531789       6.806811       0.102679       1.112772 0.78415782E+01  0.75462031E+02                                 1.682303                            1.568459      -0.823773       2.486754                    0.999543       3.236298       8.542700       0.541012       1.176452      -0.734904       0.034207       0.034713      -0.009106       0.049578       0.010227      -0.007253       0.010561      -0.005790      -0.031497      -0.020634       0.003955       0.016679              1.728806       1.780676       0.446965      -0.232277       1.812033      -0.194251       1.593708           0.000005
           39              H      11.235549      11.902165       6.249537       0.098370       1.089006 0.78560232E+01  0.77396643E+02                                 1.800637                            1.677703      -1.054077       2.380849                    0.996549       3.656661      10.528715       0.462731       1.343564      -0.694728      -0.000527      -0.042214      -0.019808       0.046634       0.007462      -0.007319       0.004278      -0.020491      -0.019206      -0.016404       0.000364       0.016040              1.865246       1.553610      -0.106429      -0.072499       2.175711       0.495383       1.866419           0.000003
           40              H       8.533149       1.383987       7.833211       0.134251       1.079062 0.80674355E+01  0.80496862E+02                                 1.828596                            1.732517      -1.366398       2.249279                    0.993397       3.721576      11.000338       0.439959       1.395246      -0.684031      -0.022177      -0.028662       0.011271       0.037952       0.006213      -0.011087       0.003677      -0.014116      -0.018848      -0.017948       0.005384       0.012564              1.857261       2.024224       0.390679      -0.184083       1.846904      -0.102743       1.700654           0.000004
           41              C      12.082077       6.983942      11.917895      -0.014738      38.525353 0.43921947E+03  0.10272118E+05                                 9.905081                            6.937997      -0.008750       2.001473                    0.999318      27.157749      75.913293       0.637250       0.410977      -1.076058      -0.000376      -0.041754      -0.003733       0.041923      -0.005845       0.012317      -0.001816       0.013085       0.017982      -0.012470      -0.005693       0.018163             12.819486       5.548980       1.530434      -1.156735      23.235786      -0.340567       9.673691           0.000003
           42              C      11.647094       6.309926      13.044395      -0.108646      34.038670 0.45010942E+03  0.10731024E+05                                 9.303633                            7.202383      -0.132368       1.930405                    0.999320      29.908419      88.097070       0.594453       0.432181      -1.048790       0.017064      -0.024750      -0.006319       0.030719      -0.008964       0.006074       0.016113       0.024009       0.034421      -0.028187       0.009207       0.018980             10.861173       5.576745       1.267090      -1.194433      17.169338      -1.166503       9.837436           0.000010
           43              C      11.510918       4.901518      13.038419      -0.110873      34.378234 0.47016945E+03  0.11333708E+05                                 9.382743                            7.381952      -0.126473       1.932087                    0.999144      30.150217      89.341518       0.584614       0.434630      -1.047163       0.017476       0.020622      -0.008311       0.028280       0.007243       0.003451      -0.014600       0.029993       0.024467      -0.027113       0.012571       0.014542             10.821948       5.874075       0.869964      -0.925547      16.194889       1.080935      10.396881           0.000001
           44              C      11.834552       4.178910      11.880544      -0.028267      37.035750 0.47457598E+03  0.11341860E+05                                 9.671040                            7.263531      -0.026407       1.994516                    0.999272      27.755571      79.017181       0.614761       0.416890      -1.069771       0.011787       0.049412       0.003855       0.050945       0.002642       0.009421      -0.004364       0.010872       0.020920      -0.012283      -0.002083       0.014366             11.657314       5.885867       1.229368      -0.743415      19.162275       0.849757       9.923800           0.000003
           45              C      12.277589       4.873991      10.725657      -0.131708      34.351258 0.46981205E+03  0.11314127E+05                                 9.317741                            7.339714      -0.050282       1.948920                    0.999367      30.460078      89.986810       0.591485       0.429997      -1.050790       0.002925       0.012487       0.023627       0.026884      -0.004534      -0.009410       0.008234       0.013382       0.063746      -0.019497      -0.006841       0.026338             10.682147       5.879600       1.386646      -0.759808      16.636551       0.153613       9.530289           0.000001
           46              C      12.412326       6.255044      10.767490      -0.116275      33.580834 0.43648349E+03  0.10280999E+05                                 9.073413                            6.995303       0.095138       1.996298                    0.999629      29.537493      85.241051       0.618532       0.420413      -1.060727      -0.001557      -0.013144       0.021343       0.025114       0.004969      -0.010681      -0.013608       0.021746       0.066254      -0.025933      -0.004457       0.030390             10.524545       5.295718       1.109873      -0.905296      17.439621       1.224865       8.838296           0.000009
           47              C      12.236215       8.475506      11.937317       0.588070      25.097500 0.26185757E+03  0.54797772E+04                                 7.949785                            5.737728      -0.026528       2.045712                    0.999495      22.524170      63.190390       0.620815       0.471461      -1.021069       0.007815       0.064960       0.002340       0.065470      -0.020207      -0.018716       0.001590       0.183467      -0.115677      -0.074659      -0.040842       0.115501              9.924495       4.453733       0.991664       0.180811      16.779012      -0.540150       8.540740           0.000012
           48              C      11.707150       2.705152      11.826759       0.591739      23.264771 0.26015147E+03  0.54537830E+04                                 7.576331                            5.757688      -0.008980       2.051598                    0.999627      22.715892      64.500755       0.611411       0.477861      -1.014163      -0.005455      -0.064857      -0.000437       0.065087      -0.012474      -0.024668      -0.002436       0.176047      -0.093935      -0.073691      -0.035131       0.108822              8.890219       4.614315       0.787661       0.750809      13.294748       0.460064       8.761595           0.000010
           49              C       8.447857      11.043947      11.666897      -0.017095      37.539995 0.46291518E+03  0.10973583E+05                                 9.755583                            7.152766       0.011142       2.005157                    0.999296      27.556105      77.644535       0.623421       0.414456      -1.073389      -0.042452      -0.007064       0.008331       0.043835      -0.002696      -0.001081       0.003393      -0.010924       0.018164      -0.009124       0.000710       0.008414             11.875083      20.724284       0.394143       0.199654       4.964386      -0.140690       9.936579          -0.000002
           50              C       7.933663      11.049651      13.011526      -0.116548      33.519863 0.46264920E+03  0.11057318E+05                                 9.071179                            7.218379       0.027428       1.972497                    0.999601      29.955421      87.085707       0.606805       0.422337      -1.059494      -0.012026       0.003379      -0.017407       0.021425       0.000925       0.018316       0.008628      -0.005601       0.043760      -0.020555      -0.005887       0.026443             10.109148      15.977436       0.294273      -0.885953       4.733250      -0.061484       9.616759           0.000006
           51              C       6.554373      10.956678      13.240113      -0.125161      33.534941 0.45632119E+03  0.10859009E+05                                 9.039271                            7.146748       0.060377       1.982627                    0.999654      29.819045      86.253055       0.613210       0.419737      -1.062067       0.009751       0.002866      -0.019095       0.021631      -0.001832      -0.007661       0.001175      -0.014995       0.087958      -0.023439      -0.007050       0.030489             10.134986      16.104262       0.355420       0.177698       4.979054      -0.085209       9.321642           0.000004
           52              C       5.674540      10.877101      12.121083      -0.025632      37.005655 0.45910523E+03  0.10851833E+05                                 9.611242                            7.096813       0.021033       2.008545                    0.999347      27.465647      77.069499       0.629897       0.411382      -1.076277       0.048837       0.001606      -0.006819       0.049337       0.002753       0.009231      -0.000044      -0.006675      -0.000317      -0.011374       0.003056       0.008317             11.562121      19.437499       0.445308      -0.968279       5.147098       0.062580      10.101765          -0.000000
           53              C       6.187275      10.857659      10.821275      -0.109458      33.896193 0.45302896E+03  0.10832465E+05                                 9.304126                            7.239641      -0.102532       1.938324                    0.999378      30.148410      89.321085       0.590426       0.433850      -1.046390       0.018359      -0.003504       0.013639       0.023138       0.003755       0.015495       0.011394      -0.016572       0.023157      -0.020838      -0.002684       0.023522             10.556234      16.382192       0.823324      -1.231556       5.010059       0.083178      10.276451           0.000003
           54              C       7.558099      10.955521      10.601652      -0.117251      34.195688 0.45260430E+03  0.10833555E+05                                 9.368457                            7.246675      -0.155335       1.919845                    0.999133      30.413533      90.529006       0.588117       0.435101      -1.044307      -0.016424      -0.007893       0.015982       0.024238      -0.006731      -0.010713       0.008553      -0.024254       0.050970      -0.024189      -0.000475       0.024663             10.701990      17.112765       0.703335       0.556068       5.063000      -0.203222       9.930206           0.000006
           55              C       9.942196      11.150213      11.469685       0.584018      23.959513 0.26291101E+03  0.55204001E+04                                 7.732097                            5.775491      -0.031999       2.043481                    0.999467      22.780121      64.513199       0.613118       0.475774      -1.016339       0.061905       0.005474      -0.007252       0.062568      -0.007150       0.002317       0.001588      -0.186623      -0.095748      -0.077750      -0.031809       0.109559              9.228881      15.033775       0.075399       0.161213       4.300261      -0.305700       8.352606           0.000006
           56              C       4.195145      10.861586      12.349670       0.582462      23.570595 0.25449081E+03  0.52938400E+04                                 7.582605                            5.641654      -0.003350       2.051682                    0.999488      22.574591      63.380146       0.627820       0.468999      -1.021232      -0.062337      -0.002285       0.009997       0.063175       0.004556       0.001684       0.003270      -0.184185      -0.093093      -0.076746      -0.031054       0.107800              8.992289      14.066173       0.308715      -0.494776       4.400823      -0.059152       8.509871           0.000007
           57              C       9.250786       7.576223       0.808271       0.110182      25.420365 0.33356653E+03  0.73549769E+04                                 7.622387                            6.182753       0.242024       2.102902                    0.999657      25.619676      71.818797       0.646390       0.429747      -1.053639       0.026222       0.041972      -0.001513       0.049513      -0.004289       0.029296      -0.006351      -0.023195      -0.029140      -0.037612       0.010979       0.026633              8.363378       7.145489       0.299228      -3.232985       8.972336       1.288784       8.972310          -0.000001
           58              C       8.405471       7.773435       1.889951      -0.194617      31.300170 0.43316348E+03  0.10141022E+05                                 8.525863                            6.881874       0.347906       2.085891                    0.999832      29.191997      82.853791       0.638092       0.410009      -1.071848       0.008722      -0.004476       0.002954       0.010238       0.006914       0.001342      -0.013368      -0.007005      -0.032767      -0.018583       0.000862       0.017721              9.372358       8.078075      -0.582837      -4.069174      10.043716       2.431643       9.995284           0.000008
           59              C       8.349380       9.034352       2.475611       0.137512      34.728174 0.41274571E+03  0.95558761E+04                                 9.449101                            6.894840      -0.163575       1.963584                    0.999081      26.234792      74.269931       0.612521       0.431914      -1.057016      -0.013201       0.001350       0.011984       0.017880      -0.003086       0.000630       0.003992       0.033503       0.024057      -0.021592       0.008553       0.013039             11.429732      11.756992      -0.791238      -6.907777       9.959477       2.902467      12.572727           0.000001
           60              C       9.188623      10.042445       1.967640      -0.178679      33.079398 0.47654522E+03  0.11512529E+05                                 9.116672                            7.407642      -0.068549       1.956736                    0.997949      30.221855      89.306162       0.587154       0.431804      -1.050113       0.012715       0.002682      -0.003422       0.013438       0.002292       0.014459       0.004467      -0.000787      -0.031093      -0.019396       0.003968       0.015428             10.074224       9.958488       0.766215      -4.924811       9.567475       1.479401      10.696708          -0.000003
           61              C       9.998118       9.753862       0.887455       0.112440      25.948218 0.33892031E+03  0.75444882E+04                                 7.866712                            6.327845      -0.000635       2.027783                    0.998993      26.065919      74.758172       0.621053       0.443042      -1.039870      -0.008282      -0.045108      -0.006984       0.046391      -0.000001       0.035988      -0.014880       0.002921      -0.017494      -0.040201       0.001875       0.038325              8.758302       7.720648       0.698226      -3.347228       8.908692       1.780479       9.645566          -0.000004
           62              C       7.372272       9.335191       3.563267      -0.025498      39.728488 0.46337067E+03  0.11006254E+05                                10.109265                            7.171482      -0.130996       1.954485                    0.998993      27.977179      79.360099       0.619547       0.416218      -1.070383      -0.005576      -0.006398      -0.030999       0.032140      -0.003200      -0.014616      -0.006883      -0.007679      -0.062647      -0.028547       0.012907       0.015640             12.459692      15.496917      -0.840219      -6.032147       7.130478       4.054561      14.751682           0.000003
           63              C       6.022428       8.938649       3.433286      -0.128169      33.807349 0.45051022E+03  0.10692626E+05                                 9.117276                            7.103236       0.071559       1.990384                    0.999556      29.757619      86.125353       0.614451       0.419990      -1.061292      -0.006421       0.020175       0.009192       0.023082       0.007973       0.009573       0.011726       0.002244      -0.000237      -0.012424      -0.007137       0.019561             10.312039      14.523842       0.009812      -3.700092       6.112269       2.498387      10.300006           0.000009
           64              C       5.071915       9.262074       4.422335      -0.113851      35.118131 0.47381269E+03  0.11440690E+05                                 9.533540                            7.416949      -0.134486       1.931141                    0.998362      30.248131      89.632502       0.582620       0.435387      -1.046973       0.017166       0.018229      -0.010366       0.027100       0.006524       0.002447      -0.000867      -0.016816      -0.003559      -0.010753      -0.000482       0.011235             10.853678      13.346671      -0.053606      -3.032929       6.818301       3.490850      12.396063           0.000006
           65              C       5.431504      10.020966       5.575728      -0.026340      39.860438 0.47296044E+03  0.11302746E+05                                10.159230                            7.271962      -0.130979       1.956184                    0.998901      28.106304      80.225316       0.611276       0.419285      -1.067377      -0.039297       0.009900      -0.008305       0.041367      -0.002382      -0.009138       0.003001      -0.027708       0.013408      -0.019607       0.005708       0.013899             12.498642      15.929861      -0.416936      -5.481292       6.948320       3.607409      14.617745           0.000002
           66              C       6.795531      10.387541       5.690769       0.134989      34.915167 0.42405074E+03  0.98846613E+04                                 9.332462                            7.000321       0.013530       1.996717                    0.999724      27.158291      77.159320       0.606335       0.433361      -1.056079       0.016033       0.064029       0.102383       0.121815       0.010710       0.037602       0.038313      -0.031680       0.075688      -0.049564      -0.018604       0.068168             10.886036      13.942031       0.317810      -3.091922       6.374837       3.003003      12.341239           0.000013
           67              C       7.712676      10.049893       4.719648       0.126540      34.403315 0.43216244E+03  0.10119834E+05                                 9.240827                            7.063760      -0.019935       1.983230                    0.999718      27.373000      77.903124       0.604120       0.432968      -1.056500       0.117036       0.024973      -0.009755       0.120067       0.035235       0.023389      -0.005105       0.090125      -0.091665      -0.051004      -0.025434       0.076437             10.645308      12.414262      -0.129869      -3.204877       6.780706       3.684838      12.740957           0.000011
           68              C       4.437831      10.349995       6.620057       0.146813      33.913549 0.40559647E+03  0.93800515E+04                                 9.390158                            6.901176      -0.281775       1.931095                    0.999041      26.252145      75.075952       0.601467       0.440335      -1.048492      -0.000910       0.003341      -0.023155       0.023412      -0.006677       0.006686      -0.005287       0.019244       0.033187      -0.017601       0.000477       0.017123             11.371660      12.239254      -0.124966      -6.436954       8.920777       2.823996      12.954950           0.000001
           69              C       3.433958       9.422820       6.923345      -0.180099      32.598680 0.44424136E+03  0.10503704E+05                                 8.880035                            7.055465       0.085979       2.001971                    0.999239      29.670808      85.623632       0.616480       0.420207      -1.061485      -0.007655       0.007950      -0.010193       0.015024      -0.003276       0.009262       0.005915      -0.036124       0.005980      -0.023223       0.004114       0.019109              9.967822      10.265277       1.355084      -4.519387       8.323055       1.531800      11.315134           0.000002
           70              C       2.507192       9.707483       7.927335       0.083381      26.687093 0.33577227E+03  0.73958236E+04                                 7.783504                            6.139575       0.359692       2.131185                    0.999835      25.831451      71.738801       0.660543       0.420982      -1.061945       0.015325       0.046854       0.023282       0.054518       0.018277       0.025999      -0.010558      -0.001274      -0.010113      -0.037583       0.010364       0.027219              8.726163       7.786429       0.905023      -3.447370       8.166319       1.757144      10.225741           0.000001
           71              C       3.416993      11.782803       8.267974       0.104179      26.856288 0.34656412E+03  0.77570270E+04                                 8.058219                            6.394062       0.012789       2.028110                    0.998784      26.306932      75.632500       0.618576       0.442386      -1.040356      -0.014042      -0.043682      -0.003753       0.046037      -0.001307       0.029624      -0.007769      -0.030286       0.027513      -0.038427       0.008052       0.030375              9.145274       8.952364       0.342876      -3.924825       8.087100       1.561958      10.396356          -0.000001
           72              C       4.413600      11.562439       7.293865      -0.172265      34.210958 0.46840381E+03  0.11264964E+05                                 9.304922                            7.317740      -0.040024       1.969223                    0.998137      29.993828      88.375442       0.594062       0.428711      -1.052211      -0.016152       0.013029      -0.007550       0.022082       0.000146       0.018693      -0.022486      -0.013793       0.035094      -0.028289      -0.005981       0.034270             10.627093      10.310446      -0.051474      -4.724609       9.041600       2.676155      12.529232          -0.000002
           73              C       1.496007       6.619386       3.022427      -0.014738      38.525355 0.43921950E+03  0.10272119E+05                                 9.905081                            6.937997      -0.008750       2.001473                    0.999318      27.157750      75.913294       0.637250       0.410977      -1.076058       0.000376       0.041754       0.003733       0.041923      -0.005845       0.012317      -0.001816       0.013085       0.017982      -0.012470      -0.005693       0.018163             12.819486       5.548980       1.530434      -1.156735      23.235786      -0.340567       9.673691           0.000004
           74              C       1.930990       7.293402       1.895927      -0.108646      34.038666 0.45010937E+03  0.10731022E+05                                 9.303632                            7.202382      -0.132368       1.930405                    0.999320      29.908417      88.097063       0.594453       0.432181      -1.048790      -0.017064       0.024750       0.006319       0.030719      -0.008964       0.006074       0.016113       0.024009       0.034421      -0.028187       0.009207       0.018980             10.861172       5.576745       1.267089      -1.194433      17.169337      -1.166502       9.837435           0.000010
           75              C       2.067166       8.701810       1.901903      -0.110873      34.378240 0.47016955E+03  0.11333712E+05                                 9.382744                            7.381953      -0.126473       1.932087                    0.999144      30.150220      89.341528       0.584614       0.434630      -1.047163      -0.017476      -0.020622       0.008311       0.028280       0.007243       0.003451      -0.014600       0.029993       0.024467      -0.027113       0.012571       0.014541             10.821950       5.874076       0.869964      -0.925547      16.194891       1.080936      10.396882           0.000001
           76              C       1.743532       9.424418       3.059778      -0.028267      37.035750 0.47457596E+03  0.11341860E+05                                 9.671040                            7.263532      -0.026408       1.994516                    0.999272      27.755571      79.017184       0.614761       0.416890      -1.069771      -0.011787      -0.049412      -0.003855       0.050945       0.002642       0.009421      -0.004364       0.010872       0.020920      -0.012283      -0.002083       0.014366             11.657314       5.885867       1.229368      -0.743415      19.162276       0.849757       9.923800           0.000003
           77              C       1.300495       8.729337       4.214665      -0.131708      34.351261 0.46981211E+03  0.11314128E+05                                 9.317742                            7.339715      -0.050282       1.948920                    0.999367      30.460080      89.986818       0.591485       0.429997      -1.050790      -0.002925      -0.012487      -0.023627       0.026884      -0.004534      -0.009410       0.008234       0.013382       0.063746      -0.019497      -0.006841       0.026338             10.682147       5.879601       1.386646      -0.759808      16.636552       0.153613       9.530290           0.000002
           78              C       1.165758       7.348284       4.172832      -0.116275      33.580833 0.43648348E+03  0.10280999E+05                                 9.073412                            6.995303       0.095138       1.996298                    0.999629      29.537493      85.241048       0.618532       0.420413      -1.060727       0.001557       0.013144      -0.021343       0.025114       0.004969      -0.010681      -0.013607       0.021746       0.066254      -0.025933      -0.004457       0.030390             10.524545       5.295718       1.109873      -0.905296      17.439620       1.224865       8.838296           0.000009
           79              C       1.341869       5.127822       3.003005       0.588070      25.097498 0.26185754E+03  0.54797766E+04                                 7.949785                            5.737728      -0.026528       2.045712                    0.999495      22.524169      63.190390       0.620815       0.471461      -1.021069      -0.007815      -0.064960      -0.002340       0.065470      -0.020207      -0.018716       0.001590       0.183467      -0.115678      -0.074659      -0.040842       0.115501              9.924495       4.453733       0.991664       0.180811      16.779012      -0.540150       8.540741           0.000012
           80              C       1.870934      10.898176       3.113563       0.591739      23.264769 0.26015144E+03  0.54537824E+04                                 7.576331                            5.757688      -0.008980       2.051598                    0.999627      22.715891      64.500753       0.611411       0.477861      -1.014163       0.005455       0.064857       0.000437       0.065087      -0.012474      -0.024668      -0.002436       0.176047      -0.093935      -0.073691      -0.035131       0.108822              8.890219       4.614315       0.787661       0.750809      13.294748       0.460064       8.761595           0.000010
           81              C       5.130227       2.559381       3.273425      -0.017095      37.539993 0.46291515E+03  0.10973583E+05                                 9.755583                            7.152766       0.011142       2.005157                    0.999296      27.556104      77.644530       0.623421       0.414455      -1.073389       0.042452       0.007064      -0.008331       0.043835      -0.002696      -0.001081       0.003393      -0.010924       0.018164      -0.009124       0.000710       0.008414             11.875082      20.724283       0.394143       0.199654       4.964385      -0.140690       9.936578          -0.000002
           82              C       5.644421       2.553677       1.928796      -0.116547      33.519844 0.46264887E+03  0.11057308E+05                                 9.071174                            7.218376       0.027429       1.972498                    0.999601      29.955411      87.085663       0.606805       0.422337      -1.059494       0.012026      -0.003379       0.017407       0.021425       0.000925       0.018316       0.008628      -0.005600       0.043760      -0.020555      -0.005887       0.026443             10.109143      15.977427       0.294273      -0.885951       4.733248      -0.061484       9.616755           0.000006
           83              C       7.023711       2.646650       1.700209      -0.125161      33.534948 0.45632132E+03  0.10859013E+05                                 9.039272                            7.146749       0.060377       1.982627                    0.999654      29.819048      86.253068       0.613210       0.419737      -1.062067      -0.009751      -0.002866       0.019095       0.021631      -0.001833      -0.007661       0.001175      -0.014995       0.087958      -0.023440      -0.007050       0.030489             10.134987      16.104264       0.355420       0.177698       4.979054      -0.085209       9.321643           0.000004
           84              C       7.903544       2.726227       2.819239      -0.025632      37.005648 0.45910512E+03  0.10851830E+05                                 9.611242                            7.096813       0.021033       2.008545                    0.999347      27.465643      77.069487       0.629897       0.411382      -1.076277      -0.048837      -0.001606       0.006819       0.049337       0.002753       0.009231      -0.000044      -0.006675      -0.000317      -0.011374       0.003056       0.008317             11.562120      19.437497       0.445308      -0.968279       5.147098       0.062580      10.101765          -0.000000
           85              C       7.390809       2.745669       4.119047      -0.109458      33.896189 0.45302888E+03  0.10832462E+05                                 9.304124                            7.239640      -0.102532       1.938324                    0.999378      30.148408      89.321073       0.590426       0.433850      -1.046390      -0.018359       0.003504      -0.013639       0.023138       0.003755       0.015495       0.011394      -0.016572       0.023157      -0.020838      -0.002684       0.023522             10.556233      16.382190       0.823324      -1.231556       5.010058       0.083178      10.276450           0.000003
           86              C       6.019985       2.647807       4.338670      -0.117252      34.195702 0.45260453E+03  0.10833562E+05                                 9.368461                            7.246677      -0.155336       1.919844                    0.999133      30.413541      90.529041       0.588117       0.435101      -1.044307       0.016424       0.007893      -0.015982       0.024238      -0.006731      -0.010713       0.008553      -0.024254       0.050970      -0.024189      -0.000475       0.024663             10.701994      17.112772       0.703335       0.556068       5.063001      -0.203222       9.930209           0.000007
           87              C       3.635888       2.453115       3.470637       0.584018      23.959512 0.26291100E+03  0.55204001E+04                                 7.732097                            5.775491      -0.031999       2.043481                    0.999467      22.780121      64.513199       0.613118       0.475774      -1.016339      -0.061905      -0.005474       0.007252       0.062568      -0.007150       0.002317       0.001588      -0.186623      -0.095748      -0.077750      -0.031809       0.109559              9.228881      15.033775       0.075399       0.161214       4.300261      -0.305700       8.352606           0.000006
           88              C       9.382939       2.741742       2.590652       0.582462      23.570597 0.25449083E+03  0.52938405E+04                                 7.582605                            5.641654      -0.003350       2.051682                    0.999488      22.574592      63.380149       0.627820       0.468999      -1.021232       0.062337       0.002285      -0.009997       0.063175       0.004556       0.001684       0.003270      -0.184185      -0.093093      -0.076746      -0.031054       0.107800              8.992289      14.066173       0.308715      -0.494776       4.400823      -0.059152       8.509872           0.000007
           89              C       4.327298       6.027105      14.132051       0.110182      25.420367 0.33356657E+03  0.73549779E+04                                 7.622388                            6.182753       0.242023       2.102902                    0.999657      25.619677      71.818803       0.646390       0.429747      -1.053639      -0.026222      -0.041972       0.001513       0.049513      -0.004289       0.029296      -0.006351      -0.023195      -0.029140      -0.037612       0.010979       0.026633              8.363379       7.145490       0.299228      -3.232985       8.972336       1.288785       8.972311          -0.000001
           90              C       5.172613       5.829893      13.050371      -0.194617      31.300169 0.43316345E+03  0.10141021E+05                                 8.525863                            6.881874       0.347906       2.085891                    0.999832      29.191996      82.853789       0.638092       0.410009      -1.071848      -0.008722       0.004476      -0.002954       0.010238       0.006914       0.001342      -0.013368      -0.007005      -0.032767      -0.018583       0.000862       0.017721              9.372358       8.078075      -0.582837      -4.069174      10.043717       2.431643       9.995284           0.000008
           91              C       5.228704       4.568976      12.464711       0.137512      34.728177 0.41274574E+03  0.95558770E+04                                 9.449102                            6.894841      -0.163575       1.963584                    0.999081      26.234793      74.269938       0.612521       0.431914      -1.057016       0.013201      -0.001350      -0.011984       0.017880      -0.003086       0.000630       0.003992       0.033503       0.024057      -0.021592       0.008553       0.013039             11.429733      11.756993      -0.791238      -6.907777       9.959478       2.902467      12.572729           0.000001
           92              C       4.389461       3.560883      12.972682      -0.178679      33.079394 0.47654515E+03  0.11512527E+05                                 9.116671                            7.407642      -0.068549       1.956736                    0.997949      30.221853      89.306154       0.587154       0.431804      -1.050113      -0.012715      -0.002682       0.003422       0.013437       0.002292       0.014459       0.004467      -0.000787      -0.031093      -0.019396       0.003968       0.015428             10.074223       9.958487       0.766215      -4.924811       9.567474       1.479401      10.696707          -0.000003
           93              C       3.579966       3.849466      14.052867       0.112440      25.948211 0.33892019E+03  0.75444850E+04                                 7.866711                            6.327844      -0.000635       2.027783                    0.998993      26.065915      74.758156       0.621053       0.443042      -1.039870       0.008282       0.045108       0.006984       0.046391      -0.000001       0.035988      -0.014880       0.002922      -0.017494      -0.040201       0.001876       0.038325              8.758301       7.720647       0.698226      -3.347227       8.908691       1.780478       9.645564          -0.000004
           94              C       6.205812       4.268137      11.377055      -0.025498      39.728494 0.46337076E+03  0.11006256E+05                                10.109265                            7.171482      -0.130996       1.954485                    0.998993      27.977182      79.360108       0.619547       0.416218      -1.070383       0.005576       0.006398       0.030999       0.032140      -0.003200      -0.014616      -0.006883      -0.007678      -0.062647      -0.028547       0.012907       0.015640             12.459693      15.496918      -0.840220      -6.032148       7.130478       4.054561      14.751683           0.000003
           95              C       7.555656       4.664679      11.507036      -0.128169      33.807337 0.45051004E+03  0.10692620E+05                                 9.117274                            7.103234       0.071559       1.990384                    0.999556      29.757613      86.125327       0.614451       0.419990      -1.061292       0.006421      -0.020175      -0.009192       0.023082       0.007973       0.009573       0.011726       0.002244      -0.000237      -0.012424      -0.007137       0.019561             10.312036      14.523837       0.009813      -3.700090       6.112268       2.498386      10.300003           0.000009
           96              C       8.506169       4.341254      10.517987      -0.113852      35.118141 0.47381288E+03  0.11440696E+05                                 9.533542                            7.416950      -0.134486       1.931141                    0.998362      30.248136      89.632523       0.582620       0.435387      -1.046973      -0.017166      -0.018229       0.010366       0.027100       0.006524       0.002447      -0.000867      -0.016816      -0.003560      -0.010753      -0.000482       0.011235             10.853681      13.346674      -0.053606      -3.032929       6.818302       3.490851      12.396066           0.000006
           97              C       8.146580       3.582362       9.364594      -0.026340      39.860432 0.47296037E+03  0.11302744E+05                                10.159229                            7.271962      -0.130979       1.956184                    0.998901      28.106302      80.225308       0.611276       0.419285      -1.067377       0.039297      -0.009900       0.008305       0.041367      -0.002382      -0.009138       0.003001      -0.027708       0.013408      -0.019607       0.005708       0.013899             12.498641      15.929859      -0.416936      -5.481291       6.948319       3.607409      14.617743           0.000002
           98              C       6.782553       3.215787       9.249553       0.134988      34.915171 0.42405081E+03  0.98846632E+04                                 9.332463                            7.000322       0.013530       1.996717                    0.999724      27.158293      77.159328       0.606335       0.433361      -1.056079      -0.016033      -0.064029      -0.102383       0.121815       0.010710       0.037602       0.038313      -0.031680       0.075688      -0.049564      -0.018604       0.068168             10.886037      13.942032       0.317810      -3.091922       6.374838       3.003003      12.341240           0.000012
           99              C       5.865408       3.553435      10.220674       0.126540      34.403317 0.43216248E+03  0.10119835E+05                                 9.240828                            7.063761      -0.019936       1.983230                    0.999718      27.373001      77.903129       0.604120       0.432968      -1.056500      -0.117036      -0.024973       0.009755       0.120067       0.035235       0.023389      -0.005105       0.090125      -0.091665      -0.051004      -0.025434       0.076437             10.645309      12.414262      -0.129869      -3.204877       6.780706       3.684839      12.740958           0.000011
          100              C       9.140253       3.253333       8.320265       0.146813      33.913546 0.40559643E+03  0.93800501E+04                                 9.390157                            6.901175      -0.281775       1.931095                    0.999041      26.252143      75.075940       0.601467       0.440335      -1.048492       0.000910      -0.003341       0.023155       0.023412      -0.006677       0.006686      -0.005287       0.019244       0.033187      -0.017601       0.000477       0.017123             11.371659      12.239252      -0.124966      -6.436953       8.920775       2.823996      12.954948           0.000001
          101              C      10.144126       4.180508       8.016977      -0.180099      32.598676 0.44424131E+03  0.10503702E+05                                 8.880033                            7.055464       0.085979       2.001971                    0.999239      29.670806      85.623617       0.616480       0.420207      -1.061485       0.007655      -0.007950       0.010193       0.015024      -0.003276       0.009262       0.005915      -0.036124       0.005980      -0.023224       0.004114       0.019109              9.967820      10.265275       1.355084      -4.519385       8.323053       1.531800      11.315132           0.000002
          102              C      11.070892       3.895845       7.012987       0.083381      26.687087 0.33577218E+03  0.73958210E+04                                 7.783502                            6.139574       0.359693       2.131185                    0.999835      25.831447      71.738782       0.660543       0.420982      -1.061945      -0.015325      -0.046854      -0.023282       0.054518       0.018277       0.025999      -0.010558      -0.001274      -0.010113      -0.037583       0.010364       0.027219              8.726161       7.786428       0.905023      -3.447369       8.166317       1.757143      10.225738           0.000001
          103              C      10.161091       1.820525       6.672348       0.104179      26.856284 0.34656405E+03  0.77570252E+04                                 8.058219                            6.394062       0.012789       2.028110                    0.998784      26.306929      75.632490       0.618576       0.442386      -1.040356       0.014042       0.043682       0.003753       0.046037      -0.001307       0.029624      -0.007769      -0.030286       0.027513      -0.038427       0.008052       0.030375              9.145273       8.952364       0.342876      -3.924825       8.087100       1.561957      10.396355          -0.000001
          104              C       9.164484       2.040889       7.646457      -0.172265      34.210956 0.46840377E+03  0.11264962E+05                                 9.304922                            7.317739      -0.040024       1.969223                    0.998137      29.993826      88.375433       0.594062       0.428711      -1.052211       0.016152      -0.013029       0.007550       0.022082       0.000146       0.018693      -0.022486      -0.013793       0.035094      -0.028289      -0.005981       0.034270             10.627092      10.310446      -0.051474      -4.724609       9.041599       2.676155      12.529231          -0.000002
          105              N      10.035525       8.552961       0.295818      -0.211398      34.643961 0.50683346E+03  0.12147903E+05                                 8.865008                            7.287140       0.034916       2.058837                    0.997135      27.020830      73.702819       0.650414       0.392898      -1.100547      -0.090465       0.029221       0.113052       0.147711       0.028313       0.041651      -0.015051      -0.084063      -0.110247      -0.078830       0.009720       0.069110              9.866211       7.586536       1.222243      -2.747923      10.695858       1.582368      11.316238          -0.000002
          106              N       2.513710      10.879266       8.611602      -0.212015      35.116520 0.50099357E+03  0.11978633E+05                                 8.953468                            7.239334       0.045694       2.057145                    0.997663      27.123380      74.002000       0.653032       0.392280      -1.100480       0.112128      -0.038086      -0.094750       0.151660       0.036317       0.047459      -0.005458      -0.092247      -0.062284      -0.083422       0.012861       0.070561             10.170941       8.495764       1.271928      -3.315314       9.765463       1.650974      12.251596          -0.000003
          107              N       3.542559       5.050367      14.644504      -0.211398      34.643963 0.50683350E+03  0.12147904E+05                                 8.865009                            7.287141       0.034916       2.058836                    0.997135      27.020831      73.702823       0.650414       0.392898      -1.100547       0.090465      -0.029221      -0.113052       0.147711       0.028313       0.041651      -0.015051      -0.084063      -0.110247      -0.078830       0.009720       0.069110              9.866211       7.586536       1.222243      -2.747923      10.695858       1.582368      11.316239          -0.000002
          108              N      11.064374       2.724062       6.328720      -0.212015      35.116522 0.50099362E+03  0.11978635E+05                                 8.953468                            7.239334       0.045693       2.057145                    0.997663      27.123381      74.002004       0.653032       0.392280      -1.100480      -0.112128       0.038086       0.094750       0.151660       0.036317       0.047459      -0.005458      -0.092247      -0.062284      -0.083422       0.012861       0.070561             10.170941       8.495764       1.271928      -3.315315       9.765463       1.650973      12.251597          -0.000003
          109              O      12.239437       9.059255      10.806335      -0.556885      37.848814 0.55762608E+03  0.13536022E+05                                 8.997502                            7.316922       0.159640       2.096701                    0.997035      27.905153      73.851422       0.700831       0.360035      -1.137496       0.006650       0.003902       0.029587       0.030575      -0.019262      -0.009448      -0.070114       0.076569       0.000550      -0.095138       0.040252       0.054887             10.491487       5.789511       0.704544      -0.536148      14.916178      -5.282409      10.768773           0.000005
          110              O      12.366099       9.029877      13.075770      -0.541195      36.701789 0.55956260E+03  0.13572382E+05                                 8.777449                            7.316921       0.361750       2.173549                    0.997544      27.380058      72.043784       0.703816       0.358789      -1.140363      -0.000791       0.002051      -0.022811       0.022916       0.001140       0.004074       0.063023       0.069834       0.026068      -0.082732       0.029870       0.052862             10.009019       5.687503       0.593395       0.520631      14.327594       4.077366      10.011960           0.000004
          111              O      12.816389      13.007186      12.971188      -0.564513      39.229452 0.62708719E+03  0.15646236E+05                                 9.179020                            7.778618       0.216366       2.120229                    0.995620      28.036750      74.768043       0.678447       0.361833      -1.138207      -0.004937      -0.002577      -0.017061       0.017947      -0.016408      -0.004316      -0.064863       0.078822       0.044666      -0.089968       0.032990       0.056978             10.263319       6.446680       0.795638       0.056029      13.120963      -4.280168      11.222315          -0.000005
          112              O      11.571840       2.146107      10.704741      -0.539529      38.558101 0.60637507E+03  0.15022033E+05                                 9.097277                            7.673452       0.135576       2.103306                    0.994444      27.634917      73.739899       0.678965       0.364143      -1.134954       0.003847      -0.005249       0.028191       0.028932       0.003235      -0.000642       0.062727       0.081588      -0.007076      -0.086490       0.041384       0.045106             10.241717       6.516763       0.501349       1.036544      12.729968       4.330951      11.478420          -0.000000
          113              O      10.374323      11.173656      10.262507      -0.552747      33.202013 0.54064320E+03  0.13025039E+05                                 8.196994                            7.203572       0.295819       2.147665                    0.996060      27.668986      72.993459       0.706353       0.359929      -1.137375       0.000492       0.000976       0.023061       0.023087      -0.008000      -0.051137      -0.003894      -0.048089       0.053143      -0.065620       0.016132       0.049488              8.896987      10.945895      -0.349684      -2.266380       5.545202      -0.959959      10.199863           0.000003
          114              O      10.671924      11.212834      12.488615      -0.575662      41.117850 0.62882636E+03  0.15753372E+05                                 9.563850                            7.844853       0.134517       2.077510                    0.997308      28.705288      77.553281       0.666182       0.367003      -1.130370      -0.019378       0.007597      -0.016213       0.026383      -0.002384       0.057774       0.004227      -0.114031      -0.063133      -0.093054       0.025314       0.067741             10.943617      15.642698      -0.249381       5.327781       6.069864      -0.128649      11.118290           0.000004
          115              O       3.757197      10.867572      13.568800      -0.555682      36.022910 0.56585741E+03  0.13729156E+05                                 8.585583                            7.311147       0.521094       2.227016                    0.996621      27.329468      71.336779       0.712646       0.354238      -1.146871      -0.005504       0.000735      -0.017356       0.018222       0.000934      -0.057624       0.003368      -0.039887       0.103000      -0.069270       0.002763       0.066507              9.469558      10.844071       0.110757      -2.926550       5.794402      -0.308594      11.770201          -0.000001
          116              O       3.471455      10.863830      11.351657      -0.568223      40.409721 0.61896446E+03  0.15467278E+05                                 9.493675                            7.828774       0.069439       2.061136                    0.996687      28.583077      77.487293       0.660093       0.371324      -1.125455       0.019664      -0.008221       0.016878       0.027186       0.001444       0.052174      -0.000884      -0.132337      -0.071574      -0.093406       0.015292       0.078114             10.775846      14.909754       0.224038       4.725026       6.195596       0.019322      11.222188           0.000003
          117              O       1.338647       4.544073       4.133987      -0.556885      37.848823 0.55762624E+03  0.13536027E+05                                 8.997503                            7.316923       0.159639       2.096701                    0.997035      27.905157      73.851435       0.700831       0.360035      -1.137496      -0.006650      -0.003902      -0.029587       0.030575      -0.019262      -0.009448      -0.070114       0.076569       0.000550      -0.095139       0.040252       0.054887             10.491489       5.789512       0.704544      -0.536148      14.916181      -5.282410      10.768774           0.000004
          118              O       1.211985       4.573451       1.864552      -0.541195      36.701785 0.55956254E+03  0.13572380E+05                                 8.777449                            7.316921       0.361750       2.173549                    0.997544      27.380057      72.043779       0.703816       0.358789      -1.140363       0.000791      -0.002051       0.022811       0.022916       0.001140       0.004074       0.063023       0.069834       0.026068      -0.082732       0.029870       0.052862             10.009018       5.687503       0.593395       0.520631      14.327592       4.077365      10.011960           0.000004
          119              O       0.761695       0.596142       1.969134      -0.564512      39.229455 0.62708725E+03  0.15646238E+05                                 9.179020                            7.778618       0.216366       2.120229                    0.995620      28.036752      74.768047       0.678447       0.361833      -1.138207       0.004936       0.002577       0.017061       0.017947      -0.016408      -0.004316      -0.064863       0.078822       0.044666      -0.089968       0.032990       0.056978             10.263319       6.446679       0.795638       0.056029      13.120963      -4.280169      11.222315          -0.000005
          120              O       2.006244      11.457221       4.235581      -0.539529      38.558103 0.60637510E+03  0.15022034E+05                                 9.097277                            7.673452       0.135576       2.103306                    0.994444      27.634918      73.739901       0.678965       0.364143      -1.134954      -0.003847       0.005249      -0.028191       0.028932       0.003235      -0.000642       0.062727       0.081588      -0.007077      -0.086490       0.041384       0.045106             10.241717       6.516763       0.501349       1.036544      12.729968       4.330951      11.478419          -0.000000
          121              O       3.203761       2.429672       4.677815      -0.552747      33.202012 0.54064320E+03  0.13025039E+05                                 8.196994                            7.203572       0.295819       2.147665                    0.996060      27.668985      72.993457       0.706353       0.359929      -1.137375      -0.000492      -0.000976      -0.023061       0.023087      -0.008000      -0.051137      -0.003894      -0.048089       0.053143      -0.065620       0.016132       0.049488              8.896987      10.945895      -0.349684      -2.266380       5.545202      -0.959959      10.199863           0.000003
          122              O       2.906160       2.390494       2.451707      -0.575662      41.117854 0.62882643E+03  0.15753375E+05                                 9.563851                            7.844853       0.134516       2.077510                    0.997308      28.705289      77.553288       0.666182       0.367003      -1.130370       0.019378      -0.007597       0.016213       0.026383      -0.002384       0.057774       0.004227      -0.114030      -0.063133      -0.093054       0.025314       0.067741             10.943618      15.642699      -0.249381       5.327781       6.069865      -0.128649      11.118291           0.000004
          123              O       9.820887       2.735756       1.371522      -0.555682      36.022910 0.56585741E+03  0.13729156E+05                                 8.585583                            7.311147       0.521094       2.227016                    0.996621      27.329468      71.336780       0.712646       0.354238      -1.146871       0.005504      -0.000735       0.017356       0.018222       0.000934      -0.057624       0.003368      -0.039887       0.103000      -0.069270       0.002763       0.066507              9.469558      10.844072       0.110757      -2.926550       5.794402      -0.308594      11.770201          -0.000001
          124              O      10.106629       2.739498       3.588665      -0.568223      40.409724 0.61896450E+03  0.15467279E+05                                 9.493675                            7.828775       0.069439       2.061136                    0.996687      28.583078      77.487298       0.660092       0.371324      -1.125455      -0.019664       0.008221      -0.016878       0.027186       0.001444       0.052174      -0.000884      -0.132337      -0.071574      -0.093406       0.015292       0.078114             10.775847      14.909755       0.224038       4.725026       6.195596       0.019322      11.222188           0.000003
          125              F       7.212554      11.034994       6.794858      -0.104879      14.856427 0.18967554E+03  0.34563798E+04                                 4.609748                            4.116141       1.157956       2.640701                    0.999074      17.994305      39.011211       1.003449       0.334966      -1.178259      -0.040229      -0.045798      -0.085862       0.105300       0.021677       0.046446       0.067829      -0.034576       0.188872      -0.065971      -0.052075       0.118046              4.902088       4.090587       0.614330       0.961921       4.009422       1.629691       6.606257           0.000008
          126              F       9.012428      10.437560       4.915366      -0.120785      14.007084 0.18759556E+03  0.34098913E+04                                 4.401908                            4.088756       1.248774       2.670622                    0.999534      18.136233      39.300533       1.008317       0.334188      -1.178659      -0.095518      -0.022838      -0.025195       0.101390       0.059242       0.022793       0.004098       0.165411      -0.187536      -0.071867      -0.063783       0.135650              4.535065       6.507874       0.730602       0.292520       3.466399       0.310564       3.630923           0.000008
          127              F       6.365530       2.568334       8.145464      -0.104878      14.856424 0.18967549E+03  0.34563786E+04                                 4.609747                            4.116141       1.157957       2.640701                    0.999074      17.994304      39.011206       1.003450       0.334966      -1.178259       0.040229       0.045798       0.085862       0.105300       0.021677       0.046446       0.067829      -0.034576       0.188872      -0.065971      -0.052075       0.118046              4.902087       4.090586       0.614330       0.961921       4.009421       1.629690       6.606255           0.000008
          128              F       4.565656       3.165768      10.024956      -0.120785      14.007080 0.18759549E+03  0.34098896E+04                                 4.401907                            4.088755       1.248774       2.670622                    0.999534      18.136232      39.300527       1.008317       0.334188      -1.178659       0.095518       0.022838       0.025195       0.101390       0.059242       0.022793       0.004098       0.165411      -0.187536      -0.071867      -0.063783       0.135650              4.535064       6.507872       0.730602       0.292520       3.466398       0.310564       3.630922           0.000008

******************************************************
Auxiliary information for the entire system
The total spin magnetic moment of the unit cell is   0.000504
The total net atomic charge of the unit cell is   -0.000002
Accuracy of reproducing the electrostatic potential in the unit cell:
  The inner radius (bohr) =    5.0000
  The outer radius (bohr) =   12.0000
  Valid grid points have density less than (e/(bohr^3)) =    0.0001
  The number of valid grid points were=        28257
  The rms potential error without charges in kcal/mol is=      3.18136
  The rms potential error with partial charges in kcal/mol is=      0.84583
  The RRMSE value at monopole order=      0.26587
  The rms potential error with partial charges and cloud penetration in kcal/mol is=      0.83927
  The RRMSE value at monopole order with cloud penetration is=      0.26381
  The rms potential error with partial charges and atomic dipoles in kcal/mol is=      0.47686
  The RRMSE value at dipole order=      0.14989
  The rms potential error with partial charges, atomic dipoles and cloud penetration in kcal/mol is=      0.45732
  The RRMSE value at dipole order with cloud penetration=      0.14375

******************************************************
The electron densities and ab initio electrostatic potential were computed in VASP using the PBE functional and
projector augmented wave method. See the main text of the journal article for a description of computational details.
The atomic charges, dipoles, and quadrupoles were computed with the DDEC6 method as described in
(a) T. A. Manz and N. Gabaldon Limas, RSC Adv. 6 (2016) 47771-47801 DOI: 10.1039/c6ra04656h
(b) N. Gabaldon Limas and T. A. Manz, RSC Adv. 8 (2018) 2678-2707 DOI: 10.1039/c7ra11829e.
For each atom in the material, the electron cloud parameters were fit to the spherically averaged atom-in-material
electron density using radial positions for which this density was between 10^-4 and 10^-2 electrons per cubic bohr.
The polarizabilities, dispersion coefficients, and quantum Drude oscillator (QDO) parameters were fit using the MCLF method.
The magnetic structure of the system was optimized in VASP from the default ferromagnetic initial guess using spin polarization.
The atomic spin moments (ASMs) were computed on this optimized magnetic structure using the DDEC6 partition as inputs
to the method of T. A. Manz and D. S. Sholl, J. Chem. Theory Comput. 7 (2011) 4146-4164 DOI: 10.1021/ct200539n.
The RMSE and RRMSE were computed using a uniform grid with Ewald summation.
