# Supplementary material for: A collection of forcefield precursors for metal–organic frameworks
Source: RSC Adv. 2019 Nov 13;9(63):36492–507. doi: 10.1039/c9ra07327b (PMC9075174; doi:10.1039/c9ra07327b)
Supplement: RA-009-C9RA07327B-s4516 [file RA-009-C9RA07327B-s4516.xyz]

  128
jmolscript: load "" {1 1 1} spacegroup "x,y,z" unitcell [{     10.885000     0.000000     0.000000 }, {      3.635919    10.307521     0.000000 }, {      1.617170     0.313467    18.444588 }]
Zn     5.549036     2.672792    10.641052     0.845272
Zn     5.529527     2.685967    13.642171     0.847153
Zn    10.589053     7.948196     7.803536     0.845272
Zn    10.608562     7.935021     4.802417     0.847153
H      9.930515     2.340611    10.175879     0.117628
H     12.230753     2.684577    10.279169     0.120475
H     12.057554     2.817630    14.287178     0.113140
H      9.766893     2.447928    14.185733     0.109781
H      7.108591     6.697530    10.050456     0.117605
H      7.939225     8.865547    10.070745     0.117949
H      7.788491     8.891904    14.108265     0.114396
H      6.883632     6.720545    14.073221     0.118971
H      4.797407     0.858624     8.370154     0.105303
H      4.496386     0.881195     6.119914     0.130481
H      5.501283     4.790462     6.097781     0.131883
H      5.772068     4.652791     8.368310     0.101783
H      5.543936     0.965027     4.017231     0.130080
H      5.272680     0.901639     1.743014     0.111170
H      7.680929     1.971114    18.092296     0.135152
H      7.403980     1.845629    15.803323     0.102702
H      4.064846     3.847141    15.973013     0.108182
H      4.249738     4.058116    18.258298     0.133788
H      6.207574     8.280377     8.268709     0.117629
H      3.907336     7.936411     8.165419     0.120475
H      4.080535     7.803358     4.157410     0.113140
H      6.371196     8.173060     4.258855     0.109781
H      9.029498     3.923458     8.394132     0.117605
H      8.198864     1.755441     8.373843     0.117949
H      8.349598     1.729084     4.336323     0.114396
H      9.254457     3.900443     4.371367     0.118971
H     11.340682     9.762364    10.074434     0.105303
H     11.641703     9.739793    12.324674     0.130481
H     10.636806     5.830526    12.346807     0.131883
H     10.366021     5.968197    10.076278     0.101783
H     10.594153     9.655961    14.427357     0.130080
H     10.865409     9.719349    16.701574     0.111170
H      8.457160     8.649874     0.352292     0.135152
H      8.734109     8.775359     2.641265     0.102702
H     12.073243     6.773847     2.471575     0.108182
H     11.888351     6.562872     0.186290     0.133788
C      9.609153     2.396174    12.171584    -0.024453
C     10.349938     2.444267    10.998508    -0.111739
C     11.732701     2.649454    11.063064    -0.099667
C     12.366364     2.800017    12.280407    -0.013129
C     11.633786     2.726343    13.464549    -0.114714
C     10.259000     2.512911    13.399993    -0.129426
C      8.101503     2.254052    12.118094     0.581048
C      2.987526     3.001017    12.341274     0.593194
C      6.898935     6.518458    12.068294    -0.021064
C      7.230176     7.145207    10.858329    -0.107375
C      7.738051     8.440051    10.871240    -0.115546
C      7.950558     9.104835    12.081205    -0.028670
C      7.639543     8.459657    13.298548    -0.121258
C      7.101260     7.151288    13.278259    -0.120310
C      6.285767     5.125693    12.055383     0.599127
C      4.863077     0.210663    12.092272     0.586210
C      4.938260     1.654774     7.909039     0.116275
C      4.763905     1.659564     6.553362    -0.179393
C      4.983863     2.828205     5.811890     0.129700
C      5.359932     3.982598     6.536762    -0.179787
C      5.512173     3.891381     7.901661     0.108232
C      4.836043     2.828834     4.332634    -0.010416
C      5.190457     1.708048     3.583783    -0.110070
C      5.029732     1.670202     2.205973    -0.139816
C      4.514579     2.759976     1.494012    -0.035352
C      4.169236     3.881792     2.242862     0.134431
C      4.349605     3.936068     3.616984     0.136019
C      4.331989     2.679270     0.020289     0.143196
C      6.929722     2.344628    17.690204    -0.205588
C      6.750508     2.273734    16.308705     0.093879
C      4.788511     3.453514    16.404617     0.110203
C      4.892457     3.579069    17.787961    -0.198354
C      6.528936     8.224814     6.273004    -0.024453
C      5.788151     8.176721     7.446080    -0.111739
C      4.405388     7.971534     7.381524    -0.099667
C      3.771725     7.820971     6.164181    -0.013129
C      4.504303     7.894645     4.980039    -0.114714
C      5.879089     8.108077     5.044595    -0.129426
C      8.036586     8.366936     6.326494     0.581048
C     13.150563     7.619971     6.103314     0.593194
C      9.239154     4.102530     6.376294    -0.021064
C      8.907913     3.475781     7.586259    -0.107375
C      8.400038     2.180937     7.573348    -0.115546
C      8.187531     1.516153     6.363383    -0.028670
C      8.498546     2.161331     5.146040    -0.121258
C      9.036829     3.469700     5.166329    -0.120310
C      9.852322     5.495295     6.389205     0.599127
C      7.639093     0.102804     6.352316     0.586210
C     11.199829     8.966214    10.535549     0.116275
C     11.374184     8.961424    11.891226    -0.179393
C     11.154226     7.792783    12.632698     0.129700
C     10.778157     6.638390    11.907826    -0.179787
C     10.625916     6.729607    10.542927     0.108232
C     11.302046     7.792154    14.111954    -0.010416
C     10.947632     8.912940    14.860805    -0.110070
C     11.108357     8.950786    16.238615    -0.139816
C     11.623510     7.861012    16.950576    -0.035352
C     11.968853     6.739196    16.201726     0.134431
C     11.788484     6.684920    14.827604     0.136019
C     10.188930     7.628251    -0.020289     0.143196
C      9.208367     8.276360     0.754384    -0.205588
C      9.387581     8.347254     2.135883     0.093879
C     11.349578     7.167474     2.039971     0.110203
C     11.245632     7.041919     0.656627    -0.198354
N      5.303630     2.740761     8.611778    -0.203730
N      5.690455     2.786479    15.668678    -0.183332
N     10.834459     7.880227     9.832810    -0.203730
N     10.447634     7.834509     2.775910    -0.183332
O      7.553900     2.222468    10.987441    -0.538409
O      7.498642     2.232880    13.237681    -0.582986
O      3.524264     3.053499    13.488527    -0.564426
O      3.591734     3.093562    11.236443    -0.563326
O      6.113890     4.592100    10.922885    -0.550050
O      6.015774     4.601263    13.160214    -0.561079
O      5.065224     0.740912    13.210014    -0.560685
O      5.058073     0.729468    10.959774    -0.540128
O      8.584189     8.398520     7.457147    -0.538409
O      8.639447     8.388108     5.206907    -0.582986
O     12.613825     7.567489     4.956061    -0.564426
O     12.546355     7.527426     7.208145    -0.563326
O     10.024199     6.028888     7.521703    -0.550050
O     10.122315     6.019725     5.284374    -0.561079
O     11.072865     9.880076     5.234574    -0.560685
O     11.080016     9.891520     7.484814    -0.540128
F      3.957520     5.067404     4.258855    -0.098328
F      3.691230     5.014646     1.639724    -0.131798
F     12.180569     5.553584    14.185733    -0.098328
F     12.446859     5.606342    16.804864    -0.131798

The following XYZ coordinates are in angstroms. Other properties are in atomic units.
The sperically averaged electron density of each atom fit to a function of the form exp(a - br)
eigen_1, eigen_2 and eigen_3 are the three eigenvalues of traceless quadrupole moment tensor
  atom number  atomic symbol              X              Y              Z     net charge C6 coefficient C8 coefficient C10 coefficient fluctuating dipole atomic polarizability isotropic forcefield polarizability              a              b squared Pearson coefficient          <r^3>          <r^4>         wp_QDO          m_QDO          q_QDO       dipole_x       dipole_y       dipole_z         dipole            Qxy            Qxz            Qyz     Q(x^2-y^2)  Q(3z^2 - R^2)        eigen_1        eigen_2        eigen_3 static polarizability      alpha(xx)      alpha(xy)      alpha(xz)      alpha(yy)      alpha(yz)      alpha(zz) atomic spin moment
            1             Zn       5.549036       2.672792      10.641052       0.845272      99.904261 0.20007773E+04  0.64742775E+05                                17.799727                           14.832938       0.346874       1.962043                    0.996569      47.194861     129.923516       0.459015       0.412370      -1.135230       0.002132       0.001415      -0.012384       0.012645       0.002407      -0.015020       0.007358       0.002225      -0.327582      -0.110897       0.053078       0.057819             21.491613      21.748521       2.687500      -0.095775      22.440322      -0.469250      20.285996          -0.000000
            2             Zn       5.529527       2.685967      13.642171       0.847153     105.159557 0.20182382E+04  0.65489533E+05                                18.338244                           14.824800       0.282146       1.942143                    0.996527      47.351831     130.795834       0.462243       0.408354      -1.137320       0.001510      -0.002656       0.005687       0.006456      -0.003511      -0.001378      -0.006469      -0.003387      -0.303659      -0.101507       0.046852       0.054655             22.635022      23.610138       1.835388       0.513857      21.984270       0.950752      22.310658          -0.000000
            3             Zn      10.589053       7.948196       7.803536       0.845272      99.904261 0.20007773E+04  0.64742775E+05                                17.799726                           14.832937       0.346874       1.962043                    0.996569      47.194861     129.923514       0.459015       0.412370      -1.135230      -0.002132      -0.001415       0.012384       0.012645       0.002407      -0.015020       0.007358       0.002225      -0.327582      -0.110897       0.053078       0.057819             21.491613      21.748521       2.687500      -0.095775      22.440322      -0.469250      20.285995          -0.000000
            4             Zn      10.608562       7.935021       4.802417       0.847153     105.159558 0.20182383E+04  0.65489533E+05                                18.338244                           14.824800       0.282146       1.942143                    0.996527      47.351831     130.795833       0.462243       0.408354      -1.137320      -0.001510       0.002656      -0.005687       0.006456      -0.003511      -0.001378      -0.006469      -0.003387      -0.303659      -0.101507       0.046852       0.054655             22.635022      23.610138       1.835388       0.513857      21.984270       0.950752      22.310657          -0.000000
            5              H       9.930515       2.340611      10.175879       0.117628       0.998926 0.70168158E+01  0.66754626E+02                                 1.650669                            1.546656      -1.094066       2.363009                    0.996654       3.471252       9.608918       0.503601       1.278434      -0.708145      -0.015397      -0.004473      -0.035724       0.039157       0.001663       0.001275       0.003556       0.011869       0.034522      -0.012391       0.000161       0.012230              1.692958       1.728830       0.080998       0.427067       1.332042       0.070820       2.018001           0.000000
            6              H      12.230753       2.684577      10.279169       0.120475       1.042360 0.76007868E+01  0.72714835E+02                                 1.617109                            1.550902      -0.921100       2.444585                    0.998970       3.228134       8.548994       0.539511       1.186702      -0.731919       0.020783       0.001063      -0.035679       0.041304       0.001212      -0.002954       0.000775       0.010311       0.048486      -0.013420      -0.003201       0.016620              1.631498       1.804835       0.007584      -0.335788       1.302972      -0.002795       1.786687           0.000000
            7              H      12.057554       2.817630      14.287178       0.113140       1.278589 0.96385352E+01  0.98143579E+02                                 1.875649                            1.763773      -1.137792       2.336249                    0.996483       3.518136       9.706441       0.496992       1.210335      -0.726146       0.015723       0.001643       0.036016       0.039333       0.001559      -0.000393      -0.002329       0.014807       0.059014      -0.017541      -0.002288       0.019829              1.909097       2.010005       0.074679       0.416865       1.551526       0.121667       2.165761           0.000000
            8              H       9.766893       2.447928      14.185733       0.109781       1.103961 0.80165993E+01  0.77895813E+02                                 1.689977                            1.597874      -1.038938       2.378778                    0.998138       3.381026       9.090371       0.527784       1.194335      -0.729106      -0.016553      -0.002349       0.032519       0.036565       0.002073      -0.000272      -0.000352       0.011199       0.053293      -0.014856      -0.002916       0.017772              1.724827       1.891307       0.112585      -0.417717       1.364931      -0.073291       1.918244           0.000000
            9              H       7.108591       6.697530      10.050456       0.117605       0.986595 0.71006471E+01  0.68150315E+02                                 1.677205                            1.588479      -1.029980       2.392835                    0.997536       3.544034      10.043723       0.478895       1.332589      -0.696753      -0.002382      -0.018118      -0.035781       0.040177       0.001932      -0.001922       0.005805      -0.007160       0.038176      -0.010955      -0.003763       0.014718              1.718552       1.405783       0.163204       0.150893       1.753886       0.319674       1.995986           0.000001
           10              H       7.939225       8.865547      10.070745       0.117949       1.025464 0.74662917E+01  0.72968411E+02                                 1.749146                            1.649463      -1.317395       2.255312                    0.993987       3.770018      10.978341       0.458632       1.366505      -0.688560       0.006853       0.017481      -0.032653       0.037667       0.002870      -0.002172      -0.006004      -0.008847       0.022890      -0.009099      -0.002531       0.011630              1.802045       1.490960       0.173932      -0.112471       1.788393      -0.323793       2.126783           0.000000
           11              H       7.788491       8.891904      14.108265       0.114396       1.172989 0.88371557E+01  0.87750294E+02                                 1.747141                            1.671135      -1.022552       2.389782                    0.997938       3.379423       9.104687       0.520509       1.185065      -0.732495       0.003926       0.017392       0.035181       0.039441       0.004474      -0.002618       0.002034      -0.011591       0.052831      -0.016417      -0.001542       0.017959              1.763337       1.497195       0.149484       0.153434       1.764218       0.345688       2.028598           0.000000
           12              H       6.883632       6.720545      14.073221       0.118971       1.128601 0.82956071E+01  0.80837731E+02                                 1.681249                            1.601461      -1.042965       2.383039                    0.998066       3.288759       8.691802       0.542156       1.159353      -0.738738      -0.009145      -0.016122       0.033565       0.038343       0.003786      -0.001456      -0.000493      -0.008701       0.052371      -0.014540      -0.003007       0.017547              1.697851       1.432219       0.207197      -0.194110       1.720535      -0.334006       1.940798          -0.000000
           13              H       4.797407       0.858624       8.370154       0.105303       1.067542 0.74918502E+01  0.72903146E+02                                 1.773782                            1.634643      -1.074378       2.372545                    0.996890       3.598624      10.281681       0.470610       1.337482      -0.695851      -0.005851      -0.042913       0.022258       0.048694       0.006838       0.001531      -0.004522      -0.017087      -0.002502      -0.011397      -0.001058       0.012455              1.866773       1.421174       0.178655      -0.091795       2.303653      -0.494121       1.875491           0.000000
           14              H       4.496386       0.881195       6.119914       0.130481       1.009464 0.73954691E+01  0.72028343E+02                                 1.735901                            1.647969      -1.118759       2.362899                    0.995853       3.587914      10.394294       0.456673       1.377094      -0.687957      -0.009320      -0.031183      -0.015963       0.036250       0.005145       0.004604       0.001263      -0.013085       0.013696      -0.011591       0.003161       0.008429              1.782680       1.454620       0.263677       0.096595       2.185848       0.284366       1.707572           0.000000
           15              H       5.501283       4.790462       6.097781       0.131883       1.016061 0.75279110E+01  0.73747346E+02                                 1.748997                            1.667177      -1.241808       2.304162                    0.994633       3.653129      10.662719       0.451558       1.384587      -0.686064       0.007340       0.032936      -0.015887       0.037297       0.007709      -0.002666      -0.000556      -0.021917       0.013875      -0.015985       0.004626       0.011358              1.780859       1.414307       0.081954       0.037886       2.231301      -0.343076       1.696968           0.000000
           16              H       5.772068       4.652791       8.368310       0.101783       1.040498 0.73726681E+01  0.71247288E+02                                 1.725199                            1.608208      -0.990141       2.411667                    0.997872       3.528863       9.951747       0.481805       1.315500      -0.700790       0.013381       0.041321       0.021544       0.048483       0.008451       0.000696       0.000467      -0.020010      -0.003406      -0.012550      -0.001145       0.013695              1.791199       1.436858       0.239374       0.179843       2.134192       0.440402       1.802547           0.000000
           17              H       5.543936       0.965027       4.017231       0.130080       0.912895 0.63418695E+01  0.59843124E+02                                 1.661061                            1.552816      -1.246442       2.302740                    0.994722       3.638006      10.606455       0.455255       1.425786      -0.677395       0.016263      -0.031996       0.016414       0.039467      -0.007032      -0.000732       0.002094      -0.017636       0.014477      -0.013691       0.003846       0.009846              1.725734       1.438277      -0.276303       0.214255       1.925205      -0.338268       1.813718           0.000000
           18              H       5.272680       0.901639       1.743014       0.111170       1.050931 0.74368220E+01  0.71655959E+02                                 1.690454                            1.579311      -1.195486       2.308406                    0.995426       3.554155       9.842647       0.505431       1.257706      -0.712337       0.010130      -0.028768      -0.014162       0.033627      -0.003951       0.004620      -0.000191      -0.011034       0.012842      -0.010239       0.003525       0.006714              1.738982       1.304880      -0.225908      -0.088595       2.058566       0.345371       1.853499          -0.000000
           19              H       7.680929       1.971114      18.092296       0.135152       1.100664 0.80359903E+01  0.77700483E+02                                 1.664405                            1.586969      -0.888070       2.471072                    0.999208       3.158651       8.319919       0.539005       1.175246      -0.736108       0.032867      -0.011952       0.015468       0.038241      -0.011786       0.002488       0.002925       0.022287       0.009154      -0.018376       0.003569       0.014806              1.676360       1.748094      -0.262205       0.244580       1.492892      -0.130023       1.788094          -0.000000
           20              H       7.403980       1.845629      15.803323       0.102702       1.111871 0.76828555E+01  0.74461916E+02                                 1.754481                            1.603397      -0.950635       2.429480                    0.998214       3.457214       9.531263       0.503621       1.254847      -0.714364       0.034155      -0.021203      -0.025258       0.047478      -0.011948       0.003791       0.005676       0.015973      -0.008637      -0.016358       0.000521       0.015837              1.844401       1.812142      -0.326814      -0.468988       1.681806       0.298685       2.039255          -0.000000
           21              H       4.064846       3.847141      15.973013       0.108182       1.180824 0.81741442E+01  0.80612773E+02                                 1.842615                            1.667028      -1.054221       2.388039                    0.997019       3.504054       9.805029       0.487158       1.274895      -0.710197      -0.037208       0.021524      -0.021824       0.048208      -0.010527       0.000485      -0.001801       0.008060       0.006662      -0.012482       0.002072       0.010410              1.943698       2.199311      -0.448350       0.522558       1.628122      -0.214778       2.003662           0.000000
           22              H       4.249738       4.058116      18.258298       0.133788       1.167082 0.84466207E+01  0.83438878E+02                                 1.788785                            1.669675      -1.041934       2.399548                    0.997917       3.340152       9.156756       0.500966       1.237691      -0.720163      -0.027351       0.017310       0.018464       0.037264      -0.012506      -0.004575      -0.001907       0.014507       0.013170      -0.017374       0.004036       0.013339              1.832526       1.897844      -0.426331      -0.258579       1.675896       0.296325       1.923837           0.000000
           23              H       6.207574       8.280377       8.268709       0.117629       0.998927 0.70168172E+01  0.66754640E+02                                 1.650669                            1.546655      -1.094066       2.363009                    0.996654       3.471252       9.608917       0.503601       1.278434      -0.708145       0.015397       0.004473       0.035724       0.039157       0.001663       0.001275       0.003556       0.011869       0.034522      -0.012391       0.000161       0.012230              1.692957       1.728830       0.080998       0.427067       1.332042       0.070820       2.018000           0.000000
           24              H       3.907336       7.936411       8.165419       0.120475       1.042360 0.76007881E+01  0.72714852E+02                                 1.617109                            1.550903      -0.921100       2.444584                    0.998970       3.228134       8.548995       0.539510       1.186702      -0.731919      -0.020783      -0.001063       0.035679       0.041304       0.001212      -0.002954       0.000775       0.010311       0.048486      -0.013420      -0.003201       0.016620              1.631498       1.804835       0.007584      -0.335788       1.302972      -0.002795       1.786687           0.000000
           25              H       4.080535       7.803358       4.157410       0.113140       1.278589 0.96385372E+01  0.98143609E+02                                 1.875649                            1.763773      -1.137792       2.336249                    0.996483       3.518136       9.706443       0.496992       1.210335      -0.726146      -0.015723      -0.001643      -0.036016       0.039333       0.001559      -0.000393      -0.002329       0.014807       0.059014      -0.017541      -0.002287       0.019829              1.909098       2.010006       0.074679       0.416865       1.551526       0.121667       2.165762           0.000000
           26              H       6.371196       8.173060       4.258855       0.109781       1.103961 0.80166034E+01  0.77895862E+02                                 1.689977                            1.597874      -1.038938       2.378778                    0.998138       3.381027       9.090374       0.527784       1.194334      -0.729106       0.016553       0.002349      -0.032519       0.036565       0.002073      -0.000272      -0.000352       0.011199       0.053293      -0.014856      -0.002916       0.017772              1.724828       1.891307       0.112585      -0.417718       1.364931      -0.073291       1.918244          -0.000000
           27              H       9.029498       3.923458       8.394132       0.117605       0.986595 0.71006471E+01  0.68150315E+02                                 1.677205                            1.588479      -1.029980       2.392835                    0.997536       3.544034      10.043723       0.478895       1.332589      -0.696753       0.002382       0.018118       0.035781       0.040177       0.001932      -0.001922       0.005805      -0.007160       0.038176      -0.010955      -0.003763       0.014718              1.718552       1.405783       0.163204       0.150893       1.753886       0.319674       1.995986           0.000001
           28              H       8.198864       1.755441       8.373843       0.117949       1.025464 0.74662917E+01  0.72968411E+02                                 1.749146                            1.649463      -1.317395       2.255313                    0.993987       3.770018      10.978341       0.458632       1.366505      -0.688560      -0.006853      -0.017481       0.032653       0.037667       0.002870      -0.002172      -0.006004      -0.008847       0.022890      -0.009099      -0.002531       0.011630              1.802045       1.490960       0.173932      -0.112471       1.788393      -0.323793       2.126783           0.000000
           29              H       8.349598       1.729084       4.336323       0.114396       1.172988 0.88371460E+01  0.87750172E+02                                 1.747140                            1.671135      -1.022551       2.389782                    0.997938       3.379421       9.104680       0.520509       1.185065      -0.732495      -0.003926      -0.017392      -0.035181       0.039441       0.004474      -0.002618       0.002034      -0.011591       0.052831      -0.016417      -0.001542       0.017959              1.763336       1.497194       0.149484       0.153434       1.764217       0.345688       2.028597           0.000000
           30              H       9.254457       3.900443       4.371367       0.118971       1.128601 0.82956071E+01  0.80837731E+02                                 1.681249                            1.601461      -1.042965       2.383039                    0.998066       3.288759       8.691802       0.542156       1.159353      -0.738738       0.009145       0.016122      -0.033565       0.038343       0.003786      -0.001456      -0.000493      -0.008701       0.052371      -0.014540      -0.003007       0.017547              1.697851       1.432219       0.207197      -0.194110       1.720535      -0.334006       1.940798          -0.000000
           31              H      11.340682       9.762364      10.074434       0.105303       1.067542 0.74918502E+01  0.72903146E+02                                 1.773782                            1.634643      -1.074378       2.372545                    0.996890       3.598624      10.281681       0.470610       1.337482      -0.695851       0.005851       0.042913      -0.022258       0.048694       0.006838       0.001531      -0.004522      -0.017087      -0.002502      -0.011397      -0.001058       0.012455              1.866773       1.421174       0.178655      -0.091795       2.303653      -0.494121       1.875491           0.000000
           32              H      11.641703       9.739793      12.324674       0.130481       1.009464 0.73954698E+01  0.72028349E+02                                 1.735901                            1.647969      -1.118759       2.362899                    0.995853       3.587914      10.394293       0.456673       1.377093      -0.687957       0.009320       0.031183       0.015963       0.036250       0.005145       0.004604       0.001263      -0.013085       0.013696      -0.011591       0.003161       0.008429              1.782680       1.454620       0.263677       0.096595       2.185848       0.284366       1.707572           0.000000
           33              H      10.636806       5.830526      12.346807       0.131883       1.016061 0.75279103E+01  0.73747336E+02                                 1.748997                            1.667177      -1.241808       2.304162                    0.994633       3.653129      10.662718       0.451558       1.384587      -0.686064      -0.007340      -0.032936       0.015887       0.037297       0.007709      -0.002666      -0.000556      -0.021917       0.013875      -0.015985       0.004626       0.011358              1.780858       1.414307       0.081954       0.037886       2.231301      -0.343076       1.696967           0.000000
           34              H      10.366021       5.968197      10.076278       0.101783       1.040498 0.73726681E+01  0.71247288E+02                                 1.725199                            1.608208      -0.990141       2.411667                    0.997872       3.528863       9.951747       0.481805       1.315500      -0.700790      -0.013381      -0.041321      -0.021544       0.048484       0.008451       0.000696       0.000467      -0.020010      -0.003406      -0.012550      -0.001145       0.013695              1.791199       1.436858       0.239374       0.179843       2.134192       0.440402       1.802547           0.000000
           35              H      10.594153       9.655961      14.427357       0.130080       0.912895 0.63418647E+01  0.59843072E+02                                 1.661061                            1.552816      -1.246442       2.302740                    0.994722       3.638005      10.606454       0.455255       1.425787      -0.677395      -0.016263       0.031996      -0.016414       0.039467      -0.007032      -0.000732       0.002094      -0.017636       0.014477      -0.013691       0.003846       0.009846              1.725734       1.438277      -0.276303       0.214255       1.925205      -0.338268       1.813718           0.000000
           36              H      10.865409       9.719349      16.701574       0.111170       1.050931 0.74368220E+01  0.71655959E+02                                 1.690454                            1.579311      -1.195486       2.308406                    0.995426       3.554155       9.842647       0.505431       1.257706      -0.712337      -0.010130       0.028768       0.014162       0.033627      -0.003951       0.004620      -0.000191      -0.011034       0.012842      -0.010239       0.003525       0.006714              1.738982       1.304880      -0.225908      -0.088595       2.058566       0.345371       1.853499          -0.000000
           37              H       8.457160       8.649874       0.352292       0.135152       1.100664 0.80359903E+01  0.77700483E+02                                 1.664405                            1.586969      -0.888070       2.471072                    0.999208       3.158651       8.319919       0.539005       1.175246      -0.736108      -0.032867       0.011952      -0.015468       0.038241      -0.011786       0.002488       0.002925       0.022287       0.009154      -0.018376       0.003569       0.014806              1.676360       1.748094      -0.262205       0.244580       1.492892      -0.130023       1.788094          -0.000000
           38              H       8.734109       8.775359       2.641265       0.102702       1.111871 0.76828555E+01  0.74461916E+02                                 1.754481                            1.603397      -0.950635       2.429480                    0.998214       3.457214       9.531263       0.503621       1.254847      -0.714364      -0.034155       0.021203       0.025258       0.047478      -0.011948       0.003791       0.005676       0.015973      -0.008637      -0.016358       0.000521       0.015837              1.844401       1.812142      -0.326814      -0.468988       1.681806       0.298685       2.039255          -0.000000
           39              H      12.073243       6.773847       2.471575       0.108182       1.180824 0.81741432E+01  0.80612759E+02                                 1.842615                            1.667027      -1.054221       2.388039                    0.997019       3.504054       9.805028       0.487158       1.274895      -0.710197       0.037208      -0.021524       0.021824       0.048208      -0.010527       0.000485      -0.001801       0.008060       0.006662      -0.012482       0.002072       0.010410              1.943698       2.199310      -0.448350       0.522558       1.628122      -0.214778       2.003662           0.000000
           40              H      11.888351       6.562872       0.186290       0.133788       1.167083 0.84466224E+01  0.83438902E+02                                 1.788786                            1.669676      -1.041933       2.399548                    0.997917       3.340152       9.156758       0.500966       1.237691      -0.720162       0.027351      -0.017310      -0.018464       0.037264      -0.012506      -0.004575      -0.001907       0.014507       0.013170      -0.017374       0.004036       0.013339              1.832526       1.897845      -0.426331      -0.258579       1.675897       0.296326       1.923837           0.000000
           41              C       9.609153       2.396174      12.171584      -0.024453      36.935154 0.44827004E+03  0.10529440E+05                                 9.601929                            7.002121       0.094578       2.030325                    0.999262      27.297803      76.282696       0.635755       0.410158      -1.077407       0.048992       0.012461       0.005050       0.050804      -0.005370       0.000606       0.001564      -0.003724       0.011635      -0.007792       0.002967       0.004825             12.048583      21.229362       2.251885       0.211833       5.555168       0.208319       9.361219          -0.000000
           42              C      10.349938       2.444267      10.998508      -0.111739      33.215474 0.43076992E+03  0.10107550E+05                                 9.012105                            6.949967       0.179696       2.029959                    0.999684      29.131855      83.760198       0.620804       0.420486      -1.061259       0.018845       0.002051       0.016630       0.025217      -0.004158       0.014953       0.006847      -0.019419       0.057144      -0.025868       0.000594       0.025274             10.600242      17.321389       1.683351       0.168433       5.304890       0.241298       9.174447           0.000001
           43              C      11.732701       2.649454      11.063064      -0.099667      31.964408 0.41380387E+03  0.96068272E+04                                 8.762433                            6.794639       0.121292       2.014309                    0.999645      28.767154      82.117280       0.630596       0.418379      -1.063210      -0.017310      -0.004874       0.010807       0.020980      -0.005699      -0.019424      -0.003555      -0.016756       0.048534      -0.027137       0.001883       0.025255             10.305500      17.313239       1.221532       1.363598       5.081566       0.411589       8.521694           0.000000
           44              C      12.366364       2.800017      12.280407      -0.013129      37.659183 0.44652035E+03  0.10495914E+05                                 9.825643                            7.040261       0.025722       2.015405                    0.999368      27.243572      76.582570       0.625979       0.416263      -1.071612      -0.045715      -0.009009      -0.003974       0.046763      -0.004747      -0.004348      -0.002038      -0.018497       0.001706      -0.012393       0.002175       0.010219             12.677531      23.090641       1.003608       0.406379       5.474284       0.438396       9.467669          -0.000000
           45              C      11.633786       2.726343      13.464549      -0.114714      34.149496 0.44002242E+03  0.10426207E+05                                 9.281429                            7.086163      -0.116625       1.928726                    0.999527      30.022751      88.022673       0.604054       0.427936      -1.051891      -0.013073      -0.005091      -0.016179       0.021414      -0.006936       0.011341      -0.002944      -0.011773       0.075182      -0.023421      -0.005013       0.028434             10.913883      18.219024       1.617580      -0.287083       5.610166       0.435401       8.912459           0.000000
           46              C      10.259000       2.512911      13.399993      -0.129426      34.512102 0.44244264E+03  0.10463916E+05                                 9.256944                            7.042236       0.017096       1.965635                    0.999653      29.924750      86.728588       0.616131       0.420335      -1.060050       0.016337       0.003309      -0.017144       0.023912      -0.007451      -0.017944      -0.000213      -0.010888       0.082825      -0.027934      -0.005873       0.033807             10.894062      18.205682       2.235419       0.886900       5.520428       0.203761       8.956077           0.000000
           47              C       8.101503       2.254052      12.118094       0.581048      23.579280 0.26246933E+03  0.55069168E+04                                 7.632655                            5.761356      -0.050287       2.035249                    0.999518      22.811468      64.504830       0.615565       0.474244      -1.017507      -0.066541       0.003529      -0.000836       0.066640      -0.002816      -0.001379       0.002554      -0.173985      -0.089524      -0.072160      -0.029849       0.102009              9.213390      14.382027       1.150211      -0.032059       4.917713       0.019659       8.340429           0.000001
           48              C       2.987526       3.001017      12.341274       0.593194      24.210668 0.26221502E+03  0.54985682E+04                                 7.820480                            5.776508      -0.069536       2.033240                    0.999399      22.629384      63.908625       0.612082       0.477204      -1.016236       0.064630       0.013940       0.003757       0.066223      -0.012916      -0.001655       0.000751      -0.187113      -0.107695      -0.076558      -0.035840       0.112398              9.718657      16.456785       0.258600       0.085563       4.612685       0.143521       8.086499           0.000001
           49              C       6.898935       6.518458      12.068294      -0.021064      36.996752 0.44241407E+03  0.10352984E+05                                 9.604510                            6.940364       0.029096       2.011351                    0.999311      27.233619      75.845846       0.641066       0.408288      -1.079139       0.015199       0.047923      -0.002358       0.050331      -0.008621      -0.000681      -0.002749       0.003435      -0.004515      -0.008928      -0.000751       0.009680             12.229226       7.764651       6.265859      -0.396027      19.203432      -0.263341       9.719596          -0.000000
           50              C       7.230176       7.145207      10.858329      -0.107375      33.764551 0.44813541E+03  0.10654083E+05                                 9.205246                            7.152331      -0.047289       1.958799                    0.999501      29.645270      86.716417       0.601841       0.428072      -1.053087       0.002348       0.013692       0.015109       0.020525      -0.013696      -0.000121       0.016179       0.017862       0.038965      -0.027949       0.005623       0.022326             10.884918       7.148905       4.709107      -0.434065      15.705490      -0.836575       9.800359           0.000000
           51              C       7.738051       8.440051      10.871240      -0.115546      34.430310 0.46722870E+03  0.11274766E+05                                 9.464466                            7.406534      -0.318529       1.869473                    0.998599      30.508789      91.231988       0.576496       0.440283      -1.041045      -0.013571      -0.015151       0.019260       0.028012      -0.018129      -0.004726      -0.014453       0.022467       0.011166      -0.029858       0.009649       0.020208             11.186477       7.248016       4.423614       0.390910      16.004898       1.108382      10.306516          -0.000000
           52              C       7.950558       9.104835      12.081205      -0.028670      36.928048 0.46873284E+03  0.11165879E+05                                 9.684734                            7.217847      -0.067524       1.978411                    0.999088      27.864463      79.159160       0.616904       0.416794      -1.069995      -0.027013      -0.042029      -0.005822       0.050299      -0.008806       0.000852       0.001073      -0.002307       0.022061      -0.012649       0.005179       0.007471             12.101200       7.221882       5.050917       0.063580      19.111821       0.503384       9.969896          -0.000000
           53              C       7.639543       8.459657      13.298548      -0.121258      32.961315 0.45681364E+03  0.10903873E+05                                 9.024884                            7.210349      -0.047900       1.948440                    0.999537      30.146811      88.129132       0.601256       0.426781      -1.054727      -0.013670      -0.011758      -0.018449       0.025797      -0.006618       0.001361       0.014380      -0.000864       0.082152      -0.022952      -0.009016       0.031969             10.249871       6.948425       4.220870      -0.184500      14.684766      -0.396232       9.116423           0.000000
           54              C       7.101260       7.151288      13.278259      -0.120310      32.507761 0.43630329E+03  0.10280823E+05                                 8.885906                            7.003289       0.012852       1.968145                    0.999587      29.718246      85.919601       0.616623       0.421548      -1.059484       0.001700       0.019556      -0.017461       0.026272      -0.003156      -0.002793      -0.016143       0.006598       0.060322      -0.020983      -0.005703       0.026685             10.126312       6.764780       4.422305       0.013122      14.705180       0.703984       8.908977           0.000000
           55              C       6.285767       5.125693      12.055383       0.599127      23.607280 0.25324573E+03  0.52552182E+04                                 7.629533                            5.644303      -0.035308       2.046823                    0.999516      22.275108      62.221055       0.625673       0.471748      -1.020958      -0.032788      -0.057840      -0.001109       0.066496      -0.068574       0.005518       0.000669       0.136464      -0.110426      -0.078512      -0.036783       0.115295              9.390351       6.116597       4.123261      -0.337009      13.882497      -0.230918       8.171959           0.000001
           56              C       4.863077       0.210663      12.092272       0.586210      22.972200 0.26138292E+03  0.54935098E+04                                 7.570685                            5.795462      -0.124360       2.011893                    0.999380      22.971305      65.598398       0.604788       0.481870      -1.010677       0.010816       0.065026       0.003563       0.066016      -0.051604       0.000916       0.000737       0.136960      -0.081396      -0.072202      -0.027113       0.099316              9.137417       5.529029       2.808630       0.164746      13.662245       0.255832       8.220978           0.000001
           57              C       4.938260       1.654774       7.909039       0.116275      25.621076 0.32719991E+03  0.72067701E+04                                 7.748182                            6.173499       0.046975       2.044701                    0.999084      25.706288      72.905962       0.636646       0.436798      -1.045451       0.018340       0.043506       0.002273       0.047269      -0.012853      -0.010358      -0.000720       0.036128      -0.111380      -0.038718      -0.003198       0.041916              8.726264       4.763522       1.258621       0.678868       9.610006      -0.085260      11.805265           0.000000
           58              C       4.763905       1.659564       6.553362      -0.179393      32.426987 0.45291393E+03  0.10808510E+05                                 8.997182                            7.217093      -0.089983       1.954706                    0.997680      29.920492      88.012106       0.595135       0.431261      -1.049946       0.008562      -0.005996       0.004041       0.011207      -0.011287      -0.000809       0.015811       0.013960      -0.053150      -0.027090       0.002973       0.024117             10.171997       5.396328       1.181309       0.829745      10.859490      -1.656634      14.260173           0.000000
           59              C       4.983863       2.828205       5.811890       0.129700      34.558632 0.41847918E+03  0.97289512E+04                                 9.434581                            6.951261      -0.225568       1.943299                    0.999054      26.431061      75.154151       0.608456       0.432997      -1.055610       0.001111      -0.002798      -0.014410       0.014721      -0.012446       0.003453       0.005456       0.003570       0.026280      -0.018453       0.007832       0.010621             11.552984       5.486672       0.983686       1.978472      10.350139      -0.448393      18.822142          -0.000000
           60              C       5.359932       3.982598       6.536762      -0.179787      32.758309 0.47483459E+03  0.11459268E+05                                 9.040006                            7.383736      -0.104789       1.942556                    0.998034      30.347701      89.589823       0.589455       0.430567      -1.051015       0.006544      -0.001401       0.006491       0.009323       0.002996      -0.014549      -0.002436       0.015315      -0.061272      -0.025390       0.001992       0.023398              9.999762       5.480629       1.058676       1.721525      10.727468       0.593390      13.791187           0.000000
           61              C       5.512173       3.891381       7.901661       0.108232      25.598614 0.33558757E+03  0.74186323E+04                                 7.671598                            6.205443       0.182545       2.082237                    0.999626      25.782637      72.621417       0.643898       0.430300      -1.052177      -0.012154      -0.047352       0.012646       0.050496      -0.000933      -0.009506       0.006233       0.023215      -0.099615      -0.035539       0.005749       0.029789              8.505179       4.717273       1.101505       0.856182       9.304466      -0.456329      11.493797           0.000000
           62              C       4.836043       2.828834       4.332634      -0.010416      39.064635 0.44788909E+03  0.10554134E+05                                10.003859                            7.058122      -0.112348       1.965147                    0.999132      27.610002      78.142751       0.623182       0.417099      -1.069249       0.012386      -0.023135       0.021024       0.033625       0.019796      -0.004582       0.012444      -0.005472      -0.007966      -0.024966       0.001852       0.023115             12.592868       6.160776      -2.130979       2.392258      10.228585      -0.263084      21.389244           0.000000
           63              C       5.190457       1.708048       3.583783      -0.110070      37.382499 0.45635503E+03  0.10926323E+05                                 9.970912                            7.292323      -0.212892       1.912881                    0.998013      29.859905      88.375136       0.585430       0.436979      -1.045052      -0.003877       0.015050      -0.013979       0.020903       0.000567      -0.009126      -0.007542       0.013134      -0.033860      -0.017397       0.001476       0.015921             12.246662       6.087450      -1.948532       1.843493      10.417859       0.994579      20.234677          -0.000000
           64              C       5.029732       1.670202       2.205973      -0.139816      38.457562 0.45068820E+03  0.10720783E+05                                 9.995717                            7.128889      -0.012238       1.960079                    0.999528      30.133651      87.922533       0.608915       0.422862      -1.057225      -0.003031       0.015911       0.018913       0.024900      -0.006307      -0.001307       0.002984      -0.007800      -0.027962      -0.009815      -0.002741       0.012556             12.488216       6.039207      -2.197744       2.467504      10.314878      -1.050400      21.110562          -0.000000
           65              C       4.514579       2.759976       1.494012      -0.035352      44.665040 0.45002115E+03  0.10595320E+05                                10.876023                            7.012831      -0.107078       1.959608                    0.999199      27.835630      78.224316       0.634804       0.409812      -1.076166       0.009462      -0.026393      -0.018584       0.033638      -0.007914       0.004700      -0.013854       0.036264       0.036050      -0.029717       0.007688       0.022029             15.329783       6.576027      -2.070575       2.448576      10.508944       1.015821      28.904376          -0.000000
           66              C       4.169236       3.881792       2.242862       0.134431      36.224933 0.42055400E+03  0.97500131E+04                                 9.510510                            6.913074       0.070528       2.012829                    0.999801      26.908635      75.409029       0.619970       0.426140      -1.064100      -0.041924       0.086215      -0.074761       0.121573      -0.035744       0.018592      -0.041269      -0.044611      -0.081765      -0.047666      -0.027908       0.075574             11.603740       5.825419      -2.175513       1.154491      10.378831       2.027127      18.606969           0.000001
           67              C       4.349605       3.936068       3.616984       0.136019      35.823198 0.41278228E+03  0.95295285E+04                                 9.428532                            6.848287       0.126152       2.034629                    0.999781      26.727879      74.852652       0.622704       0.426063      -1.063677      -0.027498       0.089312       0.079809       0.122891      -0.011025      -0.015068       0.040847      -0.049227      -0.079634      -0.048559      -0.012907       0.061466             11.433521       6.029242      -2.605836       1.776169      11.070934       0.245958      17.200387           0.000000
           68              C       4.331989       2.679270       0.020289       0.143196      39.453764 0.40242764E+03  0.92405625E+04                                10.251066                            6.765244      -0.195541       1.952098                    0.999125      26.036145      72.948552       0.625439       0.426492      -1.062385       0.003120       0.000438       0.014816       0.015147       0.006258       0.000031      -0.002660      -0.020528       0.020136      -0.015403       0.004975       0.010428             14.307962       8.883528      -2.410019       2.150009       6.999263       0.941546      27.041094          -0.000000
           69              C       6.929722       2.344628      17.690204      -0.205588      35.744425 0.44265224E+03  0.10422889E+05                                 9.367595                            6.968007       0.260140       2.050705                    0.999750      29.689907      84.600281       0.632404       0.411326      -1.070637       0.006978       0.009853      -0.000854       0.012104      -0.008025       0.012640      -0.007706       0.032197      -0.021957      -0.018032      -0.009397       0.027428             11.519111       7.888631      -2.199205      -0.480987       6.702504       1.882643      19.966198          -0.000000
           70              C       6.750508       2.273734      16.308705       0.093879      28.414167 0.32800188E+03  0.71879075E+04                                 8.165215                            6.080137       0.328261       2.126554                    0.999824      25.595515      71.076828       0.661300       0.422651      -1.060097      -0.040297       0.035147      -0.006515       0.053867       0.009616      -0.010530       0.008033      -0.012193      -0.101551      -0.037861       0.009480       0.028381              9.831394       7.707876      -2.254339       0.310016       6.094504       0.827757      15.691803          -0.000000
           71              C       4.788511       3.453514      16.404617       0.110203      28.439284 0.31764867E+03  0.69133318E+04                                 8.197202                            5.994190       0.256605       2.110808                    0.999645      25.316228      70.322158       0.663469       0.424175      -1.057933       0.038667      -0.023171      -0.011955       0.046636       0.016176      -0.000093      -0.009690      -0.013029      -0.091576      -0.032471      -0.001260       0.033731              9.928309       8.284187      -2.524989       0.816996       5.956842       0.934861      15.543898           0.000000
           72              C       4.892457       3.579069      17.787961      -0.198354      36.854961 0.44200583E+03  0.10438488E+05                                 9.634562                            7.015237       0.119953       2.007156                    0.999612      29.916479      86.303519       0.621167       0.417530      -1.063099       0.000019       0.001349      -0.008209       0.008319      -0.002688      -0.021395      -0.000221       0.015437      -0.022779      -0.021624      -0.003923       0.025547             11.836596       9.162197      -2.738600       2.401339       6.736025       0.324138      19.611567          -0.000000
           73              C       6.528936       8.224814       6.273004      -0.024453      36.935154 0.44827003E+03  0.10529440E+05                                 9.601930                            7.002121       0.094578       2.030325                    0.999262      27.297803      76.282697       0.635755       0.410158      -1.077407      -0.048992      -0.012461      -0.005050       0.050804      -0.005370       0.000606       0.001564      -0.003724       0.011635      -0.007792       0.002967       0.004825             12.048583      21.229362       2.251885       0.211834       5.555168       0.208319       9.361219          -0.000000
           74              C       5.788151       8.176721       7.446080      -0.111739      33.215476 0.43076995E+03  0.10107550E+05                                 9.012105                            6.949967       0.179696       2.029959                    0.999684      29.131856      83.760202       0.620804       0.420486      -1.061259      -0.018845      -0.002051      -0.016630       0.025217      -0.004158       0.014953       0.006847      -0.019419       0.057144      -0.025868       0.000594       0.025274             10.600242      17.321390       1.683351       0.168433       5.304891       0.241298       9.174447           0.000001
           75              C       4.405388       7.971534       7.381524      -0.099667      31.964408 0.41380386E+03  0.96068270E+04                                 8.762433                            6.794639       0.121292       2.014309                    0.999645      28.767154      82.117281       0.630596       0.418379      -1.063210       0.017310       0.004874      -0.010807       0.020981      -0.005698      -0.019424      -0.003555      -0.016756       0.048534      -0.027137       0.001883       0.025255             10.305499      17.313238       1.221532       1.363598       5.081566       0.411589       8.521694           0.000000
           76              C       3.771725       7.820971       6.164181      -0.013129      37.659183 0.44652035E+03  0.10495914E+05                                 9.825643                            7.040260       0.025722       2.015405                    0.999368      27.243572      76.582570       0.625979       0.416263      -1.071612       0.045715       0.009009       0.003974       0.046763      -0.004747      -0.004348      -0.002038      -0.018497       0.001706      -0.012393       0.002175       0.010219             12.677531      23.090640       1.003608       0.406379       5.474284       0.438396       9.467669          -0.000000
           77              C       4.504303       7.894645       4.980039      -0.114714      34.149501 0.44002249E+03  0.10426210E+05                                 9.281430                            7.086163      -0.116625       1.928726                    0.999527      30.022754      88.022688       0.604054       0.427936      -1.051891       0.013073       0.005091       0.016179       0.021414      -0.006936       0.011341      -0.002944      -0.011773       0.075182      -0.023421      -0.005013       0.028434             10.913884      18.219027       1.617580      -0.287083       5.610166       0.435401       8.912460           0.000000
           78              C       5.879089       8.108077       5.044595      -0.129426      34.512108 0.44244271E+03  0.10463918E+05                                 9.256946                            7.042237       0.017096       1.965635                    0.999653      29.924753      86.728605       0.616131       0.420335      -1.060050      -0.016337      -0.003309       0.017144       0.023912      -0.007451      -0.017944      -0.000213      -0.010888       0.082825      -0.027934      -0.005873       0.033807             10.894064      18.205686       2.235420       0.886901       5.520429       0.203761       8.956078           0.000000
           79              C       8.036586       8.366936       6.326494       0.581048      23.579280 0.26246933E+03  0.55069168E+04                                 7.632655                            5.761356      -0.050287       2.035249                    0.999518      22.811468      64.504830       0.615565       0.474244      -1.017507       0.066541      -0.003529       0.000836       0.066640      -0.002816      -0.001379       0.002554      -0.173985      -0.089524      -0.072160      -0.029849       0.102009              9.213390      14.382027       1.150211      -0.032059       4.917713       0.019659       8.340429           0.000001
           80              C      13.150563       7.619971       6.103314       0.593194      24.210666 0.26221500E+03  0.54985677E+04                                 7.820480                            5.776508      -0.069536       2.033240                    0.999399      22.629383      63.908623       0.612082       0.477204      -1.016236      -0.064630      -0.013940      -0.003757       0.066223      -0.012916      -0.001655       0.000751      -0.187113      -0.107695      -0.076558      -0.035840       0.112398              9.718656      16.456785       0.258600       0.085563       4.612685       0.143521       8.086499           0.000001
           81              C       9.239154       4.102530       6.376294      -0.021064      36.996753 0.44241408E+03  0.10352984E+05                                 9.604511                            6.940364       0.029096       2.011351                    0.999311      27.233619      75.845850       0.641066       0.408288      -1.079138      -0.015199      -0.047923       0.002358       0.050331      -0.008621      -0.000681      -0.002749       0.003435      -0.004515      -0.008928      -0.000751       0.009680             12.229228       7.764651       6.265860      -0.396027      19.203434      -0.263341       9.719597          -0.000000
           82              C       8.907913       3.475781       7.586259      -0.107375      33.764552 0.44813543E+03  0.10654084E+05                                 9.205246                            7.152331      -0.047289       1.958799                    0.999501      29.645271      86.716419       0.601841       0.428072      -1.053088      -0.002348      -0.013692      -0.015109       0.020525      -0.013696      -0.000121       0.016179       0.017862       0.038965      -0.027949       0.005623       0.022326             10.884918       7.148905       4.709107      -0.434065      15.705490      -0.836575       9.800359           0.000000
           83              C       8.400038       2.180937       7.573348      -0.115546      34.430313 0.46722875E+03  0.11274768E+05                                 9.464466                            7.406535      -0.318529       1.869473                    0.998599      30.508791      91.231995       0.576496       0.440283      -1.041045       0.013571       0.015151      -0.019260       0.028012      -0.018129      -0.004726      -0.014453       0.022467       0.011166      -0.029858       0.009649       0.020208             11.186477       7.248017       4.423614       0.390910      16.004899       1.108382      10.306517          -0.000000
           84              C       8.187531       1.516153       6.363383      -0.028670      36.928051 0.46873288E+03  0.11165880E+05                                 9.684735                            7.217847      -0.067524       1.978411                    0.999088      27.864464      79.159165       0.616904       0.416794      -1.069995       0.027013       0.042029       0.005822       0.050299      -0.008806       0.000852       0.001073      -0.002307       0.022061      -0.012649       0.005179       0.007471             12.101201       7.221882       5.050918       0.063580      19.111823       0.503384       9.969896          -0.000000
           85              C       8.498546       2.161331       5.146040      -0.121258      32.961312 0.45681361E+03  0.10903872E+05                                 9.024883                            7.210348      -0.047900       1.948440                    0.999537      30.146809      88.129118       0.601256       0.426781      -1.054727       0.013670       0.011758       0.018449       0.025797      -0.006618       0.001361       0.014380      -0.000864       0.082152      -0.022952      -0.009016       0.031969             10.249870       6.948424       4.220869      -0.184500      14.684764      -0.396232       9.116421           0.000000
           86              C       9.036829       3.469700       5.166329      -0.120310      32.507760 0.43630328E+03  0.10280823E+05                                 8.885905                            7.003289       0.012852       1.968145                    0.999587      29.718246      85.919600       0.616623       0.421548      -1.059484      -0.001700      -0.019556       0.017461       0.026272      -0.003156      -0.002793      -0.016143       0.006598       0.060322      -0.020983      -0.005703       0.026686             10.126312       6.764780       4.422305       0.013122      14.705179       0.703984       8.908976           0.000000
           87              C       9.852322       5.495295       6.389205       0.599127      23.607280 0.25324573E+03  0.52552182E+04                                 7.629533                            5.644303      -0.035308       2.046823                    0.999516      22.275108      62.221056       0.625673       0.471748      -1.020958       0.032788       0.057840       0.001109       0.066496      -0.068574       0.005518       0.000669       0.136464      -0.110426      -0.078512      -0.036783       0.115295              9.390351       6.116597       4.123261      -0.337009      13.882498      -0.230918       8.171959           0.000001
           88              C       7.639093       0.102804       6.352316       0.586210      22.972200 0.26138291E+03  0.54935097E+04                                 7.570686                            5.795463      -0.124360       2.011893                    0.999380      22.971305      65.598400       0.604788       0.481870      -1.010677      -0.010816      -0.065026      -0.003563       0.066016      -0.051604       0.000916       0.000737       0.136960      -0.081396      -0.072202      -0.027113       0.099316              9.137418       5.529029       2.808630       0.164747      13.662245       0.255833       8.220978           0.000001
           89              C      11.199829       8.966214      10.535549       0.116275      25.621077 0.32719993E+03  0.72067707E+04                                 7.748182                            6.173499       0.046975       2.044701                    0.999084      25.706289      72.905965       0.636646       0.436798      -1.045451      -0.018340      -0.043506      -0.002273       0.047269      -0.012853      -0.010358      -0.000720       0.036128      -0.111380      -0.038718      -0.003198       0.041916              8.726265       4.763522       1.258621       0.678868       9.610006      -0.085260      11.805265           0.000000
           90              C      11.374184       8.961424      11.891226      -0.179393      32.426986 0.45291390E+03  0.10808509E+05                                 8.997182                            7.217093      -0.089983       1.954706                    0.997680      29.920491      88.012103       0.595135       0.431261      -1.049946      -0.008562       0.005996      -0.004041       0.011207      -0.011287      -0.000809       0.015811       0.013960      -0.053150      -0.027090       0.002973       0.024117             10.171997       5.396328       1.181309       0.829745      10.859489      -1.656634      14.260173          -0.000000
           91              C      11.154226       7.792783      12.632698       0.129700      34.558632 0.41847918E+03  0.97289511E+04                                 9.434581                            6.951261      -0.225568       1.943299                    0.999054      26.431061      75.154150       0.608456       0.432997      -1.055610      -0.001111       0.002798       0.014410       0.014721      -0.012445       0.003453       0.005456       0.003570       0.026280      -0.018453       0.007832       0.010621             11.552984       5.486672       0.983686       1.978472      10.350139      -0.448393      18.822142          -0.000000
           92              C      10.778157       6.638390      11.907826      -0.179787      32.758309 0.47483460E+03  0.11459268E+05                                 9.040006                            7.383736      -0.104789       1.942556                    0.998034      30.347701      89.589822       0.589455       0.430567      -1.051015      -0.006544       0.001401      -0.006491       0.009323       0.002996      -0.014549      -0.002436       0.015315      -0.061272      -0.025390       0.001992       0.023398              9.999762       5.480629       1.058676       1.721525      10.727468       0.593390      13.791187           0.000000
           93              C      10.625916       6.729607      10.542927       0.108232      25.598614 0.33558757E+03  0.74186323E+04                                 7.671598                            6.205443       0.182545       2.082237                    0.999626      25.782637      72.621417       0.643898       0.430300      -1.052177       0.012154       0.047352      -0.012646       0.050496      -0.000933      -0.009506       0.006233       0.023215      -0.099614      -0.035539       0.005749       0.029789              8.505179       4.717273       1.101505       0.856182       9.304466      -0.456329      11.493797           0.000000
           94              C      11.302046       7.792154      14.111954      -0.010416      39.064635 0.44788909E+03  0.10554134E+05                                10.003859                            7.058122      -0.112348       1.965147                    0.999132      27.610002      78.142751       0.623182       0.417099      -1.069249      -0.012386       0.023135      -0.021024       0.033625       0.019796      -0.004582       0.012444      -0.005472      -0.007966      -0.024966       0.001852       0.023115             12.592868       6.160776      -2.130979       2.392258      10.228585      -0.263084      21.389244           0.000000
           95              C      10.947632       8.912940      14.860805      -0.110070      37.382500 0.45635507E+03  0.10926324E+05                                 9.970912                            7.292323      -0.212892       1.912881                    0.998013      29.859905      88.375137       0.585430       0.436979      -1.045052       0.003877      -0.015050       0.013979       0.020903       0.000567      -0.009126      -0.007542       0.013134      -0.033860      -0.017397       0.001476       0.015921             12.246662       6.087450      -1.948532       1.843493      10.417860       0.994579      20.234678          -0.000000
           96              C      11.108357       8.950786      16.238615      -0.139816      38.457559 0.45068817E+03  0.10720782E+05                                 9.995717                            7.128889      -0.012238       1.960079                    0.999528      30.133650      87.922529       0.608916       0.422862      -1.057225       0.003031      -0.015911      -0.018913       0.024900      -0.006307      -0.001307       0.002984      -0.007799      -0.027962      -0.009815      -0.002741       0.012556             12.488215       6.039207      -2.197744       2.467504      10.314878      -1.050400      21.110560          -0.000000
           97              C      11.623510       7.861012      16.950576      -0.035352      44.665041 0.45002116E+03  0.10595320E+05                                10.876023                            7.012832      -0.107078       1.959608                    0.999199      27.835630      78.224318       0.634804       0.409812      -1.076166      -0.009462       0.026393       0.018584       0.033638      -0.007914       0.004700      -0.013854       0.036264       0.036050      -0.029717       0.007688       0.022029             15.329783       6.576028      -2.070575       2.448576      10.508945       1.015821      28.904376          -0.000000
           98              C      11.968853       6.739196      16.201726       0.134431      36.224931 0.42055399E+03  0.97500126E+04                                 9.510510                            6.913074       0.070528       2.012829                    0.999801      26.908635      75.409027       0.619970       0.426140      -1.064100       0.041924      -0.086215       0.074761       0.121573      -0.035744       0.018592      -0.041269      -0.044611      -0.081765      -0.047666      -0.027908       0.075574             11.603739       5.825418      -2.175513       1.154491      10.378831       2.027127      18.606967           0.000000
           99              C      11.788484       6.684920      14.827604       0.136019      35.823196 0.41278226E+03  0.95295279E+04                                 9.428532                            6.848287       0.126152       2.034629                    0.999781      26.727878      74.852649       0.622704       0.426063      -1.063677       0.027497      -0.089312      -0.079809       0.122891      -0.011025      -0.015068       0.040847      -0.049227      -0.079634      -0.048559      -0.012907       0.061466             11.433521       6.029242      -2.605836       1.776169      11.070934       0.245958      17.200387           0.000001
          100              C      10.188930       7.628251      -0.020289       0.143196      39.453759 0.40242759E+03  0.92405610E+04                                10.251065                            6.765243      -0.195540       1.952099                    0.999125      26.036143      72.948544       0.625439       0.426491      -1.062385      -0.003120      -0.000438      -0.014816       0.015147       0.006258       0.000031      -0.002660      -0.020529       0.020136      -0.015403       0.004975       0.010428             14.307960       8.883527      -2.410019       2.150009       6.999262       0.941546      27.041090          -0.000000
          101              C       9.208367       8.276360       0.754384      -0.205588      35.744419 0.44265215E+03  0.10422886E+05                                 9.367593                            6.968006       0.260140       2.050705                    0.999750      29.689904      84.600268       0.632405       0.411326      -1.070637      -0.006978      -0.009853       0.000854       0.012104      -0.008025       0.012640      -0.007706       0.032197      -0.021957      -0.018032      -0.009397       0.027428             11.519109       7.888630      -2.199205      -0.480987       6.702503       1.882642      19.966195          -0.000000
          102              C       9.387581       8.347254       2.135883       0.093879      28.414168 0.32800190E+03  0.71879079E+04                                 8.165216                            6.080138       0.328260       2.126554                    0.999824      25.595515      71.076831       0.661299       0.422651      -1.060097       0.040297      -0.035147       0.006515       0.053867       0.009616      -0.010530       0.008033      -0.012193      -0.101551      -0.037861       0.009480       0.028381              9.831395       7.707877      -2.254339       0.310016       6.094505       0.827757      15.691804           0.000000
          103              C      11.349578       7.167474       2.039971       0.110203      28.439281 0.31764863E+03  0.69133306E+04                                 8.197201                            5.994190       0.256605       2.110809                    0.999645      25.316226      70.322150       0.663469       0.424175      -1.057933      -0.038667       0.023171       0.011955       0.046636       0.016176      -0.000093      -0.009690      -0.013029      -0.091576      -0.032471      -0.001260       0.033731              9.928308       8.284186      -2.524989       0.816996       5.956842       0.934861      15.543897           0.000000
          104              C      11.245632       7.041919       0.656627      -0.198354      36.854960 0.44200581E+03  0.10438488E+05                                 9.634562                            7.015237       0.119953       2.007157                    0.999612      29.916478      86.303518       0.621167       0.417530      -1.063099      -0.000019      -0.001349       0.008209       0.008319      -0.002688      -0.021395      -0.000221       0.015437      -0.022779      -0.021624      -0.003923       0.025547             11.836596       9.162197      -2.738600       2.401338       6.736025       0.324139      19.611566          -0.000000
          105              N       5.303630       2.740761       8.611778      -0.203730      34.521575 0.48489445E+03  0.11474961E+05                                 8.820904                            7.102384       0.140309       2.100594                    0.996723      26.549338      71.564343       0.663452       0.390115      -1.104353      -0.019362       0.006070      -0.136853       0.138349       0.011391      -0.010743       0.000641      -0.059257      -0.218667      -0.074344       0.006145       0.068200             10.014374       5.544481       1.560322       0.480392      11.393705      -0.188995      13.104936          -0.000001
          106              N       5.690455       2.786479      15.668678      -0.183332      35.237084 0.45085147E+03  0.10467932E+05                                 8.936253                            6.822973       0.146472       2.106346                    0.997666      26.002466      69.230958       0.681293       0.387209      -1.107371       0.016189       0.017583       0.137055       0.139123      -0.024078      -0.010603      -0.006457       0.027721      -0.221868      -0.075608       0.010589       0.065019             10.686029       9.399237      -2.942483       0.358382       6.887057       0.931238      15.771791          -0.000000
          107              N      10.834459       7.880227       9.832810      -0.203730      34.521575 0.48489444E+03  0.11474961E+05                                 8.820904                            7.102384       0.140309       2.100594                    0.996723      26.549338      71.564342       0.663452       0.390115      -1.104353       0.019362      -0.006070       0.136853       0.138349       0.011390      -0.010743       0.000641      -0.059257      -0.218667      -0.074344       0.006145       0.068200             10.014374       5.544481       1.560322       0.480392      11.393704      -0.188995      13.104936          -0.000001
          108              N      10.447634       7.834509       2.775910      -0.183332      35.237083 0.45085145E+03  0.10467932E+05                                 8.936252                            6.822972       0.146472       2.106346                    0.997666      26.002466      69.230955       0.681293       0.387209      -1.107371      -0.016189      -0.017583      -0.137055       0.139123      -0.024078      -0.010603      -0.006457       0.027721      -0.221868      -0.075608       0.010589       0.065019             10.686028       9.399236      -2.942482       0.358381       6.887057       0.931238      15.771789          -0.000000
          109              O       7.553900       2.222468      10.987441      -0.538409      36.055614 0.57488259E+03  0.14026508E+05                                 8.634734                            7.424565       0.400430       2.192959                    0.995528      27.220250      71.635539       0.698138       0.359579      -1.140707      -0.000257       0.001826       0.014897       0.015011      -0.003489       0.054631       0.000511      -0.080289       0.026511      -0.078761       0.035547       0.043214              9.647139      12.015882       0.192815       3.565854       6.522493       0.188982      10.403041          -0.000000
          110              O       7.498642       2.232880      13.237681      -0.582986      40.549769 0.62558926E+03  0.15626851E+05                                 9.433319                            7.782676       0.203843       2.105212                    0.996522      28.503961      76.493739       0.675342       0.363078      -1.135242       0.000854       0.008438      -0.030542       0.031697       0.001940      -0.069085      -0.000897      -0.062457       0.013089      -0.086152       0.028929       0.057223             10.902432      14.257803       0.205576      -5.036284       6.937033      -0.322810      11.512460          -0.000001
          111              O       3.524264       3.053499      13.488527      -0.564426      38.190009 0.57845528E+03  0.14177816E+05                                 9.086050                            7.478100       0.192820       2.108162                    0.996569      28.054928      74.724853       0.689323       0.362530      -1.134985       0.001198       0.005995      -0.031432       0.032021      -0.002964       0.064561      -0.000207      -0.053353      -0.000995      -0.079340       0.026726       0.052614             10.534569      14.935708      -0.609192       4.411574       6.148948       0.471986      10.519053          -0.000000
          112              O       3.591734       3.093562      11.236443      -0.563326      35.209835 0.53754304E+03  0.12926528E+05                                 8.532426                            7.156124       0.289429       2.133531                    0.998202      27.872282      73.365337       0.712958       0.357251      -1.139960      -0.007042       0.012564       0.016580       0.021962      -0.000961      -0.064305       0.000539      -0.097467      -0.024728      -0.093256       0.040318       0.052938              9.801167      14.231880      -0.326123      -4.583157       5.810195      -0.060303       9.361427          -0.000001
          113              O       6.113890       4.592100      10.922885      -0.550050      35.623374 0.53852975E+03  0.12948048E+05                                 8.599166                            7.172795       0.319556       2.156443                    0.997667      27.416611      72.011676       0.711071       0.358260      -1.139873      -0.008719      -0.000993       0.022131       0.023808      -0.026490       0.021652       0.059961       0.047541       0.008954      -0.083776       0.033298       0.050478              9.852248       6.634092       2.763344       1.475556      12.811011       3.855984      10.111641          -0.000001
          114              O       6.015774       4.601263      13.160214      -0.561079      36.501564 0.54802640E+03  0.13250573E+05                                 8.768166                            7.246787       0.244094       2.119957                    0.998188      27.893341      73.769180       0.704940       0.359353      -1.137589      -0.005661       0.005302      -0.030697       0.031662      -0.027874      -0.017822      -0.060974       0.059881      -0.045916      -0.088282       0.037879       0.050404             10.127898       7.128539       3.140243      -2.211127      13.084108      -4.464901      10.171046          -0.000001
          115              O       5.065224       0.740912      13.210014      -0.560685      37.319509 0.57642489E+03  0.14135278E+05                                 8.956243                            7.491538       0.160910       2.098937                    0.996264      28.085105      75.164967       0.684091       0.365116      -1.131396      -0.007925       0.000305      -0.022371       0.023735      -0.023811       0.024102       0.052552       0.066317      -0.018135      -0.081623       0.034514       0.047110             10.304049       6.888538       1.715194       1.648803      13.933338       4.156274      10.090272          -0.000000
          116              O       5.058073       0.729468      10.959774      -0.540128      37.521715 0.58144170E+03  0.14270637E+05                                 8.979040                            7.522080       0.136886       2.102019                    0.995576      27.623746      73.648375       0.683861       0.364923      -1.133019      -0.006598      -0.001573       0.015641       0.017049      -0.017337      -0.022600      -0.052764       0.052722       0.037171      -0.075100       0.024307       0.050793             10.395006       6.685794       1.894333      -1.307881      13.966856      -4.129534      10.532368          -0.000000
          117              O       8.584189       8.398520       7.457147      -0.538409      36.055614 0.57488259E+03  0.14026508E+05                                 8.634734                            7.424565       0.400430       2.192959                    0.995528      27.220250      71.635539       0.698138       0.359579      -1.140707       0.000257      -0.001826      -0.014897       0.015011      -0.003489       0.054631       0.000511      -0.080289       0.026511      -0.078761       0.035547       0.043214              9.647139      12.015882       0.192815       3.565854       6.522493       0.188982      10.403041          -0.000000
          118              O       8.639447       8.388108       5.206907      -0.582986      40.549769 0.62558926E+03  0.15626851E+05                                 9.433319                            7.782676       0.203843       2.105212                    0.996522      28.503961      76.493739       0.675342       0.363078      -1.135242      -0.000854      -0.008438       0.030542       0.031697       0.001941      -0.069085      -0.000897      -0.062457       0.013089      -0.086152       0.028929       0.057223             10.902432      14.257803       0.205576      -5.036284       6.937034      -0.322810      11.512460          -0.000001
          119              O      12.613825       7.567489       4.956061      -0.564426      38.190007 0.57845525E+03  0.14177815E+05                                 9.086050                            7.478100       0.192820       2.108162                    0.996569      28.054927      74.724850       0.689323       0.362530      -1.134985      -0.001198      -0.005995       0.031432       0.032021      -0.002964       0.064561      -0.000207      -0.053353      -0.000995      -0.079340       0.026726       0.052614             10.534569      14.935707      -0.609192       4.411573       6.148947       0.471986      10.519052          -0.000000
          120              O      12.546355       7.527426       7.208145      -0.563326      35.209837 0.53754307E+03  0.12926529E+05                                 8.532426                            7.156124       0.289429       2.133531                    0.998202      27.872283      73.365340       0.712958       0.357251      -1.139960       0.007042      -0.012565      -0.016580       0.021962      -0.000961      -0.064305       0.000539      -0.097467      -0.024728      -0.093256       0.040318       0.052938              9.801168      14.231881      -0.326123      -4.583157       5.810195      -0.060303       9.361427          -0.000001
          121              O      10.024199       6.028888       7.521703      -0.550050      35.623374 0.53852974E+03  0.12948048E+05                                 8.599166                            7.172795       0.319556       2.156443                    0.997667      27.416610      72.011675       0.711071       0.358260      -1.139873       0.008719       0.000993      -0.022131       0.023807      -0.026490       0.021652       0.059961       0.047541       0.008954      -0.083776       0.033298       0.050478              9.852248       6.634093       2.763345       1.475556      12.811012       3.855984      10.111641          -0.000001
          122              O      10.122315       6.019725       5.284374      -0.561079      36.501564 0.54802640E+03  0.13250573E+05                                 8.768166                            7.246787       0.244094       2.119957                    0.998188      27.893341      73.769180       0.704940       0.359353      -1.137589       0.005661      -0.005302       0.030697       0.031662      -0.027874      -0.017822      -0.060974       0.059881      -0.045916      -0.088282       0.037879       0.050404             10.127898       7.128539       3.140243      -2.211127      13.084108      -4.464901      10.171046          -0.000001
          123              O      11.072865       9.880076       5.234574      -0.560685      37.319506 0.57642484E+03  0.14135277E+05                                 8.956242                            7.491537       0.160910       2.098937                    0.996264      28.085105      75.164964       0.684091       0.365116      -1.131396       0.007925      -0.000305       0.022371       0.023735      -0.023811       0.024102       0.052552       0.066317      -0.018135      -0.081623       0.034514       0.047110             10.304048       6.888538       1.715194       1.648802      13.933337       4.156273      10.090271          -0.000000
          124              O      11.080016       9.891520       7.484814      -0.540128      37.521716 0.58144172E+03  0.14270638E+05                                 8.979041                            7.522081       0.136886       2.102019                    0.995576      27.623746      73.648377       0.683861       0.364923      -1.133019       0.006598       0.001573      -0.015641       0.017049      -0.017337      -0.022600      -0.052764       0.052722       0.037171      -0.075100       0.024307       0.050793             10.395007       6.685794       1.894333      -1.307881      13.966857      -4.129534      10.532369          -0.000000
          125              F       3.957520       5.067404       4.258855      -0.098328      14.959452 0.19050369E+03  0.34744204E+04                                 4.647845                            4.128021       0.952777       2.565855                    0.998226      18.008962      39.028980       1.001187       0.335438      -1.178127       0.027337      -0.080552      -0.035401       0.092137      -0.043719      -0.027015       0.078633      -0.112106      -0.072317      -0.069419      -0.059034       0.128453              4.980755       3.644602      -1.143023      -0.292849       6.613857       1.816589       4.683808           0.000000
          126              F       3.691230       5.014646       1.639724      -0.131798      12.366943 0.15714198E+03  0.27391510E+04                                 4.036701                            3.704186       1.197930       2.638806                    0.999137      18.152270      38.821912       1.073143       0.327435      -1.181861       0.036167      -0.089310       0.047653       0.107494      -0.059409       0.036136      -0.065613      -0.103251      -0.089705      -0.069585      -0.059253       0.128838              4.163140       3.464623      -1.113905       0.627358       4.901981      -0.782802       4.122817           0.000000
          127              F      12.180569       5.553584      14.185733      -0.098328      14.959450 0.19050367E+03  0.34744200E+04                                 4.647845                            4.128021       0.952777       2.565855                    0.998226      18.008962      39.028979       1.001188       0.335438      -1.178127      -0.027337       0.080552       0.035401       0.092137      -0.043719      -0.027015       0.078633      -0.112106      -0.072317      -0.069419      -0.059034       0.128453              4.980755       3.644601      -1.143023      -0.292849       6.613856       1.816588       4.683807           0.000000
          128              F      12.446859       5.606342      16.804864      -0.131798      12.366945 0.15714202E+03  0.27391517E+04                                 4.036702                            3.704187       1.197930       2.638806                    0.999137      18.152270      38.821914       1.073143       0.327435      -1.181861      -0.036167       0.089310      -0.047653       0.107494      -0.059409       0.036136      -0.065613      -0.103251      -0.089705      -0.069585      -0.059253       0.128838              4.163141       3.464624      -1.113905       0.627358       4.901982      -0.782802       4.122817           0.000000

******************************************************
Auxiliary information for the entire system
The total spin magnetic moment of the unit cell is   0.000005
The total net atomic charge of the unit cell is   0.000009
Accuracy of reproducing the electrostatic potential in the unit cell:
  The inner radius (bohr) =    5.0000
  The outer radius (bohr) =   12.0000
  Valid grid points have density less than (e/(bohr^3)) =    0.0001
  The number of valid grid points were=        82886
  The rms potential error without charges in kcal/mol is=      9.04510
  The rms potential error with partial charges in kcal/mol is=      0.57334
  The RRMSE value at monopole order=      0.06339
  The rms potential error with partial charges and cloud penetration in kcal/mol is=      0.57301
  The RRMSE value at monopole order with cloud penetration is=      0.06335
  The rms potential error with partial charges and atomic dipoles in kcal/mol is=      0.48873
  The RRMSE value at dipole order=      0.05403
  The rms potential error with partial charges, atomic dipoles and cloud penetration in kcal/mol is=      0.47506
  The RRMSE value at dipole order with cloud penetration=      0.05252

******************************************************
The electron densities and ab initio electrostatic potential were computed in VASP using the PBE functional and
projector augmented wave method. See the main text of the journal article for a description of computational details.
The atomic charges, dipoles, and quadrupoles were computed with the DDEC6 method as described in
(a) T. A. Manz and N. Gabaldon Limas, RSC Adv. 6 (2016) 47771-47801 DOI: 10.1039/c6ra04656h
(b) N. Gabaldon Limas and T. A. Manz, RSC Adv. 8 (2018) 2678-2707 DOI: 10.1039/c7ra11829e.
For each atom in the material, the electron cloud parameters were fit to the spherically averaged atom-in-material
electron density using radial positions for which this density was between 10^-4 and 10^-2 electrons per cubic bohr.
The polarizabilities, dispersion coefficients, and quantum Drude oscillator (QDO) parameters were fit using the MCLF method.
The magnetic structure of the system was optimized in VASP from the default ferromagnetic initial guess using spin polarization.
The atomic spin moments (ASMs) were computed on this optimized magnetic structure using the DDEC6 partition as inputs
to the method of T. A. Manz and D. S. Sholl, J. Chem. Theory Comput. 7 (2011) 4146-4164 DOI: 10.1021/ct200539n.
The RMSE and RRMSE were computed using a uniform grid with Ewald summation.
