# Supplementary material for: A collection of forcefield precursors for metal–organic frameworks
Source: RSC Adv. 2019 Nov 13;9(63):36492–507. doi: 10.1039/c9ra07327b (PMC9075174; doi:10.1039/c9ra07327b)
Supplement: RA-009-C9RA07327B-s4517 [file RA-009-C9RA07327B-s4517.xyz]

  192
jmolscript: load "" {1 1 1} spacegroup "x,y,z" unitcell [{     13.456600     0.000000     0.000000 }, {      0.000000    18.997500     0.000000 }, {      0.000000    -9.498750    16.452318 }]
Cu     9.940929     4.124072    13.349246     0.866174
Cu    12.199754     5.328609    14.044686     0.790974
Cu     9.940929    -0.000000     6.206143     0.865970
Cu    12.199754     0.000000     4.815264     0.791547
Cu     9.940929    -4.124072    13.349246     0.866283
Cu    12.199754    -5.328609    14.044686     0.791377
Cu     3.212629     5.374678     3.103072     0.835837
Cu     5.471454     4.170141     2.407632     0.768551
Cu     3.212629     9.498750    10.246175     0.866492
Cu     5.471454     9.498750    11.637054     0.791162
Cu     3.212629    13.622822     3.103072     0.866647
Cu     5.471454    14.827359     2.407632     0.790879
H      0.530190     5.412388    10.091852     0.103963
H      7.689101     7.549607    12.428081     0.109152
H      0.530190    -3.465144     6.719127     0.103957
H      7.689101    16.486980     3.700126     0.109190
H      0.530190    -1.947244    16.093657     0.104122
H      7.689101     4.459663     0.324111     0.109006
H      7.258490     4.086362     6.360466     0.104393
H      0.960801     1.949144     4.024237     0.109483
H      7.258490    12.963894     9.733191     0.104016
H      0.960801    -6.988230    12.752192     0.109342
H      7.258490    11.445994     0.358661     0.104331
H      0.960801     5.039087    16.128207     0.109201
H      0.530190    -5.412388    10.091852     0.103962
H      7.689101    11.447893    12.428081     0.109200
H      0.530190     3.465144     6.719127     0.104097
H      7.689101     2.510520     3.700126     0.109010
H      0.530190     1.947244    16.093657     0.103985
H      7.689101    14.537837     0.324111     0.109138
H      7.258490    14.911138     6.360466     0.104015
H      0.960801    -1.949144     4.024237     0.109346
H      7.258490     6.033606     9.733191     0.104321
H      0.960801     6.988230    12.752192     0.109206
H      7.258490     7.551506     0.358661     0.104403
H      0.960801    -5.039087    16.128207     0.109474
H     11.047869     2.793107     9.355611     0.141274
H     11.047869    -2.793107     9.355611     0.141327
H     11.047869    -0.000000    14.193415     0.141300
H      4.319569     6.705643     7.096707     0.141842
H      4.319569    12.291857     7.096707     0.141354
H      4.319569     9.498750     2.258903     0.141840
H     11.100349     9.498750    13.150338     0.135913
H     11.100349    16.137901     1.650990     0.135888
H     11.100349     2.859599     1.650990     0.135824
H      4.372049     0.000000     3.301980     0.136211
H      4.372049    -6.639151    14.801328     0.136193
H      4.372049     6.639151    14.801328     0.135905
C      0.152060     4.767423     9.537409     0.067140
C     12.522712     4.073064     9.989847    -0.057059
C     11.952152     4.293435    11.368552     0.592713
C      8.147971     8.350351    12.535021     0.082011
C      9.499014     8.293359    12.834453    -0.055744
C     10.161079     6.979681    13.043398     0.599206
C      0.152060    -3.622823     7.554904     0.067193
C     12.522712    -2.883820     7.930017    -0.057003
C     11.952152    -1.800013     7.049818     0.592764
C      8.147971    16.179221     2.953191     0.082143
C      9.499014    16.467033     2.852832    -0.055712
C     10.161079    -1.692677     3.886038     0.599261
C      0.152060    -1.144599    15.812323     0.067355
C     12.522712    -1.189244    14.984771    -0.057004
C     11.952152    -2.493422    14.486266     0.592779
C      8.147971     3.966678     0.964106     0.081304
C      9.499014     3.735858     0.765033    -0.056057
C     10.161079    -5.287004    15.975201     0.599351
C      6.880360     4.731327     6.914909     0.066033
C      5.794412     5.425686     6.462471    -0.052714
C      5.223852     5.205315     5.083766     0.589035
C      1.419671     1.148399     3.917297     0.081583
C      2.770714     1.205391     3.617865    -0.052270
C      3.432779     2.519069     3.408920     0.595455
C      6.880360    13.121573     8.897414     0.067247
C      5.794412    12.382570     8.522301    -0.057019
C      5.223852    11.298763     9.402500     0.592689
C      1.419671    -6.680471    13.499127     0.082155
C      2.770714    -6.968283    13.599486    -0.055367
C      3.432779    11.191427    12.566280     0.599175
C      6.880360    10.643349     0.639995     0.067083
C      5.794412    10.687994     1.467547    -0.056301
C      5.223852    11.992172     1.966052     0.592610
C      1.419671     5.532072    15.488212     0.082124
C      2.770714     5.762892    15.687285    -0.055812
C      3.432779    14.785754     0.477117     0.599193
C      0.152060    -4.767423     9.537409     0.067206
C     12.522712    -4.073064     9.989847    -0.057000
C     11.952152    -4.293435    11.368552     0.592766
C      8.147971    10.647149    12.535021     0.082127
C      9.499014    10.704141    12.834453    -0.055685
C     10.161079    -6.979681    13.043398     0.599263
C      0.152060     3.622823     7.554904     0.067394
C     12.522712     2.883820     7.930017    -0.057038
C     11.952152     1.800013     7.049818     0.592777
C      8.147971     2.818279     2.953191     0.081312
C      9.499014     2.530467     2.852832    -0.056063
C     10.161079     1.692677     3.886038     0.599348
C      0.152060     1.144599    15.812323     0.067091
C     12.522712     1.189244    14.984771    -0.057029
C     11.952152     2.493422    14.486266     0.592715
C      8.147971    15.030822     0.964106     0.082016
C      9.499014    15.261642     0.765033    -0.055762
C     10.161079     5.287004    15.975201     0.599221
C      6.880360    14.266173     6.914909     0.067242
C      5.794412    13.571814     6.462471    -0.057019
C      5.223852    13.792185     5.083766     0.592683
C      1.419671    -1.148399     3.917297     0.082165
C      2.770714    -1.205391     3.617865    -0.055350
C      3.432779    16.478431     3.408920     0.599174
C      6.880360     5.875927     8.897414     0.067085
C      5.794412     6.614929     8.522301    -0.056307
C      5.223852     7.698737     9.402500     0.592616
C      1.419671     6.680471    13.499127     0.082129
C      2.770714     6.968283    13.599486    -0.055812
C      3.432779     7.806073    12.566280     0.599184
C      6.880360     8.354151     0.639995     0.066034
C      5.794412     8.309506     1.467547    -0.052711
C      5.223852     7.005328     1.966052     0.589039
C      1.419671    -5.532072    15.488212     0.081570
C      2.770714    -5.762892    15.687285    -0.052290
C      3.432779     4.211746     0.477117     0.595452
C     11.901017     3.153585     9.147489    -0.077217
C     11.901017    -3.153585     9.147489    -0.077095
C     11.901017     0.000000    14.609658    -0.077213
C      5.172717     6.345165     7.304829    -0.077647
C      5.172717    12.652335     7.304829    -0.077135
C      5.172717     9.498750     1.842660    -0.077652
C     10.187992     9.498750    12.971008    -0.068647
C     10.187992    15.982597     1.740655    -0.068666
C     10.187992     3.014903     1.740655    -0.069147
C      3.459692    -0.000000     3.481310    -0.069464
C      3.459692    -6.483847    14.711663    -0.069478
C      3.459692     6.483847    14.711663    -0.068716
N      0.691669     4.562725     8.333922    -0.255751
N      0.691669    -4.562725     8.333922    -0.255922
N      0.691669     0.000000    16.236793    -0.255497
N      7.419969     4.936025     8.118396    -0.253137
N      7.419969    14.061475     8.118396    -0.255756
N      7.419969     9.498750     0.215525    -0.253133
N      7.461685     9.498750    12.389583    -0.217863
N      7.461685    15.479068     2.031368    -0.217982
N      7.461685     3.518432     2.031368    -0.215622
N      0.733385     0.000000     4.062735    -0.216865
N      0.733385    -5.980318    14.420950    -0.216836
N      0.733385     5.980318    14.420950    -0.217862
O     10.797576     3.853643    11.610401    -0.517256
O     12.685537     4.908004    12.192813    -0.527381
O      9.450570     5.957616    12.839389    -0.547625
O     11.349296     6.991080    13.418511    -0.507634
O     10.797576    -1.370670     7.309765    -0.517162
O     12.685537    -1.393467     6.105455    -0.527634
O      9.450570    -1.358321     4.873177    -0.547406
O     11.349296    -1.373519     3.688610    -0.507807
O     10.797576    -2.482973    13.984470    -0.517200
O     12.685537    -3.514537    14.606368    -0.527525
O      9.450570    -4.599295    15.192070    -0.547545
O     11.349296    -5.617561    15.797516    -0.507715
O      4.069276     5.645107     4.841917    -0.511027
O      5.957237     4.590746     4.259505    -0.520304
O      2.722270     3.541134     3.612929    -0.541520
O      4.620996     2.507670     3.033807    -0.501167
O      4.069276    10.869420     9.142553    -0.517130
O      5.957237    10.892217    10.346863    -0.527446
O      2.722270    10.857071    11.579141    -0.547410
O      4.620996    10.872269    12.763708    -0.507533
O      4.069276    11.981723     2.467848    -0.516935
O      5.957237    13.013288     1.845950    -0.527357
O      2.722270    14.098045     1.260248    -0.547499
O      4.620996    15.116311     0.654802    -0.507709
O     10.797576    -3.853643    11.610401    -0.517180
O     12.685537    -4.908004    12.192813    -0.527657
O      9.450570    -5.957616    12.839389    -0.547471
O     11.349296    -6.991080    13.418511    -0.507798
O     10.797576     1.370670     7.309765    -0.517212
O     12.685537     1.393467     6.105455    -0.527414
O      9.450570     1.358321     4.873177    -0.547511
O     11.349296     1.373519     3.688610    -0.507684
O     10.797576     2.482973    13.984470    -0.517218
O     12.685537     3.514538    14.606368    -0.527483
O      9.450570     4.599295    15.192070    -0.547598
O     11.349296     5.617561    15.797516    -0.507723
O      4.069276    13.352393     4.841917    -0.517138
O      5.957237    14.406754     4.259505    -0.527360
O      2.722270    15.456366     3.612929    -0.547412
O      4.620996    16.489830     3.033807    -0.507461
O      4.069276     8.128080     9.142553    -0.516933
O      5.957237     8.105283    10.346863    -0.527435
O      2.722270     8.140429    11.579141    -0.547481
O      4.620996     8.125231    12.763708    -0.507724
O      4.069276     7.015777     2.467848    -0.511030
O      5.957237     5.984212     1.845950    -0.520299
O      2.722270     4.899455     1.260248    -0.541530
O      4.620996     3.881189     0.654802    -0.501175

The following XYZ coordinates are in angstroms. Other properties are in atomic units.
The sperically averaged electron density of each atom fit to a function of the form exp(a - br)
eigen_1, eigen_2 and eigen_3 are the three eigenvalues of traceless quadrupole moment tensor
  atom number  atomic symbol              X              Y              Z     net charge C6 coefficient C8 coefficient C10 coefficient fluctuating dipole atomic polarizability isotropic forcefield polarizability              a              b squared Pearson coefficient          <r^3>          <r^4>         wp_QDO          m_QDO          q_QDO       dipole_x       dipole_y       dipole_z         dipole            Qxy            Qxz            Qyz     Q(x^2-y^2)  Q(3z^2 - R^2)        eigen_1        eigen_2        eigen_3 static polarizability      alpha(xx)      alpha(xy)      alpha(xz)      alpha(yy)      alpha(yz)      alpha(zz) atomic spin moment
            1             Cu       9.940929       4.124072      13.349246       0.866174      47.442153 0.73878421E+03  0.18588408E+05                                11.402223                            9.388494       1.079462       2.277545                    0.996401      39.732844      95.658416       0.544097       0.447410      -1.115133      -0.131892      -0.063262      -0.036537       0.150773      -0.071925      -0.041504      -0.021760      -0.098338       0.148604      -0.124510       0.062096       0.062414             13.696409      10.226398      -3.976475      -2.295936      15.279291      -0.263041      15.583538           0.658103
            2             Cu      12.199754       5.328609      14.044686       0.790974      69.455826 0.11590176E+04  0.32344212E+05                                14.287575                           11.541822       1.279587       2.319721                    0.994131      41.780099     102.862768       0.509225       0.431013      -1.135774       0.075760       0.038222       0.022088       0.087683      -0.126084      -0.072772      -0.042098      -0.207712       0.305033      -0.235042       0.109072       0.125970             18.056298      18.699276      -3.505445      -2.024053      17.793958       0.102980      17.675661          -0.691710
            3             Cu       9.940929      -0.000000       6.206143       0.865970      47.448297 0.73889058E+03  0.18591902E+05                                11.403788                            9.389637       1.078922       2.277386                    0.996397      39.732736      95.662743       0.544019       0.447454      -1.115096      -0.132040      -0.000035       0.073170       0.150958       0.000053       0.082984       0.000025      -0.135996       0.035506      -0.124447       0.062072       0.062374             13.698464      10.227783      -0.000887       4.592681      15.737888      -0.002018      15.129722          -0.654501
            4             Cu      12.199754       0.000000       4.815264       0.791547      69.407706 0.11580726E+04  0.32310341E+05                                14.280005                           11.536259       1.279819       2.319952                    0.994136      41.767008     102.809148       0.509419       0.430949      -1.135848       0.075504      -0.000003      -0.044027       0.087402       0.000018       0.144972       0.000016      -0.279595       0.085747      -0.234098       0.108591       0.125506             18.046176      18.687803       0.000792       4.045943      17.608254      -0.001712      17.842471           0.692740
            5             Cu       9.940929      -4.124072      13.349246       0.866283      47.424848 0.73846604E+03  0.18578212E+05                                11.399083                            9.386107       1.079934       2.277760                    0.996402      39.727837      95.637518       0.544203       0.447375      -1.115166      -0.132012       0.063322      -0.036611       0.150921       0.071811      -0.041384       0.021743      -0.098156       0.148283      -0.124275       0.061984       0.062291             13.692391      10.223473       3.974804      -2.295992      15.272928       0.262148      15.580772           0.657216
            6             Cu      12.199754      -5.328609      14.044686       0.791377      69.418993 0.11582836E+04  0.32318135E+05                                14.282290                           11.537904       1.279453       2.319806                    0.994133      41.769259     102.822270       0.509336       0.430993      -1.135803       0.075545      -0.038128       0.022028       0.087441       0.125671      -0.072520       0.042006      -0.207039       0.304030      -0.234277       0.108680       0.125597             18.049285      18.690990       3.505038      -2.022871      17.785320      -0.102429      17.671544          -0.691377
            7             Cu       3.212629       5.374678       3.103072       0.835837      49.606916 0.77969194E+03  0.19909757E+05                                11.801948                            9.698148       0.977144       2.239896                    0.995943      40.357345      98.300845       0.530246       0.452362      -1.110618      -0.128263       0.061766       0.035662       0.146759       0.072236       0.041701      -0.021899      -0.098332       0.148893      -0.124907       0.062276       0.062631             14.197936      10.595390       4.134812       2.387302      15.845054      -0.266757      16.153363          -0.000009
            8             Cu       5.471454       4.170141       2.407632       0.768551      70.966443 0.11912741E+04  0.33513561E+05                                14.548468                           11.750440       1.195392       2.290617                    0.993645      42.188996     104.699351       0.500921       0.434638      -1.132036       0.073521      -0.037017      -0.021372       0.085043       0.124197       0.071705      -0.041927      -0.202468       0.299285      -0.230836       0.106866       0.123970             18.389657      19.101931       3.545184       2.046893      18.097149       0.110467      17.969892           0.000393
            9             Cu       3.212629       9.498750      10.246175       0.866492      47.393714 0.73795920E+03  0.18562000E+05                                11.393497                            9.382406       1.081451       2.278309                    0.996408      39.719481      95.603882       0.544360       0.447329      -1.115211      -0.132153      -0.000005      -0.073220       0.151081      -0.000027      -0.082941       0.000074      -0.135977       0.035442      -0.124399       0.062059       0.062340             13.684589      10.217594       0.000803      -4.586045      15.721608      -0.000208      15.114564           0.659082
           10             Cu       5.471454       9.498750      11.637054       0.791162      69.439568 0.11587422E+04  0.32334198E+05                                14.284797                           11.540050       1.279981       2.319880                    0.994133      41.776452     102.845852       0.509297       0.430983      -1.135808       0.075746      -0.000023       0.044124       0.087661      -0.000031      -0.145473       0.000034      -0.280504       0.086104      -0.234888       0.108987       0.125901             18.051785      18.694090       0.000781      -4.045872      17.611587      -0.000662      17.849678          -0.693449
           11             Cu       3.212629      13.622822       3.103072       0.866647      47.384311 0.73778845E+03  0.18556459E+05                                11.391445                            9.380853       1.082075       2.278522                    0.996411      39.718176      95.594618       0.544451       0.447285      -1.115249      -0.132121      -0.063399       0.036600       0.151046      -0.071794       0.041409       0.021789      -0.098263       0.148218      -0.124303       0.062004       0.062299             13.681944      10.215759      -3.970274       2.293234      15.263020       0.262613      15.567052          -0.655612
           12             Cu       5.471454      14.827359       2.407632       0.790879      69.459865 0.11591458E+04  0.32348807E+05                                14.288348                           11.542707       1.279453       2.319653                    0.994130      41.781561     102.869277       0.509187       0.431031      -1.135757       0.075838       0.038246      -0.022111       0.087767      -0.126170       0.072800       0.042148      -0.207930       0.305142      -0.235206       0.109142       0.126064             18.056559      18.699703      -3.504287       2.024219      17.793855      -0.103601      17.676120           0.694686
           13              H       0.530190       5.412388      10.091852       0.103963       1.199687 0.83480554E+01  0.82402988E+02                                 1.838354                            1.668778      -0.891620       2.459803                    0.998916       3.418985       9.436278       0.496027       1.250958      -0.716682       0.020812       0.031835       0.024585       0.045288       0.010222       0.002164       0.007677      -0.004032      -0.016037      -0.010864      -0.004819       0.015683              1.940491       1.700401       0.424712       0.256871       2.028188       0.606181       2.092882          -0.000255
           14              H       7.689101       7.549607      12.428081       0.109152       1.179003 0.86034060E+01  0.85582749E+02                                 1.807330                            1.686194      -1.228273       2.304980                    0.995114       3.510323       9.732257       0.496838       1.239298      -0.718218      -0.024501      -0.040340      -0.006424       0.047633       0.011298      -0.000411       0.001259      -0.005480      -0.030057      -0.010363      -0.006293       0.016656              1.869301       1.928897       0.315874       0.178410       2.181144       0.092531       1.497860           0.000269
           15              H       0.530190      -3.465144       6.719127       0.103957       1.199658 0.83476811E+01  0.82397524E+02                                 1.838246                            1.668679      -0.891533       2.459827                    0.998917       3.418865       9.435529       0.496074       1.250867      -0.716702       0.020816       0.005371      -0.039854       0.045282      -0.003239      -0.009927       0.000507       0.010164       0.026473      -0.010869      -0.004809       0.015678              1.940385       1.700321       0.010101      -0.496230       1.551655      -0.331068       2.569180           0.000260
           16              H       7.689101      16.486980       3.700126       0.109190       1.178697 0.86005344E+01  0.85546896E+02                                 1.807028                            1.685922      -1.227951       2.305172                    0.995119       3.509724       9.730127       0.496874       1.239312      -0.718217      -0.024504       0.014600       0.038160       0.047642      -0.006008      -0.009582       0.007063       0.008929       0.013200      -0.010361      -0.006298       0.016658              1.868983       1.928525      -0.003457      -0.362707       1.588301       0.249541       2.090124          -0.000285
           17              H       0.530190      -1.947244      16.093657       0.104122       1.199031 0.83426523E+01  0.82341614E+02                                 1.838200                            1.668624      -0.891589       2.459969                    0.998917       3.418478       9.436397       0.495846       1.251538      -0.716553       0.020802      -0.037222       0.015331       0.045313      -0.006943       0.007754      -0.008168      -0.003170      -0.013320      -0.010838      -0.004791       0.015629              1.940363       1.700311      -0.434857       0.239403       2.601466      -0.275146       1.519312          -0.000184
           18              H       7.689101       4.459663       0.324111       0.109006       1.181519 0.86272841E+01  0.85884596E+02                                 1.810168                            1.688742      -1.231258       2.303426                    0.995066       3.515001       9.750670       0.496342       1.239606      -0.718133      -0.024483       0.025663      -0.031664       0.047546      -0.005254       0.009954      -0.008365       0.006813       0.006727      -0.010416      -0.006224       0.016639              1.872287       1.932161      -0.313107       0.184568       1.751446      -0.342846       1.933253           0.000247
           19              H       7.258490       4.086362       6.360466       0.104393       1.199224 0.83446460E+01  0.82359616E+02                                 1.837727                            1.668319      -0.894839       2.458520                    0.998903       3.417812       9.431995       0.496156       1.250781      -0.716718       0.020953      -0.031901      -0.024480       0.045343      -0.010188      -0.002286       0.007637      -0.004028      -0.016613      -0.010788      -0.004954       0.015743              1.939739       1.699922      -0.424495      -0.256686       2.027379       0.605692       2.091914           0.000034
           20              H       0.960801       1.949144       4.024237       0.109483       1.179600 0.86090370E+01  0.85654531E+02                                 1.808003                            1.686780      -1.232587       2.303038                    0.995082       3.511226       9.736309       0.496726       1.239349      -0.718196      -0.024685       0.040275       0.006438       0.047675      -0.011509       0.000437       0.001242      -0.005343      -0.029527      -0.010233      -0.006522       0.016755              1.870050       1.929711      -0.315880      -0.178542       2.182029       0.092549       1.498411          -0.000037
           21              H       7.258490      12.963894       9.733191       0.104016       1.199320 0.83448482E+01  0.82363071E+02                                 1.837973                            1.668454      -0.891323       2.459987                    0.998919       3.418283       9.433738       0.496079       1.250954      -0.716685       0.020828      -0.005378       0.039865       0.045298       0.003236       0.009926       0.000503       0.010164       0.026472      -0.010868      -0.004808       0.015676              1.940076       1.700069      -0.010105       0.496130       1.551419      -0.330974       2.568742          -0.000258
           22              H       0.960801      -6.988230      12.752192       0.109342       1.178265 0.85964452E+01  0.85496785E+02                                 1.806684                            1.685595      -1.228016       2.305262                    0.995120       3.508805       9.727313       0.496886       1.239421      -0.718195      -0.024512      -0.014607      -0.038181       0.047665       0.006022       0.009584       0.007067       0.008911       0.013227      -0.010363      -0.006304       0.016668              1.868651       1.928152       0.003491       0.362672       1.588007       0.249499       2.089793           0.000273
           23              H       7.258490      11.445994       0.358661       0.104331       1.197902 0.83326038E+01  0.82208276E+02                                 1.836255                            1.667027      -0.890908       2.460404                    0.998929       3.415259       9.422040       0.496404       1.250649      -0.716762       0.020813       0.037267      -0.015271       0.045334       0.006973      -0.007752      -0.008188      -0.003152      -0.013464      -0.010868      -0.004801       0.015670              1.938185       1.698550       0.434176      -0.238994       2.598169      -0.274700       1.517837           0.000223
           24              H       0.960801       5.039087      16.128207       0.109201       1.178770 0.86012778E+01  0.85556949E+02                                 1.807169                            1.686047      -1.228125       2.305107                    0.995115       3.509906       9.731083       0.496828       1.239389      -0.718199      -0.024510      -0.025759       0.031712       0.047644       0.005290      -0.009992      -0.008331       0.006756       0.006659      -0.010371      -0.006289       0.016660              1.869133       1.928709       0.312422      -0.184359       1.748695      -0.342092       1.929996          -0.000211
           25              H       0.530190      -5.412388      10.091852       0.103962       1.199667 0.83477845E+01  0.82399254E+02                                 1.838300                            1.668724      -0.891531       2.459834                    0.998917       3.418901       9.435839       0.496050       1.250918      -0.716691       0.020816      -0.031831       0.024579       0.045284      -0.010220       0.002158      -0.007679      -0.004019      -0.016059      -0.010871      -0.004810       0.015681              1.940446       1.700370      -0.424717       0.256875       2.028151      -0.606164       2.092819          -0.000252
           26              H       7.689101      11.447893      12.428081       0.109200       1.178670 0.86002774E+01  0.85543607E+02                                 1.806992                            1.685891      -1.227983       2.305164                    0.995119       3.509651       9.729848       0.496882       1.239304      -0.718219      -0.024502       0.040351      -0.006436       0.047644      -0.011303      -0.000414      -0.001260      -0.005488      -0.030044      -0.010361      -0.006298       0.016659              1.868945       1.928485      -0.315833       0.178353       2.180728      -0.092522       1.497621           0.000266
           27              H       0.530190       3.465144       6.719127       0.104097       1.199139 0.83435562E+01  0.82353127E+02                                 1.838341                            1.668737      -0.891579       2.459958                    0.998917       3.418698       9.437288       0.495817       1.251572      -0.716545       0.020804      -0.005327      -0.039896       0.045309       0.003243      -0.009890      -0.000514       0.010089       0.026452      -0.010837      -0.004793       0.015630              1.940521       1.700437      -0.010101      -0.496358       1.551679       0.331058       2.569448           0.000255
           28              H       7.689101       2.510520       3.700126       0.109010       1.181477 0.86269080E+01  0.85880022E+02                                 1.810138                            1.688715      -1.231230       2.303445                    0.995067       3.514936       9.750482       0.496341       1.239621      -0.718130      -0.024483      -0.014591       0.038059       0.047548       0.005994      -0.009528      -0.007114       0.008979       0.013227      -0.010415      -0.006224       0.016639              1.872256       1.932124       0.003288      -0.363435       1.590864      -0.250142       2.093779          -0.000248
           29              H       0.530190       1.947244      16.093657       0.103985       1.199571 0.83470628E+01  0.82389935E+02                                 1.838162                            1.668622      -0.891641       2.459803                    0.998916       3.418731       9.435089       0.496080       1.250874      -0.716701       0.020810       0.037214       0.015273       0.045290       0.006983       0.007768       0.008181      -0.003151      -0.013408      -0.010862      -0.004817       0.015679              1.940275       1.700229       0.434741       0.239337       2.601344       0.275033       1.519251          -0.000182
           30              H       7.689101      14.537837       0.324111       0.109138       1.179097 0.86042662E+01  0.85593491E+02                                 1.807423                            1.686275      -1.228290       2.304957                    0.995113       3.510512       9.732922       0.496827       1.239293      -0.718218      -0.024501      -0.025729      -0.031716       0.047625       0.005294       0.009988       0.008323       0.006760       0.006647      -0.010362      -0.006292       0.016654              1.869399       1.929006       0.312468       0.184361       1.748902       0.342161       1.930289           0.000209
           31              H       7.258490      14.911138       6.360466       0.104015       1.199329 0.83449680E+01  0.82365256E+02                                 1.838054                            1.668521      -0.891305       2.460002                    0.998919       3.418336       9.434206       0.496040       1.251036      -0.716667       0.020829       0.031838      -0.024590       0.045301       0.010217      -0.002159      -0.007681      -0.004013      -0.016048      -0.010871      -0.004808       0.015678              1.940166       1.700143       0.424638      -0.256833       2.027874      -0.606042       2.092482           0.000258
           32              H       0.960801      -1.949144       4.024237       0.109346       1.178293 0.85966877E+01  0.85499775E+02                                 1.806707                            1.685614      -1.228035       2.305250                    0.995120       3.508842       9.727439       0.496885       1.239414      -0.718196      -0.024512      -0.040369       0.006440       0.047665       0.011311       0.000424      -0.001260      -0.005511      -0.030038      -0.010364      -0.006304       0.016668              1.868675       1.928178       0.315836      -0.178315       2.180451      -0.092531       1.497396          -0.000275
           33              H       7.258490       6.033606       9.733191       0.104321       1.197928 0.83328250E+01  0.82211036E+02                                 1.836285                            1.667050      -0.890918       2.460394                    0.998929       3.415314       9.422237       0.496400       1.250652      -0.716761       0.020813       0.005408       0.039908       0.045333      -0.003227       0.009916      -0.000496       0.010169       0.026501      -0.010868      -0.004802       0.015670              1.938218       1.698578       0.010113       0.495517       1.550045       0.330454       2.566031          -0.000216
           34              H       0.960801       6.988230      12.752192       0.109206       1.178705 0.86006619E+01  0.85549113E+02                                 1.807093                            1.685979      -1.228074       2.305139                    0.995116       3.509764       9.730526       0.496842       1.239378      -0.718202      -0.024510       0.014586      -0.038168       0.047648      -0.006010       0.009577      -0.007070       0.008936       0.013214      -0.010371      -0.006290       0.016661              1.869053       1.928616      -0.003452       0.362726       1.588347      -0.249536       2.090195           0.000282
           35              H       7.258490       7.551506       0.358661       0.104403       1.199184 0.83442627E+01  0.82354141E+02                                 1.837612                            1.668224      -0.894836       2.458520                    0.998903       3.417695       9.431296       0.496200       1.250697      -0.716737       0.020953      -0.037150      -0.015386       0.045342      -0.007072      -0.007676       0.008288      -0.002898      -0.013232      -0.010787      -0.004953       0.015740              1.939610       1.699816      -0.434502      -0.239255       2.600134       0.274875       1.518881          -0.000034
           36              H       0.960801      -5.039087      16.128207       0.109474       1.179615 0.86091958E+01  0.85656667E+02                                 1.808032                            1.686807      -1.232598       2.303031                    0.995082       3.511283       9.736559       0.496716       1.239365      -0.718192      -0.024687       0.025713       0.031659       0.047675      -0.005377      -0.010185       0.008171       0.006660       0.006476      -0.010233      -0.006521       0.016755              1.870080       1.929748      -0.312568      -0.184289       1.749489       0.342293       1.931004           0.000027
           37              H      11.047869       2.793107       9.355611       0.141274       1.205790 0.93361453E+01  0.94905430E+02                                 1.856201                            1.777830      -1.169728       2.346139                    0.996200       3.454235       9.719957       0.474612       1.269533      -0.713027      -0.043128      -0.013048       0.007529       0.045683       0.009292      -0.005363      -0.003451       0.012034      -0.019994      -0.008658      -0.007516       0.016174              1.857437       2.098011       0.265657      -0.153371       1.664728       0.125433       1.809574           0.000004
           38              H      11.047869      -2.793107       9.355611       0.141327       1.206019 0.93388772E+01  0.94945642E+02                                 1.856907                            1.778466      -1.169697       2.346211                    0.996199       3.454789       9.723992       0.474349       1.270071      -0.712910      -0.043137       0.013042       0.007527       0.045690      -0.009306      -0.005372       0.003450       0.011999      -0.019968      -0.008647      -0.007529       0.016177              1.858154       2.098858      -0.265800      -0.153456       1.665325      -0.125538       1.810280           0.000000
           39              H      11.047869      -0.000000      14.193415       0.141300       1.205658 0.93348105E+01  0.94888008E+02                                 1.856031                            1.777676      -1.169577       2.346224                    0.996202       3.453970       9.718860       0.474646       1.269495      -0.713035      -0.043127      -0.000001      -0.015068       0.045684       0.000001       0.010733      -0.000002       0.018017      -0.002062      -0.008665      -0.007516       0.016181              1.857263       2.097811       0.000003       0.306710       1.881800      -0.000005       1.592179           0.000561
           40              H       4.319569       6.705643       7.096707       0.141842       1.206034 0.93395485E+01  0.94956771E+02                                 1.857117                            1.778686      -1.174072       2.344473                    0.996174       3.454186       9.723384       0.474244       1.270293      -0.712859      -0.043219       0.013121      -0.007442       0.045776      -0.009303       0.005289      -0.003593       0.012024      -0.020627      -0.008913      -0.007353       0.016265              1.858389       2.098951      -0.265721       0.153502       1.665520       0.125643       1.810695           0.000282
           41              H       4.319569      12.291857       7.096707       0.141354       1.205813 0.93368035E+01  0.94918506E+02                                 1.856644                            1.778229      -1.169427       2.346362                    0.996201       3.454362       9.722218       0.474401       1.270013      -0.712924      -0.043146      -0.013040      -0.007526       0.045697       0.009315       0.005377       0.003446       0.012000      -0.019960      -0.008643      -0.007542       0.016184              1.857889       2.098558       0.265750       0.153429       1.665111      -0.125478       1.809998           0.000007
           42              H       4.319569       9.498750       2.258903       0.141840       1.206022 0.93393557E+01  0.94953574E+02                                 1.857037                            1.778614      -1.174092       2.344457                    0.996174       3.454137       9.722933       0.474279       1.270216      -0.712876      -0.043217       0.000114       0.015084       0.045774      -0.000071      -0.010697       0.000066       0.018364      -0.001612      -0.008914      -0.007349       0.016263              1.858308       2.098859       0.000078      -0.306855       1.883123      -0.000043       1.592941          -0.000273
           43              H      11.100349       9.498750      13.150338       0.135913       1.035905 0.74813321E+01  0.71399797E+02                                 1.619212                            1.545159      -1.099912       2.378844                    0.997481       3.207050       8.526011       0.536277       1.196737      -0.729248       0.043031      -0.000001       0.007669       0.043709      -0.000002       0.001951       0.000001       0.025203      -0.009236      -0.011062      -0.003297       0.014359              1.652636       2.104757       0.000002       0.162436       1.568829       0.000005       1.284321          -0.000450
           44              H      11.100349      16.137901       1.650990       0.135888       1.036109 0.74832148E+01  0.71422386E+02                                 1.619422                            1.545350      -1.100175       2.378690                    0.997478       3.207461       8.527429       0.536245       1.196731      -0.729248       0.043023       0.006639      -0.003835       0.043700       0.001688      -0.000975      -0.003453       0.019201      -0.027188      -0.011054      -0.003295       0.014350              1.652856       2.105059       0.140701      -0.081233       1.355614       0.123229       1.497896          -0.000011
           45              H      11.100349       2.859599       1.650990       0.135824       1.036238 0.74844435E+01  0.71437293E+02                                 1.619562                            1.545472      -1.100111       2.378648                    0.997475       3.208016       8.529191       0.536224       1.196725      -0.729246       0.043030      -0.006605      -0.003814       0.043700      -0.001686      -0.000972       0.003413       0.019248      -0.027133      -0.011014      -0.003349       0.014363              1.653027       2.105283      -0.140696      -0.081232       1.355742      -0.123247       1.498056          -0.000003
           46              H       4.372049       0.000000       3.301980       0.136211       1.036424 0.74867838E+01  0.71469093E+02                                 1.620134                            1.546024      -1.103722       2.377232                    0.997451       3.207859       8.530850       0.535938       1.197205      -0.729133       0.043067      -0.000092      -0.007695       0.043749      -0.000062      -0.001973      -0.000035       0.025401      -0.008867      -0.011223      -0.003180       0.014403              1.653582       2.105931      -0.000028      -0.162534       1.569837       0.000009       1.284976           0.000223
           47              H       4.372049      -6.639151      14.801328       0.136193       1.036460 0.74871170E+01  0.71473021E+02                                 1.620167                            1.546055      -1.103732       2.377219                    0.997451       3.207933       8.531073       0.535935       1.197199      -0.729135       0.043066      -0.006712       0.003768       0.043749      -0.001742       0.000934      -0.003597       0.019231      -0.027375      -0.011222      -0.003181       0.014403              1.653615       2.105974      -0.140775       0.081245       1.356225       0.123358       1.498648          -0.000223
           48              H       4.372049       6.639151      14.801328       0.135905       1.035974 0.74820179E+01  0.71408455E+02                                 1.619325                            1.545261      -1.099966       2.378810                    0.997480       3.207255       8.526868       0.536239       1.196786      -0.729236       0.043033       0.006639       0.003832       0.043711       0.001694       0.000976       0.003448       0.019212      -0.027181      -0.011050      -0.003305       0.014355              1.652754       2.104916       0.140688       0.081227       1.355538      -0.123210       1.497809           0.000010
           49              C       0.152060       4.767423       9.537409       0.067140      27.781654 0.33396763E+03  0.73749847E+04                                 8.052853                            6.162758       0.018554       2.014065                    0.999619      26.473638      74.564116       0.650388       0.426459      -1.054383       0.006747      -0.010832      -0.032859       0.035250      -0.036216       0.061683      -0.001291      -0.045837      -0.087387      -0.085589       0.014766       0.070823              9.218479       7.883035       2.113835      -1.863600       7.439877       3.015460      12.332524           0.000837
           50              C      12.522712       4.073064       9.989847      -0.057059      39.208110 0.42782137E+03  0.99122252E+04                                 9.928880                            6.796307       0.141865       2.051205                    0.999383      26.948148      74.293291       0.652954       0.404869      -1.083120      -0.000313      -0.016368      -0.025380       0.030202      -0.006865       0.011606       0.003385       0.009047      -0.010763      -0.014976       0.000059       0.014917             13.184073       9.143030       1.711271      -3.134053       9.199834       5.735998      21.209354           0.001487
           51              C      11.952152       4.293435      11.368552       0.592713      23.980835 0.25477319E+03  0.52880532E+04                                 7.702436                            5.655302      -0.010015       2.056111                    0.999668      22.160827      61.648558       0.626866       0.470749      -1.022816      -0.017417       0.002511       0.045503       0.048787      -0.046633       0.035155      -0.046408      -0.113321      -0.194861      -0.087444      -0.035044       0.122488              9.613619       7.693464       0.651119      -2.059035       5.851845       3.345527      15.295547          -0.000126
           52              C       8.147971       8.350351      12.535021       0.082011      28.789091 0.33563644E+03  0.74170068E+04                                 8.273247                            6.191369       0.035827       2.025731                    0.999590      26.167987      73.596883       0.647159       0.428288      -1.053834      -0.016385       0.047958      -0.011529       0.051975       0.018704      -0.028004      -0.002461      -0.035287       0.196692      -0.063361      -0.009117       0.072478              9.910763      13.196033      -2.387946       2.736758      11.257569      -0.704549       5.278687           0.000051
           53              C       9.499014       8.293359      12.834453      -0.055744      39.906880 0.42093405E+03  0.96965645E+04                                 9.981255                            6.711808       0.187790       2.068296                    0.999348      26.657251      72.871450       0.662531       0.401325      -1.087361       0.006321       0.027861      -0.003240       0.028752       0.013789       0.002184       0.006941       0.012792       0.018919      -0.019244       0.003614       0.015629             13.194855      13.999592      -4.243614       2.666278      19.783123      -1.582634       5.801851           0.000545
           54              C      10.161079       6.979681      13.043398       0.599206      23.199426 0.24776336E+03  0.51109248E+04                                 7.544433                            5.583883      -0.032180       2.050273                    0.999581      22.052994      61.320569       0.629183       0.471918      -1.021359       0.019616      -0.044137      -0.001047       0.048311       0.017878      -0.049830       0.015712       0.041690       0.296528      -0.083516      -0.032943       0.116459              9.328676       9.923248      -3.608976       1.849561      13.174892      -1.225412       4.887887           0.000705
           55              C       0.152060      -3.622823       7.554904       0.067193      27.779403 0.33393448E+03  0.73740804E+04                                 8.052491                            6.162533       0.018681       2.014127                    0.999620      26.472220      74.559614       0.650386       0.426470      -1.054374       0.006778      -0.023050       0.025835       0.035280       0.071527       0.000556       0.029485       0.003153       0.059115      -0.085581       0.014748       0.070833              9.218006       7.882818      -2.670460      -0.899187       8.496988      -3.625774      11.274211          -0.000817
           56              C      12.522712      -2.883820       7.930017      -0.057003      39.204047 0.42777307E+03  0.99108133E+04                                 9.928266                            6.795955       0.142158       2.051333                    0.999383      26.946200      74.286500       0.652967       0.404873      -1.083119      -0.000352      -0.013823       0.026848       0.030200       0.013515       0.000163      -0.001308       0.012666      -0.000072      -0.015008       0.000050       0.014958             13.183327       9.142681      -3.569296       0.084606      13.238142      -8.067569      17.169157          -0.001405
           57              C      11.952152      -1.800013       7.049818       0.592764      23.979160 0.25475530E+03  0.52875895E+04                                 7.702081                            5.655112      -0.010000       2.056131                    0.999668      22.160041      61.645853       0.626875       0.470750      -1.022815      -0.017394       0.038123      -0.024970       0.048779       0.053789       0.022801       0.089917      -0.037955       0.031262      -0.087453      -0.035039       0.122491              9.613150       7.693217      -2.108493       0.465538      10.036708      -5.761659      11.109523           0.000133
           58              C       8.147971      16.179221       2.953191       0.082143      28.783934 0.33557227E+03  0.74152094E+04                                 8.272276                            6.190797       0.035990       2.025840                    0.999590      26.164772      73.585151       0.647188       0.428290      -1.053836      -0.016382      -0.033982      -0.035752       0.051975      -0.033599      -0.002191      -0.033760      -0.098000       0.008735      -0.063384      -0.009144       0.072528              9.909404      13.193881       3.563305       0.699024       7.382807       2.940720       9.151522           0.000056
           59              C       9.499014      16.467033       2.852832      -0.055712      39.904356 0.42091064E+03  0.96958931E+04                                 9.980913                            6.711681       0.188023       2.068396                    0.999348      26.656200      72.868151       0.662528       0.401332      -1.087356       0.006311      -0.016720      -0.022496       0.028731      -0.005000      -0.013043      -0.010345       0.006870       0.001296      -0.019251       0.003616       0.015635             13.194231      13.998586       4.430443       2.341226      10.667916       6.845234      14.916190           0.000236
           60              C      10.161079      -1.692677       3.886038       0.599261      23.198193 0.24775245E+03  0.51106395E+04                                 7.544215                            5.583816      -0.032150       2.050303                    0.999581      22.052056      61.317444       0.629178       0.471928      -1.021355       0.019642       0.021180       0.038704       0.048295      -0.052086       0.009423      -0.081101      -0.071516      -0.043155      -0.083534      -0.032930       0.116463              9.328244       9.922463       3.405931       2.200119       8.020952       4.200917      10.041319          -0.000515
           61              C       0.152060      -1.144599      15.812323       0.067355      27.771110 0.33383081E+03  0.73711764E+04                                 8.051065                            6.161638       0.019417       2.014500                    0.999619      26.465749      74.536868       0.650427       0.426479      -1.054375       0.006708       0.033888       0.007191       0.035286      -0.035195      -0.062169      -0.028242       0.005335       0.066135      -0.085506       0.014657       0.070849              9.216159       7.881437       0.555286       2.761930      13.716643       0.608937       6.050398           0.000814
           62              C      12.522712      -1.189244      14.984771      -0.057004      39.199404 0.42774147E+03  0.99097803E+04                                 9.927031                            6.795443       0.142166       2.051328                    0.999383      26.945320      74.280064       0.653037       0.404842      -1.083152      -0.000355       0.030141      -0.001434       0.030177      -0.006606      -0.011733      -0.002127       0.006764      -0.017525      -0.014979       0.000102       0.014877             13.180744       9.141327       1.856772       3.048370      23.167722       2.329818       7.233184           0.000740
           63              C      11.952152      -2.493422      14.486266       0.592779      23.977819 0.25474942E+03  0.52873907E+04                                 7.701579                            5.654961      -0.010021       2.056133                    0.999668      22.159083      61.640973       0.626903       0.470736      -1.022831      -0.017425      -0.040690      -0.020496       0.048779      -0.007134      -0.057946      -0.043534       0.042438       0.272517      -0.087462      -0.035045       0.122508              9.611855       7.692871       1.456977       1.593240      15.827975       2.415236       5.314720          -0.000373
           64              C       8.147971       3.966678       0.964106       0.081304      28.824713 0.33606648E+03  0.74292786E+04                                 8.281174                            6.195830       0.034024       2.024901                    0.999587      26.188667      73.681440       0.646814       0.428356      -1.053736      -0.016350      -0.013918       0.047101       0.051764       0.014915       0.030241       0.036159      -0.093202       0.021417      -0.063180      -0.009159       0.072340              9.922064      13.214859      -1.176947      -3.443487       6.167611      -2.239037      10.383724          -0.000598
           65              C       9.499014       3.735858       0.765033      -0.056057      39.939745 0.42125694E+03  0.97061938E+04                                 9.987249                            6.714638       0.186875       2.067831                    0.999348      26.669508      72.921304       0.662331       0.401356      -1.087304       0.006331      -0.011093       0.025846       0.028829      -0.008746       0.010793       0.003237      -0.004909      -0.034415      -0.019034       0.003480       0.015555             13.204243      14.012476      -0.187172      -5.013411       7.930554      -5.266024      17.669700           0.000019
           66              C      10.161079      -5.287004      15.975201       0.599351      23.200927 0.24775846E+03  0.51108520E+04                                 7.545149                            5.583998      -0.032398       2.050194                    0.999581      22.053058      61.323027       0.629141       0.471947      -1.021333       0.019646       0.023011      -0.037689       0.048331       0.034162       0.040487       0.065396      -0.098614      -0.124985      -0.083638      -0.032810       0.116447              9.330322       9.925803       0.203381      -4.052261       5.898562      -2.976061      12.166602           0.000514
           67              C       6.880360       4.731327       6.914909       0.066033      27.797309 0.33423220E+03  0.73817797E+04                                 8.054488                            6.164400       0.021073       2.014736                    0.999624      26.480344      74.571027       0.650472       0.426348      -1.054524       0.007213       0.010522       0.033320       0.035678       0.036524      -0.062183      -0.001400      -0.045771      -0.089963      -0.086349       0.014737       0.071613              9.219956       7.886258      -2.114896       1.864970       7.440726       3.014657      12.332884          -0.000008
           68              C       5.794412       5.425686       6.462471      -0.052714      39.093661 0.42646139E+03  0.98716295E+04                                 9.906079                            6.782542       0.149602       2.053828                    0.999406      26.905052      74.110329       0.654125       0.404517      -1.083490      -0.001507       0.016010       0.023623       0.028577       0.007445      -0.010168       0.003498       0.008341      -0.007223      -0.014178       0.000607       0.013571             13.151226       9.124519      -1.708442       3.126649       9.178766       5.718365      21.150393          -0.000354
           69              C       5.223852       5.205315       5.083766       0.589035      24.067407 0.25579209E+03  0.53139530E+04                                 7.718941                            5.665340      -0.007681       2.056194                    0.999667      22.197846      61.758328       0.626584       0.470540      -1.023035      -0.017323      -0.002911      -0.045980       0.049221       0.047794      -0.033374      -0.046211      -0.114067      -0.186776      -0.084064      -0.037927       0.121991              9.637791       7.709930      -0.650986       2.070502       5.862169       3.356372      15.341274          -0.000110
           70              C       1.419671       1.148399       3.917297       0.081583      28.808635 0.33587450E+03  0.74235792E+04                                 8.277289                            6.193732       0.034865       2.025307                    0.999590      26.176647      73.627616       0.647010       0.428311      -1.053820      -0.016809      -0.048245       0.011575       0.052384      -0.019289       0.028223      -0.002505      -0.034750       0.199593      -0.064046      -0.009451       0.073497              9.917088      13.204367       2.391416      -2.739081      11.265621      -0.705816       5.281276          -0.000590
           71              C       2.770714       1.205391       3.617865      -0.052270      39.831535 0.42000267E+03  0.96688757E+04                                 9.965973                            6.701858       0.193727       2.070222                    0.999366      26.629329      72.750103       0.663457       0.401023      -1.087664       0.007124      -0.026358       0.002996       0.027467      -0.012598      -0.002012       0.006284       0.011465       0.018756      -0.017730       0.003511       0.014219             13.175322      13.976324       4.234897      -2.661687      19.755937      -1.580665       5.793705          -0.000123
           72              C       3.432779       2.519069       3.408920       0.595455      23.286530 0.24875668E+03  0.51360353E+04                                 7.561243                            5.593597      -0.030503       2.050116                    0.999578      22.091948      61.436398       0.628947       0.471671      -1.021596       0.019980       0.044535       0.000287       0.048813      -0.015687       0.050215       0.015154       0.038595       0.294583      -0.080539      -0.035470       0.116009              9.354017       9.945473       3.624158      -1.855348      13.219968      -1.231963       4.896609          -0.000091
           73              C       6.880360      13.121573       8.897414       0.067247      27.775435 0.33388897E+03  0.73727695E+04                                 8.051621                            6.162051       0.019000       2.014270                    0.999620      26.469577      74.548816       0.650426       0.426461      -1.054388       0.006797       0.023032      -0.025828       0.035267      -0.071526      -0.000562       0.029477       0.003189       0.059018      -0.085563       0.014726       0.070837              9.216724       7.881955       2.670045       0.899204       8.495643      -3.624895      11.272573           0.000839
           74              C       5.794412      12.382570       8.522301      -0.057019      39.203652 0.42778330E+03  0.99111042E+04                                 9.928113                            6.796037       0.142098       2.051307                    0.999383      26.946574      74.287604       0.652964       0.404873      -1.083119      -0.000361       0.013832      -0.026827       0.030185      -0.013498      -0.000141      -0.001336       0.012723      -0.000062      -0.015008       0.000052       0.014956             13.182368       9.142260       3.568797      -0.084165      13.236767      -8.066380      17.168076           0.001508
           75              C       5.223852      11.298763       9.402500       0.592689      23.980611 0.25477616E+03  0.52880893E+04                                 7.702133                            5.655203      -0.009739       2.056190                    0.999669      22.160608      61.646243       0.626898       0.470727      -1.022835      -0.017431      -0.038078       0.024946       0.048745      -0.053792      -0.022770       0.089924      -0.037889       0.031219      -0.087485      -0.034987       0.122471              9.612791       7.693163       2.108082      -0.464933      10.035812      -5.760994      11.109397          -0.000133
           76              C       1.419671      -6.680471      13.499127       0.082155      28.777113 0.33548676E+03  0.74126806E+04                                 8.270657                            6.189768       0.036444       2.026085                    0.999589      26.159238      73.561006       0.647294       0.428257      -1.053880      -0.016399       0.034011       0.035701       0.051964       0.033638       0.002120      -0.033797      -0.098035       0.008688      -0.063393      -0.009208       0.072601              9.907310      13.190511      -3.561787      -0.698318       7.380841       2.940181       9.150578          -0.000007
           77              C       2.770714      -6.968283      13.599486      -0.055367      39.884915 0.42069851E+03  0.96897446E+04                                 9.977808                            6.710066       0.187873       2.068446                    0.999346      26.649082      72.842943       0.662599       0.401341      -1.087355       0.006515       0.016814       0.022525       0.028853       0.005074       0.013205      -0.010400       0.007001       0.001270      -0.019446       0.003637       0.015810             13.189818      13.993404      -4.427452      -2.338743      10.663402       6.842505      14.912647           0.000194
           78              C       3.432779      11.191427      12.566280       0.599175      23.196966 0.24774278E+03  0.51102805E+04                                 7.543476                            5.583400      -0.031638       2.050483                    0.999581      22.050389      61.307563       0.629266       0.471876      -1.021405       0.019624      -0.021091      -0.038735       0.048274       0.052074      -0.009395      -0.081063      -0.071550      -0.043122      -0.083510      -0.032915       0.116425              9.327274       9.921001      -3.404944      -2.199308       8.019646       4.200538      10.041175           0.000619
           79              C       6.880360      10.643349       0.639995       0.067083      27.757831 0.33369073E+03  0.73666471E+04                                 8.046523                            6.159125       0.021521       2.015231                    0.999621      26.456036      74.480350       0.650812       0.426310      -1.054575       0.006811      -0.033802      -0.007034       0.035191       0.035093       0.062128      -0.028090       0.005399       0.065648      -0.085302       0.014551       0.070751              9.210128       7.877275      -0.555357      -2.760078      13.706205       0.609167       6.046904          -0.000801
           80              C       5.794412      10.687994       1.467547      -0.056301      39.161341 0.42732469E+03  0.98975959E+04                                 9.920974                            6.792410       0.142430       2.051621                    0.999381      26.930395      74.226590       0.653151       0.404875      -1.083143      -0.000523      -0.030080       0.001585       0.030127       0.006930       0.011827      -0.002268       0.007288      -0.017531      -0.015221      -0.000017       0.015238             13.171549       9.135318      -1.851683      -3.045578      23.150900       2.326383       7.228429          -0.001088
           81              C       5.223852      11.992172       1.966052       0.592610      23.974741 0.25473025E+03  0.52867600E+04                                 7.700401                            5.654417      -0.009212       2.056444                    0.999667      22.156670      61.627825       0.627004       0.470681      -1.022887      -0.017422       0.040584       0.020529       0.048704       0.007100       0.057994      -0.043485       0.042329       0.272341      -0.087374      -0.035102       0.122476              9.610282       7.690996      -1.454310      -1.592244      15.826369       2.414033       5.313483           0.000283
           82              C       1.419671       5.532072      15.488212       0.082124      28.785841 0.33559213E+03  0.74157968E+04                                 8.272784                            6.191062       0.035724       2.025748                    0.999590      26.165699      73.589755       0.647158       0.428302      -1.053823      -0.016386       0.013890      -0.047351       0.051996      -0.014907      -0.030200       0.036201      -0.093722       0.021390      -0.063367      -0.009149       0.072516              9.910137      13.195327       1.176448       3.435818       6.163038      -2.236303      10.372046           0.001132
           83              C       2.770714       5.762892      15.687285      -0.055812      39.910593 0.42097639E+03  0.96978182E+04                                 9.981905                            6.712191       0.187694       2.068248                    0.999347      26.658728      72.877381       0.662503       0.401331      -1.087354       0.006342       0.011052      -0.025770       0.028749       0.008823      -0.010831       0.003351      -0.005100      -0.034727      -0.019207       0.003544       0.015662             13.195610      14.000682       0.187646       5.008424       7.926865      -5.262659      17.659284          -0.000217
           84              C       3.432779      14.785754       0.477117       0.599193      23.201082 0.24778031E+03  0.51113459E+04                                 7.544677                            5.584004      -0.032158       2.050253                    0.999581      22.053653      61.322212       0.629190       0.471907      -1.021369       0.019611      -0.022993       0.037660       0.048286      -0.034150      -0.040419       0.065369      -0.098707      -0.124832      -0.083553      -0.032866       0.116419              9.328888       9.923689      -0.202341       4.050199       5.898503      -2.975473      12.164472          -0.000500
           85              C       0.152060      -4.767423       9.537409       0.067206      27.779451 0.33393489E+03  0.73741004E+04                                 8.052531                            6.162553       0.018663       2.014128                    0.999619      26.472211      74.559929       0.650381       0.426472      -1.054372       0.006776       0.010850      -0.032878       0.035279       0.036243       0.061662       0.001263      -0.045739      -0.087533      -0.085577       0.014747       0.070830              9.218057       7.882842      -2.113979      -1.863060       7.439965      -3.015513      12.331366           0.000840
           86              C      12.522712      -4.073064       9.989847      -0.057000      39.204066 0.42777315E+03  0.99108168E+04                                 9.928267                            6.795953       0.142179       2.051341                    0.999383      26.946210      74.286558       0.652968       0.404873      -1.083119      -0.000345       0.016337      -0.025393       0.030197       0.006900       0.011627      -0.003382       0.009075      -0.010843      -0.015013       0.000051       0.014961             13.183325       9.142653      -1.711431      -3.133273       9.199750      -5.736027      21.207570           0.001487
           87              C      11.952152      -4.293435      11.368552       0.592766      23.979285 0.25475698E+03  0.52876395E+04                                 7.702128                            5.655146      -0.010024       2.056122                    0.999668      22.160193      61.646608       0.626870       0.470753      -1.022812      -0.017411      -0.002553       0.045499       0.048784       0.046645       0.035178       0.046414      -0.113305      -0.194836      -0.087453      -0.035041       0.122494              9.613200       7.693198      -0.651100      -2.058666       5.851640      -3.345450      15.294763          -0.000133
           88              C       8.147971      10.647149      12.535021       0.082127      28.783605 0.33557057E+03  0.74151484E+04                                 8.272198                            6.190783       0.036006       2.025847                    0.999590      26.164491      73.583786       0.647190       0.428291      -1.053837      -0.016378      -0.047952      -0.011553       0.051972      -0.018690      -0.028008       0.002446      -0.035294       0.196863      -0.063383      -0.009146       0.072529              9.909249      13.193608       2.386967       2.736334      11.255936       0.704469       5.278202           0.000049
           89              C       9.499014      10.704141      12.834453      -0.055685      39.901376 0.42088348E+03  0.96950781E+04                                 9.980330                            6.711413       0.188084       2.068425                    0.999348      26.655280      72.864112       0.662551       0.401326      -1.087364       0.006315      -0.027846      -0.003232       0.028735      -0.013799       0.002190      -0.006940       0.012795       0.019019      -0.019266       0.003628       0.015638             13.193269      13.997640       4.242378       2.666059      19.780644       1.582906       5.801522           0.000545
           90              C      10.161079      -6.979681      13.043398       0.599263      23.197751 0.24774955E+03  0.51105586E+04                                 7.544085                            5.583768      -0.032131       2.050312                    0.999580      22.051873      61.316575       0.629184       0.471925      -1.021357       0.019625       0.044122      -0.001017       0.048300      -0.017881      -0.049822      -0.015721       0.041710       0.296572      -0.083532      -0.032937       0.116469              9.327997       9.922375       3.608191       1.849556      13.173732       1.225553       4.887884           0.000699
           91              C       0.152060       3.622823       7.554904       0.067394      27.771493 0.33383084E+03  0.73712282E+04                                 8.051288                            6.161727       0.019265       2.014449                    0.999619      26.466142      74.539927       0.650404       0.426491      -1.054360       0.006719       0.023185       0.025759       0.035301      -0.071468       0.000606      -0.029616       0.002996       0.059115      -0.085543       0.014658       0.070886              9.216477       7.881678       2.669629      -0.900126       8.494575       3.624224      11.273178          -0.000831
           92              C      12.522712       2.883820       7.930017      -0.057038      39.201794 0.42776509E+03  0.99104925E+04                                 9.927498                            6.795668       0.142184       2.051326                    0.999383      26.946122      74.283578       0.653019       0.404846      -1.083146      -0.000360       0.013835       0.026822       0.030182      -0.013463       0.000149       0.001287       0.012615       0.000119      -0.014978       0.000109       0.014869             13.181500       9.141905       3.568771       0.084013      13.235380       8.065316      17.167215          -0.001411
           93              C      11.952152       1.800013       7.049818       0.592777      23.978274 0.25475273E+03  0.52874812E+04                                 7.701708                            5.655012      -0.010036       2.056125                    0.999668      22.159239      61.641710       0.626898       0.470738      -1.022829      -0.017417      -0.038091      -0.024995       0.048775      -0.053762       0.022784      -0.089948      -0.037982       0.031337      -0.087465      -0.035039       0.122504              9.612106       7.693060       2.108468       0.465325      10.035036       5.760222      11.108222           0.000131
           94              C       8.147971       2.818279       2.953191       0.081312      28.824272 0.33606103E+03  0.74291242E+04                                 8.281084                            6.195776       0.034023       2.024906                    0.999587      26.188376      73.680329       0.646818       0.428356      -1.053737      -0.016347       0.033832      -0.035603       0.051763       0.033648      -0.002202       0.033623      -0.097600       0.008234      -0.063182      -0.009161       0.072343              9.921942      13.214643      -3.570558       0.702462       7.390552      -2.945119       9.160631           0.000600
           95              C       9.499014       2.530467       2.852832      -0.056063      39.939718 0.42125754E+03  0.97062085E+04                                 9.987237                            6.714641       0.186885       2.067833                    0.999348      26.669520      72.921279       0.662331       0.401355      -1.087304       0.006326       0.016836      -0.022525       0.028824       0.004972      -0.012972       0.010131       0.007031       0.001421      -0.019033       0.003477       0.015556             13.204209      14.012324      -4.435246       2.344545      10.674390      -6.850206      14.925915           0.000040
           96              C      10.161079       1.692677       3.886038       0.599348      23.200867 0.24775804E+03  0.51108332E+04                                 7.545104                            5.583974      -0.032343       2.050212                    0.999581      22.052928      61.322294       0.629147       0.471944      -1.021336       0.019661      -0.021131       0.038759       0.048325       0.052136       0.009341       0.081114      -0.071393      -0.043348      -0.083639      -0.032807       0.116446              9.330255       9.925619      -3.407582       2.202196       8.022204      -4.202181      10.042942          -0.000522
           97              C       0.152060       1.144599      15.812323       0.067091      27.781114 0.33396560E+03  0.73748682E+04                                 8.052568                            6.162633       0.018725       2.014117                    0.999620      26.473186      74.560488       0.650416       0.426444      -1.054401       0.006737      -0.033861       0.007043       0.035235       0.035298      -0.062183       0.028185       0.005231       0.065783      -0.085556       0.014765       0.070791              9.218084       7.882746      -0.557046       2.762315      13.720129      -0.610868       6.051375           0.000824
           98              C      12.522712       1.189244      14.984771      -0.057029      39.205752 0.42779828E+03  0.99115279E+04                                 9.928421                            6.796089       0.141823       2.051199                    0.999383      26.947354      74.289787       0.652971       0.404865      -1.083126      -0.000314      -0.030162      -0.001490       0.030200       0.006621      -0.011744       0.002078       0.006801      -0.017597      -0.014974       0.000052       0.014922             13.183331       9.142483      -1.858298       3.048780      23.173185      -2.332043       7.234325           0.000744
           99              C      11.952152       2.493422      14.486266       0.592715      23.980220 0.25476782E+03  0.52879024E+04                                 7.702251                            5.655212      -0.009979       2.056127                    0.999668      22.160497      61.646975       0.626878       0.470744      -1.022821      -0.017410       0.040667      -0.020573       0.048787       0.007118      -0.057957       0.043521       0.042448       0.272427      -0.087440      -0.035050       0.122489              9.613303       7.693282      -1.457481       1.593355      15.831297      -2.416315       5.315331          -0.000367
          100              C       8.147971      15.030822       0.964106       0.082016      28.789984 0.33564484E+03  0.74172633E+04                                 8.273467                            6.191468       0.035746       2.025699                    0.999590      26.168620      73.599804       0.647148       0.428291      -1.053828      -0.016398       0.014001       0.047305       0.051988      -0.014888       0.030203      -0.036177      -0.093682       0.021506      -0.063363      -0.009112       0.072475              9.911109      13.196635       1.176194      -3.436569       6.163393       2.236717      10.373300          -0.001125
          101              C       9.499014      15.261642       0.765033      -0.055762      39.909715 0.42095784E+03  0.96972885E+04                                 9.981844                            6.712064       0.187668       2.068251                    0.999347      26.658037      72.875218       0.662506       0.401333      -1.087352       0.006327       0.011125       0.025742       0.028748       0.008781       0.010850      -0.003382      -0.005121      -0.034759      -0.019233       0.003609       0.015624             13.195852      14.000734       0.187219      -5.008794       7.927039       5.263180      17.659782           0.000236
          102              C      10.161079       5.287004      15.975201       0.599221      23.199675 0.24776342E+03  0.51109450E+04                                 7.544582                            5.583936      -0.032296       2.050235                    0.999580      22.053198      61.321990       0.629169       0.471927      -1.021350       0.019627      -0.022971      -0.037693       0.048308      -0.034217       0.040411      -0.065358      -0.098736      -0.124765      -0.083515      -0.032934       0.116449              9.328959       9.923505      -0.202797      -4.050463       5.898519       2.975822      12.164852           0.000517
          103              C       6.880360      14.266173       6.914909       0.067242      27.775884 0.33389516E+03  0.73729556E+04                                 8.051759                            6.162137       0.018988       2.014270                    0.999620      26.469808      74.550218       0.650415       0.426465      -1.054383       0.006797      -0.010850       0.032864       0.035270      -0.036245      -0.061661       0.001270      -0.045668      -0.087558      -0.085563       0.014729       0.070834              9.216890       7.882093       2.113831       1.862714       7.439258      -3.014982      12.329318          -0.000821
          104              C       5.794412      13.571814       6.462471      -0.057019      39.203743 0.42778442E+03  0.99111371E+04                                 9.928115                            6.796036       0.142125       2.051314                    0.999383      26.946648      74.287839       0.652965       0.404872      -1.083120      -0.000362      -0.016314       0.025390       0.030181      -0.006873      -0.011613      -0.003411       0.009131      -0.010815      -0.015005       0.000055       0.014950             13.182352       9.142277       1.711568       3.132677       9.199606      -5.735505      21.205172          -0.001464
          105              C       5.223852      13.792185       5.083766       0.592683      23.980908 0.25477963E+03  0.52881814E+04                                 7.702195                            5.655241      -0.009735       2.056189                    0.999669      22.160790      61.646935       0.626896       0.470727      -1.022835      -0.017444       0.002559      -0.045445       0.048745      -0.046616      -0.035195       0.046409      -0.113258      -0.194909      -0.087482      -0.034989       0.122471              9.612869       7.693178       0.651419       2.058056       5.851900      -3.345453      15.293529           0.000151
          106              C       1.419671      -1.148399       3.917297       0.082165      28.776651 0.33548105E+03  0.74125165E+04                                 8.270537                            6.189695       0.036470       2.026092                    0.999589      26.159038      73.560045       0.647302       0.428254      -1.053882      -0.016399       0.047928       0.011601       0.051968       0.018655       0.028077       0.002444      -0.035264       0.197015      -0.063398      -0.009208       0.072605              9.907144      13.190289      -2.385583      -2.735367      11.254224       0.703754       5.276920           0.000010
          107              C       2.770714      -1.205391       3.617865      -0.055350      39.883410 0.42068418E+03  0.96893076E+04                                 9.977483                            6.709901       0.187938       2.068470                    0.999346      26.648624      72.840694       0.662616       0.401335      -1.087361       0.006518       0.027912       0.003300       0.028853       0.013971      -0.002204      -0.006990       0.012905       0.018997      -0.019447       0.003642       0.015805             13.189316      13.993021      -4.238953      -2.664834      19.775169       1.581211       5.799757          -0.000170
          108              C       3.432779      16.478431       3.408920       0.599174      23.196921 0.24774317E+03  0.51102860E+04                                 7.543434                            5.583386      -0.031631       2.050485                    0.999581      22.050384      61.307358       0.629271       0.471873      -1.021407       0.019612      -0.044100       0.001105       0.048277       0.017899       0.049798      -0.015701       0.041639       0.296499      -0.083505      -0.032922       0.116427              9.327203       9.921062      -3.607129      -1.849144      13.173303       1.224915       4.887243          -0.000609
          109              C       6.880360       5.875927       8.897414       0.067085      27.758001 0.33369223E+03  0.73666977E+04                                 8.046582                            6.159150       0.021526       2.015230                    0.999621      26.456169      74.481116       0.650808       0.426311      -1.054572       0.006809      -0.022994      -0.025755       0.035191       0.071350      -0.000671      -0.029426       0.003078       0.058694      -0.085300       0.014551       0.070749              9.210216       7.877359      -2.668009       0.899102       8.489355       3.621195      11.263933           0.000821
          110              C       5.794412       6.614929       8.522301      -0.056307      39.162343 0.42733392E+03  0.98978869E+04                                 9.921228                            6.792537       0.142400       2.051612                    0.999381      26.930654      74.228179       0.653135       0.404881      -1.083136      -0.000525      -0.013671      -0.026845       0.030130       0.013708       0.000093       0.001084       0.013097      -0.000124      -0.015221      -0.000020       0.015241             13.171963       9.135588      -3.563540      -0.080869      13.224204       8.058145      17.156098           0.001123
          111              C       5.223852       7.698737       9.402500       0.592616      23.974716 0.25472921E+03  0.52867411E+04                                 7.700441                            5.654433      -0.009234       2.056437                    0.999667      22.156691      61.628211       0.626998       0.470685      -1.022883      -0.017408       0.038071       0.024890       0.048703       0.053780      -0.022841      -0.089867      -0.038008       0.031319      -0.087379      -0.035093       0.122473              9.610362       7.691081      -2.106162      -0.463423      10.032444       5.759287      11.107562          -0.000260
          112              C       1.419671       6.680471      13.499127       0.082129      28.785288 0.33558590E+03  0.74156096E+04                                 8.272625                            6.190971       0.035806       2.025777                    0.999590      26.165383      73.588128       0.647169       0.428297      -1.053828      -0.016377      -0.034058       0.035695       0.051983      -0.033610       0.002186       0.033762      -0.097952       0.008707      -0.063368      -0.009153       0.072520              9.909908      13.194926       3.563607      -0.699049       7.382937      -2.940639       9.151861          -0.000059
          113              C       2.770714       6.968283      13.599486      -0.055812      39.910257 0.42097464E+03  0.96977602E+04                                 9.981822                            6.712164       0.187746       2.068265                    0.999348      26.658671      72.876971       0.662506       0.401329      -1.087356       0.006334      -0.016797       0.022461       0.028753      -0.004966       0.013061       0.010301       0.006938       0.001356      -0.019211       0.003543       0.015668             13.195451      14.000370       4.431088      -2.341593      10.668453      -6.845531      14.917531          -0.000162
          114              C       3.432779       7.806073      12.566280       0.599184      23.200985 0.24778016E+03  0.51113321E+04                                 7.544611                            5.583978      -0.032067       2.050284                    0.999581      22.053529      61.321417       0.629197       0.471902      -1.021373       0.019616       0.021120      -0.038740       0.048287      -0.052071      -0.009369       0.081096      -0.071485      -0.043204      -0.083558      -0.032869       0.116427              9.328766       9.923436       3.406263      -2.200222       8.021046      -4.200947      10.041815           0.000513
          115              C       6.880360       8.354151       0.639995       0.066034      27.796713 0.33422486E+03  0.73815522E+04                                 8.054293                            6.164289       0.021083       2.014738                    0.999624      26.480002      74.568919       0.650487       0.426342      -1.054531       0.007214       0.034116      -0.007543       0.035677      -0.035589       0.062727       0.028688       0.006341       0.066370      -0.086352       0.014735       0.071617              9.219703       7.886041       0.557711      -2.763945      13.720214      -0.611072       6.052853           0.000018
          116              C       5.794412       8.309506       1.467547      -0.052711      39.092673 0.42645246E+03  0.98713488E+04                                 9.905845                            6.782431       0.149598       2.053827                    0.999405      26.904770      74.108727       0.654137       0.404512      -1.083496      -0.001505       0.028464       0.002057       0.028578      -0.005084       0.011534       0.001510       0.004896      -0.017560      -0.014180       0.000606       0.013574             13.150856       9.124260       1.853519      -3.042775      23.109055      -2.324637       7.219252           0.000337
          117              C       5.223852       7.005328       1.966052       0.589039      24.067108 0.25578939E+03  0.53138726E+04                                 7.718835                            5.665284      -0.007660       2.056203                    0.999667      22.197621      61.757172       0.626593       0.470535      -1.023039      -0.017323      -0.041275       0.020470       0.049221      -0.005003       0.058079       0.042029       0.038766       0.271741      -0.084062      -0.037932       0.121994              9.637626       7.709824       1.467570      -1.598998      15.877884      -2.426323       5.325171           0.000108
          118              C       1.419671      -5.532072      15.488212       0.081570      28.809532 0.33588525E+03  0.74238919E+04                                 8.277519                            6.193868       0.034824       2.025291                    0.999590      26.177106      73.629784       0.646995       0.428316      -1.053815      -0.016811      -0.014095      -0.047569       0.052384       0.014789      -0.030814      -0.036941      -0.094383       0.020650      -0.064039      -0.009449       0.073488              9.917415      13.204878      -1.176455       3.440759       6.166245       2.238433      10.381122           0.000587
          119              C       2.770714      -5.762892      15.687285      -0.052290      39.833531 0.42002143E+03  0.96694434E+04                                 9.966382                            6.702057       0.193660       2.070195                    0.999366      26.629965      72.753039       0.663437       0.401029      -1.087657       0.007124      -0.010586      -0.024325       0.027468      -0.008043      -0.009900      -0.003396      -0.005303      -0.031557      -0.017722       0.003503       0.014219             13.175973      13.976967      -0.187600       4.998733       7.915694       5.255797      17.635259           0.000109
          120              C       3.432779       4.211746       0.477117       0.595452      23.286919 0.24875968E+03  0.51361213E+04                                 7.561371                            5.593654      -0.030556       2.050096                    0.999578      22.092175      61.437513       0.628939       0.471675      -1.021592       0.019980       0.022514       0.038427       0.048813       0.035643      -0.038695      -0.064556      -0.099465      -0.119622      -0.080541      -0.035465       0.116005              9.354235       9.945673       0.205349       4.066458       5.910631       2.988240      12.206402           0.000082
          121              C      11.901017       3.153585       9.147489      -0.077217      35.214630 0.42267310E+03  0.98982594E+04                                 9.506068                            6.949830      -0.047484       1.966225                    0.999511      28.964650      83.961437       0.610347       0.428524      -1.053298       0.010106       0.005918      -0.003417       0.012200      -0.021119       0.012217      -0.041870      -0.029850      -0.066767      -0.046439      -0.013183       0.059622             12.075481       8.097203       1.456784      -0.841251       9.965791       7.098234      18.163451          -0.000001
          122              C      11.901017      -3.153585       9.147489      -0.077095      35.212200 0.42263568E+03  0.98972915E+04                                 9.506021                            6.949749      -0.047543       1.966268                    0.999511      28.962901      83.959509       0.610313       0.428552      -1.053268       0.010084      -0.005962      -0.003446       0.012210       0.021167       0.012224       0.041863      -0.029906      -0.066781      -0.046429      -0.013234       0.059663             12.075660       8.097642      -1.456954      -0.841092       9.966327      -7.098621      18.163011          -0.000003
          123              C      11.901017       0.000000      14.609658      -0.077213      35.213449 0.42265842E+03  0.98977889E+04                                 9.505771                            6.949657      -0.047394       1.966260                    0.999512      28.963918      83.957654       0.610364       0.428517      -1.053307       0.010098       0.000003       0.006831       0.012191       0.000017      -0.024413      -0.000018       0.042658       0.150801      -0.046463      -0.013196       0.059658             12.075055       8.096847      -0.000220       1.682107      22.260555      -0.000613       5.867762          -0.001967
          124              C       5.172717       6.345165       7.304829      -0.077647      35.237315 0.42295615E+03  0.99067020E+04                                 9.511359                            6.953046      -0.048392       1.965936                    0.999512      28.970929      83.991655       0.610079       0.428633      -1.053215       0.010081      -0.005390       0.003984       0.012106       0.021461      -0.012905      -0.042521      -0.030329      -0.068615      -0.047334      -0.013441       0.060775             12.084011       8.100895      -1.456256       0.843097       9.972152       7.105206      18.178987          -0.000973
          125              C       5.172717      12.652335       7.304829      -0.077135      35.212883 0.42265468E+03  0.98978177E+04                                 9.506014                            6.949858      -0.047496       1.966273                    0.999511      28.963519      83.960817       0.610316       0.428546      -1.053275       0.010057       0.005993       0.003464       0.012209      -0.021143      -0.012211       0.041843      -0.029868      -0.066777      -0.046416      -0.013204       0.059620             12.075100       8.097505       1.456945       0.841109       9.965986      -7.097865      18.161811           0.000008
          126              C       5.172717       9.498750       1.842660      -0.077652      35.236665 0.42294922E+03  0.99064641E+04                                 9.511128                            6.952915      -0.048346       1.965948                    0.999512      28.970751      83.989857       0.610097       0.428624      -1.053224       0.010084       0.000752      -0.006655       0.012105      -0.000442       0.025043       0.000159       0.043605       0.153178      -0.047338      -0.013443       0.060781             12.083676       8.100666       0.002068      -1.682644      22.279931      -0.001098       5.870432           0.000989
          127              C      10.187992       9.498750      12.971008      -0.068647      32.809212 0.40592330E+03  0.93785389E+04                                 8.967681                            6.772650      -0.051039       1.965479                    0.999428      28.407623      80.891696       0.625620       0.423745      -1.059844      -0.006494      -0.000004      -0.001418       0.006647      -0.000004      -0.012156       0.000007       0.048302       0.177127      -0.053672      -0.007588       0.061260             10.638985       9.677181      -0.000069       1.168124      17.403267       0.000305       4.836507           0.001978
          128              C      10.187992      15.982597       1.740655      -0.068666      32.811875 0.40595641E+03  0.93795424E+04                                 8.968256                            6.772979      -0.051228       1.965403                    0.999428      28.409163      80.898433       0.625594       0.423752      -1.059835      -0.006504      -0.001232       0.000702       0.006657      -0.010523       0.006071      -0.048784      -0.036228      -0.076479      -0.053653      -0.007583       0.061236             10.639781       9.677959       1.011675      -0.584221       7.978989       5.442180      14.262395          -0.000513
          129              C      10.187992       3.014903       1.740655      -0.069147      32.838306 0.40632393E+03  0.93903740E+04                                 8.973190                            6.776175      -0.052038       1.964936                    0.999427      28.424352      80.957864       0.625414       0.423768      -1.059800      -0.006591       0.001403       0.000806       0.006787       0.010483       0.006051       0.048616      -0.035681      -0.076598      -0.053601      -0.007295       0.060896             10.645768       9.684832      -1.012317      -0.584503       7.982525      -5.445050      14.269948          -0.000005
          130              C       3.459692      -0.000000       3.481310      -0.069464      32.842484 0.40637105E+03  0.93916369E+04                                 8.974383                            6.776840      -0.051604       1.965134                    0.999430      28.423358      80.953008       0.625352       0.423802      -1.059790      -0.006440      -0.000695       0.001521       0.006653      -0.000349       0.012238       0.000004       0.049129       0.179544      -0.054491      -0.007578       0.062069             10.648366       9.683712      -0.000299      -1.169042      17.421798      -0.000296       4.839588          -0.001235
          131              C       3.459692      -6.483847      14.711663      -0.069478      32.843587 0.40638514E+03  0.93920602E+04                                 8.974615                            6.776976      -0.051649       1.965113                    0.999430      28.423969      80.955626       0.625342       0.423804      -1.059786      -0.006442       0.000965      -0.001361       0.006655       0.010415      -0.006418      -0.049500      -0.036616      -0.077725      -0.054487      -0.007569       0.062056             10.648689       9.683942      -1.012584       0.584300       7.985108       5.448322      14.277016           0.001249
          132              C       3.459692       6.483847      14.711663      -0.068716      32.813864 0.40598798E+03  0.93804507E+04                                 8.968530                            6.773192      -0.051313       1.965354                    0.999428      28.410438      80.902737       0.625591       0.423745      -1.059839      -0.006496      -0.001284      -0.000741       0.006663      -0.010478      -0.006052       0.048765      -0.036159      -0.076468      -0.053643      -0.007536       0.061179             10.640004       9.678292       1.011815       0.584212       7.978903      -5.441989      14.262817           0.000527
          133              N       0.691669       4.562725       8.333922      -0.255751      36.059977 0.47001382E+03  0.11022164E+05                                 8.915708                            6.875677       0.301794       2.087429                    0.999782      28.235417      75.443574       0.692466       0.377182      -1.115146      -0.212862      -0.148251       0.085489       0.273125      -0.136591       0.078809       0.107976      -0.128235       0.378145      -0.255267       0.066948       0.188319             10.304824       7.664199       1.857962      -1.074025       8.914429       4.692399      14.335845           0.000052
          134              N       0.691669      -4.562725       8.333922      -0.255922      36.070885 0.47018030E+03  0.11027107E+05                                 8.917450                            6.876932       0.301241       2.087177                    0.999782      28.240335      75.461673       0.692393       0.377187      -1.115137      -0.212823       0.148375       0.085666       0.273217       0.136660       0.078902      -0.108116      -0.128055       0.377725      -0.255344       0.067013       0.188331             10.306871       7.666060      -1.859058      -1.073325       8.917291      -4.693849      14.337262           0.000053
          135              N       0.691669       0.000000      16.236793      -0.255497      36.046219 0.46980127E+03  0.11015847E+05                                 8.913327                            6.874005       0.302208       2.087637                    0.999782      28.229732      75.421881       0.692573       0.377170      -1.115164      -0.212734      -0.000091      -0.171026       0.272957      -0.000045      -0.157511      -0.000122      -0.315274      -0.183464      -0.255028       0.066814       0.188215             10.301965       7.662048      -0.001152       2.145287      17.039404      -0.001348       6.204443           0.007079
          136              N       7.419969       4.936025       8.118396      -0.253137      35.914547 0.46776795E+03  0.10955542E+05                                 8.890960                            6.858368       0.306186       2.089719                    0.999782      28.173691      75.212207       0.693522       0.377088      -1.115300      -0.211663       0.147482      -0.085105       0.271652       0.135479      -0.077994       0.107552      -0.127566       0.376634      -0.253502       0.065948       0.187554             10.275016       7.642329      -1.851312       1.069620       8.889746       4.678210      14.292973           0.003484
          137              N       7.419969      14.061475       8.118396      -0.255756      36.059166 0.47001112E+03  0.11022075E+05                                 8.915456                            6.875641       0.301709       2.087400                    0.999782      28.235480      75.443430       0.692471       0.377181      -1.115149      -0.212725      -0.148344      -0.085650       0.273119      -0.136596      -0.078866      -0.108118      -0.127955       0.377629      -0.255246       0.066946       0.188300             10.304234       7.664262       1.858477       1.072990       8.915049      -4.692438      14.333391           0.000018
          138              N       7.419969       9.498750       0.215525      -0.253133      35.913213 0.46774864E+03  0.10954953E+05                                 8.890649                            6.858158       0.306201       2.089723                    0.999782      28.173465      75.210613       0.693545       0.377080      -1.115308      -0.211665       0.000041       0.170283       0.271658       0.000198       0.156330      -0.000152      -0.314111      -0.183007      -0.253507       0.065950       0.187557             10.274635       7.642034       0.000667      -2.137983      16.992973      -0.000571       6.188897          -0.003454
          139              N       7.461685       9.498750      12.389583      -0.217863      39.413648 0.48318735E+03  0.11420449E+05                                 9.647202                            7.079430       0.164481       2.088821                    0.998662      27.019546      72.702863       0.666233       0.388967      -1.105558       0.155557       0.000007       0.017558       0.156545       0.000001      -0.010683      -0.000009      -0.171578       0.084266      -0.100720       0.028975       0.071745             12.038565      15.507307      -0.000448       3.418592      14.103859      -0.000020       6.504528          -0.001812
          140              N       7.461685      15.479068       2.031368      -0.217982      39.419755 0.48326767E+03  0.11422884E+05                                 9.648314                            7.080102       0.164389       2.088764                    0.998662      27.021757      72.711830       0.666186       0.388976      -1.105545       0.155601       0.015199      -0.008786       0.156588      -0.009249       0.005354       0.018892      -0.138930       0.182601      -0.100784       0.029015       0.071769             12.040176      15.509937       2.960947      -1.710036       8.405264       3.290889      12.205326          -0.000379
          141              N       7.461685       3.518432       2.031368      -0.215622      39.359559 0.48225181E+03  0.11393075E+05                                 9.638799                            7.071889       0.163883       2.089047                    0.998667      26.993156      72.620509       0.666670       0.388891      -1.105586       0.155233      -0.015069      -0.008701       0.156206       0.009113       0.005262      -0.018992      -0.138494       0.182355      -0.100502       0.028752       0.071750             12.029697      15.502839      -2.959714      -1.708811       8.395147      -3.287368      12.191104           0.000020
          142              N       0.733385       0.000000       4.062735      -0.216865      39.372646 0.48259478E+03  0.11402828E+05                                 9.640982                            7.075317       0.164355       2.089073                    0.998661      27.001778      72.641132       0.666401       0.388992      -1.105551       0.155228       0.000010      -0.017472       0.156208       0.000087       0.010723      -0.000070      -0.171404       0.083761      -0.100557       0.028815       0.071742             12.030541      15.493942       0.001680      -3.414844      14.097708      -0.000735       6.499973           0.000873
          143              N       0.733385      -5.980318      14.420950      -0.216836      39.371904 0.48258102E+03  0.11402433E+05                                 9.640907                            7.075236       0.164416       2.089103                    0.998661      27.001316      72.639884       0.666401       0.388994      -1.105549       0.155219      -0.015116       0.008741       0.156198       0.009323      -0.005284       0.018942      -0.138478       0.182542      -0.100557       0.028813       0.071744             12.030493      15.493939      -2.956522       1.708905       8.398697       3.289499      12.198842          -0.000881
          144              N       0.733385       5.980318      14.420950      -0.217862      39.416389 0.48321900E+03  0.11421456E+05                                 9.647911                            7.079838       0.164095       2.088702                    0.998661      27.020016      72.706457       0.666185       0.388986      -1.105537       0.155589       0.015117       0.008747       0.156566      -0.009271      -0.005367      -0.018906      -0.138960       0.182616      -0.100806       0.029018       0.071788             12.039636      15.509324       2.961047       1.709576       8.404938      -3.290593      12.204646           0.000390
          145              O      10.797576       3.853643      11.610401      -0.517256      30.634101 0.47769810E+03  0.11159025E+05                                 7.771919                            6.748765       0.437173       2.186925                    0.999241      27.105767      70.436468       0.733343       0.357541      -1.139154       0.020875       0.004830      -0.005907       0.022226      -0.014554      -0.032258      -0.038393       0.004585      -0.132075      -0.074698       0.036708       0.037991              8.484259       9.261734       0.297627      -3.166758       5.712041       0.721521      10.479003           0.057527
          146              O      12.685537       4.908004      12.192813      -0.527381      37.291838 0.53562480E+03  0.12870022E+05                                 8.919022                            7.163198       0.248028       2.121227                    0.998672      27.613580      72.675915       0.709583       0.359240      -1.138279      -0.012281      -0.008297      -0.002088       0.014967      -0.016817       0.055035       0.009346      -0.087530       0.014112      -0.084259       0.039619       0.044640             10.753897       7.670744       1.488517       1.739982       8.014849       4.805744      16.576098          -0.053456
          147              O       9.450570       5.957616      12.839389      -0.547625      32.596446 0.51292960E+03  0.12184111E+05                                 8.084872                            6.979543       0.400116       2.165742                    0.999272      27.622855      72.131442       0.724007       0.356146      -1.141484       0.013236       0.014465      -0.007688       0.021060       0.039485      -0.032637       0.014259      -0.068642       0.092186      -0.079216       0.036899       0.042317              8.986923       7.115871      -0.647074       0.798232      13.821142      -0.448741       6.023756           0.049171
          148              O      11.349296       6.991080      13.418511      -0.507634      33.372069 0.48447064E+03  0.11345250E+05                                 8.234553                            6.778881       0.368121       2.170456                    0.998901      26.879082      69.695108       0.735325       0.355697      -1.141822      -0.007854      -0.009900      -0.013438       0.018447      -0.026808      -0.002948      -0.004236       0.090362       0.116101      -0.072099       0.032708       0.039391              9.735220      13.398440      -4.261462       2.373339       9.650082      -1.436969       6.157137          -0.049029
          149              O      10.797576      -1.370670       7.309765      -0.517162      30.633554 0.47768062E+03  0.11158568E+05                                 7.772204                            6.748940       0.437657       2.187150                    0.999241      27.103286      70.430974       0.733281       0.357573      -1.139123       0.020764      -0.007556      -0.001239       0.022131      -0.020648       0.028730       0.046810       0.019165      -0.088535      -0.074722       0.036723       0.037999              8.484693       9.262121      -2.891390       1.325803       8.662888      -2.425328       7.529070          -0.057070
          150              O      12.685537      -1.393467       6.105455      -0.527634      37.297874 0.53573930E+03  0.12873405E+05                                 8.919713                            7.163761       0.248292       2.121240                    0.998672      27.617441      72.686845       0.709588       0.359220      -1.138300      -0.012325       0.002268       0.008310       0.015036       0.056086      -0.012944       0.011241      -0.051912       0.120951      -0.084269       0.039608       0.044661             10.754851       7.671458       0.762694      -2.159172      10.275061      -6.110741      14.318034           0.053563
          151              O       9.450570      -1.358321       4.873177      -0.547406      32.585405 0.51271784E+03  0.12177762E+05                                 8.083003                            6.978084       0.400816       2.166066                    0.999272      27.617256      72.111734       0.724089       0.356144      -1.141491       0.013161      -0.013884      -0.008624       0.020984      -0.047969      -0.017902      -0.012231      -0.065110       0.102773      -0.079195       0.036907       0.042288              8.984575       7.113966       1.014147       0.160559       8.359913       3.599298      11.479847          -0.048685
          152              O      11.349296      -1.373519       3.688610      -0.507807      33.375177 0.48453749E+03  0.11347172E+05                                 8.234890                            6.779230       0.368405       2.170504                    0.998901      26.881532      69.701850       0.735328       0.355684      -1.141836      -0.007953      -0.006713       0.015235       0.018451       0.010858       0.024689      -0.042597       0.009261      -0.127113      -0.072098       0.032699       0.039400              9.735584      13.398503       4.186329       2.503784       8.275765       2.231143       7.532485           0.049158
          153              O      10.797576      -2.482973      13.984470      -0.517200      30.626955 0.47757237E+03  0.11155253E+05                                 7.770354                            6.747621       0.437518       2.187046                    0.999242      27.103930      70.426982       0.733453       0.357514      -1.139186       0.020835       0.002697       0.007177       0.022201       0.035208       0.003540      -0.008391       0.085645       0.111090      -0.074694       0.036691       0.038002              8.482210       9.260088       2.592689       1.840652       9.908744       1.702350       6.277799           0.057540
          154              O      12.685537      -3.514537      14.606368      -0.527525      37.289040 0.53560450E+03  0.12869373E+05                                 8.918426                            7.163041       0.248764       2.121479                    0.998672      27.613391      72.674258       0.709596       0.359238      -1.138284      -0.012289       0.005987      -0.005991       0.014925      -0.039311      -0.042039      -0.020594      -0.068035       0.072757      -0.084289       0.039588       0.044701             10.752413       7.670836      -2.250894       0.419562      18.593265       1.303115       5.993139          -0.053569
          155              O       9.450570      -4.599295      15.192070      -0.547545      32.596376 0.51290586E+03  0.12183393E+05                                 8.084987                            6.979412       0.400251       2.165809                    0.999272      27.621653      72.127610       0.724010       0.356149      -1.141483       0.013101      -0.000596       0.016529       0.021099       0.008511       0.050408      -0.002037      -0.089702       0.028822      -0.079088       0.036858       0.042230              8.987445       7.115955      -0.367100      -0.960570       7.584114      -3.152647      12.262266           0.049108
          156              O      11.349296      -5.617561      15.797516      -0.507715      33.371731 0.48443379E+03  0.11344115E+05                                 8.234581                            6.778532       0.368686       2.170675                    0.998899      26.878102      69.690590       0.735363       0.355687      -1.141836      -0.007884       0.016607      -0.001617       0.018454       0.015966      -0.021696       0.046788       0.016713      -0.104735      -0.071997       0.032675       0.039322              9.736033      13.400563       0.075862      -4.878275       5.785480      -0.793981      10.022054          -0.049038
          157              O       4.069276       5.645107       4.841917      -0.511027      30.494716 0.47464724E+03  0.11068913E+05                                 7.745089                            6.723798       0.442343       2.190257                    0.999222      27.015519      70.119554       0.735330       0.357182      -1.139553       0.019139      -0.005455       0.002533       0.020062       0.014465       0.033824      -0.038993       0.006205      -0.132637      -0.076134       0.036582       0.039552              8.456345       9.229574      -0.296329       3.160107       5.689879       0.721490      10.449581           0.000034
          158              O       5.957237       4.590746       4.259505      -0.520304      37.040989 0.53145449E+03  0.12744377E+05                                 8.876030                            7.133152       0.251624       2.123955                    0.998643      27.518904      72.345075       0.711419       0.359028      -1.138493      -0.014246       0.008248      -0.000522       0.016469       0.016444      -0.054409       0.010532      -0.087014       0.021343      -0.083834       0.040766       0.043068             10.695544       7.637369      -1.482991      -1.730853       7.974311       4.774634      16.474951          -0.000014
          159              O       2.722270       3.541134       3.612929      -0.541520      32.464408 0.50988825E+03  0.12092609E+05                                 8.059706                            6.955077       0.404135       2.168552                    0.999256      27.534683      71.819501       0.725940       0.355763      -1.141910       0.014464      -0.011304       0.006987       0.019642      -0.039614       0.033753       0.015487      -0.070989       0.087676      -0.080383       0.038538       0.041845              8.961227       7.093242       0.648598      -0.797661      13.788687      -0.452090       6.001753          -0.000033
          160              O       4.620996       2.507670       3.033807      -0.501167      33.178396 0.48114018E+03  0.11247329E+05                                 8.199734                            6.753427       0.371481       2.172914                    0.998879      26.796777      69.409853       0.737090       0.355474      -1.142053      -0.007593       0.012792       0.013166       0.019865       0.028548       0.002260      -0.003442       0.089016       0.109892      -0.071336       0.034036       0.037300              9.689808      13.335928       4.233748      -2.362133       9.602332      -1.428787       6.131163           0.000168
          161              O       4.069276      10.869420       9.142553      -0.517130      30.625911 0.47755166E+03  0.11154710E+05                                 7.770525                            6.747784       0.437857       2.187222                    0.999241      27.101975      70.422988       0.733390       0.357547      -1.139153       0.020764       0.007651       0.001195       0.022161       0.020665      -0.028687       0.046767       0.019180      -0.088488      -0.074666       0.036676       0.037990              8.482331       9.260237       2.890247      -1.324652       8.659936      -2.423430       7.526819           0.057673
          162              O       5.957237      10.892217      10.346863      -0.527446      37.291756 0.53562109E+03  0.12869866E+05                                 8.918846                            7.163051       0.248029       2.121209                    0.998672      27.614291      72.676780       0.709611       0.359228      -1.138293      -0.012228      -0.002266      -0.008215       0.014905      -0.056092       0.012965       0.011232      -0.051903       0.120946      -0.084275       0.039631       0.044644             10.753427       7.670696      -0.762923       2.159633      10.272796      -6.109295      14.316788          -0.053475
          163              O       2.722270      10.857071      11.579141      -0.547410      32.579101 0.51260344E+03  0.12174272E+05                                 8.081729                            6.977117       0.400999       2.166125                    0.999273      27.616291      72.105124       0.724174       0.356124      -1.141515       0.013172       0.013957       0.008577       0.021021       0.047974       0.017964      -0.012227      -0.065103       0.102730      -0.079211       0.036944       0.042267              8.983261       7.113034      -1.013522      -0.159740       8.358066       3.598619      11.478682           0.049214
          164              O       4.620996      10.872269      12.763708      -0.507533      33.359753 0.48426800E+03  0.11339175E+05                                 8.232173                            6.777216       0.368816       2.170750                    0.998901      26.874793      69.677015       0.735465       0.355671      -1.141858      -0.007789       0.006728      -0.015242       0.018392      -0.010846      -0.024642      -0.042578       0.009271      -0.127127      -0.072063       0.032689       0.039374              9.731969      13.393152      -4.184195      -2.502526       8.272356       2.230303       7.530399          -0.049063
          165              O       4.069276      11.981723       2.467848      -0.516935      30.608985 0.47725682E+03  0.11145943E+05                                 7.767179                            6.745387       0.438902       2.187648                    0.999243      27.096124      70.398575       0.733582       0.357514      -1.139196       0.020711      -0.002732      -0.007141       0.022078      -0.035122      -0.003546      -0.008445       0.085752       0.110992      -0.074673       0.036693       0.037980              8.478299       9.255365      -2.589706      -1.839180       9.904622       1.701031       6.274911          -0.057274
          166              O       5.957237      13.013288       1.845950      -0.527357      37.282978 0.53549662E+03  0.12866084E+05                                 8.917347                            7.162159       0.248297       2.121315                    0.998674      27.612089      72.667960       0.709666       0.359222      -1.138301      -0.012307      -0.005794       0.006184       0.014943       0.039364       0.042165      -0.020631      -0.068122       0.072526      -0.084422       0.039699       0.044723             10.751401       7.670015       2.252395      -0.419034      18.592167       1.302485       5.992022           0.053650
          167              O       2.722270      14.098045       1.260248      -0.547499      32.585666 0.51272592E+03  0.12177960E+05                                 8.082846                            6.977985       0.400703       2.165988                    0.999272      27.619217      72.116057       0.724120       0.356128      -1.141508       0.013110       0.000508      -0.016470       0.021057      -0.008425      -0.050473      -0.002032      -0.089747       0.028679      -0.079143       0.036914       0.042229              8.984334       7.114054       0.368446       0.958175       7.582836      -3.150706      12.256112          -0.048923
          168              O       4.620996      15.116311       0.654802      -0.507709      33.376035 0.48452417E+03  0.11346845E+05                                 8.235300                            6.779303       0.367781       2.170329                    0.998899      26.880379      69.700090       0.735293       0.355702      -1.141816      -0.007827      -0.016555       0.001817       0.018402      -0.015927       0.021768       0.046822       0.016655      -0.105194      -0.072114       0.032755       0.039360              9.736198      13.400020      -0.075129       4.877992       5.786252      -0.793895      10.022322           0.049112
          169              O      10.797576      -3.853643      11.610401      -0.517180      30.634199 0.47769909E+03  0.11159097E+05                                 7.772225                            6.749017       0.437571       2.187107                    0.999241      27.104336      70.433794       0.733286       0.357567      -1.139129       0.020790      -0.004853      -0.005956       0.022164       0.014554      -0.032236       0.038425       0.004636      -0.132135      -0.074720       0.036722       0.037998              8.484645       9.262129      -0.297558      -3.166752       5.712180      -0.721694      10.479625           0.057430
          170              O      12.685537      -4.908004      12.192813      -0.527657      37.299243 0.53575731E+03  0.12873979E+05                                 8.920045                            7.163957       0.248265       2.121230                    0.998672      27.617521      72.688063       0.709565       0.359227      -1.138291      -0.012327       0.008325      -0.002153       0.015029       0.016838       0.055050      -0.009330      -0.087547       0.014087      -0.084280       0.039614       0.044666             10.755340       7.671673      -1.488596       1.740182       8.015535      -4.806330      16.578811          -0.053331
          171              O       9.450570      -5.957616      12.839389      -0.547471      32.586247 0.51274416E+03  0.12178528E+05                                 8.083031                            6.978203       0.400785       2.166035                    0.999272      27.618543      72.115221       0.724093       0.356138      -1.141497       0.013160      -0.014444      -0.007718       0.021009      -0.039508      -0.032606      -0.014278      -0.068626       0.092249      -0.079222       0.036905       0.042317              8.984493       7.114082       0.646010       0.798004      13.816505       0.448577       6.022893           0.049124
          172              O      11.349296      -6.991080      13.418511      -0.507798      33.374436 0.48452384E+03  0.11346784E+05                                 8.234813                            6.779167       0.368439       2.170520                    0.998901      26.881062      69.700651       0.735326       0.355688      -1.141832      -0.007929       0.009869      -0.013424       0.018452       0.026812      -0.002941       0.004224       0.090335       0.116117      -0.072091       0.032700       0.039392              9.735463      13.398381       4.261405       2.373557       9.650318       1.437384       6.157689          -0.048969
          173              O      10.797576       1.370670       7.309765      -0.517212      30.628333 0.47759013E+03  0.11155804E+05                                 7.770757                            6.747858       0.437474       2.187043                    0.999242      27.103492      70.426936       0.733420       0.357526      -1.139173       0.020805       0.007544      -0.001262       0.022167       0.020676       0.028731      -0.046797       0.019141      -0.088481      -0.074712       0.036702       0.038010              8.482794       9.260591       2.890781       1.325335       8.660534       2.423851       7.527256          -0.057129
          174              O      12.685537       1.393467       6.105455      -0.527414      37.285799 0.53555063E+03  0.12867717E+05                                 8.917818                            7.162609       0.248808       2.121510                    0.998672      27.612330      72.669726       0.709630       0.359231      -1.138293      -0.012286      -0.002160       0.008208       0.014933      -0.056020      -0.013012      -0.011302      -0.051940       0.120880      -0.084229       0.039564       0.044665             10.751645       7.670362      -0.762039      -2.158966      10.270982       6.107074      14.313589           0.053616
          175              O       9.450570       1.358321       4.873177      -0.547511      32.595679 0.51288564E+03  0.12182805E+05                                 8.084963                            6.979330       0.400334       2.165854                    0.999272      27.620557      72.124670       0.724004       0.356154      -1.141477       0.013101       0.013995      -0.008744       0.021070       0.047907      -0.017835       0.012152      -0.065121       0.102628      -0.079091       0.036869       0.042223              8.987483       7.115863      -1.015475       0.162460       8.362536      -3.602166      11.484051          -0.048801
          176              O      11.349296       1.373519       3.688610      -0.507684      33.369689 0.48440286E+03  0.11343175E+05                                 8.234123                            6.778234       0.368792       2.170716                    0.998899      26.877719      69.688252       0.735395       0.355679      -1.141846      -0.007906       0.006921       0.015164       0.018448      -0.010802       0.024665       0.042448       0.009201      -0.127240      -0.071983       0.032666       0.039317              9.735391      13.399654      -4.186385       2.504517       8.274774      -2.231235       7.531746           0.049234
          177              O      10.797576       2.482973      13.984470      -0.517218      30.631857 0.47765777E+03  0.11157825E+05                                 7.771460                            6.748424       0.437302       2.186973                    0.999241      27.105042      70.433315       0.733372       0.357535      -1.139161       0.020882      -0.002691       0.007132       0.022230      -0.035213       0.003527       0.008404       0.085602       0.111061      -0.074676       0.036696       0.037981              8.483681       9.261182      -2.593348       1.840999       9.911258      -1.703184       6.278602           0.057608
          178              O      12.685537       3.514538      14.606368      -0.527483      37.294190 0.53566922E+03  0.12871362E+05                                 8.919371                            7.163489       0.248028       2.121208                    0.998672      27.614768      72.679934       0.709569       0.359239      -1.138279      -0.012283      -0.005949      -0.006140       0.014965       0.039287      -0.042109       0.020587      -0.068108       0.072509      -0.084315       0.039638       0.044678             10.754270       7.671064       2.251196       0.419135      18.598256      -1.304200       5.993490          -0.053624
          179              O       9.450570       4.599295      15.192070      -0.547598      32.596558 0.51292867E+03  0.12184084E+05                                 8.084901                            6.979532       0.400071       2.165726                    0.999272      27.622806      72.131331       0.724008       0.356145      -1.141484       0.013237       0.000582       0.016378       0.021067      -0.008524       0.050487       0.002038      -0.089792       0.028678      -0.079184       0.036889       0.042296              8.987003       7.115891       0.367752      -0.959511       7.584478       3.152090      12.260641           0.049090
          180              O      11.349296       5.617561      15.797516      -0.507723      33.376450 0.48454287E+03  0.11347395E+05                                 8.235363                            6.779445       0.367926       2.170371                    0.998900      26.880603      69.701053       0.735283       0.355703      -1.141814      -0.007858      -0.016601      -0.001856       0.018460      -0.015964      -0.021755      -0.046847       0.016614      -0.105250      -0.072145       0.032729       0.039416              9.736339      13.399972      -0.075504      -4.878030       5.786430       0.794228      10.022615          -0.048881
          181              O       4.069276      13.352393       4.841917      -0.517138      30.627393 0.47758269E+03  0.11155624E+05                                 7.770771                            6.748010       0.437759       2.187181                    0.999241      27.102876      70.426094       0.733376       0.357548      -1.139152       0.020775       0.004857       0.006049       0.022176      -0.014512       0.032236       0.038395       0.004663      -0.132065      -0.074676       0.036681       0.037995              8.482581       9.260491       0.297959       3.165386       5.711535      -0.721114      10.475718          -0.057331
          182              O       5.957237      14.406754       4.259505      -0.527360      37.289829 0.53558290E+03  0.12868739E+05                                 8.918632                            7.162856       0.247956       2.121206                    0.998672      27.613045      72.673297       0.709610       0.359234      -1.138286      -0.012239      -0.008239       0.002108       0.014904      -0.016813      -0.055043      -0.009343      -0.087505       0.014166      -0.084257       0.039638       0.044619             10.753192       7.670509       1.488833      -1.740563       8.014819      -4.805694      16.574249           0.053712
          183              O       2.722270      15.456366       3.612929      -0.547412      32.579545 0.51261677E+03  0.12174664E+05                                 8.081755                            6.977187       0.400951       2.166102                    0.999273      27.616870      72.106779       0.724174       0.356122      -1.141517       0.013173       0.014428       0.007800       0.021036       0.039551       0.032572      -0.014264      -0.068611       0.092204      -0.079220       0.036938       0.042282              8.983235       7.113151      -0.645077      -0.797889      13.814790       0.447997       6.021764          -0.048952
          184              O       4.620996      16.489830       3.033807      -0.507461      33.358900 0.48425050E+03  0.11338686E+05                                 8.232124                            6.777161       0.368718       2.170733                    0.998901      26.873967      69.675081       0.735456       0.355678      -1.141850      -0.007771      -0.009877       0.013438       0.018399      -0.026778       0.002925       0.004238       0.090330       0.116039      -0.072060       0.032700       0.039359              9.731927      13.393175      -4.259337      -2.372388       9.647258       1.436431       6.155348           0.049252
          185              O       4.069276       8.128080       9.142553      -0.516933      30.608672 0.47724683E+03  0.11145658E+05                                 7.767188                            6.745353       0.438967       2.187679                    0.999243      27.095495      70.396914       0.733577       0.357518      -1.139192       0.020696      -0.007538       0.001212       0.022059      -0.020639      -0.028645      -0.046806       0.019286      -0.088400      -0.074665       0.036688       0.037977              8.478361       9.255426      -2.887722      -1.323251       8.655582       2.422310       7.524076           0.057582
          186              O       5.957237       8.105283      10.346863      -0.527435      37.285133 0.53553665E+03  0.12867272E+05                                 8.917627                            7.162383       0.248336       2.121309                    0.998674      27.613275      72.671453       0.709662       0.359217      -1.138306      -0.012292       0.002428      -0.008142       0.014943       0.056206       0.013011      -0.011287      -0.051893       0.121172      -0.084429       0.039691       0.044738             10.751755       7.670250       0.763283       2.160161      10.270454       6.107507      14.314562          -0.053427
          187              O       2.722270       8.140429      11.579141      -0.547481      32.584222 0.51269485E+03  0.12177036E+05                                 8.082648                            6.977797       0.400809       2.166038                    0.999272      27.618207      72.112852       0.724127       0.356130      -1.141506       0.013111      -0.013995       0.008652       0.021039      -0.047920       0.017945       0.012199      -0.065086       0.102667      -0.079142       0.036922       0.042221              8.984130       7.113790       1.013969      -0.159981       8.359046      -3.598894      11.479553           0.049131
          188              O       4.620996       8.125231      12.763708      -0.507724      33.374694 0.48450574E+03  0.11346273E+05                                 8.234964                            6.779096       0.367962       2.170387                    0.998899      26.880359      69.698934       0.735319       0.355694      -1.141825      -0.007840      -0.006730      -0.015211       0.018389       0.010871      -0.024663       0.042584       0.009298      -0.127196      -0.072099       0.032731       0.039368              9.735699      13.399237       4.186551      -2.503827       8.275368      -2.231052       7.532493          -0.049048
          189              O       4.069276       7.015777       2.467848      -0.511030      30.493841 0.47463178E+03  0.11068449E+05                                 7.744885                            6.723646       0.442370       2.190264                    0.999222      27.015384      70.118595       0.735346       0.357178      -1.139558       0.019141      -0.000539      -0.005987       0.020063       0.036525      -0.004382       0.007876       0.087391       0.110923      -0.076138       0.036588       0.039550              8.456094       9.229316       2.588454      -1.836626       9.884136      -1.700182       6.254829          -0.000081
          190              O       5.957237       5.984212       1.845950      -0.520299      37.040225 0.53144330E+03  0.12744032E+05                                 8.875875                            7.133056       0.251648       2.123963                    0.998643      27.518750      72.344275       0.711427       0.359026      -1.138495      -0.014248       0.003669       0.007407       0.016472      -0.038899       0.041449       0.019485      -0.071507       0.067869      -0.083838       0.040769       0.043069             10.695311       7.637246      -2.240414      -0.418871      18.484259      -1.293504       5.964428           0.000043
          191              O       2.722270       4.899455       1.260248      -0.541530      32.465040 0.50989869E+03  0.12092923E+05                                 8.059824                            6.955151       0.404079       2.168530                    0.999256      27.534931      71.820437       0.725936       0.355763      -1.141910       0.014461       0.000393      -0.013286       0.019641       0.009425      -0.051180       0.004135      -0.090650       0.028665      -0.080377       0.038538       0.041839              8.961395       7.093327      -0.366468       0.960591       7.557052       3.145910      12.233808          -0.000012
          192              O       4.620996       3.881189       0.654802      -0.501175      33.178927 0.48114742E+03  0.11247543E+05                                 8.199831                            6.753476       0.371453       2.172901                    0.998879      26.796947      69.410467       0.737087       0.355474      -1.142053      -0.007596       0.017794       0.004493       0.019863       0.016230       0.023596      -0.044781       0.017403      -0.104935      -0.071331       0.034036       0.037295              9.689972      13.336157       0.071235       4.847771       5.761634       0.788699       9.972123          -0.000139

******************************************************
Auxiliary information for the entire system
The total spin magnetic moment of the unit cell is   -0.000768
The total net atomic charge of the unit cell is   0.000003
Accuracy of reproducing the electrostatic potential in the unit cell:
  The inner radius (bohr) =    5.0000
  The outer radius (bohr) =   12.0000
  Valid grid points have density less than (e/(bohr^3)) =    0.0001
  The number of valid grid points were=       372246
  The rms potential error without charges in kcal/mol is=      3.16568
  The rms potential error with partial charges in kcal/mol is=      1.31148
  The RRMSE value at monopole order=      0.41428
  The rms potential error with partial charges and cloud penetration in kcal/mol is=      1.30902
  The RRMSE value at monopole order with cloud penetration is=      0.41350
  The rms potential error with partial charges and atomic dipoles in kcal/mol is=      0.89348
  The RRMSE value at dipole order=      0.28224
  The rms potential error with partial charges, atomic dipoles and cloud penetration in kcal/mol is=      0.88132
  The RRMSE value at dipole order with cloud penetration=      0.27840

******************************************************
The electron densities and ab initio electrostatic potential were computed in VASP using the PBE functional and
projector augmented wave method. See the main text of the journal article for a description of computational details.
The atomic charges, dipoles, and quadrupoles were computed with the DDEC6 method as described in
(a) T. A. Manz and N. Gabaldon Limas, RSC Adv. 6 (2016) 47771-47801 DOI: 10.1039/c6ra04656h
(b) N. Gabaldon Limas and T. A. Manz, RSC Adv. 8 (2018) 2678-2707 DOI: 10.1039/c7ra11829e.
For each atom in the material, the electron cloud parameters were fit to the spherically averaged atom-in-material
electron density using radial positions for which this density was between 10^-4 and 10^-2 electrons per cubic bohr.
The polarizabilities, dispersion coefficients, and quantum Drude oscillator (QDO) parameters were fit using the MCLF method.
The magnetic structure of the system was optimized in VASP from the default ferromagnetic initial guess using spin polarization.
The atomic spin moments (ASMs) were computed on this optimized magnetic structure using the DDEC6 partition as inputs
to the method of T. A. Manz and D. S. Sholl, J. Chem. Theory Comput. 7 (2011) 4146-4164 DOI: 10.1021/ct200539n.
The RMSE and RRMSE were computed using a uniform grid with Ewald summation.
