# Supplementary material for: A collection of forcefield precursors for metal–organic frameworks
Source: RSC Adv. 2019 Nov 13;9(63):36492–507. doi: 10.1039/c9ra07327b (PMC9075174; doi:10.1039/c9ra07327b)
Supplement: RA-009-C9RA07327B-s4518 [file RA-009-C9RA07327B-s4518.xyz]

   26
jmolscript: load "" {1 1 1} spacegroup "x,y,z" unitcell [{      8.307000     0.000000     0.000000 }, {     -3.036536     8.226470     0.000000 }, {     -3.978366    -2.430984     7.935776 }]
La     1.727172     6.380408     5.795656     2.050343
La    -0.435074    -0.584922     2.140120     2.050338
C     -0.719522     7.925409     0.853889     0.693626
C      3.637160    -0.091067     0.265055    -0.105590
C     -3.639214     1.498269     7.062047     0.681508
C      0.844666     4.640142     0.318225    -0.075129
C      1.246703     5.146912     1.311784    -0.167141
C      1.715895     5.708262     2.578334     0.745535
C      2.011620    -2.129923     7.081887     0.693610
C      0.691474    -2.339917     7.670721    -0.105452
C      4.931312     4.297217     0.873729     0.681507
C      0.447432     1.155344     7.617551    -0.075130
C      0.045395     0.648574     6.623992    -0.167143
C     -0.423797     0.087224     5.357442     0.745534
O     -1.718279     7.985112     0.089674    -0.686732
O      2.206369    -0.536368     2.083935    -0.556473
O     -3.732087     0.255355     7.190607    -0.680181
O     -3.915320     2.163547     6.055791    -0.564776
O      1.004496     5.484036     3.573480    -0.612903
O      2.774974     6.364995     2.598967    -0.722142
O      3.010377    -2.189626     7.846102    -0.686733
O     -0.914271     6.331854     5.851841    -0.556475
O      5.024185     5.540131     0.745169    -0.680182
O      5.207418     3.631939     1.879985    -0.564775
O      0.287602     0.311450     4.362296    -0.612901
O     -1.482876    -0.569509     5.336809    -0.722143

The following XYZ coordinates are in angstroms. Other properties are in atomic units.
The sperically averaged electron density of each atom fit to a function of the form exp(a - br)
eigen_1, eigen_2 and eigen_3 are the three eigenvalues of traceless quadrupole moment tensor
  atom number  atomic symbol              X              Y              Z     net charge C6 coefficient C8 coefficient C10 coefficient fluctuating dipole atomic polarizability isotropic forcefield polarizability              a              b squared Pearson coefficient          <r^3>          <r^4>         wp_QDO          m_QDO          q_QDO       dipole_x       dipole_y       dipole_z         dipole            Qxy            Qxz            Qyz     Q(x^2-y^2)  Q(3z^2 - R^2)        eigen_1        eigen_2        eigen_3 static polarizability      alpha(xx)      alpha(xy)      alpha(xz)      alpha(yy)      alpha(yz)      alpha(zz) atomic spin moment
            1             La       1.727172       6.380408       5.795656       2.050343     176.717220 0.47113944E+04  0.18178211E+06                                22.321290                           19.920096       1.819929       2.186055                    0.999507      97.275862     258.136420       0.502620       0.315838      -1.260718       0.019142       0.004805       0.007875       0.021249      -0.062413      -0.000574      -0.124896      -0.248229      -0.317075      -0.159428      -0.075895       0.235323             24.413656      25.848927       2.973660      -1.443588      19.956120       1.829456      27.435921           0.000073
            2             La      -0.435074      -0.584922       2.140120       2.050338     176.718696 0.47114383E+04  0.18178425E+06                                22.321431                           19.920203       1.819915       2.186049                    0.999507      97.276108     258.137511       0.502618       0.315839      -1.260717      -0.019144      -0.004804      -0.007877       0.021251      -0.062415      -0.000567      -0.124901      -0.248241      -0.317096      -0.159432      -0.075903       0.235335             24.413825      25.849103       2.973684      -1.443618      19.956242       1.829455      27.436131           0.000036
            3              C      -0.719522       7.925409       0.853889       0.693626      24.118078 0.23149304E+03  0.47430547E+04                                 7.899788                            5.558285      -0.323379       1.972442                    0.998345      21.811502      62.493089       0.597325       0.500467      -0.996251      -0.020459      -0.008264      -0.004052       0.022434      -0.006718       0.016031       0.036111      -0.168975      -0.148983      -0.075720      -0.041473       0.117193              9.511215      14.056798       0.832012      -1.704610       5.120031      -1.574787       9.356818           0.000001
            4              C       3.637160      -0.091067       0.265055      -0.105590      59.807331 0.51451618E+03  0.12587886E+05                                13.053816                            7.762274       0.192978       2.035678                    0.999627      29.871409      86.954878       0.570088       0.439147      -1.052548      -0.072204      -0.011780       0.050445       0.088864      -0.030395       0.058510       0.018831      -0.162917       0.083804      -0.125203       0.049726       0.075477             17.168452      31.877429       4.120381     -10.001475       8.720828      -2.347097      10.907101          -0.000001
            5              C      -3.639214       1.498269       7.062047       0.681508      22.927652 0.23462409E+03  0.48231809E+04                                 7.602193                            5.595830      -0.486114       1.916061                    0.996680      22.107539      63.437892       0.595329       0.500481      -0.996285      -0.016344      -0.039206       0.001147       0.042492      -0.010554      -0.057467       0.007255       0.160217      -0.108711      -0.064282      -0.056004       0.120286              8.646148       5.320476       0.811168       2.062666      11.087971       1.126101       9.529997           0.000004
            6              C       0.844666       4.640142       0.318225      -0.075129      53.712104 0.50068425E+03  0.12118069E+05                                12.008875                            7.548774       0.462035       2.114920                    0.999789      29.344849      83.867108       0.592948       0.426796      -1.064302      -0.032948      -0.023108      -0.064721       0.076212      -0.057438      -0.030322      -0.085648      -0.040264      -0.237606      -0.137962       0.020103       0.117859             14.763669       9.275957       4.044493       6.325921      13.880134      10.178316      21.134914           0.000004
            7              C       1.246703       5.146912       1.311784      -0.167141      57.443619 0.53473941E+03  0.13173782E+05                                12.576636                            7.832257       0.329798       2.070049                    0.999684      30.426423      88.098893       0.577929       0.430193      -1.060840       0.024394       0.032548       0.070169       0.081106      -0.009838      -0.069475      -0.055654       0.103061      -0.212126      -0.125338       0.011251       0.114087             15.637973       9.865546       3.738941       7.010425      12.729999       9.870805      24.318373          -0.000002
            8              C       1.715895       5.708262       2.578334       0.745535      22.742333 0.21868992E+03  0.44246701E+04                                 7.615684                            5.432649      -0.516082       1.915283                    0.997642      21.405642      61.271340       0.598175       0.506088      -0.991852       0.012791       0.005785       0.020570       0.024904      -0.069816       0.003516      -0.025147      -0.046023      -0.210106      -0.076478      -0.034841       0.111319              8.876765       8.513698       2.434872       0.273403       6.242500       1.935392      11.874098          -0.000001
            9              C       2.011620      -2.129923       7.081887       0.693610      24.118763 0.23150049E+03  0.47432441E+04                                 7.899936                            5.558374      -0.323391       1.972431                    0.998345      21.811831      62.494213       0.597321       0.500466      -0.996251       0.020462       0.008265       0.004051       0.022437      -0.006719       0.016030       0.036110      -0.168975      -0.148985      -0.075719      -0.041474       0.117194              9.511428      14.057178       0.832048      -1.704705       5.120120      -1.574826       9.356986           0.000001
           10              C       0.691474      -2.339917       7.670721      -0.105452      59.798815 0.51443273E+03  0.12585281E+05                                13.052429                            7.761496       0.193245       2.035790                    0.999627      29.869115      86.945041       0.570136       0.439130      -1.052562       0.072199       0.011780      -0.050441       0.088858      -0.030393       0.058509       0.018829      -0.162908       0.083804      -0.125198       0.049726       0.075471             17.166584      31.873837       4.119916     -10.000376       8.719916      -2.346811      10.905999           0.000006
           11              C       4.931312       4.297217       0.873729       0.681507      22.927660 0.23462414E+03  0.48231820E+04                                 7.602193                            5.595830      -0.486112       1.916062                    0.996680      22.107541      63.437886       0.595330       0.500481      -0.996285       0.016343       0.039206      -0.001147       0.042492      -0.010554      -0.057467       0.007255       0.160218      -0.108709      -0.064283      -0.056004       0.120286              8.646148       5.320478       0.811170       2.062666      11.087970       1.126100       9.529997           0.000004
           12              C       0.447432       1.155344       7.617551      -0.075130      53.712153 0.50068468E+03  0.12118081E+05                                12.008878                            7.548775       0.462036       2.114919                    0.999789      29.344868      83.867157       0.592948       0.426796      -1.064302       0.032948       0.023109       0.064720       0.076212      -0.057438      -0.030323      -0.085648      -0.040260      -0.237606      -0.137963       0.020106       0.117857             14.763674       9.275968       4.044501       6.325926      13.880136      10.178316      21.134917           0.000006
           13              C       0.045395       0.648574       6.623992      -0.167143      57.443726 0.53474047E+03  0.13173814E+05                                12.576645                            7.832261       0.329805       2.070050                    0.999684      30.426464      88.099011       0.577930       0.430192      -1.060840      -0.024394      -0.032547      -0.070170       0.081106      -0.009836      -0.069476      -0.055655       0.103061      -0.212124      -0.125338       0.011250       0.114088             15.637985       9.865559       3.738950       7.010427      12.730006       9.870811      24.318389          -0.000006
           14              C      -0.423797       0.087224       5.357442       0.745534      22.742377 0.21869033E+03  0.44246807E+04                                 7.615693                            5.432654      -0.516087       1.915280                    0.997642      21.405667      61.271428       0.598175       0.506088      -0.991852      -0.012791      -0.005784      -0.020570       0.024904      -0.069816       0.003516      -0.025147      -0.046022      -0.210107      -0.076478      -0.034841       0.111319              8.876777       8.513710       2.434876       0.273400       6.242507       1.935395      11.874114          -0.000001
           15              O      -1.718279       7.985112       0.089674      -0.686732      48.107283 0.71543667E+03  0.18479905E+05                                10.579359                            8.344946       0.126830       2.060040                    0.994708      30.057539      82.010300       0.649637       0.365012      -1.133798       0.046283      -0.031046       0.028103       0.062416      -0.009640       0.055268       0.032084      -0.047091      -0.181414      -0.098592       0.035747       0.062844             12.315965      18.799963      -0.834155       4.146888       7.982465      -1.836928      10.165469           0.000001
           16              O       2.206369      -0.536368       2.083935      -0.556473      32.743931 0.49177424E+03  0.11534960E+05                                 8.063165                            6.818204       0.766046       2.310678                    0.996375      26.987797      69.550321       0.736632       0.354491      -1.145218       0.070078      -0.009718       0.018010       0.073005      -0.015071      -0.015504      -0.005754      -0.158982       0.153919      -0.108162       0.049665       0.058497              8.867356       7.802017       0.079902      -1.968111       5.831763      -1.691484      12.968288          -0.000006
           17              O      -3.732087       0.255355       7.190607      -0.680181      45.239982 0.68792345E+03  0.17587691E+05                                10.082384                            8.144913       0.418236       2.143138                    0.997125      30.138011      81.684494       0.662481       0.361630      -1.136969      -0.017851       0.092814       0.045857       0.105053       0.002565      -0.042397      -0.012186       0.016274      -0.214677      -0.086474       0.027395       0.059079             11.394466       7.526651       1.451841       0.012337      19.882170       1.771224       6.774577          -0.000002
           18              O      -3.915320       2.163547       6.055791      -0.564776      30.260630 0.47854539E+03  0.11162613E+05                                 7.528230                            6.661397       0.685768       2.237848                    0.999731      28.020904      72.313043       0.755135       0.347727      -1.149282       0.001419      -0.008029      -0.002734       0.008599      -0.040094      -0.041645      -0.086551       0.155284       0.050838      -0.149452       0.056708       0.092745              7.833475       5.794858      -0.983199       1.664544       7.555602      -2.664825      10.149966          -0.000014
           19              O       1.004496       5.484036       3.573480      -0.612903      34.676985 0.49374760E+03  0.11595781E+05                                 8.357148                            6.785915       0.694149       2.272052                    0.997649      27.550405      71.103493       0.745707       0.349738      -1.148798      -0.056935      -0.027024      -0.079094       0.101132      -0.046281      -0.044799      -0.028684      -0.008436      -0.044105      -0.080973       0.025190       0.055784              9.414955       7.628865       0.437223      -3.316259       5.646194       0.103533      14.969807          -0.000009
           20              O       2.774974       6.364995       2.598967      -0.722142      46.227723 0.72261172E+03  0.18725862E+05                                10.213718                            8.364714       0.291292       2.090961                    0.996982      30.900291      84.653079       0.650940       0.363102      -1.134438      -0.062498      -0.073401      -0.036099       0.102941      -0.027799       0.001219      -0.019738      -0.025341      -0.287611      -0.098360       0.018168       0.080192             11.241255      15.657824       5.247783       0.721451       9.671838       1.013836       8.394103          -0.000010
           21              O       3.010377      -2.189626       7.846102      -0.686733      48.107581 0.71544337E+03  0.18480130E+05                                10.579411                            8.344998       0.126804       2.060030                    0.994707      30.057670      82.010903       0.649633       0.365013      -1.133797      -0.046281       0.031046      -0.028105       0.062415      -0.009640       0.055269       0.032084      -0.047095      -0.181408      -0.098591       0.035746       0.062845             12.316014      18.799964      -0.834170       4.146915       7.982520      -1.836957      10.165558           0.000002
           22              O      -0.914271       6.331854       5.851841      -0.556475      32.744250 0.49178088E+03  0.11535161E+05                                 8.063227                            6.818262       0.766015       2.310666                    0.996375      26.987934      69.550924       0.736626       0.354492      -1.145216      -0.070075       0.009718      -0.018009       0.073002      -0.015073      -0.015500      -0.005753      -0.158986       0.153923      -0.108164       0.049667       0.058497              8.867418       7.802068       0.079890      -1.968090       5.831809      -1.691493      12.968378          -0.000008
           23              O       5.024185       5.540131       0.745169      -0.680182      45.240009 0.68792376E+03  0.17587700E+05                                10.082387                            8.144914       0.418238       2.143138                    0.997125      30.138024      81.684533       0.662481       0.361630      -1.136969       0.017850      -0.092814      -0.045857       0.105052       0.002565      -0.042396      -0.012186       0.016273      -0.214674      -0.086473       0.027395       0.059078             11.394471       7.526656       1.451849       0.012336      19.882176       1.771222       6.774579          -0.000005
           24              O       5.207418       3.631939       1.879985      -0.564775      30.260628 0.47854525E+03  0.11162609E+05                                 7.528230                            6.661396       0.685764       2.237847                    0.999731      28.020904      72.313039       0.755135       0.347727      -1.149282      -0.001419       0.008030       0.002734       0.008600      -0.040091      -0.041644      -0.086551       0.155285       0.050838      -0.149451       0.056707       0.092745              7.833475       5.794859      -0.983197       1.664544       7.555601      -2.664826      10.149965          -0.000010
           25              O       0.287602       0.311450       4.362296      -0.612901      34.676946 0.49374676E+03  0.11595756E+05                                 8.357142                            6.785909       0.694155       2.272054                    0.997649      27.550387      71.103429       0.745707       0.349738      -1.148798       0.056936       0.027024       0.079094       0.101133      -0.046281      -0.044799      -0.028684      -0.008438      -0.044105      -0.080974       0.025190       0.055784              9.414949       7.628864       0.437223      -3.316259       5.646189       0.103532      14.969795          -0.000003
           26              O      -1.482876      -0.569509       5.336809      -0.722143      46.227758 0.72261242E+03  0.18725885E+05                                10.213724                            8.364718       0.291290       2.090960                    0.996982      30.900309      84.653149       0.650940       0.363102      -1.134437       0.062499       0.073401       0.036099       0.102941      -0.027798       0.001220      -0.019738      -0.025341      -0.287609      -0.098359       0.018168       0.080191             11.241261      15.657825       5.247788       0.721450       9.671845       1.013836       8.394112          -0.000010

******************************************************
Auxiliary information for the entire system
The total spin magnetic moment of the unit cell is   0.000049
The total net atomic charge of the unit cell is   -0.000000
Accuracy of reproducing the electrostatic potential in the unit cell:
  The inner radius (bohr) =    5.0000
  The outer radius (bohr) =   12.0000
  Valid grid points have density less than (e/(bohr^3)) =    0.0001
  The number of valid grid points were=         6150
  The rms potential error without charges in kcal/mol is=      9.64724
  The rms potential error with partial charges in kcal/mol is=      1.22414
  The RRMSE value at monopole order=      0.12689
  The rms potential error with partial charges and cloud penetration in kcal/mol is=      1.22936
  The RRMSE value at monopole order with cloud penetration is=      0.12743
  The rms potential error with partial charges and atomic dipoles in kcal/mol is=      0.80463
  The RRMSE value at dipole order=      0.08341
  The rms potential error with partial charges, atomic dipoles and cloud penetration in kcal/mol is=      0.79103
  The RRMSE value at dipole order with cloud penetration=      0.08200

******************************************************
The electron densities and ab initio electrostatic potential were computed in VASP using the PBE functional and
projector augmented wave method. See the main text of the journal article for a description of computational details.
The atomic charges, dipoles, and quadrupoles were computed with the DDEC6 method as described in
(a) T. A. Manz and N. Gabaldon Limas, RSC Adv. 6 (2016) 47771-47801 DOI: 10.1039/c6ra04656h
(b) N. Gabaldon Limas and T. A. Manz, RSC Adv. 8 (2018) 2678-2707 DOI: 10.1039/c7ra11829e.
For each atom in the material, the electron cloud parameters were fit to the spherically averaged atom-in-material
electron density using radial positions for which this density was between 10^-4 and 10^-2 electrons per cubic bohr.
The polarizabilities, dispersion coefficients, and quantum Drude oscillator (QDO) parameters were fit using the MCLF method.
The magnetic structure of the system was optimized in VASP from the default ferromagnetic initial guess using spin polarization.
The atomic spin moments (ASMs) were computed on this optimized magnetic structure using the DDEC6 partition as inputs
to the method of T. A. Manz and D. S. Sholl, J. Chem. Theory Comput. 7 (2011) 4146-4164 DOI: 10.1021/ct200539n.
The RMSE and RRMSE were computed using a uniform grid with Ewald summation.
