# Supplementary material for: A collection of forcefield precursors for metal–organic frameworks
Source: RSC Adv. 2019 Nov 13;9(63):36492–507. doi: 10.1039/c9ra07327b (PMC9075174; doi:10.1039/c9ra07327b)
Supplement: RA-009-C9RA07327B-s4519 [file RA-009-C9RA07327B-s4519.xyz]

   26
jmolscript: load "" {1 1 1} spacegroup "x,y,z" unitcell [{      8.304000     0.000000     0.000000 }, {     -3.022339     8.188007     0.000000 }, {     -3.979689    -2.421852     7.906582 }]
Ce     1.726219     6.349806     5.785958     2.042002
Ce    -0.424247    -0.583651     2.120624     2.041923
C     -0.714580     7.893268     0.849958     0.699821
C      3.634404    -0.080498     0.260127    -0.104248
C     -3.651271     1.490187     7.038439     0.683703
C      0.849120     4.614747     0.315473    -0.077247
C      1.272140     5.121510     1.310121    -0.164169
C      1.765306     5.684814     2.558570     0.758338
C      2.016552    -2.127113     7.056624     0.699851
C      0.689907    -2.341354     7.646455    -0.104173
C      4.953243     4.275968     0.868143     0.683716
C      0.452852     1.151408     7.591109    -0.077228
C      0.029832     0.644645     6.596461    -0.164190
C     -0.463334     0.081341     5.348012     0.758319
O     -1.716065     7.958062     0.087763    -0.699486
O      2.193920    -0.535116     2.073106    -0.556048
O     -3.761858     0.239036     7.164154    -0.685152
O     -3.919307     2.142385     6.031931    -0.551808
O      1.066890     5.478620     3.565868    -0.622133
O      2.823660     6.332209     2.551454    -0.723493
O      3.018037    -2.191907     7.818819    -0.699473
O     -0.891948     6.301271     5.833476    -0.556086
O      5.063830     5.527119     0.742428    -0.685197
O      5.221279     3.623770     1.874651    -0.551870
O      0.235082     0.287535     4.340714    -0.622050
O     -1.521688    -0.566054     5.355128    -0.723623

The following XYZ coordinates are in angstroms. Other properties are in atomic units.
The sperically averaged electron density of each atom fit to a function of the form exp(a - br)
eigen_1, eigen_2 and eigen_3 are the three eigenvalues of traceless quadrupole moment tensor
  atom number  atomic symbol              X              Y              Z     net charge C6 coefficient C8 coefficient C10 coefficient fluctuating dipole atomic polarizability isotropic forcefield polarizability              a              b squared Pearson coefficient          <r^3>          <r^4>         wp_QDO          m_QDO          q_QDO       dipole_x       dipole_y       dipole_z         dipole            Qxy            Qxz            Qyz     Q(x^2-y^2)  Q(3z^2 - R^2)        eigen_1        eigen_2        eigen_3 static polarizability      alpha(xx)      alpha(xy)      alpha(xz)      alpha(yy)      alpha(yz)      alpha(zz) atomic spin moment
            1             Ce       1.726219       6.349806       5.785958       2.042002     190.495759 0.51098890E+04  0.19970731E+06                                22.209863                           19.675198       1.740103       2.191482                    0.998158      93.656567     244.121971       0.551652       0.284091      -1.304230       0.015790       0.020612       0.017375       0.031242      -0.037941       0.008146      -0.098485      -0.195248      -0.233834      -0.117013      -0.064062       0.181075             24.395684      25.799543       3.064119      -1.574250      19.876452       1.817186      27.511058           1.032591
            2             Ce      -0.424247      -0.583651       2.120624       2.041923     190.525499 0.51109602E+04  0.19975428E+06                                22.207595                           19.673299       1.741466       2.191773                    0.998159      93.691608     244.195000       0.551861       0.283977      -1.304396      -0.015219      -0.020509      -0.018159       0.031337      -0.034684       0.014702      -0.096744      -0.196578      -0.252822      -0.120236      -0.062042       0.182279             24.393134      25.796515       3.063844      -1.574826      19.873999       1.816929      27.508887           1.032516
            3              C      -0.714580       7.893268       0.849958       0.699821      23.869470 0.22898950E+03  0.46803402E+04                                 7.858324                            5.534463      -0.332369       1.972082                    0.998191      21.712924      62.192049       0.597417       0.501611      -0.995402      -0.021098      -0.008464      -0.006048       0.023523      -0.007552       0.016970       0.037377      -0.169051      -0.149142      -0.077124      -0.040678       0.117803              9.463034      14.019894       0.813623      -1.689975       5.104681      -1.575814       9.264527           0.000426
            4              C       3.634404      -0.080498       0.260127      -0.104248      58.964145 0.50882315E+03  0.12410209E+05                                12.937129                            7.715198       0.207866       2.042249                    0.999612      29.726447      86.312632       0.572447       0.438691      -1.053145      -0.074053      -0.008657       0.049550       0.089521      -0.031130       0.059741       0.017032      -0.157518       0.091604      -0.124650       0.053535       0.071115             17.004816      31.725605       3.912237      -9.795845       8.593497      -2.230563      10.695347          -0.000299
            5              C      -3.651271       1.490187       7.038439       0.683703      22.823514 0.23308753E+03  0.47844326E+04                                 7.587991                            5.583293      -0.495452       1.915050                    0.996571      22.033508      63.208537       0.594979       0.501526      -0.995619      -0.015948      -0.040822       0.003464       0.043963      -0.011945      -0.057820       0.008134       0.154549      -0.109709      -0.062719      -0.055681       0.118401              8.635108       5.363229       0.900495       2.104724      11.014330       1.147624       9.527767          -0.000119
            6              C       0.849120       4.614747       0.315473      -0.077247      54.286547 0.50567091E+03  0.12262473E+05                                12.071681                            7.573435       0.470223       2.116215                    0.999778      29.402947      83.965724       0.593809       0.425353      -1.065781      -0.033684      -0.021468      -0.061282       0.073151      -0.058672      -0.032234      -0.083203      -0.045965      -0.234075      -0.136697       0.018510       0.118186             14.858220       9.537872       4.231315       6.579229      13.949164      10.181580      21.087622          -0.000880
            7              C       1.272140       5.121510       1.310121      -0.164169      57.456620 0.53266597E+03  0.13101081E+05                                12.553586                            7.798969       0.361363       2.080591                    0.999719      30.292727      87.445714       0.581572       0.428204      -1.062789       0.025281       0.033028       0.067302       0.079117      -0.012455      -0.075624      -0.055519       0.104299      -0.206940      -0.128252       0.010198       0.118054             15.629710      10.121662       3.932980       7.287751      12.714884       9.813531      24.052583          -0.001153
            8              C       1.765306       5.684814       2.558570       0.758338      22.283050 0.21196552E+03  0.42593232E+04                                 7.533875                            5.363149      -0.546329       1.911044                    0.997264      21.183544      60.616671       0.598997       0.508869      -0.989550       0.012899       0.005541       0.023109       0.027039      -0.072300       0.001373      -0.025259      -0.047524      -0.208710      -0.077204      -0.036174       0.113378              8.782825       8.469959       2.411301       0.250162       6.146716       1.884914      11.731801           0.000115
            9              C       2.016552      -2.127113       7.056624       0.699851      23.869870 0.22899275E+03  0.46804110E+04                                 7.858405                            5.534500      -0.332818       1.971934                    0.998189      21.712780      62.191132       0.597417       0.501610      -0.995405       0.021114       0.008467       0.006038       0.023536      -0.007507       0.016986       0.037351      -0.169042      -0.149179      -0.077123      -0.040667       0.117791              9.463164      14.020287       0.813679      -1.689857       5.104700      -1.575807       9.264506           0.000423
           10              C       0.689907      -2.341354       7.646455      -0.104173      58.958990 0.50877524E+03  0.12408698E+05                                12.936218                            7.714701       0.208032       2.042310                    0.999613      29.725141      86.306520       0.572483       0.438676      -1.053158       0.074048       0.008646      -0.049550       0.089516      -0.031137       0.059749       0.017030      -0.157502       0.091586      -0.124649       0.053539       0.071110             17.003582      31.723120       3.912018      -9.795184       8.592940      -2.230430      10.694687          -0.000306
           11              C       4.953243       4.275968       0.868143       0.683716      22.823350 0.23308521E+03  0.47843522E+04                                 7.587908                            5.583241      -0.495511       1.915037                    0.996570      22.032889      63.205638       0.594988       0.501521      -0.995626       0.015950       0.040831      -0.003457       0.043972      -0.011935      -0.057806       0.008144       0.154532      -0.109677      -0.062723      -0.055656       0.118379              8.635017       5.363165       0.900518       2.104702      11.014219       1.147590       9.527666          -0.000118
           12              C       0.452852       1.151408       7.591109      -0.077228      54.285026 0.50565516E+03  0.12261981E+05                                12.071423                            7.573301       0.470254       2.116229                    0.999778      29.402471      83.963652       0.593817       0.425351      -1.065783       0.033680       0.021468       0.061278       0.073146      -0.058658      -0.032242      -0.083200      -0.045968      -0.234052      -0.136690       0.018519       0.118172             14.857885       9.537739       4.231181       6.579155      13.948574      10.181229      21.087343          -0.000872
           13              C       0.029832       0.644645       6.596461      -0.164190      57.456951 0.53266342E+03  0.13101001E+05                                12.553605                            7.798935       0.361398       2.080604                    0.999718      30.292681      87.445501       0.581575       0.428202      -1.062790      -0.025287      -0.033032      -0.067310       0.079128      -0.012445      -0.075625      -0.055532       0.104294      -0.206992      -0.128269       0.010209       0.118060             15.629759      10.121663       3.932953       7.287788      12.714727       9.813518      24.052887          -0.001141
           14              C      -0.463334       0.081341       5.348012       0.758319      22.284964 0.21198621E+03  0.42598681E+04                                 7.534331                            5.363425      -0.547052       1.910788                    0.997258      21.185367      60.623974       0.598976       0.508871      -0.989543      -0.012905      -0.005525      -0.023085       0.027018      -0.072305       0.001341      -0.025292      -0.047540      -0.208844      -0.077272      -0.036136       0.113408              8.783378       8.470490       2.411446       0.250161       6.147054       1.885030      11.732592           0.000111
           15              O      -1.716065       7.958062       0.087763      -0.699486      50.016001 0.74597476E+03  0.19490548E+05                                10.885634                            8.545780       0.092743       2.040179                    0.995284      30.598211      84.238674       0.638551       0.367122      -1.131037       0.043569      -0.031358       0.027263       0.060207      -0.010560       0.055285       0.036248      -0.050189      -0.201482      -0.104716       0.035916       0.068800             12.713563      19.390685      -0.905663       4.236767       8.256587      -1.996348      10.493417          -0.004157
           16              O       2.193920      -0.535116       2.073106      -0.556048      32.620994 0.48973492E+03  0.11478120E+05                                 8.042777                            6.804412       0.760827       2.308344                    0.996558      26.996166      69.602468       0.737131       0.354529      -1.144896       0.072151      -0.010158       0.017768       0.074998      -0.014902      -0.012776      -0.004818      -0.158974       0.151387      -0.107203       0.049462       0.057742              8.834499       7.819040       0.099506      -1.918605       5.812717      -1.703419      12.871740          -0.004559
           17              O      -3.761858       0.239036       7.164154      -0.685152      46.165702 0.70475900E+03  0.18126826E+05                                10.227524                            8.249541       0.348461       2.117683                    0.996855      30.335654      82.459969       0.657620       0.362118      -1.136619      -0.019076       0.093173       0.048703       0.106851       0.003773      -0.043342      -0.015983       0.013461      -0.220353      -0.089413       0.029094       0.060319             11.581895       7.688199       1.617580      -0.004808      20.213336       1.810702       6.844148          -0.007924
           18              O      -3.919307       2.142385       6.031931      -0.551808      29.299693 0.45914757E+03  0.10598019E+05                                 7.356847                            6.514562       0.718762       2.254687                    0.999727      27.645714      70.928968       0.765569       0.346617      -1.150407       0.001260      -0.012441      -0.000799       0.012530      -0.040914      -0.044958      -0.079891       0.156633       0.048185      -0.145478       0.049677       0.095801              7.651463       5.659412      -0.949499       1.611713       7.361339      -2.588087       9.933639          -0.003172
           19              O       1.066890       5.478620       3.565868      -0.622133      35.604745 0.50400230E+03  0.11900221E+05                                 8.513548                            6.860162       0.671674       2.260765                    0.997909      27.761091      71.891183       0.740826       0.350161      -1.148199      -0.057910      -0.028740      -0.082533       0.104839      -0.045264      -0.041944      -0.027555      -0.007028      -0.053866      -0.077755       0.021931       0.055824              9.639484       7.647604       0.393012      -3.343588       5.700317       0.231546      15.570530          -0.006578
           20              O       2.823660       6.332209       2.551454      -0.723493      47.111335 0.73565722E+03  0.19167914E+05                                10.366762                            8.466356       0.225050       2.066195                    0.997158      31.139789      85.812148       0.643366       0.365383      -1.131568      -0.064156      -0.075537      -0.033501       0.104614      -0.034150      -0.000213      -0.022414      -0.029220      -0.286176      -0.098710       0.011951       0.086759             11.407472      16.055732       5.341159       0.484146       9.758587       0.876333       8.408096          -0.004157
           21              O       3.018037      -2.191907       7.818819      -0.699473      50.001107 0.74570558E+03  0.19481343E+05                                10.882530                            8.543458       0.094873       2.040864                    0.995297      30.594806      84.218768       0.638739       0.367055      -1.131112      -0.043576       0.031387      -0.027317       0.060252      -0.010466       0.055161       0.036144      -0.050319      -0.201560      -0.104588       0.035768       0.068821             12.709818      19.384844      -0.905296       4.235844       8.254166      -1.995501      10.490445          -0.004126
           22              O      -0.891948       6.301271       5.833476      -0.556086      32.625975 0.48983219E+03  0.11481029E+05                                 8.043739                            6.805241       0.760044       2.308065                    0.996552      26.997917      69.610053       0.737058       0.354545      -1.144877      -0.072222       0.010184      -0.017739       0.075062      -0.014868      -0.012685      -0.004817      -0.159004       0.151546      -0.107222       0.049476       0.057747              8.835550       7.820225       0.099537      -1.918885       5.813382      -1.703602      12.873044          -0.004572
           23              O       5.063830       5.527119       0.742428      -0.685197      46.155731 0.70457603E+03  0.18120716E+05                                10.225512                            8.248026       0.349820       2.118121                    0.996861      30.333460      82.447430       0.657741       0.362079      -1.136663       0.019021      -0.093166      -0.048657       0.106814       0.003655      -0.043319      -0.015970       0.013532      -0.220200      -0.089360       0.029108       0.060251             11.579524       7.686756       1.617351      -0.004826      20.208965       1.810112       6.842850          -0.007854
           24              O       5.221279       3.623770       1.874651      -0.551870      29.299616 0.45914752E+03  0.10598008E+05                                 7.356790                            6.514529       0.718819       2.254695                    0.999727      27.646008      70.929483       0.765577       0.346613      -1.150411      -0.001267       0.012461       0.000804       0.012551      -0.040884      -0.044938      -0.079896       0.156593       0.048185      -0.145451       0.049680       0.095771              7.651403       5.659390      -0.949457       1.611700       7.361180      -2.588000       9.933637          -0.003266
           25              O       0.235082       0.287535       4.340714      -0.622050      35.611936 0.50411756E+03  0.11903751E+05                                 8.515092                            6.861278       0.668652       2.259754                    0.997903      27.762670      71.900239       0.740704       0.350195      -1.148158       0.057934       0.028757       0.082495       0.104827      -0.045322      -0.041984      -0.027538      -0.007042      -0.053469      -0.077793       0.021961       0.055833              9.641338       7.648948       0.393104      -3.344296       5.701236       0.231629      15.573832          -0.006597
           26              O      -1.521688      -0.566054       5.355128      -0.723623      47.116557 0.73575432E+03  0.19171061E+05                                10.367380                            8.466786       0.226035       2.066486                    0.997150      31.142038      85.819495       0.643365       0.365372      -1.131577       0.064161       0.075495       0.033468       0.104576      -0.034168       0.000026      -0.022296      -0.029452      -0.286661      -0.098812       0.011904       0.086908             11.408175      16.056920       5.341549       0.483923       9.759078       0.876254       8.408527          -0.004131

******************************************************
Auxiliary information for the entire system
The total spin magnetic moment of the unit cell is   2.000199
The total net atomic charge of the unit cell is   -0.000001
Accuracy of reproducing the electrostatic potential in the unit cell:
  The inner radius (bohr) =    5.0000
  The outer radius (bohr) =   12.0000
  Valid grid points have density less than (e/(bohr^3)) =    0.0001
  The number of valid grid points were=         6004
  The rms potential error without charges in kcal/mol is=      8.82644
  The rms potential error with partial charges in kcal/mol is=      1.31603
  The RRMSE value at monopole order=      0.14910
  The rms potential error with partial charges and cloud penetration in kcal/mol is=      1.32189
  The RRMSE value at monopole order with cloud penetration is=      0.14976
  The rms potential error with partial charges and atomic dipoles in kcal/mol is=      0.81743
  The RRMSE value at dipole order=      0.09261
  The rms potential error with partial charges, atomic dipoles and cloud penetration in kcal/mol is=      0.80642
  The RRMSE value at dipole order with cloud penetration=      0.09136

******************************************************
The electron densities and ab initio electrostatic potential were computed in VASP using the PBE functional and
projector augmented wave method. See the main text of the journal article for a description of computational details.
The atomic charges, dipoles, and quadrupoles were computed with the DDEC6 method as described in
(a) T. A. Manz and N. Gabaldon Limas, RSC Adv. 6 (2016) 47771-47801 DOI: 10.1039/c6ra04656h
(b) N. Gabaldon Limas and T. A. Manz, RSC Adv. 8 (2018) 2678-2707 DOI: 10.1039/c7ra11829e.
For each atom in the material, the electron cloud parameters were fit to the spherically averaged atom-in-material
electron density using radial positions for which this density was between 10^-4 and 10^-2 electrons per cubic bohr.
The polarizabilities, dispersion coefficients, and quantum Drude oscillator (QDO) parameters were fit using the MCLF method.
The magnetic structure of the system was optimized in VASP from the default ferromagnetic initial guess using spin polarization.
The atomic spin moments (ASMs) were computed on this optimized magnetic structure using the DDEC6 partition as inputs
to the method of T. A. Manz and D. S. Sholl, J. Chem. Theory Comput. 7 (2011) 4146-4164 DOI: 10.1021/ct200539n.
The RMSE and RRMSE were computed using a uniform grid with Ewald summation.
