# Supplementary material for: A collection of forcefield precursors for metal–organic frameworks
Source: RSC Adv. 2019 Nov 13;9(63):36492–507. doi: 10.1039/c9ra07327b (PMC9075174; doi:10.1039/c9ra07327b)
Supplement: RA-009-C9RA07327B-s4520 [file RA-009-C9RA07327B-s4520.xyz]

  704
jmolscript: load "" {1 1 1} spacegroup "x,y,z" unitcell [{     25.818600     0.000000     0.000000 }, {      0.000000    25.818600     0.000000 }, {      0.000000     0.000000    25.818600 }]
Ni     3.365455     5.930016     5.652466     0.973906
Ni    22.453145    19.888584     5.652466     0.973906
Ni    22.453145     5.930016    20.166134     0.965538
Ni     3.365455    19.888584    20.166134     0.976869
Ni     5.652466     3.365455     5.930016     0.973908
Ni     5.652466    22.453145    19.888584     0.977087
Ni    20.166134    22.453145     5.930016     0.973890
Ni    20.166134     3.365455    19.888584     0.976822
Ni     5.930016     5.652466     3.365455     0.973913
Ni    19.888584     5.652466    22.453145     0.977092
Ni     5.930016    20.166134    22.453145     0.965551
Ni    19.888584    20.166134     3.365455     0.973893
Ni    18.839316    16.274755    18.561766     0.973990
Ni     6.979284     9.543845    18.561766     0.974031
Ni    18.839316     9.543845     7.256834     0.973879
Ni     6.979284    16.274755     7.256834     0.973916
Ni    16.274755    18.561766    18.839316     0.973953
Ni     9.543845    18.561766     6.979284     0.973929
Ni     9.543845     7.256834    18.839316     0.974035
Ni    16.274755     7.256834     6.979284     0.973899
Ni    18.561766    18.839316    16.274755     0.973875
Ni    18.561766     6.979284     9.543845     0.974004
Ni     7.256834    18.839316     9.543845     0.974054
Ni     7.256834     6.979284    16.274755     0.973919
H      4.957171     7.273100    14.288013     0.110482
H      4.414981     6.557924    12.126996     0.130799
H      7.541613     3.983810    12.188961     0.133605
H      8.086386     4.696403    14.349978     0.112134
H      6.059625     4.035447    10.203511     0.117632
H      4.412399     6.206791    10.069254     0.125547
H      2.607679     0.351133     6.289411     0.117335
H      1.758247    23.864132     6.328139     0.114619
H      0.041310     3.441619     6.302320     0.111098
H     20.861429    18.545500    14.288013     0.110557
H     21.403619    19.260676    12.126996     0.130828
H     18.276987    21.834790    12.188961     0.133594
H     17.732214    21.122197    14.349978     0.112125
H     19.758975    21.783153    10.203511     0.117628
H     21.406201    19.611809    10.069254     0.125556
H     23.210921    25.467467     6.289411     0.117398
H     24.060353     1.954468     6.328139     0.114673
H     25.777290    22.376981     6.302320     0.111097
H     20.861429     7.273100    11.530587     0.110316
H     21.403619     6.557924    13.691604     0.130913
H     18.276987     3.983810    13.629639     0.133757
H     17.732214     4.696403    11.468622     0.111898
H     19.758975     4.035447    15.615089     0.117952
H     21.406201     6.206791    15.749346     0.124994
H     23.210921     0.351133    19.529189     0.117560
H     24.060353    23.864132    19.490461     0.114342
H     25.777290     3.441619    19.516280     0.110871
H      4.957171    18.545500    11.530587     0.110269
H      4.414981    19.260676    13.691604     0.130983
H      7.541613    21.834790    13.629639     0.133686
H      8.086386    21.122197    11.468622     0.111806
H      6.059625    21.783153    15.615089     0.117645
H      4.412399    19.611809    15.749346     0.124912
H      2.607679    25.467467    19.529189     0.117190
H      1.758247     1.954468    19.490461     0.114452
H      0.041310    22.376981    19.516280     0.111027
H     14.288013     4.957171     7.273100     0.110454
H     12.126996     4.414981     6.557924     0.130813
H     12.188961     7.541613     3.983810     0.133630
H     14.349978     8.086386     4.696403     0.112109
H     10.203511     6.059625     4.035447     0.117661
H     10.069254     4.412399     6.206791     0.125539
H      6.289411     2.607679     0.351133     0.117331
H      6.328139     1.758247    23.864132     0.114749
H      6.302320     0.041310     3.441619     0.111014
H     14.288013    20.861429    18.545500     0.110494
H     12.126996    21.403619    19.260676     0.130995
H     12.188961    18.276987    21.834790     0.133590
H     14.349978    17.732214    21.122197     0.111900
H     10.203511    19.758975    21.783153     0.117620
H     10.069254    21.406201    19.611809     0.125233
H      6.289411    23.210921    25.467467     0.117473
H      6.328139    24.060353     1.954468     0.114611
H      6.302320    25.777290    22.376981     0.111680
H     11.530587    20.861429     7.273100     0.110457
H     13.691604    21.403619     6.557924     0.130838
H     13.629639    18.276987     3.983810     0.133622
H     11.468622    17.732214     4.696403     0.112038
H     15.615089    19.758975     4.035447     0.117671
H     15.749346    21.406201     6.206791     0.125526
H     19.529189    23.210921     0.351133     0.117107
H     19.490461    24.060353    23.864132     0.114243
H     19.516280    25.777290     3.441619     0.110739
H     11.530587     4.957171    18.545500     0.110387
H     13.691604     4.414981    19.260676     0.131002
H     13.629639     7.541613    21.834790     0.133621
H     11.468622     8.086386    21.122197     0.111795
H     15.615089     6.059625    21.783153     0.117593
H     15.749346     4.412399    19.611809     0.124950
H     19.529189     2.607679    25.467467     0.117249
H     19.490461     1.758247     1.954468     0.114505
H     19.516280     0.041310    22.376981     0.111170
H      7.273100    14.288013     4.957171     0.110489
H      6.557924    12.126996     4.414981     0.130846
H      3.983810    12.188961     7.541613     0.133598
H      4.696403    14.349978     8.086386     0.112038
H      4.035447    10.203511     6.059625     0.117634
H      6.206791    10.069254     4.412399     0.125549
H      0.351133     6.289411     2.607679     0.117278
H     23.864132     6.328139     1.758247     0.114672
H      3.441619     6.302320     0.041310     0.111064
H     18.545500    14.288013    20.861429     0.110351
H     19.260676    12.126996    21.403619     0.130915
H     21.834790    12.188961    18.276987     0.133652
H     21.122197    14.349978    17.732214     0.112003
H     21.783153    10.203511    19.758975     0.117672
H     19.611809    10.069254    21.406201     0.125190
H     25.467467     6.289411    23.210921     0.117567
H      1.954468     6.328139    24.060353     0.114715
H     22.376981     6.302320    25.777290     0.111623
H      7.273100    11.530587    20.861429     0.110326
H      6.557924    13.691604    21.403619     0.130868
H      3.983810    13.629639    18.276987     0.133727
H      4.696403    11.468622    17.732214     0.111925
H      4.035447    15.615089    19.758975     0.117925
H      6.206791    15.749346    21.406201     0.124997
H      0.351133    19.529189    23.210921     0.117867
H     23.864132    19.490461    24.060353     0.114854
H      3.441619    19.516280    25.777290     0.111169
H     18.545500    11.530587     4.957171     0.110560
H     19.260676    13.691604     4.414981     0.130868
H     21.834790    13.629639     7.541613     0.133587
H     21.122197    11.468622     8.086386     0.112016
H     21.783153    15.615089     6.059625     0.117629
H     19.611809    15.749346     4.412399     0.125554
H     25.467467    19.529189     2.607679     0.117223
H      1.954468    19.490461     1.758247     0.114495
H     22.376981    19.516280     0.041310     0.111102
H     20.182400    17.866471     1.378713     0.110432
H     19.467224    17.324281    25.036296     0.130877
H     16.893110    20.450913    25.098261     0.133742
H     17.605703    20.995686     1.440678     0.112082
H     16.944747    18.968925    23.112811     0.117717
H     19.116091    17.321699    22.978554     0.125580
H     13.260433    15.516979    19.198711     0.117404
H     10.954832    14.667547    19.237439     0.114736
H     16.350919    12.950610    19.211620     0.111196
H      5.636200     7.952129     1.378713     0.110437
H      6.351376     8.494319    25.036296     0.130872
H      8.925490     5.367687    25.098261     0.133754
H      8.212897     4.822914     1.440678     0.112035
H      8.873853     6.849675    23.112811     0.117791
H      6.702509     8.496901    22.978554     0.125532
H     12.558167    10.301621    19.198711     0.117476
H     14.863768    11.151053    19.237439     0.114795
H      9.467681    12.867990    19.211620     0.111195
H     20.182400     7.952129    24.439887     0.109600
H     19.467224     8.494319     0.782304     0.129983
H     16.893110     5.367687     0.720339     0.132754
H     17.605703     4.822914    24.377922     0.111599
H     16.944747     6.849675     2.705789     0.117291
H     19.116091     8.496901     2.840046     0.125616
H     13.260433    10.301621     6.619889     0.117346
H     10.954832    11.151053     6.581161     0.114611
H     16.350919    12.867990     6.606980     0.111099
H      5.636200    17.866471    24.439887     0.110504
H      6.351376    17.324281     0.782304     0.130622
H      8.925490    20.450913     0.720339     0.133361
H      8.212897    20.995686    24.377922     0.111993
H      8.873853    18.968925     2.705789     0.117504
H      6.702509    17.321699     2.840046     0.125581
H     12.558167    15.516979     6.619889     0.117344
H     14.863768    14.667547     6.581161     0.114612
H      9.467681    12.950610     6.606980     0.111088
H     17.866471     1.378713    20.182400     0.109985
H     17.324281    25.036296    19.467224     0.130075
H     20.450913    25.098261    16.893110     0.132757
H     20.995686     1.440678    17.605703     0.111252
H     18.968925    23.112811    16.944747     0.117261
H     17.321699    22.978554    19.116091     0.125719
H     15.516979    19.198711    13.260433     0.117317
H     14.667547    19.237439    10.954832     0.114578
H     12.950610    19.211620    16.350919     0.111234
H      7.952129     1.378713     5.636200     0.110465
H      8.494319    25.036296     6.351376     0.130843
H      5.367687    25.098261     8.925490     0.133712
H      4.822914     1.440678     8.212897     0.112045
H      6.849675    23.112811     8.873853     0.117768
H      8.496901    22.978554     6.702509     0.125523
H     10.301621    19.198711    12.558167     0.117490
H     11.151053    19.237439    14.863768     0.114817
H     12.867990    19.211620     9.467681     0.111037
H      7.952129    24.439887    20.182400     0.109607
H      8.494319     0.782304    19.467224     0.130073
H      5.367687     0.720339    16.893110     0.132781
H      4.822914    24.377922    17.605703     0.111596
H      6.849675     2.705789    16.944747     0.117290
H      8.496901     2.840046    19.116091     0.125686
H     10.301621     6.619889    13.260433     0.117299
H     11.151053     6.581161    10.954832     0.114564
H     12.867990     6.606980    16.350919     0.111319
H     17.866471    24.439887     5.636200     0.110511
H     17.324281     0.782304     6.351376     0.130873
H     20.450913     0.720339     8.925490     0.133657
H     20.995686    24.377922     8.212897     0.112021
H     18.968925     2.705789     8.873853     0.117691
H     17.321699     2.840046     6.702509     0.125602
H     15.516979     6.619889    12.558167     0.117444
H     14.667547     6.581161    14.863768     0.114818
H     12.950610     6.606980     9.467681     0.111037
H      1.378713    20.182400    17.866471     0.110007
H     25.036296    19.467224    17.324281     0.130080
H     25.098261    16.893110    20.450913     0.132686
H      1.440678    17.605703    20.995686     0.111152
H     23.112811    16.944747    18.968925     0.117275
H     22.978554    19.116091    17.321699     0.125739
H     19.198711    13.260433    15.516979     0.117453
H     19.237439    10.954832    14.667547     0.114794
H     19.211620    16.350919    12.950610     0.111087
H      1.378713     5.636200     7.952129     0.110472
H     25.036296     6.351376     8.494319     0.130882
H     25.098261     8.925490     5.367687     0.133642
H      1.440678     8.212897     4.822914     0.112029
H     23.112811     8.873853     6.849675     0.117651
H     22.978554     6.702509     8.496901     0.125568
H     19.198711    12.558167    10.301621     0.117291
H     19.237439    14.863768    11.151053     0.114560
H     19.211620     9.467681    12.867990     0.111229
H     24.439887    20.182400     7.952129     0.110482
H      0.782304    19.467224     8.494319     0.130902
H      0.720339    16.893110     5.367687     0.133611
H     24.377922    17.605703     4.822914     0.112037
H      2.705789    16.944747     6.849675     0.117617
H      2.840046    19.116091     8.496901     0.125614
H      6.619889    13.260433    10.301621     0.117275
H      6.581161    10.954832    11.151053     0.114549
H      6.606980    16.350919    12.867990     0.111299
H     24.439887     5.636200    17.866471     0.110565
H      0.782304     6.351376    17.324281     0.130694
H      0.720339     8.925490    20.450913     0.133394
H     24.377922     8.212897    20.995686     0.111951
H      2.705789     8.873853    18.968925     0.117550
H      2.840046     6.702509    17.321699     0.125652
H      6.619889    12.558167    15.516979     0.117467
H      6.581161    14.863768    14.667547     0.114839
H      6.606980     9.467681    12.950610     0.111072
C      5.482580     6.604914    13.861490     0.095138
C      5.159331     6.180715    12.578047    -0.195383
C      5.927176     5.203481    11.955045     0.164279
C      7.018012     4.650704    12.615484    -0.200595
C      7.341261     5.074904    13.899185     0.095009
C      5.648077     4.826529    10.530632    -0.110380
C      4.910698     5.472769     9.726899    -0.209884
C      4.776441     5.145131     8.248268     0.649425
C      2.667836     3.000638     6.060658     0.628040
C      1.503933     2.025727     6.288895    -0.026176
C      1.715904     0.679287     6.290960    -0.168685
C      0.646498    25.584167     6.294058     0.092528
C      0.868280    24.198741     6.310582    -0.155658
C      0.201127     2.505179     6.301029    -0.118011
C     20.336020    19.213686    13.861490     0.095247
C     20.659269    19.637885    12.578047    -0.195332
C     19.891424    20.615119    11.955045     0.164277
C     18.800588    21.167896    12.615484    -0.200628
C     18.477339    20.743696    13.899185     0.094972
C     20.170523    20.992071    10.530632    -0.110384
C     20.907902    20.345831     9.726899    -0.209879
C     21.042159    20.673469     8.248268     0.649419
C     23.150764    22.817962     6.060658     0.628037
C     24.314667    23.792873     6.288895    -0.026105
C     24.102696    25.139313     6.290960    -0.168587
C     25.172102     0.234433     6.294058     0.092545
C     24.950320     1.619859     6.310582    -0.155552
C     25.617473    23.313421     6.301029    -0.117966
C     20.336020     6.604914    11.957110     0.094660
C     20.659269     6.180715    13.240553    -0.195470
C     19.891424     5.203481    13.863555     0.165001
C     18.800588     4.650704    13.203116    -0.200720
C     18.477339     5.074904    11.919415     0.094428
C     20.170523     4.826529    15.287968    -0.111946
C     20.907902     5.472769    16.091701    -0.208084
C     21.042159     5.145131    17.570332     0.648782
C     23.150764     3.000638    19.757942     0.627274
C     24.314667     2.025727    19.529705    -0.025161
C     24.102696     0.679287    19.527640    -0.168622
C     25.172102    25.584167    19.524542     0.092359
C     24.950320    24.198741    19.508018    -0.156589
C     25.617473     2.505179    19.517571    -0.119381
C      5.482580    19.213686    11.957110     0.094484
C      5.159331    19.637885    13.240553    -0.195442
C      5.927176    20.615119    13.863555     0.165269
C      7.018012    21.167896    13.203116    -0.200962
C      7.341261    20.743696    11.919415     0.094211
C      5.648077    20.992071    15.287968    -0.112816
C      4.910698    20.345831    16.091701    -0.208846
C      4.776441    20.673469    17.570332     0.649538
C      2.667836    22.817962    19.757942     0.628060
C      1.503933    23.792873    19.529705    -0.026339
C      1.715904    25.139313    19.527640    -0.169233
C      0.646498     0.234433    19.524542     0.092350
C      0.868280     1.619859    19.508018    -0.156051
C      0.201127    23.313421    19.517571    -0.117724
C     13.861490     5.482580     6.604914     0.095086
C     12.578047     5.159331     6.180715    -0.195378
C     11.955045     5.927176     5.203481     0.164340
C     12.615484     7.018012     4.650704    -0.200579
C     13.899185     7.341261     5.074904     0.094967
C     10.530632     5.648077     4.826529    -0.110453
C      9.726899     4.910698     5.472769    -0.209768
C      8.248268     4.776441     5.145131     0.649406
C      6.060658     2.667836     3.000638     0.628056
C      6.288895     1.503933     2.025727    -0.026369
C      6.290960     1.715904     0.679287    -0.168640
C      6.294058     0.646498    25.584167     0.092459
C      6.310582     0.868280    24.198741    -0.155627
C      6.301029     0.201127     2.505179    -0.118295
C     13.861490    20.336020    19.213686     0.094999
C     12.578047    20.659269    19.637885    -0.195301
C     11.955045    19.891424    20.615119     0.164811
C     12.615484    18.800588    21.167896    -0.200877
C     13.899185    18.477339    20.743696     0.094439
C     10.530632    20.170523    20.992071    -0.111839
C      9.726899    20.907902    20.345831    -0.208002
C      8.248268    21.042159    20.673469     0.648654
C      6.060658    23.150764    22.817962     0.627027
C      6.288895    24.314667    23.792873    -0.024059
C      6.290960    24.102696    25.139313    -0.169218
C      6.294058    25.172102     0.234433     0.092578
C      6.310582    24.950320     1.619859    -0.155633
C      6.301029    25.617473    23.313421    -0.117456
C     11.957110    20.336020     6.604914     0.095067
C     13.240553    20.659269     6.180715    -0.195370
C     13.863555    19.891424     5.203481     0.164381
C     13.203116    18.800588     4.650704    -0.200652
C     11.919415    18.477339     5.074904     0.094799
C     15.287968    20.170523     4.826529    -0.110556
C     16.091701    20.907902     5.472769    -0.209611
C     17.570332    21.042159     5.145131     0.649415
C     19.757942    23.150764     3.000638     0.628184
C     19.529705    24.314667     2.025727    -0.027224
C     19.527640    24.102696     0.679287    -0.168823
C     19.524542    25.172102    25.584167     0.092343
C     19.508018    24.950320    24.198741    -0.156753
C     19.517571    25.617473     2.505179    -0.119096
C     11.957110     5.482580    19.213686     0.094670
C     13.240553     5.159331    19.637885    -0.195393
C     13.863555     5.927176    20.615119     0.165192
C     13.203116     7.018012    21.167896    -0.201042
C     11.919415     7.341261    20.743696     0.094182
C     15.287968     5.648077    20.992071    -0.112753
C     16.091701     4.910698    20.345831    -0.208957
C     17.570332     4.776441    20.673469     0.649545
C     19.757942     2.667836    22.817962     0.628034
C     19.529705     1.503933    23.792873    -0.026006
C     19.527640     1.715904    25.139313    -0.169183
C     19.524542     0.646498     0.234433     0.092425
C     19.508018     0.868280     1.619859    -0.155784
C     19.517571     0.201127    23.313421    -0.117265
C      6.604914    13.861490     5.482580     0.095118
C      6.180715    12.578047     5.159331    -0.195363
C      5.203481    11.955045     5.927176     0.164329
C      4.650704    12.615484     7.018012    -0.200696
C      5.074904    13.899185     7.341261     0.094777
C      4.826529    10.530632     5.648077    -0.110545
C      5.472769     9.726899     4.910698    -0.209673
C      5.145131     8.248268     4.776441     0.649393
C      3.000638     6.060658     2.667836     0.628059
C      2.025727     6.288895     1.503933    -0.026386
C      0.679287     6.290960     1.715904    -0.168778
C     25.584167     6.294058     0.646498     0.092446
C     24.198741     6.310582     0.868280    -0.155794
C      2.505179     6.301029     0.201127    -0.118233
C     19.213686    13.861490    20.336020     0.094778
C     19.637885    12.578047    20.659269    -0.195440
C     20.615119    11.955045    19.891424     0.164824
C     21.167896    12.615484    18.800588    -0.200740
C     20.743696    13.899185    18.477339     0.094683
C     20.992071    10.530632    20.170523    -0.111815
C     20.345831     9.726899    20.907902    -0.208054
C     20.673469     8.248268    21.042159     0.648643
C     22.817962     6.060658    23.150764     0.627025
C     23.792873     6.288895    24.314667    -0.024075
C     25.139313     6.290960    24.102696    -0.169045
C      0.234433     6.294058    25.172102     0.092582
C      1.619859     6.310582    24.950320    -0.155457
C     23.313421     6.301029    25.617473    -0.117564
C      6.604914    11.957110    20.336020     0.094701
C      6.180715    13.240553    20.659269    -0.195517
C      5.203481    13.863555    19.891424     0.164920
C      4.650704    13.203116    18.800588    -0.200729
C      5.074904    11.919415    18.477339     0.094510
C      4.826529    15.287968    20.170523    -0.111883
C      5.472769    16.091701    20.907902    -0.208280
C      5.145131    17.570332    21.042159     0.648758
C      3.000638    19.757942    23.150764     0.627108
C      2.025727    19.529705    24.314667    -0.024169
C      0.679287    19.527640    24.102696    -0.168337
C     25.584167    19.524542    25.172102     0.092537
C     24.198741    19.508018    24.950320    -0.155254
C      2.505179    19.517571    25.617473    -0.118422
C     19.213686    11.957110     5.482580     0.095212
C     19.637885    13.240553     5.159331    -0.195326
C     20.615119    13.863555     5.927176     0.164329
C     21.167896    13.203116     7.018012    -0.200727
C     20.743696    11.919415     7.341261     0.094721
C     20.992071    15.287968     5.648077    -0.110553
C     20.345831    16.091701     4.910698    -0.209654
C     20.673469    17.570332     4.776441     0.649391
C     22.817962    19.757942     2.667836     0.628085
C     23.792873    19.529705     1.503933    -0.026404
C     25.139313    19.527640     1.715904    -0.168895
C      0.234433    19.524542     0.646498     0.092448
C      1.619859    19.508018     0.868280    -0.156057
C     23.313421    19.517571     0.201127    -0.118184
C     19.514214    18.391880     0.952190     0.094979
C     19.090015    18.068631    25.487347    -0.195321
C     18.112781    18.836476    24.864345     0.164443
C     17.560004    19.927312    25.524784    -0.200435
C     17.984204    20.250561     0.989885     0.094870
C     17.735829    18.557377    23.439932    -0.110504
C     18.382069    17.819998    22.636199    -0.209415
C     18.054431    17.685741    21.157568     0.649369
C     15.909938    15.577136    18.969958     0.627933
C     14.935027    14.413233    19.198195    -0.026165
C     13.588587    14.625204    19.200260    -0.168752
C     12.674867    13.555798    19.203358     0.092454
C     11.289441    13.777580    19.219882    -0.155634
C     15.414479    13.110427    19.210329    -0.117992
C      6.304386     7.426720     0.952190     0.094993
C      6.728585     7.749969    25.487347    -0.195344
C      7.705819     6.982124    24.864345     0.164467
C      8.258596     5.891288    25.524784    -0.200494
C      7.834396     5.568039     0.989885     0.094750
C      8.082771     7.261223    23.439932    -0.110539
C      7.436531     7.998602    22.636199    -0.209434
C      7.764169     8.132859    21.157568     0.649323
C      9.908662    10.241464    18.969958     0.627904
C     10.883573    11.405367    19.198195    -0.026158
C     12.230013    11.193396    19.200260    -0.168653
C     13.143733    12.262802    19.203358     0.092466
C     14.529159    12.041020    19.219882    -0.155540
C     10.404121    12.708173    19.210329    -0.118009
C     19.514214     7.426720    24.866410     0.094871
C     19.090015     7.749969     0.331253    -0.196548
C     18.112781     6.982124     0.954255     0.163334
C     17.560004     5.891288     0.293816    -0.201641
C     17.984204     5.568039    24.828715     0.095460
C     17.735829     7.261223     2.378668    -0.109533
C     18.382069     7.998602     3.182401    -0.211604
C     18.054431     8.132859     4.661032     0.649672
C     15.909938    10.241464     6.848642     0.628025
C     14.935027    11.405367     6.620405    -0.026060
C     13.588587    11.193396     6.618340    -0.168713
C     12.674867    12.262802     6.615242     0.092504
C     11.289441    12.041020     6.598718    -0.155712
C     15.414479    12.708173     6.608271    -0.117979
C      6.304386    18.391880    24.866410     0.095056
C      6.728585    18.068631     0.331253    -0.195742
C      7.705819    18.836476     0.954255     0.163898
C      8.258596    19.927312     0.293816    -0.201035
C      7.834396    20.250561    24.828715     0.094471
C      8.082771    18.557377     2.378668    -0.110182
C      7.436531    17.819998     3.182401    -0.210400
C      7.764169    17.685741     4.661032     0.649488
C      9.908662    15.577136     6.848642     0.628012
C     10.883573    14.413233     6.620405    -0.026141
C     12.230013    14.625204     6.618340    -0.168717
C     13.143733    13.555798     6.615242     0.092506
C     14.529159    13.777580     6.598718    -0.155728
C     10.404121    13.110427     6.608271    -0.118035
C     18.391880     0.952190    19.514214     0.095601
C     18.068631    25.487347    19.090015    -0.196350
C     18.836476    24.864345    18.112781     0.163322
C     19.927312    25.524784    17.560004    -0.201667
C     20.250561     0.989885    17.984204     0.094616
C     18.557377    23.439932    17.735829    -0.109491
C     17.819998    22.636199    18.382069    -0.211460
C     17.685741    21.157568    18.054431     0.649691
C     15.577136    18.969958    15.909938     0.627990
C     14.413233    19.198195    14.935027    -0.025999
C     14.625204    19.200260    13.588587    -0.168842
C     13.555798    19.203358    12.674867     0.092488
C     13.777580    19.219882    11.289441    -0.155777
C     13.110427    19.210329    15.414479    -0.117819
C      7.426720     0.952190     6.304386     0.095059
C      7.749969    25.487347     6.728585    -0.195362
C      6.982124    24.864345     7.705819     0.164396
C      5.891288    25.524784     8.258596    -0.200552
C      5.568039     0.989885     7.834396     0.094775
C      7.261223    23.439932     8.082771    -0.110495
C      7.998602    22.636199     7.436531    -0.209632
C      8.132859    21.157568     7.764169     0.649341
C     10.241464    18.969958     9.908662     0.627956
C     11.405367    19.198195    10.883573    -0.026233
C     11.193396    19.200260    12.230013    -0.168534
C     12.262802    19.203358    13.143733     0.092484
C     12.041020    19.219882    14.529159    -0.155496
C     12.708173    19.210329    10.404121    -0.118194
C      7.426720    24.866410    19.514214     0.094840
C      7.749969     0.331253    19.090015    -0.196461
C      6.982124     0.954255    18.112781     0.163401
C      5.891288     0.293816    17.560004    -0.201608
C      5.568039    24.828715    17.984204     0.095436
C      7.261223     2.378668    17.735829    -0.109597
C      7.998602     3.182401    18.382069    -0.211375
C      8.132859     4.661032    18.054431     0.649637
C     10.241464     6.848642    15.909938     0.627966
C     11.405367     6.620405    14.935027    -0.025996
C     11.193396     6.618340    13.588587    -0.168883
C     12.262802     6.615242    12.674867     0.092486
C     12.041020     6.598718    11.289441    -0.155787
C     12.708173     6.608271    15.414479    -0.117733
C     18.391880    24.866410     6.304386     0.095211
C     18.068631     0.331253     6.728585    -0.195249
C     18.836476     0.954255     7.705819     0.164381
C     19.927312     0.293816     8.258596    -0.200610
C     20.250561    24.828715     7.834396     0.094725
C     18.557377     2.378668     8.082771    -0.110514
C     17.819998     3.182401     7.436531    -0.209583
C     17.685741     4.661032     7.764169     0.649365
C     15.577136     6.848642     9.908662     0.627977
C     14.413233     6.620405    10.883573    -0.026244
C     14.625204     6.618340    12.230013    -0.168573
C     13.555798     6.615242    13.143733     0.092475
C     13.777580     6.598718    14.529159    -0.155485
C     13.110427     6.608271    10.404121    -0.118195
C      0.952190    19.514214    18.391880     0.095704
C     25.487347    19.090015    18.068631    -0.196301
C     24.864345    18.112781    18.836476     0.163350
C     25.524784    17.560004    19.927312    -0.201835
C      0.989885    17.984204    20.250561     0.094419
C     23.439932    17.735829    18.557377    -0.109616
C     22.636199    18.382069    17.819998    -0.211398
C     21.157568    18.054431    17.685741     0.649642
C     18.969958    15.909938    15.577136     0.627985
C     19.198195    14.935027    14.413233    -0.026029
C     19.200260    13.588587    14.625204    -0.168594
C     19.203358    12.674867    13.555798     0.092482
C     19.219882    11.289441    13.777580    -0.155487
C     19.210329    15.414479    13.110427    -0.118010
C      0.952190     6.304386     7.426720     0.095059
C     25.487347     6.728585     7.749969    -0.195332
C     24.864345     7.705819     6.982124     0.164391
C     25.524784     8.258596     5.891288    -0.200624
C      0.989885     7.834396     5.568039     0.094761
C     23.439932     8.082771     7.261223    -0.110576
C     22.636199     7.436531     7.998602    -0.209510
C     21.157568     7.764169     8.132859     0.649377
C     18.969958     9.908662    10.241464     0.627966
C     19.198195    10.883573    11.405367    -0.026205
C     19.200260    12.230013    11.193396    -0.168870
C     19.203358    13.143733    12.262802     0.092480
C     19.219882    14.529159    12.041020    -0.155844
C     19.210329    10.404121    12.708173    -0.117950
C     24.866410    19.514214     7.426720     0.095083
C      0.331253    19.090015     7.749969    -0.195318
C      0.954255    18.112781     6.982124     0.164350
C      0.293816    17.560004     5.891288    -0.200668
C     24.828715    17.984204     5.568039     0.094782
C      2.378668    17.735829     7.261223    -0.110582
C      3.182401    18.382069     7.998602    -0.209547
C      4.661032    18.054431     8.132859     0.649361
C      6.848642    15.909938    10.241464     0.627953
C      6.620405    14.935027    11.405367    -0.026176
C      6.618340    13.588587    11.193396    -0.168914
C      6.615242    12.674867    12.262802     0.092472
C      6.598718    11.289441    12.041020    -0.155852
C      6.608271    15.414479    12.708173    -0.117853
C     24.866410     6.304386    18.391880     0.095187
C      0.331253     6.728585    18.068631    -0.195577
C      0.954255     7.705819    18.836476     0.163984
C      0.293816     8.258596    19.927312    -0.200997
C     24.828715     7.834396    20.250561     0.094370
C      2.378668     8.082771    18.557377    -0.110204
C      3.182401     7.436531    17.819998    -0.210200
C      4.661032     7.764169    17.685741     0.649453
C      6.848642     9.908662    15.577136     0.627971
C      6.620405    10.883573    14.413233    -0.026107
C      6.618340    12.230013    14.625204    -0.168565
C      6.615242    13.143733    13.555798     0.092482
C      6.598718    14.529159    13.777580    -0.155425
C      6.608271    10.404121    13.110427    -0.118070
N      6.573674     6.051880    14.522188    -0.196039
N     19.244926    19.766720    14.522188    -0.195946
N     19.244926     6.051880    11.296412    -0.196581
N      6.573674    19.766720    11.296412    -0.196762
N     14.522188     6.573674     6.051880    -0.196070
N     14.522188    19.244926    19.766720    -0.196389
N     11.296412    19.244926     6.051880    -0.196220
N     11.296412     6.573674    19.766720    -0.196655
N      6.051880    14.522188     6.573674    -0.196216
N     19.766720    14.522188    19.244926    -0.196365
N      6.051880    11.296412    19.244926    -0.196533
N     19.766720    11.296412     6.573674    -0.196151
N     18.961180    19.482974     1.612888    -0.196219
N      6.857420     6.335626     1.612888    -0.196270
N     18.961180     6.335626    24.205712    -0.201338
N      6.857420    19.482974    24.205712    -0.194805
N     19.482974     1.612888    18.961180    -0.201046
N      6.335626     1.612888     6.857420    -0.196233
N      6.335626    24.205712    18.961180    -0.201363
N     19.482974    24.205712     6.857420    -0.196179
N      1.612888    18.961180    19.482974    -0.201131
N      1.612888     6.857420     6.335626    -0.196246
N     24.205712    18.961180     6.335626    -0.196253
N     24.205712     6.857420    19.482974    -0.194718
O      4.042160     5.972100     7.606418    -0.543785
O      5.391698     4.174868     7.821745    -0.524972
O      2.368340     4.177708     6.020639    -0.539715
O      3.797658     2.522994     6.015992    -0.540879
O     21.776440    19.846500     7.606418    -0.543797
O     20.426902    21.643732     7.821745    -0.524957
O     23.450260    21.640892     6.020639    -0.539732
O     22.020942    23.295606     6.015992    -0.540762
O     21.776440     5.972100    18.212182    -0.548068
O     20.426902     4.174868    17.996855    -0.526054
O     23.450260     4.177708    19.797961    -0.538105
O     22.020942     2.522994    19.802608    -0.543153
O      4.042160    19.846500    18.212182    -0.550919
O      5.391698    21.643732    17.996855    -0.528839
O      2.368340    21.640892    19.797961    -0.543758
O      3.797658    23.295606    19.802608    -0.547066
O      7.606418     4.042160     5.972100    -0.543768
O      7.821745     5.391698     4.174868    -0.524953
O      6.020639     2.368340     4.177708    -0.539721
O      6.015992     3.797658     2.522994    -0.540792
O      7.606418    21.776440    19.846500    -0.546307
O      7.821745    20.426902    21.643732    -0.526623
O      6.020639    23.450260    21.640892    -0.540261
O      6.015992    22.020942    23.295606    -0.539258
O     18.212182    21.776440     5.972100    -0.543766
O     17.996855    20.426902     4.174868    -0.524933
O     19.797961    23.450260     4.177708    -0.539611
O     19.802608    22.020942     2.522994    -0.540617
O     18.212182     4.042160    19.846500    -0.550825
O     17.996855     5.391698    21.643732    -0.528905
O     19.797961     2.368340    21.640892    -0.543647
O     19.802608     3.797658    23.295606    -0.547158
O      5.972100     7.606418     4.042160    -0.543737
O      4.174868     7.821745     5.391698    -0.525000
O      4.177708     6.020639     2.368340    -0.539646
O      2.522994     6.015992     3.797658    -0.540866
O     19.846500     7.606418    21.776440    -0.546389
O     21.643732     7.821745    20.426902    -0.526532
O     21.640892     6.020639    23.450260    -0.540374
O     23.295606     6.015992    22.020942    -0.539066
O      5.972100    18.212182    21.776440    -0.548153
O      4.174868    17.996855    20.426902    -0.526107
O      4.177708    19.797961    23.450260    -0.538326
O      2.522994    19.802608    22.020942    -0.543296
O     19.846500    18.212182     4.042160    -0.543699
O     21.643732    17.996855     5.391698    -0.524998
O     21.640892    19.797961     2.368340    -0.539532
O     23.295606    19.802608     3.797658    -0.540886
O     18.881400    16.951460    20.515718    -0.543376
O     17.084168    18.300998    20.731045    -0.524734
O     17.087008    15.277640    18.929939    -0.539561
O     15.432294    16.706958    18.925292    -0.540738
O      6.937200     8.867140    20.515718    -0.543533
O      8.734432     7.517602    20.731045    -0.524621
O      8.731592    10.540960    18.929939    -0.539563
O     10.386306     9.111642    18.925292    -0.540565
O     18.881400     8.867140     5.302882    -0.543707
O     17.084168     7.517602     5.087555    -0.524902
O     17.087008    10.540960     6.888661    -0.539768
O     15.432294     9.111642     6.893308    -0.540955
O      6.937200    16.951460     5.302882    -0.543791
O      8.734432    18.300998     5.087555    -0.524989
O      8.731592    15.277640     6.888661    -0.539784
O     10.386306    16.706958     6.893308    -0.540961
O     16.951460    20.515718    18.881400    -0.543400
O     18.300998    20.731045    17.084168    -0.524798
O     15.277640    18.929939    17.087008    -0.539535
O     16.706958    18.925292    15.432294    -0.540931
O      8.867140    20.515718     6.937200    -0.543757
O      7.517602    20.731045     8.734432    -0.524703
O     10.540960    18.929939     8.731592    -0.539801
O      9.111642    18.925292    10.386306    -0.540567
O      8.867140     5.302882    18.881400    -0.543323
O      7.517602     5.087555    17.084168    -0.524881
O     10.540960     6.888661    17.087008    -0.539372
O      9.111642     6.893308    15.432294    -0.540992
O     16.951460     5.302882     6.937200    -0.543554
O     18.300998     5.087555     8.734432    -0.524822
O     15.277640     6.888661     8.731592    -0.539789
O     16.706958     6.893308    10.386306    -0.540706
O     20.515718    18.881400    16.951460    -0.543365
O     20.731045    17.084168    18.300998    -0.524772
O     18.929939    17.087008    15.277640    -0.539758
O     18.925292    15.432294    16.706958    -0.540774
O     20.515718     6.937200     8.867140    -0.543549
O     20.731045     8.734432     7.517602    -0.524949
O     18.929939     8.731592    10.540960    -0.539510
O     18.925292    10.386306     9.111642    -0.540946
O      5.302882    18.881400     8.867140    -0.543432
O      5.087555    17.084168     7.517602    -0.525018
O      6.888661    17.087008    10.540960    -0.539384
O      6.893308    15.432294     9.111642    -0.540998
O      5.302882     6.937200    16.951460    -0.543514
O      5.087555     8.734432    18.300998    -0.524814
O      6.888661     8.731592    15.277640    -0.539783
O      6.893308    10.386306    16.706958    -0.540755
O      5.080068     5.080068     5.080068    -0.713915
O     20.738532    20.738532     5.080068    -0.713758
O     20.738532     5.080068    20.738532    -0.693179
O      5.080068    20.738532    20.738532    -0.693323
O     17.989368    17.989368    17.989368    -0.713541
O      7.829232     7.829232    17.989368    -0.713742
O     17.989368     7.829232     7.829232    -0.713810
O      7.829232    17.989368     7.829232    -0.713969

The following XYZ coordinates are in angstroms. Other properties are in atomic units.
The sperically averaged electron density of each atom fit to a function of the form exp(a - br)
eigen_1, eigen_2 and eigen_3 are the three eigenvalues of traceless quadrupole moment tensor
  atom number  atomic symbol              X              Y              Z     net charge C6 coefficient C8 coefficient C10 coefficient fluctuating dipole atomic polarizability isotropic forcefield polarizability              a              b squared Pearson coefficient          <r^3>          <r^4>         wp_QDO          m_QDO          q_QDO       dipole_x       dipole_y       dipole_z         dipole            Qxy            Qxz            Qyz     Q(x^2-y^2)  Q(3z^2 - R^2)        eigen_1        eigen_2        eigen_3 static polarizability      alpha(xx)      alpha(xy)      alpha(xz)      alpha(yy)      alpha(yz)      alpha(zz) atomic spin moment
            1             Ni       3.365455       5.930016       5.652466       0.973906      94.481641 0.16357679E+04  0.49619693E+05                                16.548453                           12.932802       0.680133       2.136313                    0.992257      42.309218     107.640465       0.526598       0.383438      -1.172661       0.049905      -0.019322      -0.011984       0.054840       0.030174       0.025977       0.004105       0.007004       0.007804      -0.037786      -0.004530       0.042316             21.535097      22.788817       0.122431       0.089489      20.993341      -1.396963      20.823132           1.238541
            2             Ni      22.453145      19.888584       5.652466       0.973906      94.482798 0.16357830E+04  0.49620220E+05                                16.548514                           12.932799       0.680189       2.136331                    0.992257      42.309058     107.639790       0.526602       0.383434      -1.172665      -0.049898       0.019327      -0.011979       0.054835       0.030197      -0.025983      -0.004115       0.006961       0.007791      -0.037806      -0.004531       0.042337             21.535517      22.789123       0.121580      -0.089282      20.993648       1.396301      20.823782           1.238886
            3             Ni      22.453145       5.930016      20.166134       0.965538      94.945503 0.16459563E+04  0.50006019E+05                                16.596660                           12.969709       0.695045       2.139319                    0.992246      42.440488     108.055868       0.526052       0.383242      -1.172818      -0.046129      -0.016150       0.009549       0.049799      -0.031415       0.026885      -0.001760       0.006024       0.006784      -0.040421      -0.002157       0.042578             21.602008      22.844082      -0.134280       0.094661      21.064982       1.410382      20.896960          -1.512865
            4             Ni       3.365455      19.888584      20.166134       0.976869      94.473247 0.16354201E+04  0.49587639E+05                                16.518040                           12.908444       0.712315       2.146682                    0.992278      42.218665     107.253458       0.528704       0.382076      -1.174151       0.046339       0.018752       0.010830       0.051149      -0.031421      -0.029316       0.007954       0.009252       0.020202      -0.039961      -0.007728       0.047689             21.501285      22.737916      -0.135451      -0.098001      20.964283      -1.404088      20.801656           1.410107
            5             Ni       5.652466       3.365455       5.930016       0.973908      94.482214 0.16357848E+04  0.49620288E+05                                16.548434                           12.932807       0.680154       2.136320                    0.992257      42.309138     107.640024       0.526602       0.383434      -1.172665      -0.011995       0.049903      -0.019315       0.054839       0.025985       0.004117       0.030153       0.000431      -0.014474      -0.037773      -0.004539       0.042313             21.535008      20.822578       0.088698      -1.397069      22.788606       0.123297      20.993839           1.238442
            6             Ni       5.652466      22.453145      19.888584       0.977087      94.479768 0.16356376E+04  0.49596177E+05                                16.519126                           12.909629       0.711551       2.146374                    0.992283      42.221768     107.265519       0.528656       0.382095      -1.174130      -0.011857      -0.046430       0.017710       0.051088      -0.026832      -0.007153       0.034336      -0.003598       0.007614      -0.039783      -0.007879       0.047661             21.501886      20.806875      -0.100158       1.403095      22.739712       0.130148      20.959072           1.410580
            7             Ni      20.166134      22.453145       5.930016       0.973890      94.488540 0.16358722E+04  0.49623445E+05                                16.548932                           12.932928       0.680231       2.136336                    0.992257      42.309663     107.640799       0.526615       0.383421      -1.172679       0.012003      -0.049898      -0.019266       0.054819       0.025990      -0.004153      -0.030100       0.000396      -0.014676      -0.037711      -0.004600       0.042310             21.536684      20.822017       0.087965       1.397808      22.789527      -0.126543      20.998507           1.237519
            8             Ni      20.166134       3.365455      19.888584       0.976822      94.480873 0.16355767E+04  0.49593474E+05                                16.518706                           12.908900       0.712180       2.146626                    0.992278      42.220082     107.257530       0.528705       0.382066      -1.174161       0.010776       0.046348       0.018769       0.051153      -0.029216       0.007950      -0.031398       0.005327      -0.023833      -0.039861      -0.007734       0.047595             21.502625      20.806889      -0.101203      -1.404594      22.737899      -0.133830      20.963085           1.408209
            9             Ni       5.930016       5.652466       3.365455       0.973913      94.483150 0.16358158E+04  0.49621371E+05                                16.548375                           12.932809       0.680167       2.136326                    0.992257      42.309080     107.639376       0.526610       0.383427      -1.172673      -0.019309      -0.011979       0.049900       0.054830       0.004104       0.030157       0.025985      -0.007447       0.006633      -0.037779      -0.004533       0.042312             21.534875      20.993747      -1.397139       0.123073      20.822745       0.088940      22.788134           1.237952
           10             Ni      19.888584       5.652466      22.453145       0.977092      94.477933 0.16355752E+04  0.49593849E+05                                16.519021                           12.909446       0.711642       2.146407                    0.992283      42.221157     107.263760       0.528656       0.382099      -1.174126       0.017726      -0.011878      -0.046440       0.051107      -0.007173       0.034332      -0.026848       0.005572       0.001497      -0.039792      -0.007878       0.047670             21.502127      20.959565       1.402112       0.130107      20.806108      -0.099021      22.740707           1.411836
           11             Ni       5.930016      20.166134      22.453145       0.965551      94.936933 0.16457918E+04  0.50000058E+05                                16.596156                           12.969454       0.695121       2.139348                    0.992246      42.439725     108.054892       0.526030       0.383266      -1.172793      -0.016213       0.009543      -0.046134       0.049822      -0.001701      -0.031528       0.026935      -0.006334       0.005345      -0.040588      -0.002050       0.042638             21.600610      21.060203       1.409317      -0.130417      20.897505       0.095530      22.844123          -1.516721
           12             Ni      19.888584      20.166134       3.365455       0.973893      94.490128 0.16359312E+04  0.49625552E+05                                16.548862                           12.932991       0.680230       2.136337                    0.992257      42.309784     107.640517       0.526625       0.383411      -1.172690       0.019297       0.011926       0.049892       0.054807       0.004114      -0.030139      -0.025953      -0.007390       0.006812      -0.037721      -0.004574       0.042295             21.536399      20.993705      -1.397780      -0.122803      20.827145      -0.091670      22.788347           1.236738
           13             Ni      18.839316      16.274755      18.561766       0.973990      94.490660 0.16359411E+04  0.49625481E+05                                16.548287                           12.932516       0.680342       2.136397                    0.992255      42.307638     107.631483       0.526671       0.383380      -1.172724      -0.019330       0.049838      -0.011977       0.054780       0.030165       0.004129       0.026036      -0.007053       0.007963      -0.037811      -0.004554       0.042365             21.536688      20.999077       0.123966      -1.396328      22.792031       0.087387      20.818956           1.236963
           14             Ni       6.979284       9.543845      18.561766       0.974031      94.483805 0.16357740E+04  0.49619433E+05                                16.548019                           12.932233       0.680202       2.136369                    0.992255      42.306837     107.630445       0.526651       0.383403      -1.172700       0.019315      -0.049868      -0.011989       0.054805       0.030235      -0.004070      -0.026052      -0.006988       0.007991      -0.037913      -0.004473       0.042386             21.536153      20.995002       0.121084       1.396163      22.793252      -0.087042      20.820205           1.237781
           15             Ni      18.839316       9.543845       7.256834       0.973879      94.487418 0.16358105E+04  0.49621336E+05                                16.549255                           12.933001       0.680036       2.136270                    0.992257      42.310207     107.643561       0.526591       0.383440      -1.172659      -0.019319      -0.049877       0.012040       0.054826      -0.030154      -0.004121       0.025941      -0.006990       0.007669      -0.037731      -0.004557       0.042288             21.538114      20.993821      -0.122427       1.398018      22.789933       0.092128      20.830590           1.238137
           16             Ni       6.979284      16.274755       7.256834       0.973916      94.481260 0.16356918E+04  0.49616985E+05                                16.548794                           12.932732       0.680046       2.136285                    0.992257      42.309233     107.641314       0.526583       0.383451      -1.172647       0.019333       0.049911       0.012008       0.054855      -0.030186       0.004105      -0.025976      -0.006971       0.007751      -0.037793      -0.004528       0.042321             21.536990      20.994276      -0.122795      -1.397534      22.789905      -0.089800      20.826788           1.239142
           17             Ni      16.274755      18.561766      18.839316       0.973953      94.493146 0.16360016E+04  0.49627873E+05                                16.548689                           12.932866       0.680164       2.136331                    0.992255      42.308738     107.635586       0.526656       0.383387      -1.172716       0.049827      -0.012038      -0.019293       0.054771       0.025981       0.030207       0.004089      -0.000370      -0.014323      -0.037817      -0.004516       0.042333             21.536995      22.792582       0.090412       0.120077      20.827086      -1.396438      20.991316           1.236562
           18             Ni       9.543845      18.561766       6.979284       0.973929      94.481057 0.16356965E+04  0.49617064E+05                                16.548613                           12.932632       0.680111       2.136310                    0.992257      42.308831     107.639537       0.526593       0.383444      -1.172654      -0.049911      -0.012001       0.019334       0.054854      -0.025999       0.030163      -0.004124      -0.000452      -0.014488      -0.037790      -0.004541       0.042331             21.536684      22.789553      -0.089068       0.123551      20.822836       1.397517      20.997664           1.239063
           19             Ni       9.543845       7.256834      18.839316       0.974035      94.490954 0.16359069E+04  0.49624146E+05                                16.548337                           12.932338       0.680057       2.136328                    0.992252      42.307247     107.629915       0.526678       0.383378      -1.172727      -0.049804       0.012024      -0.019286       0.054744       0.025986      -0.030216      -0.004027      -0.000441      -0.014351      -0.037868      -0.004437       0.042305             21.537302      22.794546       0.088568      -0.118208      20.826635       1.396176      20.990726           1.235008
           20             Ni      16.274755       7.256834       6.979284       0.973899      94.487876 0.16358801E+04  0.49623647E+05                                16.548718                           12.932870       0.680264       2.136345                    0.992257      42.309404     107.639386       0.526622       0.383415      -1.172686       0.049879       0.011989       0.019348       0.054827      -0.025983      -0.030094       0.004182      -0.000423      -0.014567      -0.037692      -0.004616       0.042308             21.536771      22.788257      -0.088934      -0.126187      20.821190      -1.397336      21.000867           1.238041
           21             Ni      18.561766      18.839316      16.274755       0.973875      94.497783 0.16360831E+04  0.49631012E+05                                16.549287                           12.933235       0.680284       2.136337                    0.992257      42.310430     107.640952       0.526645       0.383389      -1.172713      -0.012030      -0.019343       0.049827       0.054787       0.004216       0.025939       0.030070       0.007388       0.006757      -0.037613      -0.004672       0.042285             21.538278      20.827276      -1.398008       0.091759      20.999584       0.125892      22.787975           1.236793
           22             Ni      18.561766       6.979284       9.543845       0.974004      94.483252 0.16357892E+04  0.49620055E+05                                16.547994                           12.932345       0.680158       2.136353                    0.992255      42.307209     107.631890       0.526645       0.383406      -1.172696      -0.011979       0.019302      -0.049869       0.054800      -0.004039      -0.026033       0.030233       0.007464       0.006481      -0.037912      -0.004442       0.042354             21.535612      20.821113       1.395863      -0.086928      20.992308       0.120352      22.793414           1.237331
           23             Ni       7.256834      18.839316       9.543845       0.974054      94.483122 0.16357716E+04  0.49619210E+05                                16.547743                           12.932060       0.680079       2.136348                    0.992253      42.306309     107.627988       0.526666       0.383393      -1.172710       0.011976      -0.019294      -0.049844       0.054774      -0.004001       0.026025      -0.030227       0.007495       0.006426      -0.037929      -0.004393       0.042322             21.535598      20.820488       1.395381       0.085746      20.991751      -0.118596      22.794554           1.235849
           24             Ni       7.256834       6.979284      16.274755       0.973919      94.489671 0.16359056E+04  0.49624545E+05                                16.548819                           12.932884       0.680252       2.136342                    0.992257      42.309308     107.638794       0.526628       0.383410      -1.172691       0.012000       0.019356       0.049871       0.054825       0.004187      -0.025978      -0.030116       0.007416       0.006663      -0.037697      -0.004626       0.042322             21.537227      20.823748      -1.397603      -0.089477      20.999711      -0.125817      22.788221           1.238113
           25              H       4.957171       7.273100      14.288013       0.110482       1.369264 0.10101971E+02  0.10385668E+03                                 1.963215                            1.803683      -1.090376       2.363468                    0.997027       3.465194       9.540129       0.493324       1.207662      -0.728090      -0.031444       0.039362       0.019703       0.054095      -0.020170       0.002948       0.006661       0.006167      -0.015001      -0.020969      -0.002100       0.023069              2.061734       1.854988      -0.326742      -0.295908       2.175725       0.534855       2.154488           0.000063
           26              H       4.414981       6.557924      12.126996       0.130799       1.127222 0.81368933E+01  0.78630556E+02                                 1.667118                            1.576018      -0.880410       2.466989                    0.999104       3.155700       8.209943       0.553705       1.144709      -0.743715      -0.028061       0.015062      -0.016841       0.036026      -0.013276       0.005195       0.006417       0.007586      -0.000733      -0.017607       0.003670       0.013936              1.707068       1.808447      -0.181378       0.379662       1.432270      -0.020112       1.880485           0.000228
           27              H       7.541613       3.983810      12.188961       0.133605       1.143558 0.83087649E+01  0.80462347E+02                                 1.668095                            1.583191      -0.879683       2.470596                    0.999111       3.101585       7.996378       0.559099       1.131258      -0.748231       0.020932      -0.024512      -0.016923       0.036406      -0.013722       0.005559       0.007891       0.004357       0.010778      -0.019666       0.007418       0.012248              1.688352       1.595650      -0.286794      -0.108990       1.774814       0.312057       1.694592           0.000198
           28              H       8.086386       4.696403      14.349978       0.112134       1.394317 0.10333206E+02  0.10688772E+03                                 1.995669                            1.831837      -1.075416       2.374510                    0.996937       3.459811       9.569474       0.486232       1.217782      -0.726226       0.043143      -0.022703       0.021032       0.053095      -0.019474       0.007274       0.002985       0.007520      -0.007002      -0.021251      -0.000354       0.021606              2.094701       2.338838      -0.248531       0.572943       1.768126      -0.198260       2.177139           0.000069
           29              H       6.059625       4.035447      10.203511       0.117632       1.212028 0.92549602E+01  0.93248946E+02                                 1.808722                            1.722496      -1.097349       2.355308                    0.997145       3.481188       9.541598       0.505666       1.202190      -0.727661       0.010451      -0.028297      -0.018000       0.035128      -0.007584       0.001726       0.001294      -0.010738      -0.009700      -0.008531      -0.002387       0.010918              1.865316       1.557025      -0.250854       0.031367       2.054377       0.370461       1.984545           0.000165
           30              H       4.412399       6.206791      10.069254       0.125547       1.205742 0.92114379E+01  0.92293756E+02                                 1.772681                            1.695960      -1.139060       2.340263                    0.996658       3.401932       9.165565       0.522067       1.170940      -0.735701      -0.014994       0.022561       0.013999       0.030493      -0.008066      -0.000808       0.004678      -0.002221      -0.001420      -0.008737      -0.001265       0.010002              1.811074       1.624282      -0.287361       0.019702       1.838820       0.273916       1.970120           0.000465
           31              H       2.607679       0.351133       6.289411       0.117335       1.225814 0.92313141E+01  0.93358347E+02                                 1.844731                            1.738733      -1.245793       2.284956                    0.995515       3.590033      10.000046       0.493154       1.228100      -0.720636       0.034231      -0.011960      -0.004181       0.036501      -0.006832      -0.001999       0.001114       0.003914      -0.032769      -0.011150      -0.001635       0.012785              1.893510       2.539538      -0.059801       0.035317       1.747315      -0.018399       1.393676           0.000075
           32              H       1.758247      23.864132       6.328139       0.114619       1.230332 0.90886898E+01  0.90277516E+02                                 1.766825                            1.666342      -0.884368       2.455210                    0.998703       3.284680       8.659598       0.538232       1.145667      -0.743671       0.034280      -0.014556      -0.001729       0.037282      -0.002643      -0.000207      -0.000155      -0.002104      -0.066861      -0.022289       0.008301       0.013988              1.791103       2.333330      -0.225814       0.040295       1.691245      -0.020383       1.348734           0.000078
           33              H       0.041310       3.441619       6.302320       0.111098       1.221023 0.88234305E+01  0.88023471E+02                                 1.823037                            1.685938      -1.087698       2.352307                    0.997180       3.533005       9.699400       0.508239       1.208028      -0.725316      -0.007581       0.038566      -0.004618       0.039574      -0.008187       0.001253      -0.002237      -0.003553      -0.046150      -0.015598      -0.000673       0.016271              1.902472       1.612601      -0.014606      -0.020829       2.717981       0.041159       1.376833           0.000088
           34              H      20.861429      18.545500      14.288013       0.110557       1.368660 0.10096380E+02  0.10378534E+03                                 1.962725                            1.803253      -1.089803       2.363812                    0.997035       3.464234       9.537003       0.493352       1.207755      -0.728073       0.031473      -0.039352       0.019720       0.054111      -0.020157      -0.002938      -0.006661       0.006165      -0.015032      -0.020951      -0.002111       0.023062              2.061218       1.854576      -0.326669       0.295874       2.175162      -0.534659       2.153915           0.000064
           35              H      21.403619      19.260676      12.126996       0.130828       1.126859 0.81334928E+01  0.78588343E+02                                 1.666660                            1.575610      -0.880190       2.467121                    0.999106       3.155125       8.207570       0.553826       1.144594      -0.743744       0.028077      -0.015054      -0.016832       0.036031      -0.013274      -0.005191      -0.006414       0.007596      -0.000733      -0.017603       0.003667       0.013936              1.706580       1.807927      -0.181321      -0.379479       1.431914       0.020120       1.879898           0.000229
           36              H      18.276987      21.834790      12.188961       0.133594       1.143717 0.83102602E+01  0.80480776E+02                                 1.668277                            1.583355      -0.879803       2.470526                    0.999110       3.101812       7.997266       0.559056       1.131289      -0.748223      -0.020927       0.024512      -0.016923       0.036403      -0.013723      -0.005561      -0.007892       0.004359       0.010787      -0.019669       0.007422       0.012247              1.688544       1.595823      -0.286843       0.109008       1.775007      -0.312115       1.694803           0.000198
           37              H      17.732214      21.122197      14.349978       0.112125       1.394478 0.10334705E+02  0.10690752E+03                                 1.995852                            1.831993      -1.075480       2.374470                    0.996936       3.460017       9.570354       0.486200       1.217814      -0.726219      -0.043136       0.022706       0.021033       0.053091      -0.019471      -0.007273      -0.002988       0.007524      -0.007009      -0.021249      -0.000354       0.021603              2.094905       2.339069      -0.248562      -0.573018       1.768275       0.198279       2.177372           0.000070
           38              H      19.758975      21.783153      10.203511       0.117628       1.212103 0.92557337E+01  0.93259199E+02                                 1.808836                            1.722598      -1.097378       2.355290                    0.997144       3.481347       9.542331       0.505635       1.202233      -0.727651      -0.010448       0.028297      -0.018000       0.035127      -0.007584      -0.001727      -0.001295      -0.010735      -0.009692      -0.008532      -0.002384       0.010916              1.865445       1.557116      -0.250878      -0.031373       2.054506      -0.370506       1.984713           0.000164
           39              H      21.406201      19.611809      10.069254       0.125556       1.205683 0.92108294E+01  0.92285787E+02                                 1.772599                            1.695885      -1.139025       2.340288                    0.996659       3.401792       9.164982       0.522089       1.170915      -0.735708       0.015001      -0.022558       0.014001       0.030494      -0.008068       0.000811      -0.004676      -0.002216      -0.001420      -0.008737      -0.001267       0.010004              1.810993       1.624216      -0.287352      -0.019683       1.838747      -0.273901       1.970015           0.000464
           40              H      23.210921      25.467467       6.289411       0.117398       1.225278 0.92262335E+01  0.93294457E+02                                 1.844256                            1.738306      -1.245339       2.285235                    0.995521       3.589107       9.996913       0.493191       1.228172      -0.720623      -0.034246       0.011964      -0.004203       0.036518      -0.006839       0.002005      -0.001117       0.003925      -0.032754      -0.011146      -0.001645       0.012792              1.893011       2.538818      -0.059828      -0.035283       1.746832       0.018388       1.393382           0.000075
           41              H      24.060353       1.954468       6.328139       0.114673       1.229800 0.90836708E+01  0.90214678E+02                                 1.766294                            1.665867      -0.883971       2.455454                    0.998707       3.283843       8.656604       0.538319       1.145646      -0.743678      -0.034296       0.014556      -0.001750       0.037299      -0.002647       0.000217       0.000151      -0.002085      -0.066840      -0.022282       0.008298       0.013985              1.790556       2.332571      -0.225722      -0.040259       1.690708       0.020372       1.348390           0.000077
           42              H      25.777290      22.376981       6.302320       0.111097       1.221093 0.88240673E+01  0.88032003E+02                                 1.823155                            1.686035      -1.087775       2.352269                    0.997180       3.533161       9.700161       0.508204       1.208080      -0.725303       0.007574      -0.038565      -0.004612       0.039571      -0.008185      -0.001248       0.002237      -0.003555      -0.046127      -0.015590      -0.000676       0.016265              1.902613       1.612700      -0.014586       0.020836       2.718225      -0.041157       1.376914           0.000088
           43              H      20.861429       7.273100      11.530587       0.110316       1.370215 0.10110752E+02  0.10396935E+03                                 1.964034                            1.804391      -1.090891       2.363077                    0.997017       3.466892       9.545777       0.493259       1.207561      -0.728107       0.031420       0.039367      -0.019654       0.054067       0.020188       0.002964      -0.006655       0.006186      -0.014928      -0.020997      -0.002077       0.023074              2.062645       1.855697       0.326861      -0.296025       2.176635      -0.535246       2.155603           0.000061
           44              H      21.403619       6.557924      13.691604       0.130913       1.127271 0.81377363E+01  0.78644736E+02                                 1.667552                            1.576406      -0.881011       2.466795                    0.999102       3.155793       8.211863       0.553447       1.145154      -0.743605       0.028041       0.015053       0.016931       0.036049       0.013262       0.005213      -0.006402       0.007579      -0.000807      -0.017589       0.003653       0.013935              1.707547       1.808850       0.181375       0.379819       1.432570       0.020020       1.881222           0.000227
           45              H      18.276987       3.983810      13.629639       0.133757       1.143065 0.83045984E+01  0.80414984E+02                                 1.667947                            1.583065      -0.879344       2.470898                    0.999115       3.100702       7.994750       0.558956       1.131645      -0.748139      -0.020913      -0.024485       0.017054       0.036438       0.013708       0.005530      -0.007929       0.004363       0.010848      -0.019668       0.007429       0.012239              1.688209       1.595482       0.286719      -0.108932       1.774632      -0.312041       1.694514           0.000198
           46              H      17.732214       4.696403      11.468622       0.111898       1.395926 0.10347950E+02  0.10707727E+03                                 1.996995                            1.832971      -1.076462       2.373799                    0.996916       3.462432       9.578050       0.486155       1.217554      -0.726268      -0.043149      -0.022656      -0.020961       0.053052       0.019494       0.007257      -0.003010       0.007528      -0.006937      -0.021281      -0.000326       0.021607              2.096151       2.340473       0.248710       0.573550       1.769200       0.198332       2.178779           0.000057
           47              H      19.758975       4.035447      15.615089       0.117952       1.211804 0.92542211E+01  0.93252652E+02                                 1.809548                            1.723247      -1.098590       2.354895                    0.997140       3.481907       9.548492       0.505124       1.203335      -0.727387      -0.010412      -0.028280       0.018108       0.035158       0.007599       0.001777      -0.001316      -0.010740      -0.009663      -0.008584      -0.002340       0.010924              1.866257       1.557712       0.250955       0.031479       2.055337      -0.370733       1.985721           0.000149
           48              H      21.406201       6.206791      15.749346       0.124994       1.210222 0.92548783E+01  0.92843074E+02                                 1.777320                            1.700128      -1.142720       2.338159                    0.996610       3.409224       9.192455       0.521319       1.171180      -0.735625       0.015022       0.022585      -0.013948       0.030501       0.008002      -0.000894      -0.004767      -0.002210      -0.001656      -0.008656      -0.001400       0.010056              1.815981       1.628321       0.288537       0.019900       1.843727      -0.275090       1.975894           0.000514
           49              H      23.210921       0.351133      19.529189       0.117560       1.224922 0.92238104E+01  0.93272731E+02                                 1.844608                            1.738624      -1.246484       2.284818                    0.995513       3.589721      10.001889       0.492867       1.228945      -0.720441      -0.034285      -0.012002       0.004158       0.036563       0.006881      -0.001992      -0.001126       0.003954      -0.032637      -0.011106      -0.001710       0.012816              1.893452       2.539509       0.059569       0.035312       1.747225       0.018395       1.393624           0.000074
           50              H      24.060353      23.864132      19.490461       0.114342       1.233141 0.91155829E+01  0.90619521E+02                                 1.770073                            1.669238      -0.886273       2.454044                    0.998681       3.289447       8.678244       0.537508       1.146261      -0.743509      -0.034224      -0.014571       0.001712       0.037236       0.002628      -0.000208       0.000162      -0.002183      -0.067068      -0.022358       0.008334       0.014024              1.794469       2.338181       0.226272       0.040387       1.694395       0.020437       1.350832           0.000096
           51              H      25.777290       3.441619      19.516280       0.110871       1.223332 0.88449539E+01  0.88299588E+02                                 1.825824                            1.688348      -1.090676       2.350659                    0.997150       3.538217       9.719833       0.507672       1.208536      -0.725177       0.007574       0.038526       0.004582       0.039530       0.008177       0.001252       0.002226      -0.003510      -0.046387      -0.015674      -0.000620       0.016294              1.905563       1.615156       0.014353      -0.020883       2.722881      -0.041257       1.378653          -0.000080
           52              H       4.957171      18.545500      11.530587       0.110269       1.370195 0.10110492E+02  0.10396482E+03                                 1.963906                            1.804279      -1.090820       2.363071                    0.997017       3.466996       9.545624       0.493317       1.207442      -0.728133      -0.031427      -0.039359      -0.019637       0.054059       0.020189      -0.002970       0.006651       0.006192      -0.014919      -0.020998      -0.002074       0.023072              2.062514       1.855556       0.326800       0.295989       2.176483       0.535216       2.155504           0.000065
           53              H       4.414981      19.260676      13.691604       0.130983       1.127325 0.81384169E+01  0.78654678E+02                                 1.667759                            1.576592      -0.881594       2.466557                    0.999100       3.155914       8.212940       0.553339       1.145329      -0.743560      -0.028052      -0.015025       0.016949       0.036055       0.013247      -0.005211       0.006409       0.007588      -0.000940      -0.017571       0.003628       0.013944              1.707767       1.809067       0.181396      -0.379889       1.432732      -0.020001       1.881502           0.000237
           54              H       7.541613      21.834790      13.629639       0.133686       1.144197 0.83153534E+01  0.80548009E+02                                 1.669275                            1.584270      -0.880303       2.470366                    0.999107       3.102417       8.001523       0.558628       1.131903      -0.748070       0.020871       0.024462       0.017069       0.036406       0.013703      -0.005545       0.007929       0.004376       0.010862      -0.019674       0.007444       0.012229              1.689567       1.596744       0.287036       0.108974       1.776054       0.312372       1.695905           0.000199
           55              H       8.086386      21.122197      11.468622       0.111806       1.396388 0.10352175E+02  0.10713194E+03                                 1.997398                            1.833309      -1.076665       2.373623                    0.996911       3.463303       9.580953       0.486125       1.217506      -0.726275       0.043139       0.022655      -0.020945       0.053037       0.019497      -0.007253       0.003015       0.007525      -0.006928      -0.021285      -0.000320       0.021606              2.096628       2.340993       0.248740      -0.573789       1.769521      -0.198369       2.179371           0.000074
           56              H       6.059625      21.783153      15.615089       0.117645       1.214222 0.92776900E+01  0.93546819E+02                                 1.811612                            1.725130      -1.101332       2.353204                    0.997117       3.486581       9.563744       0.504989       1.202916      -0.727462       0.010316       0.028202       0.018088       0.035057       0.007589      -0.001848       0.001272      -0.010720      -0.009600      -0.008607      -0.002289       0.010896              1.868474       1.559371       0.251288      -0.031706       2.057687       0.371317       1.988364           0.000196
           57              H       4.412399      19.611809      15.749346       0.124912       1.210417 0.92575743E+01  0.92881164E+02                                 1.777791                            1.700598      -1.142052       2.338366                    0.996610       3.410435       9.197652       0.521121       1.171487      -0.735543      -0.015023      -0.022413      -0.013794       0.030303       0.007958       0.000879       0.004758      -0.002112      -0.001544      -0.008633      -0.001354       0.009987              1.816473       1.628761       0.288540      -0.020099       1.844097       0.275039       1.976562           0.000500
           58              H       2.607679      25.467467      19.529189       0.117190       1.227721 0.92502700E+01  0.93604818E+02                                 1.846995                            1.740765      -1.248647       2.283356                    0.995489       3.594822      10.018686       0.492726       1.228449      -0.720533       0.034207       0.011830       0.004100       0.036427       0.006851       0.001929       0.001136       0.003789      -0.032799      -0.011149      -0.001635       0.012783              1.895962       2.543126       0.059554      -0.035419       1.749626      -0.018431       1.395133           0.000090
           59              H       1.758247       1.954468      19.490461       0.114452       1.232750 0.91122047E+01  0.90579138E+02                                 1.769861                            1.669065      -0.886066       2.454257                    0.998683       3.288752       8.676584       0.537461       1.146448      -0.743465       0.034281       0.014458       0.001701       0.037244       0.002606       0.000198      -0.000153      -0.002092      -0.067006      -0.022338       0.008362       0.013975              1.794250       2.337766       0.226215      -0.040403       1.694285      -0.020428       1.350700           0.000054
           60              H       0.041310      22.376981      19.516280       0.111027       1.222083 0.88336454E+01  0.88159248E+02                                 1.824701                            1.687373      -1.089430       2.351399                    0.997165       3.536115       9.712818       0.507768       1.208685      -0.725149      -0.007463      -0.038557       0.004548       0.039535       0.008209      -0.001275      -0.002199      -0.003547      -0.046053      -0.015561      -0.000713       0.016274              1.904317       1.614079       0.014461       0.020849       2.720984       0.041248       1.377888           0.000078
           61              H      14.288013       4.957171       7.273100       0.110454       1.369520 0.10104347E+02  0.10388716E+03                                 1.963438                            1.803879      -1.090576       2.363347                    0.997024       3.465584       9.541463       0.493304       1.207640      -0.728094       0.019689      -0.031429       0.039374       0.054090       0.002952       0.006661      -0.020178      -0.010574      -0.001758      -0.020979      -0.002094       0.023073              2.061968       2.154745      -0.295925       0.534944       1.855170      -0.326781       2.175989           0.000063
           62              H      12.126996       4.414981       6.557924       0.130813       1.127262 0.81373032E+01  0.78636135E+02                                 1.667221                            1.576109      -0.880428       2.466992                    0.999105       3.155731       8.210322       0.553658       1.144783      -0.743697      -0.016853      -0.028052       0.015073       0.036030       0.005199       0.006414      -0.013277      -0.004161      -0.010991      -0.017605       0.003668       0.013938              1.707175       1.880619       0.379709      -0.020110       1.808557      -0.181391       1.432350           0.000228
           63              H      12.188961       7.541613       3.983810       0.133630       1.143373 0.83070528E+01  0.80441414E+02                                 1.667900                            1.583016      -0.879579       2.470666                    0.999112       3.101308       7.995380       0.559137       1.131241      -0.748236      -0.016932       0.020926      -0.024517       0.036410       0.005556       0.007893      -0.013720       0.003215      -0.011911      -0.019663       0.007416       0.012247              1.688152       1.694391      -0.108974       0.312006       1.595459      -0.286743       1.774605           0.000198
           64              H      14.349978       8.086386       4.696403       0.112109       1.394479 0.10334683E+02  0.10690679E+03                                 1.995809                            1.831956      -1.075488       2.374451                    0.996935       3.460073       9.570357       0.486221       1.217767      -0.726229       0.021027       0.043136      -0.022704       0.053088       0.007272       0.002986      -0.019473      -0.007255      -0.007769      -0.021251      -0.000352       0.021603              2.094848       2.177297       0.572998      -0.198284       2.338995      -0.248558       1.768251           0.000069
           65              H      10.203511       6.059625       4.035447       0.117661       1.211941 0.92541447E+01  0.93238972E+02                                 1.808666                            1.722445      -1.097320       2.355342                    0.997145       3.481025       9.541161       0.505661       1.202225      -0.727654      -0.018005       0.010447      -0.028301       0.035132       0.001729       0.001294      -0.007584       0.000519       0.020958      -0.008533      -0.002385       0.010918              1.865257       1.984483       0.031364       0.370449       1.556976      -0.250841       2.054312           0.000164
           66              H      10.069254       4.412399       6.206791       0.125539       1.205676 0.92107582E+01  0.92285024E+02                                 1.772604                            1.695887      -1.138923       2.340328                    0.996659       3.401813       9.165078       0.522084       1.170927      -0.735705       0.013991      -0.014993       0.022568       0.030494      -0.000808       0.004680      -0.008064       0.000399       0.004063      -0.008735      -0.001269       0.010005              1.810992       1.970019       0.019695       0.273908       1.624210      -0.287351       1.838748           0.000465
           67              H       6.289411       2.607679       0.351133       0.117331       1.225711 0.92302447E+01  0.93343866E+02                                 1.844561                            1.738584      -1.245560       2.285074                    0.995517       3.589720       9.998641       0.493201       1.228031      -0.720654      -0.004182       0.034230      -0.011976       0.036505      -0.002000       0.001112      -0.006833      -0.018354       0.010513      -0.011156      -0.001634       0.012789              1.893311       1.393570       0.035311      -0.018395       2.539221      -0.059848       1.747142           0.000066
           68              H       6.328139       1.758247      23.864132       0.114749       1.229032 0.90765502E+01  0.90124027E+02                                 1.765371                            1.665070      -0.883701       2.455637                    0.998711       3.282710       8.651951       0.538531       1.145448      -0.743729      -0.001732       0.034280      -0.014600       0.037299      -0.000205      -0.000152      -0.002650      -0.032364       0.036614      -0.022286       0.008289       0.013998              1.789570       1.347801       0.040231      -0.020354       2.331015      -0.225607       1.689895          -0.000038
           69              H       6.302320       0.041310       3.441619       0.111014       1.221759 0.88302902E+01  0.88111174E+02                                 1.823905                            1.686695      -1.088319       2.351925                    0.997173       3.534585       9.705574       0.508066       1.208174      -0.725277      -0.004610      -0.007572       0.038555       0.039561       0.001246      -0.002236      -0.008182      -0.021347       0.028428      -0.015625      -0.000654       0.016278              1.903427       1.377397      -0.020849       0.041190       1.613385      -0.014546       2.719498           0.000084
           70              H      14.288013      20.861429      18.545500       0.110494       1.368743 0.10097055E+02  0.10379295E+03                                 1.962700                            1.803229      -1.089695       2.363814                    0.997034       3.464499       9.537442       0.493395       1.207642      -0.728097       0.019691       0.031477      -0.039354       0.054104      -0.002946      -0.006655      -0.020166      -0.010589      -0.001775      -0.020963      -0.002102       0.023065              2.061191       2.153943       0.295859      -0.534667       1.854547      -0.326637       2.175081           0.000064
           71              H      12.126996      21.403619      19.260676       0.130995       1.126022 0.81260701E+01  0.78499639E+02                                 1.665951                            1.574988      -0.880100       2.467311                    0.999109       3.153821       8.203610       0.553878       1.144735      -0.743712      -0.016899       0.028085      -0.015056       0.036070      -0.005204      -0.006393      -0.013268      -0.004203      -0.010998      -0.017586       0.003642       0.013943              1.705832       1.879059      -0.379215       0.020096       1.807100      -0.181186       1.431338           0.000122
           72              H      12.188961      18.276987      21.834790       0.133590       1.144600 0.83189037E+01  0.80590116E+02                                 1.669578                            1.584535      -0.880337       2.470265                    0.999106       3.102996       8.003113       0.558626       1.131798      -0.748095      -0.017016      -0.020911       0.024452       0.036397      -0.005557      -0.007915      -0.013714       0.003238      -0.012023      -0.019682       0.007450       0.012232              1.689889       1.696245       0.109050      -0.312494       1.597019      -0.287133       1.776403           0.000198
           73              H      14.349978      17.732214      21.122197       0.111900       1.396245 0.10351028E+02  0.10711877E+03                                 1.997428                            1.833345      -1.076724       2.373672                    0.996914       3.462862       9.580164       0.486058       1.217688      -0.726236       0.020972      -0.043144       0.022647       0.053048      -0.007259      -0.003012      -0.019491      -0.007238      -0.007840      -0.021281      -0.000324       0.021605              2.096637       2.179345      -0.573753       0.198371       2.341022      -0.248761       1.769544           0.000063
           74              H      10.203511      19.758975      21.783153       0.117620       1.214369 0.92784989E+01  0.93553196E+02                                 1.811491                            1.725002      -1.101443       2.353149                    0.997120       3.485987       9.560749       0.505118       1.202631      -0.727535      -0.018016      -0.010416       0.028220       0.035064      -0.001781      -0.001257      -0.007581       0.000442       0.021073      -0.008539      -0.002408       0.010948              1.868335       1.988179      -0.031629      -0.371306       1.559241      -0.251319       2.057584          -0.000213
           75              H      10.069254      21.406201      19.611809       0.125233       1.206885 0.92223900E+01  0.92432821E+02                                 1.773973                            1.697109      -1.138747       2.340308                    0.996655       3.403684       9.172349       0.521814       1.171136      -0.735656       0.013920       0.015084      -0.022633       0.030554       0.000825      -0.004700      -0.008066       0.000335       0.004096      -0.008725      -0.001308       0.010033              1.812416       1.971573      -0.019758      -0.274180       1.625463      -0.287778       1.840213          -0.000728
           76              H       6.289411      23.210921      25.467467       0.117473       1.225604 0.92297306E+01  0.93341075E+02                                 1.844747                            1.738757      -1.246815       2.284580                    0.995507       3.589900      10.000569       0.493063       1.228344      -0.720579      -0.004176      -0.034250       0.011960       0.036518       0.002008      -0.001120      -0.006840      -0.018338       0.010465      -0.011142      -0.001651       0.012793              1.893556       1.393704      -0.035328       0.018401       2.539566      -0.059709       1.747399          -0.000062
           77              H       6.328139      24.060353       1.954468       0.114611       1.230650 0.90918057E+01  0.90318574E+02                                 1.767334                            1.666789      -0.884441       2.455177                    0.998702       3.285175       8.662130       0.538067       1.145889      -0.743615      -0.001730      -0.034296       0.014527       0.037286       0.000211       0.000154      -0.002633      -0.032400       0.036573      -0.022298       0.008318       0.013980              1.791642       1.349052      -0.040309       0.020390       2.334144      -0.225860       1.691729           0.000080
           78              H       6.302320      25.777290      22.376981       0.111680       1.218083 0.87974388E+01  0.87704942E+02                                 1.820748                            1.683953      -1.086780       2.353271                    0.997195       3.528193       9.684894       0.508280       1.208746      -0.725163      -0.004617       0.007590      -0.038684       0.039691      -0.001275       0.002255      -0.008202      -0.021101       0.028412      -0.015505      -0.000749       0.016254              1.900041       1.375388       0.020785      -0.041073       1.610574      -0.014609       2.714160           0.000091
           79              H      11.530587      20.861429       7.273100       0.110457       1.369464 0.10103874E+02  0.10388155E+03                                 1.963422                            1.803865      -1.090532       2.363375                    0.997024       3.465564       9.541514       0.493292       1.207679      -0.728085      -0.019687       0.031426       0.039385       0.054096       0.002950      -0.006663       0.020185      -0.010569      -0.001781      -0.020987      -0.002091       0.023078              2.061959       2.154746      -0.295924      -0.534951       1.855161       0.326772       2.175970           0.000063
           80              H      13.691604      21.403619       6.557924       0.130838       1.127120 0.81360365E+01  0.78621020E+02                                 1.667104                            1.576005      -0.880351       2.467052                    0.999105       3.155514       8.209671       0.553664       1.144811      -0.743691       0.016860       0.028053       0.015079       0.036036       0.005201      -0.006414       0.013275      -0.004173      -0.010984      -0.017603       0.003663       0.013940              1.707053       1.880474       0.379667       0.020096       1.808430       0.181361       1.432257           0.000229
           81              H      13.629639      18.276987       3.983810       0.133622       1.143656 0.83097805E+01  0.80475828E+02                                 1.668308                            1.583382      -0.879701       2.470602                    0.999111       3.101693       7.997223       0.559007       1.131393      -0.748198       0.016953      -0.020937      -0.024497       0.036413       0.005555      -0.007902       0.013721       0.003210      -0.011939      -0.019670       0.007421       0.012249              1.688579       1.694845      -0.108996      -0.312144       1.595834       0.286836       1.775058           0.000199
           82              H      11.468622      17.732214       4.696403       0.112038       1.395111 0.10340545E+02  0.10698267E+03                                 1.996371                            1.832441      -1.076051       2.374118                    0.996926       3.461088       9.573870       0.486170       1.217721      -0.726235      -0.021003      -0.043149      -0.022670       0.053074       0.007268      -0.002996       0.019486      -0.007240      -0.007796      -0.021268      -0.000338       0.021607              2.095459       2.177970       0.573246       0.198296       2.339702       0.248633       1.768705           0.000069
           83              H      15.615089      19.758975       4.035447       0.117671       1.212021 0.92550163E+01  0.93250969E+02                                 1.808823                            1.722586      -1.097464       2.355273                    0.997144       3.481249       9.542280       0.505608       1.202308      -0.727633       0.018013      -0.010442      -0.028296       0.035131       0.001734      -0.001297       0.007581       0.000507       0.020939      -0.008531      -0.002382       0.010913              1.865440       1.984713       0.031388      -0.370529       1.557102       0.250852       2.054505           0.000165
           84              H      15.749346      21.406201       6.206791       0.125526       1.205647 0.92104071E+01  0.92280335E+02                                 1.772555                            1.695839      -1.138796       2.340384                    0.996660       3.401741       9.164731       0.522100       1.170905      -0.735711      -0.013985       0.015002       0.022566       0.030493      -0.000809      -0.004684       0.008060       0.000388       0.004067      -0.008730      -0.001274       0.010005              1.810943       1.969943       0.019692      -0.273912       1.624169       0.287344       1.838716           0.000466
           85              H      19.529189      23.210921       0.351133       0.117107       1.226912 0.92420910E+01  0.93497506E+02                                 1.845999                            1.739869      -1.246303       2.284545                    0.995502       3.592658      10.009988       0.492927       1.228271      -0.720589       0.004191      -0.034192      -0.012002       0.036479      -0.002000      -0.001103       0.006815      -0.018396       0.010547      -0.011182      -0.001603       0.012785              1.894870       1.394494       0.035347       0.018418       2.541507       0.059648       1.748609           0.000075
           86              H      19.490461      24.060353      23.864132       0.114243       1.233490 0.91186160E+01  0.90653792E+02                                 1.770063                            1.669240      -0.886858       2.453653                    0.998675       3.290084       8.679052       0.537662       1.145882      -0.743598       0.001740      -0.034162      -0.014619       0.037199      -0.000209       0.000154       0.002642      -0.032408       0.036912      -0.022358       0.008308       0.014050              1.794443       1.350839       0.040387       0.020437       2.338006       0.226330       1.694483           0.000092
           87              H      19.516280      25.777290       3.441619       0.110739       1.223478 0.88460090E+01  0.88310208E+02                                 1.825749                            1.688284      -1.089460       2.351117                    0.997159       3.538294       9.719134       0.507770       1.208301      -0.725233       0.004609       0.007574       0.038517       0.039524       0.001231       0.002231       0.008175      -0.021498       0.028491      -0.015708      -0.000598       0.016306              1.905457       1.378597      -0.020885      -0.041248       1.615033       0.014399       2.722739           0.000089
           88              H      11.530587       4.957171      18.545500       0.110387       1.369272 0.10101968E+02  0.10385626E+03                                 1.963172                            1.803634      -1.090000       2.363575                    0.997028       3.465553       9.540982       0.493353       1.207597      -0.728103      -0.019667      -0.031468      -0.039347       0.054085      -0.002955       0.006652       0.020172      -0.010575      -0.001800      -0.020974      -0.002091       0.023065              2.061741       2.154652       0.295935       0.534923       1.854936       0.326686       2.175634           0.000064
           89              H      13.691604       4.414981      19.260676       0.131002       1.126909 0.81345034E+01  0.78605864E+02                                 1.667210                            1.576104      -0.881300       2.466718                    0.999102       3.155276       8.210181       0.553493       1.145170      -0.743600       0.016930      -0.028072      -0.015018       0.036058      -0.005204       0.006408       0.013248      -0.004265      -0.010939      -0.017571       0.003626       0.013945              1.707182       1.880789      -0.379663      -0.020014       1.808447       0.181332       1.432310           0.000235
           90              H      13.629639       7.541613      21.834790       0.133621       1.144791 0.83208938E+01  0.80615986E+02                                 1.669918                            1.584850      -0.880706       2.470113                    0.999104       3.103310       8.004824       0.558493       1.131977      -0.748049       0.017058       0.020867       0.024452       0.036391      -0.005554       0.007927       0.013705       0.003245      -0.012017      -0.019680       0.007454       0.012226              1.690236       1.696599       0.109026       0.312559       1.597351       0.287200       1.776757           0.000196
           91              H      11.468622       8.086386      21.122197       0.111795       1.396642 0.10354566E+02  0.10716361E+03                                 1.997692                            1.833561      -1.076863       2.373517                    0.996909       3.463655       9.582454       0.486072       1.217559      -0.726262      -0.020949       0.043134       0.022650       0.053032      -0.007253       0.003018       0.019494      -0.007231      -0.007835      -0.021285      -0.000319       0.021603              2.096960       2.179748      -0.573920      -0.198392       2.341374       0.248780       1.769758           0.000072
           92              H      15.615089       6.059625      21.783153       0.117593       1.214503 0.92804289E+01  0.93581497E+02                                 1.811885                            1.725378      -1.101493       2.353084                    0.997115       3.487128       9.565658       0.504955       1.202906      -0.727462       0.018081       0.010316       0.028195       0.035047      -0.001847       0.001272       0.007587       0.000566       0.020877      -0.008608      -0.002286       0.010894              1.868774       1.988725      -0.031730       0.371400       1.559589       0.251340       2.058008           0.000195
           93              H      15.749346       4.412399      19.611809       0.124950       1.210216 0.92556492E+01  0.92856884E+02                                 1.777593                            1.700422      -1.141985       2.338428                    0.996612       3.410079       9.196402       0.521148       1.171487      -0.735544      -0.013804      -0.015028      -0.022413       0.030311       0.000879       0.004754       0.007964       0.000283       0.003929      -0.008637      -0.001352       0.009989              1.816267       1.976314      -0.020090       0.274975       1.628597       0.288495       1.843891           0.000499
           94              H      19.529189       2.607679      25.467467       0.117249       1.227446 0.92474977E+01  0.93568824E+02                                 1.846658                            1.740457      -1.248589       2.283425                    0.995492       3.594161      10.016094       0.492794       1.228382      -0.720550       0.004108       0.034217       0.011816       0.036432       0.001928       0.001139       0.006857      -0.018272       0.010694      -0.011135      -0.001648       0.012782              1.895604       1.394915      -0.035412      -0.018429       2.542624       0.059572       1.749272           0.000095
           95              H      19.490461       1.758247       1.954468       0.114505       1.232254 0.91073696E+01  0.90518124E+02                                 1.769341                            1.668588      -0.885678       2.454506                    0.998688       3.287846       8.673279       0.537560       1.146401      -0.743481       0.001714       0.034306       0.014442       0.037262       0.000202      -0.000151       0.002612      -0.032430       0.036557      -0.022310       0.008347       0.013962              1.793705       1.350353      -0.040391      -0.020421       2.337039       0.226139       1.693722           0.000076
           96              H      19.516280       0.041310      22.376981       0.111170       1.221002 0.88237279E+01  0.88034987E+02                                 1.823658                            1.686455      -1.088529       2.351975                    0.997174       3.534006       9.705431       0.507896       1.208728      -0.725147       0.004578      -0.007466      -0.038582       0.039563      -0.001287      -0.002209       0.008211      -0.021168       0.028320      -0.015516      -0.000742       0.016258              1.903214       1.377228       0.020825       0.041192       1.613129       0.014495       2.719285           0.000097
           97              H       7.273100      14.288013       4.957171       0.110489       1.369191 0.10101352E+02  0.10384952E+03                                 1.963211                            1.803678      -1.090290       2.363521                    0.997028       3.465164       9.540247       0.493300       1.207730      -0.728074       0.039375       0.019699      -0.031441       0.054101       0.006663      -0.020178       0.002945       0.004394       0.016763      -0.020979      -0.002095       0.023074              2.061732       2.175698       0.534858      -0.326743       2.154496      -0.295920       1.855003           0.000064
           98              H       6.557924      12.126996       4.414981       0.130846       1.126938 0.81343467E+01  0.78599988E+02                                 1.666867                            1.575796      -0.880233       2.467117                    0.999106       3.155254       8.208537       0.553729       1.144745      -0.743707       0.015077      -0.016853      -0.028062       0.036039       0.006413      -0.013277       0.005196      -0.003414       0.011766      -0.017604       0.003661       0.013942              1.706801       1.432071      -0.020102      -0.181334       1.880162       0.379565       1.808171           0.000229
           99              H       3.983810      12.188961       7.541613       0.133598       1.143979 0.83128474E+01  0.80513978E+02                                 1.668715                            1.583749      -0.879834       2.470518                    0.999110       3.102147       7.999145       0.558895       1.131500      -0.748171      -0.024475      -0.016958       0.020955       0.036410       0.007904      -0.013724       0.005557      -0.007590       0.001181      -0.019677       0.007426       0.012251              1.688998       1.775498       0.312261      -0.286936       1.695278      -0.109027       1.596217           0.000199
          100              H       4.696403      14.349978       8.086386       0.112038       1.395288 0.10342227E+02  0.10700489E+03                                 1.996568                            1.832612      -1.076267       2.374016                    0.996923       3.461340       9.574917       0.486137       1.217750      -0.726228      -0.022650       0.020995       0.043166       0.053077       0.002997      -0.019492       0.007268      -0.000294       0.014768      -0.021278      -0.000334       0.021611              2.095675       1.768849      -0.198296      -0.248653       2.178212       0.573339       2.339965           0.000070
          101              H       4.035447      10.203511       6.059625       0.117634       1.212235 0.92571051E+01  0.93277488E+02                                 1.809037                            1.722779      -1.097642       2.355153                    0.997143       3.481688       9.543834       0.505579       1.202306      -0.727632      -0.028280      -0.018016       0.010458       0.035124       0.001300      -0.007584       0.001732       0.010212      -0.011222      -0.008531      -0.002382       0.010913              1.865670       2.054755       0.370593      -0.250894       1.984986       0.031400       1.557269           0.000165
          102              H       6.206791      10.069254       4.412399       0.125549       1.205524 0.92092419E+01  0.92265720E+02                                 1.772438                            1.695735      -1.138757       2.340423                    0.996661       3.401535       9.164023       0.522115       1.170910      -0.735710       0.022571       0.013987      -0.015001       0.030498       0.004681      -0.008064      -0.000810       0.001836      -0.002606      -0.008733      -0.001274       0.010007              1.810815       1.838579       0.273863      -0.287323       1.969788       0.019682       1.624079           0.000466
          103              H       0.351133       6.289411       2.607679       0.117278       1.226077 0.92338918E+01  0.93390746E+02                                 1.844961                            1.738949      -1.245885       2.284862                    0.995513       3.590570      10.001815       0.493136       1.228061      -0.720643      -0.011970      -0.004189       0.034222       0.036496       0.001112      -0.006830      -0.001996       0.014451       0.022282      -0.011165      -0.001626       0.012791              1.893739       1.747561      -0.018402      -0.059801       1.393826       0.035332       2.539831           0.000066
          104              H      23.864132       6.328139       1.758247       0.114672       1.229904 0.90848808E+01  0.90229537E+02                                 1.766353                            1.665949      -0.884320       2.455269                    0.998704       3.284108       8.657388       0.538321       1.145606      -0.743686      -0.014588      -0.001743       0.034267       0.037284      -0.000150      -0.002644      -0.000207       0.034522       0.030249      -0.022304       0.008302       0.014003              1.790588       1.690861      -0.020373      -0.225755       1.348431       0.040271       2.332472          -0.000037
          105              H       3.441619       6.302320       0.041310       0.111064       1.221269 0.88257842E+01  0.88053548E+02                                 1.823324                            1.686196      -1.087879       2.352185                    0.997178       3.533577       9.701595       0.508181       1.208076      -0.725303       0.038564      -0.004623      -0.007586       0.039574      -0.002237      -0.008185       0.001250       0.024886       0.017797      -0.015623      -0.000658       0.016281              1.902786       2.718455       0.041174      -0.014603       1.377028      -0.020835       1.612875           0.000083
          106              H      18.545500      14.288013      20.861429       0.110351       1.370077 0.10109377E+02  0.10395122E+03                                 1.963884                            1.804255      -1.090858       2.363120                    0.997019       3.466536       9.544474       0.493285       1.207543      -0.728113      -0.039365       0.019660       0.031424       0.054070      -0.006653      -0.020184      -0.002965       0.004392       0.016733      -0.020988      -0.002084       0.023072              2.062474       2.176487      -0.535164      -0.326855       2.155377       0.295999       1.855559           0.000063
          107              H      19.260676      12.126996      21.403619       0.130915       1.126998 0.81351642E+01  0.78612242E+02                                 1.667153                            1.576057      -0.880742       2.466927                    0.999104       3.155355       8.209839       0.553571       1.145008      -0.743642      -0.015065      -0.016916       0.028049       0.036053      -0.006399      -0.013273      -0.005212      -0.003392       0.011751      -0.017596       0.003654       0.013941              1.707118       1.432285       0.020076      -0.181353       1.880632      -0.379677       1.808438           0.000121
          108              H      21.834790      12.188961      18.276987       0.133652       1.143753 0.83109014E+01  0.80490943E+02                                 1.668552                            1.583612      -0.879862       2.470549                    0.999110       3.101791       7.998189       0.558890       1.131568      -0.748154       0.024489      -0.016998      -0.020897       0.036405      -0.007905      -0.013711      -0.005552      -0.007604       0.001109      -0.019668       0.007437       0.012231              1.688827       1.775279      -0.312166      -0.286885       1.695135       0.108970       1.596067           0.000199
          109              H      21.122197      14.349978      17.732214       0.112003       1.395166 0.10340991E+02  0.10698879E+03                                 1.996456                            1.832502      -1.075787       2.374217                    0.996928       3.461235       9.574449       0.486152       1.217750      -0.726228       0.022698       0.021007      -0.043128       0.053071      -0.002995      -0.019478      -0.007265      -0.000268       0.014767      -0.021258      -0.000344       0.021602              2.095594       1.768784       0.198356      -0.248640       2.178201      -0.573336       2.339798           0.000064
          110              H      21.783153      10.203511      19.758975       0.117672       1.214049 0.92753674E+01  0.93513715E+02                                 1.811199                            1.724735      -1.101160       2.353340                    0.997122       3.485344       9.558577       0.505146       1.202665      -0.727530       0.028236      -0.018016      -0.010418       0.035077      -0.001253      -0.007583      -0.001778       0.010325      -0.011220      -0.008541      -0.002413       0.010954              1.868024       2.057244      -0.371207      -0.251273       1.987815      -0.031603       1.559013          -0.000213
          111              H      19.611809      10.069254      21.406201       0.125190       1.207277 0.92262865E+01  0.92482889E+02                                 1.774438                            1.697527      -1.139067       2.340113                    0.996651       3.404461       9.175394       0.521716       1.171218      -0.735633      -0.022637       0.013915       0.015062       0.030544      -0.004703      -0.008062       0.000819       0.001881      -0.002580      -0.008727      -0.001302       0.010029              1.812926       1.840689      -0.274310      -0.287868       1.972237      -0.019802       1.625853          -0.000728
          112              H      25.467467       6.289411      23.210921       0.117567       1.224833 0.92223908E+01  0.93248625E+02                                 1.844058                            1.738138      -1.246114       2.285015                    0.995515       3.588479       9.995748       0.493118       1.228446      -0.720562       0.011972      -0.004202      -0.034271       0.036544      -0.001124      -0.006848       0.002015       0.014382       0.022288      -0.011137      -0.001664       0.012801              1.892830       1.746700       0.018384      -0.059767       1.393277      -0.035291       2.538513          -0.000063
          113              H       1.954468       6.328139      24.060353       0.114715       1.229539 0.90813014E+01  0.90186325E+02                                 1.766157                            1.665740      -0.883646       2.455656                    0.998711       3.283436       8.655632       0.538290       1.145770      -0.743650       0.014541      -0.001754      -0.034320       0.037315       0.000150      -0.002642       0.000219       0.034452       0.030325      -0.022283       0.008306       0.013976              1.790429       1.690574       0.020369      -0.225677       1.348300      -0.040256       2.332413           0.000077
          114              H      22.376981       6.302320      25.777290       0.111623       1.218561 0.88018649E+01  0.87761473E+02                                 1.821309                            1.684440      -1.087208       2.353010                    0.997190       3.529228       9.688914       0.508170       1.208837      -0.725138      -0.038677      -0.004624       0.007580       0.039683       0.002250      -0.008203      -0.001277       0.024770       0.017464      -0.015514      -0.000745       0.016259              1.900659       2.715147      -0.041104      -0.014558       1.375746       0.020798       1.611083           0.000091
          115              H       7.273100      11.530587      20.861429       0.110326       1.370251 0.10111099E+02  0.10397439E+03                                 1.964117                            1.804459      -1.090962       2.363051                    0.997017       3.466933       9.546128       0.493232       1.207611      -0.728095       0.039370      -0.019660       0.031416       0.054069      -0.006656       0.020189       0.002963       0.004378       0.016731      -0.020996      -0.002079       0.023075              2.062748       2.176753      -0.535296       0.326880       2.155727      -0.296048       1.855763           0.000061
          116              H       6.557924      13.691604      21.403619       0.130868       1.127637 0.81411297E+01  0.78686503E+02                                 1.667976                            1.576784      -0.881193       2.466669                    0.999100       3.156380       8.214122       0.553349       1.145226      -0.743586       0.015059       0.016924       0.028029       0.036039      -0.006405       0.013267       0.005209      -0.003394       0.011748      -0.017594       0.003659       0.013935              1.707995       1.432909       0.020016       0.181442       1.881759       0.379960       1.809316           0.000227
          117              H       3.983810      13.629639      18.276987       0.133727       1.143171 0.83055373E+01  0.80425956E+02                                 1.668002                            1.583115      -0.879465       2.470812                    0.999114       3.100915       7.995265       0.558971       1.131588      -0.748152      -0.024492       0.017036      -0.020906       0.036430      -0.007923       0.013709       0.005535      -0.007603       0.001104      -0.019668       0.007431       0.012237              1.688266       1.774699      -0.312042       0.286740       1.694562      -0.108937       1.595538           0.000198
          118              H       4.696403      11.468622      17.732214       0.111925       1.395702 0.10345865E+02  0.10705062E+03                                 1.996826                            1.832821      -1.076274       2.373914                    0.996920       3.462080       9.576944       0.486160       1.217600      -0.726259      -0.022671      -0.020978      -0.043138       0.053055      -0.003005       0.019488       0.007260      -0.000284       0.014761      -0.021273      -0.000332       0.021605              2.095975       1.769078       0.198343       0.248692       2.178593       0.573479       2.340255           0.000057
          119              H       4.035447      15.615089      19.758975       0.117925       1.211922 0.92553984E+01  0.93267803E+02                                 1.809687                            1.723373      -1.098634       2.354861                    0.997139       3.482158       9.549456       0.505097       1.203358      -0.727381      -0.028277       0.018104      -0.010423       0.035157      -0.001314       0.007602       0.001774       0.010204      -0.011307      -0.008588      -0.002341       0.010930              1.866407       2.055504      -0.370763       0.250990       1.985895       0.031483       1.557820           0.000149
          120              H       6.206791      15.749346      21.406201       0.124997       1.210367 0.92564241E+01  0.92863456E+02                                 1.777531                            1.700323      -1.142992       2.338025                    0.996608       3.409568       9.193947       0.521259       1.171253      -0.735605       0.022594      -0.013952       0.015001       0.030499      -0.004765       0.008004      -0.000891       0.001928      -0.002505      -0.008660      -0.001395       0.010055              1.816210       1.843924      -0.275123       0.288572       1.976201       0.019925       1.628507           0.000514
          121              H       0.351133      19.529189      23.210921       0.117867       1.223166 0.92066472E+01  0.93051868E+02                                 1.842640                            1.736860      -1.245396       2.285588                    0.995532       3.585723       9.986820       0.493200       1.228739      -0.720502      -0.011975       0.004176      -0.034343       0.036610      -0.001148       0.006909      -0.001994       0.014283       0.022202      -0.011071      -0.001758       0.012829              1.891343       1.745229       0.018356       0.059788       1.392362       0.035268       2.536437           0.000073
          122              H      23.864132      19.490461      24.060353       0.114854       1.228378 0.90704530E+01  0.90051139E+02                                 1.765056                            1.664758      -0.882732       2.456231                    0.998721       3.281576       8.649242       0.538445       1.145789      -0.743651      -0.014538       0.001760      -0.034364       0.037354       0.000143       0.002645      -0.000222       0.034409       0.030376      -0.022270       0.008305       0.013964              1.789282       1.689446       0.020337       0.225494       1.347587       0.040222       2.330811           0.000081
          123              H       3.441619      19.516280      25.777290       0.111169       1.221501 0.88282025E+01  0.88088099E+02                                 1.823914                            1.686696      -1.089495       2.351511                    0.997165       3.534314       9.705773       0.507959       1.208460      -0.725209       0.038568       0.004589       0.007566       0.039571       0.002228       0.008188       0.001271       0.024819       0.017696      -0.015573      -0.000689       0.016262              1.903468       2.719557      -0.041206       0.014486       1.377405      -0.020844       1.613443          -0.000081
          124              H      18.545500      11.530587       4.957171       0.110560       1.368666 0.10096524E+02  0.10378840E+03                                 1.962827                            1.803339      -1.089773       2.363836                    0.997035       3.464339       9.537726       0.493304       1.207853      -0.728049      -0.039369      -0.019715      -0.031466       0.054118       0.006664       0.020168      -0.002936       0.004407       0.016771      -0.020965      -0.002104       0.023069              2.061334       2.175254       0.534711       0.326688       2.154066       0.295906       1.854681           0.000063
          125              H      19.260676      13.691604       4.414981       0.130868       1.126663 0.81317804E+01  0.78568232E+02                                 1.666531                            1.575497      -0.880066       2.467218                    0.999108       3.154817       8.206777       0.553814       1.144671      -0.743726      -0.015071       0.016845      -0.028074       0.036043       0.006411       0.013275      -0.005193      -0.003418       0.011779      -0.017601       0.003659       0.013942              1.706443       1.431808      -0.020109       0.181290       1.879738      -0.379431       1.807785           0.000229
          126              H      21.834790      13.629639       7.541613       0.133587       1.144100 0.83139809E+01  0.80527931E+02                                 1.668850                            1.583871      -0.879935       2.470460                    0.999109       3.102330       7.999839       0.558864       1.131520      -0.748165       0.024473       0.016961       0.020953       0.036409       0.007906       0.013725      -0.005557      -0.007595       0.001183      -0.019680       0.007429       0.012251              1.689143       1.775646       0.312305       0.286974       1.695436       0.109038       1.596349           0.000199
          127              H      21.122197      11.468622       8.086386       0.112016       1.395521 0.10344391E+02  0.10703311E+03                                 1.996799                            1.832809      -1.076417       2.373923                    0.996921       3.461677       9.576179       0.486107       1.217758      -0.726225       0.022648      -0.020992       0.043161       0.053070       0.003001       0.019491      -0.007265      -0.000295       0.014772      -0.021277      -0.000331       0.021609              2.095930       1.769039      -0.198313       0.248695       2.178491      -0.573433       2.340259           0.000069
          128              H      21.783153      15.615089       6.059625       0.117629       1.212254 0.92572977E+01  0.93279887E+02                                 1.809051                            1.722792      -1.097661       2.355138                    0.997143       3.481739       9.543988       0.505580       1.202299      -0.727633       0.028280       0.018016       0.010456       0.035123       0.001301       0.007585      -0.001733       0.010210      -0.011219      -0.008531      -0.002381       0.010913              1.865690       2.054767       0.370593       0.250900       1.985017      -0.031408       1.557286           0.000165
          129              H      19.611809      15.749346       4.412399       0.125554       1.205495 0.92089458E+01  0.92261947E+02                                 1.772408                            1.695709      -1.138714       2.340450                    0.996662       3.401453       9.163741       0.522119       1.170911      -0.735711      -0.022568      -0.013988      -0.015008       0.030499       0.004680       0.008065       0.000812       0.001834      -0.002597      -0.008732      -0.001275       0.010007              1.810786       1.838550       0.273853       0.287318       1.969754      -0.019680       1.624054           0.000466
          130              H      25.467467      19.529189       2.607679       0.117223       1.226455 0.92376711E+01  0.93439980E+02                                 1.845426                            1.739368      -1.246223       2.284647                    0.995509       3.591523      10.005567       0.493042       1.228151      -0.720619       0.011964       0.004188       0.034213       0.036485       0.001108       0.006825       0.001994       0.014464       0.022281      -0.011171      -0.001616       0.012787              1.894257       1.748047      -0.018416       0.059728       1.394129      -0.035344       2.540594           0.000070
          131              H       1.954468      19.490461       1.758247       0.114495       1.231654 0.91014275E+01  0.90438918E+02                                 1.768299                            1.667673      -0.885339       2.454619                    0.998692       3.286921       8.668186       0.537919       1.145891      -0.743608       0.014556       0.001730       0.034245       0.037251      -0.000156       0.002630       0.000205       0.034565       0.030285      -0.022332       0.008328       0.014004              1.792639       1.692740      -0.020411       0.226023       1.349693      -0.040340       2.335483           0.000056
          132              H      22.376981      19.516280       0.041310       0.111102       1.220766 0.88212214E+01  0.87995606E+02                                 1.822762                            1.685716      -1.087393       2.352457                    0.997183       3.532642       9.697968       0.508280       1.208012      -0.725321      -0.038570       0.004645      -0.007597       0.039585      -0.002242       0.008188      -0.001252       0.024886       0.017778      -0.015621      -0.000663       0.016284              1.902157       2.717421       0.041130       0.014655       1.376682       0.020821       1.612369           0.000069
          133              H      20.182400      17.866471       1.378713       0.110432       1.369695 0.10106077E+02  0.10391034E+03                                 1.963674                            1.804086      -1.090544       2.363347                    0.997023       3.465914       9.542904       0.493249       1.207712      -0.728076       0.039394      -0.031421       0.019667       0.054092      -0.020192       0.006661       0.002946      -0.006203      -0.014924      -0.020996      -0.002084       0.023080              2.062208       2.176205      -0.326846       0.535019       1.855435      -0.295979       2.154986           0.000064
          134              H      19.467224      17.324281      25.036296       0.130877       1.127002 0.81350063E+01  0.78609063E+02                                 1.667052                            1.575959      -0.880195       2.467164                    0.999107       3.155227       8.208986       0.553641       1.144889      -0.743673       0.015107      -0.028041      -0.016881       0.036048      -0.013280       0.006402       0.005201      -0.007585      -0.000771      -0.017601       0.003654       0.013947              1.706992       1.432209      -0.181372      -0.020125       1.808416       0.379657       1.880353           0.000229
          135              H      16.893110      20.450913      25.098261       0.133742       1.142906 0.83029547E+01  0.80394023E+02                                 1.667719                            1.582851      -0.878760       2.471175                    0.999119       3.100320       7.993168       0.559031       1.131563      -0.748162      -0.024453       0.021006      -0.017003       0.036447      -0.013719       0.007909       0.005529      -0.004391       0.010782      -0.019663       0.007406       0.012256              1.687970       1.774429      -0.286695       0.311991       1.595289      -0.108979       1.694192           0.000201
          136              H      17.605703      20.995686       1.440678       0.112082       1.395183 0.10341326E+02  0.10699467E+03                                 1.996605                            1.832641      -1.075944       2.374217                    0.996927       3.461102       9.574638       0.486083       1.217895      -0.726196      -0.022634       0.043209       0.020963       0.053092      -0.019496       0.002983       0.007262      -0.007520      -0.006902      -0.021275      -0.000334       0.021608              2.095686       1.768886      -0.248687      -0.198323       2.340053       0.573307       2.178120           0.000071
          137              H      16.944747      18.968925      23.112811       0.117717       1.211527 0.92500694E+01  0.93187486E+02                                 1.808264                            1.722075      -1.096999       2.355537                    0.997150       3.480290       9.538558       0.505712       1.202237      -0.727653      -0.028270       0.010506      -0.018044       0.035144      -0.007593       0.001313       0.001719       0.010702      -0.009724      -0.008528      -0.002392       0.010920              1.864836       2.053901      -0.250778       0.370361       1.556667       0.031314       1.983939           0.000164
          138              H      19.116091      17.321699      22.978554       0.125580       1.204902 0.92029419E+01  0.92184912E+02                                 1.771702                            1.695061      -1.138079       2.340785                    0.996669       3.400372       9.159389       0.522273       1.170779      -0.735746       0.022615      -0.014976       0.013974       0.030512      -0.008067       0.004682      -0.000809       0.002246      -0.001463      -0.008735      -0.001278       0.010013              1.810030       1.837860      -0.287196       0.273699       1.623456       0.019609       1.968775           0.000467
          139              H      13.260433      15.516979      19.198711       0.117404       1.225458 0.92281022E+01  0.93319091E+02                                 1.844512                            1.738542      -1.245660       2.285095                    0.995514       3.589491       9.998644       0.493127       1.228256      -0.720603      -0.011970       0.034254      -0.004157       0.036522      -0.006838       0.001113      -0.002001      -0.003917      -0.032805      -0.011162      -0.001635       0.012797              1.893311       1.747152      -0.059777      -0.018399       2.539229       0.035321       1.393550           0.000072
          140              H      10.954832      14.667547      19.237439       0.114736       1.229368 0.90798807E+01  0.90169093E+02                                 1.766032                            1.665642      -0.883593       2.455700                    0.998711       3.283235       8.655079       0.538287       1.145815      -0.743639      -0.014580       0.034314      -0.001702       0.037322      -0.002656      -0.000161      -0.000201       0.002087      -0.066885      -0.022297       0.008296       0.014001              1.790304       1.690528      -0.225676      -0.020369       2.332158       0.040261       1.348227           0.000071
          141              H      16.350919      12.950610      19.211620       0.111196       1.220466 0.88184979E+01  0.87963095E+02                                 1.822616                            1.685573      -1.087419       2.352545                    0.997181       3.532099       9.696704       0.508239       1.208181      -0.725284       0.038588      -0.007597      -0.004576       0.039594      -0.008188      -0.002239       0.001238       0.003543      -0.046158      -0.015600      -0.000671       0.016271              1.902044       2.717279      -0.014633       0.041151       1.612275      -0.020830       1.376576           0.000085
          142              H       5.636200       7.952129       1.378713       0.110437       1.369624 0.10105448E+02  0.10390223E+03                                 1.963605                            1.804030      -1.090513       2.363368                    0.997024       3.465827       9.542582       0.493257       1.207712      -0.728077      -0.039390       0.031423       0.019673       0.054093      -0.020188      -0.006662      -0.002949      -0.006192      -0.014938      -0.020993      -0.002086       0.023078              2.062137       2.176140      -0.326811      -0.535003       1.855338       0.295954       2.154932           0.000064
          143              H       6.351376       8.494319      25.036296       0.130872       1.127037 0.81353470E+01  0.78613255E+02                                 1.667089                            1.575993      -0.880275       2.467121                    0.999106       3.155315       8.209288       0.553634       1.144890      -0.743672      -0.015093       0.028048      -0.016875       0.036045      -0.013277      -0.006406      -0.005202      -0.007584      -0.000777      -0.017600       0.003656       0.013945              1.707033       1.432238      -0.181364       0.020108       1.808424      -0.379669       1.880437           0.000228
          144              H       8.925490       5.367687      25.098261       0.133754       1.142486 0.82989106E+01  0.80342930E+02                                 1.667088                            1.582284      -0.878815       2.471156                    0.999119       3.099890       7.990767       0.559243       1.131303      -0.748225       0.024501      -0.020965      -0.016992       0.036450      -0.013720      -0.007912      -0.005532      -0.004355       0.010779      -0.019664       0.007407       0.012257              1.687326       1.773747      -0.286535      -0.311817       1.594681       0.108925       1.693552           0.000200
          145              H       8.212897       4.822914       1.440678       0.112035       1.395052 0.10339966E+02  0.10697379E+03                                 1.996200                            1.832302      -1.076020       2.374130                    0.996926       3.460966       9.572995       0.486230       1.217605      -0.726262       0.022661      -0.043170       0.020978       0.053078      -0.019495      -0.002995      -0.007265      -0.007514      -0.006942      -0.021277      -0.000334       0.021611              2.095229       1.768559      -0.248621       0.198249       2.339466      -0.573128       2.177663           0.000071
          146              H       8.873853       6.849675      23.112811       0.117791       1.211093 0.92459400E+01  0.93136192E+02                                 1.807919                            1.721762      -1.096632       2.355790                    0.997153       3.479551       9.536272       0.505722       1.202338      -0.727632       0.028304      -0.010485      -0.018042       0.035165      -0.007596      -0.001311      -0.001720       0.010715      -0.009721      -0.008534      -0.002392       0.010926              1.864478       2.053509      -0.250723      -0.370259       1.556396      -0.031284       1.983528           0.000164
          147              H       6.702509       8.496901      22.978554       0.125532       1.205382 0.92076841E+01  0.92245294E+02                                 1.772237                            1.695544      -1.138396       2.340590                    0.996665       3.401208       9.162605       0.522171       1.170844      -0.735728      -0.022592       0.014993       0.013975       0.030504      -0.008067      -0.004685       0.000809       0.002235      -0.001452      -0.008738      -0.001275       0.010013              1.810606       1.838417      -0.287311      -0.273851       1.623912      -0.019639       1.969490           0.000465
          148              H      12.558167      10.301621      19.198711       0.117476       1.224973 0.92234635E+01  0.93260615E+02                                 1.844075                            1.738146      -1.245314       2.285341                    0.995517       3.588568       9.995508       0.493165       1.228315      -0.720593       0.011977      -0.034272      -0.004142       0.036540      -0.006840      -0.001111       0.002002      -0.003928      -0.032797      -0.011160      -0.001640       0.012799              1.892856       1.746704      -0.059822       0.018396       2.538587      -0.035323       1.393276           0.000071
          149              H      14.863768      11.151053      19.237439       0.114795       1.228723 0.90737653E+01  0.90092039E+02                                 1.765337                            1.665021      -0.883144       2.455972                    0.998716       3.282249       8.651336       0.538423       1.145733      -0.743662       0.014582      -0.034331      -0.001682       0.037337      -0.002659       0.000166       0.000192       0.002065      -0.066855      -0.022287       0.008292       0.013995              1.789589       1.689825      -0.225552       0.020359       2.331155      -0.040249       1.347786           0.000070
          150              H       9.467681      12.867990      19.211620       0.111195       1.220454 0.88184790E+01  0.87963610E+02                                 1.822669                            1.685620      -1.087421       2.352544                    0.997181       3.532194       9.697274       0.508206       1.208251      -0.725267      -0.038592       0.007595      -0.004584       0.039599      -0.008189       0.002240      -0.001243       0.003549      -0.046168      -0.015603      -0.000672       0.016275              1.902110       2.717392      -0.014624      -0.041155       1.612328       0.020827       1.376610           0.000085
          151              H      20.182400       7.952129      24.439887       0.109600       1.374176 0.10146657E+02  0.10443519E+03                                 1.967984                            1.807703      -1.091821       2.362095                    0.996997       3.473254       9.568953       0.492742       1.207710      -0.728056       0.039259       0.031200      -0.019733       0.053890       0.020116      -0.006689       0.003022      -0.006095      -0.014678      -0.020997      -0.001955       0.022952              2.067006       2.181245       0.327869      -0.537042       1.859320      -0.296947       2.160453           0.000111
          152              H      19.467224       8.494319       0.782304       0.129983       1.132975 0.81898238E+01  0.79279000E+02                                 1.673347                            1.581557      -0.883862       2.464601                    0.999069       3.165551       8.245602       0.552454       1.145319      -0.743535       0.015061       0.027927       0.016737       0.035873       0.013328      -0.006482       0.005179      -0.007499      -0.000509      -0.017688       0.003754       0.013935              1.713663       1.437156       0.182260       0.019975       1.815379       0.381872       1.888454           0.000250
          153              H      16.893110       5.367687       0.720339       0.132754       1.150361 0.83720715E+01  0.81239209E+02                                 1.675374                            1.589734      -0.883869       2.467810                    0.999072       3.112254       8.035153       0.557604       1.132002      -0.748018      -0.024353      -0.020963       0.016747       0.036235       0.013739      -0.007860       0.005649      -0.004499       0.010796      -0.019717       0.007479       0.012238              1.695826       1.782762       0.288611      -0.314127       1.602436      -0.109495       1.702281           0.000243
          154              H      17.605703       4.822914      24.377922       0.111599       1.397645 0.10363730E+02  0.10729033E+03                                 1.999284                            1.834861      -1.077004       2.373368                    0.996909       3.465468       9.591277       0.485669       1.218209      -0.726110      -0.022408      -0.043118      -0.021067       0.052963       0.019405      -0.003051       0.007291      -0.007569      -0.006774      -0.021258      -0.000245       0.021503              2.098736       1.771018       0.249118       0.198758       2.343503       0.574816       2.181686           0.000093
          155              H      16.944747       6.849675       2.705789       0.117291       1.213907 0.92738352E+01  0.93494483E+02                                 1.811129                            1.724664      -1.098246       2.354686                    0.997125       3.485345       9.558412       0.505125       1.202765      -0.727514      -0.028263      -0.010510       0.017944       0.035089       0.007560      -0.001305       0.001705       0.010743      -0.009706      -0.008505      -0.002397       0.010902              1.867965       2.057171       0.251203      -0.371320       1.558895       0.031617       1.987829           0.000166
          156              H      19.116091       8.496901       2.840046       0.125616       1.206937 0.92242791E+01  0.92462906E+02                                 1.774408                            1.697560      -1.141490       2.339052                    0.996637       3.404887       9.178225       0.521581       1.171518      -0.735545       0.022538       0.014900      -0.014077       0.030465       0.008082      -0.004658      -0.000743       0.002232      -0.001295      -0.008785      -0.001181       0.009966              1.812967       1.840364       0.287567      -0.274189       1.625767       0.020043       1.972770           0.000470
          157              H      13.260433      10.301621       6.619889       0.117346       1.225969 0.92328519E+01  0.93379012E+02                                 1.844979                            1.738948      -1.246105       2.284815                    0.995511       3.590388      10.001737       0.493088       1.228199      -0.720612      -0.011953      -0.034231       0.004169       0.036497       0.006833      -0.001119      -0.002002      -0.003900      -0.032750      -0.011145      -0.001637       0.012782              1.893796       1.747571       0.059766       0.018395       2.539973       0.035327       1.393842           0.000073
          158              H      10.954832      11.151053       6.581161       0.114611       1.230590 0.90912123E+01  0.90310506E+02                                 1.767215                            1.666687      -0.884472       2.455156                    0.998702       3.285078       8.661551       0.538111       1.145823      -0.743632      -0.014550      -0.034282       0.001723       0.037282       0.002641       0.000154      -0.000208       0.002106      -0.066876      -0.022294       0.008305       0.013990              1.791517       1.691637       0.225868       0.020386       2.333928       0.040303       1.348986           0.000073
          159              H      16.350919      12.867990       6.606980       0.111099       1.221270 0.88256801E+01  0.88053119E+02                                 1.823410                            1.686249      -1.088063       2.352132                    0.997177       3.533524       9.701796       0.508140       1.208165      -0.725282       0.038563       0.007570       0.004595       0.039567       0.008186       0.002238       0.001253       0.003546      -0.046116      -0.015586      -0.000678       0.016264              1.902910       2.718711       0.014561      -0.041172       1.612938      -0.020830       1.377081           0.000086
          160              H       5.636200      17.866471      24.439887       0.110504       1.370404 0.10112663E+02  0.10400070E+03                                 1.964790                            1.805005      -1.091747       2.362803                    0.997017       3.466997       9.548634       0.492961       1.208155      -0.727970      -0.039328      -0.031409      -0.019770       0.054075       0.020182       0.006689      -0.002999      -0.006210      -0.014944      -0.021027      -0.002044       0.023071              2.063517       2.177572       0.327085       0.535644       1.856367       0.296249       2.156611          -0.000001
          161              H       6.351376      17.324281       0.782304       0.130622       1.128570 0.81495352E+01  0.78786566E+02                                 1.668700                            1.577439      -0.881241       2.466435                    0.999096       3.158075       8.219003       0.553329       1.144995      -0.743637      -0.015077      -0.028024       0.016813       0.035991       0.013291       0.006437      -0.005181      -0.007558      -0.000676      -0.017626       0.003689       0.013936              1.708739       1.433528       0.181576      -0.020041       1.810157      -0.380187       1.882534          -0.000042
          162              H       8.925490      20.450913       0.720339       0.133361       1.145888 0.83306011E+01  0.80731287E+02                                 1.670708                            1.585542      -0.881240       2.469625                    0.999097       3.105215       8.010055       0.558509       1.131645      -0.748125       0.024465       0.020937       0.016891       0.036362       0.013734       0.007888      -0.005595      -0.004402       0.010823      -0.019698       0.007454       0.012244              1.691055       1.777671       0.287439       0.312820       1.598091       0.109162       1.697402          -0.000097
          163              H       8.212897      20.995686      24.377922       0.111993       1.395915 0.10348009E+02  0.10708135E+03                                 1.997260                            1.833187      -1.077205       2.373493                    0.996917       3.462407       9.579103       0.486028       1.217833      -0.726204       0.022662       0.043082      -0.021045       0.053033       0.019487       0.003031      -0.007269      -0.007479      -0.006898      -0.021292      -0.000295       0.021587              2.096471       1.769414       0.248754      -0.198372       2.340812      -0.573694       2.179188          -0.000009
          164              H       8.873853      18.968925       2.705789       0.117504       1.212861 0.92633365E+01  0.93358053E+02                                 1.809802                            1.723466      -1.097818       2.354999                    0.997137       3.483024       9.549097       0.505420       1.202457      -0.727593       0.028276       0.010475       0.017988       0.035111       0.007580       0.001300      -0.001726       0.010734      -0.009692      -0.008530      -0.002382       0.010912              1.866519       2.055649       0.251016       0.370864       1.557869      -0.031472       1.986040           0.000131
          165              H       6.702509      17.321699       2.840046       0.125581       1.205959 0.92139628E+01  0.92328100E+02                                 1.773087                            1.696339      -1.139688       2.339965                    0.996653       3.402620       9.168750       0.521926       1.171143      -0.735648      -0.022566      -0.014957      -0.014021       0.030488       0.008069       0.004674       0.000788       0.002230      -0.001386      -0.008751      -0.001241       0.009992              1.811534       1.839173       0.287392       0.273976       1.624634      -0.019804       1.970794           0.000448
          166              H      12.558167      15.516979       6.619889       0.117344       1.225880 0.92320268E+01  0.93368508E+02                                 1.844888                            1.738869      -1.245981       2.284874                    0.995512       3.590270      10.001267       0.493100       1.228197      -0.720613       0.011957       0.034234       0.004174       0.036501       0.006835       0.001115       0.002000      -0.003909      -0.032764      -0.011149      -0.001638       0.012787              1.893699       1.747488       0.059773      -0.018401       2.539822      -0.035318       1.393786           0.000073
          167              H      14.863768      14.667547       6.581161       0.114612       1.230533 0.90906665E+01  0.90303389E+02                                 1.767130                            1.666612      -0.884468       2.455157                    0.998702       3.285006       8.661173       0.538137       1.145789      -0.743640       0.014555       0.034280       0.001721       0.037282       0.002642      -0.000156       0.000208       0.002107      -0.066880      -0.022296       0.008305       0.013991              1.791431       1.691560       0.225858      -0.020387       2.333801      -0.040294       1.348933           0.000074
          168              H       9.467681      12.950610       6.606980       0.111088       1.221303 0.88260448E+01  0.88057944E+02                                 1.823462                            1.686298      -1.088051       2.352127                    0.997177       3.533661       9.702337       0.508124       1.208186      -0.725277      -0.038564      -0.007571       0.004604       0.039569       0.008187      -0.002238      -0.001250       0.003549      -0.046140      -0.015594      -0.000675       0.016269              1.902964       2.718790       0.014559       0.041166       1.612987       0.020838       1.377115           0.000085
          169              H      17.866471       1.378713      20.182400       0.109985       1.372391 0.10130565E+02  0.10423338E+03                                 1.966780                            1.806660      -1.091666       2.362503                    0.997005       3.470664       9.561711       0.492700       1.208233      -0.727941      -0.031193       0.019783       0.039357       0.053976       0.002994      -0.020138       0.006694       0.010407      -0.001831      -0.021005      -0.001977       0.022982              2.065730       1.858190      -0.296790      -0.327607       2.159017       0.536613       2.179984           0.000078
          170              H      17.324281      25.036296      19.467224       0.130075       1.132077 0.81817021E+01  0.79180016E+02                                 1.672444                            1.580769      -0.882893       2.465167                    0.999077       3.164005       8.240270       0.552598       1.145314      -0.743543      -0.027919      -0.016728       0.015116       0.035886       0.005167      -0.013321       0.006467       0.004026      -0.010969      -0.017664       0.003729       0.013935              1.712669       1.814356       0.381490      -0.182126       1.887187      -0.019980       1.436465           0.000267
          171              H      20.450913      25.098261      16.893110       0.132757       1.150790 0.83760548E+01  0.81289152E+02                                 1.675946                            1.590232      -0.884103       2.467695                    0.999070       3.112796       8.037635       0.557443       1.132173      -0.747975       0.020964      -0.016802      -0.024339       0.036252       0.005646      -0.013747       0.007886      -0.003168      -0.012197      -0.019742       0.007498       0.012244              1.696448       1.602979      -0.109590      -0.288783       1.702923       0.314354       1.783442           0.000226
          172              H      20.995686       1.440678      17.605703       0.111252       1.399291 0.10378878E+02  0.10748227E+03                                 2.000405                            1.835848      -1.077214       2.372944                    0.996897       3.468134       9.599022       0.485697       1.217740      -0.726208       0.043064       0.020971      -0.022414       0.052884       0.007266      -0.019412       0.003080       0.007148      -0.007982      -0.021272      -0.000218       0.021490              2.099906       2.344809       0.575112      -0.249331       2.182881      -0.198832       1.772028           0.000125
          173              H      18.968925      23.112811      16.944747       0.117261       1.213905 0.92736824E+01  0.93491512E+02                                 1.811043                            1.724581      -1.098066       2.354742                    0.997127       3.485288       9.557833       0.505172       1.202670      -0.727536       0.010532      -0.017954      -0.028242       0.035084       0.001704      -0.007565       0.001310      -0.000516       0.020934      -0.008506      -0.002392       0.010899              1.867880       1.558833       0.031574      -0.251202       1.987703       0.371331       2.057105           0.000166
          174              H      17.321699      22.978554      19.116091       0.125719       1.205927 0.92143400E+01  0.92336950E+02                                 1.773352                            1.696601      -1.140619       2.339565                    0.996648       3.403086       9.171596       0.521757       1.171458      -0.735566      -0.014902       0.014082       0.022571       0.030493      -0.000738      -0.008086       0.004661      -0.000453       0.004028      -0.008788      -0.001187       0.009975              1.811837       1.624868       0.019937      -0.287356       1.971335       0.273964       1.839308           0.000472
          175              H      15.516979      19.198711      13.260433       0.117317       1.226229 0.92354526E+01  0.93412459E+02                                 1.845267                            1.739212      -1.246339       2.284670                    0.995508       3.590957      10.003903       0.493039       1.228225      -0.720604       0.034226      -0.004159      -0.011947       0.036489      -0.002002      -0.006827       0.001119       0.018333       0.010549      -0.011153      -0.001627       0.012779              1.894110       2.540424       0.035333      -0.059714       1.394028      -0.018400       1.747878           0.000072
          176              H      14.667547      19.237439      10.954832       0.114578       1.231032 0.90954821E+01  0.90364972E+02                                 1.767748                            1.667165      -0.884749       2.454996                    0.998699       3.285778       8.664426       0.537983       1.145942      -0.743600       0.034281      -0.001716      -0.014539       0.037276      -0.000207      -0.002637      -0.000155       0.032396       0.036613      -0.022303       0.008313       0.013990              1.792074       2.334728       0.040323      -0.225935       1.349330      -0.020395       1.692164           0.000073
          177              H      12.950610      19.211620      16.350919       0.111234       1.220227 0.88161642E+01  0.87932653E+02                                 1.822281                            1.685276      -1.087273       2.352648                    0.997184       3.531450       9.694043       0.508326       1.208074      -0.725311      -0.007597      -0.004564       0.038587       0.039592       0.001241      -0.008188      -0.002242       0.021274       0.028361      -0.015578      -0.000683       0.016261              1.901670       1.611956      -0.020814      -0.014671       1.376358       0.041140       2.716696           0.000086
          178              H       7.952129       1.378713       5.636200       0.110465       1.369434 0.10103698E+02  0.10387987E+03                                 1.963444                            1.803890      -1.090419       2.363438                    0.997025       3.465535       9.541614       0.493269       1.207734      -0.728072       0.031426       0.019682      -0.039392       0.054099      -0.002946      -0.020187      -0.006663       0.010568      -0.001800      -0.020989      -0.002090       0.023079              2.061967       1.855186       0.295929      -0.326774       2.154753      -0.534944       2.175962           0.000064
          179              H       8.494319      25.036296       6.351376       0.130843       1.127168 0.81365286E+01  0.78627427E+02                                 1.667200                            1.576092      -0.880332       2.467068                    0.999106       3.155555       8.210022       0.553625       1.144868      -0.743677       0.028046      -0.016864      -0.015090       0.036038      -0.005199      -0.013278      -0.006410       0.004171      -0.010982      -0.017603       0.003660       0.013942              1.707149       1.808538      -0.379696      -0.181380       1.880579       0.020099       1.432331           0.000230
          180              H       5.367687      25.098261       8.925490       0.133712       1.142808 0.83018794E+01  0.80379046E+02                                 1.667404                            1.582567      -0.879081       2.470987                    0.999117       3.100409       7.992533       0.559191       1.131304      -0.748223      -0.020948      -0.016967       0.024517       0.036439      -0.005545      -0.013722      -0.007910      -0.003210      -0.011898      -0.019667       0.007410       0.012257              1.687651       1.594985       0.108936      -0.286616       1.693875      -0.311899       1.774093           0.000203
          181              H       4.822914       1.440678       8.212897       0.112045       1.394916 0.10338692E+02  0.10695703E+03                                 1.996051                            1.832174      -1.075991       2.374151                    0.996927       3.460781       9.572239       0.486254       1.217585      -0.726267      -0.043160       0.020990       0.022671       0.053078      -0.007268      -0.019492      -0.002997       0.007236      -0.007787      -0.021274      -0.000337       0.021612              2.095078       2.339288      -0.573075      -0.248589       2.177514       0.198230       1.768431           0.000072
          182              H       6.849675      23.112811       8.873853       0.117768       1.211296 0.92480096E+01  0.93163132E+02                                 1.808184                            1.722003      -1.096748       2.355720                    0.997151       3.479974       9.538037       0.505661       1.202406      -0.727615      -0.010463      -0.018025       0.028320       0.035162      -0.001726      -0.007593      -0.001307      -0.000508       0.020958      -0.008539      -0.002389       0.010928              1.864762       1.556599      -0.031324      -0.250762       1.983872      -0.370336       2.053815           0.000165
          183              H       8.496901      22.978554       6.702509       0.125523       1.205629 0.92101827E+01  0.92277129E+02                                 1.772504                            1.695791      -1.138787       2.340384                    0.996661       3.401700       9.164445       0.522122       1.170868      -0.735720       0.014987       0.013984      -0.022582       0.030497       0.000808      -0.008065      -0.004684      -0.000401       0.004081      -0.008737      -0.001272       0.010009              1.810893       1.624127      -0.019672      -0.287346       1.969869      -0.273907       1.838683           0.000466
          184              H      10.301621      19.198711      12.558167       0.117490       1.224816 0.92218240E+01  0.93239052E+02                                 1.843861                            1.737949      -1.245130       2.285446                    0.995519       3.588160       9.993810       0.493215       1.228255      -0.720608      -0.034273      -0.004141       0.011983       0.036543       0.002003      -0.006842      -0.001109       0.018356       0.010489      -0.011154      -0.001646       0.012799              1.892616       2.538247      -0.035311      -0.059877       1.393134       0.018394       1.746468           0.000073
          185              H      11.151053      19.237439      14.863768       0.114817       1.228426 0.90708541E+01  0.90054504E+02                                 1.764940                            1.664665      -0.882965       2.456072                    0.998718       3.281754       8.649176       0.538533       1.145610      -0.743693      -0.034328      -0.001675       0.014592       0.037338       0.000192      -0.002662       0.000169       0.032384       0.036516      -0.022280       0.008285       0.013995              1.789174       2.330563      -0.040226      -0.225514       1.347527       0.020352       1.689430           0.000072
          186              H      12.867990      19.211620       9.467681       0.111037       1.221668 0.88294514E+01  0.88101264E+02                                 1.823873                            1.686658      -1.088311       2.351955                    0.997173       3.534441       9.705292       0.508049       1.208236      -0.725263       0.007569      -0.004598      -0.038558       0.039562      -0.001247      -0.008183       0.002237       0.021326       0.028406      -0.015611      -0.000662       0.016273              1.903414       1.613369       0.020848      -0.014525       1.377378      -0.041179       2.719496           0.000085
          187              H       7.952129      24.439887      20.182400       0.109607       1.373775 0.10142886E+02  0.10438437E+03                                 1.967422                            1.807229      -1.091548       2.362231                    0.997000       3.472664       9.566087       0.492874       1.207525      -0.728099       0.031213      -0.019725       0.039255       0.053892       0.003024       0.020115      -0.006688       0.010396      -0.001812      -0.020997      -0.001957       0.022954              2.066368       1.858828      -0.296819       0.327756       2.159700      -0.536762       2.180578           0.000111
          188              H       8.494319       0.782304      19.467224       0.130073       1.132137 0.81820466E+01  0.79183084E+02                                 1.672375                            1.580692      -0.883350       2.464929                    0.999074       3.164211       8.240419       0.552678       1.145153      -0.743579       0.027955       0.016744       0.015058       0.035897       0.005186       0.013326      -0.006475       0.004030      -0.011009      -0.017684       0.003744       0.013940              1.712636       1.814323       0.381533       0.182130       1.887188       0.020003       1.436396           0.000250
          189              H       5.367687       0.720339      16.893110       0.132781       1.150245 0.83710428E+01  0.81227077E+02                                 1.675306                            1.589675      -0.883711       2.467913                    0.999074       3.112011       8.034531       0.557592       1.132057      -0.748005      -0.020975       0.016764      -0.024340       0.036241       0.005642       0.013737      -0.007863      -0.003143      -0.012165      -0.019714       0.007476       0.012238              1.695756       1.602377      -0.109496       0.288591       1.702210      -0.314112       1.782681           0.000243
          190              H       4.822914      24.377922      17.605703       0.111596       1.397709 0.10364401E+02  0.10729949E+03                                 1.999379                            1.834948      -1.076972       2.373383                    0.996908       3.465581       9.591824       0.485644       1.218244      -0.726101      -0.043131      -0.021054      -0.022398       0.052964       0.007288       0.019406      -0.003050       0.007168      -0.007982      -0.021259      -0.000243       0.021502              2.098832       2.343633       0.574842       0.249131       2.181769       0.198766       1.771092           0.000094
          191              H       6.849675       2.705789      16.944747       0.117290       1.213880 0.92734986E+01  0.93489355E+02                                 1.811029                            1.724574      -1.098254       2.354672                    0.997126       3.485239       9.557736       0.505169       1.202683      -0.727533      -0.010511       0.017950      -0.028255       0.035086       0.001705       0.007562      -0.001309      -0.000515       0.020946      -0.008505      -0.002394       0.010899              1.867853       1.558827       0.031605       0.251192       1.987682      -0.371284       2.057048           0.000166
          192              H       8.496901       2.840046      19.116091       0.125686       1.206169 0.92166913E+01  0.92366617E+02                                 1.773604                            1.696828      -1.140670       2.339523                    0.996646       3.403454       9.172960       0.521716       1.171472      -0.735562       0.014939      -0.014074       0.022543       0.030487      -0.000744       0.008092      -0.004656      -0.000445       0.003988      -0.008789      -0.001187       0.009976              1.812106       1.625103       0.019982       0.287422       1.971661      -0.273988       1.839552           0.000470
          193              H      10.301621       6.619889      13.260433       0.117299       1.226312 0.92362443E+01  0.93422302E+02                                 1.845327                            1.739267      -1.246396       2.284624                    0.995508       3.591134      10.004436       0.493040       1.228199      -0.720609      -0.034223       0.004161      -0.011945       0.036486      -0.002002       0.006827      -0.001119       0.018336       0.010554      -0.011155      -0.001625       0.012780              1.894171       2.540503       0.035333       0.059712       1.394068       0.018399       1.747943           0.000072
          194              H      11.151053       6.581161      10.954832       0.114564       1.231140 0.90965036E+01  0.90377749E+02                                 1.767855                            1.667260      -0.884839       2.454940                    0.998698       3.285957       8.665053       0.537967       1.145944      -0.743599      -0.034277       0.001717      -0.014538       0.037272      -0.000207       0.002636       0.000154       0.032396       0.036619      -0.022303       0.008313       0.013990              1.792181       2.334880       0.040326       0.225947       1.349397       0.020395       1.692265           0.000072
          195              H      12.867990       6.606980      16.350919       0.111319       1.219639 0.88109518E+01  0.87868548E+02                                 1.821810                            1.684868      -1.086861       2.352934                    0.997187       3.530492       9.691061       0.508341       1.208204      -0.725284       0.007607       0.004551       0.038609       0.039614       0.001237       0.008189       0.002243       0.021264       0.028372      -0.015575      -0.000686       0.016261              1.901177       1.611535      -0.020807       0.014711       1.376064      -0.041144       2.715932           0.000085
          196              H      17.866471      24.439887       5.636200       0.110511       1.369426 0.10103715E+02  0.10388279E+03                                 1.963682                            1.804084      -1.090160       2.363615                    0.997027       3.465451       9.542320       0.493151       1.207991      -0.728015      -0.031412      -0.019667      -0.039431       0.054114      -0.002934       0.020190       0.006663       0.010557      -0.001802      -0.020987      -0.002094       0.023080              2.062236       1.855405       0.295999       0.326839       2.154990       0.535034       2.176314           0.000064
          197              H      17.324281       0.782304       6.351376       0.130873       1.127083 0.81358632E+01  0.78620436E+02                                 1.667239                            1.576131      -0.879965       2.467277                    0.999109       3.155294       8.209670       0.553556       1.145018      -0.743643      -0.028027       0.016875      -0.015128       0.036044      -0.005201       0.013277       0.006401       0.004168      -0.010961      -0.017596       0.003654       0.013942              1.707180       1.808593      -0.379702       0.181392       1.880567      -0.020113       1.432379           0.000229
          198              H      20.450913       0.720339       8.925490       0.133657       1.143326 0.83066777E+01  0.80437770E+02                                 1.667952                            1.583058      -0.879460       2.470752                    0.999113       3.101193       7.995374       0.559082       1.131351      -0.748209       0.020946       0.016964       0.024502       0.036426      -0.005553       0.013724       0.007907      -0.003214      -0.011913      -0.019673       0.007418       0.012255              1.688217       1.595492       0.108977       0.286761       1.694449       0.312059       1.774710           0.000201
          199              H      20.995686      24.377922       8.212897       0.112021       1.395141 0.10340787E+02  0.10698437E+03                                 1.996273                            1.832364      -1.076163       2.374044                    0.996924       3.461137       9.573551       0.486226       1.217590      -0.726264       0.043156      -0.020988       0.022666       0.053073      -0.007267       0.019496       0.002995       0.007226      -0.007784      -0.021278      -0.000335       0.021613              2.095324       2.339549      -0.573173       0.248637       2.177784      -0.198264       1.768640           0.000071
          200              H      18.968925       2.705789       8.873853       0.117691       1.211826 0.92530765E+01  0.93226506E+02                                 1.808644                            1.722418      -1.097164       2.355444                    0.997147       3.480869       9.540976       0.505627       1.202326      -0.727631       0.010464       0.018020       0.028299       0.035144      -0.001731       0.007591       0.001304      -0.000520       0.020963      -0.008543      -0.002382       0.010925              1.865253       1.556950      -0.031352       0.250842       1.984447       0.370491       2.054364           0.000165
          201              H      17.321699       2.840046       6.702509       0.125602       1.204843 0.92025273E+01  0.92180725E+02                                 1.771725                            1.695086      -1.138208       2.340739                    0.996667       3.400395       9.159775       0.522235       1.170867      -0.735724      -0.014969      -0.013982      -0.022620       0.030516       0.000805       0.008064       0.004682      -0.000402       0.004143      -0.008732      -0.001280       0.010012              1.810063       1.623446      -0.019625       0.287169       1.968851       0.273718       1.837893           0.000466
          202              H      15.516979       6.619889      12.558167       0.117444       1.225104 0.92245024E+01  0.93272237E+02                                 1.844074                            1.738141      -1.245322       2.285304                    0.995518       3.588632       9.995218       0.493217       1.228170      -0.720626       0.034260       0.004147       0.011980       0.036530       0.002001       0.006842       0.001107       0.018351       0.010499      -0.011152      -0.001644       0.012797              1.892830       2.538534      -0.035305       0.059861       1.393267      -0.018397       1.746689           0.000072
          203              H      14.667547       6.581161      14.863768       0.114818       1.228381 0.90704470E+01  0.90049447E+02                                 1.764902                            1.664632      -0.882917       2.456097                    0.998719       3.281668       8.648899       0.538536       1.145616      -0.743692       0.034319       0.001670       0.014607       0.037335       0.000192       0.002666      -0.000172       0.032373       0.036541      -0.022279       0.008279       0.014000              1.789126       2.330449      -0.040221       0.225532       1.347502      -0.020359       1.689428           0.000072
          204              H      12.950610       6.606980       9.467681       0.111037       1.221770 0.88303779E+01  0.88113256E+02                                 1.824008                            1.686774      -1.088420       2.351903                    0.997172       3.534616       9.706081       0.508017       1.208274      -0.725253      -0.007567       0.004599      -0.038558       0.039561      -0.001248       0.008182      -0.002238       0.021326       0.028398      -0.015610      -0.000661       0.016270              1.903565       1.613483       0.020851       0.014510       1.377462       0.041182       2.719749           0.000085
          205              H       1.378713      20.182400      17.866471       0.110007       1.372368 0.10130407E+02  0.10423259E+03                                 1.966872                            1.806736      -1.091548       2.362587                    0.997006       3.470601       9.561952       0.492647       1.208353      -0.727914       0.019779       0.039379      -0.031181       0.053983       0.006693       0.002991      -0.020140      -0.004294       0.016495      -0.021004      -0.001978       0.022982              2.065828       2.159134       0.536658      -0.296812       2.180111      -0.327622       1.858240           0.000080
          206              H      25.036296      19.467224      17.324281       0.130080       1.132093 0.81819111E+01  0.79183032E+02                                 1.672512                            1.580834      -0.882796       2.465222                    0.999078       3.163986       8.240438       0.552560       1.145379      -0.743528      -0.016735       0.015140      -0.027900       0.035885       0.006458       0.005167      -0.013322       0.003456       0.011480      -0.017656       0.003724       0.013932              1.712733       1.887270      -0.019990       0.381505       1.436527      -0.182136       1.814401           0.000269
          207              H      25.098261      16.893110      20.450913       0.132686       1.151236 0.83800992E+01  0.81337659E+02                                 1.676285                            1.590536      -0.884742       2.467317                    0.999064       3.113639       8.040089       0.557436       1.132059      -0.747999      -0.016783      -0.024376       0.020906       0.036235       0.007888       0.005662      -0.013749       0.007670       0.001281      -0.019751       0.007511       0.012239              1.696802       1.703319       0.314467      -0.109603       1.783823      -0.288865       1.603264           0.000225
          208              H       1.440678      17.605703      20.995686       0.111152       1.399674 0.10382298E+02  0.10752413E+03                                 2.000533                            1.835964      -1.077646       2.372635                    0.996891       3.468800       9.600449       0.485766       1.217492      -0.726261       0.020989      -0.022433       0.043010       0.052855       0.003095       0.007269      -0.019412       0.000397       0.014705      -0.021277      -0.000213       0.021490              2.100042       2.183106      -0.198828       0.575184       1.772143      -0.249347       2.344877           0.000125
          209              H      23.112811      16.944747      18.968925       0.117275       1.214110 0.92759031E+01  0.93521943E+02                                 1.811443                            1.724941      -1.098188       2.354699                    0.997125       3.485772       9.560388       0.505039       1.202884      -0.727485      -0.017947      -0.028266       0.010501       0.035091       0.001307       0.001715      -0.007566      -0.010212      -0.011308      -0.008524      -0.002380       0.010904              1.868327       1.988256       0.371483       0.031612       2.057604      -0.251265       1.559121           0.000166
          210              H      22.978554      19.116091      17.321699       0.125739       1.205609 0.92112252E+01  0.92297469E+02                                 1.773012                            1.696294      -1.140442       2.339674                    0.996650       3.402592       9.169703       0.521816       1.171429      -0.735574       0.014073       0.022600      -0.014881       0.030500       0.004657      -0.000738      -0.008082      -0.001823      -0.002755      -0.008779      -0.001197       0.009976              1.811480       1.970912       0.273872       0.019923       1.838982      -0.287271       1.624545           0.000472
          211              H      19.198711      13.260433      15.516979       0.117453       1.225218 0.92255988E+01  0.93286561E+02                                 1.844219                            1.738266      -1.245556       2.285190                    0.995516       3.588850       9.996162       0.493188       1.228200      -0.720618      -0.004151      -0.011968       0.034257       0.036524       0.001118      -0.002004      -0.006842      -0.014420       0.022244      -0.011145      -0.001647       0.012793              1.892996       1.393360      -0.018385       0.035318       1.746828      -0.059830       2.538801           0.000073
          212              H      19.237439      10.954832      14.667547       0.114794       1.228774 0.90741757E+01  0.90097052E+02                                 1.765386                            1.665058      -0.883142       2.455971                    0.998716       3.282254       8.651369       0.538418       1.145732      -0.743663      -0.001699      -0.014585       0.034324       0.037333      -0.000160      -0.000201      -0.002661      -0.034458       0.030306      -0.022282       0.008286       0.013996              1.789636       1.347809      -0.020356       0.040243       1.689883      -0.225592       2.331215           0.000072
          213              H      19.211620      16.350919      12.950610       0.111087       1.221575 0.88285094E+01  0.88089784E+02                                 1.823821                            1.686601      -1.088368       2.351976                    0.997173       3.534117       9.704385       0.508042       1.208282      -0.725254      -0.004591       0.038561      -0.007563       0.039563      -0.002240       0.001254      -0.008182      -0.024824       0.017754      -0.015586      -0.000673       0.016259              1.903371       1.377340       0.041185      -0.020837       2.719464      -0.014511       1.613308           0.000085
          214              H       1.378713       5.636200       7.952129       0.110472       1.369240 0.10101831E+02  0.10385479E+03                                 1.963177                            1.803659      -1.090343       2.363480                    0.997027       3.465237       9.540198       0.493332       1.207647      -0.728093       0.019684      -0.039386       0.031435       0.054101      -0.006663      -0.002947      -0.020187      -0.004382       0.016769      -0.020990      -0.002091       0.023081              2.061668       2.154415      -0.534823       0.295877       2.175634      -0.326727       1.854954           0.000064
          215              H      25.036296       6.351376       8.494319       0.130882       1.126773 0.81328569E+01  0.78582198E+02                                 1.666737                            1.575679      -0.880100       2.467214                    0.999108       3.154941       8.207615       0.553734       1.144784      -0.743699      -0.016865      -0.015090       0.028061       0.036050      -0.006408      -0.005200      -0.013279       0.003408       0.011779      -0.017604       0.003656       0.013948              1.706660       1.879981       0.020112      -0.379531       1.431962      -0.181320       1.808036           0.000230
          216              H      25.098261       8.925490       5.367687       0.133642       1.143601 0.83093532E+01  0.80471319E+02                                 1.668330                            1.583404      -0.879530       2.470708                    0.999113       3.101551       7.997054       0.558965       1.131482      -0.748177      -0.016980       0.024463      -0.020972       0.036422      -0.007905      -0.005544      -0.013723       0.007597       0.001183      -0.019673       0.007421       0.012252              1.688598       1.694875      -0.312159       0.109009       1.775076      -0.286839       1.595844           0.000201
          217              H       1.440678       8.212897       4.822914       0.112029       1.395434 0.10343605E+02  0.10702307E+03                                 1.996734                            1.832756      -1.076271       2.374007                    0.996922       3.461525       9.575712       0.486107       1.217779      -0.726221       0.020983       0.022645      -0.043173       0.053075      -0.002994      -0.007264      -0.019495       0.000300       0.014745      -0.021279      -0.000331       0.021610              2.095831       2.178371       0.198320      -0.573395       1.768986      -0.248690       2.340136           0.000071
          218              H      23.112811       8.873853       6.849675       0.117651       1.212040 0.92550926E+01  0.93250945E+02                                 1.808753                            1.722520      -1.097535       2.355212                    0.997145       3.481272       9.541973       0.505655       1.202207      -0.727656      -0.018030       0.028265      -0.010481       0.035126      -0.001304      -0.001726      -0.007588      -0.010208      -0.011204      -0.008528      -0.002386       0.010914              1.865365       1.984614      -0.370507      -0.031360       2.054428      -0.250852       1.557053           0.000165
          219              H      22.978554       6.702509       8.496901       0.125568       1.205201 0.92060052E+01  0.92224508E+02                                 1.772086                            1.695413      -1.138346       2.340647                    0.996665       3.400922       9.161715       0.522179       1.170877      -0.735721       0.013980      -0.022587       0.015003       0.030507      -0.004683       0.000811      -0.008068      -0.001842      -0.002595      -0.008735      -0.001277       0.010012              1.810441       1.969303      -0.273786      -0.019647       1.838225      -0.287267       1.623794           0.000467
          220              H      19.198711      12.558167      10.301621       0.117291       1.226196 0.92351671E+01  0.93408659E+02                                 1.845216                            1.739172      -1.246193       2.284721                    0.995510       3.590982      10.003857       0.493052       1.228206      -0.720608      -0.004172       0.011956      -0.034226       0.036494      -0.001112       0.001997      -0.006830      -0.014449       0.022263      -0.011161      -0.001626       0.012787              1.894055       1.393998       0.018408      -0.035324       1.747843      -0.059718       2.540324           0.000072
          221              H      19.237439      14.863768      11.151053       0.114560       1.231063 0.90957478E+01  0.90367605E+02                                 1.767710                            1.667134      -0.884860       2.454921                    0.998697       3.285875       8.664473       0.538019       1.145866      -0.743618      -0.001718       0.014552      -0.034269       0.037270       0.000157       0.000207      -0.002638      -0.034516       0.030278      -0.022306       0.008312       0.013995              1.792032       1.349307       0.020397      -0.040311       1.692139      -0.225931       2.334651           0.000073
          222              H      19.211620       9.467681      12.867990       0.111229       1.220174 0.88158786E+01  0.87930364E+02                                 1.822337                            1.685333      -1.087170       2.352696                    0.997184       3.531588       9.694911       0.508271       1.208196      -0.725282      -0.004586      -0.038597       0.007603       0.039605       0.002241      -0.001241      -0.008190      -0.024855       0.017750      -0.015600      -0.000675       0.016274              1.901741       1.376399      -0.041142       0.020824       2.716801      -0.014670       1.612023           0.000085
          223              H      24.439887      20.182400       7.952129       0.110482       1.369070 0.10100212E+02  0.10383334E+03                                 1.962968                            1.803479      -1.090264       2.363527                    0.997028       3.464979       9.539075       0.493375       1.207599      -0.728105      -0.019686       0.039383       0.031441       0.054103      -0.006663       0.002947       0.020186      -0.004384       0.016778      -0.020988      -0.002093       0.023081              2.061442       2.154150      -0.534734      -0.295828       2.175400       0.326680       1.854774           0.000065
          224              H       0.782304      19.467224       8.494319       0.130902       1.126474 0.81300788E+01  0.78547858E+02                                 1.666374                            1.575356      -0.879888       2.467336                    0.999109       3.154495       8.205794       0.553825       1.144706      -0.743719       0.016861       0.015086       0.028075       0.036056      -0.006409       0.005203       0.013279       0.003409       0.011793      -0.017606       0.003656       0.013950              1.706282       1.879512       0.020113       0.379404       1.431684       0.181267       1.807648           0.000231
          225              H       0.720339      16.893110       5.367687       0.133611       1.143952 0.83126508E+01  0.80512036E+02                                 1.668739                            1.583773      -0.879725       2.470584                    0.999111       3.102055       7.999048       0.558866       1.131560      -0.748157       0.016967      -0.024463      -0.020968       0.036414      -0.007904       0.005553       0.013724       0.007594       0.001191      -0.019676       0.007424       0.012252              1.689022       1.695303      -0.312274      -0.109027       1.775526       0.286938       1.596237           0.000202
          226              H      24.377922      17.605703       4.822914       0.112037       1.395444 0.10343739E+02  0.10702542E+03                                 1.996794                            1.832807      -1.076280       2.374011                    0.996922       3.461550       9.576003       0.486082       1.217831      -0.726209      -0.020986      -0.022643      -0.043175       0.053078      -0.002993       0.007265       0.019495       0.000299       0.014743      -0.021278      -0.000331       0.021609              2.095912       2.178465       0.198320       0.573436       1.769035       0.248686       2.340235           0.000071
          227              H       2.705789      16.944747       6.849675       0.117617       1.212294 0.92576106E+01  0.93283132E+02                                 1.809029                            1.722771      -1.097721       2.355094                    0.997142       3.481770       9.543845       0.505608       1.202230      -0.727649       0.018020      -0.028270      -0.010466       0.035120      -0.001303       0.001732       0.007587      -0.010208      -0.011215      -0.008533      -0.002381       0.010914              1.865666       1.984974      -0.370595       0.031402       2.054750       0.250896       1.557275           0.000165
          228              H       2.840046      19.116091       8.496901       0.125614       1.204882 0.92029547E+01  0.92186461E+02                                 1.771802                            1.695159      -1.138117       2.340800                    0.996668       3.400391       9.159961       0.522206       1.170913      -0.735714      -0.013986       0.022582       0.015025       0.030517      -0.004681      -0.000809       0.008073      -0.001843      -0.002579      -0.008739      -0.001276       0.010015              1.810143       1.968935      -0.273704       0.019650       1.837931       0.287200       1.623563           0.000467
          229              H       6.619889      13.260433      10.301621       0.117275       1.226281 0.92359852E+01  0.93418800E+02                                 1.845275                            1.739227      -1.246258       2.284671                    0.995509       3.591156      10.004371       0.493054       1.228176      -0.720614       0.004172      -0.011953      -0.034223       0.036490      -0.001113      -0.001997       0.006829      -0.014454       0.022263      -0.011164      -0.001623       0.012787              1.894113       1.394038       0.018407       0.035328       1.747905       0.059715       2.540396           0.000072
          230              H       6.581161      10.954832      11.151053       0.114549       1.231168 0.90967484E+01  0.90380226E+02                                 1.767820                            1.667233      -0.884946       2.454870                    0.998696       3.286058       8.665145       0.537998       1.145877      -0.743615       0.001723      -0.014548      -0.034268       0.037268       0.000155      -0.000207       0.002637      -0.034519       0.030279      -0.022308       0.008313       0.013995              1.792143       1.349379       0.020398       0.040321       1.692244       0.225944       2.334807           0.000072
          231              H       6.606980      16.350919      12.867990       0.111299       1.219668 0.88113183E+01  0.87873444E+02                                 1.821862                            1.684921      -1.086803       2.352944                    0.997187       3.530662       9.691714       0.508323       1.208230      -0.725278       0.004565       0.038611       0.007612       0.039618       0.002242       0.001234       0.008189      -0.024846       0.017733      -0.015592      -0.000677       0.016270              1.901226       1.376101      -0.041144      -0.020817       2.715988       0.014719       1.611589           0.000085
          232              H      24.439887       5.636200      17.866471       0.110565       1.370206 0.10110967E+02  0.10398106E+03                                 1.964810                            1.805020      -1.091289       2.363088                    0.997021       3.466619       9.548142       0.492881       1.208377      -0.727921      -0.019745      -0.039376      -0.031400       0.054095       0.006688      -0.002984       0.020188      -0.004361       0.016769      -0.021026      -0.002049       0.023075              2.063538       2.156548       0.535619       0.296262       2.177670       0.327104       1.856397          -0.000000
          233              H       0.782304       6.351376      17.324281       0.130694       1.128234 0.81465536E+01  0.78751250E+02                                 1.668472                            1.577240      -0.880724       2.466754                    0.999101       3.157366       8.217062       0.553312       1.145125      -0.743610       0.016834      -0.015122      -0.028006       0.036005       0.006421      -0.005185       0.013290       0.003423       0.011663      -0.017613       0.003677       0.013937              1.708487       1.882171      -0.020065      -0.380105       1.433370       0.181555       1.809921          -0.000042
          234              H       0.720339       8.925490      20.450913       0.133394       1.145633 0.83281882E+01  0.80701617E+02                                 1.670428                            1.585286      -0.881098       2.469721                    0.999098       3.104808       8.008550       0.558571       1.131608      -0.748135       0.016906       0.024476       0.020926       0.036370       0.007894      -0.005591       0.013730       0.007602       0.001158      -0.019695       0.007453       0.012242              1.690774       1.697104       0.312764       0.109150       1.777403       0.287374       1.597815          -0.000098
          235              H      24.377922       8.212897      20.995686       0.111951       1.396203 0.10350639E+02  0.10711482E+03                                 1.997471                            1.833369      -1.077389       2.373361                    0.996913       3.462840       9.580422       0.486026       1.217766      -0.726217      -0.021034       0.022662       0.043074       0.053022       0.003032      -0.007267       0.019489       0.000287       0.014643      -0.021294      -0.000292       0.021585              2.096694       2.179396      -0.198402      -0.573765       1.769622       0.248808       2.341064          -0.000009
          236              H       2.705789       8.873853      18.968925       0.117550       1.212600 0.92607951E+01  0.93326248E+02                                 1.809583                            1.723265      -1.097483       2.355204                    0.997140       3.482503       9.547422       0.505433       1.202505      -0.727584       0.017995       0.028288       0.010475       0.035125       0.001305      -0.001727       0.007583      -0.010214      -0.011283      -0.008539      -0.002378       0.010917              1.866289       1.985731       0.370822      -0.031439       2.055453       0.250988       1.557683           0.000130
          237              H       2.840046       6.702509      17.321699       0.125652       1.205056 0.92050050E+01  0.92214268E+02                                 1.772111                            1.695449      -1.138893       2.340420                    0.996662       3.401031       9.162739       0.522102       1.171053      -0.735675      -0.014013      -0.022614      -0.014940       0.030512       0.004674       0.000786       0.008071      -0.001847      -0.002705      -0.008749      -0.001252       0.010001              1.810496       1.969485       0.273763      -0.019720       1.838224       0.287196       1.623780           0.000446
          238              H       6.619889      12.558167      15.516979       0.117467       1.225030 0.92237914E+01  0.93263368E+02                                 1.844014                            1.738084      -1.245358       2.285303                    0.995518       3.588488       9.994768       0.493220       1.228184      -0.720623       0.004149       0.011974       0.034263       0.036531       0.001111       0.002002       0.006844      -0.014418       0.022261      -0.011146      -0.001649       0.012796              1.892769       1.393231      -0.018392      -0.035307       1.746622       0.059854       2.538455           0.000072
          239              H       6.581161      14.863768      14.667547       0.114839       1.228237 0.90691168E+01  0.90033270E+02                                 1.764802                            1.664541      -0.882779       2.456187                    0.998720       3.281440       8.648259       0.538534       1.145659      -0.743683       0.001678       0.014600       0.034329       0.037342      -0.000170       0.000193       0.002666      -0.034447       0.030299      -0.022276       0.008279       0.013997              1.789022       1.347437      -0.020356      -0.040225       1.689321       0.225507       2.330308           0.000073
          240              H       6.606980       9.467681      12.950610       0.111072       1.221609 0.88288908E+01  0.88094859E+02                                 1.823877                            1.686654      -1.088349       2.351971                    0.997173       3.534272       9.704995       0.508024       1.208306      -0.725247       0.004601      -0.038562      -0.007563       0.039565      -0.002239      -0.001253       0.008183      -0.024840       0.017760      -0.015595      -0.000670       0.016264              1.903428       1.377377       0.041183       0.020845       2.719545       0.014508       1.613361           0.000084
          241              C       5.482580       6.604914      13.861490       0.095138      29.859715 0.35014327E+03  0.78010265E+04                                 8.414305                            6.258948       0.127189       2.046553                    0.999640      26.366227      73.873345       0.655257       0.419554      -1.061834       0.046614      -0.017653       0.013673       0.051687      -0.003920      -0.016789      -0.019256       0.000253      -0.085494      -0.041168       0.018123       0.023045             10.306736       7.857054      -1.031555       2.379008       8.121471       3.955774      14.941683          -0.001648
          242              C       5.159331       6.180715      12.578047      -0.195383      35.554288 0.43734151E+03  0.10268853E+05                                 9.363028                            6.938260       0.238233       2.046014                    0.999767      29.525434      84.067654       0.631965       0.412773      -1.069484       0.006334       0.009942      -0.006375       0.013401      -0.008443       0.013776      -0.011680       0.019022      -0.004298      -0.017465      -0.007414       0.024879             11.764442       8.029021      -0.759003       2.793432       8.615721       5.228327      18.648585           0.001584
          243              C       5.927176       5.203481      11.955045       0.164279      37.204581 0.38554330E+03  0.87454423E+04                                 9.871502                            6.606922      -0.168201       1.966814                    0.999013      25.454291      70.539484       0.635976       0.424577      -1.065170       0.002798       0.006481      -0.012445       0.014307       0.000802       0.007301       0.008092      -0.012623       0.043759      -0.015487      -0.004044       0.019531             14.119121       9.665028      -0.836726       5.945278       8.219264       4.380744      24.473070          -0.002178
          244              C       7.018012       4.650704      12.615484      -0.200595      35.281618 0.43207411E+03  0.10097394E+05                                 9.222594                            6.839238       0.296166       2.060659                    0.999825      29.465656      83.238527       0.645605       0.405965      -1.075758       0.010061       0.011768       0.001139       0.015524      -0.016336      -0.011295       0.015042      -0.008862      -0.008505      -0.015521      -0.013819       0.029340             11.370348       9.383285      -1.109101       4.829290       7.626975       2.631704      17.100783           0.001551
          245              C       7.341261       5.074904      13.899185       0.095009      29.397088 0.34985485E+03  0.77936619E+04                                 8.323442                            6.258325       0.143342       2.053211                    0.999690      26.325801      73.776259       0.654927       0.419817      -1.061577      -0.026098       0.043779       0.008373       0.051651      -0.003535      -0.013850      -0.021473       0.003384      -0.079743      -0.039846       0.017208       0.022639             10.043658       8.391074      -1.167448       3.238426       7.487618       2.694423      14.252282          -0.001747
          246              C       5.648077       4.826529      10.530632      -0.110380      40.551788 0.40325352E+03  0.93114877E+04                                10.370660                            6.700761       0.042137       1.989322                    0.999655      28.899823      82.558487       0.635278       0.417543      -1.062617       0.011901       0.016715       0.017947       0.027260       0.015504      -0.022904       0.009001       0.009001      -0.040992      -0.034209       0.005766       0.028444             15.390383       9.183693      -0.421676       7.770274       8.353730       3.075882      28.633728          -0.000900
          247              C       4.910698       5.472769       9.726899      -0.209884      41.510902 0.42923912E+03  0.10031859E+05                                10.420871                            6.832471       0.131339       2.010026                    0.999565      29.642332      84.211667       0.642594       0.407838      -1.072677       0.005816       0.016086      -0.008093       0.018923       0.026204      -0.028483      -0.000179       0.010467      -0.131994      -0.055095       0.001079       0.054016             15.233299       9.270936      -1.012025       7.261817       7.912319       2.033313      28.516642           0.006910
          248              C       4.776441       5.145131       8.248268       0.649425      24.184153 0.23287042E+03  0.47308995E+04                                 7.791078                            5.430495      -0.003920       2.074202                    0.999429      21.297446      58.812371       0.634864       0.474893      -1.019527       0.011034       0.002874      -0.049320       0.050621       0.070270      -0.018742      -0.017845       0.045127      -0.105471      -0.056884      -0.039505       0.096390             10.396525       7.087045      -2.063828       3.079281       7.961579       1.651855      16.140949           0.000916
          249              C       2.667836       3.000638       6.060658       0.628040      23.396532 0.22213149E+03  0.44717710E+04                                 7.599486                            5.309815       0.053453       2.092140                    0.999476      21.451114      59.486718       0.639229       0.475970      -1.016217       0.045371       0.039864      -0.031079       0.067923      -0.010865       0.018931       0.018787      -0.000671       0.335646      -0.070707      -0.045071       0.115778              9.770320      12.648508       2.570619      -0.513542      12.460186      -0.598189       4.202266           0.001750
          250              C       1.503933       2.025727       6.288895      -0.026176      40.191929 0.43440630E+03  0.10125486E+05                                10.151756                            6.874590       0.012408       2.002003                    0.999382      27.328546      76.112268       0.644106       0.407970      -1.078687      -0.042579      -0.017458      -0.008865       0.046865      -0.005373       0.005306       0.006978      -0.003081       0.002360      -0.011794       0.003844       0.007951             13.760019      17.549515       6.973582      -0.882738      18.595644      -0.830984       5.134899           0.010206
          251              C       1.715904       0.679287       6.290960      -0.168685      40.989427 0.45844709E+03  0.10953605E+05                                10.422188                            7.188888      -0.012055       1.954852                    0.999651      30.513727      89.271429       0.606419       0.422732      -1.057149      -0.017690      -0.000352      -0.019519       0.026345      -0.026607      -0.008882      -0.002966       0.046219       0.056052      -0.045228       0.015044       0.030185             13.704017      15.863432       7.426119      -0.108752      20.023703      -0.374263       5.224916          -0.000309
          252              C       0.646498      25.584167       6.294058       0.092528      36.530350 0.38203431E+03  0.86783118E+04                                 9.711396                            6.581981      -0.149759       1.971595                    0.999345      26.035355      73.085066       0.634061       0.425248      -1.060793       0.010027      -0.001271      -0.011818       0.015551       0.015727      -0.002967      -0.000104      -0.025065      -0.026470      -0.016593      -0.007987       0.024579             12.855556      14.637956       6.365072      -0.043957      19.196748      -0.151937       4.731964           0.000178
          253              C       0.868280      24.198741       6.310582      -0.155658      37.483558 0.44311268E+03  0.10457728E+05                                 9.678173                            6.982512       0.142884       2.005365                    0.999742      29.913525      85.905242       0.628988       0.412611      -1.067625      -0.015431       0.007704      -0.016118       0.023606      -0.016187      -0.001225       0.003894       0.040656      -0.093707      -0.031816      -0.009870       0.041685             11.782426      13.232308       4.425271       0.215096      17.275106      -0.079678       4.839865           0.000379
          254              C       0.201127       2.505179       6.301029      -0.118011      36.578972 0.44659599E+03  0.10595290E+05                                 9.635312                            7.093474      -0.031082       1.950970                    0.999688      30.042237      87.433039       0.611046       0.422508      -1.057841       0.014858      -0.023104      -0.020794       0.034452      -0.013763      -0.001226      -0.007185      -0.043752      -0.033055      -0.021387      -0.010965       0.032352             11.639665      15.096680       4.305154      -0.370986      14.982924      -0.027277       4.839391           0.000207
          255              C      20.336020      19.213686      13.861490       0.095247      29.852172 0.35005174E+03  0.77983706E+04                                 8.412687                            6.257993       0.127691       2.046778                    0.999640      26.361552      73.854018       0.655338       0.419536      -1.061860      -0.046525       0.017737       0.013720       0.051647      -0.003870       0.016814       0.019282       0.000335      -0.085551      -0.041201       0.018095       0.023106             10.304540       7.855541      -1.031738      -2.377636       8.119858      -3.954715      14.938220          -0.001644
          256              C      20.659269      19.637885      12.578047      -0.195332      35.547860 0.43726616E+03  0.10266521E+05                                 9.361654                            6.937516       0.238539       2.046142                    0.999768      29.522281      84.053176       0.632026       0.412756      -1.069508      -0.006255      -0.009886      -0.006324       0.013298      -0.008431      -0.013725       0.011676       0.019085      -0.004275      -0.017475      -0.007367       0.024842             11.762489       8.027708      -0.759247      -2.792066       8.614495      -5.227353      18.645264           0.001584
          257              C      19.891424      20.615119      11.955045       0.164277      37.204519 0.38554251E+03  0.87454039E+04                                 9.871454                            6.606888      -0.168188       1.966816                    0.999013      25.454229      70.538805       0.635983       0.424573      -1.065174      -0.002775      -0.006449      -0.012435       0.014280       0.000799      -0.007293      -0.008085      -0.012588       0.043777      -0.015470      -0.004057       0.019526             14.119225       9.664969      -0.836808      -5.945104       8.219140      -4.380683      24.473567          -0.002172
          258              C      18.800588      21.167896      12.615484      -0.200628      35.283787 0.43209951E+03  0.10098156E+05                                 9.222978                            6.839429       0.296067       2.060609                    0.999825      29.466855      83.243118       0.645596       0.405964      -1.075757      -0.010034      -0.011744       0.001154       0.015490      -0.016347       0.011296      -0.015051      -0.008839      -0.008442      -0.015541      -0.013809       0.029350             11.371020       9.383631      -1.109162      -4.829481       7.627207      -2.631940      17.102223           0.001549
          259              C      18.477339      20.743696      13.899185       0.094972      29.398466 0.34986934E+03  0.77940655E+04                                 8.323680                            6.258420       0.143413       2.053221                    0.999690      26.326514      73.778635       0.654927       0.419812      -1.061580       0.026130      -0.043742       0.008391       0.051638      -0.003534       0.013851       0.021471       0.003417      -0.079738      -0.039846       0.017213       0.022633             10.044109       8.391318      -1.167560      -3.238346       7.487801      -2.694672      14.253208          -0.001741
          260              C      20.170523      20.992071      10.530632      -0.110384      40.552379 0.40325788E+03  0.93116252E+04                                10.370779                            6.700802       0.042123       1.989316                    0.999655      28.900072      82.559699       0.635275       0.417544      -1.062615      -0.011878      -0.016700       0.017956       0.027246       0.015498       0.022908      -0.008998       0.009021      -0.040967      -0.034204       0.005758       0.028446             15.390828       9.183726      -0.421715      -7.770273       8.353828      -3.076034      28.634931          -0.000899
          261              C      20.907902      20.345831       9.726899      -0.209879      41.510767 0.42923580E+03  0.10031759E+05                                10.420866                            6.832456       0.131335       2.010027                    0.999565      29.642148      84.210966       0.642593       0.407839      -1.072677      -0.005791      -0.016069      -0.008086       0.018898       0.026201       0.028494       0.000188       0.010487      -0.131980      -0.055096       0.001075       0.054022             15.233503       9.270838      -1.012078      -7.261586       7.912411      -2.033460      28.517260           0.006905
          262              C      21.042159      20.673469       8.248268       0.649419      24.184525 0.23287274E+03  0.47309640E+04                                 7.791181                            5.430532      -0.003940       2.074193                    0.999429      21.297647      58.813264       0.634860       0.474895      -1.019524      -0.011026      -0.002873      -0.049317       0.050616       0.070266       0.018748       0.017848       0.045127      -0.105467      -0.056881      -0.039506       0.096387             10.396874       7.087124      -2.063895      -3.079205       7.961817      -1.652113      16.141679           0.000913
          263              C      23.150764      22.817962       6.060658       0.628037      23.395167 0.22212023E+03  0.44714570E+04                                 7.599066                            5.309610       0.053723       2.092246                    0.999476      21.450069      59.481915       0.639259       0.475958      -1.016231      -0.045357      -0.039861      -0.031122       0.067931      -0.010850      -0.018913      -0.018804      -0.000683       0.335670      -0.070695      -0.045090       0.115786              9.769619      12.647782       2.569851       0.513753      12.458947       0.598116       4.202130           0.001750
          264              C      24.314667      23.792873       6.288895      -0.026105      40.185273 0.43433986E+03  0.10123487E+05                                10.150534                            6.874004       0.012598       2.002095                    0.999382      27.326050      76.102064       0.644146       0.407963      -1.078698       0.042565       0.017454      -0.008894       0.046856      -0.005398      -0.005279      -0.007002      -0.003083       0.002495      -0.011809       0.003822       0.007987             13.757929      17.547207       6.971958       0.882995      18.592153       0.831020       5.134426           0.010200
          265              C      24.102696      25.139313       6.290960      -0.168587      40.980716 0.45835433E+03  0.10950739E+05                                10.420614                            7.188110      -0.011740       1.955005                    0.999651      30.509329      89.253353       0.606463       0.422726      -1.057162       0.017670       0.000357      -0.019603       0.026394      -0.026597       0.008934       0.002937       0.046211       0.056221      -0.045244       0.015019       0.030225             13.701451      15.860852       7.424115       0.109115      20.019243       0.374428       5.224256          -0.000311
          266              C      25.172102       0.234433       6.294058       0.092545      36.527359 0.38201212E+03  0.86776445E+04                                 9.710774                            6.581750      -0.149606       1.971657                    0.999345      26.034245      73.080243       0.634081       0.425243      -1.060800      -0.010037       0.001272      -0.011853       0.015584       0.015713       0.003014       0.000090      -0.025051      -0.026479      -0.016607      -0.007958       0.024566             12.854414      14.637019       6.364212       0.044289      19.194524       0.152156       4.731699           0.000177
          267              C      24.950320       1.619859       6.310582      -0.155552      37.476640 0.44303036E+03  0.10455219E+05                                 9.676906                            6.981833       0.143096       2.005479                    0.999742      29.909766      85.889983       0.629028       0.412607      -1.067635       0.015412      -0.007702      -0.016195       0.023646      -0.016183       0.001292      -0.003915       0.040681      -0.093569      -0.031776      -0.009899       0.041675             11.780598      13.230528       4.424307      -0.214751      17.271974       0.079868       4.839293           0.000378
          268              C      25.617473      23.313421       6.301029      -0.117966      36.578600 0.44657985E+03  0.10594836E+05                                 9.635375                            7.093406      -0.031102       1.950976                    0.999688      30.041620      87.431632       0.611039       0.422515      -1.057834      -0.014865       0.023096      -0.020765       0.034432      -0.013747       0.001278       0.007171      -0.043760      -0.032877      -0.021429      -0.010882       0.032312             11.639921      15.096927       4.305550       0.371332      14.983357       0.027457       4.839478           0.000208
          269              C      20.336020       6.604914      11.957110       0.094660      29.884272 0.35044971E+03  0.78097545E+04                                 8.418984                            6.261664       0.126826       2.046186                    0.999640      26.381300      73.930538       0.655103       0.419551      -1.061810      -0.046815      -0.017543      -0.013597       0.051810       0.004230      -0.016763       0.019129       0.000269      -0.085474      -0.041135       0.018423       0.022711             10.313914       7.861324       1.031387       2.381580       8.126107      -3.960047      14.954312          -0.001717
          270              C      20.659269       6.180715      13.240553      -0.195470      35.568867 0.43748808E+03  0.10273406E+05                                 9.366399                            6.939836       0.236941       2.045583                    0.999766      29.530270      84.092692       0.631822       0.412823      -1.069426      -0.006449       0.010078       0.006667       0.013697       0.008346       0.013905       0.011677       0.018992      -0.003933      -0.017466      -0.007454       0.024920             11.771035       8.031672       0.758126       2.796335       8.619059      -5.232962      18.662374           0.001897
          271              C      19.891424       5.203481      13.863555       0.165001      37.201377 0.38541605E+03  0.87421318E+04                                 9.872389                            6.606635      -0.169477       1.966475                    0.999010      25.449668      70.532803       0.635853       0.424680      -1.065069      -0.002949       0.006568       0.012510       0.014434      -0.000861       0.007102      -0.007943      -0.012684       0.042631      -0.015249      -0.003844       0.019094             14.123225       9.666365       0.835601       5.948411       8.220346      -4.383601      24.482964          -0.003140
          272              C      18.800588       4.650704      13.203116      -0.200720      35.292643 0.43216847E+03  0.10100295E+05                                 9.225065                            6.840235       0.295269       2.060385                    0.999825      29.468314      83.252775       0.645513       0.405995      -1.075723      -0.010153       0.011938      -0.000770       0.015690       0.016230      -0.011329      -0.015304      -0.008784      -0.007794      -0.015557      -0.013874       0.029431             11.375269       9.386072       1.108350       4.832988       7.628842      -2.634225      17.110894           0.001736
          273              C      18.477339       5.074904      11.919415       0.094428      29.425577 0.35022425E+03  0.78041431E+04                                 8.328625                            6.261435       0.142616       2.052643                    0.999690      26.344596      73.845567       0.654778       0.419791      -1.061568       0.025982       0.044069      -0.008244       0.051818       0.003841      -0.013712       0.021405       0.003742      -0.079708      -0.039806       0.017555       0.022251             10.051203       8.396711       1.167618       3.242237       7.492198      -2.697648      14.264701          -0.001874
          274              C      20.170523       4.826529      15.287968      -0.111946      40.614949 0.40387831E+03  0.93298607E+04                                10.381788                            6.706327       0.042882       1.989370                    0.999655      28.923305      82.652770       0.634938       0.417590      -1.062548      -0.012089       0.016670      -0.017835       0.027242      -0.015371      -0.022618      -0.009296       0.008936      -0.039635      -0.033958       0.006012       0.027946             15.410866       9.194836       0.421319       7.782577       8.362940      -3.082037      28.674822          -0.000312
          275              C      20.907902       5.472769      16.091701      -0.208084      41.501261 0.42900347E+03  0.10025682E+05                                10.420829                            6.831497       0.129182       2.009326                    0.999567      29.638021      84.215984       0.642467       0.407946      -1.072531      -0.005805       0.015875       0.008366       0.018860      -0.026874      -0.028736      -0.000004       0.010822      -0.133853      -0.055835       0.000859       0.054976             15.234904       9.271969       1.013141       7.262236       7.914328      -2.035308      28.518414          -0.002559
          276              C      21.042159       5.145131      17.570332       0.648782      24.189847 0.23288745E+03  0.47311815E+04                                 7.790348                            5.429226      -0.001236       2.074917                    0.999429      21.303535      58.822679       0.635216       0.474636      -1.019697      -0.011105       0.002528       0.049525       0.050818      -0.070822      -0.018845       0.018164       0.045308      -0.102845      -0.057880      -0.038758       0.096637             10.396741       7.087701       2.064833       3.078933       7.963303      -1.652913      16.139219          -0.000556
          277              C      23.150764       3.000638      19.757942       0.627274      23.420739 0.22234669E+03  0.44770340E+04                                 7.602911                            5.311097       0.056637       2.092769                    0.999474      21.464315      59.522878       0.639407       0.475739      -1.016375      -0.045322       0.039936       0.030522       0.067680       0.010550       0.019029      -0.018936      -0.000787       0.335828      -0.070478      -0.045415       0.115893              9.777121      12.659138      -2.572841      -0.513687      12.468231       0.598012       4.203993          -0.000818
          278              C      24.314667       2.025727      19.529705      -0.025161      40.187982 0.43426565E+03  0.10121475E+05                                10.151003                            6.873205       0.014256       2.002562                    0.999389      27.325436      76.102975       0.644204       0.407938      -1.078699       0.041907      -0.017179       0.008805       0.046140       0.004754       0.005334      -0.006969      -0.002544       0.000201      -0.011398       0.003749       0.007649             13.762230      17.557542      -6.976248      -0.882875      18.594430       0.830505       5.134719          -0.000881
          279              C      24.102696       0.679287      19.527640      -0.168622      41.014131 0.45867374E+03  0.10960763E+05                                10.427812                            7.191542      -0.013044       1.954516                    0.999651      30.519354      89.305319       0.606175       0.422835      -1.057047       0.017697      -0.000449       0.019382       0.026250       0.026821      -0.008849       0.002907       0.046443       0.056429      -0.045510       0.015179       0.030330             13.715012      15.878899      -7.436407      -0.109213      20.038597       0.374570       5.227540          -0.000631
          280              C      25.172102      25.584167      19.524542       0.092359      36.559041 0.38226661E+03  0.86854416E+04                                 9.717860                            6.584731      -0.151304       1.970981                    0.999344      26.046795      73.139648       0.633781       0.425345      -1.060667      -0.009982      -0.001355       0.011729       0.015461      -0.015902      -0.002994       0.000109      -0.024858      -0.027272      -0.016577      -0.008211       0.024787             12.867720      14.652227      -6.373885      -0.044419      19.216146       0.152366       4.734788          -0.000816
          281              C      24.950320      24.198741      19.508018      -0.156589      37.553228 0.44395242E+03  0.10483374E+05                                 9.691430                            6.989896       0.141179       2.004422                    0.999742      29.948083      86.051665       0.628500       0.412702      -1.067477       0.015469       0.007843       0.016022       0.023612       0.016325      -0.001225      -0.003850       0.040658      -0.095246      -0.032299      -0.009728       0.042027             11.801159      13.255945      -4.435496       0.214925      17.302200       0.080170       4.845333           0.000568
          282              C      25.617473       2.505179      19.517571      -0.119381      36.666298 0.44770012E+03  0.10628903E+05                                 9.651832                            7.102920      -0.033115       1.949807                    0.999689      30.087249      87.617743       0.610502       0.422589      -1.057705      -0.014705      -0.023267       0.020627       0.034396       0.013871      -0.001287       0.007128      -0.044433      -0.034645      -0.021531      -0.011388       0.032919             11.663732      15.128448      -4.319457      -0.371930      15.016057       0.027518       4.846690           0.000720
          283              C       5.482580      19.213686      11.957110       0.094484      29.891505 0.35053664E+03  0.78121663E+04                                 8.420168                            6.262279       0.127171       2.046210                    0.999641      26.385426      73.944040       0.655097       0.419530      -1.061825       0.046828       0.017570      -0.013607       0.051834       0.004339       0.016758      -0.019083       0.000289      -0.085586      -0.041152       0.018552       0.022601             10.315992       7.862378       1.031138      -2.382462       8.127336       3.961386      14.958261          -0.001589
          284              C       5.159331      19.637885      13.240553      -0.195442      35.573564 0.43751722E+03  0.10274370E+05                                 9.367621                            6.940251       0.236238       2.045365                    0.999765      29.531151      84.099264       0.631771       0.412845      -1.069400       0.006418      -0.010017       0.006755       0.013681       0.008243      -0.013921      -0.011626       0.018999      -0.003947      -0.017435      -0.007422       0.024856             11.773636       8.032757       0.757734      -2.797738       8.620281       5.234689      18.667869           0.001501
          285              C       5.927176      20.615119      13.863555       0.165269      37.213014 0.38544524E+03  0.87432159E+04                                 9.875484                            6.607398      -0.170338       1.966188                    0.999010      25.451109      70.545256       0.635723       0.424746      -1.064996       0.002909      -0.006560       0.012404       0.014330      -0.000969      -0.007016       0.007799      -0.012731       0.041700      -0.015082      -0.003676       0.018758             14.130511       9.670691       0.835017      -5.954085       8.222795       4.386054      24.498046          -0.001877
          286              C       7.018012      21.167896      13.203116      -0.200962      35.312475 0.43238917E+03  0.10107042E+05                                 9.229166                            6.842306       0.294225       2.059962                    0.999824      29.477578      83.293532       0.645350       0.406033      -1.075666       0.010097      -0.011901      -0.000689       0.015623       0.016211       0.011277       0.015420      -0.008775      -0.007542      -0.015614      -0.013847       0.029461             11.381949       9.391212       1.108508      -4.837594       7.632048       2.635968      17.122587           0.001483
          287              C       7.341261      20.743696      11.919415       0.094211      29.438121 0.35037012E+03  0.78082909E+04                                 8.331008                            6.262670       0.142516       2.052480                    0.999691      26.351916      73.872936       0.654718       0.419781      -1.061562      -0.026020      -0.044109      -0.008246       0.051871       0.003946       0.013638      -0.021416       0.003860      -0.079796      -0.039827       0.017690       0.022137             10.055059       8.399379       1.167460      -3.244539       7.494216       2.699115      14.271582          -0.001659
          288              C       5.648077      20.992071      15.287968      -0.112816      40.670758 0.40440037E+03  0.93453045E+04                                10.391288                            6.710614       0.041586       1.988631                    0.999654      28.948460      82.750227       0.634717       0.417584      -1.062510       0.011859      -0.016539      -0.017685       0.026962      -0.015162       0.022200       0.009396       0.008789      -0.038318      -0.033466       0.006115       0.027350             15.428654       9.204983       0.420587      -7.794598       8.370184       3.086951      28.710796          -0.001364
          289              C       4.910698      20.345831      16.091701      -0.208846      41.551207 0.42943790E+03  0.10039048E+05                                10.431708                            6.836689       0.125850       2.008222                    0.999565      29.652479      84.289034       0.641935       0.408153      -1.072323       0.005643      -0.016008       0.007755       0.018662      -0.026926       0.028731      -0.000525       0.011089      -0.136154      -0.056297       0.000775       0.055522             15.254926       9.284142       1.013259      -7.276744       7.921828       2.038069      28.558807           0.010275
          290              C       4.776441      20.673469      17.570332       0.649538      24.170146 0.23264771E+03  0.47252138E+04                                 7.786408                            5.426368       0.003798       2.076677                    0.999436      21.296494      58.801277       0.635378       0.474625      -1.019677       0.010453      -0.002225       0.049283       0.050429      -0.070432       0.018813      -0.017958       0.045352      -0.104419      -0.057246      -0.039215       0.096462             10.391926       7.085570       2.063425      -3.079482       7.959179       1.651408      16.131029           0.000605
          291              C       2.667836      22.817962      19.757942       0.628060      23.412708 0.22222444E+03  0.44744067E+04                                 7.602487                            5.310280       0.049090       2.090312                    0.999471      21.469830      59.556605       0.639276       0.475855      -1.016211       0.045495      -0.039945       0.030229       0.067670       0.010830      -0.019175       0.018910      -0.000742       0.335962      -0.070797      -0.045158       0.115955              9.777082      12.657468      -2.573291       0.512662      12.469691      -0.597742       4.204087           0.001623
          292              C       1.503933      23.792873      19.529705      -0.026339      40.242935 0.43472566E+03  0.10135903E+05                                10.164167                            6.879486       0.007614       2.000512                    0.999377      27.338633      76.178782       0.643474       0.408252      -1.078383      -0.042808       0.017765       0.008469       0.047116       0.006216      -0.005640       0.007255      -0.003169       0.005442      -0.012840       0.004315       0.008524             13.784025      17.583299      -6.992709       0.883404      18.628340      -0.831584       5.140436           0.012153
          293              C       1.715904      25.139313      19.527640      -0.169233      41.054554 0.45908046E+03  0.10973400E+05                                10.435126                            7.194962      -0.014818       1.953741                    0.999649      30.539388      89.388792       0.605974       0.422863      -1.056983      -0.017397       0.000075       0.019292       0.025978       0.026130       0.008659      -0.002938       0.046081       0.054635      -0.044570       0.014792       0.029777             13.726898      15.891490      -7.445498       0.108551      20.058472      -0.374255       5.230731          -0.000632
          294              C       0.646498       0.234433      19.524542       0.092350      36.566998 0.38229295E+03  0.86862325E+04                                 9.719410                            6.584900      -0.150593       1.971176                    0.999346      26.048236      73.145682       0.633779       0.425337      -1.060666       0.009928       0.001255       0.011706       0.015400      -0.015557       0.002941      -0.000107      -0.025281      -0.026526      -0.016517      -0.008005       0.024522             12.871229      14.654917      -6.377430       0.043831      19.223276      -0.151837       4.735492           0.000580
          295              C       0.868280       1.619859      19.508018      -0.156051      37.547526 0.44381567E+03  0.10479584E+05                                 9.691648                            6.989582       0.139697       2.004072                    0.999741      29.942499      86.039903       0.628396       0.412792      -1.067394      -0.015440      -0.007790       0.015980       0.023547       0.016053       0.001164       0.003897       0.041129      -0.094785      -0.032170      -0.009792       0.041962             11.802420      13.254458      -4.437316      -0.215414      17.307243      -0.079655       4.845558           0.000075
          296              C       0.201127      23.313421      19.517571      -0.117724      36.610411 0.44688059E+03  0.10604717E+05                                 9.643668                            7.097482      -0.033708       1.950094                    0.999687      30.053871      87.504507       0.610591       0.422716      -1.057612       0.015118       0.022833       0.020536       0.034229       0.013414       0.001194      -0.007005      -0.043551      -0.032501      -0.021141      -0.010817       0.031958             11.652940      15.115341      -4.314266       0.370899      15.000754      -0.027039       4.842725           0.000024
          297              C      13.861490       5.482580       6.604914       0.095086      29.863082 0.35018636E+03  0.78022734E+04                                 8.415021                            6.259391       0.126977       2.046455                    0.999640      26.368368      73.882151       0.655221       0.419562      -1.061823       0.013633       0.046678      -0.017591       0.051712      -0.016768      -0.019251      -0.003968      -0.042826       0.042450      -0.041155       0.018154       0.023002             10.307671      14.943131       2.379514       3.956229       7.857622      -1.031551       8.122260          -0.001649
          298              C      12.578047       5.159331       6.180715      -0.195378      35.555611 0.43735527E+03  0.10269301E+05                                 9.363400                            6.938458       0.238098       2.045974                    0.999767      29.525851      84.070549       0.631941       0.412784      -1.069473      -0.006422       0.006386       0.010002       0.013493       0.013804      -0.011688      -0.008437      -0.011625      -0.026245      -0.017451      -0.007434       0.024885             11.765006      18.649591       2.793852       5.228681       8.029297      -0.758920       8.616131           0.001582
          299              C      11.955045       5.927176       5.203481       0.164340      37.202752 0.38552202E+03  0.87448442E+04                                 9.871248                            6.606783      -0.168226       1.966818                    0.999013      25.453443      70.536806       0.635976       0.424583      -1.065166      -0.012451       0.002815       0.006489       0.014320       0.007294       0.008078       0.000809       0.028161      -0.002799      -0.015493      -0.004002       0.019495             14.118708      24.472334       5.945046       4.380783       9.664627      -0.836654       8.219164          -0.002176
          300              C      12.615484       7.018012       4.650704      -0.200579      35.280097 0.43205359E+03  0.10096768E+05                                 9.222293                            6.839052       0.296204       2.060684                    0.999825      29.464708      83.234507       0.645618       0.405962      -1.075763       0.001120       0.010051       0.011760       0.015511      -0.011294       0.015050      -0.016316       0.000223       0.017627      -0.015513      -0.013823       0.029336             11.369935      17.100224       4.829138       2.631618       9.382836      -1.109020       7.626745           0.001549
          301              C      13.899185       7.341261       5.074904       0.094967      29.398571 0.34987672E+03  0.77942768E+04                                 8.323658                            6.258480       0.143358       2.053193                    0.999690      26.326975      73.780336       0.654925       0.419811      -1.061580       0.008370      -0.026101       0.043788       0.051659      -0.013832      -0.021473      -0.003558      -0.041550       0.034843      -0.039843       0.017224       0.022619             10.043871      14.252540       3.238577       2.694397       8.391209      -1.167520       7.487863          -0.001745
          302              C      10.530632       5.648077       4.826529      -0.110453      40.552285 0.40326249E+03  0.93117207E+04                                10.370657                            6.700779       0.042296       1.989373                    0.999655      28.900011      82.558396       0.635287       0.417536      -1.062624       0.017939       0.011903       0.016708       0.027252      -0.022872       0.009010       0.015505      -0.024937       0.007022      -0.034184       0.005783       0.028401             15.390396      28.633793       7.770238       3.076076       9.183618      -0.421605       8.353778          -0.000900
          303              C       9.726899       4.910698       5.472769      -0.209768      41.505706 0.42918350E+03  0.10030213E+05                                10.420019                            6.832030       0.131423       2.010076                    0.999565      29.640103      84.203308       0.642616       0.407838      -1.072679      -0.008109       0.005824       0.016085       0.018932      -0.028483      -0.000192       0.026245      -0.071304       0.050427      -0.055143       0.001068       0.054076             15.231860      28.513681       7.261022       2.033219       9.270141      -1.011960       7.911758           0.006914
          304              C       8.248268       4.776441       5.145131       0.649406      24.183696 0.23286809E+03  0.47308334E+04                                 7.790954                            5.430457      -0.003824       2.074243                    0.999429      21.297218      58.811348       0.634869       0.474891      -1.019529      -0.049312       0.011023       0.002866       0.050610      -0.018740      -0.017842       0.070286      -0.075274      -0.014948      -0.056901      -0.039495       0.096395             10.396297      16.140499       3.079185       1.651882       7.086938      -2.063774       7.961453           0.000917
          305              C       6.060658       2.667836       3.000638       0.628056      23.398220 0.22214391E+03  0.44721108E+04                                 7.599966                            5.310025       0.053248       2.092049                    0.999476      21.452088      59.491203       0.639202       0.475981      -1.016205      -0.031076       0.045371       0.039871       0.067926       0.018931       0.018795      -0.010915       0.168134      -0.166764      -0.070747      -0.045011       0.115758              9.771168       4.202508      -0.513670      -0.598240      12.650151       2.571337      12.460845           0.001761
          306              C       6.288895       1.503933       2.025727      -0.026369      40.205768 0.43455751E+03  0.10130026E+05                                10.154192                            6.875876       0.012071       2.001824                    0.999382      27.334262      76.135269       0.644025       0.407981      -1.078665      -0.008878      -0.042616      -0.017471       0.046906       0.005270       0.006967      -0.005310       0.002492       0.003653      -0.011717       0.003811       0.007906             13.763932       5.136008      -0.883114      -0.831263      17.555283       6.976216      18.600506           0.010414
          307              C       6.290960       1.715904       0.679287      -0.168640      40.988561 0.45845417E+03  0.10953859E+05                                10.422069                            7.189040      -0.012210       1.954799                    0.999651      30.514191      89.274261       0.606398       0.422744      -1.057138      -0.019522      -0.017714      -0.000373       0.026363      -0.008897      -0.002960      -0.026669       0.004882      -0.097336      -0.045268       0.015035       0.030233             13.703403       5.224823      -0.108785      -0.374246      15.862514       7.424844      20.022872          -0.000447
          308              C       6.294058       0.646498      25.584167       0.092459      36.531816 0.38207226E+03  0.86793575E+04                                 9.711401                            6.582206      -0.149824       1.971546                    0.999345      26.036705      73.088756       0.634067       0.425235      -1.060805      -0.011820       0.010046      -0.001245       0.015562      -0.002979      -0.000085       0.015730      -0.000776       0.050808      -0.016581      -0.008001       0.024581             12.855139       4.731934      -0.044081      -0.151943      14.636986       6.363886      19.196496           0.000422
          309              C       6.310582       0.868280      24.198741      -0.155627      37.465764 0.44293737E+03  0.10452185E+05                                 9.674255                            6.980626       0.143868       2.005746                    0.999743      29.905533      85.866573       0.629164       0.412551      -1.067701      -0.016161      -0.015414       0.007526       0.023567      -0.001229       0.003910      -0.016161      -0.067148      -0.013391      -0.031919      -0.009654       0.041573             11.776785       4.838230       0.214818      -0.079582      13.222831       4.421370      17.269293          -0.000318
          310              C       6.301029       0.201127       2.505179      -0.118295      36.599330 0.44685539E+03  0.10603240E+05                                 9.639237                            7.095735      -0.031758       1.950629                    0.999688      30.053366      87.479749       0.610908       0.422531      -1.057800      -0.020748       0.014901      -0.023162       0.034482      -0.001280      -0.007181      -0.013764       0.005115       0.082665      -0.021397      -0.011101       0.032499             11.645256       4.841112      -0.371331      -0.027396      15.104259       4.308532      14.990397           0.000123
          311              C      13.861490      20.336020      19.213686       0.094999      29.863219 0.35019701E+03  0.78024620E+04                                 8.414611                            6.259175       0.127776       2.046675                    0.999640      26.368577      73.879167       0.655290       0.419520      -1.061864       0.013676      -0.046630       0.017676       0.051709       0.016806       0.019213      -0.004074      -0.043003       0.042110      -0.041198       0.018310       0.022889             10.307517      14.943626      -2.378411      -3.956721       7.857324      -1.031657       8.121601          -0.001737
          312              C      12.578047      20.659269      19.637885      -0.195301      35.549929 0.43727127E+03  0.10266707E+05                                 9.362376                            6.937760       0.237902       2.045983                    0.999767      29.521020      84.050792       0.631985       0.412780      -1.069488      -0.006532      -0.006313      -0.009988       0.013501      -0.013766       0.011680      -0.008349      -0.011596      -0.026674      -0.017501      -0.007338       0.024839             11.764372      18.649904      -2.792724      -5.229097       8.028073      -0.758801       8.615141           0.001748
          313              C      11.955045      19.891424      20.615119       0.164811      37.207370 0.38547856E+03  0.87438850E+04                                 9.873209                            6.607029      -0.169289       1.966500                    0.999011      25.452202      70.540668       0.635855       0.424662      -1.065082      -0.012495      -0.002912      -0.006553       0.014407      -0.007132      -0.007969       0.000858       0.027737      -0.002631      -0.015244      -0.003942       0.019186             14.124220      24.484871      -5.948793      -4.383143       9.667289      -0.835993       8.220500          -0.002535
          314              C      12.615484      18.800588      21.167896      -0.200877      35.306308 0.43234063E+03  0.10105555E+05                                 9.227719                            6.841741       0.294768       2.060116                    0.999825      29.476552      83.287349       0.645407       0.406012      -1.075687       0.000831      -0.010148      -0.011977       0.015720       0.011321      -0.015292      -0.016315       0.000431       0.016878      -0.015633      -0.013833       0.029466             11.379017      17.117250      -4.834576      -2.635219       9.388854      -1.108829       7.630946           0.001806
          315              C      13.899185      18.477339      20.743696       0.094439      29.427151 0.35022604E+03  0.78042506E+04                                 8.329170                            6.261565       0.142442       2.052602                    0.999690      26.344812      73.848271       0.654749       0.419806      -1.061550       0.008266       0.026004      -0.044037       0.051806       0.013736       0.021421      -0.003778      -0.041724       0.034100      -0.039803       0.017498       0.022305             10.052187      14.266876      -3.242286      -2.698374       8.397130      -1.167571       7.492554          -0.001831
          316              C      10.530632      20.170523      20.992071      -0.111839      40.624759 0.40396924E+03  0.93326201E+04                                10.383426                            6.707048       0.040981       1.988626                    0.999654      28.930198      82.679248       0.634899       0.417586      -1.062536       0.017912      -0.012113      -0.016779       0.027370       0.022676      -0.009100       0.015327      -0.024575       0.006568      -0.033919       0.005840       0.028078             15.413816      28.681344      -7.784319      -3.081702       9.196354      -0.421553       8.363750           0.000962
          317              C       9.726899      20.907902      20.345831      -0.208002      41.483581 0.42884075E+03  0.10020583E+05                                10.417527                            6.830068       0.130727       2.009956                    0.999567      29.628352      84.173582       0.642575       0.407930      -1.072578      -0.008527      -0.005693      -0.016043       0.019039       0.028499       0.000280       0.026652      -0.072137       0.049984      -0.055403       0.000690       0.054713             15.229159      28.506549      -7.260967      -2.030439       9.270151      -1.013629       7.910777          -0.005265
          318              C       8.248268      21.042159      20.673469       0.648654      24.194046 0.23295293E+03  0.47327107E+04                                 7.790465                            5.429540      -0.000549       2.075021                    0.999427      21.305174      58.823019       0.635295       0.474558      -1.019768      -0.049441      -0.010924      -0.002934       0.050718       0.019156       0.017726       0.070618      -0.075038      -0.016879      -0.057433      -0.039295       0.096728             10.396682      16.138747      -3.080338      -1.650246       7.089113      -2.065608       7.962186          -0.000827
          319              C       6.060658      23.150764      22.817962       0.627027      23.413520 0.22231644E+03  0.44761260E+04                                 7.600871                            5.310625       0.057278       2.093134                    0.999474      21.459225      59.500406       0.639476       0.475719      -1.016419      -0.030649      -0.045295      -0.039827       0.067655      -0.019170      -0.018847      -0.010397       0.168080      -0.167503      -0.070341      -0.045581       0.115922              9.772227       4.202853       0.512771       0.598299      12.649415       2.567359      12.464413           0.000093
          320              C       6.288895      24.314667      23.792873      -0.024059      40.101739 0.43339245E+03  0.10095232E+05                                10.135290                            6.865591       0.016972       2.003817                    0.999389      27.292720      75.969792       0.644711       0.407855      -1.078840      -0.008825       0.041951       0.016779       0.046036      -0.005390      -0.007019      -0.004978       0.002687       0.003532      -0.011613       0.003620       0.007993             13.734971       5.127436       0.880494       0.829431      17.512001       6.956004      18.565475           0.002413
          321              C       6.290960      24.102696      25.139313      -0.169218      41.007315 0.45867113E+03  0.10960178E+05                                10.424989                            7.190575      -0.011637       1.954926                    0.999652      30.519545      89.290249       0.606363       0.422724      -1.057166      -0.019457       0.017706       0.000620       0.026314       0.008848       0.002904      -0.026644       0.005005      -0.097681      -0.045328       0.015110       0.030217             13.708760       5.226298       0.108732       0.374425      15.868186       7.429685      20.031794           0.000575
          322              C       6.294058      25.172102       0.234433       0.092578      36.530425 0.38203401E+03  0.86783787E+04                                 9.711550                            6.582111      -0.150150       1.971465                    0.999344      26.035897      73.088973       0.634030       0.425265      -1.060773      -0.011823      -0.010102       0.001259       0.015602       0.002980       0.000112       0.015735      -0.000814       0.050785      -0.016564      -0.008022       0.024585             12.855898       4.732049       0.044049       0.152001      14.638678       6.365084      19.196966           0.000076
          323              C       6.310582      24.950320       1.619859      -0.155633      37.490909 0.44318787E+03  0.10460145E+05                                 9.679920                            6.983408       0.142454       2.005209                    0.999742      29.916608      85.922079       0.628895       0.412647      -1.067581      -0.016111       0.015418      -0.007759       0.023611       0.001239      -0.003890      -0.016141      -0.067340      -0.014326      -0.031861      -0.009889       0.041750             11.785247       4.840579      -0.215020       0.079768      13.236244       4.427226      17.278918           0.000557
          324              C       6.301029      25.617473      23.313421      -0.117456      36.543913 0.44615413E+03  0.10581839E+05                                 9.629632                            7.090372      -0.029763       1.951742                    0.999689      30.018257      87.341602       0.611147       0.422556      -1.057845      -0.020772      -0.014682       0.022951       0.034261       0.001189       0.007158      -0.013758       0.006175       0.081238      -0.021548      -0.010514       0.032063             11.632121       4.836978       0.370732       0.027540      15.083953       4.301695      14.975432          -0.000502
          325              C      11.957110      20.336020       6.604914       0.095067      29.865691 0.35022037E+03  0.78032735E+04                                 8.415660                            6.259796       0.126741       2.046364                    0.999640      26.369871      73.889145       0.655180       0.419576      -1.061807      -0.013602      -0.046736      -0.017524       0.051734      -0.016765       0.019229       0.004003      -0.042837       0.042357      -0.041142       0.018191       0.022950             10.308684      14.944680       2.379763      -3.957101       7.858329       1.031491       8.123044          -0.001651
          326              C      13.240553      20.659269       6.180715      -0.195370      35.556763 0.43736719E+03  0.10269683E+05                                 9.363752                            6.938645       0.237994       2.045948                    0.999767      29.525989      84.072220       0.631918       0.412795      -1.069462       0.006467      -0.006425       0.010060       0.013576       0.013815       0.011670       0.008427      -0.011676      -0.026264      -0.017448      -0.007441       0.024889             11.765754      18.650758       2.794251      -5.229497       8.029760       0.758728       8.616746           0.001585
          327              C      13.863555      19.891424       5.203481       0.164381      37.204599 0.38552982E+03  0.87451167E+04                                 9.871767                            6.606950      -0.168393       1.966762                    0.999012      25.453813      70.539565       0.635950       0.424595      -1.065151       0.012471      -0.002865       0.006538       0.014369       0.007295      -0.008098      -0.000820       0.028071      -0.002794      -0.015454      -0.004020       0.019474             14.120046      24.474711       5.946128      -4.381982       9.665561       0.836263       8.219865          -0.002178
          328              C      13.203116      18.800588       4.650704      -0.200652      35.287999 0.43214561E+03  0.10099586E+05                                 9.223951                            6.839941       0.295790       2.060517                    0.999825      29.468418      83.251256       0.645545       0.405981      -1.075736      -0.001026      -0.010133       0.011889       0.015655      -0.011300      -0.015130       0.016325       0.000183       0.017471      -0.015525      -0.013867       0.029391             11.372537      17.104552       4.830570      -2.633201       9.384729       1.108850       7.628330           0.001552
          329              C      11.919415      18.477339       5.074904       0.094799      29.408536 0.35000078E+03  0.77978502E+04                                 8.325697                            6.259676       0.142769       2.052907                    0.999690      26.333332      73.805652       0.654839       0.419823      -1.061557      -0.008291       0.025997       0.043937       0.051721      -0.013802       0.021439       0.003627      -0.041587       0.034605      -0.039811       0.017304       0.022508             10.046809      14.257096       3.239864      -2.696062       8.393476       1.167556       7.489856          -0.001744
          330              C      15.287968      20.170523       4.826529      -0.110556      40.555830 0.40329221E+03  0.93125818E+04                                10.371245                            6.700985       0.042421       1.989402                    0.999655      28.901171      82.562576       0.635283       0.417531      -1.062627      -0.017922      -0.011903       0.016707       0.027240      -0.022823      -0.009056      -0.015510      -0.024948       0.006939      -0.034170       0.005799       0.028371             15.391876      28.636522       7.771578      -3.077377       9.184653       0.421119       8.354452          -0.000898
          331              C      16.091701      20.907902       5.472769      -0.209611      41.499068 0.42910448E+03  0.10027887E+05                                10.418988                            6.831415       0.131559       2.010156                    0.999566      29.636997      84.191986       0.642643       0.407840      -1.072680       0.008111      -0.005785       0.016046       0.018888      -0.028485       0.000195      -0.026314      -0.071452       0.050465      -0.055210       0.001028       0.054182             15.230403      28.510324       7.260742      -2.033699       9.269669       1.011594       7.911215           0.006920
          332              C      17.570332      21.042159       5.145131       0.649415      24.182430 0.23285609E+03  0.47305372E+04                                 7.790773                            5.430377      -0.003856       2.074257                    0.999429      21.296594      58.809647       0.634862       0.474902      -1.019522       0.049297      -0.010962       0.002821       0.050580      -0.018744       0.017841      -0.070318      -0.075259      -0.014992      -0.056937      -0.039484       0.096421             10.396111      16.140025       3.079431      -1.652225       7.086931       2.063404       7.961375           0.000918
          333              C      19.757942      23.150764       3.000638       0.628184      23.404901 0.22217824E+03  0.44730821E+04                                 7.602027                            5.310699       0.052377       2.091682                    0.999475      21.455082      59.506044       0.639098       0.476029      -1.016155       0.031115      -0.045385       0.039898       0.067969       0.018947      -0.018817       0.011114       0.168038      -0.166618      -0.070916      -0.044776       0.115691              9.775770       4.203677      -0.514154       0.598715      12.656670      -2.576080      12.466963           0.001763
          334              C      19.529705      24.314667       2.025727      -0.027224      40.270947 0.43521555E+03  0.10149755E+05                                10.165883                            6.881445       0.010470       2.001005                    0.999383      27.359067      76.234376       0.643678       0.408024      -1.078578       0.008995       0.042780      -0.017539       0.047103       0.005140      -0.006882       0.005043       0.001549       0.004520      -0.011402       0.003697       0.007705             13.784803       5.141619      -0.884710       0.832839      17.582281      -6.992619      18.630508           0.010164
          335              C      19.527640      24.102696       0.679287      -0.168823      41.031353 0.45886153E+03  0.10966590E+05                                10.430365                            7.192705      -0.013451       1.954187                    0.999651      30.532262      89.354326       0.606153       0.422799      -1.057049       0.019552       0.017825      -0.000368       0.026460      -0.008961       0.002997       0.026908       0.004470      -0.097294      -0.045417       0.014956       0.030461             13.718536       5.228689      -0.109241       0.374924      15.879527      -7.437765      20.047391          -0.000281
          336              C      19.524542      25.172102      25.584167       0.092343      36.564650 0.38230304E+03  0.86865193E+04                                 9.719057                            6.585122      -0.151737       1.970833                    0.999344      26.048389      73.146352       0.633748       0.425355      -1.060656       0.011784      -0.009900      -0.001317       0.015447      -0.003008       0.000081      -0.015924      -0.001012       0.051005      -0.016675      -0.008129       0.024804             12.869902       4.735367      -0.044393       0.152401      14.652699      -6.375592      19.221639           0.000131
          337              C      19.508018      24.950320      24.198741      -0.156753      37.555037 0.44398555E+03  0.10484235E+05                                 9.691350                            6.989892       0.141408       2.004452                    0.999743      29.949836      86.053899       0.628543       0.412670      -1.067509       0.016170       0.015514       0.007737       0.023707      -0.001261      -0.003912       0.016410      -0.067833      -0.012859      -0.032337      -0.009639       0.041976             11.801061       4.845447       0.215034       0.079990      13.253512      -4.434738      17.304225           0.000463
          338              C      19.517571      25.617473       2.505179      -0.119096      36.655458 0.44756844E+03  0.10625031E+05                                 9.649815                            7.101771      -0.033404       1.949733                    0.999688      30.084324      87.607114       0.610563       0.422576      -1.057709       0.020752      -0.015003      -0.023348       0.034654      -0.001358       0.007212       0.013848       0.004407       0.084204      -0.021442      -0.011562       0.033004             11.660485       4.845786      -0.372048       0.027696      15.123486      -4.317741      15.012182           0.000228
          339              C      11.957110       5.482580      19.213686       0.094670      29.880401 0.35039905E+03  0.78081998E+04                                 8.417901                            6.260924       0.127778       2.046508                    0.999641      26.378361      73.915849       0.655198       0.419513      -1.061854      -0.013677       0.046702       0.017679       0.051776       0.016799      -0.019123       0.004249      -0.043028       0.042201      -0.041196       0.018492       0.022703             10.312953      14.953491      -2.380583       3.959943       7.860302       1.031364       8.125066          -0.001589
          340              C      13.240553       5.159331      19.637885      -0.195393      35.566260 0.43743395E+03  0.10271784E+05                                 9.366035                            6.939412       0.236667       2.045532                    0.999766      29.527670      84.082963       0.631842       0.412823      -1.069429       0.006675       0.006321      -0.009947       0.013544      -0.013847      -0.011618       0.008256      -0.011512      -0.026694      -0.017447      -0.007373       0.024820             11.771326      18.663839      -2.796047       5.233465       8.031277       0.758104       8.618863           0.001498
          341              C      13.863555       5.927176      20.615119       0.165192      37.215981 0.38547527E+03  0.87440636E+04                                 9.875942                            6.607605      -0.170326       1.966174                    0.999010      25.452309      70.549154       0.635721       0.424740      -1.065001       0.012394       0.002885      -0.006537       0.014306      -0.007026       0.007807      -0.000957       0.027259      -0.001930      -0.015079      -0.003720       0.018799             14.131468      24.500068      -5.954470       4.386070       9.671310       0.835193       8.223027          -0.001878
          342              C      13.203116       7.018012      21.167896      -0.201042      35.319192 0.43247122E+03  0.10109535E+05                                 9.230452                            6.843008       0.293956       2.059825                    0.999824      29.481375      83.309230       0.645303       0.406039      -1.075651      -0.000717       0.010078      -0.011902       0.015612       0.011277       0.015430       0.016246       0.000604       0.016832      -0.015653      -0.013832       0.029486             11.383881      17.125979      -4.838352       2.636625       9.392555       1.108698       7.633109           0.001479
          343              C      11.919415       7.341261      20.743696       0.094182      29.440372 0.35038994E+03  0.78088754E+04                                 8.331539                            6.262886       0.142430       2.052442                    0.999691      26.352942      73.877489       0.654697       0.419787      -1.061554      -0.008262      -0.026040      -0.044082       0.051861       0.013645      -0.021417       0.003921      -0.041843       0.034007      -0.039821       0.017673       0.022148             10.056014      14.273407      -3.244647       2.699696       8.399973       1.167522       7.494663          -0.001659
          344              C      15.287968       5.648077      20.992071      -0.112753      40.672481 0.40440962E+03  0.93456258E+04                                10.391721                            6.710770       0.041330       1.988537                    0.999654      28.949207      82.754406       0.634694       0.417594      -1.062498      -0.017700       0.011846      -0.016548       0.026971       0.022230       0.009382      -0.015149      -0.023599       0.005970      -0.033480       0.006101       0.027379             15.429699      28.713179      -7.795126       3.086954       9.205427       0.420682       8.370489          -0.001367
          345              C      16.091701       4.910698      20.345831      -0.208957      41.555856 0.42948579E+03  0.10040448E+05                                10.432479                            6.837074       0.125807       2.008194                    0.999565      29.654125      84.294909       0.641917       0.408153      -1.072323       0.007742       0.005631      -0.016017       0.018660       0.028733      -0.000515      -0.026877      -0.073528       0.051324      -0.056243       0.000792       0.055450             15.256548      28.562341      -7.277648       2.037940       9.284945       1.013404       7.922360           0.010255
          346              C      17.570332       4.776441      20.673469       0.649545      24.170959 0.23265290E+03  0.47253500E+04                                 7.786602                            5.426430       0.003731       2.076643                    0.999436      21.296823      58.802560       0.635374       0.474626      -1.019676       0.049288       0.010474      -0.002238       0.050438       0.018821      -0.017957      -0.070407      -0.074905      -0.015799      -0.057216      -0.039230       0.096447             10.392487      16.132198      -3.079844       1.651230       7.085878       2.063580       7.959385           0.000602
          347              C      19.757942       2.667836      22.817962       0.628034      23.409220 0.22219903E+03  0.44737024E+04                                 7.601464                            5.309838       0.049591       2.090525                    0.999471      21.467583      59.546279       0.639336       0.475830      -1.016239       0.030283       0.045487      -0.039918       0.067672      -0.019187       0.018894       0.010750       0.168390      -0.166955      -0.070734      -0.045255       0.115989              9.775211       4.203634       0.512418      -0.597808      12.654343      -2.571521      12.467655           0.001608
          348              C      19.529705       1.503933      23.792873      -0.026006      40.217176 0.43445581E+03  0.10127797E+05                                10.159549                            6.877161       0.008306       2.000860                    0.999377      27.328427      76.137585       0.643625       0.408229      -1.078423       0.008507      -0.042749       0.017739       0.047059      -0.005698       0.007264       0.006319       0.004654       0.001691      -0.012978       0.004372       0.008606             13.776423       5.138404       0.882922      -0.831323      17.572639      -6.987384      18.618224           0.011825
          349              C      19.527640       1.715904      25.139313      -0.169183      41.043048 0.45895629E+03  0.10969499E+05                                10.432858                            7.193768      -0.014363       1.953945                    0.999649      30.533904      89.363838       0.606063       0.422837      -1.057018       0.019351      -0.017350       0.000062       0.025990       0.008641      -0.002934       0.026046       0.004436      -0.096501      -0.044532       0.014831       0.029701             13.723352       5.229769       0.108547      -0.374298      15.887664      -7.443099      20.052622          -0.000472
          350              C      19.524542       0.646498       0.234433       0.092425      36.559130 0.38222007E+03  0.86840731E+04                                 9.717886                            6.584197      -0.150228       1.971336                    0.999345      26.044863      73.131626       0.633830       0.425328      -1.060683       0.011757       0.009925       0.001263       0.015438       0.002942      -0.000114      -0.015513      -0.000571       0.051119      -0.016496      -0.007972       0.024468             12.868808       4.734887       0.043819      -0.151826      14.652631      -6.376278      19.218907           0.000229
          351              C      19.508018       0.868280       1.619859      -0.155784      37.531447 0.44361354E+03  0.10473457E+05                                 9.688721                            6.987851       0.140374       2.004391                    0.999741      29.934104      86.005916       0.628503       0.412775      -1.067421       0.016020      -0.015380      -0.007876       0.023563       0.001186       0.003911       0.016059      -0.067729      -0.014909      -0.031968      -0.009967       0.041935             11.798365       4.844258      -0.215460      -0.079580      13.250875      -4.435494      17.299963           0.000349
          352              C      19.517571       0.201127      23.313421      -0.117265      36.584486 0.44652354E+03  0.10593895E+05                                 9.639120                            7.094635      -0.032901       1.950549                    0.999688      30.038323      87.443320       0.610728       0.422714      -1.057636       0.020678       0.015069       0.022756       0.034241       0.001121      -0.007048       0.013403       0.005986       0.080864      -0.021186      -0.010569       0.031755             11.646896       4.840838       0.370749      -0.027258      15.106300      -4.311236      14.993549           0.000202
          353              C       6.604914      13.861490       5.482580       0.095118      29.862692 0.35018330E+03  0.78022082E+04                                 8.415048                            6.259431       0.126916       2.046448                    0.999640      26.367981      73.881698       0.655207       0.419571      -1.061814      -0.017556       0.013624       0.046696       0.051714      -0.019232      -0.003972      -0.016792       0.042541       0.043244      -0.041152       0.018176       0.022976             10.307799       8.122193       3.956651      -1.031612      14.943313       2.379088       7.857890          -0.001649
          354              C       6.180715      12.578047       5.159331      -0.195363      35.555253 0.43735144E+03  0.10269183E+05                                 9.363409                            6.938478       0.238108       2.045989                    0.999767      29.525245      84.068550       0.631934       0.412790      -1.069469       0.010049      -0.006447       0.006406       0.013550      -0.011667      -0.008440       0.013777      -0.007365       0.030806      -0.017473      -0.007414       0.024887             11.765142       8.616219       5.229082      -0.758946      18.649742       2.793588       8.029466           0.001586
          355              C       5.203481      11.955045       5.927176       0.164329      37.207971 0.38556133E+03  0.87460367E+04                                 9.872394                            6.607234      -0.168448       1.966728                    0.999013      25.455086      70.544624       0.635933       0.424597      -1.065147       0.006584      -0.012489       0.002897       0.014413       0.008114       0.000809       0.007290      -0.015524      -0.040615      -0.015423      -0.004075       0.019498             14.121063       8.220156       4.382145      -0.836398      24.476811       5.946534       9.666222          -0.002181
          356              C       4.650704      12.615484       7.018012      -0.200696      35.293157 0.43220898E+03  0.10101535E+05                                 9.225049                            6.840564       0.295572       2.060421                    0.999825      29.471041      83.263219       0.645492       0.405996      -1.075716       0.011995       0.000982       0.010217       0.015787       0.015154      -0.016353      -0.011315       0.008561      -0.008808      -0.015547      -0.013873       0.029421             11.374063       7.629171       2.633770      -1.108969      17.107127       4.831237       9.385890           0.001552
          357              C       5.074904      13.899185       7.341261       0.094777      29.411229 0.35003038E+03  0.77987287E+04                                 8.326367                            6.260035       0.142452       2.052792                    0.999690      26.334825      73.812539       0.654800       0.419835      -1.061541       0.044019       0.008245      -0.025929       0.051749      -0.021426      -0.003634      -0.013819       0.038007       0.045222      -0.039802       0.017322       0.022480             10.047774       7.490296       2.696621      -1.167550      14.258745       3.240201       8.394280          -0.001749
          358              C       4.826529      10.530632       5.648077      -0.110545      40.559070 0.40331860E+03  0.93133953E+04                                10.371911                            6.701276       0.042215       1.989318                    0.999655      28.902505      82.568789       0.635255       0.417540      -1.062615       0.016771       0.017900       0.011974       0.027295       0.009063       0.015480      -0.022853       0.015922       0.034054      -0.034184       0.005795       0.028389             15.392968       8.354842       3.077374      -0.421282      28.638994       7.771973       9.185068          -0.000899
          359              C       5.472769       9.726899       4.910698      -0.209673      41.502611 0.42914089E+03  0.10028962E+05                                10.419594                            6.831725       0.131437       2.010104                    0.999565      29.638307      84.196960       0.642625       0.407842      -1.072677       0.016105      -0.008118       0.005841       0.018958      -0.000188       0.026276      -0.028495       0.060886       0.081977      -0.055188       0.001043       0.054145             15.231338       7.911461       2.033243      -1.011892      28.512491       7.261041       9.270064           0.006911
          360              C       5.145131       8.248268       4.776441       0.649393      24.183606 0.23286646E+03  0.47307917E+04                                 7.790942                            5.430436      -0.003787       2.074260                    0.999429      21.297165      58.811137       0.634871       0.474891      -1.019529       0.002867      -0.049313       0.011032       0.050614      -0.017828       0.070293      -0.018740       0.030125       0.120425      -0.056915      -0.039484       0.096399             10.396375       7.961504       1.651863      -2.063758      16.140588       3.079391       7.087034           0.000916
          361              C       3.000638       6.060658       2.667836       0.628059      23.398545 0.22214602E+03  0.44721715E+04                                 7.600080                            5.310075       0.053202       2.092032                    0.999476      21.452265      59.492142       0.639193       0.475986      -1.016201       0.039863      -0.031100       0.045375       0.067935       0.018799      -0.010921       0.018943      -0.167448      -0.168792      -0.070754      -0.045002       0.115756              9.771409      12.461745      -0.598269       2.571474       4.202555      -0.513556      12.649927           0.001761
          362              C       2.025727       6.288895       1.503933      -0.026386      40.208559 0.43458708E+03  0.10130911E+05                                10.154699                            6.876137       0.011962       2.001773                    0.999382      27.335353      76.139626       0.644007       0.407984      -1.078661      -0.017470      -0.008929      -0.042618       0.046918       0.006967      -0.005303       0.005279       0.000609      -0.005546      -0.011720       0.003816       0.007904             13.764800      18.602637      -0.831238       6.976798       5.136224      -0.882995      17.555540           0.010412
          363              C       0.679287       6.290960       1.715904      -0.168778      41.000230 0.45857860E+03  0.10957680E+05                                10.424200                            7.190092      -0.012508       1.954643                    0.999651      30.519373      89.295671       0.606338       0.422753      -1.057122      -0.000367      -0.019582      -0.017725       0.026416      -0.002959      -0.026671      -0.008889      -0.050992       0.041499      -0.045234       0.014994       0.030239             13.706950      20.028906      -0.374267       7.427785       5.225781      -0.108712      15.866162          -0.000446
          364              C      25.584167       6.294058       0.646498       0.092446      36.536632 0.38210683E+03  0.86804230E+04                                 9.712495                            6.582625      -0.150058       1.971452                    0.999345      26.038495      73.097260       0.634023       0.425250      -1.060785      -0.001248      -0.011873       0.010039       0.015598      -0.000085       0.015740      -0.002973       0.025812      -0.024259      -0.016588      -0.008011       0.024599             12.857126      19.200103      -0.151909       6.365435       4.732400      -0.043982      14.638874           0.000422
          365              C      24.198741       6.310582       0.868280      -0.155794      37.481443 0.44312064E+03  0.10457826E+05                                 9.677360                            6.982311       0.143259       2.005466                    0.999742      29.913391      85.900825       0.629041       0.412580      -1.067659       0.007556      -0.016229      -0.015432       0.023635       0.003917      -0.016160      -0.001234       0.027006       0.107663      -0.032022      -0.009625       0.041647             11.781223      17.276040      -0.079595       4.423962       4.839532       0.214973      13.228097          -0.000318
          366              C       2.505179       6.301029       0.201127      -0.118233      36.591030 0.44676691E+03  0.10600477E+05                                 9.637492                            7.094893      -0.031435       1.950773                    0.999688      30.049320      87.461511       0.610970       0.422515      -1.057825      -0.023147      -0.020831       0.014866       0.034507      -0.007189      -0.013787      -0.001243       0.038737      -0.048912      -0.021368      -0.011119       0.032487             11.642597      14.986855      -0.027254       4.306412       4.840354      -0.371090      15.100583           0.000120
          367              C      19.213686      13.861490      20.336020       0.094778      29.877453 0.35036312E+03  0.78072730E+04                                 8.417613                            6.260847       0.127042       2.046319                    0.999640      26.377157      73.914166       0.655158       0.419545      -1.061823       0.017586       0.013620      -0.046746       0.051768       0.019190      -0.004162       0.016757       0.042632       0.043011      -0.041149       0.018340       0.022809             10.311899       8.124847      -3.958570      -1.031625      14.950919      -2.380833       7.859932          -0.001737
          368              C      19.637885      12.578047      20.659269      -0.195440      35.564605 0.43744151E+03  0.10271951E+05                                 9.365419                            6.939360       0.237251       2.045696                    0.999766      29.528391      84.083505       0.631863       0.412810      -1.069443      -0.010051      -0.006602      -0.006433       0.013638       0.011702      -0.008392      -0.013870      -0.007476       0.030378      -0.017463      -0.007452       0.024915             11.769167       8.618050      -5.231401      -0.758585      18.658705      -2.795299       8.030746           0.001746
          369              C      20.615119      11.955045      19.891424       0.164824      37.206272 0.38546782E+03  0.87435788E+04                                 9.873030                            6.606942      -0.169250       1.966520                    0.999011      25.451786      70.539221       0.635859       0.424663      -1.065082      -0.006543      -0.012489      -0.002899       0.014394      -0.007947       0.000845      -0.007140      -0.015110      -0.040560      -0.015331      -0.003855       0.019186             14.124198       8.220744      -4.383082      -0.836122      24.484986      -5.948610       9.666866          -0.002536
          370              C      21.167896      12.615484      18.800588      -0.200740      35.292952 0.43218000E+03  0.10100648E+05                                 9.225036                            6.840267       0.295460       2.060415                    0.999825      29.469533      83.256985       0.645519       0.405987      -1.075726      -0.011817       0.000917      -0.010062       0.015548      -0.015181      -0.016292       0.011301       0.008361      -0.009436      -0.015607      -0.013780       0.029386             11.375268       7.628705      -2.633036      -1.108933      17.110952      -4.832931       9.386147           0.001807
          371              C      20.743696      13.899185      18.477339       0.094683      29.413806 0.35006401E+03  0.77996006E+04                                 8.326515                            6.260065       0.143181       2.052968                    0.999690      26.336371      73.815454       0.654847       0.419799      -1.061573      -0.043871       0.008362       0.026117       0.051737       0.021481      -0.003722       0.013753       0.038094       0.045128      -0.039843       0.017400       0.022443             10.048514       7.490250      -2.695898      -1.167609      14.260986      -3.241091       8.394306          -0.001832
          372              C      20.992071      10.530632      20.170523      -0.111815      40.623622 0.40395735E+03  0.93322738E+04                                10.383311                            6.707006       0.041025       1.988657                    0.999654      28.929329      82.676361       0.634894       0.417593      -1.062532      -0.016769       0.017909      -0.012130       0.027370      -0.009078       0.015342       0.022678       0.015622       0.033389      -0.033917       0.005858       0.028058             15.414013       8.363900      -3.081813      -0.421595      28.681881      -7.784264       9.196257           0.000959
          373              C      20.345831       9.726899      20.907902      -0.208054      41.489359 0.42889447E+03  0.10022219E+05                                10.418595                            6.830541       0.130611       2.009889                    0.999567      29.630721      84.183757       0.642542       0.407935      -1.072568      -0.016070      -0.008545      -0.005750       0.019087       0.000267       0.026638       0.028472       0.061103       0.083033      -0.055386       0.000719       0.054666             15.231606       7.911803      -2.031454      -1.013516      28.511826      -7.262208       9.271190          -0.005245
          374              C      20.673469       8.248268      21.042159       0.648643      24.194998 0.23295741E+03  0.47328413E+04                                 7.790756                            5.429629      -0.000587       2.075005                    0.999427      21.305614      58.825163       0.635281       0.474564      -1.019761      -0.002949      -0.049444      -0.010937       0.050726       0.017732       0.070625       0.019140       0.029092       0.120955      -0.057440      -0.039288       0.096727             10.397427       7.962603      -1.650850      -2.065621      16.140237      -3.080486       7.089441          -0.000824
          375              C      22.817962       6.060658      23.150764       0.627025      23.412950 0.22231068E+03  0.44759647E+04                                 7.600672                            5.310507       0.057459       2.093200                    0.999474      21.458716      59.497986       0.639495       0.475711      -1.016427      -0.039831      -0.030700      -0.045274       0.067666      -0.018874      -0.010396      -0.019160      -0.167769      -0.168402      -0.070341      -0.045578       0.115920              9.771942      12.463260       0.598059       2.566919       4.202785       0.513003      12.649782           0.000090
          376              C      23.792873       6.288895      24.314667      -0.024075      40.101949 0.43339956E+03  0.10095450E+05                                10.135332                            6.865664       0.016949       2.003809                    0.999389      27.292933      75.970830       0.644705       0.407857      -1.078838       0.016786      -0.008898       0.041949       0.046051      -0.007037      -0.004989      -0.005374       0.000444      -0.005769      -0.011621       0.003615       0.008006             13.734926      18.564155       0.829373       6.955815       5.127471       0.880709      17.513153           0.002416
          377              C      25.139313       6.290960      24.102696      -0.169045      40.994577 0.45853659E+03  0.10956061E+05                                10.422787                            7.189523      -0.011273       1.955120                    0.999652      30.513342      89.265830       0.606413       0.422724      -1.057175       0.000633      -0.019574       0.017686       0.026388       0.002879      -0.026652       0.008888      -0.051459       0.041204      -0.045369       0.015114       0.030255             13.705041      20.025286       0.374371       7.426503       5.225321       0.108899      15.864516           0.000571
          378              C       0.234433       6.294058      25.172102       0.092582      36.526296 0.38200833E+03  0.86775889E+04                                 9.710652                            6.581818      -0.149927       1.971552                    0.999344      26.034472      73.082437       0.634059       0.425256      -1.060786       0.001260      -0.011900      -0.010119       0.015671       0.000103       0.015720       0.003008       0.025808      -0.024103      -0.016558      -0.008015       0.024572             12.854175      19.193643       0.152073       6.363628       4.731657       0.044192      14.637224           0.000075
          379              C       1.619859       6.310582      24.950320      -0.155457      37.475777 0.44301208E+03  0.10454740E+05                                 9.677001                            6.981854       0.143029       2.005483                    0.999742      29.908667      85.888243       0.629001       0.412627      -1.067616      -0.007730      -0.016227       0.015390       0.023662      -0.003908      -0.016146       0.001291       0.026401       0.107993      -0.031784      -0.009916       0.041701             11.781048      17.272370       0.079864       4.424724       4.839342      -0.214776      13.231432           0.000553
          380              C      23.313421       6.301029      25.617473      -0.117564      36.555363 0.44628898E+03  0.10586003E+05                                 9.631964                            7.091616      -0.030196       1.951541                    0.999689      30.024071      87.366978       0.611061       0.422577      -1.057816       0.022965      -0.020837      -0.014707       0.034320       0.007147      -0.013746       0.001187       0.037655      -0.049898      -0.021542      -0.010568       0.032110             11.635592      14.979861       0.027532       4.304069       4.837983       0.370965      15.088932          -0.000504
          381              C       6.604914      11.957110      20.336020       0.094701      29.883767 0.35043628E+03  0.78094009E+04                                 8.419016                            6.261610       0.126725       2.046170                    0.999640      26.380670      73.929152       0.655093       0.419560      -1.061801      -0.017545      -0.013606      -0.046810       0.051809       0.019150       0.004205      -0.016769       0.042615       0.043037      -0.041137       0.018385       0.022752             10.314104       8.126260      -3.960110       1.031425      14.954838       2.381585       7.861215          -0.001721
          382              C       6.180715      13.240553      20.659269      -0.195517      35.572884 0.43753670E+03  0.10274902E+05                                 9.367218                            6.940277       0.236855       2.045529                    0.999766      29.532459      84.102215       0.631790       0.412829      -1.069415       0.010091       0.006659      -0.006473       0.013714       0.011691       0.008391       0.013904      -0.007539       0.030354      -0.017458      -0.007482       0.024940             11.772303       8.619839      -5.233482       0.758299      18.664744       2.796600       8.032328           0.001898
          383              C       5.203481      13.863555      19.891424       0.164920      37.204955 0.38544977E+03  0.87431052E+04                                 9.873006                            6.606902      -0.169476       1.966457                    0.999011      25.451063      70.537961       0.635842       0.424677      -1.065068       0.006575       0.012508      -0.002948       0.014435      -0.007940      -0.000837       0.007118      -0.015042      -0.040506      -0.015308      -0.003833       0.019141             14.124349       8.220887      -4.383705       0.835875      24.485342       5.948707       9.666818          -0.003144
          384              C       4.650704      13.203116      18.800588      -0.200729      35.292792 0.43217121E+03  0.10100364E+05                                 9.225035                            6.840215       0.295346       2.060398                    0.999825      29.468579      83.253262       0.645520       0.405990      -1.075728       0.011887      -0.000824      -0.010110       0.015626      -0.015259       0.016257      -0.011322       0.008334      -0.009404      -0.015582      -0.013841       0.029423             11.375202       7.628846      -2.633794       1.108599      17.110809       4.832853       9.385953           0.001738
          385              C       5.074904      11.919415      18.477339       0.094510      29.421918 0.35017374E+03  0.78027142E+04                                 8.327979                            6.261009       0.142784       2.052742                    0.999690      26.342043      73.836295       0.654798       0.419794      -1.061568       0.043992      -0.008293       0.026034       0.051786       0.021433       0.003797      -0.013721       0.038034       0.045315      -0.039816       0.017494       0.022322             10.050403       7.491675      -2.697070       1.167671      14.263582       3.241868       8.395951          -0.001875
          386              C       4.826529      15.287968      20.170523      -0.111883      40.618459 0.40390417E+03  0.93306928E+04                                10.382634                            6.706708       0.042546       1.989250                    0.999655      28.924554      82.659843       0.634890       0.417611      -1.062526       0.016713      -0.017829      -0.012141       0.027287      -0.009269      -0.015350      -0.022660       0.015400       0.033133      -0.033972       0.006022       0.027950             15.412394       8.363599      -3.082108       0.421542      28.678273       7.783047       9.195310          -0.000309
          387              C       5.472769      16.091701      20.907902      -0.208280      41.513936 0.42913195E+03  0.10029518E+05                                10.423042                            6.832594       0.128836       2.009159                    0.999567      29.643078      84.236136       0.642400       0.407954      -1.072516       0.015961       0.008370      -0.005899       0.018963      -0.000022      -0.026801      -0.028727       0.061435       0.082918      -0.055768       0.000912       0.054856             15.238827       7.915845      -2.035689       1.013405      28.526883       7.264054       9.273753          -0.002569
          388              C       5.145131      17.570332      21.042159       0.648758      24.192392 0.23290666E+03  0.47316794E+04                                 7.790866                            5.429405      -0.001259       2.074872                    0.999429      21.304913      58.827564       0.635212       0.474628      -1.019699       0.002593       0.049552      -0.011194       0.050867       0.018161      -0.070792      -0.018828       0.028790       0.119361      -0.057848      -0.038756       0.096604             10.397719       7.963814      -1.652907       2.065251      16.141177       3.079102       7.088168          -0.000555
          389              C       3.000638      19.757942      23.150764       0.627108      23.413059 0.22230486E+03  0.44758461E+04                                 7.600492                            5.310244       0.057802       2.093249                    0.999475      21.460717      59.504740       0.639541       0.475676      -1.016439       0.039908       0.030518      -0.045300       0.067647      -0.018927       0.010300       0.019008      -0.167650      -0.169177      -0.070264      -0.045705       0.115969              9.771937      12.461090       0.597335      -2.567431       4.202630      -0.513096      12.652092          -0.000815
          390              C       2.025727      19.529705      24.314667      -0.024169      40.113462 0.43350449E+03  0.10098685E+05                                10.137739                            6.866806       0.016014       2.003486                    0.999388      27.296623      75.988493       0.644596       0.407894      -1.078794      -0.017106       0.008740       0.041722       0.045932      -0.007095       0.005095       0.005479       0.000085      -0.005100      -0.011789       0.003833       0.007956             13.738888      18.560458       0.828503      -6.958257       5.128360      -0.880979      17.527847          -0.000831
          391              C       0.679287      19.527640      24.102696      -0.168337      40.961467 0.45815179E+03  0.10944482E+05                                10.417732                            7.186880      -0.011431       1.955309                    0.999651      30.495955      89.202890       0.606482       0.422769      -1.057156      -0.000449       0.019490       0.017546       0.026228       0.002809       0.026543      -0.008806      -0.051773       0.040718      -0.045356       0.015236       0.030120             13.697216      20.009349       0.373465      -7.421761       5.222869      -0.108537      15.859430          -0.000646
          392              C      25.584167      19.524542      25.172102       0.092537      36.520952 0.38197996E+03  0.86766571E+04                                 9.709300                            6.581339      -0.149136       1.971813                    0.999344      26.032609      73.072523       0.634125       0.425225      -1.060820      -0.001302       0.011888      -0.010121       0.015666       0.000071      -0.015687      -0.002999       0.025842      -0.023950      -0.016507      -0.008039       0.024547             12.851649      19.188145       0.151520      -6.361804       4.730996      -0.043927      14.635808          -0.000764
          393              C      24.198741      19.508018      24.950320      -0.155254      37.458886 0.44282054E+03  0.10448877E+05                                 9.673782                            6.980187       0.143560       2.005754                    0.999742      29.900028      85.852195       0.629110       0.412608      -1.067650       0.007737       0.016270       0.015350       0.023668      -0.003969       0.016124      -0.001288       0.026254       0.107921      -0.031721      -0.009939       0.041660             11.776114      17.264010       0.079389      -4.421980       4.837901       0.214874      13.226431           0.000482
          394              C       2.505179      19.517571      25.617473      -0.118422      36.605249 0.44690498E+03  0.10604682E+05                                 9.640614                            7.096352      -0.031421       1.950769                    0.999689      30.052790      87.478391       0.610854       0.422558      -1.057787      -0.023044       0.020693      -0.014602       0.034240       0.007075       0.013765      -0.001191       0.038191      -0.049764      -0.021508      -0.010809       0.032318             11.647825      14.993407       0.027060      -4.310292       4.841713      -0.371107      15.108353           0.000703
          395              C      19.213686      11.957110       5.482580       0.095212      29.856656 0.35010938E+03  0.78000726E+04                                 8.413794                            6.258683       0.127298       2.046625                    0.999640      26.364145      73.866256       0.655266       0.419559      -1.061832       0.017619      -0.013662       0.046628       0.051684      -0.019252       0.003932       0.016814       0.042521       0.043374      -0.041177       0.018154       0.023024             10.306143       8.120946       3.955904       1.031781      14.940794      -2.377928       7.856691          -0.001648
          396              C      19.637885      13.240553       5.159331      -0.195326      35.550511 0.43729615E+03  0.10267473E+05                                 9.362403                            6.937934       0.238340       2.046086                    0.999767      29.522901      84.057856       0.631978       0.412777      -1.069486      -0.010011       0.006409       0.006346       0.013475      -0.011659       0.008433      -0.013738      -0.007401       0.030878      -0.017478      -0.007380       0.024858             11.763762       8.615309       5.228385       0.759124      18.647491      -2.792599       8.028486           0.001584
          397              C      20.615119      13.863555       5.927176       0.164329      37.208103 0.38556196E+03  0.87460458E+04                                 9.872401                            6.607225      -0.168453       1.966725                    0.999013      25.455092      70.544392       0.635936       0.424595      -1.065149      -0.006563       0.012484       0.002885       0.014396       0.008111      -0.000807      -0.007284      -0.015544      -0.040568      -0.015406      -0.004088       0.019495             14.121281       8.220084       4.382052       0.836468      24.477436      -5.946601       9.666323          -0.002178
          398              C      21.167896      13.203116       7.018012      -0.200727      35.295566 0.43223688E+03  0.10102375E+05                                 9.225502                            6.840796       0.295450       2.060365                    0.999825      29.472278      83.268149       0.645478       0.405997      -1.075713      -0.011990      -0.000984       0.010203       0.015775       0.015170       0.016361       0.011319       0.008522      -0.008789      -0.015563      -0.013872       0.029435             11.374832       7.629517       2.634043       1.109043      17.108611      -4.831542       9.386369           0.001550
          399              C      20.743696      11.919415       7.341261       0.094721      29.413625 0.35005831E+03  0.77995186E+04                                 8.326806                            6.260259       0.142451       2.052767                    0.999690      26.336246      73.817690       0.654792       0.419832      -1.061542      -0.044005      -0.008249      -0.025941       0.051744      -0.021419       0.003641       0.013817       0.037980       0.045284      -0.039797       0.017334       0.022463             10.048480       7.490699       2.697003       1.167690      14.259971      -3.240257       8.394769          -0.001745
          400              C      20.992071      15.287968       5.648077      -0.110553      40.559534 0.40332094E+03  0.93134601E+04                                10.371988                            6.701286       0.042214       1.989316                    0.999655      28.902617      82.569081       0.635256       0.417539      -1.062616      -0.016760      -0.017906       0.011956       0.027285       0.009064      -0.015474       0.022853       0.015903       0.034089      -0.034180       0.005788       0.028392             15.393416       8.354869       3.077255       0.421339      28.640074      -7.772317       9.185304          -0.000899
          401              C      20.345831      16.091701       4.910698      -0.209654      41.501973 0.42912989E+03  0.10028640E+05                                10.419522                            6.831648       0.131461       2.010118                    0.999565      29.637841      84.195327       0.642628       0.407843      -1.072677      -0.016084       0.008114       0.005813       0.018929      -0.000192      -0.026280       0.028503       0.060874       0.082030      -0.055193       0.001035       0.054158             15.231602       7.911440       2.033061       1.011936      28.513182      -7.261308       9.270183           0.006902
          402              C      20.673469      17.570332       4.776441       0.649391      24.183766 0.23286649E+03  0.47307984E+04                                 7.791019                            5.430457      -0.003819       2.074252                    0.999429      21.297210      58.811544       0.634865       0.474894      -1.019526      -0.002856       0.049307       0.011019       0.050604      -0.017830      -0.070292       0.018746       0.030119       0.120432      -0.056916      -0.039485       0.096401             10.396717       7.961582       1.651733       2.063782      16.141334      -3.079741       7.087236           0.000913
          403              C      22.817962      19.757942       2.667836       0.628085      23.397926 0.22213875E+03  0.44719816E+04                                 7.599964                            5.309997       0.053249       2.092058                    0.999476      21.451630      59.489793       0.639197       0.475987      -1.016201      -0.039854       0.031151       0.045373       0.067952       0.018787       0.010936      -0.018961      -0.167462      -0.168773      -0.070772      -0.044990       0.115761              9.771325      12.462115      -0.598544      -2.571362       4.202592       0.513498      12.649269           0.001765
          404              C      23.792873      19.529705       1.503933      -0.026404      40.209973 0.43460213E+03  0.10131350E+05                                10.154924                            6.876244       0.011958       2.001760                    0.999382      27.335952      76.141641       0.644004       0.407983      -1.078662       0.017466       0.008982      -0.042622       0.046929       0.006935       0.005290      -0.005285       0.000647      -0.005522      -0.011694       0.003826       0.007868             13.765171      18.603984      -0.831670      -6.976947       5.136425       0.883142      17.555103           0.010502
          405              C      25.139313      19.527640       1.715904      -0.168895      41.011919 0.45868977E+03  0.10961104E+05                                10.426369                            7.191019      -0.012724       1.954519                    0.999651      30.524027      89.315155       0.606286       0.422759      -1.057108       0.000360       0.019593      -0.017742       0.026434      -0.003000       0.026677       0.008889      -0.050917       0.041641      -0.045227       0.014983       0.030244             13.710855      20.035296      -0.374861      -7.431300       5.226837       0.109014      15.870432          -0.000468
          406              C       0.234433      19.524542       0.646498       0.092448      36.543066 0.38214151E+03  0.86815366E+04                                 9.714039                            6.583113      -0.150383       1.971333                    0.999345      26.040550      73.107950       0.633963       0.425275      -1.060754       0.001263       0.011848       0.010021       0.015569      -0.000118      -0.015775       0.002974       0.025848      -0.024344      -0.016619      -0.008029       0.024649             12.860080      19.204911      -0.152423      -6.367925       4.733079       0.044242      14.642251           0.000529
          407              C       1.619859      19.508018       0.868280      -0.156057      37.515286 0.44349521E+03  0.10469435E+05                                 9.684299                            6.985969       0.141563       2.004762                    0.999742      29.929579      85.973637       0.628747       0.412663      -1.067548      -0.007652       0.016155      -0.015503       0.023662       0.003873       0.016178       0.001223       0.027037       0.108149      -0.032106      -0.009688       0.041794             11.791150      17.289418      -0.080110      -4.429913       4.842498      -0.214937      13.241532           0.000111
          408              C      23.313421      19.517571       0.201127      -0.118184      36.583232 0.44669080E+03  0.10598078E+05                                 9.635800                            7.094131      -0.031061       1.950925                    0.999688      30.045657      87.444587       0.611031       0.422496      -1.057850       0.023130       0.020929       0.014846       0.034546      -0.007244       0.013804       0.001226       0.038717      -0.048848      -0.021363      -0.011132       0.032495             11.639862      14.983017      -0.027578      -4.304253       4.839677       0.371119      15.096892           0.000027
          409              C      19.514214      18.391880       0.952190       0.094979      29.868619 0.35026637E+03  0.78045835E+04                                 8.416176                            6.260206       0.126751       2.046334                    0.999640      26.372081      73.897582       0.655156       0.419575      -1.061803      -0.017406       0.046840       0.013506       0.051763      -0.004078      -0.019227      -0.016785      -0.000358      -0.085333      -0.041143       0.018263       0.022880             10.308736       8.122929      -1.031823       3.956743       7.859164       2.379639      14.944114          -0.001640
          410              C      19.090015      18.068631      25.487347      -0.195321      35.554527 0.43734662E+03  0.10269100E+05                                 9.363429                            6.938577       0.237912       2.045947                    0.999767      29.524920      84.069303       0.631907       0.412806      -1.069453       0.010255       0.006574      -0.006564       0.013837      -0.008426      -0.011694       0.013781      -0.019039      -0.004309      -0.017486      -0.007397       0.024883             11.764351       8.615801      -0.759069       5.228236       8.029713       2.793633      18.647540           0.001581
          411              C      18.112781      18.836476      24.864345       0.164443      37.197942 0.38548794E+03  0.87438954E+04                                 9.870513                            6.606626      -0.168153       1.966867                    0.999012      25.451856      70.532161       0.635963       0.424600      -1.065153       0.006733       0.003051      -0.012595       0.014604       0.000826       0.008102       0.007222       0.012526       0.043390      -0.015350      -0.004067       0.019417             14.116261       8.218513      -0.836659       4.380511       9.663948       5.943461      24.466323          -0.002166
          412              C      17.560004      19.927312      25.524784      -0.200435      35.275150 0.43198823E+03  0.10094932E+05                                 9.221848                            6.838830       0.296275       2.060795                    0.999825      29.461095      83.225004       0.645582       0.405997      -1.075732       0.012217       0.010465       0.000822       0.016108      -0.016252       0.015113      -0.011373       0.008549      -0.008395      -0.015430      -0.013906       0.029336             11.368853       7.626448      -1.108743       2.632113       9.382605       4.828394      17.097505           0.001549
          413              C      17.984204      20.250561       0.989885       0.094870      29.404500 0.34996050E+03  0.77967390E+04                                 8.324982                            6.259363       0.142791       2.052956                    0.999690      26.331467      73.799734       0.654847       0.419829      -1.061551       0.044206      -0.025754       0.008098       0.051798      -0.003676      -0.021435      -0.013898      -0.003685      -0.079583      -0.039846       0.017367       0.022479             10.045159       7.488891      -1.167742       2.695243       8.393291       3.238960      14.253294          -0.001735
          414              C      17.735829      18.557377      23.439932      -0.110504      40.542726 0.40319455E+03  0.93096009E+04                                10.368602                            6.699971       0.042943       1.989620                    0.999655      28.896460      82.541209       0.635371       0.417506      -1.062661       0.016937       0.012217       0.017817       0.027451       0.015489       0.009075      -0.022882      -0.009115      -0.040889      -0.034213       0.005791       0.028422             15.385615       8.352322      -0.421636       3.075282       9.181637       7.767376      28.622888          -0.000895
          415              C      18.382069      17.819998      22.636199      -0.209415      41.476860 0.42891556E+03  0.10022122E+05                                10.414665                            6.829583       0.132173       2.010428                    0.999566      29.629271      84.157607       0.642792       0.407801      -1.072732       0.016269       0.006071      -0.008237       0.019219       0.026301      -0.000197      -0.028478      -0.010526      -0.132492      -0.055223       0.001038       0.054185             15.221311       7.907918      -1.012052       2.030785       9.265434       7.255337      28.490580           0.006893
          416              C      18.054431      17.685741      21.157568       0.649369      24.179836 0.23284498E+03  0.47301152E+04                                 7.789609                            5.429916      -0.002935       2.074575                    0.999429      21.294078      58.795800       0.634966       0.474844      -1.019583       0.002984       0.011179      -0.049303       0.050643       0.070294      -0.017815      -0.018717      -0.045122      -0.105557      -0.056889      -0.039521       0.096410             10.393624       7.960893      -2.064086       1.650852       7.086087       3.077941      16.133892           0.000923
          417              C      15.909938      15.577136      18.969958       0.627933      23.400730 0.22216459E+03  0.44726445E+04                                 7.600575                            5.310302       0.053385       2.092090                    0.999476      21.453320      59.495976       0.639178       0.475987      -1.016199       0.039845       0.045355      -0.030981       0.067857      -0.010888       0.018772       0.018911       0.000679       0.335574      -0.070711      -0.045036       0.115747              9.772648      12.463563       2.571534      -0.598435      12.651490      -0.513674       4.202890           0.001734
          418              C      14.935027      14.413233      19.198195      -0.026165      40.196459 0.43443841E+03  0.10126496E+05                                10.152768                            6.874963       0.012343       2.001969                    0.999382      27.329691      76.118251       0.644067       0.407985      -1.078670      -0.017433      -0.042541      -0.008748       0.046799      -0.005376       0.006990       0.005292       0.003087       0.002174      -0.011794       0.003841       0.007953             13.762905      18.599991       6.976123      -0.831256      17.553162      -0.883055       5.135563           0.010153
          419              C      13.588587      14.625204      19.200260      -0.168752      40.997197 0.45852277E+03  0.10955947E+05                                10.423839                            7.189677      -0.012266       1.954774                    0.999651      30.515946      89.282271       0.606356       0.422755      -1.057127      -0.000364      -0.017670      -0.019389       0.026235      -0.026618      -0.002970      -0.008871      -0.046226       0.055810      -0.045199       0.015011       0.030188             13.707584      20.029162       7.429185      -0.374447      15.867788      -0.108884       5.225803          -0.000320
          420              C      12.674867      13.555798      19.203358       0.092454      36.537782 0.38210502E+03  0.86804024E+04                                 9.712914                            6.582688      -0.150022       1.971466                    0.999345      26.038438      73.098041       0.634007       0.425261      -1.060774      -0.001268       0.010050      -0.011716       0.015488       0.015715      -0.000104      -0.002974       0.025042      -0.026737      -0.016551      -0.008056       0.024607             12.858856      19.201735       6.367909      -0.152052      14.642077      -0.044146       4.732756           0.000169
          421              C      11.289441      13.777580      19.219882      -0.155634      37.483159 0.44310715E+03  0.10457547E+05                                 9.678260                            6.982562       0.142973       2.005419                    0.999742      29.912067      85.900364       0.628974       0.412622      -1.067619       0.007659      -0.015405      -0.015975       0.023477      -0.016215       0.003860      -0.001203      -0.040616      -0.093995      -0.031899      -0.009834       0.041733             11.783185      17.276696       4.425895      -0.079767      13.232906       0.214931       4.839952           0.000363
          422              C      15.414479      13.110427      19.210329      -0.117992      36.577999 0.44658503E+03  0.10594963E+05                                 9.635307                            7.093490      -0.031075       1.951002                    0.999689      30.040894      87.428815       0.611032       0.422520      -1.057833      -0.023074       0.014818      -0.020567       0.034278      -0.013791      -0.007137      -0.001334       0.043677      -0.033240      -0.021407      -0.010935       0.032342             11.640301      14.983988       4.305395      -0.027341      15.097405      -0.371243       4.839510           0.000195
          423              C       6.304386       7.426720       0.952190       0.094993      29.868410 0.35026167E+03  0.78044512E+04                                 8.416153                            6.260165       0.126717       2.046326                    0.999640      26.371879      73.896844       0.655158       0.419576      -1.061803       0.017462      -0.046796       0.013548       0.051753      -0.004066       0.019221       0.016768      -0.000293      -0.085391      -0.041141       0.018252       0.022889             10.308926       8.123099      -1.031629      -3.957028       7.858750      -2.379801      14.944929          -0.001644
          424              C       6.728585       7.749969      25.487347      -0.195344      35.555816 0.43735979E+03  0.10269484E+05                                 9.363659                            6.938656       0.237905       2.045934                    0.999767      29.525477      84.071133       0.631907       0.412803      -1.069455      -0.010167      -0.006497      -0.006524       0.013716      -0.008420       0.011686      -0.013804      -0.018985      -0.004344      -0.017467      -0.007419       0.024886             11.765123       8.616306      -0.758879      -5.228961       8.029587      -2.793924      18.649477           0.001581
          425              C       7.705819       6.982124      24.864345       0.164467      37.197860 0.38548068E+03  0.87436794E+04                                 9.870491                            6.606538      -0.168272       1.966828                    0.999012      25.451654      70.531127       0.635972       0.424597      -1.065156      -0.006609      -0.002960      -0.012532       0.014473       0.000811      -0.008094      -0.007243       0.012634       0.043375      -0.015410      -0.004008       0.019418             14.116733       8.218724      -0.836463      -4.381035       9.663428      -5.943500      24.468046          -0.002172
          426              C       8.258596       5.891288      25.524784      -0.200494      35.276075 0.43200151E+03  0.10095216E+05                                 9.221707                            6.838749       0.296200       2.060741                    0.999825      29.461654      83.223684       0.645619       0.405975      -1.075758      -0.011995      -0.010254       0.000922       0.015807      -0.016274      -0.015132       0.011337       0.008795      -0.008394      -0.015478      -0.013892       0.029370             11.368838       7.626422      -1.108607      -2.632263       9.381850      -4.828350      17.098242           0.001549
          427              C       7.834396       5.568039       0.989885       0.094750      29.408197 0.35001295E+03  0.77981435E+04                                 8.325400                            6.259678       0.142832       2.052908                    0.999690      26.333875      73.805863       0.654859       0.419808      -1.061572      -0.044041       0.025903       0.008203       0.051748      -0.003698       0.021414       0.013819      -0.003553      -0.079665      -0.039813       0.017378       0.022436             10.045793       7.489491      -1.167723      -2.695741       8.393013      -3.239144      14.254876          -0.001738
          428              C       8.082771       7.261223      23.439932      -0.110539      40.544591 0.40320635E+03  0.93099390E+04                                10.368984                            6.700105       0.043011       1.989651                    0.999655      28.896439      82.541366       0.635359       0.417510      -1.062659      -0.016805      -0.012077       0.017861       0.027336       0.015491      -0.009064       0.022856      -0.009045      -0.040804      -0.034180       0.005799       0.028381             15.386666       8.352778      -0.421581      -3.075892       9.181749      -7.767630      28.625472          -0.000896
          429              C       7.436531       7.998602      22.636199      -0.209434      41.483790 0.42897322E+03  0.10023915E+05                                10.416070                            6.830184       0.131941       2.010327                    0.999566      29.631835      84.169745       0.642736       0.407818      -1.072710      -0.016144      -0.005946      -0.008206       0.019061       0.026286       0.000203       0.028484      -0.010524      -0.132504      -0.055228       0.001051       0.054177             15.224149       7.909168      -1.011970      -2.032163       9.266469      -7.256424      28.496809           0.006888
          430              C       7.764169       8.132859      21.157568       0.649323      24.182094 0.23286001E+03  0.47305411E+04                                 7.790261                            5.430174      -0.003039       2.074528                    0.999429      21.295491      58.802244       0.634931       0.474858      -1.019565      -0.002932      -0.011084      -0.049278       0.050594       0.070288       0.017834       0.018725      -0.045140      -0.105482      -0.056902      -0.039500       0.096402             10.394902       7.961692      -2.064320      -1.651560       7.086777      -3.078175      16.136237           0.000921
          431              C       9.908662      10.241464      18.969958       0.627904      23.400977 0.22216826E+03  0.44727126E+04                                 7.600501                            5.310270       0.053609       2.092159                    0.999476      21.453175      59.494492       0.639197       0.475973      -1.016212      -0.039846      -0.045337      -0.030963       0.067837      -0.010900      -0.018759      -0.018924       0.000692       0.335545      -0.070718      -0.045019       0.115737              9.772427      12.462794       2.570789       0.598383      12.651661       0.513561       4.202826           0.001737
          432              C      10.883573      11.405367      19.198195      -0.026158      40.194442 0.43442360E+03  0.10126041E+05                                10.152356                            6.874815       0.012439       2.002006                    0.999382      27.329120      76.115680       0.644080       0.407981      -1.078674       0.017430       0.042528      -0.008737       0.046784      -0.005381      -0.006971      -0.005316       0.003081       0.002100      -0.011801       0.003875       0.007926             13.761947      18.597889       6.975128       0.831148      17.552635       0.882854       5.135317           0.010152
          433              C      12.230013      11.193396      19.200260      -0.168653      40.989063 0.45843671E+03  0.10953304E+05                                10.422406                            7.188986      -0.012032       1.954901                    0.999651      30.511964      89.266280       0.606392       0.422753      -1.057135       0.000372       0.017656      -0.019332       0.026185      -0.026620       0.002992       0.008835      -0.046228       0.055942      -0.045224       0.015076       0.030148             13.705129      20.024727       7.427025       0.374373      15.865521       0.108703       5.225138          -0.000320
          434              C      13.143733      12.262802      19.203358       0.092466      36.534766 0.38208349E+03  0.86797447E+04                                 9.712244                            6.582436      -0.149881       1.971523                    0.999345      26.037347      73.092985       0.634032       0.425252      -1.060786       0.001272      -0.010059      -0.011692       0.015476       0.015708       0.000121       0.002943       0.025018      -0.026773      -0.016514      -0.008086       0.024600             12.857594      19.199274       6.366947       0.152048      14.641052       0.044023       4.732458           0.000170
          435              C      14.529159      12.041020      19.219882      -0.155540      37.474874 0.44300969E+03  0.10454539E+05                                 9.676625                            6.981672       0.143306       2.005574                    0.999742      29.907682      85.881309       0.629039       0.412607      -1.067642      -0.007657       0.015390      -0.015905       0.023419      -0.016211      -0.003833       0.001153      -0.040633      -0.093817      -0.031835      -0.009868       0.041703             11.780878      17.272903       4.424761       0.079781      13.230451      -0.215021       4.839281           0.000362
          436              C      10.404121      12.708173      19.210329      -0.118009      36.581084 0.44661861E+03  0.10596007E+05                                 9.635983                            7.093825      -0.031164       1.950962                    0.999689      30.042169      87.434828       0.611006       0.422528      -1.057823       0.023076      -0.014822      -0.020606       0.034304      -0.013791       0.007151       0.001293       0.043716      -0.033275      -0.021396      -0.010975       0.032371             11.641316      14.985256       4.306062       0.027340      15.098920       0.371128       4.839773           0.000195
          437              C      19.514214       7.426720      24.866410       0.094871      29.899220 0.35052835E+03  0.78128081E+04                                 8.423300                            6.263102       0.125276       2.045583                    0.999642      26.393759      73.998302       0.654840       0.419650      -1.061630      -0.017441      -0.046879      -0.013825       0.051893       0.003657       0.018824      -0.016783      -0.000377      -0.084993      -0.040741       0.017812       0.022929             10.321001       8.130685       1.032598      -3.963860       7.866043       2.383343      14.966274          -0.001549
          438              C      19.090015       7.749969       0.331253      -0.196548      35.654362 0.43855087E+03  0.10305745E+05                                 9.382757                            6.949001       0.235294       2.044415                    0.999768      29.577322      84.287137       0.631234       0.412911      -1.069251       0.009753      -0.006750       0.006395       0.013475       0.008971       0.011813       0.014030      -0.019527      -0.004262      -0.017710      -0.007832       0.025542             11.795001       8.632902       0.759410      -5.243112       8.048034       2.806681      18.704067           0.001716
          439              C      18.112781       6.982124       0.954255       0.163334      37.274454 0.38615220E+03  0.87634392E+04                                 9.885130                            6.612637      -0.170076       1.965919                    0.999015      25.480240      70.647442       0.635577       0.424641      -1.065041       0.006877      -0.002987       0.012383       0.014476      -0.000674      -0.008470       0.007660       0.012409       0.045904      -0.015898      -0.004517       0.020415             14.146450       8.231415       0.837044      -4.391097       9.681606       5.961293      24.526329          -0.002041
          440              C      17.560004       5.891288       0.293816      -0.201641      35.376509 0.43323872E+03  0.10132885E+05                                 9.241430                            6.849763       0.293045       2.059039                    0.999825      29.515982      83.453996       0.644830       0.406121      -1.075500       0.012276      -0.010101      -0.001100       0.015935       0.016811      -0.015071      -0.011435       0.008639      -0.009504      -0.015790      -0.014007       0.029797             11.397812       7.643964       1.111678      -2.642175       9.403157       4.842238      17.146315           0.001771
          441              C      17.984204       5.568039      24.828715       0.095460      29.411952 0.34993187E+03  0.77968298E+04                                 8.328411                            6.260120       0.140238       2.052113                    0.999689      26.338396      73.850082       0.654573       0.419965      -1.061344       0.044304       0.025674      -0.008464       0.051900       0.003002       0.021341      -0.013651      -0.003316      -0.079363      -0.039477       0.016640       0.022837             10.052290       7.491105       1.167315      -2.697064       8.398003       3.244933      14.267762          -0.001372
          442              C      17.735829       7.261223       2.378668      -0.109533      40.591083 0.40345516E+03  0.93182460E+04                                10.380472                            6.704159       0.038968       1.988205                    0.999654      28.910061      82.624214       0.634808       0.417758      -1.062373       0.016960      -0.012090      -0.017936       0.027487      -0.015546      -0.009011      -0.023169      -0.009071      -0.042473      -0.034613       0.005815       0.028797             15.412907       8.361982       0.419995      -3.084282       9.194586       7.784700      28.682154          -0.000898
          443              C      18.382069       7.998602       3.182401      -0.211604      41.608177 0.43017770E+03  0.10059829E+05                                10.437823                            6.840229       0.129910       2.009183                    0.999561      29.679397      84.357114       0.642153       0.407873      -1.072597       0.016295      -0.005973       0.007988       0.019105      -0.025659      -0.000144      -0.028197      -0.010210      -0.129761      -0.054366       0.001378       0.052988             15.267310       7.924105       1.011203      -2.040450       9.288382       7.283085      28.589444           0.007001
          444              C      18.054431       8.132859       4.661032       0.649672      24.191677 0.23289352E+03  0.47315754E+04                                 7.793301                            5.430946      -0.004949       2.073767                    0.999427      21.299558      58.823118       0.634794       0.474925      -1.019490       0.002943      -0.011122       0.049374       0.050697      -0.070118       0.017859      -0.018685      -0.045070      -0.106182      -0.056650      -0.039683       0.096333             10.402776       7.963061       2.063171      -1.653590       7.089570       3.083446      16.155696           0.000926
          445              C      15.909938      10.241464       6.848642       0.628025      23.396583 0.22212995E+03  0.44717611E+04                                 7.599659                            5.309888       0.053278       2.092096                    0.999476      21.451428      59.488987       0.639204       0.475987      -1.016202       0.039876      -0.045389       0.030961       0.067888       0.010811      -0.018781       0.018914       0.000666       0.335706      -0.070658      -0.045136       0.115794              9.770999      12.460984      -2.571501       0.598003      12.649440      -0.513326       4.202574           0.001746
          446              C      14.935027      11.405367       6.620405      -0.026060      40.188065 0.43434032E+03  0.10123580E+05                                10.151337                            6.874152       0.012467       2.002063                    0.999382      27.326083      76.104398       0.644114       0.407980      -1.078679      -0.017446       0.042560       0.008741       0.046820       0.005404      -0.007013       0.005330       0.003080       0.002649      -0.011857       0.003850       0.008007             13.760438      18.596191      -6.974414       0.830685      17.550245      -0.882468       5.134877           0.010213
          447              C      13.588587      11.193396       6.618340      -0.168713      40.993105 0.45847408E+03  0.10954467E+05                                10.422996                            7.189178      -0.012174       1.954812                    0.999651      30.514696      89.276637       0.606394       0.422742      -1.057138      -0.000341       0.017666       0.019426       0.026260       0.026575       0.002938      -0.008873      -0.046196       0.056065      -0.045193       0.015029       0.030164             13.706157      20.026846      -7.428101       0.374035      15.866195      -0.108646       5.225431          -0.000319
          448              C      12.674867      12.262802       6.615242       0.092504      36.534646 0.38206545E+03  0.86792642E+04                                 9.712359                            6.582336      -0.149899       1.971532                    0.999345      26.036875      73.092235       0.634026       0.425259      -1.060777      -0.001272      -0.010021       0.011759       0.015502      -0.015720       0.000093      -0.002972       0.025064      -0.026538      -0.016585      -0.007999       0.024584             12.857886      19.200508      -6.366876       0.151822      14.640652      -0.043951       4.732498           0.000172
          449              C      11.289441      12.041020       6.598718      -0.155712      37.490793 0.44319161E+03  0.10460184E+05                                 9.679712                            6.983297       0.142649       2.005260                    0.999742      29.916701      85.920216       0.628923       0.412630      -1.067599       0.007717       0.015426       0.016065       0.023571       0.016185      -0.003901      -0.001229      -0.040693      -0.093851      -0.031865      -0.009858       0.041722             11.785046      17.279127      -4.426819       0.079596      13.235440       0.215080       4.840571           0.000368
          450              C      15.414479      12.708173       6.608271      -0.117979      36.582707 0.44661906E+03  0.10596090E+05                                 9.636355                            7.093854      -0.031336       1.950892                    0.999688      30.043251      87.440157       0.610997       0.422531      -1.057815      -0.023088      -0.014880       0.020652       0.034365       0.013737       0.007155      -0.001245       0.043743      -0.032877      -0.021396      -0.010901       0.032298             11.641854      14.986211      -4.306931       0.027235      15.099396      -0.370921       4.839955           0.000200
          451              C       6.304386      18.391880      24.866410       0.095056      29.872625 0.35027038E+03  0.78049470E+04                                 8.417959                            6.260780       0.126337       2.046305                    0.999641      26.371732      73.905687       0.655020       0.419648      -1.061723       0.017562       0.046518      -0.013777       0.051596       0.003845      -0.019127       0.016595      -0.000354      -0.084456      -0.040732       0.017886       0.022846             10.312865       8.125515       1.032069       3.959803       7.859705      -2.380103      14.953376           0.000649
          452              C       6.728585      18.068631       0.331253      -0.195742      35.586801 0.43774625E+03  0.10281202E+05                                 9.369673                            6.941987       0.237523       2.045584                    0.999768      29.541822      84.138504       0.631696       0.412835      -1.069395      -0.010019       0.006427       0.006409       0.013520       0.008631      -0.011654      -0.013770      -0.019047      -0.004202      -0.017422      -0.007551       0.024973             11.775076       8.622433       0.759337       5.234576       8.034542      -2.796441      18.668254          -0.001318
          453              C       7.705819      18.836476       0.954255       0.163898      37.233741 0.38580079E+03  0.87530344E+04                                 9.877107                            6.609305      -0.168923       1.966447                    0.999014      25.465254      70.584579       0.635815       0.424600      -1.065120      -0.006619       0.002878       0.012478       0.014415      -0.000722       0.008169      -0.007393       0.012551       0.044351      -0.015597      -0.004150       0.019747             14.130386       8.224505       0.836894       4.385458       9.671367      -5.951151      24.495285           0.001325
          454              C       8.258596      19.927312       0.293816      -0.201035      35.323524 0.43259662E+03  0.10113245E+05                                 9.230730                            6.843849       0.294450       2.059819                    0.999825      29.488073      83.332571       0.645282       0.406021      -1.075659      -0.011950       0.010134      -0.001130       0.015709       0.016544       0.015088       0.011267       0.008717      -0.008481      -0.015727      -0.013765       0.029492             11.382336       7.634066       1.110143       2.636114       9.391792      -4.834958      17.121148          -0.001242
          455              C       7.834396      20.250561      24.828715       0.094471      29.422122 0.35014538E+03  0.78020532E+04                                 8.328637                            6.261102       0.143167       2.052983                    0.999691      26.339950      73.834275       0.654728       0.419841      -1.061521      -0.043713      -0.025955      -0.008382       0.051524       0.003563      -0.021290       0.013754      -0.003318      -0.078836      -0.039475       0.017069       0.022406             10.051661       7.492261       1.168090       2.698163       8.396401      -3.241551      14.266323           0.000754
          456              C       8.082771      18.557377       2.378668      -0.110182      40.571223 0.40337485E+03  0.93153591E+04                                10.375123                            6.702400       0.041002       1.988900                    0.999655      28.905604      82.590437       0.635085       0.417622      -1.062524      -0.016841       0.012008      -0.017936       0.027377      -0.015475       0.009032       0.022964      -0.008995      -0.041387      -0.034310       0.005819       0.028491             15.400543       8.357670       0.420903       3.080051       9.188324      -7.776243      28.655634          -0.001390
          457              C       7.436531      17.819998       3.182401      -0.210400      41.542372 0.42953396E+03  0.10040655E+05                                10.426443                            6.834949       0.130817       2.009742                    0.999564      29.653786      84.257174       0.642447       0.407854      -1.072648      -0.016202       0.005914       0.008068       0.019041      -0.026049      -0.000066       0.028386      -0.010356      -0.131358      -0.054884       0.001178       0.053706             15.244991       7.916365       1.011635       2.036118       9.276713      -7.268964      28.541896           0.008375
          458              C       7.764169      17.685741       4.661032       0.649488      24.187041 0.23288049E+03  0.47311867E+04                                 7.791901                            5.430661      -0.004219       2.074070                    0.999428      21.298386      58.816764       0.634842       0.474902      -1.019515      -0.002912       0.011085       0.049348       0.050662      -0.070227      -0.017838       0.018717      -0.045095      -0.105652      -0.056817      -0.039546       0.096363             10.399032       7.962266       2.063584       1.652624       7.088051      -3.080842      16.146779           0.000943
          459              C       9.908662      15.577136       6.848642       0.628012      23.397659 0.22213764E+03  0.44719551E+04                                 7.599864                            5.309949       0.053343       2.092101                    0.999476      21.451965      59.490761       0.639206       0.475981      -1.016204      -0.039872       0.045382       0.031032       0.067914       0.010828       0.018779      -0.018919       0.000667       0.335645      -0.070666      -0.045108       0.115774              9.771380      12.461474      -2.571536      -0.598314      12.650021       0.513631       4.202646           0.001744
          460              C      10.883573      14.413233       6.620405      -0.026141      40.194239 0.43440866E+03  0.10125622E+05                                10.152415                            6.874731       0.012244       2.001957                    0.999382      27.328619      76.114402       0.644078       0.407985      -1.078670       0.017457      -0.042577       0.008808       0.046852       0.005396       0.006992      -0.005309       0.003080       0.002493      -0.011822       0.003847       0.007975             13.762110      18.598454      -6.975479      -0.831263      17.552471       0.883022       5.135406           0.010209
          461              C      12.230013      14.625204       6.618340      -0.168717      40.994564 0.45849310E+03  0.10955052E+05                                10.423267                            7.189355      -0.012230       1.954785                    0.999651      30.515405      89.279685       0.606382       0.422745      -1.057135       0.000345      -0.017672       0.019469       0.026296       0.026595      -0.002963       0.008886      -0.046216       0.056005      -0.045210       0.015027       0.030183             13.706508      20.027464      -7.428213      -0.374533      15.866508       0.108993       5.225553          -0.000319
          462              C      13.143733      13.555798       6.615242       0.092506      36.534941 0.38206862E+03  0.86793563E+04                                 9.712406                            6.582364      -0.149932       1.971520                    0.999345      26.037017      73.092781       0.634025       0.425259      -1.060777       0.001272       0.010019       0.011764       0.015505      -0.015725      -0.000107       0.002984       0.025062      -0.026553      -0.016589      -0.008001       0.024591             12.857929      19.200664      -6.366826      -0.152216      14.640602       0.044237       4.732520           0.000172
          463              C      14.529159      13.777580       6.598718      -0.155728      37.490435 0.44318925E+03  0.10460084E+05                                 9.679571                            6.983227       0.142704       2.005276                    0.999742      29.916558      85.918820       0.628935       0.412624      -1.067606      -0.007710      -0.015428       0.016049       0.023559       0.016189       0.003880       0.001240      -0.040671      -0.093872      -0.031864      -0.009856       0.041720             11.784861      17.278980      -4.426662      -0.079914      13.235083      -0.214843       4.840520           0.000369
          464              C      10.404121      13.110427       6.608271      -0.118035      36.586321 0.44666992E+03  0.10597639E+05                                 9.637035                            7.094292      -0.031437       1.950835                    0.999688      30.045322      87.448687       0.610972       0.422535      -1.057808       0.023098       0.014882       0.020704       0.034405       0.013744      -0.007173       0.001264       0.043776      -0.033030      -0.021408      -0.010934       0.032342             11.642716      14.987313      -4.307329      -0.027508      15.100585       0.371271       4.840248           0.000200
          465              C      18.391880       0.952190      19.514214       0.095601      29.876368 0.35024993E+03  0.78050406E+04                                 8.419823                            6.261220       0.124327       2.045570                    0.999640      26.378346      73.947353       0.654844       0.419731      -1.061580       0.046997       0.013826      -0.017222       0.051928      -0.016759      -0.003485      -0.018973       0.042462       0.042145      -0.040727       0.017578       0.023148             10.315872       7.861341       2.379553      -1.032365      14.957359       3.963118       8.128915          -0.001332
          466              C      18.068631      25.487347      19.090015      -0.196350      35.638166 0.43836607E+03  0.10300210E+05                                 9.380054                            6.947703       0.236249       2.044866                    0.999768      29.568388      84.253940       0.631277       0.412930      -1.069250       0.006796      -0.006503       0.010013       0.013738       0.013900      -0.008919      -0.011832       0.011958      -0.026711      -0.017673      -0.007707       0.025381             11.790335       8.045027       2.803274      -0.759750      18.694369       5.241910       8.631608           0.001800
          467              C      18.836476      24.864345      18.112781       0.163322      37.271981 0.38614197E+03  0.87631300E+04                                 9.884601                            6.612551      -0.169885       1.965991                    0.999015      25.479674      70.645063       0.635582       0.424641      -1.065043       0.003107      -0.012450       0.006969       0.014603       0.007669       0.000663       0.008461      -0.029117      -0.004319      -0.015891      -0.004502       0.020394             14.144305       9.680228       5.958813      -0.837265      24.521239       4.391359       8.231449          -0.002058
          468              C      19.927312      25.524784      17.560004      -0.201667      35.384276 0.43333286E+03  0.10135759E+05                                 9.242777                            6.850515       0.292160       2.058688                    0.999825      29.520703      83.473381       0.644786       0.406122      -1.075487       0.010139       0.001046       0.012463       0.016100      -0.011474      -0.016879       0.015194       0.000243       0.017559      -0.015926      -0.014011       0.029937             11.399064       9.403482       4.841050      -1.112071      17.147877       2.643889       7.645834           0.001696
          469              C      20.250561       0.989885      17.984204       0.094616      29.439824 0.35030063E+03  0.78071813E+04                                 8.333168                            6.263117       0.140926       2.052027                    0.999691      26.356448      73.913268       0.654457       0.419925      -1.061359      -0.025667       0.008276       0.044376       0.051928      -0.013525      -0.003347      -0.021293       0.041352       0.034699      -0.039458       0.016966       0.022493             10.058131       8.401840       3.244664      -1.168850      14.275646       2.700444       7.496908          -0.001622
          470              C      18.557377      23.439932      17.735829      -0.109491      40.583066 0.40339447E+03  0.93163902E+04                                10.378765                            6.703467       0.039300       1.988329                    0.999655      28.907535      82.611983       0.634875       0.417734      -1.062400       0.012198       0.017903       0.017075       0.027584      -0.023178       0.015520       0.009035       0.025832       0.007591      -0.034629       0.005828       0.028802             15.408631       9.192180       7.781259      -0.419998      28.672958       3.084076       8.360754          -0.000888
          471              C      17.819998      22.636199      18.382069      -0.211460      41.589568 0.43001528E+03  0.10054858E+05                                10.434246                            6.838688       0.130510       2.009456                    0.999561      29.672231      84.325706       0.642275       0.407843      -1.072640       0.006047      -0.008030       0.016370       0.019210      -0.028171       0.025674       0.000169       0.070031       0.049506      -0.054363       0.001364       0.052999             15.259688       9.284638       7.278310      -1.011103      28.573070       2.039309       7.921358           0.006965
          472              C      17.685741      21.157568      18.054431       0.649691      24.188746 0.23287700E+03  0.47310772E+04                                 7.792381                            5.430622      -0.004570       2.073917                    0.999427      21.297375      58.812888       0.634847       0.474902      -1.019519       0.011172      -0.049360       0.002988       0.050697      -0.018692       0.070095      -0.017838       0.075722      -0.014512      -0.056609      -0.039728       0.096337             10.400725       7.088927       3.082226      -2.063283      16.151068       1.653169       7.962180           0.000933
          473              C      15.577136      18.969958      15.909938       0.627990      23.397436 0.22213883E+03  0.44719888E+04                                 7.599887                            5.310033       0.053284       2.092097                    0.999476      21.451730      59.490335       0.639188       0.475994      -1.016197       0.045387      -0.030901       0.039854       0.067847       0.018892      -0.010832       0.018783      -0.168188      -0.166871      -0.070677      -0.045116       0.115793              9.771358      12.649561      -0.513364       2.571392       4.202657      -0.598023      12.461856           0.001741
          474              C      14.413233      19.198195      14.935027      -0.025999      40.183916 0.43429916E+03  0.10122328E+05                                10.150549                            6.873769       0.012699       2.002150                    0.999382      27.324563      76.097779       0.644143       0.407974      -1.078689      -0.042526      -0.008654      -0.017422       0.046764       0.005313      -0.005399       0.007032      -0.002858       0.003328      -0.011854       0.003826       0.008028             13.759249      17.547864      -0.882415       6.973606       5.134535      -0.830585      18.595349           0.010181
          475              C      14.625204      19.200260      13.588587      -0.168842      41.001782 0.45856519E+03  0.10957243E+05                                10.424550                            7.189919      -0.012325       1.954721                    0.999651      30.518404      89.291381       0.606356       0.422745      -1.057131      -0.017672      -0.019357      -0.000340       0.026212      -0.008878      -0.026561      -0.002928      -0.004829      -0.097220      -0.045147       0.014976       0.030170             13.708873      15.869147      -0.108716       7.430655       5.226161      -0.374093      20.031312          -0.000317
          476              C      13.555798      19.203358      12.674867       0.092488      36.538108 0.38209283E+03  0.86800908E+04                                 9.713116                            6.582642      -0.150048       1.971467                    0.999345      26.038226      73.098241       0.633998       0.425268      -1.060766       0.010032      -0.011705      -0.001274       0.015469      -0.002979       0.015721      -0.000084       0.000741       0.050907      -0.016594      -0.008000       0.024595             12.859308      14.642328      -0.043983       6.368302       4.732837      -0.151799      19.202759           0.000172
          477              C      13.777580      19.219882      11.289441      -0.155777      37.499716 0.44329216E+03  0.10463306E+05                                 9.681572                            6.984284       0.142225       2.005084                    0.999742      29.920986      85.939774       0.628843       0.412653      -1.067568      -0.015433      -0.016011       0.007738       0.023546      -0.001225      -0.016175       0.003903       0.067384      -0.014133      -0.031917      -0.009851       0.041768             11.787798      13.238901       0.215148       4.428717       4.841358      -0.079566      17.283134           0.000368
          478              C      13.110427      19.210329      15.414479      -0.117819      36.565140 0.44641874E+03  0.10589876E+05                                 9.632795                            7.092021      -0.030686       1.951204                    0.999689      30.034045      87.399962       0.611123       0.422502      -1.057860       0.014809      -0.020479      -0.023049       0.034205      -0.001315      -0.013778      -0.007114      -0.005399       0.081779      -0.021405      -0.010818       0.032223             11.636636      15.092369      -0.370812       4.303105       4.838411      -0.027102      14.979128           0.000198
          479              C       7.426720       0.952190       6.304386       0.095059      29.866015 0.35022740E+03  0.78034835E+04                                 8.415759                            6.259888       0.126718       2.046357                    0.999640      26.370132      73.890573       0.655169       0.419580      -1.061803      -0.046768       0.013571       0.017485       0.051741       0.016768      -0.004026       0.019233       0.042838       0.042318      -0.041146       0.018213       0.022933             10.308535       7.858361      -2.379708      -1.031521      14.944422      -3.956932       8.122821          -0.001648
          480              C       7.749969      25.487347       6.728585      -0.195362      35.556901 0.43737163E+03  0.10269839E+05                                 9.363857                            6.938740       0.237955       2.045940                    0.999767      29.526083      84.073386       0.631904       0.412802      -1.069455      -0.006464      -0.006489      -0.010125       0.013653      -0.013810      -0.008438       0.011678       0.011655      -0.026231      -0.017445      -0.007443       0.024888             11.765593       8.029749      -2.794070      -0.758846      18.650346      -5.229339       8.616683           0.001584
          481              C       6.982124      24.864345       7.705819       0.164396      37.201688 0.38551163E+03  0.87445711E+04                                 9.871165                            6.606770      -0.168293       1.966804                    0.999012      25.452974      70.535918       0.635965       0.424592      -1.065157      -0.002900      -0.012497      -0.006554       0.014406      -0.007287       0.000805      -0.008105      -0.028076      -0.002708      -0.015469      -0.003998       0.019467             14.118310       9.664390      -5.944653      -0.836392      24.471143      -4.381596       8.219397          -0.002175
          482              C       5.891288      25.524784       8.258596      -0.200552      35.280051 0.43205004E+03  0.10096669E+05                                 9.222398                            6.839114       0.296088       2.060669                    0.999825      29.463932      83.232377       0.645602       0.405973      -1.075755      -0.010166       0.001002      -0.011898       0.015682       0.011295      -0.016301      -0.015132      -0.000181       0.017584      -0.015497      -0.013884       0.029381             11.369973       9.382815      -4.829106      -1.108686      17.100019      -2.632577       7.627085           0.001554
          483              C       5.568039       0.989885       7.834396       0.094775      29.407554 0.34999953E+03  0.77977630E+04                                 8.325323                            6.259581       0.142830       2.052920                    0.999690      26.333145      73.803227       0.654861       0.419812      -1.061571       0.025955       0.008247      -0.043971       0.051722       0.013803      -0.003664       0.021413       0.041604       0.034631      -0.039809       0.017343       0.022466             10.045881       8.392957      -3.239259      -1.167601      14.255200      -2.695893       7.489484          -0.001742
          484              C       7.261223      23.439932       8.082771      -0.110495      40.549548 0.40324032E+03  0.93110170E+04                                10.370108                            6.700550       0.042689       1.989531                    0.999655      28.898123      82.550298       0.635309       0.417530      -1.062635      -0.011967       0.017906      -0.016734       0.027274       0.022841       0.015504      -0.009049       0.024918       0.007031      -0.034181       0.005818       0.028363             15.389078       9.182989      -7.769348      -0.421411      28.630500      -3.076662       8.353744          -0.000896
          485              C       7.998602      22.636199       7.436531      -0.209632      41.497679 0.42910545E+03  0.10027875E+05                                10.418555                            6.831331       0.131583       2.010153                    0.999566      29.637139      84.191117       0.642663       0.407829      -1.072692      -0.005884      -0.008152      -0.016105       0.018986       0.028469       0.026259       0.000193       0.071357       0.050574      -0.055178       0.001080       0.054098             15.228908       9.268686      -7.259220      -1.011857      28.506995      -2.033312       7.911042           0.006907
          486              C       8.132859      21.157568       7.764169       0.649341      24.184034 0.23287259E+03  0.47309090E+04                                 7.790849                            5.430403      -0.003422       2.074376                    0.999429      21.296936      58.808905       0.634896       0.474873      -1.019547      -0.011035      -0.049292      -0.002897       0.050595       0.018720       0.070289       0.017850       0.075252      -0.014863      -0.056899      -0.039489       0.096388             10.396088       7.086928      -3.078885      -2.064118      16.139059      -1.651951       7.962277           0.000919
          487              C      10.241464      18.969958       9.908662       0.627956      23.399966 0.22215916E+03  0.44724861E+04                                 7.600280                            5.310157       0.053485       2.092120                    0.999476      21.452863      59.493444       0.639204       0.475972      -1.016212      -0.045343      -0.030988      -0.039873       0.067869      -0.018938      -0.010892      -0.018749      -0.168130      -0.166726      -0.070713      -0.045029       0.115743              9.771985      12.651436       0.513605       2.570940       4.202745       0.598455      12.461774           0.001745
          488              C      11.405367      19.198195      10.883573      -0.026233      40.198218 0.43446435E+03  0.10127264E+05                                10.153008                            6.875155       0.012288       2.001943                    0.999382      27.330682      76.121933       0.644060       0.407983      -1.078669       0.042563      -0.008760       0.017453       0.046829      -0.005315      -0.005366      -0.006946      -0.002575       0.003558      -0.011774       0.003878       0.007896             13.762738      17.554493       0.883086       6.975538       5.135599       0.831379      18.598123           0.010186
          489              C      11.193396      19.200260      12.230013      -0.168534      40.980548 0.45834941E+03  0.10950636E+05                                10.420820                            7.188242      -0.011873       1.954988                    0.999651      30.508607      89.252483       0.606434       0.422746      -1.057146       0.017661      -0.019323       0.000372       0.026181       0.008838      -0.026640       0.003009      -0.004953      -0.097410      -0.045273       0.015124       0.030149             13.702207      15.862306       0.108812       7.424261       5.224369       0.374480      20.019944          -0.000318
          490              C      12.262802      19.203358      13.143733       0.092484      36.530675 0.38205221E+03  0.86787891E+04                                 9.711308                            6.582065      -0.149715       1.971594                    0.999345      26.035805      73.085777       0.634069       0.425239      -1.060802      -0.010050      -0.011671       0.001270       0.015454       0.002944       0.015712       0.000134       0.000859       0.050869      -0.016516      -0.008077       0.024592             12.855693      14.638915       0.044175       6.365093       4.732015       0.152239      19.196147           0.000172
          491              C      12.041020      19.219882      14.529159      -0.155496      37.466464 0.44291707E+03  0.10451649E+05                                 9.674800                            6.980714       0.143708       2.005735                    0.999743      29.903913      85.863346       0.629122       0.412580      -1.067676       0.015390      -0.015854      -0.007638       0.023378       0.001157      -0.016216      -0.003809       0.067112      -0.014009      -0.031778      -0.009875       0.041653             11.778052      13.227017      -0.214780       4.422757       4.838486       0.079965      17.268654           0.000366
          492              C      12.708173      19.210329      10.404121      -0.118194      36.597316 0.44680888E+03  0.10601873E+05                                 9.639090                            7.095451      -0.031734       1.950668                    0.999688      30.051306      87.473019       0.610908       0.422542      -1.057793      -0.014892      -0.020662       0.023126       0.034402       0.001275      -0.013747       0.007187      -0.005230       0.082470      -0.021403      -0.011031       0.032434             11.645698      15.105025       0.371417       4.309224       4.841124       0.027591      14.990945           0.000200
          493              C       7.426720      24.866410      19.514214       0.094840      29.897190 0.35051783E+03  0.78124258E+04                                 8.422621                            6.262869       0.125593       2.045681                    0.999642      26.392984      73.992679       0.654881       0.419631      -1.061654      -0.046853      -0.013815      -0.017456       0.051873      -0.016768       0.003686       0.018813       0.042757       0.041843      -0.040748       0.017859       0.022889             10.319609       7.865588       2.382931       1.032702      14.963473      -3.962860       8.129765          -0.001544
          494              C       7.749969       0.331253      19.090015      -0.196461      35.645576 0.43844993E+03  0.10302618E+05                                 9.380905                            6.948057       0.235573       2.044556                    0.999768      29.572732      84.266640       0.631307       0.412893      -1.069279      -0.006704       0.006385       0.009734       0.013434       0.014013       0.008932       0.011800       0.011977      -0.027242      -0.017727      -0.007792       0.025519             11.791787       8.046494       2.805519       0.759483      18.697897      -5.241262       8.630970           0.001713
          495              C       6.982124       0.954255      18.112781       0.163401      37.270342 0.38611919E+03  0.87624697E+04                                 9.884351                            6.612357      -0.170039       1.965948                    0.999014      25.478792      70.641667       0.635592       0.424642      -1.065045      -0.002992       0.012397       0.006880       0.014490       0.007635      -0.000686      -0.008470      -0.029044      -0.004390      -0.015827      -0.004541       0.020368             14.144493       9.680857       5.960418       0.837052      24.522176      -4.390171       8.230447          -0.002031
          496              C       5.891288       0.293816      17.560004      -0.201608      35.374323 0.43321279E+03  0.10132124E+05                                 9.241093                            6.849597       0.293076       2.059073                    0.999825      29.514755      83.449784       0.644832       0.406125      -1.075497      -0.010163      -0.001049       0.012334       0.016016      -0.011454       0.016779      -0.015090       0.000463       0.017524      -0.015759      -0.014026       0.029785             11.397154       9.402841       4.841868       1.111595      17.145089      -2.642016       7.643533           0.001768
          497              C       5.568039      24.828715      17.984204       0.095436      29.412501 0.34994331E+03  0.77971517E+04                                 8.328478                            6.260202       0.140263       2.052111                    0.999690      26.338959      73.852077       0.654572       0.419962      -1.061346       0.025629      -0.008423       0.044363       0.051922      -0.013665       0.003027       0.021330       0.041384       0.034564      -0.039483       0.016679       0.022804             10.052156       8.398135       3.244773       1.167356      14.267310      -2.696993       7.491023          -0.001363
          498              C       7.261223       2.378668      17.735829      -0.109597      40.587146 0.40343123E+03  0.93174544E+04                                10.379457                            6.703750       0.039268       1.988305                    0.999655      28.909016      82.617252       0.634864       0.417732      -1.062401      -0.012083      -0.017940       0.016959       0.027485      -0.023151      -0.015524      -0.009034       0.025799       0.007434      -0.034591       0.005798       0.028793             15.410512       9.193811       7.783569       0.420154      28.676777      -3.083297       8.360948          -0.000896
          499              C       7.998602       3.182401      18.382069      -0.211375      41.590948 0.43001187E+03  0.10054831E+05                                10.434761                            6.838813       0.130427       2.009433                    0.999561      29.672238      84.327957       0.642243       0.407861      -1.072620      -0.005885       0.008009       0.016245       0.019045      -0.028209      -0.025679      -0.000128       0.070164       0.049391      -0.054410       0.001341       0.053068             15.261324       9.286031       7.280241       1.011404      28.576250      -2.038606       7.921689           0.006988
          500              C       8.132859       4.661032      18.054431       0.649637      24.190124 0.23288679E+03  0.47313537E+04                                 7.792770                            5.430778      -0.004575       2.073910                    0.999428      21.298341      58.817165       0.634826       0.474909      -1.019510      -0.011089       0.049324       0.002904       0.050639      -0.018713      -0.070093       0.017840       0.075684      -0.014610      -0.056624      -0.039707       0.096331             10.401565       7.089620       3.082996       2.063530      16.152466      -1.652921       7.962610           0.000927
          501              C      10.241464       6.848642      15.909938       0.627966      23.397764 0.22214270E+03  0.44720680E+04                                 7.599855                            5.310019       0.053469       2.092153                    0.999476      21.451702      59.489474       0.639202       0.475983      -1.016207      -0.045388       0.030896       0.039836       0.067835       0.018883       0.010847      -0.018795      -0.168174      -0.166868      -0.070689      -0.045098       0.115786              9.771216      12.648878      -0.513360      -2.570833       4.202619       0.597922      12.462152           0.001744
          502              C      11.405367       6.620405      14.935027      -0.025996      40.182906 0.43429330E+03  0.10122135E+05                                10.150301                            6.873683       0.012747       2.002164                    0.999382      27.324346      76.096425       0.644154       0.407969      -1.078694       0.042520       0.008647      -0.017412       0.046754       0.005300       0.005401      -0.007044      -0.002832       0.003363      -0.011853       0.003816       0.008037             13.758637      17.546344      -0.882327      -6.972917       5.134390       0.830440      18.595179           0.010188
          503              C      11.193396       6.618340      13.588587      -0.168883      41.004415 0.45859619E+03  0.10958178E+05                                10.424977                            7.190150      -0.012377       1.954686                    0.999651      30.519703      89.296199       0.606347       0.422743      -1.057131       0.017675       0.019362      -0.000343       0.026219      -0.008886       0.026560       0.002924      -0.004792      -0.097193      -0.045136       0.014956       0.030180             13.709491      15.869498      -0.108711      -7.431022       5.226351       0.374036      20.032625          -0.000319
          504              C      12.262802       6.615242      12.674867       0.092486      36.538968 0.38209897E+03  0.86802802E+04                                 9.713307                            6.582715      -0.150116       1.971442                    0.999345      26.038560      73.099807       0.633990       0.425271      -1.060762      -0.010028       0.011708      -0.001273       0.015467      -0.002981      -0.015724       0.000081       0.000740       0.050909      -0.016598      -0.007999       0.024597             12.859644      14.642447      -0.043960      -6.368528       4.732921       0.151733      19.203563           0.000170
          505              C      12.041020       6.598718      11.289441      -0.155787      37.501093 0.44330697E+03  0.10463766E+05                                 9.681855                            6.984422       0.142183       2.005062                    0.999742      29.921664      85.942803       0.628832       0.412656      -1.067564       0.015435       0.016017       0.007740       0.023552      -0.001227       0.016177      -0.003905       0.067390      -0.014137      -0.031920      -0.009853       0.041773             11.788269      13.239289       0.215163      -4.429049       4.841481       0.079518      17.284038           0.000366
          506              C      12.708173       6.608271      15.414479      -0.117733      36.558945 0.44634266E+03  0.10587562E+05                                 9.631723                            7.091432      -0.030465       1.951329                    0.999689      30.030246      87.385231       0.611150       0.422504      -1.057865      -0.014788       0.020434      -0.023032       0.034157      -0.001334       0.013796       0.007086      -0.005432       0.081708      -0.021423      -0.010779       0.032202             11.635096      15.089758      -0.370716      -4.301907       4.837938       0.026913      14.977591           0.000197
          507              C      18.391880      24.866410       6.304386       0.095211      29.860551 0.35015891E+03  0.78016060E+04                                 8.414952                            6.259408       0.126636       2.046402                    0.999640      26.366842      73.880621       0.655171       0.419597      -1.061787       0.046876      -0.013478       0.017332       0.051763       0.016767       0.004016      -0.019301       0.042767       0.042440      -0.041172       0.018178       0.022994             10.307262       7.857489      -2.378951       1.031638      14.941483       3.956395       8.122813          -0.001647
          508              C      18.068631       0.331253       6.728585      -0.195249      35.551503 0.43730386E+03  0.10267879E+05                                 9.363134                            6.938363       0.238114       2.046054                    0.999767      29.522956      84.063753       0.631898       0.412821      -1.069439       0.006587       0.006563      -0.010310       0.013884      -0.013791       0.008422      -0.011710       0.011608      -0.025937      -0.017430      -0.007414       0.024844             11.764199       8.029084      -2.793379       0.758960      18.646907       5.228794       8.616607           0.001581
          509              C      18.836476       0.954255       7.705819       0.164381      37.201798 0.38551513E+03  0.87446811E+04                                 9.871187                            6.606817      -0.168206       1.966833                    0.999012      25.453102      70.536680       0.635959       0.424595      -1.065154       0.002966       0.012537      -0.006633       0.014491      -0.007304      -0.000812       0.008088      -0.028110      -0.002585      -0.015510      -0.003954       0.019464             14.117912       9.664261      -5.944248       0.836536      24.469707       4.381666       8.219768          -0.002171
          510              C      19.927312       0.293816       8.258596      -0.200610      35.284742 0.43211059E+03  0.10098518E+05                                 9.223284                            6.839639       0.295862       2.060560                    0.999825      29.466816      83.244481       0.645566       0.405978      -1.075743       0.010199      -0.000981      -0.011968       0.015755       0.011284       0.016327       0.015130      -0.000228       0.017623      -0.015535      -0.013860       0.029395             11.371034       9.383543      -4.829417       1.108921      17.101410       2.633008       7.628150           0.001551
          511              C      20.250561      24.828715       7.834396       0.094725      29.410391 0.35003239E+03  0.77987137E+04                                 8.325924                            6.259911       0.142782       2.052882                    0.999690      26.334778      73.809934       0.654835       0.419816      -1.061563      -0.025934      -0.008224      -0.044013       0.051743       0.013789       0.003680      -0.021437       0.041558       0.034674      -0.039810       0.017341       0.022468             10.046654       8.393383      -3.239468       1.167790      14.256150       2.696220       7.490431          -0.001738
          512              C      18.557377       2.378668       8.082771      -0.110514      40.550737 0.40325970E+03  0.93115939E+04                                10.370226                            6.700671       0.042567       1.989466                    0.999655      28.899509      82.555341       0.635307       0.417526      -1.062636       0.012035      -0.017891      -0.016819       0.027346       0.022829      -0.015489       0.009046       0.024890       0.007201      -0.034173       0.005851       0.028322             15.388876       9.182786      -7.769020       0.421326      28.629856       3.076934       8.353986          -0.000898
          513              C      17.819998       3.182401       7.436531      -0.209583      41.489748 0.42903764E+03  0.10025776E+05                                10.417007                            6.830675       0.131836       2.010273                    0.999566      29.633781      84.176193       0.642718       0.407815      -1.072713       0.005986       0.008178      -0.016226       0.019131       0.028448      -0.026292      -0.000193       0.071306       0.050774      -0.055180       0.001077       0.054103             15.225766       9.267133      -7.257595       1.011786      28.500291       2.032444       7.909875           0.006908
          514              C      17.685741       4.661032       7.764169       0.649365      24.182348 0.23286355E+03  0.47306370E+04                                 7.790314                            5.430211      -0.003294       2.074425                    0.999429      21.295855      58.803651       0.634929       0.474857      -1.019565       0.011108       0.049308      -0.002936       0.050629       0.018716      -0.070291      -0.017830       0.075251      -0.014732      -0.056875      -0.039510       0.096384             10.395002       7.086310      -3.078540       2.063941      16.137008       1.651501       7.961687           0.000919
          515              C      15.577136       6.848642       9.908662       0.627977      23.399870 0.22215685E+03  0.44724459E+04                                 7.600352                            5.310182       0.053324       2.092069                    0.999476      21.453008      59.494670       0.639190       0.475982      -1.016202       0.045357       0.030998      -0.039870       0.067881      -0.018930       0.010884       0.018757      -0.168133      -0.166753      -0.070708      -0.045040       0.115749              9.772188      12.651455       0.513698      -2.571549       4.202797      -0.598492      12.462312           0.001742
          516              C      14.413233       6.620405      10.883573      -0.026244      40.199990 0.43447744E+03  0.10127669E+05                                10.153374                            6.875288       0.012218       2.001916                    0.999382      27.331175      76.124245       0.644048       0.407986      -1.078664      -0.042576       0.008769       0.017454       0.046843      -0.005307       0.005363       0.006953      -0.002598       0.003541      -0.011771       0.003864       0.007907             13.763591      17.555185       0.883212      -6.976435       5.135807      -0.831524      18.599781           0.010187
          517              C      14.625204       6.618340      12.230013      -0.168573      40.983730 0.45838518E+03  0.10951733E+05                                10.421346                            7.188516      -0.012005       1.954919                    0.999651      30.510447      89.259623       0.606422       0.422746      -1.057143      -0.017670       0.019344       0.000370       0.026202       0.008852       0.026642      -0.003012      -0.004939      -0.097384      -0.045269       0.015108       0.030161             13.703124      15.862860       0.108943      -7.425002       5.224631      -0.374628      20.021881          -0.000321
          518              C      13.555798       6.615242      13.143733       0.092475      36.531807 0.38206320E+03  0.86791086E+04                                 9.711516                            6.582162      -0.149772       1.971569                    0.999345      26.036276      73.087596       0.634064       0.425239      -1.060801       0.010044       0.011672       0.001260       0.015451       0.002948      -0.015713      -0.000142       0.000847       0.050872      -0.016521      -0.008073       0.024593             12.856108      14.638952       0.044240      -6.365292       4.732125      -0.152371      19.197249           0.000170
          519              C      13.777580       6.598718      14.529159      -0.155485      37.464216 0.44289346E+03  0.10450922E+05                                 9.674344                            6.980480       0.143825       2.005782                    0.999743      29.902954      85.859087       0.629141       0.412575      -1.067682      -0.015392       0.015829      -0.007604       0.023352       0.001154       0.016232       0.003779       0.067083      -0.013851      -0.031780      -0.009852       0.041632             11.777435      13.225541      -0.214696      -4.422042       4.838300      -0.080136      17.268465           0.000365
          520              C      13.110427       6.608271      10.404121      -0.118195      36.598228 0.44681638E+03  0.10602132E+05                                 9.639351                            7.095568      -0.031806       1.950646                    0.999688      30.051697      87.475468       0.610893       0.422548      -1.057785       0.014900       0.020666       0.023129       0.034410       0.001273       0.013744      -0.007187      -0.005238       0.082465      -0.021403      -0.011028       0.032431             11.646125      15.105329       0.371447      -4.309667       4.841232      -0.027629      14.991813           0.000199
          521              C       0.952190      19.514214      18.391880       0.095704      29.873469 0.35021107E+03  0.78039896E+04                                 8.419458                            6.260978       0.124178       2.045563                    0.999640      26.376571      73.942469       0.654837       0.419745      -1.061567       0.013809      -0.017168       0.047038       0.051942      -0.019019      -0.016741      -0.003481      -0.042363       0.042365      -0.040733       0.017547       0.023186             10.315473      14.957056       3.963055       2.379265       8.128876      -1.032340       7.860488          -0.001332
          522              C      25.487347      19.090015      18.068631      -0.196301      35.636452 0.43834013E+03  0.10299477E+05                                 9.379933                            6.947599       0.236309       2.044915                    0.999768      29.567138      84.250652       0.631266       0.412942      -1.069239      -0.006543       0.010086       0.006841       0.013832      -0.011882       0.013909      -0.008926       0.007242       0.030931      -0.017649      -0.007715       0.025364             11.790356      18.694762       5.242036       2.803139       8.631802      -0.759765       8.044504           0.001804
          523              C      24.864345      18.112781      18.836476       0.163350      37.273471 0.38614386E+03  0.87632165E+04                                 9.884977                            6.612610      -0.170050       1.965937                    0.999015      25.479927      70.646807       0.635571       0.424647      -1.065036      -0.012413       0.006913       0.003072       0.014537       0.008423       0.007707       0.000652       0.016597      -0.041864      -0.016016      -0.004374       0.020390             14.145409      24.524135       4.392011       5.959146       8.232069      -0.837199       9.680022          -0.002060
          524              C      25.524784      17.560004      19.927312      -0.201835      35.394074 0.43345356E+03  0.10139331E+05                                 9.244349                            6.851362       0.291709       2.058452                    0.999825      29.526283      83.493383       0.644758       0.406109      -1.075491       0.001136       0.012274       0.009911       0.015817       0.015226      -0.011416      -0.016931      -0.009050      -0.008966      -0.016025      -0.013974       0.029999             11.401534      17.152927       2.644920       4.842135       7.647363      -1.112175       9.404313           0.001698
          525              C       0.989885      17.984204      20.250561       0.094419      29.448788 0.35041204E+03  0.78103089E+04                                 8.334715                            6.264016       0.140760       2.051867                    0.999691      26.362038      73.932730       0.654424       0.419912      -1.061364       0.008388       0.044234      -0.025824       0.051902      -0.021294      -0.013413      -0.003376      -0.038127       0.044424      -0.039414       0.016958       0.022455             10.060427      14.280161       2.701536       3.245585       7.498536      -1.168938       8.402584          -0.001622
          526              C      23.439932      17.735829      18.557377      -0.109616      40.591729 0.40347549E+03  0.93188062E+04                                10.380362                            6.704216       0.039203       1.988265                    0.999655      28.910876      82.626177       0.634823       0.417744      -1.062385       0.017933       0.017017       0.012109       0.027529       0.009016      -0.023113       0.015506      -0.016809       0.034433      -0.034564       0.005908       0.028656             15.411823      28.680046       3.085311       7.782620       8.362352      -0.419817       9.193072          -0.000889
          527              C      22.636199      18.382069      17.819998      -0.211398      41.588256 0.42999858E+03  0.10054358E+05                                10.434064                            6.838585       0.130428       2.009437                    0.999561      29.671294      84.322262       0.642277       0.407846      -1.072639      -0.008042       0.016415       0.006082       0.019264       0.000128      -0.028160       0.025722      -0.059969       0.079837      -0.054388       0.001382       0.053006             15.259580      28.573263       2.039129       7.277961       7.921549      -1.011077       9.283927           0.006968
          528              C      21.157568      18.054431      17.685741       0.649642      24.189514 0.23288486E+03  0.47312634E+04                                 7.792439                            5.430640      -0.004367       2.073971                    0.999427      21.297744      58.813532       0.634860       0.474889      -1.019529      -0.049359       0.003002       0.011191       0.050701      -0.017853      -0.018681       0.070118      -0.030691       0.120500      -0.056604      -0.039718       0.096322             10.400967      16.151514       1.653002       3.082340       7.962895      -2.063276       7.088491           0.000931
          529              C      18.969958      15.909938      15.577136       0.627985      23.397618 0.22213890E+03  0.44719898E+04                                 7.599904                            5.310009       0.053318       2.092105                    0.999476      21.451852      59.490641       0.639194       0.475989      -1.016199      -0.030911       0.039871       0.045370       0.067850       0.018761       0.018918      -0.010822       0.167505      -0.168865      -0.070664      -0.045121       0.115785              9.771489       4.202679      -0.598066      -0.513255      12.461447       2.571498      12.650341           0.001741
          530              C      19.198195      14.935027      14.413233      -0.026029      40.185751 0.43431478E+03  0.10122825E+05                                10.150962                            6.873952       0.012622       2.002127                    0.999382      27.325089      76.100759       0.644124       0.407981      -1.078679      -0.008690      -0.017434      -0.042539       0.046787       0.007007       0.005349      -0.005412      -0.000238      -0.005908      -0.011870       0.003876       0.007995             13.760098       5.134720      -0.830622      -0.882358      18.595056       6.974332      17.550518           0.010189
          531              C      19.200260      13.588587      14.625204      -0.168594      40.982915 0.45836700E+03  0.10951160E+05                                10.421191                            7.188324      -0.011906       1.954963                    0.999651      30.509583      89.255708       0.606438       0.422740      -1.057150      -0.019346      -0.000358      -0.017646       0.026187      -0.002948      -0.008840      -0.026587       0.051183       0.041187      -0.045216       0.015083       0.030133             13.703324       5.224617      -0.373892      -0.108473      20.021940       7.425694      15.863415          -0.000321
          532              C      19.203358      12.674867      13.555798       0.092482      36.532097 0.38205900E+03  0.86790121E+04                                 9.711675                            6.582171      -0.149736       1.971584                    0.999345      26.036205      73.088020       0.634055       0.425245      -1.060794      -0.011718      -0.001264       0.010046       0.015486      -0.000104      -0.002949       0.015698      -0.025849      -0.024205      -0.016529      -0.008048       0.024577             12.856678       4.732220      -0.151773      -0.043859      19.197907       6.366000      14.639908           0.000171
          533              C      19.219882      11.289441      13.777580      -0.155487      37.470693 0.44296083E+03  0.10453066E+05                                 9.675834                            6.981246       0.143440       2.005637                    0.999742      29.905869      85.873953       0.629065       0.412603      -1.067648      -0.015970       0.007646      -0.015388       0.023459       0.003862      -0.001186      -0.016212      -0.026561       0.107743      -0.031809      -0.009864       0.041673             11.779671       4.838919      -0.079605       0.215032      17.271176       4.423593      13.228919           0.000365
          534              C      19.210329      15.414479      13.110427      -0.118010      36.588090 0.44667256E+03  0.10597786E+05                                 9.637591                            7.094425      -0.031556       1.950805                    0.999688      30.045622      87.451769       0.610947       0.422548      -1.057793      -0.020617      -0.023090       0.014892       0.034351      -0.007155      -0.001237      -0.013721      -0.038329      -0.049196      -0.021388      -0.010913       0.032301             11.643965       4.840500      -0.027250      -0.370919      14.989117       4.308716      15.102279           0.000200
          535              C       0.952190       6.304386       7.426720       0.095059      29.864937 0.35021840E+03  0.78031966E+04                                 8.415444                            6.259755       0.126838       2.046397                    0.999640      26.369600      73.887550       0.655187       0.419572      -1.061812       0.013574       0.017494      -0.046752       0.051731       0.019227       0.016778      -0.004030      -0.042524       0.043239      -0.041146       0.018228       0.022918             10.308005      14.943574      -3.956565      -2.379414       8.122300      -1.031626       7.858142          -0.001648
          536              C      25.487347       6.728585       7.749969      -0.195332      35.553879 0.43733726E+03  0.10268769E+05                                 9.363207                            6.938418       0.238049       2.045988                    0.999767      29.524432      84.065981       0.631929       0.412796      -1.069465      -0.006495      -0.010131      -0.006465       0.013661       0.011673      -0.013777      -0.008437       0.007361       0.030805      -0.017478      -0.007409       0.024887             11.764504      18.648483      -5.228568      -2.793530       8.615762      -0.758970       8.029267           0.001584
          537              C      24.864345       7.705819       6.982124       0.164391      37.204296 0.38553247E+03  0.87452034E+04                                 9.871738                            6.607015      -0.168397       1.966762                    0.999012      25.453832      70.540030       0.635940       0.424601      -1.065146      -0.012531      -0.006648      -0.002965       0.014491      -0.008102      -0.007253       0.000812       0.015488      -0.040538      -0.015382      -0.004071       0.019454             14.119366      24.473465      -4.381524      -5.945376       8.219445      -0.836462       9.665186          -0.002177
          538              C      25.524784       8.258596       5.891288      -0.200624      35.288254 0.43214862E+03  0.10099725E+05                                 9.224186                            6.840099       0.295730       2.060514                    0.999825      29.468257      83.252447       0.645516       0.405997      -1.075720       0.000909      -0.012085      -0.010303       0.015906      -0.015143       0.011348      -0.016326      -0.008487      -0.008793      -0.015527      -0.013876       0.029403             11.372583      17.104817      -2.633316      -4.830347       7.628305      -1.108875       9.384627           0.001552
          539              C       0.989885       7.834396       5.568039       0.094761      29.411135 0.35003545E+03  0.77988730E+04                                 8.326293                            6.260052       0.142502       2.052801                    0.999690      26.335193      73.813822       0.654804       0.419832      -1.061543       0.008199      -0.044084       0.025879       0.051772       0.021432       0.013833      -0.003669      -0.037974       0.045229      -0.039810       0.017350       0.022460             10.047337      14.257968      -2.696316      -3.239980       7.490076      -1.167652       8.393967          -0.001743
          540              C      23.439932       8.082771       7.261223      -0.110576      40.554288 0.40328573E+03  0.93123529E+04                                10.370834                            6.700855       0.042486       1.989419                    0.999655      28.900905      82.560247       0.635303       0.417521      -1.062638       0.017854      -0.016853      -0.012092       0.027368      -0.009072       0.022869       0.015464      -0.015851       0.034124      -0.034183       0.005783       0.028400             15.390522      28.633839      -3.076614      -7.770257       8.353884      -0.421440       9.183844          -0.000897
          541              C      22.636199       7.436531       7.998602      -0.209510      41.490279 0.42902599E+03  0.10025504E+05                                10.417348                            6.830707       0.131750       2.010255                    0.999566      29.633615      84.177588       0.642694       0.407830      -1.072696      -0.008171      -0.016166      -0.005924       0.019057       0.000193       0.028505       0.026293      -0.060910       0.082208      -0.055229       0.001026       0.054203             15.226923      28.502947      -2.032170      -7.258478       7.909736      -1.011990       9.268087           0.006902
          542              C      21.157568       7.764169       8.132859       0.649377      24.181983 0.23285658E+03  0.47304869E+04                                 7.790388                            5.430212      -0.003417       2.074401                    0.999429      21.295850      58.804668       0.634910       0.474872      -1.019551      -0.049308      -0.002914      -0.011097       0.050626       0.017808       0.018738       0.070288      -0.030109       0.120552      -0.056912      -0.039494       0.096405             10.395302      16.137897      -1.651505      -3.078731       7.961018      -2.063989       7.086991           0.000919
          543              C      18.969958       9.908662      10.241464       0.627966      23.399972 0.22215759E+03  0.44724627E+04                                 7.600380                            5.310195       0.053373       2.092087                    0.999476      21.452974      59.494508       0.639189       0.475983      -1.016202      -0.031025      -0.039842      -0.045376       0.067889      -0.018793      -0.018909      -0.010883       0.167462      -0.168778      -0.070711      -0.045043       0.115753              9.772299       4.202820       0.598383       0.513767      12.463138       2.571562      12.650940           0.001741
          544              C      19.198195      10.883573      11.405367      -0.026205      40.199411 0.43446943E+03  0.10127416E+05                                10.153253                            6.875203       0.012191       2.001903                    0.999382      27.330896      76.122746       0.644056       0.407984      -1.078668      -0.008801       0.017441       0.042566       0.046835      -0.006993      -0.005277      -0.005366      -0.000456      -0.005732      -0.011779       0.003820       0.007958             13.763558       5.135794       0.831395       0.883211      18.601358       6.976409      17.553521           0.010176
          545              C      19.200260      12.230013      11.193396      -0.168870      41.007267 0.45863120E+03  0.10959282E+05                                10.425568                            7.190515      -0.012531       1.954619                    0.999651      30.521143      89.303072       0.606317       0.422754      -1.057119      -0.019460       0.000350       0.017693       0.026303       0.002971       0.008898      -0.026612       0.050967       0.041519      -0.045184       0.014968       0.030215             13.710422       5.226620       0.374715       0.109142      20.033978       7.431512      15.870667          -0.000317
          546              C      19.203358      13.143733      12.262802       0.092480      36.540188 0.38211069E+03  0.86806262E+04                                 9.713541                            6.582830      -0.150206       1.971408                    0.999345      26.039069      73.101933       0.633982       0.425273      -1.060759      -0.011745       0.001273      -0.010020       0.015491       0.000107       0.002992       0.015740      -0.025840      -0.024308      -0.016602      -0.008014       0.024615             12.860112       4.733046       0.152283       0.044329      19.204430       6.368746      14.642861           0.000171
          547              C      19.219882      14.529159      12.041020      -0.155844      37.500717 0.44330805E+03  0.10463732E+05                                 9.681602                            6.984305       0.142348       2.005107                    0.999742      29.921621      85.940653       0.628859       0.412641      -1.067581      -0.016026      -0.007716       0.015442       0.023555      -0.003874       0.001243      -0.016193      -0.026704       0.108068      -0.031933      -0.009830       0.041763             11.787987       4.841412       0.079950      -0.214833      17.283965       4.428792      13.238584           0.000368
          548              C      19.210329      10.404121      12.708173      -0.117950      36.574168 0.44654228E+03  0.10593652E+05                                 9.634570                            7.093127      -0.030939       1.951071                    0.999689      30.038886      87.420569       0.611053       0.422517      -1.057839      -0.020623       0.023074      -0.014813       0.034310       0.007147       0.001315      -0.013806      -0.038439      -0.048919      -0.021412      -0.010937       0.032348             11.639075       4.839171       0.027383       0.371239      14.982442       4.304225      15.095613           0.000197
          549              C      24.866410      19.514214       7.426720       0.095083      29.863362 0.35020006E+03  0.78026581E+04                                 8.415097                            6.259568       0.126899       2.046428                    0.999640      26.368645      73.883405       0.655203       0.419569      -1.061818      -0.013584      -0.017511      -0.046725       0.051715       0.019225      -0.016772       0.004013      -0.042527       0.043297      -0.041147       0.018221       0.022926             10.307614      14.942694      -3.956473       2.379412       8.122110       1.031515       7.858039          -0.001648
[truncated: 104,228 more chars]
