# Supplementary material for: A collection of forcefield precursors for metal–organic frameworks
Source: RSC Adv. 2019 Nov 13;9(63):36492–507. doi: 10.1039/c9ra07327b (PMC9075174; doi:10.1039/c9ra07327b)
Supplement: RA-009-C9RA07327B-s4521 [file RA-009-C9RA07327B-s4521.xyz]

  424
jmolscript: load "" {1 1 1} spacegroup "x,y,z" unitcell [{     24.666100     0.000000     0.000000 }, {     -8.221944    23.255454     0.000000 }, {     -8.221944   -11.627537    20.139923 }]
Ni     8.639646     0.821283     1.803933     0.977532
Ni    14.338596    -3.208266    18.335990     0.977422
Ni   -10.016052    17.593743     6.580116     0.977520
Ni     3.482234     8.049073    13.559807     0.977478
Ni     0.417680   -10.475942    18.526715     0.977446
Ni     6.116567     5.855969    13.750532     0.977481
Ni    -1.794086     8.529418     1.613208     0.977555
Ni    11.704263    19.346389     6.389391     0.977524
Ni    -7.804266     9.655039    19.949198     0.977449
Ni    -2.105536    -2.647324     8.193323     0.977576
Ni     6.428017     8.760210    11.946600     0.977495
Ni    19.926210     7.487909     0.190725     0.977479
H     17.606700    -2.075485     6.861672     0.104296
H     15.493634    -1.603407     6.023851     0.127801
H      7.589032    18.441609     3.629214     0.125739
H      9.641255    18.019531     4.505301     0.098455
H     13.421678    -1.711548     5.635150     0.109493
H     11.445097    -0.987151     4.577804     0.116493
H      4.167012    20.031098     1.347361     0.121790
H      6.151816    19.339258     2.408735     0.111502
H      5.345992    -0.567393     4.209244     0.120266
H      3.588133    -0.370869     5.919123     0.115086
H     -2.529010    19.275302     2.056286     0.113830
H      8.618440     4.280292    13.278251     0.104287
H      9.767879     2.445444    14.116072     0.127795
H      6.635297     1.674548    16.510709     0.125723
H      5.553279     3.468698    15.634622     0.098450
H     10.356571     0.455944    14.504773     0.109674
H     11.698408    -1.166114    15.562119     0.116501
H      9.274575    -1.021900    18.792562     0.121779
H      7.960693     0.618762    17.731188     0.111496
H     14.127178    -6.776489    15.930679     0.120260
H      6.676443    14.887113    14.220800     0.115086
H     10.793977    -7.586921    18.083637     0.113824
H     -7.509854    12.377862    15.574202     0.104281
H     -7.712125    13.542942    13.576322     0.127806
H     -0.037741    -6.339289    15.689000     0.125722
H      0.192484    -7.531113    17.608335     0.098483
H     -7.287874    14.816162    11.947002     0.109589
H     -7.833826    15.875429     9.914884     0.116599
H     -1.509503    -4.468422    11.977212     0.121775
H     -0.978350    -5.555596    13.997246     0.111481
H     -6.299619    18.683476     4.692602     0.120267
H     -4.410207    18.393931     3.143842     0.115103
H      1.657603    -1.217357     6.946259     0.113820
H     -2.270862     8.673165     4.565721     0.104299
H     -1.104964     8.870855     6.563601     0.127792
H      2.257836     9.478965     4.450923     0.125722
H      1.057406     9.298717     2.531588     0.098447
H     -0.045952     9.695276     8.192921     0.109665
H      1.134745     9.533670    10.225039     0.116588
H      4.512340     8.715058     8.162711     0.121808
H      3.310265     8.853409     6.142677     0.111478
H      3.270873    11.916240    15.447321     0.120261
H     10.590055    -9.654341    16.996081     0.115078
H      6.521854    12.784810    13.193664     0.113814
H      9.384734    -4.647428    18.506575     0.104281
H      7.271668    -5.609041    18.516645     0.127806
H     15.811007     5.549936     2.354357     0.125722
H     17.863230     6.519688     2.281853     0.098484
H      5.199716    -5.891592    18.804646     0.109589
H      3.223134    -7.169480    18.705960     0.116599
H     12.388985     2.779047     2.118720     0.121775
H     14.373789     4.044144     2.187196     0.111481
H     -2.875974    -7.698543    18.526715     0.120266
H     -4.633846    -6.316016    17.501593     0.115103
H      5.692966     3.770895     2.418805     0.113820
H      0.396358    -2.268477     9.794045     0.104299
H      1.545813    -0.625468    10.964174     0.127791
H     -1.586776     1.833791    10.434494     0.125722
H     -2.668809     0.177992     9.318742     0.098447
H      2.134526     0.705921    12.492794     0.109665
H      3.476374     2.432647    13.368881     0.116588
H      1.052517     5.158169    11.628792     0.121808
H     -0.261376     3.418653    10.738607     0.111478
H      5.905206     5.557061    18.043357     0.120261
H     14.898389    16.499746     0.136951     0.115078
H      2.572000     7.826790    17.668754     0.113815
H      0.712112    18.926467     1.633348     0.104296
H      0.509841    16.613712     1.623278     0.127801
H     -8.259717     5.129158    17.785566     0.125739
H     -8.029491     7.387263    17.858070     0.098455
H      0.934088    14.566066     1.335277     0.109493
H      0.388137    12.276568     1.433963     0.116493
H     -9.731475     0.979225    18.021203     0.121790
H     -9.200323     3.272212    17.952727     0.111502
H      1.922347     6.349917     1.613208     0.120267
H      3.811772     5.153433     2.638330     0.115086
H     -6.564373    -5.003244    17.721118     0.113830
H      5.951220    11.245272    10.345878     0.104287
H      7.117103    12.876631     9.175749     0.127795
H     10.479910    10.742949     9.705429     0.125723
H      9.279494     9.170890    10.821181     0.098450
H      8.176094    13.875439     7.647129     0.109674
H      9.356779    15.716100     6.771042     0.116501
H     12.734397    14.339393     8.511131     0.121779
H     11.532335    12.520825     9.401316     0.111496
H     11.492845    19.047399     2.096566     0.120260
H      2.368109     7.918671    20.002972     0.115086
H     14.743831    16.661393     2.471169     0.113824
H      1.162721     6.723292    14.911599     0.104287
H     -0.950335     7.212828    15.739350     0.127795
H     -0.632961    10.891825    14.156352     0.125723
H      1.419252    10.344152    13.352769     0.098450
H     -3.022285     7.603520    15.840049     0.109674
H     -4.998852     8.157011    16.996081     0.116501
H     -4.054950    12.073226    16.673842     0.121779
H     -2.070160    11.499969    15.543993     0.111496
H    -11.097952     8.266317    17.543887     0.120260
H     11.810267     6.687265    16.859130     0.115086
H    -10.750981    11.837174    15.664832     0.113823
H     -7.825625    -2.011434    17.207550     0.104297
H     -6.676197    -1.819596    15.199600     0.127801
H     14.857289    -3.507959    13.334643     0.125739
H     13.775283    -3.646311    15.326481     0.098455
H     -6.087510    -1.161485    13.282279     0.109492
H     -4.745687    -1.266152    11.348847     0.116493
H     17.496537    -4.135889     9.858492     0.121790
H     16.182669    -4.037035    11.810051     0.111502
H     -2.316922     1.219808     6.305810     0.120267
H     -1.545690     3.496512     5.782172     0.115086
H     19.015948    -0.239488     4.527455     0.113830
H      8.934095     3.579042     2.932373     0.104299
H      8.731850     4.726718     4.940323     0.127792
H      8.184262     1.210511     6.805280     0.125722
H      8.414461     0.144229     4.813442     0.098447
H      9.156123     5.501142     6.857644     0.109665
H      8.610198     6.731374     8.791076     0.116588
H      6.712550     3.489578    10.281431     0.121808
H      7.243676     2.283764     8.329872     0.111478
H     10.144475     9.849978    13.834113     0.120261
H    -12.632193    11.336007    14.357751     0.115078
H      9.879723     6.220981    15.612468     0.113814
H     14.173233    14.964934     5.228324     0.104281
H     15.339105    13.135885     4.400573     0.127806
H     -5.964167    14.661457     5.983571     0.125722
H     -7.164572    16.413763     6.787154     0.098483
H     16.398095    11.312656     4.299874     0.109589
H     17.578765     9.633601     3.143842     0.116599
H     -3.709713    11.828919     3.466081     0.121775
H     -4.911760    13.509137     4.595930     0.111481
H     19.714824     3.919731     2.596036     0.120267
H     18.812041     1.736051     3.280793     0.115102
H     -1.700266     5.437167     4.475091     0.113820
C     17.239662    -2.631529     6.185373     0.096336
C     15.980208    -2.351073     5.698390    -0.198077
C      7.204912    20.075083     4.717576     0.120070
C      7.940119    19.022188     4.295644    -0.198964
C      9.166685    18.785569     4.809011     0.109071
C      5.855674    20.400537     4.133316     0.060741
C     13.220231    -2.015622     4.756848    -0.149443
C     12.033132    -1.580867     4.127476    -0.099929
C      3.507456    21.229350     2.860070    -0.017420
C      4.376188    20.350636     2.218211    -0.101893
C      5.557697    19.933788     2.849598    -0.149412
C      2.298978    21.732939     2.113886     0.615249
C     -1.438264    21.735963     2.197266     0.617792
C     -2.563693    21.105748     2.991987    -0.021592
C      5.018421    -1.427266     3.977433    -0.172082
C      3.884934    -1.942252     4.649100     0.090248
C      3.240665    -1.212835     5.651867    -0.155641
C     -2.997988    19.798789     2.697138    -0.119447
C      8.216550     3.748911    13.954550     0.096358
C      8.900786     2.654979    14.441533    -0.198045
C      8.303377     1.856861    15.422347     0.120043
C      7.065636     2.199069    15.844279    -0.198908
C      6.433691     3.276606    15.330912     0.109000
C      9.059968     0.693280    16.006607     0.060712
C     10.137048     0.164677    15.383075    -0.149693
C     10.942643    -0.809604    16.012447    -0.099923
C     10.624128    -1.244353    17.279853    -0.017383
C      9.506103    -0.718192    17.921712    -0.101873
C      8.719253     0.256787    17.290325    -0.149354
C     11.501749    -2.215842    18.026037     0.615210
C     12.750333    -5.738347    17.942657     0.617795
C     12.531288    -7.009497    17.147936    -0.021600
C     13.425673    -7.371943    16.162490    -0.172077
C     13.317955    -8.612279    15.490823     0.090242
C      5.998453    14.278869    14.488056    -0.155671
C     11.443841    -7.854598    17.442785    -0.119436
C     -7.677580    13.312034    15.595551     0.096372
C     -7.787596    13.999919    14.405281    -0.198096
C      0.208905    -7.875556    14.432269     0.120062
C      0.115678    -7.276600    15.640463    -0.198904
C      0.237533    -7.993439    16.778570     0.108948
C      0.028179    -7.119184    13.142710     0.060747
C     -7.794512    15.620918    11.958079    -0.149607
C     -8.117644    16.254036    10.737801    -0.100031
C     -0.619399    -5.829692    10.746864    -0.017374
C     -1.018815    -5.282829    11.963517    -0.101886
C     -0.700617    -5.926412    13.168891    -0.149347
C     -1.063230    -5.164947     9.469389     0.615212
C      0.249157    -3.453374     6.416177     0.617860
C      1.570272    -2.961527     5.861120    -0.021617
C     -5.974350    19.544976     4.921593    -0.172057
C     -4.805344    20.034847     4.293429     0.090235
C     -4.115689    19.273338     3.346248    -0.155682
C      2.090405    -1.715263     6.261099    -0.119466
C     -1.334207     8.826418     4.544372     0.096321
C     -0.648975     8.952009     5.734642    -0.198019
C      0.727230     9.199446     5.707654     0.119986
C      1.322991     9.311177     4.499460    -0.198950
C      0.606515     9.187099     3.361353     0.109104
C      1.500603     9.281201     6.997213     0.060822
C      0.881657     9.485861     8.181844    -0.149721
C      1.586293     9.392269     9.402122    -0.100013
C      2.932239     9.100529     9.393059    -0.017368
C      3.580949     8.906218     8.176406    -0.101925
C      2.868091     8.991671     6.971032    -0.149372
C      3.706927     8.903684    10.670534     0.615228
C      4.883198    10.711592    13.723746     0.617819
C      4.906558    12.121110    14.278803    -0.021628
C      3.974680    12.510066    15.218330    -0.172085
C      4.046879    13.775518    15.846494     0.090251
C     11.320995    -9.083538    16.793675    -0.155673
C      5.908167    13.026906    13.878824    -0.119418
C      9.017707    -4.955090    19.326270     0.096372
C      7.758254    -5.517058    19.326874    -0.198096
C     15.426861     5.675730     0.395548     0.120062
C     16.162083     5.836784     1.518349    -0.198903
C     17.388648     6.399682     1.466589     0.108948
C     14.077623     5.007019     0.405819     0.060747
C      4.998279    -6.500180    19.507127    -0.149607
C      3.811178    -7.262611    19.445297    -0.100031
C     11.729404     3.489949     0.324656    -0.017373
C     12.598151     3.373449     1.406572    -0.101886
C     13.779660     4.128671     1.451887    -0.149347
C     10.520926     2.591939     0.261618     0.615211
C      6.783682     2.662635     0.217310     0.617859
C      5.658255     3.665993     0.365741    -0.021614
C     -3.203533    -7.469353    19.387294    -0.172056
C     -4.337018    -6.630179    19.497459     0.090236
C     -4.981302    -6.126476    18.364387    -0.155681
C      5.223978     4.064139     1.645029    -0.119465
C     -0.005530    -1.417094     9.916092     0.096322
C      0.678716    -0.448381    10.619983    -0.198020
C      0.081309     0.800090    10.820778     0.119985
C     -1.156439     0.994384    10.313453    -0.198950
C     -1.788393     0.011021     9.636953     0.109104
C      0.837909     1.887870    11.536349     0.060822
C      1.915000     1.612184    12.305896    -0.149721
C      2.720602     2.644382    12.834972    -0.100013
C      2.402084     3.959360    12.577785    -0.017369
C      1.284048     4.252139    11.801189    -0.101925
C      0.497191     3.217847    11.272516    -0.149372
C      3.279711     5.091323    13.046038     0.615228
C      4.528336     6.780396    16.138322     0.617819
C      4.309311     6.727737    17.636531    -0.021628
C      5.203706     6.055545    18.443134    -0.172085
C      5.096007     6.094046    19.853130     0.090251
C     14.220404    17.035323     0.530083    -0.155674
C      3.221871     7.405639    18.220991    -0.119419
C      0.544375    18.477861     0.813653     0.096335
C      0.434359    17.103115     0.813049    -0.198076
C     -8.013044     4.808949    19.744375     0.120072
C     -8.106286     5.555787    18.621574    -0.198963
C     -7.984430     6.899837    18.673334     0.109070
C     -8.193770     3.313972    19.734104     0.060742
C      0.427440    14.173275     0.632796    -0.149443
C      0.104309    12.799925     0.694626    -0.099929
C     -8.841347     0.594364    19.815267    -0.017421
C     -9.240778     1.374574    18.733351    -0.101894
C     -8.922580     2.740250    18.688036    -0.149411
C     -9.285178    -0.844334    19.878305     0.615251
C     -7.972790    -4.344280    19.922613     0.617793
C     -6.651677    -5.070898    19.774182    -0.021594
C      2.247604     6.117471     0.752629    -0.172080
C      3.416608     5.328528     0.642464     0.090248
C      4.106278     4.889011     1.775536    -0.155641
C     -6.131561    -5.347650    18.494894    -0.119448
C      6.887873    11.150156    10.223831     0.096358
C      7.573096    12.118158     9.519940    -0.198045
C      8.949298    11.971065     9.319145     0.120043
C      9.545066    10.868878     9.826470    -0.198908
C      8.828599     9.945294    10.502970     0.108999
C      9.722662    13.046972     8.603574     0.060711
C      9.103706    13.970555     7.834027    -0.149694
C      9.808335    15.074138     7.304951    -0.099923
C     11.154284    15.212161     7.562138    -0.017383
C     11.803004    14.255672     8.338734    -0.101873
C     11.090153    13.169066     8.867407    -0.149355
C     11.928965    16.416906     7.093885     0.615211
C     13.105195    18.157082     4.001601     0.617797
C     13.128535    17.933002     2.503392    -0.021600
C     12.196647    18.552171     1.696789    -0.172078
C     12.268827    18.463438     0.286793     0.090242
C      3.099043     7.457977    19.609840    -0.155671
C     14.130136    17.133706     1.918932    -0.119436
C      0.795691     7.586999    14.768203     0.096358
C     -0.463755     7.868510    15.254582    -0.198045
C     -1.017095     9.132559    15.026799     0.120043
C     -0.281882    10.024399    14.325930    -0.198908
C      0.944677     9.698120    13.864323     0.108999
C     -2.366325     9.475814    15.600787     0.060711
C     -3.223720     8.516182    16.015871    -0.149693
C     -4.410811     8.843858    16.707073    -0.099922
C     -4.714526    10.164072    16.955197    -0.017382
C     -3.845786    11.159285    16.515140    -0.101873
C     -2.664285    10.820912    15.838438    -0.149356
C     -5.922994    10.558493    17.764419     0.615210
C     -9.660238    10.484772    17.725348     0.617794
C    -10.785677    10.111630    16.782195    -0.021599
C    -11.425520     8.896999    16.915119    -0.172077
C    -12.559016     8.572810    16.133287     0.090242
C     11.462802     7.339691    16.263592    -0.155671
C    -11.219968    11.020444    15.797756    -0.119436
C     -8.227524    -2.331437    16.409204     0.096336
C     -7.543294    -2.206218    15.218330    -0.198076
C     16.525384    -2.656571    14.036721     0.120073
C     15.287637    -3.193073    14.122114    -0.198963
C     14.655699    -3.287247    15.311981     0.109070
C     17.281967    -2.580770    12.736890     0.060743
C     -6.307045    -1.776482    12.590876    -0.149444
C     -5.501458    -1.834399    11.432427    -0.099929
C     18.846110    -2.714627    10.422209    -0.017420
C     17.728076    -3.533567    10.556945    -0.101894
C     16.941235    -3.474254    11.717004    -0.149412
C     19.723722    -2.875101     9.207771     0.615252
C     20.972307    -1.041670     6.198867     0.617795
C     20.753272     0.282141     5.495379    -0.021594
C     -3.018430     1.316777     5.674222    -0.172081
C     -3.126139     2.518612     4.935892     0.090248
C     -2.223683     3.569179     5.121784    -0.155640
C     19.665821     0.449339     4.616070    -0.119447
C      8.766369     3.093476     3.730719     0.096321
C      8.656368     3.780337     4.921593    -0.198019
C      8.430925     3.066987     6.103202     0.119986
C      8.337682     1.721193     6.017809    -0.198950
C      8.459522     1.093982     4.827942     0.109104
C      8.250217     3.805592     7.403033     0.060822
C      8.649484     5.089178     7.549047    -0.149721
C      8.326369     5.829411     8.707496    -0.100012
C      7.602670     5.235708     9.717714    -0.017369
C      7.203238     3.908635     9.582978    -0.101926
C      7.521420     3.186542     8.422919    -0.149372
C      7.158856     6.009661    10.932152     0.615229
C      8.471284     7.798034    13.941056     0.617819
C      9.792406     8.032805    14.644544    -0.021628
C     10.469740     9.220924    14.465701    -0.172085
C     11.638755     9.519996    15.204031     0.090251
C    -12.337678    10.721022    15.018139    -0.155674
C     10.312534     7.063293    15.523853    -0.119419
C     15.109888    14.906797     5.371720     0.096372
C     15.795105    13.813204     4.885341    -0.198096
C     -7.494790    13.712859     5.113124     0.120039
C     -6.899013    14.703316     5.813993    -0.198903
C     -7.615474    15.750978     6.275600     0.108948
C     -6.721434    12.555197     4.539136     0.060787
C     17.325704    11.426955     4.124052    -0.149616
C     18.030324    10.416964     3.432850    -0.100031
C     -5.289830    10.570680     3.184726    -0.017374
C     -4.641104    11.721481     3.624783    -0.101886
C     -5.353946    12.722634     4.301485    -0.149355
C     -4.515159     9.562781     2.375504     0.615212
C     -3.338929     6.014697     2.414575     0.617860
C     -3.315576     4.829259     3.357728    -0.021615
C     20.418634     3.821134     3.224804    -0.172056
C     20.490824     2.644415     4.006636     0.090236
C     19.542983     1.625942     3.876331    -0.155682
C     -2.313962     4.722759     4.342167    -0.119467
N      9.749471    19.570332     5.722356    -0.184719
N      6.979302     4.087631    14.417567    -0.184645
N      0.419071    -9.318651    16.801328    -0.184648
N     -0.703421     8.916521     3.338595    -0.184761
N     17.971420     6.798270     0.330295    -0.184648
N     -1.242785    -1.185474     9.391246    -0.184767
N     -7.802878     7.582163    19.809628    -0.184712
N      7.518666    10.060876    10.748677    -0.184645
N      1.527451     8.514769    14.087272    -0.184645
N     15.201323    -2.901776    16.471033    -0.184716
N      8.641059     1.736868     3.668890    -0.184761
N     -8.925409    15.905974     6.052651    -0.184653
O      9.945387    -0.564385     2.597244    -0.536431
O      2.022708    21.128753     1.056540    -0.541537
O      7.056164    -0.337065     2.444382    -0.529237
O     -0.931631    21.005850     1.350382    -0.533659
O     12.596920    -2.439099    17.542679    -0.536426
O     11.024219    -2.677685    19.083383    -0.541514
O     13.774306    -5.087312    17.695541    -0.529202
O     11.893111    -5.504040    18.789541    -0.533708
O     -9.150342    17.443996     8.446281    -0.536437
O     -1.549640    -4.021475     9.592645    -0.541548
O     -8.419251    18.742673     5.955979    -0.529262
O     -0.267014    -2.716517     7.251379    -0.533718
O      3.052459     8.815323    11.693642    -0.536429
O      4.947137     8.826242    10.547278    -0.541550
O      4.033204     9.937538    14.183944    -0.529221
O      5.749958    10.470541    12.888544    -0.533717
O      1.723432    -9.096072    19.330097    -0.536430
O     10.244670     1.978354     1.313526    -0.541538
O     -1.165792    -9.342116    19.209660    -0.529254
O      7.290330     2.294279     1.273045    -0.533708
O      4.374888     4.784355    13.481060    -0.536428
O      2.802179     6.237932    12.917344    -0.541550
O      5.552303     6.240865    15.698063    -0.529222
O      3.671105     7.396660    15.511970    -0.533716
O     -0.928387    10.220431     0.809826    -0.536433
O     -9.771602    -1.309337    18.826397    -0.541541
O     -0.197294     7.414429     0.930263    -0.529240
O     -8.488975    -3.989411    18.866878    -0.533662
O     11.274492    17.347120     6.658863    -0.536436
O     13.169177    16.348885     7.222579    -0.541521
O     12.255207    18.942656     4.441860    -0.529213
O     13.971964    17.554307     4.627953    -0.533714
O     -6.498536     9.660838    18.352505    -0.536426
O     -6.199250    11.776264    17.769857    -0.541514
O     -9.387757     9.679561    18.625804    -0.529200
O     -9.153593    11.583242    17.516497    -0.533706
O     -3.847201    -2.344876     9.256107    -0.536438
O     19.246177    -3.559867     8.279120    -0.541550
O     -2.669817    -1.153173     6.886242    -0.529248
O     20.115073    -1.892240     5.978335    -0.533672
O      7.293701     7.218944    10.883816    -0.536430
O      6.672444     5.331192    11.860803    -0.541551
O      8.024826     8.726269    13.253681    -0.529221
O      7.955102     6.706309    14.161588    -0.533716
O     19.496460     8.720928     1.787418    -0.536432
O     -3.274947     9.708244     2.370066    -0.541541
O     20.477172     6.003177     1.514119    -0.529255
O     -2.472157     6.858523     2.623426    -0.533712
O      8.603042     0.000000     0.000000    -0.726616
O     -2.867650     8.111037     0.000000    -0.726636
O     -2.867650    -4.055452     7.024402    -0.726656
O      5.354469     7.572332    13.115521    -0.726637

The following XYZ coordinates are in angstroms. Other properties are in atomic units.
The sperically averaged electron density of each atom fit to a function of the form exp(a - br)
eigen_1, eigen_2 and eigen_3 are the three eigenvalues of traceless quadrupole moment tensor
  atom number  atomic symbol              X              Y              Z     net charge C6 coefficient C8 coefficient C10 coefficient fluctuating dipole atomic polarizability isotropic forcefield polarizability              a              b squared Pearson coefficient          <r^3>          <r^4>         wp_QDO          m_QDO          q_QDO       dipole_x       dipole_y       dipole_z         dipole            Qxy            Qxz            Qyz     Q(x^2-y^2)  Q(3z^2 - R^2)        eigen_1        eigen_2        eigen_3 static polarizability      alpha(xx)      alpha(xy)      alpha(xz)      alpha(yy)      alpha(yz)      alpha(zz) atomic spin moment
            1             Ni       8.639646       0.821283       1.803933       0.977532      92.707744 0.15490337E+04  0.46391283E+05                                16.458551                           12.647290       0.675400       2.138384                    0.991989      42.090839     106.689137       0.528160       0.387227      -1.168817      -0.002246      -0.028918      -0.056708       0.063696      -0.003192      -0.000110      -0.008855       0.045990      -0.082201      -0.031036      -0.005884       0.036920             22.385162      22.151873      -0.292278      -0.804552      22.847319       0.781193      22.156295           1.247999
            2             Ni      14.338596      -3.208266      18.335990       0.977422      92.761249 0.15501646E+04  0.46432677E+05                                16.463017                           12.650767       0.675640       2.138414                    0.991989      42.093221     106.696710       0.528169       0.387157      -1.168894      -0.026517      -0.011769       0.056720       0.063709      -0.016975       0.008518       0.003253      -0.031805      -0.082322      -0.031263      -0.005720       0.036983             22.391375      22.959904      -0.008777      -1.004937      22.050737       0.498422      22.163483           1.247989
            3             Ni     -10.016052      17.593743       6.580116       0.977520      92.764689 0.15502206E+04  0.46434340E+05                                16.462807                           12.650532       0.675616       2.138429                    0.991989      42.091439     106.688927       0.528208       0.387129      -1.168926      -0.031940       0.053110       0.014849       0.063728       0.016952      -0.007720      -0.019669       0.003813       0.073930      -0.031345      -0.005683       0.037028             22.391174      22.060333       0.028028      -0.659493      22.448436       0.988210      22.664753           1.247998
            4             Ni       3.482234       8.049073      13.559807       0.977478      92.696607 0.15488647E+04  0.46385461E+05                                16.457943                           12.647147       0.675079       2.138264                    0.991988      42.092579     106.696447       0.528123       0.387260      -1.168779       0.060727      -0.012415      -0.014834       0.063734       0.011979       0.016118       0.014047      -0.024359       0.073918      -0.031406      -0.005849       0.037255             22.383883      22.380031       0.143536      -1.149815      22.113642       0.292503      22.657977           1.247990
            5             Ni       0.417680     -10.475942      18.526715       0.977446      92.765614 0.15502393E+04  0.46435150E+05                                16.463067                           12.650725       0.675546       2.138398                    0.991990      42.092100     106.691717       0.528195       0.387136      -1.168918      -0.002265      -0.034676       0.053419       0.063727       0.001525       0.002990       0.012534       0.052019      -0.064638      -0.031346      -0.005683       0.037030             22.391535      22.156942      -0.551132       0.656006      21.658963      -0.092066      23.358700           1.247988
            6             Ni       6.116567       5.855969      13.750532       0.977481      92.696559 0.15488638E+04  0.46385422E+05                                16.457934                           12.647141       0.675081       2.138265                    0.991988      42.092551     106.696343       0.528123       0.387260      -1.168780      -0.026501       0.055041      -0.018169       0.063734       0.015871       0.010595       0.023296       0.013923       0.054660      -0.031406      -0.005850       0.037256             22.383870      22.951937      -0.865342       0.510307      21.696652      -0.297505      22.503020           1.247996
            7             Ni      -1.794086       8.529418       1.613208       0.977555      92.707625 0.15490319E+04  0.46391169E+05                                16.458467                           12.647230       0.675431       2.138397                    0.991989      42.090602     106.688097       0.528165       0.387224      -1.168821      -0.031923      -0.013669      -0.053397       0.063696      -0.015144      -0.010624      -0.006747      -0.042253      -0.064471      -0.031035      -0.005885       0.036920             22.385039      22.053966      -0.585197       0.304644      21.750173      -0.587432      23.350979           1.248017
            8             Ni      11.704263      19.346389       6.389391       0.977524      92.760061 0.15501403E+04  0.46431625E+05                                16.462684                           12.650517       0.675732       2.138454                    0.991988      42.092377     106.693140       0.528185       0.387148      -1.168904       0.060700      -0.006665       0.018167       0.063710       0.007999      -0.018281      -0.017538      -0.030680       0.054522      -0.031261      -0.005721       0.036982             22.390916      22.387012      -1.068243       0.450990      22.275615      -0.381537      22.510122           1.247995
            9             Ni      -7.804266       9.655039      19.949198       0.977449      92.760834 0.15501559E+04  0.46432337E+05                                16.462953                           12.650718       0.675653       2.138420                    0.991989      42.093059     106.696110       0.528171       0.387156      -1.168895      -0.002257       0.063581       0.003312       0.063707       0.001800      -0.002664      -0.003289       0.067559      -0.017861      -0.031262      -0.005720       0.036981             22.391290      22.157203       0.843328       0.149087      23.012462      -0.689400      22.004205           1.247992
           10             Ni      -2.105536      -2.647324       8.193323       0.977576      92.707208 0.15490226E+04  0.46390792E+05                                16.458380                           12.647161       0.675450       2.138406                    0.991989      42.090422     106.687311       0.528168       0.387222      -1.168823      -0.026516      -0.043236      -0.038538       0.063699       0.001270      -0.018823      -0.026200       0.008330       0.038069      -0.031036      -0.005885       0.036921             22.384926      22.953497       0.874484       0.494740      22.559750      -0.201067      21.641531           1.248044
           11             Ni       6.428017       8.760210      11.946600       0.977495      92.696434 0.15488610E+04  0.46385301E+05                                16.457894                           12.647111       0.675093       2.138270                    0.991988      42.092443     106.695891       0.528125       0.387259      -1.168781      -0.031948      -0.039404       0.038583       0.063733      -0.001669       0.018633       0.026784      -0.008075       0.038031      -0.031405      -0.005850       0.037255             22.383816      22.052952       0.556784       0.353701      23.457956      -0.399193      21.640541           1.247983
           12             Ni      19.926210       7.487909       0.190725       0.977479      92.765333 0.15502345E+04  0.46434913E+05                                16.462954                           12.650645       0.675581       2.138413                    0.991990      42.091783     106.690380       0.528201       0.387132      -1.168922       0.060717       0.019064      -0.003321       0.063726      -0.019825       0.002395       0.003832      -0.054877      -0.017880      -0.031344      -0.005684       0.037028             22.391371      22.387907       0.925386       0.700258      22.782231       0.089232      22.003974           1.247977
           13              H      17.606700      -2.075485       6.861672       0.104296       1.405863 0.10385864E+02  0.10768764E+03                                 2.011117                            1.837566      -1.102715       2.354175                    0.996843       3.527673       9.803986       0.484516       1.219199      -0.725215       0.016682       0.033246       0.036484       0.052102      -0.003868       0.006177       0.020236      -0.011517      -0.004574      -0.021336      -0.001827       0.023162              2.136946       2.153273       0.298172       0.562007       1.874201       0.393626       2.383366           0.000105
           14              H      15.493634      -1.603407       6.023851       0.127801       1.173583 0.85831188E+01  0.84023931E+02                                 1.707662                            1.615071      -0.946517       2.431267                    0.998575       3.221697       8.425226       0.549008       1.139645      -0.744834      -0.016518       0.030094       0.012130       0.036409      -0.005816       0.005589       0.014614      -0.005748      -0.009389      -0.018216       0.002374       0.015843              1.741194       1.955650      -0.380773       0.012968       1.789277       0.166356       1.478656           0.000188
           15              H       7.589032      18.441609       3.629214       0.125739       1.188343 0.86249679E+01  0.84500432E+02                                 1.721010                            1.617518      -0.983145       2.414731                    0.998281       3.221648       8.416742       0.549582       1.137554      -0.745492      -0.011702      -0.020847      -0.024382       0.034147      -0.004996       0.005886       0.014271      -0.004062      -0.011081      -0.018009       0.003142       0.014867              1.763318       1.811568       0.080753       0.391705       1.662081       0.275793       1.816306           0.000202
           16              H       9.641255      18.019531       4.505301       0.098455       1.429301 0.10456790E+02  0.10815412E+03                                 2.002678                            1.820454      -1.052521       2.375010                    0.996945       3.490765       9.557820       0.498275       1.188481      -0.732918       0.023083      -0.041115      -0.017490       0.050291      -0.007597       0.005085       0.016476      -0.012239      -0.017374      -0.020588       0.000308       0.020280              2.126773       2.281238      -0.665597      -0.121504       2.363538       0.171735       1.735545           0.000187
           17              H      13.421678      -1.711548       5.635150       0.109493       1.257662 0.92543769E+01  0.92302907E+02                                 1.787459                            1.674845      -0.954090       2.416163                    0.998344       3.337911       8.806713       0.540262       1.136667      -0.745433       0.004763       0.012649       0.034260       0.036830      -0.010705       0.002046       0.011754       0.006555       0.027031      -0.019802       0.004031       0.015771              1.838342       1.843845      -0.055414       0.335599       1.453131       0.193778       2.218051           0.000075
           18              H      11.445097      -0.987151       4.577804       0.116493       1.199893 0.86531177E+01  0.85391835E+02                                 1.767751                            1.644628      -1.024149       2.389029                    0.997976       3.371509       9.027552       0.529503       1.172179      -0.735189      -0.023779       0.026675       0.018636       0.040302      -0.007817      -0.001246       0.012100       0.003469       0.019159      -0.015341      -0.000464       0.015805              1.852803       2.110091      -0.554825      -0.170029       1.809459       0.227546       1.638860           0.000080
           19              H       4.167012      20.031098       1.347361       0.121790       1.208105 0.88678222E+01  0.88061726E+02                                 1.784570                            1.673466      -1.014980       2.397852                    0.998211       3.332570       8.955746       0.520820       1.184263      -0.733196      -0.008012      -0.013796      -0.040191       0.043242      -0.007436       0.000801       0.012776      -0.002482       0.032273      -0.016402      -0.002081       0.018483              1.850688       1.789610       0.008741       0.390833       1.510353       0.236960       2.252101           0.000063
           20              H       6.151816      19.339258       2.408735       0.111502       1.217135 0.88882180E+01  0.87773600E+02                                 1.746638                            1.639392      -0.957260       2.416180                    0.998349       3.313104       8.702102       0.546984       1.133920      -0.745774       0.021574      -0.023394      -0.021977       0.038674      -0.010422       0.002001       0.013293       0.005560       0.024586      -0.020068       0.003298       0.016770              1.801197       2.082300      -0.458707      -0.040071       1.695819       0.162796       1.625474           0.000092
           21              H       5.345992      -0.567393       4.209244       0.120266       1.214669 0.91325959E+01  0.92010152E+02                                 1.828257                            1.725466      -1.182217       2.316669                    0.996154       3.540834       9.808770       0.497296       1.222503      -0.722259       0.010672       0.035251       0.006434       0.037388       0.002800      -0.003052       0.008169      -0.015306      -0.011241      -0.010798      -0.002697       0.013495              1.887551       1.877410       0.456185      -0.123796       2.195432       0.137982       1.589812           0.000052
           22              H       3.588133      -0.370869       5.919123       0.115086       1.234620 0.91086201E+01  0.90469141E+02                                 1.767772                            1.665618      -0.881759       2.456390                    0.998753       3.275605       8.617964       0.539919       1.142167      -0.744700       0.011397       0.034131       0.009608       0.037244       0.007311      -0.012843       0.011644      -0.007279      -0.011940      -0.022306       0.008715       0.013592              1.798950       1.684588       0.369629      -0.024434       2.159812       0.255411       1.552449           0.000059
           23              H      -2.529010      19.275302       2.056286       0.113830       1.239502 0.90201867E+01  0.90390537E+02                                 1.838846                            1.703536      -1.069686       2.363752                    0.997495       3.500705       9.599877       0.506618       1.206475      -0.726298       0.017201      -0.021736      -0.030308       0.041072       0.002503      -0.007730       0.012569      -0.015683      -0.004101      -0.016528      -0.000793       0.017320              1.924280       1.968519      -0.231560      -0.561948       1.806870       0.359928       1.997451           0.000072
           24              H       8.618440       4.280292      13.278251       0.104287       1.403950 0.10369566E+02  0.10748738E+03                                 2.009946                            1.836590      -1.102507       2.354270                    0.996848       3.528018       9.806772       0.484411       1.219819      -0.725050       0.025786       0.026825      -0.036480       0.052109       0.000596      -0.016991      -0.012530       0.013823      -0.004541      -0.021292      -0.001825       0.023117              2.135636       1.716884       0.144094      -0.183619       2.308187      -0.660434       2.381838           0.000105
           25              H       9.767879       2.445444      14.116072       0.127795       1.169966 0.85519992E+01  0.83658992E+02                                 1.705105                            1.612825      -0.946546       2.431242                    0.998575       3.221819       8.427673       0.548938       1.140612      -0.744536       0.033878      -0.005541      -0.012126       0.036407      -0.002733      -0.011898      -0.010115       0.011786      -0.009371      -0.018192       0.002374       0.015817              1.738522       2.043654      -0.347576      -0.152154       1.695284      -0.067495       1.476629           0.000188
           26              H       6.635297       1.674548      16.510709       0.125723       1.184511 0.85922045E+01  0.84114126E+02                                 1.718133                            1.615018      -0.983003       2.414785                    0.998282       3.221781       8.418641       0.549617       1.138365      -0.745229      -0.015763      -0.017987       0.024379       0.034152      -0.002610      -0.011478      -0.010303       0.009429      -0.011097      -0.017999       0.003150       0.014849              1.760283       1.625301       0.015810      -0.129120       1.842407      -0.459931       1.813140           0.000202
           27              H       5.553279       3.468698      15.634622       0.098450       1.426967 0.10437007E+02  0.10790885E+03                                 2.001073                            1.819129      -1.052512       2.375027                    0.996945       3.490842       9.559250       0.498245       1.189001      -0.732767      -0.046458       0.008065       0.017484       0.050290      -0.002066      -0.013813      -0.010269       0.019046      -0.017360      -0.020558       0.000311       0.020247              2.124984       2.770129      -0.491154      -0.202192       1.870542       0.057270       1.734282           0.000187
           28              H      10.356571       0.455944      14.504773       0.109674       1.257432 0.92528156E+01  0.92286115E+02                                 1.787516                            1.674936      -0.955815       2.415575                    0.998332       3.337214       8.805649       0.540120       1.136982      -0.745360       0.010333       0.008699      -0.034183       0.036755      -0.010382      -0.010370      -0.005810       0.008346       0.027040      -0.019767       0.004022       0.015746              1.838375       1.531450      -0.165913      -0.070798       1.765631      -0.380960       2.218046           0.000075
           29              H      11.698408      -1.166114      15.562119       0.116501       1.203749 0.86861820E+01  0.85795852E+02                                 1.771656                            1.647924      -1.024108       2.389043                    0.997975       3.371764       9.030938       0.528923       1.172402      -0.735189       0.033083      -0.013517      -0.018633       0.040303      -0.007178      -0.011828      -0.002875       0.007141       0.019124      -0.015357      -0.000449       0.015806              1.857133       2.197245      -0.528075      -0.272227       1.731839       0.084793       1.642314           0.000080
           30              H       9.274575      -1.021900      18.792562       0.121779       1.207010 0.88581955E+01  0.87945778E+02                                 1.783691                            1.672694      -1.014979       2.397851                    0.998211       3.332481       8.955646       0.520856       1.184456      -0.733137      -0.010335      -0.012151       0.040196       0.043245      -0.004998      -0.011759      -0.004997       0.011290       0.032250      -0.016382      -0.002080       0.018462              1.849741       1.535193      -0.080879      -0.093089       1.763167      -0.447075       2.250862           0.000063
           31              H       7.960693       0.618762      17.731188       0.111496       1.215994 0.88785774E+01  0.87662002E+02                                 1.746053                            1.638880      -0.957188       2.416197                    0.998350       3.313316       8.704242       0.546834       1.134442      -0.745625      -0.029248       0.012545       0.021971       0.038672      -0.009849      -0.011844      -0.006309       0.008763       0.024555      -0.020046       0.003304       0.016742              1.800565       2.026330      -0.477927      -0.166829       1.750406      -0.016415       1.624958           0.000091
           32              H      14.127178      -6.776489      15.930679       0.120260       1.214710 0.91327678E+01  0.92011128E+02                                 1.828181                            1.725388      -1.182350       2.316608                    0.996151       3.540873       9.808424       0.497354       1.222369      -0.722288       0.029676       0.021812      -0.006433       0.037388       0.006992      -0.008709       0.000172       0.008385      -0.011224      -0.010802      -0.002682       0.013483              1.887479       1.873301       0.454762      -0.171353       2.199402       0.070678       1.589732           0.000052
           33              H       6.676443      14.887113      14.220800       0.115086       1.231833 0.90842631E+01  0.90174803E+02                                 1.765402                            1.663561      -0.881886       2.456330                    0.998751       3.275655       8.618077       0.540121       1.142403      -0.744596       0.028381       0.022128      -0.009608       0.037249       0.007980      -0.015255       0.008245      -0.003516      -0.011973      -0.022316       0.008727       0.013589              1.796471       1.872017       0.435830      -0.248388       1.966859      -0.061941       1.550536           0.000059
           34              H      10.793977      -7.586921      18.083637       0.113824       1.239701 0.90222306E+01  0.90419081E+02                                 1.839322                            1.703952      -1.069553       2.363807                    0.997496       3.501013       9.602170       0.506440       1.206791      -0.726227      -0.026226       0.008978       0.030313       0.041077       0.006877      -0.014419       0.003116       0.009055      -0.004100      -0.016533      -0.000778       0.017311              1.924798       1.970882      -0.230997      -0.526840       1.805534       0.410020       1.997978           0.000072
           35              H      -7.509854      12.377862      15.574202       0.104281       1.408165 0.10406213E+02  0.10795289E+03                                 2.013688                            1.839696      -1.102571       2.354248                    0.996846       3.528271       9.808538       0.484099       1.219637      -0.725141       0.008553      -0.051099      -0.005564       0.052108      -0.006423      -0.001536       0.009330      -0.038012       0.007515      -0.021314      -0.001828       0.023142              2.139843       1.731435      -0.279540       0.055914       2.906752      -0.323063       1.781340           0.000105
           36              H      -7.712125      13.542942      13.576322       0.127806       1.173517 0.85827904E+01  0.84020596E+02                                 1.707639                            1.615077      -0.946619       2.431220                    0.998573       3.221775       8.425648       0.548984       1.139696      -0.744819       0.001223      -0.019278      -0.030859       0.036406      -0.004962      -0.000478       0.006038      -0.028620       0.018318      -0.018211       0.002374       0.015837              1.741144       1.345914      -0.044448      -0.041770       1.618464       0.088956       2.259055           0.000188
           37              H      -0.037741      -6.339289      15.689000       0.125722       1.188554 0.86266539E+01  0.84522331E+02                                 1.721346                            1.617779      -0.983057       2.414766                    0.998282       3.221829       8.417890       0.549477       1.137698      -0.745458      -0.006176       0.033492       0.002493       0.034148      -0.004304      -0.000721       0.004920      -0.028892       0.017700      -0.018024       0.003145       0.014878              1.763683       1.381588      -0.163828       0.074906       2.223586      -0.172241       1.685876           0.000202
           38              H       0.192484      -7.531113      17.608335       0.098483       1.424016 0.10411571E+02  0.10757652E+03                                 1.997679                            1.816375      -1.052562       2.375010                    0.996943       3.489979       9.552735       0.498860       1.188300      -0.732900      -0.002593       0.026620       0.042582       0.050285      -0.003764       0.000428       0.009903      -0.032112       0.024094      -0.020602       0.000288       0.020314              2.121155       1.656863      -0.035928      -0.011440       1.779437       0.326082       2.927165           0.000187
           39              H      -7.287874      14.816162      11.947002       0.109589       1.252772 0.92109085E+01  0.91764105E+02                                 1.782494                            1.670574      -0.955103       2.415815                    0.998337       3.336531       8.798911       0.541097       1.136214      -0.745484       0.020404      -0.030434      -0.003404       0.036798      -0.015232      -0.003898       0.003353      -0.012004       0.020008      -0.019776       0.004013       0.015763              1.833050       1.652775      -0.439079       0.036492       2.085468      -0.227851       1.760909           0.000075
           40              H      -7.833826      15.875429       9.914884       0.116599       1.200494 0.86582108E+01  0.85457140E+02                                 1.768669                            1.645371      -1.025476       2.388533                    0.997964       3.371457       9.029061       0.529243       1.172548      -0.735110       0.010568      -0.017320      -0.034755       0.040244      -0.011301      -0.005957       0.005418      -0.011416       0.014357      -0.015334      -0.000454       0.015788              1.853834       1.472824      -0.148281      -0.195892       1.554028       0.191548       2.534648           0.000080
           41              H      -1.509503      -4.468422      11.977212       0.121775       1.209299 0.88783769E+01  0.88191173E+02                                 1.785761                            1.674494      -1.015040       2.397819                    0.998209       3.332695       8.956806       0.520654       1.184309      -0.733202      -0.023645       0.036181       0.001425       0.043246      -0.014330      -0.003375       0.006861      -0.012936       0.003706      -0.016389      -0.002068       0.018457              1.851972       1.644523      -0.442097       0.071251       2.221991      -0.215362       1.689401           0.000063
           42              H      -0.978350      -5.555596      13.997246       0.111481       1.216842 0.88854662E+01  0.87737334E+02                                 1.746119                            1.638949      -0.957044       2.416244                    0.998352       3.312905       8.700384       0.547167       1.133658      -0.745836      -0.014111       0.018112       0.031129       0.038680      -0.014856      -0.004438       0.004191      -0.014947       0.019990      -0.020059       0.003295       0.016764              1.800638       1.443816      -0.146500      -0.120295       1.572999       0.049213       2.385099           0.000092
           43              H      -6.299619      18.683476       4.692602       0.120267       1.214648 0.91323085E+01  0.92006747E+02                                 1.828254                            1.725451      -1.182225       2.316668                    0.996153       3.540827       9.808798       0.497291       1.222521      -0.722255      -0.014924      -0.032244      -0.011641       0.037389       0.003467      -0.002254       0.009299      -0.012848      -0.009915      -0.010799      -0.002698       0.013497              1.887556       1.860866       0.424568      -0.148794       2.248493       0.102607       1.553308           0.000052
           44              H      -4.410207      18.393931       3.143842       0.115103       1.232638 0.90908728E+01  0.90250293E+02                                 1.765772                            1.663875      -0.881923       2.456326                    0.998752       3.275064       8.614957       0.540251       1.142003      -0.744715      -0.012043      -0.033677      -0.010398       0.037246       0.005945      -0.013473       0.010758      -0.008644      -0.018317      -0.022308       0.008709       0.013600              1.796859       1.633168       0.310520      -0.078345       2.264413       0.178636       1.492994           0.000059
           45              H       1.657603      -1.217357       6.946259       0.113820       1.239813 0.90231827E+01  0.90429496E+02                                 1.839308                            1.703945      -1.069603       2.363787                    0.997496       3.500958       9.601541       0.506492       1.206654      -0.726260      -0.020234       0.023879       0.026598       0.041074       0.001385      -0.007289       0.013194      -0.013264      -0.012832      -0.016526      -0.000792       0.017318              1.924777       1.908438      -0.157198      -0.543944       1.732367       0.385798       2.133525           0.000072
           46              H      -2.270862       8.673165       4.565721       0.104299       1.403596 0.10366647E+02  0.10745069E+03                                 2.009646                            1.836354      -1.102757       2.354165                    0.996845       3.528090       9.807018       0.484428       1.219848      -0.725038      -0.051013      -0.008952       0.005578       0.052092       0.006963      -0.009279      -0.001631       0.037640       0.007512      -0.021319      -0.001801       0.023120              2.135288       2.944659       0.151449       0.322041       1.683339       0.054773       1.777866           0.000105
           47              H      -1.104964       8.870855       6.563601       0.127792       1.170505 0.85569958E+01  0.83720536E+02                                 1.705695                            1.613356      -0.946604       2.431207                    0.998574       3.222240       8.429557       0.548814       1.140697      -0.744518      -0.018577      -0.005271       0.030863       0.036406       0.005120      -0.005841      -0.001549       0.028484       0.018362      -0.018207       0.002391       0.015815              1.739127       1.614330       0.051000      -0.097618       1.346981       0.009735       2.256071           0.000188
           48              H       2.257836       9.478965       4.450923       0.125722       1.184775 0.85943346E+01  0.84139023E+02                                 1.718299                            1.615145      -0.983153       2.414719                    0.998280       3.221908       8.418793       0.549640       1.138262      -0.745256       0.033637       0.005342      -0.002483       0.034149       0.005739      -0.004847      -0.000936       0.027841       0.017659      -0.018001       0.003164       0.014837              1.760465       2.228375       0.136772       0.186779       1.370120      -0.013184       1.682899           0.000202
           49              H       1.057406       9.298717       2.531588       0.098447       1.423411 0.10406467E+02  0.10751773E+03                                 1.997574                            1.816262      -1.052638       2.374955                    0.996943       3.490569       9.556150       0.498706       1.188735      -0.732784       0.025961       0.006429      -0.042590       0.050291       0.007151      -0.009161      -0.003676       0.029686       0.024103      -0.020585       0.000319       0.020267              2.121047       1.788297       0.010575      -0.311309       1.647797      -0.097891       2.927047           0.000187
           50              H      -0.045952       9.695276       8.192921       0.109665       1.253754 0.92208979E+01  0.91900741E+02                                 1.784618                            1.672437      -0.955872       2.415546                    0.998331       3.337223       8.806338       0.540260       1.137517      -0.745172      -0.035459       0.009068       0.003413       0.036759      -0.008073      -0.004441       0.002587       0.028456       0.020030      -0.019770       0.004026       0.015743              1.835299       2.316487      -0.205917       0.227422       1.426347       0.041602       1.763063           0.000075
           51              H       1.134745       9.533670      10.225039       0.116588       1.202159 0.86727291E+01  0.85636514E+02                                 1.770526                            1.646954      -1.025524       2.388509                    0.997964       3.371763       9.031858       0.528889       1.172839      -0.735063      -0.019847       0.004186       0.034769       0.040253      -0.005193      -0.007089       0.003836       0.023125       0.014358      -0.015356      -0.000442       0.015799              1.855888       1.639834      -0.089966      -0.246265       1.389865       0.121063       2.537965           0.000080
           52              H       4.512340       8.715058       8.162711       0.121808       1.206935 0.88577533E+01  0.87942170E+02                                 1.783766                            1.672767      -1.015024       2.397835                    0.998210       3.332610       8.956658       0.520779       1.184619      -0.733096       0.041988      -0.010226      -0.001433       0.043239      -0.007083      -0.007584       0.000903       0.028077       0.003734      -0.016395      -0.002056       0.018452              1.849819       2.432463      -0.162074       0.226326       1.429458       0.004617       1.687535           0.000063
           53              H       3.310265       8.853409       6.142677       0.111478       1.216119 0.88799414E+01  0.87680575E+02                                 1.746330                            1.639132      -0.956955       2.416286                    0.998352       3.313558       8.705695       0.546718       1.134617      -0.745582       0.021775      -0.007267      -0.031128       0.038677      -0.006860      -0.005409       0.002803       0.030293       0.019998      -0.020060       0.003313       0.016747              1.800861       1.650949      -0.073355      -0.086578       1.366259       0.097067       2.385375           0.000092
           54              H       3.270873      11.916240      15.447321       0.120261       1.214677 0.91325532E+01  0.92008471E+02                                 1.828154                            1.725375      -1.182214       2.316673                    0.996153       3.540818       9.808261       0.497352       1.222380      -0.722286      -0.025427      -0.024820       0.011639       0.037391       0.006735      -0.009508      -0.000959       0.005633      -0.009930      -0.010799      -0.002686       0.013485              1.887444       1.938446       0.451966      -0.146318       2.170644       0.106092       1.553243           0.000052
           55              H      10.590055      -9.654341      16.996081       0.115078       1.233284 0.90972680E+01  0.90334871E+02                                 1.766847                            1.664824      -0.881904       2.456318                    0.998749       3.276013       8.620083       0.539889       1.142502      -0.744590      -0.027737      -0.022584       0.010402       0.037250       0.007340      -0.014624       0.009132      -0.000775      -0.018322      -0.022312       0.008731       0.013581              1.797980       2.000404       0.440307      -0.194720       1.899710       0.014351       1.493826           0.000059
           56              H       6.521854      12.784810      13.193664       0.113814       1.239782 0.90226367E+01  0.90421229E+02                                 1.839146                            1.703790      -1.069485       2.363838                    0.997497       3.500846       9.600590       0.506570       1.206507      -0.726294       0.029257      -0.011123      -0.026605       0.041079       0.005249      -0.014861       0.002491       0.008579      -0.012836      -0.016529      -0.000781       0.017310              1.924608       1.850600      -0.177582      -0.545006       1.789890       0.384176       2.133335           0.000072
           57              H       9.384734      -4.647428      18.506575       0.104281       1.408163 0.10406199E+02  0.10795271E+03                                 2.013687                            1.839695      -1.102568       2.354249                    0.996846       3.528268       9.808531       0.484098       1.219638      -0.725140       0.016695       0.014974      -0.047035       0.052108       0.007275       0.000284      -0.006614       0.012021       0.066064      -0.021314      -0.001828       0.023142              2.139842       2.156287       0.338397      -0.540365       1.917609      -0.418168       2.345631           0.000105
           58              H       7.271668      -5.609041      18.516645       0.127806       1.173518 0.85828038E+01  0.84020755E+02                                 1.707639                            1.615078      -0.946620       2.431219                    0.998573       3.221777       8.425653       0.548984       1.139696      -0.744819      -0.016516      -0.004542      -0.032124       0.036406       0.007745       0.002255      -0.004014       0.012590       0.045594      -0.018211       0.002374       0.015837              1.741145       1.955538       0.201582       0.323246       1.412252       0.051304       1.855645           0.000187
           59              H      15.811007       5.549936       2.354357       0.125722       1.188552 0.86266351E+01  0.84522098E+02                                 1.721344                            1.617777      -0.983055       2.414767                    0.998282       3.221825       8.417876       0.549478       1.137698      -0.745458      -0.011694      -0.010685       0.030252       0.034148       0.007610       0.001398      -0.003842       0.013973       0.043075      -0.018024       0.003145       0.014878              1.763681       1.811883       0.298914      -0.265906       1.539163      -0.204773       1.939997           0.000202
           60              H      17.863230       6.519688       2.281853       0.098484       1.424012 0.10411534E+02  0.10757604E+03                                 1.997675                            1.816372      -1.052558       2.375012                    0.996943       3.489973       9.552714       0.498861       1.188300      -0.732900       0.023084       0.005411       0.044344       0.050285       0.008204       0.004047      -0.001800       0.013135       0.058843      -0.020602       0.000288       0.020314              2.121151       2.274896       0.226561       0.634551       1.739809       0.185276       2.348747           0.000187
           61              H       5.199716      -5.891592      18.804646       0.109589       1.252772 0.92109136E+01  0.91764177E+02                                 1.782496                            1.670575      -0.955103       2.415815                    0.998337       3.336531       8.798915       0.541097       1.136215      -0.745484       0.004766       0.023326      -0.028058       0.036798       0.007101       0.008261      -0.013138       0.004083       0.019714      -0.019776       0.004013       0.015763              1.833052       1.838566       0.316825      -0.119244       1.853579      -0.426129       1.807010           0.000075
           62              H       3.223134      -7.169480      18.705960       0.116599       1.200495 0.86582157E+01  0.85457196E+02                                 1.768669                            1.645371      -1.025477       2.388532                    0.997964       3.371458       9.029063       0.529243       1.172548      -0.735110      -0.023736       0.002818      -0.032377       0.040244       0.002842       0.007409      -0.010920       0.005470       0.025124      -0.015334      -0.000454       0.015788              1.853834       2.111339       0.130238       0.566085       1.485103      -0.039952       1.965059           0.000080
           63              H      12.388985       2.779047       2.118720       0.121775       1.209298 0.88783696E+01  0.88191082E+02                                 1.785760                            1.674494      -1.015040       2.397820                    0.998209       3.332695       8.956805       0.520654       1.184309      -0.733202      -0.008011      -0.027911       0.032047       0.043246       0.004409       0.006049      -0.012814      -0.002584       0.031914      -0.016389      -0.002068       0.018457              1.851971       1.790830       0.334476      -0.203206       1.862742      -0.440151       1.902340           0.000063
           64              H      14.373789       4.044144       2.187196       0.111481       1.216841 0.88854573E+01  0.87737224E+02                                 1.746118                            1.638948      -0.957042       2.416245                    0.998352       3.312902       8.700375       0.547167       1.133658      -0.745836       0.021582      -0.007336       0.031250       0.038680       0.006939       0.008033      -0.013160       0.005767       0.025206      -0.020059       0.003295       0.016764              1.800637       2.081608       0.194561       0.417074       1.501667      -0.050908       1.818636           0.000091
           65              H      -2.875974      -7.698543      18.526715       0.120266       1.214651 0.91323371E+01  0.92007105E+02                                 1.828257                            1.725454      -1.182227       2.316667                    0.996153       3.540832       9.808815       0.497291       1.222521      -0.722255       0.010669      -0.012058      -0.033745       0.037389      -0.004043      -0.000888       0.001675       0.001724       0.039852      -0.010799      -0.002698       0.013497              1.887558       1.877396      -0.335298      -0.333198       1.621714       0.193282       2.163565           0.000052
           66              H      -4.633846      -6.316016      17.501593       0.115103       1.232638 0.90908719E+01  0.90250285E+02                                 1.765773                            1.663875      -0.881922       2.456327                    0.998752       3.275064       8.614958       0.540251       1.142003      -0.744715       0.011400      -0.008743      -0.034364       0.037246      -0.014776       0.000098      -0.001650       0.010017       0.039965      -0.022309       0.008709       0.013600              1.796859       1.682707      -0.205592      -0.307296       1.481602       0.135040       2.226268           0.000059
           67              H       5.692966       3.770895       2.418805       0.113820       1.239817 0.90232118E+01  0.90429868E+02                                 1.839311                            1.703948      -1.069606       2.363785                    0.997496       3.500964       9.601564       0.506492       1.206655      -0.726260       0.017206      -0.015379       0.033979       0.041074      -0.007946       0.001708      -0.001989       0.002624       0.050805      -0.016526      -0.000792       0.017318              1.924780       1.969073      -0.371038       0.481678       1.638502      -0.262564       2.166766           0.000072
           68              H       0.396358      -2.268477       9.794045       0.104299       1.403597 0.10366653E+02  0.10745077E+03                                 2.009646                            1.836354      -1.102759       2.354164                    0.996845       3.528094       9.807031       0.484428       1.219847      -0.725038       0.025779      -0.044993      -0.004964       0.052092      -0.015022       0.007984       0.004298      -0.000530      -0.047522      -0.021319      -0.001801       0.023120              2.135289       1.716636      -0.230991      -0.032980       2.934826       0.298241       1.754405           0.000105
           69              H       1.545813      -0.625468      10.964174       0.127791       1.170505 0.85569922E+01  0.83720490E+02                                 1.705695                            1.613355      -0.946604       2.431207                    0.998574       3.222240       8.429556       0.548814       1.140697      -0.744518       0.033876      -0.007727       0.010867       0.036406      -0.008935       0.008328       0.004550       0.002129      -0.038364      -0.018207       0.002391       0.015815              1.739127       2.044423       0.042020       0.377267       1.590282       0.128460       1.582676           0.000188
           70              H      -1.586776       1.833791      10.434494       0.125722       1.184775 0.85943382E+01  0.84139056E+02                                 1.718299                            1.615145      -0.983154       2.414719                    0.998280       3.221909       8.418792       0.549641       1.138261      -0.745256      -0.015758       0.030107       0.003385       0.034149      -0.008630       0.007998       0.005529       0.001131      -0.035961      -0.018001       0.003163       0.014837              1.760464       1.625463      -0.119787       0.050864       2.219034       0.242668       1.436895           0.000202
           71              H      -2.668809       0.177992       9.318742       0.098447       1.423413 0.10406480E+02  0.10751791E+03                                 1.997577                            1.816264      -1.052641       2.374954                    0.996943       3.490572       9.556164       0.498705       1.188736      -0.732784      -0.046459       0.011110      -0.015727       0.050291      -0.010941       0.008709       0.004789       0.009543      -0.045959      -0.020585       0.000319       0.020266              2.121050       2.764390       0.070204       0.524931       1.715933       0.030209       1.882826           0.000187
           72              H       2.134526       0.705921      12.492794       0.109665       1.253753 0.92208877E+01  0.91900612E+02                                 1.784617                            1.672436      -0.955871       2.415546                    0.998331       3.337221       8.806331       0.540260       1.137517      -0.745172       0.010332      -0.033957       0.009559       0.036759      -0.003785       0.014187      -0.004755      -0.009972      -0.027796      -0.019770       0.004026       0.015743              1.835298       1.529200       0.021567       0.178614       2.430144      -0.005392       1.546551           0.000075
           73              H       3.476374       2.432647      13.368881       0.116588       1.202159 0.86727284E+01  0.85636515E+02                                 1.770527                            1.646954      -1.025524       2.388509                    0.997964       3.371762       9.031859       0.528889       1.172840      -0.735063       0.033032      -0.009373       0.021009       0.040253      -0.006650       0.012140      -0.004237      -0.005183      -0.017846      -0.015356      -0.000442       0.015799              1.855889       2.195633       0.028212       0.592792       1.590310      -0.003657       1.781724           0.000080
           74              H       1.052517       5.158169      11.628792       0.121808       1.206935 0.88577541E+01  0.87942175E+02                                 1.783765                            1.672767      -1.015024       2.397834                    0.998210       3.332611       8.956659       0.520780       1.184619      -0.733096      -0.010345       0.040877      -0.009573       0.043239      -0.007674       0.010228      -0.006912      -0.009363      -0.029708      -0.016395      -0.002056       0.018452              1.849818       1.535271      -0.040162       0.116602       2.516210       0.012375       1.497974           0.000063
           75              H      -0.261376       3.418653      10.738607       0.111478       1.216118 0.88799319E+01  0.87680451E+02                                 1.746328                            1.639131      -0.956955       2.416286                    0.998352       3.313557       8.705689       0.546719       1.134616      -0.745582      -0.029248       0.012755      -0.021857       0.038677      -0.005332       0.014469      -0.004054      -0.009204      -0.029297      -0.020060       0.003313       0.016747              1.800859       2.026661       0.094530       0.497412       1.670827       0.062564       1.705089           0.000091
           76              H       5.905206       5.557061      18.043357       0.120261       1.214676 0.91325480E+01  0.92008417E+02                                 1.828155                            1.725376      -1.182214       2.316673                    0.996153       3.540817       9.808262       0.497352       1.222381      -0.722286       0.029680      -0.016477      -0.015675       0.037391      -0.011039      -0.001689       0.000547       0.009596      -0.007588      -0.010799      -0.002686       0.013485              1.887445       1.873251      -0.375745      -0.308122       1.680906       0.228627       2.108177           0.000052
           77              H      14.898389      16.499746       0.136951       0.115078       1.233288 0.90973041E+01  0.90335326E+02                                 1.766850                            1.664828      -0.881907       2.456316                    0.998749       3.276018       8.620103       0.539888       1.142503      -0.744590       0.028385      -0.019384      -0.014358       0.037250      -0.017197       0.000725      -0.000757       0.009416       0.026889      -0.022312       0.008731       0.013581              1.797984       1.873626      -0.433608      -0.253588       1.709652       0.211530       1.810675           0.000059
           78              H       2.572000       7.826790      17.668754       0.113815       1.239781 0.90226302E+01  0.90421153E+02                                 1.839145                            1.703790      -1.069485       2.363838                    0.997497       3.500845       9.600589       0.506570       1.206507      -0.726294      -0.026231       0.021758      -0.022935       0.041079      -0.015927       0.001267      -0.002612       0.009886      -0.001576      -0.016529      -0.000781       0.017310              1.924608       1.970720      -0.340733       0.463413       1.594653      -0.288308       2.208450           0.000072
           79              H       0.712112      18.926467       1.633348       0.104296       1.405867 0.10385901E+02  0.10768813E+03                                 2.011120                            1.837569      -1.102720       2.354172                    0.996843       3.527677       9.804002       0.484516       1.219199      -0.725215       0.008557       0.020719       0.047034       0.052102       0.001880       0.006342       0.001965      -0.018522       0.066104      -0.021336      -0.001827       0.023163              2.136951       1.729436       0.187784       0.213688       2.339038       0.647484       2.342378           0.000105
           80              H       0.509841      16.613712       1.623278       0.127801       1.173584 0.85831343E+01  0.84024123E+02                                 1.707664                            1.615073      -0.946517       2.431267                    0.998575       3.221699       8.425234       0.549008       1.139645      -0.744834       0.001224      -0.017088       0.032127       0.036409       0.002071       0.004547      -0.000771      -0.019528       0.045608      -0.018216       0.002374       0.015843              1.741196       1.345899      -0.013964       0.059372       2.021997      -0.321897       1.855692           0.000187
           81              H      -8.259717       5.129158      17.785566       0.125739       1.188342 0.86249598E+01  0.84500332E+02                                 1.721010                            1.617517      -0.983146       2.414731                    0.998281       3.221647       8.416738       0.549582       1.137554      -0.745492      -0.006180      -0.014597      -0.030245       0.034147       0.001516       0.004098      -0.000019      -0.020417       0.043031      -0.018009       0.003142       0.014867              1.763317       1.381366       0.146755       0.104383       1.969111       0.318810       1.939476           0.000202
           82              H      -8.029491       7.387263      17.858070       0.098455       1.429303 0.10456805E+02  0.10815431E+03                                 2.002679                            1.820454      -1.052525       2.375008                    0.996945       3.490767       9.557826       0.498275       1.188480      -0.732918      -0.002593       0.023566      -0.044352       0.050291       0.002252       0.003068      -0.003197      -0.020526       0.058746      -0.020588       0.000307       0.020281              2.126775       1.660492       0.008102       0.036976       2.364561      -0.662756       2.355271           0.000187
           83              H       0.934088      14.566066       1.335277       0.109493       1.257663 0.92543916E+01  0.92303094E+02                                 1.787460                            1.674847      -0.954091       2.416162                    0.998344       3.337913       8.806721       0.540262       1.136668      -0.745433       0.020424       0.012273       0.028084       0.036830       0.004240       0.015146      -0.003393      -0.012175       0.019784      -0.019802       0.004031       0.015771              1.838344       1.657238       0.252370       0.363691       2.045622       0.255656       1.812172           0.000075
           84              H       0.388137      12.276568       1.433963       0.116493       1.199887 0.86530690E+01  0.85391238E+02                                 1.767746                            1.644624      -1.024135       2.389037                    0.997976       3.371499       9.027520       0.529503       1.172181      -0.735189       0.010568      -0.021485       0.032419       0.040302       0.000484       0.012787      -0.003320      -0.007805       0.025138      -0.015340      -0.000464       0.015804              1.852798       1.472153      -0.095383       0.226124       2.122377      -0.519863       1.963864           0.000080
           85              H      -9.731475       0.979225      18.021203       0.121790       1.208100 0.88677771E+01  0.88061146E+02                                 1.784564                            1.673461      -1.014972       2.397856                    0.998211       3.332563       8.955714       0.520821       1.184262      -0.733197      -0.023642      -0.016856      -0.032043       0.043242       0.004245       0.014117      -0.001415      -0.003532       0.031950      -0.016402      -0.002081       0.018483              1.850681       1.643475       0.282437       0.346860       2.007578       0.337927       1.900988           0.000063
           86              H      -9.200323       3.272212      17.952727       0.111502       1.217137 0.88882372E+01  0.87773833E+02                                 1.746640                            1.639394      -0.957262       2.416178                    0.998349       3.313107       8.702111       0.546984       1.133919      -0.745774      -0.014107       0.017895      -0.031248       0.038674       0.003589       0.015095      -0.003175      -0.013214       0.025206      -0.020068       0.003298       0.016770              1.801199       1.444203      -0.030952       0.187122       2.140176      -0.376445       1.819219           0.000091
           87              H       1.922347       6.349917       1.613208       0.120267       1.214663 0.91325410E+01  0.92009465E+02                                 1.828251                            1.725461      -1.182208       2.316674                    0.996154       3.540826       9.808742       0.497296       1.222503      -0.722259      -0.014921       0.006044       0.033745       0.037389      -0.003687      -0.001867       0.000293       0.003742       0.039849      -0.010798      -0.002697       0.013495              1.887546       1.860869      -0.341145      -0.293249       1.638248       0.249704       2.163519           0.000052
           88              H       3.811772       5.153433       2.638330       0.115086       1.234622 0.91086382E+01  0.90469365E+02                                 1.767774                            1.665620      -0.881761       2.456389                    0.998753       3.275608       8.617974       0.539919       1.142167      -0.744700      -0.012044       0.007831       0.034362       0.037244      -0.014641       0.001596       0.000469       0.010790       0.039934      -0.022306       0.008714       0.013592              1.798951       1.634944      -0.223524      -0.230176       1.532740       0.245191       2.229169           0.000059
           89              H      -6.564373      -5.003244      17.721118       0.113830       1.239495 0.90201259E+01  0.90389769E+02                                 1.838839                            1.703530      -1.069676       2.363757                    0.997495       3.500693       9.599833       0.506618       1.206475      -0.726299      -0.020234       0.011091      -0.033978       0.041072      -0.007004       0.002453      -0.000933       0.007951       0.050811      -0.016528      -0.000793       0.017320              1.924273       1.907924      -0.392305       0.407980       1.698687      -0.366472       2.166207           0.000072
           90              H       5.951220      11.245272      10.345878       0.104287       1.403949 0.10369557E+02  0.10748725E+03                                 2.009944                            1.836589      -1.102506       2.354270                    0.996848       3.528017       9.806767       0.484411       1.219818      -0.725050      -0.051027       0.009310       0.004991       0.052109      -0.011517      -0.001353      -0.008942       0.019268      -0.047537      -0.021292      -0.001825       0.023117              2.135634       2.945217       0.203210      -0.292267       1.707035      -0.068348       1.754651           0.000105
           91              H       7.117103      12.876631       9.175749       0.127795       1.169965 0.85519882E+01  0.83658862E+02                                 1.705105                            1.612824      -0.946546       2.431242                    0.998575       3.221818       8.427671       0.548938       1.140613      -0.744536      -0.018582       0.029363      -0.010861       0.036407      -0.007618      -0.001504      -0.009351       0.009586      -0.038367      -0.018192       0.002374       0.015817              1.738521       1.613768      -0.109971       0.004611       2.019627      -0.398330       1.582169           0.000188
           92              H      10.479910      10.742949       9.705429       0.125723       1.184512 0.85922069E+01  0.84114155E+02                                 1.718134                            1.615018      -0.983004       2.414785                    0.998282       3.221782       8.418644       0.549617       1.138364      -0.745229       0.033639      -0.004826      -0.003388       0.034152      -0.007072      -0.002531      -0.009379       0.009974      -0.035987      -0.017999       0.003150       0.014849              1.760283       2.228078       0.093384      -0.211813       1.615988      -0.128839       1.436783           0.000202
           93              H       9.279494       9.170890      10.821181       0.098450       1.426967 0.10437009E+02  0.10790887E+03                                 2.001074                            1.819129      -1.052513       2.375027                    0.996945       3.490841       9.559248       0.498245       1.189001      -0.732767       0.025960      -0.040098       0.015726       0.050290      -0.011493      -0.001598      -0.009788       0.006334      -0.045936      -0.020558       0.000311       0.020247              2.124985       1.791274      -0.275603       0.146851       2.697605      -0.506464       1.886076           0.000187
           94              H       8.176094      13.875439       7.647129       0.109674       1.257434 0.92528428E+01  0.92286461E+02                                 1.787519                            1.674938      -0.955816       2.415575                    0.998332       3.337218       8.805665       0.540119       1.136982      -0.745360      -0.035456      -0.001576      -0.009558       0.036755       0.000181       0.009210      -0.011780       0.012507      -0.027864      -0.019767       0.004022       0.015746              1.838378       2.320887       0.300745       0.064798       1.645432      -0.167039       1.548816           0.000075
           95              H       9.356779      15.716100       6.771042       0.116501       1.203751 0.86861970E+01  0.85796044E+02                                 1.771658                            1.647926      -1.024110       2.389043                    0.997975       3.371766       9.030948       0.528922       1.172403      -0.735189      -0.019869       0.028065      -0.021022       0.040303      -0.003542       0.008049      -0.010021       0.012408      -0.017895      -0.015357      -0.000449       0.015805              1.857135       1.640822      -0.168448       0.201237       2.147690      -0.558291       1.782892           0.000080
           96              H      12.734397      14.339393       8.511131       0.121779       1.207011 0.88582003E+01  0.87945840E+02                                 1.783691                            1.672694      -1.014981       2.397850                    0.998211       3.332483       8.955653       0.520856       1.184456      -0.733137       0.041993       0.003885       0.009575       0.043245      -0.003034       0.009935      -0.007315       0.016944      -0.029714      -0.016382      -0.002080       0.018462              1.849742       2.432383       0.277022       0.027199       1.618929      -0.114043       1.497913           0.000063
           97              H      11.532335      12.520825       9.401316       0.111496       1.215993 0.88785648E+01  0.87661843E+02                                 1.746051                            1.638879      -0.957187       2.416197                    0.998350       3.313314       8.704234       0.546835       1.134442      -0.745625       0.021775      -0.023323       0.021850       0.038672      -0.001258       0.008644      -0.012272       0.013856      -0.029320      -0.020046       0.003303       0.016742              1.800563       1.650681      -0.038329       0.106817       2.046180      -0.489713       1.704828           0.000092
           98              H      11.492845      19.047399       2.096566       0.120260       1.214707 0.91327457E+01  0.92010861E+02                                 1.828180                            1.725386      -1.182350       2.316608                    0.996151       3.540871       9.808420       0.497354       1.222370      -0.722288      -0.025427       0.022487       0.015674       0.037388      -0.011602      -0.001065       0.001427       0.006409      -0.007584      -0.010802      -0.002682       0.013483              1.887477       1.938496      -0.352724      -0.318295       1.615740       0.214322       2.108196           0.000052
           99              H       2.368109       7.918671      20.002972       0.115086       1.231833 0.90842684E+01  0.90174871E+02                                 1.765402                            1.663562      -0.881887       2.456330                    0.998751       3.275656       8.618081       0.540121       1.142403      -0.744595      -0.027736       0.020296       0.014360       0.037249      -0.016343       0.000964      -0.000419       0.014286       0.026873      -0.022316       0.008727       0.013589              1.796471       1.998621      -0.388262      -0.283578       1.581652       0.168353       1.809141           0.000059
          100              H      14.743831      16.661393       2.471169       0.113824       1.239704 0.90222602E+01  0.90419456E+02                                 1.839325                            1.703955      -1.069557       2.363804                    0.997496       3.501018       9.602189       0.506439       1.206791      -0.726227       0.029261      -0.017472       0.022932       0.041077      -0.015497       0.002898      -0.000305       0.012324      -0.001580      -0.016533      -0.000778       0.017311              1.924801       1.850757      -0.383236       0.426344       1.714916      -0.340847       2.208731           0.000072
          101              H       1.162721       6.723292      14.911599       0.104287       1.403951 0.10369571E+02  0.10748744E+03                                 2.009947                            1.836591      -1.102505       2.354271                    0.996848       3.528017       9.806771       0.484411       1.219819      -0.725050       0.016696      -0.048219       0.010558       0.052109      -0.003386      -0.006436      -0.013571      -0.022974      -0.038966      -0.021292      -0.001825       0.023117              2.135637       2.151921      -0.635188      -0.022733       2.595241       0.023629       1.659750           0.000105
          102              H      -0.950335       7.212828      15.739350       0.127795       1.169965 0.85519859E+01  0.83658831E+02                                 1.705104                            1.612824      -0.946544       2.431243                    0.998575       3.221817       8.427667       0.548938       1.140613      -0.744536      -0.016516      -0.025548       0.019999       0.036407      -0.001910      -0.007833      -0.010564      -0.012703      -0.030283      -0.018191       0.002374       0.015817              1.738521       1.952454       0.178720      -0.335394       1.697804      -0.217147       1.565306           0.000188
          103              H      -0.632961      10.891825      14.156352       0.125723       1.184511 0.85921987E+01  0.84114059E+02                                 1.718133                            1.615018      -0.983004       2.414785                    0.998282       3.221781       8.418642       0.549617       1.138365      -0.745229      -0.011704       0.031542      -0.005874       0.034152      -0.002602      -0.007268      -0.010408      -0.010717      -0.031090      -0.017999       0.003150       0.014849              1.760282       1.808347      -0.378523      -0.125553       2.012889      -0.070939       1.459611           0.000202
          104              H       1.419252      10.344152      13.352769       0.098450       1.426967 0.10437006E+02  0.10790883E+03                                 2.001072                            1.819128      -1.052512       2.375027                    0.996945       3.490841       9.559244       0.498245       1.189000      -0.732767       0.023089       0.035698      -0.026863       0.050290      -0.000601      -0.009114      -0.014627      -0.015368      -0.026813      -0.020558       0.000311       0.020247              2.124984       2.279200       0.437484      -0.514974       2.039628      -0.357349       2.056122           0.000187
          105              H      -3.022285       7.603520      15.840049       0.109674       1.257431 0.92528103E+01  0.92286039E+02                                 1.787514                            1.674934      -0.955814       2.415575                    0.998332       3.337214       8.805645       0.540120       1.136981      -0.745360       0.004757      -0.035925      -0.006143       0.036755       0.003599      -0.010275       0.001417      -0.016185      -0.041192      -0.019767       0.004022       0.015746              1.838374       1.843891      -0.262892      -0.215804       2.194613       0.234319       1.476617           0.000075
          106              H      -4.998852       8.157011      16.996081       0.116501       1.203752 0.86862094E+01  0.85796192E+02                                 1.771659                            1.647927      -1.024112       2.389041                    0.997975       3.371768       9.030953       0.528922       1.172402      -0.735189      -0.023771      -0.029479       0.013794       0.040303       0.004980      -0.006163      -0.001164      -0.015490      -0.037755      -0.015356      -0.000449       0.015805              1.857136       2.115467       0.426310      -0.397029       1.882936      -0.188379       1.573005           0.000080
          107              H      -4.054950      12.073226      16.673842       0.121779       1.207013 0.88582199E+01  0.87946078E+02                                 1.783693                            1.672696      -1.014981       2.397850                    0.998211       3.332485       8.955659       0.520856       1.184455      -0.733137      -0.008011       0.041708       0.008152       0.043245       0.003033      -0.006835       0.000065      -0.024698      -0.034352      -0.016382      -0.002080       0.018462              1.849743       1.788675      -0.342536      -0.187668       2.270641       0.202536       1.489914           0.000063
          108              H      -2.070160      11.499969      15.543993       0.111496       1.215994 0.88785839E+01  0.87662076E+02                                 1.746052                            1.638880      -0.957190       2.416196                    0.998350       3.313317       8.704243       0.546835       1.134441      -0.745625       0.021577       0.030724      -0.009274       0.038672       0.003474      -0.010019      -0.000114      -0.017222      -0.043805      -0.020046       0.003303       0.016742              1.800564       2.081457       0.263971      -0.376954       1.783490      -0.111832       1.536746           0.000091
          109              H     -11.097952       8.266317      17.543887       0.120260       1.214711 0.91327835E+01  0.92011346E+02                                 1.828184                            1.725390      -1.182355       2.316605                    0.996151       3.540877       9.808445       0.497353       1.222371      -0.722288       0.010673      -0.023196       0.027311       0.037388       0.001253       0.003960      -0.009822      -0.012421      -0.002555      -0.010802      -0.002682       0.013483              1.887482       1.877340      -0.120917       0.456950       1.860644      -0.331244       1.924461           0.000052
          110              H      11.810267       6.687265      16.859130       0.115086       1.231832 0.90842565E+01  0.90174719E+02                                 1.765401                            1.663561      -0.881886       2.456331                    0.998751       3.275654       8.618073       0.540122       1.142402      -0.744596       0.011403      -0.025387       0.024757       0.037249       0.007480       0.012761      -0.009989      -0.010145      -0.020521      -0.022315       0.008727       0.013589              1.796470       1.682387      -0.163262       0.331579       1.922705      -0.389801       1.784318           0.000059
          111              H     -10.750981      11.837174      15.664832       0.113823       1.239704 0.90222655E+01  0.90419516E+02                                 1.839325                            1.703955      -1.069558       2.363804                    0.997496       3.501020       9.602193       0.506440       1.206790      -0.726227       0.017207       0.037119      -0.003666       0.041077       0.005455       0.006040      -0.010562      -0.019141      -0.014459      -0.016533      -0.000779       0.017311              1.924801       1.969098       0.602680       0.080489       2.262119      -0.097470       1.543187           0.000072
          112              H      -7.825625      -2.011434      17.207550       0.104297       1.405859 0.10385822E+02  0.10768711E+03                                 2.011112                            1.837562      -1.102709       2.354178                    0.996843       3.527666       9.803961       0.484517       1.219198      -0.725215       0.025784       0.018192       0.041459       0.052102       0.014434       0.009039       0.008286       0.021238       0.017678      -0.021336      -0.001827       0.023163              2.136942       1.717794       0.087056       0.216778       1.792441       0.362455       2.900591           0.000105
          113              H      -6.676197      -1.819596      15.199600       0.127801       1.173585 0.85831375E+01  0.84024170E+02                                 1.707665                            1.615074      -0.946517       2.431267                    0.998575       3.221698       8.425235       0.549007       1.139647      -0.744833       0.033879       0.013276       0.001265       0.036409       0.011677       0.003605       0.005588       0.019666       0.014265      -0.018216       0.002374       0.015843              1.741197       2.047095       0.306307      -0.225506       1.474842      -0.061067       1.701656           0.000188
          114              H      14.857289      -3.507959      13.334643       0.125739       1.188345 0.86249864E+01  0.84500671E+02                                 1.721013                            1.617521      -0.983147       2.414730                    0.998281       3.221650       8.416754       0.549581       1.137556      -0.745492      -0.015754      -0.012125      -0.027764       0.034147       0.011257       0.003487       0.004798       0.018980       0.017542      -0.018009       0.003142       0.014867              1.763321       1.627937       0.104196       0.078435       1.424225       0.217891       2.237803           0.000202
          115              H      13.775283      -3.646311      15.326481       0.098455       1.429298 0.10456759E+02  0.10815372E+03                                 2.002675                            1.820451      -1.052518       2.375011                    0.996945       3.490760       9.557802       0.498276       1.188481      -0.732918      -0.046458      -0.019176      -0.001767       0.050291       0.013016       0.005133       0.005510       0.027342       0.007443      -0.020588       0.000307       0.020280              2.126770       2.772738       0.421206      -0.324729       1.819295      -0.087757       1.788277           0.000187
          116              H      -6.087510      -1.161485      13.282279       0.109492       1.257665 0.92544053E+01  0.92303260E+02                                 1.787461                            1.674848      -0.954094       2.416161                    0.998344       3.337917       8.806732       0.540262       1.136667      -0.745433       0.010338       0.025317       0.024670       0.036830       0.014199      -0.003795       0.010585       0.000150       0.002408      -0.019802       0.004031       0.015771              1.838345       1.531375       0.144285      -0.108250       1.774996       0.386420       2.208666           0.000075
          117              H      -4.745687      -1.266152      11.348847       0.116493       1.199889 0.86530865E+01  0.85391449E+02                                 1.767747                            1.644625      -1.024138       2.389035                    0.997976       3.371503       9.027531       0.529503       1.172180      -0.735189       0.033076       0.022902      -0.002397       0.040302       0.013824      -0.000298       0.007121      -0.000254      -0.002988      -0.015340      -0.000464       0.015804              1.852799       2.191582       0.497875      -0.319938       1.734274      -0.080811       1.632541           0.000080
          118              H      17.496537      -4.135889       9.858492       0.121790       1.208102 0.88677864E+01  0.88061279E+02                                 1.784567                            1.673463      -1.014974       2.397855                    0.998211       3.332565       8.955727       0.520821       1.184263      -0.733196      -0.010336      -0.028731      -0.030619       0.043242       0.012702       0.001556       0.011936      -0.000712      -0.003696      -0.016402      -0.002081       0.018483              1.850684       1.535883       0.121135      -0.023551       1.742581       0.435058       2.273587           0.000063
          119              H      16.182669      -4.037035      11.810051       0.111502       1.217139 0.88882542E+01  0.87774053E+02                                 1.746642                            1.639396      -0.957263       2.416178                    0.998349       3.313111       8.702127       0.546983       1.133920      -0.745774      -0.029247      -0.025303      -0.000126       0.038674       0.015202      -0.002601       0.010382       0.001736       0.003466      -0.020068       0.003298       0.016770              1.801202       2.027078       0.383604      -0.330745       1.642593      -0.046131       1.733935           0.000091
          120              H      -2.316922       1.219808       6.305810       0.120267       1.214664 0.91325497E+01  0.92009570E+02                                 1.828252                            1.725461      -1.182210       2.316673                    0.996154       3.540828       9.808747       0.497297       1.222502      -0.722259       0.029678      -0.005334       0.022106       0.037389       0.004058       0.010411      -0.000696       0.009322      -0.008429      -0.010798      -0.002697       0.013495              1.887546       1.873364      -0.078975       0.479508       1.803464      -0.299349       1.985810           0.000052
          121              H      -1.545690       3.496512       5.782172       0.115086       1.234620 0.91086214E+01  0.90469148E+02                                 1.767772                            1.665617      -0.881759       2.456390                    0.998753       3.275605       8.617961       0.539920       1.142166      -0.744700       0.028380      -0.002741       0.023963       0.037244       0.009228       0.014535      -0.007463      -0.004854      -0.015912      -0.022306       0.008715       0.013591              1.798949       1.874685      -0.002818       0.502787       1.602982      -0.149627       1.919179           0.000059
          122              H      19.015948      -0.239488       4.527455       0.113830       1.239497 0.90201385E+01  0.90389934E+02                                 1.838841                            1.703532      -1.069678       2.363755                    0.997495       3.500696       9.599846       0.506618       1.206476      -0.726298      -0.026227      -0.030734      -0.007383       0.041072       0.009056       0.013168      -0.000478       0.004511      -0.017720      -0.016528      -0.000793       0.017320              1.924275       1.970368       0.571550       0.063353       2.304262      -0.121599       1.498194           0.000072
          123              H       8.934095       3.579042       2.932373       0.104299       1.403597 0.10366655E+02  0.10745080E+03                                 2.009647                            1.836354      -1.102759       2.354164                    0.996845       3.528093       9.807029       0.484428       1.219848      -0.725038       0.008564       0.030370      -0.041447       0.052092       0.004554      -0.004777      -0.011253      -0.034632       0.017703      -0.021319      -0.001801       0.023120              2.135290       1.728292       0.091053      -0.269125       1.779563      -0.324819       2.898013           0.000105
          124              H       8.731850       4.726718       4.940323       0.127792       1.170505 0.85569936E+01  0.83720514E+02                                 1.705695                            1.613356      -0.946604       2.431207                    0.998574       3.222239       8.429556       0.548814       1.140697      -0.744518       0.001223       0.036364      -0.001258       0.036406       0.002906      -0.004060      -0.005226      -0.029971       0.014223      -0.018207       0.002391       0.015815              1.739127       1.344631       0.058304      -0.017552       2.173122       0.232465       1.699629           0.000188
          125              H       8.184262       1.210511       6.805280       0.125722       1.184774 0.85943248E+01  0.84138892E+02                                 1.718297                            1.615144      -0.983153       2.414719                    0.998280       3.221907       8.418785       0.549641       1.138261      -0.745256      -0.006176      -0.018897       0.027765       0.034149       0.002778      -0.003345      -0.004868      -0.028893       0.017587      -0.018001       0.003164       0.014837              1.760463       1.379513       0.016987      -0.178803       1.668216      -0.146273       2.233658           0.000202
          126              H       8.414461       0.144229       4.813442       0.098447       1.423412 0.10406473E+02  0.10751781E+03                                 1.997576                            1.816264      -1.052641       2.374954                    0.996943       3.490569       9.556154       0.498705       1.188736      -0.732784      -0.002592      -0.050193       0.001758       0.050291       0.001527      -0.003469      -0.006658      -0.037629       0.007452      -0.020585       0.000319       0.020267              2.121048       1.656762       0.027904      -0.025378       2.922569       0.333895       1.783814           0.000187
          127              H       9.156123       5.501142       6.857644       0.109665       1.253756 0.92209126E+01  0.91900929E+02                                 1.784620                            1.672439      -0.955873       2.415545                    0.998331       3.337225       8.806347       0.540259       1.137517      -0.745172       0.020369       0.018160      -0.024628       0.036759       0.011005      -0.011223       0.000079      -0.017881       0.002341      -0.019770       0.004026       0.015743              1.835301       1.654677       0.188264      -0.399259       1.646640      -0.026624       2.204585           0.000075
          128              H       8.610198       6.731374       8.791076       0.116588       1.202159 0.86727300E+01  0.85636538E+02                                 1.770527                            1.646955      -1.025524       2.388510                    0.997964       3.371763       9.031863       0.528888       1.172840      -0.735062       0.010562       0.038770       0.002387       0.040253       0.010831      -0.006802      -0.002075      -0.017227      -0.002946      -0.015356      -0.000442       0.015799              1.855889       1.474186       0.244204      -0.030520       2.458487       0.329492       1.634994           0.000080
          129              H       6.712550       3.489578      10.281431       0.121808       1.206935 0.88577466E+01  0.87942082E+02                                 1.783765                            1.672767      -1.015022       2.397836                    0.998210       3.332608       8.956650       0.520779       1.184619      -0.733096      -0.023637      -0.019330       0.030615       0.043239       0.010093      -0.010723      -0.005417      -0.015416      -0.003712      -0.016395      -0.002056       0.018452              1.849818       1.642769       0.159067      -0.417696       1.634309      -0.122730       2.272376           0.000063
          130              H       7.243676       2.283764       8.329872       0.111478       1.216119 0.88799360E+01  0.87680493E+02                                 1.746328                            1.639131      -0.956955       2.416286                    0.998352       3.313557       8.705686       0.546719       1.134615      -0.745582      -0.014110      -0.036011       0.000118       0.038677       0.011278      -0.010642      -0.000987      -0.020443       0.003483      -0.020060       0.003313       0.016747              1.800859       1.443995       0.177508      -0.066707       2.225009       0.327036       1.733574           0.000092
          131              H      10.144475       9.849978      13.834113       0.120261       1.214676 0.91325471E+01  0.92008396E+02                                 1.828154                            1.725375      -1.182215       2.316673                    0.996153       3.540817       9.808258       0.497352       1.222380      -0.722286      -0.014925       0.026203      -0.022107       0.037391       0.000227       0.004136      -0.009574      -0.012346      -0.008425      -0.010799      -0.002686       0.013485              1.887444       1.860768      -0.083386       0.442030       1.815848      -0.352270       1.985714           0.000052
          132              H     -12.632193      11.336007      14.357751       0.115078       1.233284 0.90972700E+01  0.90334892E+02                                 1.766846                            1.664824      -0.881904       2.456318                    0.998749       3.276014       8.620085       0.539889       1.142502      -0.744590      -0.012047       0.025847      -0.023966       0.037250       0.008702       0.011897      -0.011206      -0.007823      -0.015921      -0.022312       0.008731       0.013581              1.797980       1.634150      -0.087479       0.308395       1.841699      -0.423745       1.918091           0.000059
          133              H       9.879723       6.220981      15.612468       0.113814       1.239784 0.90226507E+01  0.90421403E+02                                 1.839147                            1.703791      -1.069487       2.363837                    0.997497       3.500848       9.600597       0.506570       1.206507      -0.726294      -0.020239      -0.034978       0.007375       0.041079       0.005630       0.004852      -0.012243      -0.014895      -0.017710      -0.016529      -0.000781       0.017310              1.924610       1.908253       0.549608       0.135793       2.367158      -0.019217       1.498419           0.000072
          134              H      14.173233      14.964934       5.228324       0.104281       1.408165 0.10406220E+02  0.10795298E+03                                 2.013688                            1.839697      -1.102573       2.354247                    0.996846       3.528273       9.808546       0.484099       1.219637      -0.725141      -0.051028      -0.000333      -0.010549       0.052108       0.004587       0.010673       0.010607       0.022145      -0.038967      -0.021314      -0.001828       0.023142              2.139844       2.951866      -0.355893      -0.030024       1.805193       0.013657       1.662472           0.000105
          135              H      15.339105      13.135885       4.400573       0.127806       1.173518 0.85828010E+01  0.84020715E+02                                 1.707638                            1.615077      -0.946620       2.431219                    0.998573       3.221778       8.425653       0.548985       1.139695      -0.744820      -0.018583      -0.024088      -0.019995       0.036406       0.002500       0.007373       0.010917       0.012294      -0.030292      -0.018211       0.002374       0.015837              1.741144       1.616119       0.059150       0.093134       2.039787       0.389517       1.567525           0.000188
          136              H      -5.964167      14.661457       5.983571       0.125722       1.188554 0.86266553E+01  0.84522343E+02                                 1.721346                            1.617779      -0.983057       2.414766                    0.998282       3.221829       8.417888       0.549478       1.137698      -0.745458       0.033635      -0.000511       0.005872       0.034148       0.001360       0.007404       0.010349       0.011621      -0.031086      -0.018024       0.003145       0.014878              1.763683       2.233004      -0.230853       0.025132       1.596012       0.142442       1.462033           0.000202
          137              H      -7.164572      16.413763       6.787154       0.098483       1.424014 0.10411547E+02  0.10757621E+03                                 1.997676                            1.816373      -1.052561       2.375010                    0.996943       3.489977       9.552726       0.498861       1.188299      -0.732900       0.025961       0.033663       0.026858       0.050285       0.004380       0.010801       0.013501       0.012740      -0.026809      -0.020602       0.000288       0.020314              2.121152       1.788397       0.264260       0.164781       2.522567       0.602886       2.052492           0.000187
          138              H      16.398095      11.312656       4.299874       0.109589       1.252772 0.92109139E+01  0.91764176E+02                                 1.782496                            1.670575      -0.955102       2.415815                    0.998337       3.336532       8.798916       0.541097       1.136215      -0.745484      -0.035494      -0.007494       0.006172       0.036798       0.007900      -0.004763       0.009220       0.008084      -0.041190      -0.019776       0.004013       0.015763              1.833052       2.313369      -0.093813      -0.291483       1.712882       0.124732       1.472904           0.000075
          139              H      17.578765       9.633601       3.143842       0.116599       1.200493 0.86581985E+01  0.85456986E+02                                 1.768668                            1.645370      -1.025474       2.388534                    0.997964       3.371454       9.029051       0.529243       1.172548      -0.735110      -0.019853      -0.032194      -0.013748       0.040244       0.008744      -0.000958       0.006201       0.005745      -0.037665      -0.015334      -0.000454       0.015788              1.853833       1.638204       0.257852       0.045164       2.352806       0.435806       1.570488           0.000080
          140              H      -3.709713      11.828919       3.466081       0.121775       1.209298 0.88783621E+01  0.88190991E+02                                 1.785759                            1.674493      -1.015038       2.397820                    0.998209       3.332694       8.956802       0.520654       1.184309      -0.733202       0.041994       0.006350      -0.008149       0.043246       0.010116      -0.002335       0.006433       0.015381      -0.034373      -0.016389      -0.002068       0.018457              1.851970       2.435700      -0.115225      -0.254018       1.628748       0.109665       1.491463           0.000063
          141              H      -4.911760      13.509137       4.595930       0.111481       1.216844 0.88854807E+01  0.87737513E+02                                 1.746120                            1.638950      -0.957044       2.416243                    0.998352       3.312907       8.700391       0.547167       1.133658      -0.745836       0.021780       0.030592       0.009271       0.038681       0.008132      -0.003223       0.009495       0.009027      -0.043827      -0.020059       0.003295       0.016763              1.800639       1.650727       0.111582      -0.020274       2.214369       0.392732       1.536821           0.000091
          142              H      19.714824       3.919731       2.596036       0.120267       1.214649 0.91323168E+01  0.92006849E+02                                 1.828255                            1.725452      -1.182225       2.316668                    0.996153       3.540828       9.808801       0.497291       1.222520      -0.722255      -0.025425       0.002327      -0.027314       0.037389       0.004876       0.010591      -0.000440       0.008083      -0.002569      -0.010799      -0.002698       0.013497              1.887556       1.938570      -0.099285       0.464647       1.799543      -0.320418       1.924555           0.000052
          143              H      18.812041       1.736051       3.280793       0.115102       1.232640 0.90908887E+01  0.90250485E+02                                 1.765774                            1.663876      -0.881924       2.456326                    0.998752       3.275067       8.614965       0.540251       1.142002      -0.744715      -0.027736       0.002285      -0.024753       0.037246       0.009003       0.013674      -0.008686      -0.001495      -0.020550      -0.022309       0.008709       0.013600              1.796860       1.999105      -0.051471       0.478231       1.606764      -0.182738       1.784711           0.000059
          144              H      -1.700266       5.437167       4.475091       0.113820       1.239812 0.90231720E+01  0.90429365E+02                                 1.839307                            1.703945      -1.069603       2.363787                    0.997496       3.500957       9.601538       0.506492       1.206655      -0.726260       0.029258       0.028593       0.003671       0.041074       0.010254       0.011977      -0.002159       0.008029      -0.014472      -0.016526      -0.000792       0.017318              1.924775       1.850733       0.560824       0.118714       2.380417      -0.043406       1.543175           0.000072
          145              C      17.239662      -2.631529       6.185373       0.096336      29.478961 0.33794742E+03  0.74670767E+04                                 8.355389                            6.140724       0.149656       2.057614                    0.999660      26.091743      72.935649       0.662496       0.418429      -1.061949       0.018097      -0.037814      -0.031542       0.052463       0.017876      -0.019416      -0.001031      -0.057838       0.060846      -0.049058       0.018410       0.030648             10.551887      15.508265      -1.786216       4.674100       7.468287       1.168461       8.679107          -0.002675
          146              C      15.980208      -2.351073       5.698390      -0.198077      36.636052 0.43844461E+03  0.10299648E+05                                 9.544907                            6.928461       0.234435       2.041726                    0.999789      29.620947      84.317103       0.635051       0.410573      -1.071080       0.004394       0.001526      -0.008907       0.010048      -0.013346      -0.011963       0.013100      -0.023671      -0.019679      -0.019607      -0.009609       0.029216             12.452623      19.513569      -2.140936       6.719499       7.786954       0.916601      10.057346           0.001604
          147              C       7.204912      20.075083       4.717576       0.120070      40.216433 0.39636528E+03  0.90634823E+04                                10.414200                            6.694286      -0.139063       1.968460                    0.999275      26.067686      72.795453       0.631775       0.423979      -1.064355       0.011027       0.004634      -0.000725       0.011983       0.000790      -0.004869      -0.007209       0.012147       0.035014      -0.013962      -0.001335       0.015297             16.173444      27.377008      -5.854027       9.269085       9.775368      -0.429012      11.367955          -0.003860
          148              C       7.940119      19.022188       4.295644      -0.198964      36.373688 0.41093080E+03  0.95151942E+04                                 9.500124                            6.710924       0.197066       2.033215                    0.999794      29.313591      83.329192       0.643621       0.410986      -1.068894       0.008792       0.008046      -0.001035       0.011963       0.016972       0.006383       0.008954      -0.022572       0.038891      -0.026916       0.002549       0.024367             12.581698      20.020606      -4.878073       5.291691       9.188821       0.141196       8.535667           0.001585
          149              C       9.166685      18.785569       4.809011       0.109071      28.925970 0.31422699E+03  0.68196351E+04                                 8.231116                            5.912772       0.193207       2.079972                    0.999743      25.501545      70.712370       0.676423       0.417225      -1.062427       0.006487       0.042052       0.028532       0.051230       0.006212      -0.031539      -0.010775      -0.052781       0.038229      -0.048905       0.011266       0.037639             10.489782      15.445908      -2.994946       4.118955       8.166988       0.820548       7.856449          -0.002388
          150              C       5.855674      20.400537       4.133316       0.060741      41.456948 0.41243415E+03  0.95286162E+04                                10.580965                            6.804311      -0.134893       1.964525                    0.999346      26.769200      75.231695       0.629776       0.420964      -1.065861      -0.007121       0.007386      -0.010797       0.014894      -0.010933       0.023127      -0.001412       0.016009      -0.024817      -0.024564      -0.005585       0.030149             16.588883      27.848718      -6.720241       9.068615       8.823715      -0.825173      13.094215          -0.000903
          151              C      13.220231      -2.015622       4.756848      -0.149443      38.277641 0.43449940E+03  0.10226262E+05                                 9.932338                            6.963912       0.071347       1.986810                    0.999701      29.867269      86.259475       0.621770       0.418551      -1.061526      -0.022522       0.008952      -0.023376       0.033672       0.007105       0.010156       0.020444       0.000352       0.094171      -0.024856      -0.016680       0.041536             13.563084      21.235062      -6.244508       5.657262       8.445213      -0.608727      11.008976          -0.000010
          152              C      12.033132      -1.580867       4.127476      -0.099929      37.003234 0.42879820E+03  0.10048925E+05                                 9.706605                            6.920886       0.011898       1.972161                    0.999638      29.303393      84.178999       0.623933       0.418892      -1.062354       0.027790      -0.007548      -0.008168       0.029933      -0.014475      -0.016003       0.009955      -0.013489      -0.013612      -0.020995      -0.006680       0.027675             12.986565      18.775059      -5.236470       6.137463       8.152748      -0.397029      12.031888          -0.000574
          153              C       3.507456      21.229350       2.860070      -0.017420      40.204843 0.43148958E+03  0.10040115E+05                                10.221216                            6.871410      -0.013202       2.000526                    0.999323      27.041854      75.237373       0.641483       0.410348      -1.077170       0.041004      -0.006536       0.014082       0.043844       0.005632      -0.004461      -0.001698      -0.014985      -0.021288      -0.010442      -0.002941       0.013384             15.061738      22.498404      -6.637151       8.256894       9.310879      -1.025131      13.375931           0.008437
          154              C       4.376188      20.350636       2.218211      -0.101893      36.900947 0.43394549E+03  0.10202762E+05                                 9.697183                            6.966441       0.007041       1.970022                    0.999643      29.411027      84.702686       0.621163       0.419390      -1.061744       0.012810       0.015574       0.017224       0.026520       0.006826       0.002689       0.011707      -0.017134       0.075448      -0.023570      -0.006159       0.029729             12.995744      19.564165      -5.179750       6.031548       8.244411      -0.227497      11.178656          -0.000138
          155              C       5.557697      19.933788       2.849598      -0.149412      38.365714 0.44812800E+03  0.10614753E+05                                 9.937266                            7.066901       0.096606       1.993300                    0.999706      29.958964      86.428295       0.618744       0.417914      -1.063333      -0.016957       0.019872      -0.007364       0.027141      -0.024810      -0.015502       0.026037      -0.003069       0.001056      -0.028488      -0.016211       0.044699             13.455949      19.994533      -4.458334       7.472055       7.728163      -0.355089      12.645152           0.000095
          156              C       2.298978      21.732939       2.113886       0.615249      24.261307 0.22971838E+03  0.46662771E+04                                 7.820335                            5.405168      -0.004849       2.068243                    0.999484      21.757803      60.727278       0.632233       0.476929      -1.015100      -0.042325       0.029846      -0.041466       0.066345       0.061469      -0.060521      -0.049759      -0.000273      -0.001403      -0.064857      -0.049805       0.114663             10.685361      13.768805      -3.951580       4.533701       8.947839       0.783885       9.339439           0.000529
          157              C      -1.438264      21.735963       2.197266       0.617792      24.413968 0.23050587E+03  0.46822568E+04                                 7.828721                            5.405108       0.003554       2.070292                    0.999436      21.717848      60.445778       0.634417       0.475289      -1.016848       0.033776       0.034229      -0.050659       0.069848      -0.039297       0.080834      -0.029210       0.046844       0.053320      -0.067468      -0.045659       0.113127             10.462662      12.043910       2.997630      -5.337938      10.114090       0.262826       9.229985           0.000506
          158              C      -2.563693      21.105748       2.991987      -0.021592      41.805270 0.44239607E+03  0.10356294E+05                                10.437940                            6.939014      -0.010985       1.994519                    0.999358      27.380286      76.360407       0.641058       0.408146      -1.078833      -0.045256      -0.022128       0.001062       0.050387      -0.005222       0.001094       0.003610      -0.006705      -0.002675      -0.007043      -0.000495       0.007538             14.845562      19.163188       5.110995      -9.777366      11.838123      -1.115187      13.535376           0.008627
          159              C       5.018421      -1.427266       3.977433      -0.172082      42.324063 0.47037787E+03  0.11305211E+05                                10.658606                            7.280015      -0.017834       1.950082                    0.999614      30.735345      90.032791       0.603150       0.422522      -1.057830      -0.021939      -0.003211      -0.014862       0.026693       0.001405       0.027047      -0.002388      -0.053833      -0.011801      -0.043545       0.014479       0.029066             14.605366      19.839204       3.793624     -10.090663      10.050472      -0.408301      13.926423          -0.000426
          160              C       3.884934      -1.942252       4.649100       0.090248      37.879727 0.39501742E+03  0.90446295E+04                                 9.951792                            6.692916      -0.159962       1.965282                    0.999292      26.276008      73.949475       0.629051       0.425251      -1.061247      -0.005433       0.012590      -0.007251       0.015512       0.000146      -0.017522      -0.001341       0.020194       0.000752      -0.013379      -0.009942       0.023321             13.656288      18.149435       3.116477      -9.339654       9.779332       0.276387      13.040096           0.000107
          161              C       3.240665      -1.212835       5.651867      -0.155641      38.133132 0.44483859E+03  0.10513917E+05                                 9.810168                            7.005092       0.118408       1.996706                    0.999758      30.027604      86.437200       0.626452       0.413672      -1.066406      -0.015189      -0.007355      -0.016369       0.023510       0.022876      -0.006432       0.017167      -0.039138      -0.057373      -0.033994      -0.008498       0.042492             12.286911      15.767376       2.489551      -7.237375       9.465948       1.006341      11.627409           0.000273
          162              C      -2.997988      19.798789       2.697138      -0.119447      37.663174 0.45810255E+03  0.10932281E+05                                 9.831183                            7.182948      -0.029305       1.949574                    0.999633      30.218529      88.064207       0.607693       0.422351      -1.058455      -0.015594       0.029942       0.000243       0.033760      -0.010550      -0.013023       0.020326      -0.019193       0.038185      -0.021538      -0.012890       0.034428             12.238334      15.348101       3.723890      -6.626664      11.076587      -0.150955      10.290314           0.000108
          163              C       8.216550       3.748911      13.954550       0.096358      29.479750 0.33798620E+03  0.74682010E+04                                 8.355996                            6.141389       0.149798       2.057663                    0.999660      26.091839      72.938915       0.662405       0.418471      -1.061915      -0.041670       0.004423       0.031534       0.052444       0.032049      -0.005379       0.018822       0.022497       0.060788      -0.049058       0.018219       0.030839             10.552724       9.484636      -3.916412       0.456785      13.493741      -4.796680       8.679796          -0.002675
          164              C       8.900786       2.654979      14.441533      -0.198045      36.640214 0.43855017E+03  0.10302619E+05                                 9.545686                            6.929291       0.234477       2.041743                    0.999789      29.619818      84.312467       0.635021       0.410572      -1.071093      -0.000007       0.004589       0.008951       0.010059      -0.002935      -0.016210       0.007097       0.035136      -0.019581      -0.019733      -0.009376       0.029109             12.454101      10.435094      -5.351275       1.376917      16.868423      -6.642421      10.058787           0.001605
          165              C       8.303377       1.856861      15.422347       0.120043      40.216035 0.39632354E+03  0.90624888E+04                                10.414956                            6.694334      -0.139102       1.968448                    0.999274      26.068787      72.803604       0.631702       0.424030      -1.064300       0.000648       0.011902       0.000755       0.011943      -0.003224       0.005249       0.007058      -0.010488       0.035030      -0.014043      -0.001322       0.015365             16.176027      15.412490     -10.088239       3.496230      21.746813      -8.597547      11.368776          -0.003861
          166              C       7.065636       2.199069      15.844279      -0.198908      36.375756 0.41099520E+03  0.95171172E+04                                 9.501289                            6.711986       0.197357       2.033318                    0.999793      29.313136      83.331474       0.643489       0.411052      -1.068845       0.004634       0.010986       0.001054       0.011970       0.020271      -0.006217      -0.008850      -0.003716       0.038964      -0.026901       0.002722       0.024179             12.583728      13.461369      -7.201086       1.632039      15.753946      -5.036002       8.535869           0.001585
          167              C       6.433691       3.276606      15.330912       0.109000      28.929808 0.31430623E+03  0.68218254E+04                                 8.232258                            5.913816       0.193080       2.079910                    0.999744      25.503328      70.721129       0.676308       0.417267      -1.062394       0.037471       0.020115      -0.028527       0.051210       0.021419      -0.000270       0.033526       0.033376       0.038293      -0.049077       0.011231       0.037846             10.491314      10.859622      -4.617999       0.599825      12.756892      -4.157302       7.857426          -0.002389
          168              C       9.059968       0.693280      16.006607       0.060712      41.463396 0.41244320E+03  0.95292675E+04                                10.583662                            6.805385      -0.134820       1.964551                    0.999347      26.771497      75.249952       0.629562       0.421088      -1.065739       0.009420      -0.004260       0.010763       0.014924      -0.013586       0.009071      -0.021262       0.001265      -0.024928      -0.024506      -0.005656       0.030162             16.594411      15.167029     -11.210813       3.802552      21.518850      -8.277550      13.097352          -0.000902
          169              C      10.137048       0.164677      15.383075      -0.149693      38.284113 0.43456658E+03  0.10228450E+05                                 9.934142                            6.964803       0.071514       1.986811                    0.999702      29.872397      86.282644       0.621670       0.418594      -1.061477       0.015925      -0.018306       0.023526       0.033797       0.005390      -0.015700      -0.016155      -0.009238       0.093934      -0.024754      -0.016495       0.041249             13.566472      13.796202      -8.880347       2.460449      15.893665      -5.131187      11.009549          -0.000009
          170              C      10.942643      -0.809604      16.012447      -0.099923      36.983827 0.42849309E+03  0.10040219E+05                                 9.703004                            6.917937       0.012053       1.972209                    0.999638      29.303189      84.178227       0.624117       0.418833      -1.062367      -0.016397       0.023712       0.008163       0.029963      -0.007025      -0.014594       0.011924       0.028749      -0.013613      -0.021145      -0.006493       0.027639             12.981580      12.622169      -7.409236       2.416637      14.297030      -5.648995      12.025540          -0.000574
          171              C      10.624128      -1.244353      17.279853      -0.017383      40.201282 0.43145858E+03  0.10039204E+05                                10.220731                            6.871252      -0.013292       2.000509                    0.999324      27.040865      75.233681       0.641478       0.410359      -1.077164      -0.019823       0.036449      -0.014096       0.043820       0.009064       0.000174       0.004908       0.004594      -0.021316      -0.010528      -0.002878       0.013406             15.060626      14.946275      -9.305203       3.717649      16.859633      -7.442295      13.375972           0.008437
          172              C       9.506103      -0.718192      17.921712      -0.101873      36.899610 0.43394048E+03  0.10202526E+05                                 9.696844                            6.966299       0.007201       1.970072                    0.999642      29.409607      84.695692       0.621188       0.419378      -1.061761       0.010392       0.017272      -0.017224       0.026514       0.010713      -0.010003      -0.006275       0.004839       0.075460      -0.023602      -0.005997       0.029599             12.995213      12.757494      -7.585895       2.224721      15.050186      -5.610146      11.177959          -0.000138
          173              C       8.719253       0.256787      17.290325      -0.149354      38.363769 0.44811858E+03  0.10614554E+05                                 9.937269                            7.067034       0.096744       1.993352                    0.999706      29.957953      86.427595       0.618706       0.417939      -1.063309       0.024378      -0.009349       0.007303       0.027112      -0.018304      -0.029576       0.006075       0.033606       0.001124      -0.028317      -0.016301       0.044618             13.455691      11.893032      -7.322079       2.825059      15.828923      -6.925940      12.645118           0.000095
          174              C      11.501749      -2.215842      18.026037       0.615210      24.260213 0.22971483E+03  0.46661488E+04                                 7.819785                            5.404939      -0.004486       2.068356                    0.999484      21.757660      60.724888       0.632285       0.476896      -1.015126       0.042269      -0.029942       0.041456       0.066346       0.047886       0.026811       0.073789      -0.077077      -0.001489      -0.064875      -0.049936       0.114812             10.684337      11.965892      -4.587576       0.771717      10.748148      -4.535266       9.338969           0.000529
          175              C      12.750333      -5.738347      17.942657       0.617795      24.413938 0.23050776E+03  0.46822894E+04                                 7.828595                            5.405057       0.003565       2.070299                    0.999436      21.717947      60.445375       0.634435       0.475276      -1.016858       0.020953       0.043256       0.050692       0.069855      -0.045317       0.054583      -0.066328       0.012933       0.053350      -0.067314      -0.045797       0.113111             10.462424       8.444448       1.725429      -2.026990      13.713389       4.944519       9.229436           0.000506
          176              C      12.531288      -7.009497      17.147936      -0.021600      41.802600 0.44237520E+03  0.10355657E+05                                10.437323                            6.938730      -0.011058       1.994501                    0.999358      27.380297      76.359268       0.641090       0.408132      -1.078845      -0.005786      -0.050047      -0.001072       0.050391      -0.001931      -0.002972      -0.002097       0.011819      -0.002712      -0.006930      -0.000593       0.007523             14.844332       9.439271       1.673935      -2.207259      21.560180       9.588340      13.533546           0.008627
          177              C      13.425673      -7.371943      16.162490      -0.172077      42.323261 0.47036951E+03  0.11304929E+05                                10.658368                            7.279913      -0.017956       1.950041                    0.999614      30.735714      90.032753       0.603161       0.422517      -1.057836       0.004279      -0.021752       0.014856       0.026686       0.018039       0.011393      -0.024496       0.040032      -0.011786      -0.043405       0.014320       0.029085             14.604827       8.753507      -0.125054      -2.978212      21.135643       9.648792      13.925331          -0.000425
          178              C      13.317955      -8.612279      15.490823       0.090242      37.875157 0.39497712E+03  0.90432900E+04                                 9.950134                            6.691985      -0.159975       1.965282                    0.999293      26.274873      73.939616       0.629191       0.425176      -1.061315       0.013686      -0.000928       0.007235       0.015508      -0.006239      -0.004527       0.017002      -0.015899       0.000806      -0.013412      -0.009932       0.023343             13.653704       8.748713      -0.206113      -3.372552      19.175273       8.711545      13.037126           0.000106
          179              C       5.998453      14.278869      14.488056      -0.155671      38.143138 0.44500500E+03  0.10518762E+05                                 9.812231                            7.006776       0.118450       1.996716                    0.999758      30.028617      86.441917       0.626331       0.413716      -1.066385      -0.001890      -0.016747       0.016376       0.023499       0.030106      -0.018228       0.000487       0.001643      -0.057357      -0.034004      -0.008424       0.042428             12.289614       8.602207      -0.045519      -3.361813      16.635991       6.490870      11.630643           0.000275
          180              C      11.443841      -7.854598      17.442785      -0.119436      37.666754 0.45813829E+03  0.10933536E+05                                 9.832422                            7.183582      -0.029317       1.949566                    0.999633      30.220019      88.075152       0.607610       0.422393      -1.058411       0.033450      -0.004728      -0.000255       0.033783      -0.002177      -0.023424       0.005701       0.028197       0.038206      -0.021630      -0.012753       0.034383             12.240162       9.211686       1.554528      -2.066607      17.217325       6.299130      10.291476           0.000109
          181              C      -7.677580      13.312034      15.595551       0.096372      29.476142 0.33789288E+03  0.74657019E+04                                 8.354947                            6.140140       0.149597       2.057598                    0.999660      26.092197      72.940288       0.662530       0.418417      -1.061938      -0.013950       0.034890       0.036561       0.052428       0.002269      -0.000105       0.026277       0.024205      -0.109447      -0.049019       0.018327       0.030692             10.551529       5.163380      -1.319319       0.720935      11.981271      -4.422666      14.509937          -0.002676
          182              C      -7.787596      13.999919      14.405281      -0.198096      36.639016 0.43847106E+03  0.10300443E+05                                 9.545600                            6.928720       0.234603       2.041771                    0.999789      29.621169      84.318938       0.635031       0.410579      -1.071074      -0.009455       0.002095       0.002687       0.010050      -0.000574      -0.005088       0.022868      -0.007339       0.036097      -0.019797      -0.009524       0.029321             12.454129       5.567985      -1.722431       1.268528      14.170343      -6.795089      17.624057           0.001605
          183              C       0.208905      -7.875556      14.432269       0.120062      40.219100 0.39636727E+03  0.90637147E+04                                10.415464                            6.694733      -0.139056       1.968462                    0.999276      26.068840      72.804033       0.631681       0.424033      -1.064301      -0.006456      -0.007847       0.006335       0.011974      -0.005912      -0.003281      -0.004956       0.022698      -0.013460      -0.013921      -0.001337       0.015258             16.176239       6.238881      -2.254699       2.718648      15.257493      -9.697372      27.032343          -0.003861
          184              C       0.115678      -7.276600      15.640463      -0.198904      36.365671 0.41084098E+03  0.95128604E+04                                 9.499424                            6.710681       0.197145       2.033251                    0.999794      29.313924      83.336631       0.643544       0.411046      -1.068825      -0.007577      -0.008902       0.002573       0.011970      -0.003477       0.003023       0.004141      -0.020786      -0.078185      -0.026779       0.002527       0.024251             12.580132       5.434515      -1.215129       1.451738      11.302529      -5.288557      21.003351           0.001586
          185              C       0.237533      -7.993439      16.778570       0.108948      28.939225 0.31443041E+03  0.68251203E+04                                 8.234448                            5.915493       0.192955       2.079864                    0.999743      25.504254      70.724290       0.676132       0.417339      -1.062359       0.001302      -0.047570      -0.018976       0.051232       0.006964      -0.002717       0.030030       0.052643      -0.062768      -0.049054       0.011333       0.037722             10.494316       4.956205      -1.057862       0.955360      10.678840      -3.659992      15.847904          -0.002389
          186              C       0.028179      -7.119184      13.142710       0.060747      41.458825 0.41242242E+03  0.95284777E+04                                10.582145                            6.804682      -0.134849       1.964545                    0.999346      26.770073      75.239838       0.629680       0.421022      -1.065802      -0.009910       0.004629      -0.010146       0.014919      -0.004294       0.013823      -0.014539      -0.022725       0.051528      -0.024543      -0.005603       0.030146             16.591925       7.372435      -3.531621       2.551841      14.555227     -10.048152      27.848114          -0.000901
          187              C      -7.794512      15.620918      11.958079      -0.149607      38.292102 0.43472862E+03  0.10232813E+05                                 9.935287                            6.966276       0.071374       1.986782                    0.999701      29.869330      86.264988       0.621606       0.418615      -1.061506      -0.015833       0.018194      -0.023566       0.033721      -0.026434      -0.004251       0.000024      -0.028781      -0.066618      -0.024632      -0.016644       0.041276             13.567993       7.003212      -2.895746       1.779582      10.828084      -6.095979      22.872683          -0.000011
          188              C      -8.117644      16.254036      10.737801      -0.100031      36.996708 0.42873041E+03  0.10046823E+05                                 9.704472                            6.919586       0.012200       1.972235                    0.999639      29.303427      84.173761       0.624100       0.418800      -1.062425      -0.012392      -0.003308       0.027144       0.030021      -0.001669      -0.008763       0.020024       0.003818       0.041361      -0.021105      -0.006555       0.027660             12.983006       7.236155      -3.557967       2.393029      11.545389      -5.684580      20.167476          -0.000572
          189              C      -0.619399      -5.829692      10.746864      -0.017374      40.202186 0.43147560E+03  0.10039702E+05                                10.220798                            6.871371      -0.013443       2.000458                    0.999325      27.041175      75.234997       0.641475       0.410357      -1.077165       0.000910      -0.023100       0.037246       0.043837       0.010077       0.000852       0.005808       0.001432      -0.012482      -0.010506      -0.002915       0.013421             15.060707       7.694504      -4.103464       3.675231      13.128747      -7.502054      24.358869           0.008436
          190              C      -1.018815      -5.282829      11.963517      -0.101886      36.897800 0.43389237E+03  0.10201220E+05                                 9.696480                            6.965828       0.007227       1.970079                    0.999641      29.410473      84.700388       0.621214       0.419367      -1.061757       0.002474      -0.026344       0.001483       0.026501      -0.017019      -0.000298       0.007477      -0.011297      -0.065191      -0.023513      -0.006049       0.029563             12.994788       6.722204      -3.005739       2.044211      11.590247      -5.865847      20.671912          -0.000137
          191              C      -0.700617      -5.926412      13.168891      -0.149347      38.362057 0.44808038E+03  0.10613370E+05                                 9.936941                            7.066720       0.096679       1.993332                    0.999706      29.957590      86.423990       0.618725       0.417937      -1.063315      -0.009727      -0.001026      -0.025288       0.027114      -0.015041      -0.016906       0.024006      -0.015274       0.068529      -0.028423      -0.016319       0.044742             13.455757       7.173957      -3.713366       2.668772      13.084981      -7.149411      20.108332           0.000093
          192              C      -1.063230      -5.164947       9.469389       0.615212      24.260973 0.22972177E+03  0.46663569E+04                                 7.820150                            5.405168      -0.004672       2.068296                    0.999484      21.758057      60.727785       0.632241       0.476922      -1.015105      -0.033834       0.023978      -0.051790       0.066347       0.052956      -0.028618      -0.004613       0.123068      -0.172938      -0.064816      -0.049887       0.114703             10.684851       5.431207      -2.268865       2.101089      10.736277      -2.655319      15.887068           0.000531
          193              C       0.249157      -3.453374       6.416177       0.617860      24.412752 0.23049543E+03  0.46819605E+04                                 7.828300                            5.404878       0.003531       2.070295                    0.999435      21.717027      60.441642       0.634454       0.475270      -1.016865      -0.068758      -0.009503       0.007845       0.069854      -0.041243       0.062518      -0.055100      -0.019102       0.108323      -0.067485      -0.045622       0.113108             10.462017      13.383504       3.008244      -4.784022       9.428816       1.045147       8.573731           0.000506
          194              C       1.570272      -2.961527       5.861120      -0.021617      41.805649 0.44240357E+03  0.10356489E+05                                10.437857                            6.938990      -0.010867       1.994552                    0.999358      27.380518      76.360546       0.641072       0.408136      -1.078842       0.026390       0.035496      -0.024168       0.050403      -0.002276       0.001894       0.004749      -0.005817       0.013006      -0.007021      -0.000601       0.007622             14.845288      21.569546       4.808128      -8.969091      11.063974       0.026891      11.902345           0.008627
          195              C      -5.974350      19.544976       4.921593      -0.172057      42.322949 0.47036154E+03  0.11304748E+05                                10.658499                            7.279960      -0.017892       1.950065                    0.999613      30.735208      90.032844       0.603142       0.422530      -1.057822      -0.003296       0.021079      -0.016042       0.026693       0.003221       0.033621       0.006888      -0.030999      -0.024489      -0.043545       0.014270       0.029275             14.605049      20.720440       3.450612      -9.928230      10.095556      -0.179618      12.999151          -0.000427
          196              C      -4.805344      20.034847       4.293429       0.090235      37.878660 0.39500608E+03  0.90442711E+04                                 9.951412                            6.692703      -0.159910       1.965296                    0.999293      26.275797      73.947581       0.629080       0.425237      -1.061260      -0.010061      -0.001648      -0.011724       0.015536       0.002084      -0.016518       0.000027       0.022361       0.009498      -0.013438      -0.009842       0.023281             13.655702      18.733012       2.885890      -9.234030       9.813575       0.424523      12.420521           0.000107
          197              C      -4.115689      19.273338       3.346248      -0.155682      38.138777 0.44494251E+03  0.10516760E+05                                 9.810777                            7.005781       0.118474       1.996719                    0.999757      30.027394      86.432056       0.626452       0.413657      -1.066439      -0.004808       0.021504      -0.008109       0.023479       0.023385      -0.006084       0.017634      -0.038320      -0.055184      -0.033971      -0.008513       0.042484             12.287673      15.555895       2.196154      -7.494749       9.985868       0.644003      11.321257           0.000273
          198              C       2.090405      -1.715263       6.261099      -0.119466      37.666800 0.45813880E+03  0.10933470E+05                                 9.832182                            7.183442      -0.029313       1.949564                    0.999633      30.219624      88.071536       0.607639       0.422376      -1.058429      -0.008783      -0.012738      -0.030018       0.033771      -0.015108      -0.010960       0.023244      -0.008429       0.001633      -0.021583      -0.012815       0.034398             12.239823      15.922800       4.014569      -6.226550      10.382447       0.415577      10.414224           0.000108
          199              C      -1.334207       8.826418       4.544372       0.096321      29.479326 0.33799487E+03  0.74683702E+04                                 8.355555                            6.141211       0.149605       2.057602                    0.999660      26.092067      72.937200       0.662462       0.418436      -1.061947       0.037547      -0.001557      -0.036648       0.052491      -0.005844      -0.024695      -0.008498      -0.021728      -0.109494      -0.048911       0.018204       0.030707             10.552029      12.050841       1.116107       4.410348       5.092498       0.794758      14.512747          -0.002677
          200              C      -0.648975       8.952009       5.734642      -0.198019      36.642365 0.43857822E+03  0.10303589E+05                                 9.546504                            6.929854       0.234403       2.041715                    0.999789      29.621475      84.322349       0.634939       0.410613      -1.071052       0.005128      -0.008215      -0.002695       0.010053       0.001857      -0.023077      -0.002645       0.006523       0.036122      -0.019594      -0.009553       0.029147             12.455034      14.297148       1.363796       6.830129       5.442018       1.069438      17.625937           0.001606
          201              C       0.727230       9.199446       5.707654       0.119986      40.214497 0.39633741E+03  0.90626378E+04                                10.413517                            6.693751      -0.139087       1.968441                    0.999277      26.068445      72.795482       0.631846       0.423941      -1.064385      -0.005224      -0.008696      -0.006373       0.011980      -0.011749       0.003645       0.004828      -0.010252      -0.013414      -0.014028      -0.001252       0.015280             16.172887      15.667824       1.080359      10.047157       5.822901       0.669731      27.027937          -0.003862
          202              C       1.322991       9.311177       4.499460      -0.198950      36.377610 0.41104812E+03  0.95185200E+04                                 9.501026                            6.712162       0.197163       2.033247                    0.999794      29.313296      83.329013       0.643526       0.411020      -1.068880      -0.005870      -0.010083      -0.002498       0.011931       0.003859      -0.002781      -0.004002       0.020446      -0.078322      -0.026752       0.002531       0.024220             12.582558      11.413431       0.898686       5.471307       5.323891       0.394438      21.010354           0.001586
          203              C       0.606515       9.187099       3.361353       0.109104      28.929497 0.31433836E+03  0.68224978E+04                                 8.231885                            5.914081       0.193024       2.079917                    0.999743      25.500671      70.706883       0.676319       0.417262      -1.062428      -0.045298      -0.014615       0.018981       0.051242      -0.011088      -0.029074      -0.007300      -0.049581      -0.062774      -0.048849       0.011202       0.037647             10.490497      10.702906       0.975112       3.766291       4.925797       0.319086      15.842787          -0.002390
          204              C       1.500603       9.281201       6.997213       0.060822      41.454182 0.41237937E+03  0.95270740E+04                                10.580509                            6.803827      -0.134903       1.964534                    0.999347      26.768394      75.229367       0.629800       0.420960      -1.065859       0.007645      -0.007808       0.010105       0.014884       0.003809       0.018378      -0.008140       0.023076       0.051579      -0.024541      -0.005663       0.030205             16.588268      15.973004      -0.489388      10.319634       5.949831       0.944008      27.841969          -0.000902
          205              C       0.881657       9.485861       8.181844      -0.149721      38.299353 0.43480844E+03  0.10235469E+05                                 9.937158                            6.967211       0.071533       1.986804                    0.999702      29.873386      86.288418       0.621506       0.418650      -1.061452       0.022515      -0.008851       0.023589       0.033789      -0.011487      -0.001313       0.004207       0.055564      -0.066540      -0.024813      -0.016411       0.041223             13.570648      12.226151      -1.050622       6.341378       5.608951       0.354508      22.876842          -0.000010
          206              C       1.586293       9.392269       9.402122      -0.100013      36.989787 0.42861380E+03  0.10043663E+05                                 9.703807                            6.918851       0.012279       1.972258                    0.999638      29.304256      84.181342       0.624090       0.418825      -1.062382       0.001012      -0.012804      -0.027142       0.030028      -0.002485      -0.021701       0.001793      -0.000813       0.041370      -0.020976      -0.006632       0.027608             12.982106      13.301592      -1.412885       6.155685       5.478056      -0.360814      20.166669          -0.000573
          207              C       2.932239       9.100529       9.393059      -0.017368      40.195192 0.43141366E+03  0.10037688E+05                                10.218792                            6.870286      -0.013316       2.000501                    0.999325      27.039686      75.223527       0.641622       0.410286      -1.077234      -0.022081      -0.006848      -0.037234       0.043827       0.007390      -0.005139      -0.002647      -0.013784      -0.012490      -0.010483      -0.002888       0.013372             15.056972      15.101464      -1.483457       8.295461       5.718002      -0.963733      24.351452           0.008437
          208              C       3.580949       8.906218       8.176406      -0.101925      36.903264 0.43399601E+03  0.10204258E+05                                 9.697833                            6.967011       0.007221       1.970066                    0.999642      29.411346      84.705192       0.621115       0.419410      -1.061731      -0.025717      -0.006492      -0.001472       0.026564      -0.009668      -0.006983      -0.002011       0.030134      -0.065149      -0.023368      -0.006134       0.029501             12.996449      12.938645      -0.807613       6.212244       5.374686       0.028450      20.676014          -0.000138
          209              C       2.868091       8.991671       6.971032      -0.149372      38.369534 0.44820114E+03  0.10617137E+05                                 9.938797                            7.068110       0.096554       1.993286                    0.999706      29.959778      86.439097       0.618595       0.417989      -1.063263       0.002292      -0.009483       0.025292       0.027108      -0.006917      -0.028157       0.008134       0.030841       0.068619      -0.028499      -0.016211       0.044710             13.457705      14.764017      -1.030540       7.629903       5.497716      -0.132470      20.111383           0.000094
          210              C       3.706927       8.903684      10.670534       0.615228      24.258686 0.22970482E+03  0.46658078E+04                                 7.818873                            5.404444      -0.004667       2.068300                    0.999484      21.756752      60.717757       0.632392       0.476830      -1.015181       0.033895      -0.023892       0.051784       0.066342       0.002526      -0.005115       0.028640      -0.162298      -0.172978      -0.064807      -0.049945       0.114753             10.682778      11.571495      -0.097404       3.202956       4.593823      -1.095325      15.883015           0.000529
          211              C       4.883198      10.711592      13.723746       0.617819      24.411875 0.23048649E+03  0.46817433E+04                                 7.828160                            5.404790       0.003677       2.070353                    0.999437      21.716867      60.441372       0.634455       0.475273      -1.016861       0.013986      -0.067962      -0.007864       0.069830      -0.026057       0.072935      -0.040423       0.066653       0.108388      -0.067368      -0.045804       0.113172             10.461758       7.977474       1.096722      -2.580157      14.834191       4.161884       8.573610           0.000505
          212              C       4.906558      12.121110      14.278803      -0.021628      41.806174 0.44241224E+03  0.10356821E+05                                10.438233                            6.939241      -0.010941       1.994528                    0.999357      27.381178      76.364761       0.641030       0.408158      -1.078819       0.024630       0.036697       0.024181       0.050379       0.000059      -0.003780      -0.003262       0.007378       0.013028      -0.006950      -0.000581       0.007531             14.845776       9.209461       0.437776      -3.015256      23.425014       8.447627      11.902854           0.008629
          213              C       3.974680      12.510066      15.218330      -0.172085      42.325337 0.47039035E+03  0.11305648E+05                                10.659114                            7.280339      -0.017914       1.950057                    0.999615      30.735957      90.036736       0.603105       0.422548      -1.057808       0.020972       0.003883       0.016049       0.026692       0.012277       0.004844      -0.033760       0.020069      -0.024477      -0.043367       0.014332       0.029035             14.606038       9.107679      -0.655813      -3.140389      21.710235       9.421316      13.000201          -0.000428
          214              C       4.046879      13.775518      15.846494       0.090251      37.877096 0.39499290E+03  0.90438214E+04                                 9.950846                            6.692346      -0.159815       1.965328                    0.999292      26.275411      73.943950       0.629136       0.425205      -1.061288       0.001785      -0.010040       0.011695       0.015517      -0.005423      -0.005483       0.015639      -0.020002       0.009439      -0.013400      -0.009939       0.023338             13.654848       8.990376      -0.558788      -3.478300      19.554283       8.563835      12.419884           0.000108
          215              C      11.320995      -9.083538      16.793675      -0.155673      38.142361 0.44497158E+03  0.10517930E+05                                 9.812353                            7.006598       0.118488       1.996722                    0.999757      30.029441      86.448290       0.626318       0.413727      -1.066363       0.021870       0.002580       0.008127       0.023473       0.030222      -0.018560       0.000039       0.000357      -0.055255      -0.034004      -0.008397       0.042401             12.289909       9.225958      -0.041954      -3.105802      16.320863       6.852776      11.322905           0.000273
          216              C       5.908167      13.026906      13.878824      -0.119418      37.664271 0.45811465E+03  0.10932723E+05                                 9.831588                            7.183180      -0.029334       1.949564                    0.999633      30.218858      88.067900       0.607661       0.422368      -1.058437      -0.009089      -0.012506       0.030030       0.033776      -0.009099      -0.025464       0.002752       0.025489       0.001576      -0.021408      -0.012911       0.034319             12.238785       8.474444       1.380618      -2.467597      17.828075       5.731257      10.413837           0.000106
          217              C       9.017707      -4.955090      19.326270       0.096372      29.476130 0.33789270E+03  0.74656972E+04                                 8.354946                            6.140139       0.149596       2.057598                    0.999660      26.092191      72.940276       0.662530       0.418417      -1.061938       0.018055      -0.008412       0.048497       0.052428      -0.025758      -0.005650       0.000031      -0.059848       0.054720      -0.049019       0.018327       0.030692             10.551527      15.507045       4.940994      -0.791924       7.364220      -1.109533       8.783315          -0.002674
          218              C       7.758254      -5.517058      19.326874      -0.198096      36.639013 0.43847094E+03  0.10300439E+05                                 9.545598                            6.928719       0.234603       2.041771                    0.999789      29.621165      84.318919       0.635031       0.410579      -1.071074       0.004358      -0.008488       0.003158       0.010050      -0.003732       0.017664       0.003020       0.003872       0.063155      -0.019797      -0.009524       0.029321             12.454125      19.516079       6.891120      -1.507582       8.697212      -1.442436       9.149085           0.001604
          219              C      15.426861       5.675730       0.395548       0.120062      40.219102 0.39636735E+03  0.90637169E+04                                10.415463                            6.694733      -0.139056       1.968462                    0.999276      26.068843      72.804037       0.631681       0.424033      -1.064301       0.011023      -0.002951      -0.003628       0.011974      -0.004606       0.001803      -0.006534      -0.011765      -0.036729      -0.013920      -0.001337       0.015257             16.176233      27.382021      10.956895       0.433257      11.343651      -0.476149       9.803028          -0.003860
          220              C      16.162083       5.836784       1.518349      -0.198903      36.365639 0.41084072E+03  0.95128520E+04                                 9.499416                            6.710677       0.197147       2.033252                    0.999794      29.313909      83.336559       0.643544       0.411046      -1.068825       0.008823      -0.004917      -0.006423       0.011970      -0.002870      -0.017750      -0.007867      -0.020965       0.043917      -0.026779       0.002527       0.024251             12.580116      20.016820       7.020362       1.575996       8.575852       0.210905       9.147676           0.001585
          221              C      17.388648       6.399682       1.466589       0.108948      28.939205 0.31443023E+03  0.68251153E+04                                 8.234444                            5.915491       0.192954       2.079864                    0.999743      25.504242      70.724244       0.676132       0.417339      -1.062359       0.006496       0.003677      -0.050685       0.051232      -0.030448       0.010533       0.008680      -0.056791       0.026643      -0.049054       0.011333       0.037721             10.494309      15.454047       5.067795       0.530999       7.227434      -0.277331       8.801447          -0.002387
          222              C      14.077623       5.007019       0.405819       0.060747      41.458787 0.41242206E+03  0.95284674E+04                                10.582138                            6.804679      -0.134850       1.964545                    0.999346      26.770071      75.239829       0.629680       0.421022      -1.065802      -0.007163      -0.013044      -0.001064       0.014919       0.025473      -0.002039       0.002665       0.018122      -0.018648      -0.024542      -0.005603       0.030145             16.591904      27.855275      11.217430       1.284044      12.743957      -1.436747       9.176479          -0.000902
          223              C       4.998279      -6.500180      19.507127      -0.149607      38.292044 0.43472781E+03  0.10232790E+05                                 9.935277                            6.966268       0.071374       1.986782                    0.999701      29.869323      86.264961       0.621606       0.418614      -1.061506      -0.022541      -0.024763       0.003974       0.033721       0.005212      -0.011123      -0.030468      -0.017441       0.040769      -0.024632      -0.016643       0.041276             13.567975      21.246865       8.024843       2.582711      10.897143      -0.803060       8.559917          -0.000010
          224              C       3.811178      -7.262611      19.445297      -0.100031      36.996729 0.42873086E+03  0.10046836E+05                                 9.704476                            6.919589       0.012201       1.972235                    0.999639      29.303434      84.173783       0.624100       0.418800      -1.062425       0.027853      -0.003295       0.010707       0.030021      -0.006579       0.020604       0.001104       0.005212       0.042559      -0.021105      -0.006555       0.027661             12.983010      18.769964       7.929156       1.468358      11.401156      -1.480005       8.777908          -0.000574
          225              C      11.729404       3.489949       0.324656      -0.017373      40.202176 0.43147579E+03  0.10039708E+05                                10.220798                            6.871374      -0.013446       2.000457                    0.999325      27.041181      75.235033       0.641475       0.410357      -1.077165       0.040997       0.015460      -0.001382       0.043837      -0.006678      -0.002569       0.008800      -0.002842       0.015039      -0.010506      -0.002915       0.013421             15.060699      22.496728      10.467865       1.620052      13.246079      -1.247471       9.439289           0.008437
          226              C      12.598151       3.373449       1.406572      -0.101886      36.897734 0.43389183E+03  0.10201204E+05                                 9.696469                            6.965824       0.007227       1.970079                    0.999641      29.410467      84.700365       0.621214       0.419367      -1.061757       0.012805       0.007151      -0.022073       0.026501      -0.001081      -0.007126      -0.018311      -0.028932       0.040285      -0.023513      -0.006049       0.029563             12.994764      19.562028       7.812694       1.469243      10.641599      -1.157422       8.780666          -0.000138
          227              C      13.779660       4.128671       1.451887      -0.149347      38.362059 0.44808080E+03  0.10613381E+05                                 9.936941                            7.066723       0.096680       1.993332                    0.999706      29.957581      86.423949       0.618725       0.417937      -1.063316      -0.016922      -0.016300      -0.013533       0.027114      -0.000996       0.029347      -0.012407       0.020195       0.070985      -0.028423      -0.016319       0.044742             13.455750      19.994409       8.700546       0.124032      11.723580      -1.951804       8.649261           0.000094
          228              C      10.520926       2.591939       0.261618       0.615211      24.261077 0.22972294E+03  0.46663862E+04                                 7.820170                            5.405181      -0.004670       2.068295                    0.999484      21.758103      60.727935       0.632241       0.476922      -1.015106      -0.042311      -0.050844      -0.005129       0.066345      -0.083168      -0.022871       0.025380      -0.042720      -0.128816      -0.064817      -0.049886       0.114703             10.684879      13.768130       5.901536       1.155802       8.562097      -0.561214       9.724411           0.000529
          229              C       6.783682       2.662635       0.217310       0.617859      24.412872 0.23049663E+03  0.46819908E+04                                 7.828325                            5.404891       0.003532       2.070294                    0.999435      21.717078      60.441815       0.634453       0.475270      -1.016865       0.033804      -0.060977      -0.004307       0.069853       0.089664      -0.006277      -0.006949      -0.015988      -0.135201      -0.067486      -0.045621       0.113107             10.462053      12.043107      -6.121144       0.072528       9.222854       0.251845      10.120197           0.000505
          230              C       5.658255       3.665993       0.365741      -0.021614      41.805577 0.44240263E+03  0.10356461E+05                                10.437844                            6.938982      -0.010867       1.994552                    0.999358      27.380494      76.360458       0.641073       0.408136      -1.078842      -0.045262       0.011988       0.018657       0.050403       0.003543       0.004048       0.000345      -0.000070       0.017258      -0.007021      -0.000601       0.007622             14.845262      19.162557     -11.022473       0.461763      14.076388      -0.176668      11.296840           0.008627
          231              C      -3.203533      -7.469353      19.387294      -0.172056      42.322970 0.47036178E+03  0.11304756E+05                                10.658502                            7.279962      -0.017893       1.950065                    0.999613      30.735222      90.032906       0.603142       0.422530      -1.057822      -0.021936      -0.011251       0.010235       0.026693       0.022722      -0.014612       0.015622      -0.031291       0.055832      -0.043545       0.014270       0.029275             14.605049      19.838708     -10.635152       1.759274      13.310552      -1.473569      10.665889          -0.000425
          232              C      -4.337018      -6.630179      19.497459       0.090236      37.878685 0.39500640E+03  0.90442805E+04                                 9.951417                            6.692707      -0.159911       1.965296                    0.999293      26.275798      73.947593       0.629079       0.425237      -1.061260      -0.005442      -0.012595      -0.007289       0.015536      -0.015217       0.008667      -0.003782       0.011175      -0.026273      -0.013438      -0.009842       0.023281             13.655706      18.149067      -9.646324       1.970290      11.985113      -1.549543      10.832937           0.000106
          233              C      -4.981302      -6.126476      18.364387      -0.155681      38.138704 0.44494157E+03  0.10516732E+05                                 9.810763                            7.005773       0.118476       1.996720                    0.999757      30.027373      86.431968       0.626452       0.413657      -1.066439      -0.015155      -0.010457       0.014568       0.023479      -0.016969      -0.016510       0.012417       0.011976       0.095823      -0.033972      -0.008513       0.042484             12.287651      15.769007      -7.513360       1.463878      10.216537      -1.439761      10.877411           0.000275
          234              C       5.223978       4.064139       1.645029      -0.119465      37.666822 0.45813932E+03  0.10933486E+05                                 9.832188                            7.183447      -0.029316       1.949563                    0.999633      30.219642      88.071621       0.607639       0.422376      -1.058429      -0.015578      -0.014823      -0.026040       0.033771      -0.005985       0.015759      -0.014119      -0.008647       0.069670      -0.021583      -0.012816       0.034399             12.239827      15.350218      -7.602061       0.087711      10.618961       0.416582      10.750303           0.000109
          235              C      -0.005530      -1.417094       9.916092       0.096322      29.479324 0.33799491E+03  0.74683718E+04                                 8.355556                            6.141212       0.149600       2.057600                    0.999660      26.092076      72.937250       0.662462       0.418436      -1.061947      -0.041705       0.025080      -0.019672       0.052491      -0.020685      -0.024989      -0.027299       0.007561       0.016054      -0.048911       0.018204       0.030708             10.552031       9.484144       2.353998       3.163194      14.036192       4.482463       8.135757          -0.002678
          236              C       0.678716      -0.448381      10.619983      -0.198020      36.642391 0.43857856E+03  0.10303599E+05                                 9.546509                            6.929857       0.234402       2.041715                    0.999789      29.621487      84.322393       0.634939       0.410613      -1.071052      -0.000038       0.005426      -0.008462       0.010053      -0.012571       0.010768      -0.006726       0.035437      -0.018725      -0.019594      -0.009553       0.029147             12.455044      10.436132       3.868157       3.946159      17.514944       6.270062       9.414057           0.001606
          237              C       0.081309       0.800090      10.820778       0.119985      40.214511 0.39633741E+03  0.90626375E+04                                10.413517                            6.693750      -0.139086       1.968441                    0.999277      26.068446      72.795472       0.631846       0.423941      -1.064385       0.000637      -0.005315      -0.010717       0.011980       0.006143       0.000230      -0.008778      -0.013534       0.025754      -0.014028      -0.001252       0.015280             16.172895      15.408645       8.069347       6.986215      21.406047       8.790572      11.703992          -0.003863
          238              C      -1.156439       0.994384      10.313453      -0.198950      36.377665 0.41104864E+03  0.95185346E+04                                 9.501035                            6.712166       0.197164       2.033247                    0.999794      29.313303      83.329032       0.643526       0.411020      -1.068880       0.004670      -0.004574      -0.009981       0.011932      -0.015531      -0.014351      -0.003004      -0.024635      -0.023608      -0.026752       0.002532       0.024220             12.582577      13.458887       5.012161       5.418581      14.701860       5.642793       9.586983           0.001586
          239              C      -1.788393       0.011021       9.636953       0.109104      28.929487 0.31433806E+03  0.68224905E+04                                 8.231883                            5.914078       0.193018       2.079915                    0.999743      25.500685      70.706949       0.676319       0.417262      -1.062428       0.037487      -0.034792      -0.003167       0.051243      -0.010944      -0.018329      -0.032084       0.035393       0.044662      -0.048849       0.011202       0.037647             10.490496      10.856484       2.828471       3.698037      12.683715       4.200481       7.931289          -0.002392
          240              C       0.837909       1.887870      11.536349       0.060822      41.454171 0.41237914E+03  0.95270673E+04                                10.580506                            6.803824      -0.134902       1.964534                    0.999347      26.768392      75.229352       0.629800       0.420960      -1.065859       0.009383       0.011426      -0.001710       0.014884       0.014659       0.007239       0.015804      -0.008304      -0.053556      -0.024541      -0.005663       0.030205             16.588266      15.160687       8.894608       7.803749      22.363897       7.782190      12.240213          -0.000900
          241              C       1.915000       1.612184      12.305896      -0.149721      38.299323 0.43480781E+03  0.10235449E+05                                 9.937149                            6.967203       0.071534       1.986804                    0.999702      29.873374      86.288339       0.621506       0.418650      -1.061452       0.015928       0.029512       0.004129       0.033789      -0.016317       0.003277      -0.010089      -0.055042      -0.043261      -0.024813      -0.016410       0.041223             13.570639      13.801391       6.574053       6.463059      16.677739       4.682914      10.232787          -0.000012
          242              C       2.720602       2.644382      12.834972      -0.100013      36.989793 0.42861367E+03  0.10043659E+05                                 9.703809                            6.918850       0.012279       1.972258                    0.999638      29.304252      84.181330       0.624090       0.418825      -1.062382      -0.016464      -0.004747      -0.024659       0.030028      -0.009104       0.013458      -0.009033       0.033316       0.000403      -0.020977      -0.006632       0.027608             12.982112      12.622887       5.797491       5.208397      17.485824       3.808095       8.837624          -0.000572
          243              C       2.402084       3.959360      12.577785      -0.017369      40.195182 0.43141349E+03  0.10037683E+05                                10.218790                            6.870284      -0.013315       2.000502                    0.999325      27.039682      75.223508       0.641622       0.410286      -1.077234      -0.019813      -0.030425      -0.024547       0.043827      -0.004379      -0.007888       0.001274       0.015080       0.010191      -0.010484      -0.002888       0.013372             15.056970      14.943275       7.869909       6.198372      20.686032       5.228036       9.541602           0.008437
          244              C       1.284048       4.252139      11.801189      -0.101925      36.903240 0.43399598E+03  0.10204257E+05                                 9.697829                            6.967011       0.007221       1.970066                    0.999642      29.411342      84.705174       0.621115       0.419410      -1.061731       0.010430      -0.023589      -0.006358       0.026564      -0.013994      -0.004141      -0.014048      -0.030770      -0.030980      -0.023368      -0.006133       0.029501             12.996443      12.758923       5.720244       5.457883      17.005876       4.482268       9.224531          -0.000136
          245              C       0.497191       3.217847      11.272516      -0.149372      38.369511 0.44820121E+03  0.10617138E+05                                 9.938792                            7.068110       0.096554       1.993286                    0.999706      29.959774      86.439065       0.618596       0.417989      -1.063263       0.024357       0.011043       0.004433       0.027108      -0.016461       0.030826      -0.010388       0.025850      -0.022142      -0.028499      -0.016211       0.044710             13.457697      11.894790       6.108567       4.929367      19.442014       4.842449       9.036286           0.000093
          246              C       3.279711       5.091323      13.046038       0.615228      24.258689 0.22970482E+03  0.46658076E+04                                 7.818873                            5.404444      -0.004664       2.068301                    0.999484      21.756747      60.717735       0.632392       0.476830      -1.015181       0.042246       0.050887       0.005200       0.066342      -0.000731      -0.054813      -0.019771       0.016307       0.278619      -0.064808      -0.049945       0.114753             10.682779      11.964442       2.961486       3.586698      13.616435       2.877197       6.467460           0.000529
          247              C       4.528336       6.780396      16.138322       0.617819      24.411884 0.23048661E+03  0.46817458E+04                                 7.828161                            5.404790       0.003680       2.070354                    0.999437      21.716867      60.441360       0.634455       0.475273      -1.016861       0.020954       0.022242      -0.062789       0.069830       0.069945       0.012040       0.019000      -0.069338      -0.193557      -0.067368      -0.045804       0.113172             10.461760       8.443889      -2.617945      -0.480432       6.068031      -0.530756      16.873361           0.000506
          248              C       4.309311       6.727737      17.636531      -0.021628      41.806188 0.44241229E+03  0.10356823E+05                                10.438236                            6.939241      -0.010941       1.994528                    0.999357      27.381184      76.364784       0.641030       0.408158      -1.078819      -0.005765       0.024086       0.043871       0.050379      -0.001595       0.003241      -0.000805       0.006563      -0.018402      -0.006950      -0.000581       0.007531             14.845781       9.439937      -2.748707      -0.345314       7.237053      -1.319018      27.860354           0.008628
          249              C       5.203706       6.055545      18.443134      -0.172085      42.325326 0.47038979E+03  0.11305631E+05                                10.659112                            7.280334      -0.017914       1.950058                    0.999615      30.735950      90.036713       0.603105       0.422548      -1.057808       0.004283       0.023759       0.011387       0.026692       0.000850      -0.021166       0.006363       0.008288      -0.107227      -0.043367       0.014332       0.029034             14.606041       8.754047      -2.516796       1.598289       7.372259      -1.702756      27.691818          -0.000427
          250              C       5.096007       6.094046      19.853130       0.090251      37.877123 0.39499298E+03  0.90438239E+04                                 9.950851                            6.692347      -0.159815       1.965328                    0.999292      26.275414      73.943965       0.629136       0.425205      -1.061288       0.013687       0.006732      -0.002848       0.015517      -0.000800       0.007696      -0.005168       0.004504       0.061954      -0.013400      -0.009939       0.023338             13.654862       8.749551      -2.818061       1.865603       7.027830      -1.698319      25.187206           0.000107
          251              C      14.220404      17.035323       0.530083      -0.155674      38.142456 0.44497273E+03  0.10517964E+05                                 9.812370                            7.006608       0.118486       1.996721                    0.999757      30.029475      86.448437       0.626317       0.413727      -1.066363      -0.001870       0.022536       0.006297       0.023474      -0.030848      -0.016819       0.011972       0.022885       0.006606      -0.034004      -0.008397       0.042401             12.289936       8.602720      -2.889094       1.719883       7.261001      -1.077549      21.006088           0.000274
          252              C       3.221871       7.405639      18.220991      -0.119419      37.664295 0.45811508E+03  0.10932736E+05                                 9.831592                            7.183184      -0.029334       1.949563                    0.999633      30.218870      88.067948       0.607661       0.422368      -1.058437       0.033445       0.002184       0.004185       0.033776      -0.019183       0.013692      -0.017021       0.008218      -0.021723      -0.021408      -0.012911       0.034319             12.238791       9.211091      -2.566874      -0.312283       6.567339      -0.150836      20.937942           0.000107
          253              C       0.544375      18.477861       0.813653       0.096335      29.479000 0.33794793E+03  0.74670905E+04                                 8.355395                            6.140727       0.149659       2.057615                    0.999660      26.091756      72.935684       0.662496       0.418428      -1.061949      -0.013961       0.014258      -0.048518       0.052462      -0.001218      -0.001796       0.005488       0.078929       0.054786      -0.049058       0.018411       0.030647             10.551894       5.163765       1.283717       0.781785      17.709030       1.114420       8.782888          -0.002678
          254              C       0.434359      17.103115       0.813049      -0.198076      36.636055 0.43844469E+03  0.10299651E+05                                 9.544909                            6.928463       0.234434       2.041725                    0.999789      29.620945      84.317112       0.635050       0.410573      -1.071080      -0.009456       0.001318      -0.003132       0.010048      -0.004103       0.003173      -0.017481       0.001578       0.063126      -0.019607      -0.009610       0.029216             12.452622       5.567474       1.959108       0.857125      22.642068       1.899943       9.148324           0.001606
          255              C      -8.013044       4.808949      19.744375       0.120072      40.216449 0.39636555E+03  0.90634906E+04                                10.414205                            6.694290      -0.139066       1.968460                    0.999275      26.067686      72.795473       0.631774       0.423979      -1.064355      -0.006452       0.009414       0.003651       0.011983       0.000115       0.006812       0.000552       0.014961      -0.036772      -0.013962      -0.001335       0.015297             16.173444       6.237927       3.480565       0.593015      32.480429      -0.252054       9.801976          -0.003863
          256              C      -8.106286       5.555787      18.621574      -0.198963      36.373674 0.41093061E+03  0.95151889E+04                                 9.500122                            6.710923       0.197064       2.033215                    0.999794      29.313587      83.329182       0.643621       0.410986      -1.068894      -0.007568       0.006650       0.006450       0.011963       0.004279       0.001589       0.019536       0.020003       0.043795      -0.026916       0.002549       0.024367             12.581691       5.434780       1.864953       0.326161      23.162479      -1.559212       9.147813           0.001586
          257              C      -7.984430       6.899837      18.673334       0.109070      28.925984 0.31422727E+03  0.68196418E+04                                 8.231117                            5.912773       0.193213       2.079973                    0.999743      25.501548      70.712360       0.676423       0.417224      -1.062427       0.001311       0.007343       0.050684       0.051230      -0.005855      -0.004587      -0.012641       0.082305       0.026609      -0.048905       0.011266       0.037639             10.489781       4.953795       1.355108       0.438136      17.715587      -0.411776       8.799962          -0.002391
          258              C      -8.193770       3.313972      19.734104       0.060742      41.456934 0.41243419E+03  0.95286179E+04                                10.580964                            6.804313      -0.134895       1.964525                    0.999346      26.769203      75.231719       0.629775       0.420964      -1.065861      -0.009924      -0.011061       0.000998       0.014894       0.014144      -0.003162       0.001104      -0.046118      -0.018577      -0.024564      -0.005585       0.030149             16.588870       7.371584       3.974077       1.782965      33.218333      -0.733333       9.176693          -0.000904
          259              C       0.427440      14.173275       0.632796      -0.149443      38.277606 0.43449911E+03  0.10226254E+05                                 9.932331                            6.963909       0.071346       1.986810                    0.999701      29.867265      86.259462       0.621770       0.418551      -1.061526      -0.015799      -0.029474      -0.003935       0.033672       0.009543       0.025188       0.020818       0.006934       0.040946      -0.024855      -0.016681       0.041536             13.563067       7.002245       2.989557       1.619451      25.127993      -2.163251       8.558964          -0.000009
          260              C       0.104309      12.799925       0.694626      -0.099929      37.003220 0.42879834E+03  0.10048929E+05                                 9.706603                            6.920888       0.011901       1.972163                    0.999638      29.303380      84.178948       0.623933       0.418892      -1.062354      -0.012374       0.025101      -0.010621       0.029933      -0.006814       0.006008      -0.019659       0.004204       0.042740      -0.020994      -0.006681       0.027675             12.986557       7.238316       3.854612       1.885220      22.942685      -0.888680       8.778671          -0.000575
          261              C      -8.841347       0.594364      19.815267      -0.017421      40.204770 0.43148897E+03  0.10040096E+05                                10.221199                            6.871402      -0.013196       2.000528                    0.999323      27.041840      75.237285       0.641484       0.410348      -1.077171       0.000911       0.043814       0.001381       0.043845      -0.004298      -0.009087      -0.000406       0.010615       0.015110      -0.010442      -0.002941       0.013384             15.061701       7.695056       5.235515       1.716123      28.050732      -1.111101       9.439316           0.008438
          262              C      -9.240778       1.374574      18.733351      -0.101894      36.900907 0.43394506E+03  0.10202749E+05                                 9.697175                            6.966437       0.007046       1.970023                    0.999643      29.411012      84.702611       0.621163       0.419390      -1.061745       0.002451       0.014454       0.022099       0.026520       0.008228       0.015004       0.013001       0.023813       0.040262      -0.023571      -0.006159       0.029729             12.995726       6.722501       3.273168       1.580668      23.483751      -1.000432       8.780926          -0.000139
          263              C      -8.922580       2.740250      18.688036      -0.149411      38.365713 0.44812821E+03  0.10614759E+05                                 9.937266                            7.066903       0.096605       1.993299                    0.999706      29.958963      86.428295       0.618744       0.417914      -1.063333      -0.009728      -0.021425       0.013527       0.027141      -0.007153       0.021609      -0.023371      -0.014456       0.070966      -0.028488      -0.016211       0.044699             13.455943       7.174106       4.167500       1.881630      24.543864       0.532570       8.649858           0.000095
          264              C      -9.285178      -0.844334      19.878305       0.615251      24.261180 0.22971712E+03  0.46662446E+04                                 7.820307                            5.405152      -0.004844       2.068246                    0.999484      21.757724      60.726978       0.632235       0.476929      -1.015101      -0.033818      -0.056850       0.005114       0.066345      -0.051240      -0.031457       0.013246       0.137762      -0.128792      -0.064859      -0.049805       0.114663             10.685315       5.431458       2.954407       0.914527      16.899926      -0.902125       9.724560           0.000529
          265              C      -7.972790      -4.344280      19.922613       0.617793      24.413844 0.23050476E+03  0.46822267E+04                                 7.828688                            5.405091       0.003573       2.070299                    0.999436      21.717764      60.445425       0.634419       0.475289      -1.016849      -0.068757       0.011515       0.004315       0.069848       0.074764       0.004548       0.008379      -0.100244      -0.135253      -0.067469      -0.045658       0.113127             10.462610      13.384332      -5.647634      -0.212727       7.882852      -0.152523      10.120646           0.000505
          266              C      -6.651677      -5.070898      19.774182      -0.021594      41.805224 0.44239605E+03  0.10356292E+05                                10.437930                            6.939013      -0.010979       1.994521                    0.999358      27.380279      76.360356       0.641058       0.408146      -1.078833       0.026384      -0.038673      -0.018632       0.050387       0.002786       0.001112      -0.003823      -0.004425       0.017257      -0.007043      -0.000495       0.007538             14.845537      21.570230     -10.171897       0.321283      11.669735      -0.376785      11.296647           0.008628
          267              C       2.247604       6.117471       0.752629      -0.172080      42.323903 0.47037603E+03  0.11305155E+05                                10.658577                            7.279998      -0.017829       1.950084                    0.999614      30.735292      90.032566       0.603151       0.422521      -1.057830      -0.003308      -0.024440      -0.010212       0.026693       0.027505      -0.019436       0.008762      -0.004226       0.055834      -0.043545       0.014479       0.029066             14.605314      20.721137     -10.323715       1.976463      12.428997      -1.167825      10.665807          -0.000428
          268              C       3.416608       5.328528       0.642464       0.090248      37.879730 0.39501761E+03  0.90446345E+04                                 9.951792                            6.692918      -0.159963       1.965282                    0.999292      26.276008      73.949473       0.629051       0.425251      -1.061247      -0.010044      -0.009314       0.007278       0.015512      -0.015373       0.006521      -0.006853       0.010474      -0.026295      -0.013379      -0.009942       0.023321             13.656281      18.733652      -9.440074       2.118407      11.401341      -1.341374      10.833849           0.000108
          269              C       4.106278       4.889011       1.775536      -0.155641      38.133130 0.44483881E+03  0.10513924E+05                                 9.810168                            7.005095       0.118407       1.996706                    0.999758      30.027608      86.437223       0.626451       0.413672      -1.066406      -0.004835      -0.017819      -0.014554       0.023510      -0.016975      -0.017139       0.011542       0.012109       0.095806      -0.033994      -0.008498       0.042492             12.286908      15.554285      -7.587867       1.844346      10.428631      -0.899257      10.877808           0.000273
          270              C      -6.131561      -5.347650      18.494894      -0.119448      37.663126 0.45810198E+03  0.10932263E+05                                 9.831172                            7.182942      -0.029298       1.949577                    0.999633      30.218494      88.064045       0.607693       0.422351      -1.058455      -0.008718      -0.019622       0.026052       0.033760      -0.001931       0.018675      -0.009995       0.014323       0.069629      -0.021538      -0.012890       0.034428             12.238318      15.920544      -7.398400      -0.362729      10.045129      -0.221874      10.749280           0.000106
          271              C       6.887873      11.150156      10.223831       0.096358      29.479706 0.33798575E+03  0.74681886E+04                                 8.355987                            6.141385       0.149798       2.057663                    0.999660      26.091830      72.938879       0.662405       0.418471      -1.061915       0.037552      -0.030921       0.019598       0.052444      -0.018464       0.017518       0.032780       0.020116       0.015994      -0.049058       0.018219       0.030839             10.552711      12.051972       3.261438      -3.172072      11.469880      -4.476709       8.136283          -0.002678
          272              C       7.573096      12.118158       9.519940      -0.198045      36.640184 0.43855009E+03  0.10302617E+05                                 9.545682                            6.929291       0.234478       2.041743                    0.999789      29.619812      84.312443       0.635021       0.410572      -1.071093       0.005147       0.001812       0.008450       0.010059      -0.020918       0.010070      -0.007732      -0.011770      -0.018641      -0.019733      -0.009376       0.029109             12.454094      14.295893       5.233024      -4.596071      13.652768      -5.810209       9.413621           0.001606
          273              C       8.949298      11.971065       9.319145       0.120043      40.216029 0.39632339E+03  0.90624846E+04                                10.414956                            6.694332      -0.139101       1.968448                    0.999274      26.068785      72.803598       0.631702       0.424030      -1.064300      -0.005209      -0.001155       0.010685       0.011943       0.009057       0.008393       0.002790       0.002821       0.025757      -0.014043      -0.001322       0.015365             16.176030      15.669116       8.162608      -5.960314      21.152193      -9.519827      11.706780          -0.003863
          274              C       9.545066      10.868878       9.826470      -0.198908      36.375760 0.41099493E+03  0.95171100E+04                                 9.501291                            6.711984       0.197356       2.033318                    0.999793      29.313142      83.331505       0.643489       0.411052      -1.068845      -0.005863       0.002842       0.010041       0.011970      -0.004340      -0.001793       0.014690       0.038641      -0.023682      -0.026901       0.002722       0.024179             12.583735      11.412401       4.289473      -3.514053      16.750572      -6.991540       9.588234           0.001586
          275              C       8.828599       9.945294      10.502970       0.108999      28.929869 0.31430688E+03  0.68218430E+04                                 8.232271                            5.913824       0.193078       2.079910                    0.999744      25.503336      70.721166       0.676307       0.417267      -1.062393      -0.045265       0.023740       0.003157       0.051210      -0.019678       0.024296       0.028121      -0.013881       0.044765      -0.049077       0.011231       0.037846             10.491336      10.702252       2.772800      -2.726899      12.839961      -4.887929       7.931794          -0.002390
          276              C       9.722662      13.046972       8.603574       0.060711      41.463430 0.41244347E+03  0.95292752E+04                                10.583668                            6.805387      -0.134820       1.964551                    0.999347      26.771505      75.249985       0.629561       0.421088      -1.065739       0.007657       0.012699       0.001692       0.014925       0.013994      -0.012444      -0.012068      -0.011979      -0.053547      -0.024506      -0.005656       0.030162             16.594428      15.977752       9.185082      -4.737720      21.560467      -9.956287      12.245065          -0.000902
          277              C       9.103706      13.970555       7.834027      -0.149694      38.284181 0.43456768E+03  0.10228482E+05                                 9.934157                            6.964814       0.071513       1.986811                    0.999702      29.872423      86.282765       0.621669       0.418594      -1.061477       0.022530       0.024857      -0.004091       0.033797       0.004610       0.010734       0.000419       0.063250      -0.043322      -0.024754      -0.016495       0.041249             13.566496      12.224431       6.015228      -2.259406      18.246055      -7.651150      10.229003          -0.000010
          278              C       9.808335      15.074138       7.304951      -0.099923      36.983819 0.42849307E+03  0.10040219E+05                                 9.703004                            6.917937       0.012051       1.972208                    0.999638      29.303180      84.178203       0.624117       0.418833      -1.062367       0.000953      -0.017055       0.024617       0.029963      -0.017596       0.013170      -0.009535      -0.014505       0.000340      -0.021145      -0.006492       0.027638             12.981582      13.301277       6.037536      -1.854285      16.806415      -6.179834       8.837054          -0.000574
          279              C      11.154284      15.212161       7.562138      -0.017383      40.201326 0.43145899E+03  0.10039216E+05                                10.220739                            6.871255      -0.013289       2.000510                    0.999324      27.040880      75.233738       0.641478       0.410359      -1.077164      -0.022084      -0.028833       0.024519       0.043820      -0.008158      -0.003745       0.007094      -0.006249       0.010247      -0.010529      -0.002877       0.013406             15.060646      15.105728       7.928502      -2.864066      20.532600      -7.588464       9.543611           0.008437
          280              C      11.803004      14.255672       8.338734      -0.101873      36.899642 0.43394068E+03  0.10202532E+05                                 9.696851                            6.966302       0.007193       1.970069                    0.999642      29.409621      84.695755       0.621188       0.419378      -1.061761      -0.025669       0.001948       0.006347       0.026514      -0.001254       0.012007       0.008781       0.041507      -0.031179      -0.023602      -0.005997       0.029599             12.995226      12.937666       5.783266      -2.406490      16.824319      -6.639121       9.223693          -0.000138
          281              C      11.090153      13.169066       8.867407      -0.149355      38.363822 0.44811902E+03  0.10614567E+05                                 9.937280                            7.067039       0.096743       1.993352                    0.999706      29.957962      86.427642       0.618706       0.417939      -1.063309       0.002244       0.026651      -0.004445       0.027112      -0.020926       0.020166      -0.025369       0.000594      -0.022165      -0.028317      -0.016301       0.044618             13.455713      14.761804       7.121833      -2.921952      16.570298      -6.260663       9.035036           0.000094
          282              C      11.928965      16.416906       7.093885       0.615211      24.260158 0.22971424E+03  0.46661352E+04                                 7.819779                            5.404935      -0.004498       2.068352                    0.999484      21.757657      60.724927       0.632284       0.476897      -1.015126       0.033874       0.056810      -0.005203       0.066347      -0.005681       0.000456       0.058366      -0.011759       0.278607      -0.064875      -0.049937       0.114812             10.684329      11.573432       2.823326      -1.517611      14.011307      -4.341261       6.468248           0.000528
          283              C      13.105195      18.157082       4.001601       0.617797      24.413897 0.23050744E+03  0.46822824E+04                                 7.828592                            5.405056       0.003552       2.070295                    0.999436      21.717947      60.445421       0.634434       0.475277      -1.016858       0.014015       0.027179       0.062808       0.069856       0.076189      -0.013754      -0.017543      -0.033954      -0.193542      -0.067314      -0.045798       0.113112             10.462420       7.977945      -2.783065       0.340140       6.534857       0.630210      16.874457           0.000505
          284              C      13.128535      17.933002       2.503392      -0.021600      41.802624 0.44237538E+03  0.10355663E+05                                10.437328                            6.938732      -0.011059       1.994501                    0.999358      27.380305      76.359310       0.641089       0.408132      -1.078845       0.024645       0.002576      -0.043878       0.050392      -0.003321       0.001923      -0.002670      -0.003102      -0.018407      -0.006931      -0.000593       0.007524             14.844345       9.208768      -2.830009       1.127958       7.467002       0.765851      27.857265           0.008628
          285              C      12.196647      18.552171       1.696789      -0.172078      42.323252 0.47036931E+03  0.11304924E+05                                10.658367                            7.279911      -0.017958       1.950040                    0.999614      30.735726      90.032803       0.603161       0.422517      -1.057836       0.020957       0.011949      -0.011410       0.026686      -0.001926      -0.012889       0.018056      -0.007464      -0.107201      -0.043404       0.014319       0.029085             14.604828       9.107185      -2.391654       2.137522       7.018164      -0.938557      27.689134          -0.000427
          286              C      12.268827      18.463438       0.286793       0.090242      37.875185 0.39497761E+03  0.90433039E+04                                 9.950139                            6.691989      -0.159974       1.965282                    0.999293      26.274875      73.939622       0.629191       0.425176      -1.061315       0.001783       0.015146       0.002814       0.015508      -0.002032       0.007489      -0.005483      -0.002481       0.061957      -0.013412      -0.009932       0.023344             13.653715       8.989544      -2.732528       2.222509       6.786444      -1.192091      25.185158           0.000107
          287              C       3.099043       7.457977      19.609840      -0.155671      38.143129 0.44500522E+03  0.10518768E+05                                 9.812230                            7.006778       0.118450       1.996716                    0.999758      30.028615      86.441913       0.626330       0.413717      -1.066385       0.021896       0.005736      -0.006316       0.023499      -0.031201      -0.016796       0.012049       0.020910       0.006589      -0.034004      -0.008424       0.042428             12.289612       9.225415      -2.668334       1.589945       6.637530      -1.262519      21.005890           0.000274
          288              C      14.130136      17.133706       1.918932      -0.119436      37.666802 0.45813878E+03  0.10933552E+05                                 9.832432                            7.183587      -0.029319       1.949565                    0.999633      30.220030      88.075212       0.607610       0.422393      -1.058410      -0.009129       0.032251      -0.004222       0.033783      -0.017519       0.020774      -0.007077       0.017729      -0.021686      -0.021630      -0.012753       0.034383             12.240178       8.474952      -2.827476       0.037776       7.304487       0.345322      20.941095           0.000107
          289              C       0.795691       7.586999      14.768203       0.096358      29.479738 0.33798601E+03  0.74681952E+04                                 8.355991                            6.141386       0.149800       2.057664                    0.999660      26.091831      72.938876       0.662405       0.418471      -1.061915       0.018060       0.046215      -0.016980       0.052444       0.007993       0.025235       0.001251      -0.057870       0.060535      -0.049058       0.018219       0.030839             10.552718      15.509880      -3.155274      -3.884165       9.388665      -0.059622       6.759610          -0.002677
          290              C      -0.463755       7.868510      15.254582      -0.198045      36.640184 0.43854995E+03  0.10302612E+05                                 9.545680                            6.929289       0.234479       2.041743                    0.999789      29.619807      84.312414       0.635021       0.410572      -1.071093       0.004329       0.006990       0.005794       0.010059       0.017137      -0.005492      -0.015816      -0.018618      -0.004516      -0.019733      -0.009376       0.029109             12.454092      19.517069      -4.750862      -5.214308      10.283925       0.525956       7.561283           0.001606
          291              C      -1.017095       9.132559      15.026799       0.120043      40.216045 0.39632351E+03  0.90624879E+04                                10.414959                            6.694334      -0.139102       1.968448                    0.999274      26.068783      72.803590       0.631702       0.424030      -1.064300       0.011005      -0.001635       0.004342       0.011943       0.003853       0.003135       0.013879       0.000818       0.000856      -0.014043      -0.001322       0.015365             16.176036      27.383836      -5.101327      -9.706858      10.597672       0.905141      10.546600          -0.003863
          292              C      -0.281882      10.024399      14.325930      -0.198908      36.375745 0.41099482E+03  0.95171066E+04                                 9.501287                            6.711982       0.197356       2.033318                    0.999793      29.313143      83.331499       0.643489       0.411052      -1.068845       0.008813      -0.003103       0.007482       0.011970      -0.013898       0.011530      -0.000861      -0.036362      -0.002346      -0.026901       0.002722       0.024179             12.583730      20.025352      -2.142878      -6.872532       8.820582      -0.353204       8.905256           0.001586
          293              C       0.944677       9.698120      13.864323       0.108999      28.929840 0.31430649E+03  0.68218322E+04                                 8.232265                            5.913819       0.193081       2.079911                    0.999744      25.503328      70.721128       0.676308       0.417267      -1.062394       0.006475      -0.045721       0.022138       0.051210       0.024367       0.021192       0.002301      -0.037955       0.083080      -0.049077       0.011231       0.037846             10.491326      15.448680      -2.069854      -4.653955       8.645371      -0.544547       7.379926          -0.002391
          294              C      -2.366325       9.475814      15.600787       0.060711      41.463408 0.41244312E+03  0.95292651E+04                                10.583663                            6.805384      -0.134819       1.964551                    0.999347      26.771497      75.249946       0.629562       0.421088      -1.065739      -0.007156       0.005591       0.011844       0.014925      -0.014498      -0.021030      -0.001180       0.020676      -0.011183      -0.024506      -0.005656       0.030162             16.594419      27.859504      -4.494678     -10.358448      11.314369       2.262333      10.609385          -0.000900
          295              C      -3.223720       8.516182      16.015871      -0.149693      38.284136 0.43456684E+03  0.10228457E+05                                 9.934146                            6.964805       0.071515       1.986812                    0.999702      29.872402      86.282656       0.621670       0.418594      -1.061477      -0.022567       0.015918       0.019482       0.033797      -0.012206       0.001146       0.010331      -0.052453      -0.064651      -0.024754      -0.016495       0.041249             13.566481      21.242226      -1.776035      -8.239698       9.841386       1.414012       9.615830          -0.000011
          296              C      -4.410811       8.843858      16.707073      -0.099922      36.983841 0.42849305E+03  0.10040219E+05                                 9.703007                            6.917937       0.012050       1.972208                    0.999638      29.303191      84.178248       0.624117       0.418833      -1.062367       0.027822       0.010847      -0.002461       0.029963       0.021198      -0.004503      -0.010769      -0.011824      -0.008497      -0.021145      -0.006493       0.027638             12.981588      18.767901      -2.691872      -7.600589      10.714554       1.875310       9.462308          -0.000572
          297              C      -4.714526      10.164072      16.955197      -0.017382      40.201300 0.43145870E+03  0.10039208E+05                                10.220737                            6.871255      -0.013295       2.000508                    0.999324      27.040874      75.233737       0.641478       0.410359      -1.077164       0.040973      -0.008938      -0.012711       0.043820       0.001155       0.007140      -0.006955       0.000199       0.024181      -0.010529      -0.002877       0.013406             15.060640      22.495690      -3.831838      -9.874959      11.472525       2.272667      11.213704           0.008435
          298              C      -3.845786      11.159285      16.515140      -0.101873      36.899617 0.43394059E+03  0.10202529E+05                                 9.696847                            6.966301       0.007200       1.970071                    0.999642      29.409612      84.695723       0.621188       0.419378      -1.061761       0.012821      -0.022694       0.004860       0.026515      -0.005641       0.004609       0.006844      -0.049046      -0.019984      -0.023603      -0.005997       0.029599             12.995217      19.563442      -2.633126      -7.501129      10.247575       1.384054       9.174635          -0.000136
          299              C      -2.664285      10.820912      15.838438      -0.149356      38.363868 0.44812002E+03  0.10614596E+05                                 9.937286                            7.067045       0.096744       1.993352                    0.999706      29.957989      86.427722       0.618706       0.417939      -1.063309      -0.016940      -0.003609       0.020856       0.027110       0.025896      -0.013680      -0.013363      -0.024773      -0.063813      -0.028316      -0.016301       0.044617             13.455719      19.993835      -4.241580      -7.596542      11.108608       2.306527       9.264713           0.000093
          300              C      -5.922994      10.558493      17.764419       0.615210      24.260266 0.22971537E+03  0.46661635E+04                                 7.819801                            5.404948      -0.004495       2.068352                    0.999484      21.757702      60.725074       0.632284       0.476897      -1.015126      -0.042319       0.020967       0.046597       0.066346       0.021775       0.083549       0.024562       0.043597       0.130036      -0.064875      -0.049937       0.114812             10.684363      13.766932      -1.950459      -5.688082       9.920133      -0.222426       8.366024           0.000530
          301              C      -9.660238      10.484772      17.725348       0.617794      24.414027 0.23050874E+03  0.46823153E+04                                 7.828618                            5.405071       0.003553       2.070294                    0.999436      21.718006      60.445616       0.634434       0.475277      -1.016858       0.033798       0.026814       0.054940       0.069855      -0.050258      -0.074408       0.036383       0.034730       0.016815      -0.067314      -0.045797       0.113111             10.462457      12.043510       3.123452       5.264913       9.678376      -0.514644       9.665484           0.000505
          302              C     -10.785677      10.111630      16.782195      -0.021599      41.802620 0.44237541E+03  0.10355664E+05                                10.437328                            6.938733      -0.011063       1.994500                    0.999358      27.380304      76.359314       0.641089       0.408132      -1.078845      -0.045256       0.010140      -0.019707       0.050391       0.001753      -0.005010      -0.003803      -0.006243      -0.001145      -0.006930      -0.000593       0.007523             14.844341      19.161324       5.910540       9.314208      12.144059       1.291667      13.227641           0.008629
          303              C     -11.425520       8.896999      16.915119      -0.172077      42.323311 0.47037003E+03  0.11304946E+05                                10.658379                            7.279918      -0.017962       1.950039                    0.999614      30.735741      90.032879       0.603160       0.422517      -1.057836      -0.021934       0.014474       0.004643       0.026686      -0.024014      -0.012190      -0.012914      -0.026981       0.068708      -0.043404       0.014319       0.029085             14.604846      19.838512       6.841020       8.330530      12.603081       1.881942      11.372947          -0.000427
          304              C     -12.559016       8.572810      16.133287       0.090242      37.875172 0.39497718E+03  0.90432919E+04                                 9.950137                            6.691985      -0.159974       1.965282                    0.999293      26.274874      73.939618       0.629191       0.425176      -1.061315      -0.005437      -0.000031       0.014524       0.015509       0.015117       0.008894       0.005249       0.013540      -0.019200      -0.013412      -0.009931       0.023343             13.653711      18.146352       6.528389       7.367587      12.461186       1.273450      10.353594           0.000107
          305              C      11.462802       7.339691      16.263592      -0.155671      38.143116 0.44500456E+03  0.10518749E+05                                 9.812227                            7.006772       0.118450       1.996716                    0.999758      30.028604      86.441872       0.626331       0.413717      -1.066385      -0.015159       0.017865       0.001810       0.023500      -0.005790       0.023099      -0.029400      -0.017684       0.006957      -0.034004      -0.008425       0.042428             12.289611      15.771975       5.025624       5.775917      11.960722       0.434223       9.136137           0.000273
          306              C     -11.219968      11.020444      15.797756      -0.119436      37.666795 0.45813903E+03  0.10933559E+05                                 9.832430                            7.183588      -0.029320       1.949564                    0.999633      30.220042      88.075249       0.607610       0.422393      -1.058410      -0.015608      -0.015201       0.025819       0.033783       0.016694      -0.002549      -0.005977      -0.043804      -0.035620      -0.021630      -0.012753       0.034383             12.240172      15.350762       3.877363       6.539776      10.357174      -0.265051      11.012579           0.000108
          307              C      -8.227524      -2.331437      16.409204       0.096336      29.478898 0.33794659E+03  0.74670528E+04                                 8.355373                            6.140713       0.149669       2.057618                    0.999660      26.091713      72.935500       0.662497       0.418428      -1.061950      -0.041683      -0.029545      -0.011911       0.052462      -0.011276       0.030532       0.008723      -0.024895      -0.081388      -0.049058       0.018411       0.030647             10.551864       9.484278       1.562718      -3.619543       5.728696       0.314083      16.442620          -0.002675
          308              C      -7.543294      -2.206218      15.218330      -0.198076      36.636049 0.43844463E+03  0.10299649E+05                                 9.544907                            6.928462       0.234433       2.041725                    0.999789      29.620940      84.317087       0.635051       0.410573      -1.071080      -0.000026      -0.010039      -0.000425       0.010048       0.015620       0.005622      -0.000098       0.023386      -0.055082      -0.019606      -0.009610       0.029216             12.452620      10.435530       1.483854      -5.321466       6.008211       0.372717      20.914120           0.001605
          309              C      16.525384      -2.656571      14.036721       0.120073      40.216442 0.39636557E+03  0.90634915E+04                                10.414205                            6.694291      -0.139067       1.968459                    0.999275      26.067687      72.795488       0.631774       0.423979      -1.064355       0.000693      -0.006598       0.009979       0.011983      -0.002879      -0.005360       0.001823      -0.025713      -0.010802      -0.013962      -0.001336       0.015297             16.173444      15.410525       2.016277     -10.480752       6.517087      -0.193854      26.592720          -0.003861
          310              C      15.287637      -3.193073      14.122114      -0.198963      36.373675 0.41093074E+03  0.95151933E+04                                 9.500124                            6.710925       0.197063       2.033215                    0.999794      29.313588      83.329204       0.643620       0.410986      -1.068894       0.004655      -0.006382       0.008984       0.011962      -0.004678       0.020732       0.012103      -0.009149       0.022776      -0.026916       0.002549       0.024366             12.581693      13.458359       2.186732      -7.049173       5.978092      -0.606184      18.308627           0.001586
          311              C      14.655699      -3.287247      15.311981       0.109070      28.925929 0.31422671E+03  0.68196261E+04                                 8.231105                            5.912766       0.193220       2.079976                    0.999743      25.501520      70.712238       0.676424       0.417224      -1.062427       0.037485       0.014643       0.031701       0.051230      -0.010402       0.018728      -0.001190      -0.022421      -0.128761      -0.048905       0.011266       0.037639             10.489763      10.858145       1.789378      -4.298067       5.481027      -0.042477      15.130117          -0.002389
          312              C      17.281967      -2.580770      12.736890       0.060743      41.456865 0.41243356E+03  0.95286005E+04                                10.580958                            6.804311      -0.134903       1.964522                    0.999346      26.769176      75.231654       0.629775       0.420965      -1.065860       0.009339      -0.007222      -0.009079       0.014893      -0.001058      -0.016240       0.005576       0.028585       0.057070      -0.024562      -0.005584       0.030146             16.588858      15.161438       2.311194     -11.604921       8.032114       0.493072      26.573021          -0.000901
          313              C      -6.307045      -1.776482      12.590876      -0.149444      38.277617 0.43449939E+03  0.10226263E+05                                 9.932334                            6.963912       0.071344       1.986809                    0.999701      29.867281      86.259527       0.621770       0.418551      -1.061526       0.015948      -0.011120      -0.027493       0.033673       0.011053       0.012636       0.026590      -0.026874       0.041165      -0.024856      -0.016680       0.041536             13.563072      13.791143       2.307944      -8.916923       7.785601       0.452359      19.112471          -0.000011
          314              C      -5.501458      -1.834399      11.432427      -0.099929      37.003248 0.42879873E+03  0.10048941E+05                                 9.706609                            6.920891       0.011898       1.972161                    0.999638      29.303399      84.179024       0.623932       0.418892      -1.062354      -0.016380      -0.018916       0.016428       0.029934       0.016258       0.001280      -0.002621       0.012841      -0.061148      -0.020994      -0.006680       0.027675             12.986566      12.624270       1.609579      -7.628244       7.703226       1.843521      18.632201          -0.000572
          315              C      18.846110      -2.714627      10.422209      -0.017420      40.204769 0.43148901E+03  0.10040097E+05                                10.221200                            6.871402      -0.013196       2.000528                    0.999323      27.041838      75.237283       0.641484       0.410348      -1.077171      -0.019830      -0.006044       0.038635       0.043845      -0.004643       0.007815      -0.006004       0.006711      -0.014885      -0.010443      -0.002941       0.013384             15.061704      14.947766       1.432687      -9.919170       7.801543       2.212335      22.435804           0.008436
          316              C      17.728076      -3.533567      10.556945      -0.101894      36.900928 0.43394515E+03  0.10202752E+05                                 9.697180                            6.966439       0.007044       1.970022                    0.999643      29.411016      84.702639       0.621163       0.419390      -1.061744       0.010414       0.006282       0.023567       0.026520       0.003436       0.014332       0.020581      -0.019751       0.001956      -0.023570      -0.006159       0.029729             12.995737      12.757775       1.866108      -7.682296       7.287636       1.128810      18.941799          -0.000136
          317              C      16.941235      -3.474254      11.717004      -0.149412      38.365737 0.44812837E+03  0.10614765E+05                                 9.937271                            7.066905       0.096605       1.993299                    0.999706      29.958983      86.428382       0.618744       0.417914      -1.063333       0.024387      -0.001696      -0.011791       0.027141       0.034900      -0.001019       0.004529       0.015447      -0.053328      -0.028488      -0.016211       0.044699             13.455952      11.893285       1.214291      -7.754226       7.442850       2.084480      21.031721           0.000093
          318              C      19.723722      -2.875101       9.207771       0.615252      24.261136 0.22971674E+03  0.46662359E+04                                 7.820302                            5.405151      -0.004856       2.068242                    0.999484      21.757726      60.727024       0.632234       0.476930      -1.015100       0.042248      -0.020934      -0.046677       0.066346      -0.047105       0.028109      -0.053812      -0.111414      -0.104468      -0.064858      -0.049806       0.114664             10.685306      11.967140       1.625514      -4.359853       5.763913       1.657373      14.324866           0.000529
          319              C      20.972307      -1.041670       6.198867       0.617795      24.413766 0.23050395E+03  0.46822077E+04                                 7.828677                            5.405085       0.003560       2.070296                    0.999436      21.717756      60.445444       0.634419       0.475289      -1.016848       0.021013      -0.065500       0.012130       0.069849      -0.024543      -0.066461       0.047590       0.045676       0.151454      -0.067468      -0.045659       0.113128             10.462593       8.444359       0.893018       2.507439      14.633237      -4.414003       8.310182           0.000506
          320              C      20.753272       0.282141       5.495379      -0.021594      41.805228 0.44239608E+03  0.10356293E+05                                10.437932                            6.939014      -0.010980       1.994520                    0.999358      27.380282      76.360375       0.641058       0.408146      -1.078833      -0.005778       0.025942      -0.042808       0.050388       0.003609      -0.000173       0.003089       0.010301      -0.007112      -0.007043      -0.000495       0.007538             14.845542       9.439568       1.075316       2.552881      23.846890      -8.270577      11.250168           0.008627
          321              C      -3.018430       1.316777       5.674222      -0.172081      42.323955 0.47037694E+03  0.11305182E+05                                10.658586                            7.280006      -0.017831       1.950083                    0.999614      30.735320      90.032675       0.603151       0.422521      -1.057830       0.004285      -0.001994      -0.026272       0.026693      -0.018762       0.009964       0.018480       0.050885       0.020538      -0.043545       0.014478       0.029066             14.605326       8.753651       2.642347       1.380439      24.085458      -7.946773      10.976868          -0.000427
          322              C      -3.126139       2.518612       4.935892       0.090248      37.879711 0.39501758E+03  0.90446338E+04                                 9.951788                            6.692917      -0.159962       1.965282                    0.999292      26.276008      73.949470       0.629051       0.425251      -1.061247       0.013681      -0.005817      -0.004427       0.015512       0.007080      -0.003109      -0.011762      -0.024907      -0.026299      -0.013379      -0.009942       0.023321             13.656274       8.750511       3.025029       1.508019      22.120494      -7.014696      10.097816           0.000107
          323              C      -2.223683       3.569179       5.121784      -0.155640      38.133104 0.44483863E+03  0.10513918E+05                                 9.810163                            7.005093       0.118408       1.996706                    0.999758      30.027583      86.437118       0.626451       0.413672      -1.066406      -0.001872      -0.005790      -0.022709       0.023510       0.000828       0.035226      -0.012228       0.022271       0.004389      -0.033994      -0.008498       0.042492             12.286900       8.601324       2.932916       1.642480      18.497230      -5.411132       9.762146           0.000274
          324              C      19.665821       0.449339       4.616070      -0.119447      37.663113 0.45810161E+03  0.10932252E+05                                 9.831171                            7.182939      -0.029300       1.949576                    0.999633      30.218494      88.064059       0.607693       0.422351      -1.058455       0.033428       0.002571      -0.003968       0.033760       0.021443       0.009870       0.011619      -0.001467      -0.050785      -0.021538      -0.012890       0.034428             12.238318       9.210588       1.012708       2.379044      17.475354      -6.147147      10.029012           0.000108
          325              C       8.766369       3.093476       3.730719       0.096321      29.479323 0.33799488E+03  0.74683705E+04                                 8.355555                            6.141211       0.149605       2.057601                    0.999660      26.092071      72.937218       0.662462       0.418436      -1.061947      -0.013983      -0.049178       0.011884       0.052490      -0.000951       0.002087      -0.031515       0.033598      -0.081438      -0.048911       0.018204       0.030707             10.552028       5.164121       0.035102      -1.502417      10.048955       3.308621      16.443008          -0.002677
          326              C       8.656368       3.780337       4.921593      -0.198019      36.642372 0.43857832E+03  0.10303592E+05                                 9.546506                            6.929855       0.234402       2.041715                    0.999789      29.621477      84.322360       0.634939       0.410613      -1.071052      -0.009455      -0.003383       0.000468       0.010053       0.004805       0.002074      -0.005103      -0.037781      -0.054999      -0.019594      -0.009553       0.029147             12.455037       5.568709      -0.237428      -2.125617      10.876655       4.894356      20.919746           0.001605
          327              C       8.430925       3.066987       6.103202       0.119986      40.214486 0.39633737E+03  0.90626366E+04                                10.413515                            6.693751      -0.139087       1.968441                    0.999277      26.068444      72.795478       0.631846       0.423941      -1.064385      -0.006457      -0.001607      -0.009962       0.011980       0.005848      -0.003455       0.004543       0.023615      -0.010801      -0.014028      -0.001253       0.015280             16.172884       6.237713      -1.226706      -3.310493      15.687575       9.946696      26.593364          -0.003861
          328              C       8.337682       1.721193       6.017809      -0.198950      36.377616 0.41104831E+03  0.95185251E+04                                 9.501028                            6.712164       0.197165       2.033247                    0.999794      29.313291      83.328996       0.643526       0.411021      -1.068880      -0.007550       0.002284      -0.008952       0.011931      -0.000753      -0.004388      -0.023428       0.012974       0.022861      -0.026752       0.002532       0.024220             12.582561       5.435638      -0.649994      -1.777938      14.002147       6.848962      18.309899           0.001586
          329              C       8.459522       1.093982       4.827942       0.109104      28.929488 0.31433830E+03  0.68224962E+04                                 8.231882                            5.914080       0.193024       2.079917                    0.999743      25.500674      70.706895       0.676319       0.417262      -1.062428       0.001320       0.040227      -0.031714       0.051242      -0.001046       0.007430      -0.017147       0.030508      -0.128755      -0.048849       0.011202       0.037647             10.490492       4.954792      -0.298136      -1.392784      11.383362       4.066846      15.133323          -0.002389
          330              C       8.250217       3.805592       7.403033       0.060822      41.454137 0.41237898E+03  0.95270631E+04                                10.580502                            6.803823      -0.134903       1.964534                    0.999347      26.768394      75.229365       0.629800       0.420960      -1.065859      -0.009910       0.006449       0.009041       0.014884      -0.009807      -0.010615       0.013552      -0.020897       0.057098      -0.024541      -0.005663       0.030205             16.588252       7.371084      -0.442954      -4.332479      15.821138      10.776983      26.572533          -0.000902
          331              C       8.649484       5.089178       7.549047      -0.149721      38.299343 0.43480844E+03  0.10235469E+05                                 9.937158                            6.967212       0.071533       1.986804                    0.999702      29.873394      86.288458       0.621505       0.418650      -1.061451      -0.015850       0.011290       0.027623       0.033789       0.017012      -0.020658      -0.020554       0.007110       0.041120      -0.024813      -0.016411       0.041223             13.570647       7.004529      -0.092793      -3.398399      14.585378       8.264671      19.122033          -0.000009
          332              C       8.326369       5.829411       8.707496      -0.100012      36.989765 0.42861379E+03  0.10043663E+05                                 9.703805                            6.918851       0.012279       1.972258                    0.999638      29.304253      84.181339       0.624090       0.418825      -1.062382      -0.012409      -0.021849      -0.016441       0.030028       0.008567       0.003010      -0.000162      -0.030367      -0.060999      -0.020976      -0.006632       0.027608             12.982099       7.235361      -0.292814      -4.276983      13.089252       6.575331      18.621682          -0.000574
          333              C       7.602670       5.235708       9.717714      -0.017369      40.195147 0.43141319E+03  0.10037675E+05                                10.218785                            6.870282      -0.013314       2.000502                    0.999325      27.039681      75.223506       0.641622       0.410286      -1.077234       0.000904      -0.020695      -0.038623       0.043827      -0.005718       0.008337      -0.005258       0.000619      -0.014930      -0.010484      -0.002888       0.013372             15.056959       7.692982      -1.130242      -5.389909      15.050341       8.610518      22.427553           0.008437
          334              C       7.203238       3.908635       9.582978      -0.101926      36.903255 0.43399571E+03  0.10204249E+05                                 9.697829                            6.967008       0.007222       1.970066                    0.999642      29.411340      84.705157       0.621115       0.419410      -1.061731       0.002451       0.011930      -0.023608       0.026564       0.008869      -0.014497      -0.020176       0.011097       0.001993      -0.023368      -0.006133       0.029501             12.996445       6.722716      -0.267481      -3.624567      13.324298       6.867372      18.942321          -0.000139
          335              C       7.521420       3.186542       8.422919      -0.149372      38.369534 0.44820111E+03  0.10617136E+05                                 9.938796                            7.068109       0.096554       1.993286                    0.999706      29.959771      86.439057       0.618596       0.417989      -1.063263      -0.009705       0.022404       0.011780       0.027108       0.022305      -0.004526      -0.000373      -0.055932      -0.053300      -0.028499      -0.016211       0.044710             13.457702       7.175009      -0.453930      -4.550171      12.163788       6.616548      21.034309           0.000095
          336              C       7.158856       6.009661      10.932152       0.615229      24.258647 0.22970445E+03  0.46657983E+04                                 7.818864                            5.404439      -0.004665       2.068301                    0.999484      21.756738      60.717703       0.632392       0.476830      -1.015181      -0.033824       0.032850       0.046670       0.066342      -0.001623       0.060227      -0.008446       0.145869      -0.104542      -0.064808      -0.049945       0.114753             10.682763       5.430319      -0.684657      -3.014823      12.297048       3.556508      14.320923           0.000530
          337              C       8.471284       7.798034      13.941056       0.617819      24.411892 0.23048666E+03  0.46817477E+04                                 7.828164                            5.404792       0.003675       2.070352                    0.999437      21.716880      60.441420       0.634454       0.475273      -1.016861      -0.068737      -0.002076      -0.012131       0.069830      -0.033453      -0.066903       0.046980      -0.004692       0.151568      -0.067368      -0.045804       0.113172             10.461765      13.383033       2.639110       4.996809       9.692629      -0.892912       8.309632           0.000506
          338              C       9.792406       8.032805      14.644544      -0.021628      41.806178 0.44241228E+03  0.10356823E+05                                10.438234                            6.939241      -0.010943       1.994528                    0.999357      27.381180      76.364768       0.641030       0.408158      -1.078819       0.026388       0.003215       0.042794       0.050379      -0.000435      -0.002876      -0.000763      -0.012547      -0.007173      -0.006950      -0.000581       0.007532             14.845778      21.570389       5.363987       8.648565      11.716528       0.349708      11.250417           0.008627
          339              C      10.469740       9.220924      14.465701      -0.172085      42.325290 0.47038972E+03  0.11305629E+05                                10.659106                            7.280333      -0.017914       1.950057                    0.999615      30.735948      90.036696       0.603105       0.422548      -1.057808      -0.003330       0.003366       0.026269       0.026692      -0.030584      -0.013914      -0.015363      -0.016013       0.020612      -0.043367       0.014332       0.029034             14.606027      20.722163       6.873858       7.952781      12.118555       1.347468      10.977363          -0.000426
          340              C      11.638755       9.519996      15.204031       0.090251      37.877088 0.39499284E+03  0.90438195E+04                                 9.950843                            6.692345      -0.159814       1.965328                    0.999292      26.275409      73.943936       0.629136       0.425205      -1.061288      -0.010061       0.010961       0.004407       0.015517       0.013318       0.010077       0.006909       0.010481      -0.026239      -0.013400      -0.009939       0.023338             13.654844      18.731752       6.553872       7.115396      12.136039       0.916439      10.096742           0.000107
          341              C     -12.337678      10.721022      15.018139      -0.155674      38.142402 0.44497231E+03  0.10517951E+05                                 9.812361                            7.006605       0.118487       1.996722                    0.999757      30.029457      86.448356       0.626317       0.413727      -1.066363      -0.004858      -0.003701       0.022665       0.023474      -0.006308       0.023371      -0.028992      -0.018340       0.004533      -0.034004      -0.008398       0.042402             12.289919      15.558938       5.393363       5.650723      11.546847       0.256083       9.763972           0.000273
          342              C      10.312534       7.063293      15.523853      -0.119419      37.664320 0.45811525E+03  0.10932740E+05                                 9.831596                            7.183185      -0.029335       1.949563                    0.999633      30.218871      88.067952       0.607661       0.422368      -1.058437      -0.008761       0.032376       0.003984       0.033776       0.017141      -0.007525      -0.013020      -0.025829      -0.050750      -0.021408      -0.012911       0.034319             12.238799      15.921058       3.385277       6.588652      10.766090      -0.194029      10.029249           0.000108
          343              C      15.109888      14.906797       5.371720       0.096372      29.476157 0.33789312E+03  0.74657097E+04                                 8.354955                            6.140145       0.149589       2.057595                    0.999660      26.092209      72.940366       0.662529       0.418417      -1.061938       0.037545       0.032425       0.016963       0.052428       0.024407       0.007345      -0.024060       0.034994       0.060570      -0.049019       0.018327       0.030692             10.551540      12.052997      -4.377479      -1.238072      12.843509       3.680921       6.758114          -0.002676
          344              C      15.795105      13.813204       4.885341      -0.198096      36.639040 0.43847147E+03  0.10300455E+05                                 9.545604                            6.928723       0.234607       2.041771                    0.999789      29.621191      84.319014       0.635031       0.410579      -1.071074       0.005126       0.006435      -0.005771       0.010050       0.019213       0.013240       0.010619      -0.007072      -0.004403      -0.019800      -0.009523       0.029324             12.454137      14.297162      -6.596271      -2.233549      15.504240       4.740757       7.561009           0.001605
          345              C      -7.494790      13.712859       5.113124       0.120039      40.219295 0.39636974E+03  0.90637824E+04                                10.415482                            6.694741      -0.139045       1.968464                    0.999276      26.068938      72.804269       0.631682       0.424032      -1.064302      -0.005252       0.009855      -0.004366       0.011990       0.002769      -0.011949      -0.007501      -0.005439       0.000864      -0.013916      -0.001344       0.015260             16.176276      15.672626      -9.243037      -4.088606      22.310022       8.848867      10.546179          -0.003861
          346              C      -6.899013      14.703316       5.813993      -0.198903      36.365701 0.41084115E+03  0.95128654E+04                                 9.499430                            6.710682       0.197147       2.033251                    0.999794      29.313934      83.336669       0.643544       0.411046      -1.068825      -0.005868       0.007284      -0.007470       0.011970       0.000595       0.004764      -0.010366       0.045824      -0.002340      -0.026781       0.002528       0.024253             12.580143      11.414304      -5.186709      -1.956394      17.424661       6.592763       8.901464           0.001585
          347              C      -7.615474      15.750978       6.275600       0.108948      28.939224 0.31443024E+03  0.68251166E+04                                 8.234450                            5.915493       0.192948       2.079862                    0.999743      25.504264      70.724348       0.676132       0.417339      -1.062359      -0.045284      -0.009119      -0.022157       0.051232       0.030868       0.004972      -0.020625      -0.001073       0.083111      -0.049054       0.011332       0.037722             10.494320      10.707910      -3.751999      -1.039596      13.394292       4.569146       7.380759          -0.002389
          348              C      -6.721434      12.555197       4.539136       0.060787      41.458161 0.41241348E+03  0.95282398E+04                                10.582147                            6.804684      -0.134920       1.964524                    0.999347      26.769681      75.239132       0.629668       0.421031      -1.065794       0.007652      -0.004871      -0.011817       0.014897      -0.017781      -0.005883       0.020265       0.002190      -0.011166      -0.024563      -0.005621       0.030184             16.591930      15.976894      -8.696225      -5.585904      23.191010       9.009995      10.607887          -0.000900
          349              C      17.325704      11.426955       4.124052      -0.149616      38.292220 0.43473019E+03  0.10232858E+05                                 9.935292                            6.966276       0.071383       1.986784                    0.999701      29.869407      86.265187       0.621607       0.418613      -1.061507       0.022428      -0.015984      -0.019461       0.033723       0.007005      -0.009253      -0.004382       0.056278      -0.064638      -0.024633      -0.016645       0.041278             13.568002      12.223184      -4.965993      -4.079752      18.863408       7.298615       9.617412          -0.000012
          350              C      18.030324      10.416964       3.432850      -0.100031      36.996731 0.42873067E+03  0.10046830E+05                                 9.704476                            6.919587       0.012203       1.972236                    0.999639      29.303433      84.173773       0.624100       0.418800      -1.062425       0.001011       0.029899       0.002499       0.030020       0.020128       0.008737       0.007971      -0.017427      -0.008314      -0.021105      -0.006554       0.027659             12.983014      13.302899      -4.625758      -4.302293      16.182484       6.541060       9.463660          -0.000572
          351              C      -5.289830      10.570680       3.184726      -0.017374      40.202188 0.43147610E+03  0.10039716E+05                                10.220799                            6.871376      -0.013444       2.000458                    0.999325      27.041182      75.235023       0.641475       0.410357      -1.077165      -0.022081       0.035676       0.012698       0.043836       0.000803       0.008994      -0.004317      -0.001560       0.024180      -0.010507      -0.002915       0.013422             15.060703      15.104122      -6.444493      -5.433986      18.863902       8.553357      11.214085           0.008435
          352              C      -4.641104      11.721481       3.624783      -0.101886      36.897741 0.43389202E+03  0.10201210E+05                                 9.696470                            6.965825       0.007228       1.970079                    0.999641      29.410473      84.700383       0.621214       0.419367      -1.061757      -0.025660       0.004509      -0.004843       0.026500       0.011035      -0.004814      -0.006475       0.045223      -0.020057      -0.023513      -0.006048       0.029562             12.994768      12.938561      -4.975607      -3.805538      16.871707       6.610174       9.174036          -0.000136
          353              C      -5.353946      12.722634       4.301485      -0.149355      38.362209 0.44808298E+03  0.10613444E+05                                 9.936953                            7.066730       0.096685       1.993333                    0.999706      29.957663      86.424182       0.618726       0.417936      -1.063316       0.002283      -0.017144      -0.020884       0.027115       0.027931       0.008160       0.017535      -0.013331      -0.063831      -0.028425      -0.016319       0.044744             13.455770      14.762212      -6.092650      -4.707493      16.340356       6.393454       9.264743           0.000093
          354              C      -4.515159       9.562781       2.375504       0.615212      24.261019 0.22972238E+03  0.46663718E+04                                 7.820158                            5.405174      -0.004668       2.068297                    0.999484      21.758069      60.727812       0.632241       0.476922      -1.015106       0.033884      -0.032898      -0.046597       0.066346       0.003239       0.004771      -0.086838      -0.061275       0.130102      -0.064817      -0.049886       0.114703             10.684861      11.572907      -2.725864      -1.686301      12.115042       5.437672       8.366632           0.000529
          355              C      -3.338929       6.014697       2.414575       0.617860      24.412776 0.23049571E+03  0.46819671E+04                                 7.828304                            5.404881       0.003535       2.070296                    0.999435      21.717032      60.441645       0.634454       0.475270      -1.016865       0.013960       0.040790      -0.054961       0.069853      -0.049999      -0.058974       0.058182       0.036207       0.016834      -0.067486      -0.045621       0.113107             10.462019       7.977438       1.685920       2.239982      13.743362      -4.792222       9.665258           0.000505
          356              C      -3.315576       4.829259       3.357728      -0.021615      41.805530 0.44240239E+03  0.10356454E+05                                10.437836                            6.938980      -0.010864       1.994553                    0.999358      27.380488      76.360429       0.641073       0.408136      -1.078842       0.024669      -0.039285       0.019710       0.050403       0.003302       0.001974       0.006098       0.002655      -0.001183      -0.007020      -0.000601       0.007622             14.845244       9.209151       2.392026       1.886921      22.098071      -9.212811      13.228511           0.008628
          357              C      20.418634       3.821134       3.224804      -0.172056      42.322934 0.47036160E+03  0.11304750E+05                                10.658496                            7.279960      -0.017891       1.950066                    0.999613      30.735203      90.032821       0.603142       0.422530      -1.057822       0.020972      -0.015852      -0.004626       0.026693      -0.010205       0.008250       0.016039       0.051162       0.068811      -0.043545       0.014270       0.029275             14.605040       9.107250       3.046974       1.002544      23.334604      -8.481615      11.373265          -0.000427
          358              C      20.490824       2.644415       4.006636       0.090236      37.878659 0.39500622E+03  0.90442754E+04                                 9.951412                            6.692705      -0.159911       1.965296                    0.999293      26.275801      73.947603       0.629080       0.425237      -1.061260       0.001800      -0.005136      -0.014552       0.015536       0.007494      -0.001916      -0.010059      -0.029548      -0.019112      -0.013438      -0.009842       0.023281             13.655697       8.990727       3.291490       1.255414      21.621221      -7.372005      10.355142           0.000107
          359              C      19.542983       1.625942       3.876331      -0.155682      38.138773 0.44494239E+03  0.10516756E+05                                 9.810775                            7.005780       0.118474       1.996719                    0.999757      30.027402      86.432085       0.626452       0.413657      -1.066439       0.021876      -0.008340      -0.001772       0.023479       0.001040       0.035508      -0.011789       0.021072       0.006807      -0.033972      -0.008513       0.042484             12.287668       9.224392       2.710536       1.516005      18.503706      -5.589195       9.134907           0.000274
          360              C      -2.313962       4.722759       4.342167      -0.119467      37.666841 0.45813980E+03  0.10933500E+05                                 9.832185                            7.183447      -0.029308       1.949566                    0.999633      30.219668      88.071676       0.607639       0.422376      -1.058429      -0.009082      -0.019735      -0.025855       0.033770       0.026695       0.004899       0.004595       0.013116      -0.035670      -0.021583      -0.012818       0.034401             12.239822       8.474745       1.446111       2.429901      17.232164      -6.077357      11.012557           0.000108
          361              N       9.749471      19.570332       5.722356      -0.184719      39.110801 0.50158054E+03  0.11981480E+05                                 9.687273                            7.268065      -0.140199       1.991791                    0.998265      27.093466      73.590600       0.649244       0.394937      -1.099972      -0.128023       0.029200      -0.053155       0.141662       0.016381      -0.037838       0.013852      -0.108030       0.074485      -0.083326       0.033631       0.049694             12.244060      16.733271      -2.026017       4.349257      10.103461       2.018513       9.895448           0.022827
          362              N       6.979302       4.087631      14.417567      -0.184645      39.104355 0.50150957E+03  0.11979366E+05                                 9.686244                            7.267524      -0.140264       1.991801                    0.998265      27.091676      73.584555       0.649272       0.394934      -1.099973       0.070170      -0.110957       0.053181       0.141646       0.046679      -0.025604       0.031142       0.063479       0.074527      -0.083359       0.033737       0.049622             12.242784      12.111763      -3.659550      -0.452521      14.722384      -4.772820       9.894206           0.022830
          363              N       0.419071      -9.318651      16.801328      -0.184648      39.105678 0.50150020E+03  0.11979072E+05                                 9.686394                            7.267412      -0.139974       1.991888                    0.998264      27.091612      73.583863       0.649283       0.394930      -1.099978      -0.014495       0.071607      -0.121364       0.141657       0.001772      -0.005453       0.059634       0.021193      -0.137210      -0.083310       0.033609       0.049701             12.243118       6.143022      -1.147009       0.533602      14.153743      -3.378422      16.432590           0.022830
          364              N      -0.703421       8.916521       3.338595      -0.184761      39.108423 0.50157476E+03  0.11981286E+05                                 9.686761                            7.267908      -0.140414       1.991723                    0.998264      27.093797      73.590890       0.649268       0.394925      -1.099983       0.072322       0.010203       0.121421       0.141696      -0.005332      -0.057958      -0.014615      -0.018714      -0.137248      -0.083226       0.033638       0.049587             12.243635      13.983872       1.625160       3.364538       6.312644       0.623454      16.434389           0.022830
          365              N      17.971420       6.798270       0.330295      -0.184648      39.105687 0.50150041E+03  0.11979077E+05                                 9.686394                            7.267413      -0.139966       1.991890                    0.998264      27.091615      73.583858       0.649283       0.394930      -1.099978      -0.128017      -0.060635       0.001333       0.141657      -0.040926       0.004828       0.000443      -0.083440       0.148242      -0.083311       0.033609       0.049702             12.243117      16.732705       4.779584      -0.420150       8.198980      -0.919162      11.797665           0.022828
          366              N      -1.242785      -1.185474       9.391246      -0.184767      39.108717 0.50157908E+03  0.11981417E+05                                 9.686812                            7.267942      -0.140415       1.991721                    0.998264      27.093913      73.591328       0.649266       0.394925      -1.099982       0.070225       0.101539       0.069546       0.141698      -0.045488      -0.027527      -0.045368       0.038656       0.000241      -0.083228       0.033640       0.049588             12.243708      12.112349       1.439541       3.396190      15.235807       4.477846       9.382970           0.022832
          367              N      -7.802878       7.582163      19.809628      -0.184712      39.110476 0.50157600E+03  0.11981344E+05                                 9.687224                            7.268034      -0.140217       1.991789                    0.998265      27.093321      73.590113       0.649245       0.394938      -1.099972      -0.014492      -0.140910      -0.001288       0.141659      -0.005630       0.001260      -0.004574       0.116393       0.148211      -0.083323       0.033629       0.049694             12.243987       6.143419       1.035545       0.726644      18.789078       0.702378      11.799464           0.022831
          368              N       7.518666      10.060876      10.748677      -0.184645      39.104352 0.50150954E+03  0.11979365E+05                                 9.686243                            7.267524      -0.140262       1.991801                    0.998265      27.091677      73.584555       0.649272       0.394934      -1.099973       0.072338       0.100001      -0.069501       0.141646      -0.047560       0.033643       0.041194       0.027115       0.000177      -0.083358       0.033737       0.049622             12.242784      13.983838       2.099722      -3.089247      13.362471      -4.693711       9.382043           0.022830
          369              N       1.527451       8.514769      14.087272      -0.184645      39.104344 0.50150932E+03  0.11979359E+05                                 9.686242                            7.267522      -0.140264       1.991800                    0.998265      27.091677      73.584558       0.649272       0.394934      -1.099973      -0.128001       0.031471       0.051854       0.141646       0.024640       0.033113      -0.014138      -0.107395       0.076497      -0.083358       0.033737       0.049622             12.242782      16.732467      -2.753450      -3.928971      11.693312      -1.098652       8.302567           0.022831
          370              N      15.201323      -2.901776      16.471033      -0.184716      39.110491 0.50157629E+03  0.11981353E+05                                 9.687227                            7.268036      -0.140219       1.991788                    0.998265      27.093335      73.590161       0.649245       0.394938      -1.099972       0.070203       0.009450      -0.122677       0.141659      -0.001111       0.053270       0.014331      -0.015181      -0.161354      -0.083323       0.033629       0.049694             12.243992      12.113449       2.222230      -2.942399       6.968520       0.296289      17.650006           0.022830
          371              N       8.641059       1.736868       3.668890      -0.184761      39.108402 0.50157452E+03  0.11981280E+05                                 9.686762                            7.267909      -0.140426       1.991719                    0.998264      27.093788      73.590892       0.649267       0.394925      -1.099982      -0.014488       0.069361       0.122706       0.141695       0.003931       0.004271      -0.054871       0.013213      -0.161380      -0.083225       0.033638       0.049587             12.243634       6.143517       0.111184      -1.260003      12.936979       2.677873      17.650406           0.022830
          372              N      -8.925409      15.905974       6.052651      -0.184653      39.105980 0.50150453E+03  0.11979202E+05                                 9.686443                            7.267444      -0.139962       1.991889                    0.998264      27.091732      73.584287       0.649282       0.394930      -1.099978       0.072345      -0.110208      -0.051846       0.141660       0.052908       0.024446      -0.026390       0.052523       0.076493      -0.083313       0.033611       0.049702             12.243191      13.984697      -3.725243      -0.273894      14.442222       4.070727       8.302656           0.022829
          373              O       9.945387      -0.564385       2.597244      -0.536431      41.529127 0.55657327E+03  0.13519333E+05                                 9.673916                            7.367301       0.152069       2.096165                    0.997444      27.682750      73.557534       0.689521       0.365701      -1.131787       0.004923      -0.021649      -0.038535       0.044473       0.013299      -0.046148      -0.024653      -0.021309      -0.056953      -0.058625       0.002472       0.056153             12.608812      14.609852      -7.948840       0.168266      15.390472       1.207458       7.826113           0.033729
          374              O       2.022708      21.128753       1.056540      -0.541537      40.728881 0.56837016E+03  0.13852602E+05                                 9.493575                            7.404231       0.273596       2.131479                    0.998484      27.730934      73.361794       0.694778       0.361710      -1.137015       0.002874       0.047771       0.009904       0.048872       0.042705      -0.007504      -0.004506      -0.007939       0.058591      -0.052743       0.015609       0.037134             12.078870      12.961094       1.251031       6.629242       8.558907       2.964927      14.716608           0.028051
          375              O       7.056164      -0.337065       2.444382      -0.529237      38.729362 0.53140001E+03  0.12738107E+05                                 9.162873                            7.148683       0.309154       2.147796                    0.998434      27.380468      71.881619       0.708534       0.360630      -1.137640      -0.011508      -0.022616      -0.043386       0.050262       0.003319       0.039988      -0.012420      -0.016479      -0.017782      -0.047721       0.011589       0.036132             11.434323      11.187559       5.898018      -1.534962      15.921328      -0.045326       7.194082           0.026986
          376              O      -0.931631      21.005850       1.350382      -0.533659      42.151541 0.56515319E+03  0.13762259E+05                                 9.742208                            7.407449       0.172720       2.105570                    0.997366      27.563887      73.019809       0.690844       0.364085      -1.134529      -0.019662       0.045166       0.003681       0.049398      -0.035283       0.026264      -0.002743       0.031766       0.055293      -0.050225       0.001504       0.048721             12.502462      13.276627      -1.884280      -7.458735       9.624196       3.281714      14.606563           0.035860
          377              O      12.596920      -2.439099      17.542679      -0.536426      41.525462 0.55652747E+03  0.13517898E+05                                 9.673164                            7.366902       0.151865       2.096112                    0.997441      27.682168      73.554336       0.689555       0.365691      -1.131798      -0.022047      -0.002579       0.038542       0.044477       0.017049       0.007990       0.051917      -0.000169      -0.056922      -0.058788       0.002415       0.056374             12.607647      20.297714      -5.936362      -1.082525       9.699396      -0.561071       7.825831           0.033729
          378              O      11.024219      -2.677685      19.083383      -0.541514      40.728815 0.56836788E+03  0.13852572E+05                                 9.493696                            7.404339       0.273646       2.131502                    0.998484      27.730716      73.361971       0.694754       0.361721      -1.137002       0.044104       0.018652      -0.009930       0.048905       0.035706       0.001860       0.008752      -0.047547       0.058580      -0.052747       0.015443       0.037303             12.078995       8.261948      -0.409991      -0.585914      13.258176      -7.238328      14.716861           0.028049
          379              O      13.774306      -5.087312      17.695541      -0.529202      38.727158 0.53136736E+03  0.12737162E+05                                 9.162563                            7.148493       0.309121       2.147782                    0.998435      27.380533      71.881942       0.708538       0.360633      -1.137635      -0.017521      -0.018393       0.043384       0.050274       0.007779       0.025140      -0.033419       0.008622      -0.017793      -0.047670       0.011587       0.036083             11.433935      11.687963       6.075010      -0.469139      15.419909       1.461717       7.193933           0.026987
          380              O      11.893111      -5.504040      18.789541      -0.533708      42.151044 0.56515492E+03  0.13762320E+05                                 9.742117                            7.407481       0.172852       2.105608                    0.997368      27.564154      73.020717       0.690839       0.364087      -1.134527       0.049095      -0.003483      -0.003654       0.049354      -0.037440       0.011494      -0.023666       0.019602       0.055258      -0.050138       0.001423       0.048714             12.502192      11.214516      -2.613117      -5.579999      11.686239       5.937871      14.605821           0.035863
          381              O      -9.150342      17.443996       8.446281      -0.536437      41.526848 0.55653972E+03  0.13518204E+05                                 9.673175                            7.366806       0.152057       2.096152                    0.997446      27.682545      73.554171       0.689588       0.365674      -1.131817      -0.022903       0.034375       0.016515       0.044485       0.036700      -0.015848       0.018189       0.073520      -0.019384      -0.058803       0.002603       0.056199             12.607698       6.741104      -0.450553       1.284870       8.719762       2.787356      22.362227           0.033728
          382              O      -1.549640      -4.021475       9.592645      -0.541548      40.731686 0.56842389E+03  0.13854325E+05                                 9.494254                            7.404801       0.273748       2.131527                    0.998484      27.731500      73.365887       0.694716       0.361731      -1.136991      -0.015380      -0.038940      -0.025222       0.048878       0.008580      -0.008894      -0.006446       0.011185      -0.153651      -0.052588       0.015395       0.037193             12.079610       7.655900      -3.737868       1.583050      18.267622      -4.171817      10.315306           0.028050
          383              O      -8.419251      18.742673       5.955979      -0.529262      38.725341 0.53133472E+03  0.12736098E+05                                 9.162017                            7.148053       0.309356       2.147849                    0.998435      27.380492      71.879459       0.708597       0.360611      -1.137660      -0.020939       0.045537       0.003660       0.050254       0.002714       0.036404      -0.017479      -0.029204      -0.008321      -0.047710       0.011612       0.036098             11.433225      12.299891       6.298719      -0.848358      14.795780       0.925280       7.204003           0.026984
          384              O      -0.267014      -2.716517       7.251379      -0.533718      42.151332 0.56516111E+03  0.13762483E+05                                 9.742145                            7.407491       0.172919       2.105629                    0.997367      27.564043      73.020015       0.690845       0.364084      -1.134531      -0.011752      -0.022916      -0.042103       0.049355      -0.035395       0.017029      -0.015872      -0.002100       0.088495      -0.050178       0.001425       0.048754             12.502260      14.293030      -2.069505      -7.150680       9.378378       3.716597      13.835372           0.035859
          385              O       3.052459       8.815323      11.693642      -0.536429      41.526240 0.55654179E+03  0.13518299E+05                                 9.673214                            7.366969       0.151863       2.096097                    0.997443      27.682384      73.554438       0.689558       0.365688      -1.131803       0.040045      -0.010133      -0.016519       0.044488       0.005441      -0.022330       0.009038      -0.103339      -0.019371      -0.058748       0.002497       0.056252             12.607616       8.783476       0.271230      -2.199392       6.677630      -2.140085      22.361740           0.033729
          386              O       4.947137       8.826242      10.547278      -0.541550      40.729262 0.56838268E+03  0.13852993E+05                                 9.493687                            7.404403       0.273759       2.131523                    0.998485      27.731086      73.362590       0.694757       0.361718      -1.137007      -0.031594      -0.027482       0.025232       0.048888       0.003157       0.003219       0.010707      -0.019515      -0.153666      -0.052642       0.015387       0.037255             12.078736      19.437016       0.427804       4.459989       6.485198      -0.101764      10.313993           0.028051
          387              O       4.033204       9.937538      14.183944      -0.529221      38.725991 0.53135275E+03  0.12736654E+05                                 9.162183                            7.148233       0.309184       2.147801                    0.998434      27.380329      71.879673       0.708578       0.360617      -1.137654       0.049933      -0.004525      -0.003672       0.050272       0.011297       0.028718      -0.028348       0.019289      -0.008380      -0.047660       0.011530       0.036129             11.433362      10.560006       5.683425      -1.155243      16.535993       0.491297       7.204087           0.026987
          388              O       5.749958      10.470541      12.888544      -0.533717      42.155103 0.56521371E+03  0.13764166E+05                                 9.742960                            7.408000       0.172869       2.105600                    0.997366      27.565051      73.025183       0.690794       0.364100      -1.134512      -0.017708      -0.018716       0.042132       0.049385      -0.026874       0.020747      -0.010599       0.046101       0.088587      -0.050182       0.001394       0.048789             12.503447      11.226494      -3.154654      -5.888524      12.447087       5.503449      13.836759           0.035861
          389              O       1.723432      -9.096072      19.330097      -0.536430      41.526567 0.55653532E+03  0.13518070E+05                                 9.673133                            7.366778       0.152041       2.096149                    0.997446      27.682435      73.553806       0.689589       0.365674      -1.131817       0.004914      -0.022555       0.038027       0.044485      -0.046620       0.011674       0.029434      -0.013325      -0.033031      -0.058803       0.002605       0.056198             12.607635      14.608267       4.119434       6.799366       8.670544       2.671437      14.544095           0.033730
          390              O      10.244670       1.978354       1.313526      -0.541538      40.731395 0.56841905E+03  0.13854177E+05                                 9.494204                            7.404765       0.273747       2.131528                    0.998484      27.731404      73.365531       0.694718       0.361731      -1.136991       0.002889      -0.015290      -0.046334       0.048877      -0.027875      -0.033114      -0.008545      -0.030833      -0.010125      -0.052587       0.015397       0.037190             12.079538      12.961934       5.115807      -4.397953      10.609999      -4.148823      12.666682           0.028051
          391              O      -1.165792      -9.342116      19.209660      -0.529254      38.725015 0.53132905E+03  0.12735929E+05                                 9.161967                            7.148015       0.309342       2.147847                    0.998435      27.380361      71.879025       0.708599       0.360611      -1.137660      -0.011498      -0.026274       0.041267       0.050254       0.032975      -0.022751       0.013756      -0.014380      -0.011518      -0.047709       0.011613       0.036096             11.433157      11.186099      -4.277735      -4.339969       9.414242       3.801443      13.699130           0.026984
          392              O       7.290330       2.294279       1.273045      -0.533708      42.151080 0.56515733E+03  0.13762366E+05                                 9.742102                            7.407462       0.172917       2.105630                    0.997367      27.563958      73.019697       0.690847       0.364083      -1.134532      -0.019657      -0.019414      -0.040897       0.049355       0.040394       0.017533      -0.017284      -0.003262      -0.049938      -0.050178       0.001426       0.048752             12.502198      13.276681      -5.517235       5.360758      10.518749      -3.797803      13.711162           0.035861
          393              O       4.374888       4.784355      13.481060      -0.536428      41.526214 0.55654136E+03  0.13518285E+05                                 9.673206                            7.366963       0.151868       2.096099                    0.997443      27.682380      73.554400       0.689558       0.365688      -1.131803      -0.022059       0.034675      -0.017035       0.044488      -0.001603      -0.018636      -0.013433       0.066226       0.142162      -0.058749       0.002497       0.056252             12.607605      20.297663       2.030484       5.682321       8.779979       1.091740       8.745174           0.033728
          394              O       2.802179       6.237932      12.917344      -0.541550      40.729236 0.56838228E+03  0.13852981E+05                                 9.493687                            7.404403       0.273752       2.131521                    0.998485      27.731065      73.362545       0.694756       0.361719      -1.137007       0.044088      -0.017923      -0.011185       0.048888      -0.016250      -0.031751      -0.006618      -0.044066       0.068982      -0.052642       0.015387       0.037255             12.078736       8.261900      -0.302362       0.648303      20.620071       2.987399       7.354236           0.028051
          395              O       5.552303       6.240865      15.698063      -0.529222      38.726009 0.53135290E+03  0.12736659E+05                                 9.162185                            7.148234       0.309186       2.147801                    0.998434      27.380340      71.879709       0.708578       0.360617      -1.137654      -0.017509       0.046771      -0.005754       0.050271       0.017890      -0.019185       0.018824      -0.016890      -0.094303      -0.047660       0.011530       0.036129             11.433366      11.687367      -3.443564      -5.026213       7.984155       2.830923      14.628577           0.026987
          396              O       3.671105       7.396660      15.511970      -0.533716      42.155032 0.56521277E+03  0.13764137E+05                                 9.742949                            7.407993       0.172867       2.105600                    0.997366      27.565019      73.025068       0.690794       0.364100      -1.134512       0.049126      -0.001413       0.004857       0.049385       0.028696       0.026796      -0.004209      -0.028910      -0.090474      -0.050182       0.001394       0.048788             12.503432      11.215302      -3.526286       5.053818       8.734449      -4.233771      17.560545           0.035860
          397              O      -0.928387      10.220431       0.809826      -0.536433      41.529115 0.55657328E+03  0.13519332E+05                                 9.673911                            7.367299       0.152069       2.096166                    0.997444      27.682755      73.557517       0.689521       0.365700      -1.131787      -0.022900      -0.002872      -0.038013       0.044471      -0.032073      -0.023743      -0.020653       0.068951      -0.032958      -0.058624       0.002472       0.056153             12.608802       6.741660       1.338282      -0.252303      16.539635      -7.301465      14.545111           0.033729
          398              O      -9.771602      -1.309337      18.826397      -0.541541      40.728718 0.56836765E+03  0.13852526E+05                                 9.493558                            7.404221       0.273578       2.131476                    0.998484      27.730855      73.361561       0.694778       0.361710      -1.137014      -0.015392      -0.002392       0.046322       0.048871      -0.011972      -0.002862       0.034236       0.058995      -0.010098      -0.052743       0.015609       0.037134             12.078842       7.655483       3.239818       2.445584      15.915111       5.529394      12.665933           0.028054
          399              O      -0.197294       7.414429       0.930263      -0.529240      38.729290 0.53139909E+03  0.12738078E+05                                 9.162860                            7.148677       0.309160       2.147798                    0.998434      27.380447      71.881524       0.708535       0.360630      -1.137640      -0.020926      -0.019606      -0.041277       0.050260       0.030168      -0.020471       0.017017      -0.030258      -0.011504      -0.047722       0.011588       0.036133             11.434303      12.301031      -3.884597      -5.030982       8.301564       2.824966      13.700316           0.026985
          400              O      -8.488975      -3.989411      18.866878      -0.533662      42.151359 0.56515046E+03  0.13762176E+05                                 9.742187                            7.407437       0.172706       2.105568                    0.997366      27.563808      73.019569       0.690844       0.364085      -1.134529      -0.011732      -0.025003       0.040955       0.049397       0.032437       0.022285      -0.010602      -0.048236      -0.049777      -0.050225       0.001504       0.048722             12.502429      14.293200      -5.157923       5.368103       9.502357      -3.788445      13.711731           0.035860
          401              O      11.274492      17.347120       6.658863      -0.536436      41.526045 0.55653656E+03  0.13518177E+05                                 9.673256                            7.366965       0.151880       2.096113                    0.997442      27.682380      73.555092       0.689552       0.365691      -1.131797       0.040035      -0.009231       0.017037       0.044477      -0.022054       0.006568       0.022221      -0.049468       0.142198      -0.058789       0.002412       0.056376             12.607781       8.783579      -2.040224       0.864719      20.294558      -5.721352       8.745206           0.033727
          402              O      13.169177      16.348885       7.222579      -0.541521      40.729169 0.56837360E+03  0.13852748E+05                                 9.493753                            7.404378       0.273647       2.131500                    0.998484      27.730838      73.362414       0.694752       0.361722      -1.137002      -0.031602       0.035609       0.011188       0.048907       0.001227      -0.004239       0.032287       0.054720       0.068911      -0.052748       0.015442       0.037306             12.079078      19.437768       3.648752      -2.600821       9.445093      -1.606848       7.354372           0.028048
          403              O      12.255207      18.942656       4.441860      -0.529213      38.727727 0.53137678E+03  0.12737446E+05                                 9.162653                            7.148558       0.309133       2.147782                    0.998436      27.380752      71.882706       0.708534       0.360633      -1.137634       0.049935      -0.000929       0.005763       0.050275       0.019215      -0.024061       0.011970      -0.009351      -0.094311      -0.047672       0.011586       0.036086             11.434060      10.560593      -3.842405      -4.344679       9.112056       3.795484      14.629529           0.026985
          404              O      13.971964      17.554307       4.627953      -0.533714      42.151441 0.56516123E+03  0.13762513E+05                                 9.742178                            7.407523       0.172854       2.105607                    0.997368      27.564290      73.021199       0.690837       0.364087      -1.134527      -0.017709       0.045815      -0.004846       0.049357       0.031406       0.013013      -0.023691      -0.013517      -0.090466      -0.050137       0.001419       0.048719             12.502280      11.225531      -3.522070       5.675493       8.722776      -3.352974      17.558532           0.035861
          405              O      -6.498536       9.660838      18.352505      -0.536426      41.525697 0.55653125E+03  0.13518013E+05                                 9.673195                            7.366923       0.151874       2.096114                    0.997442      27.682270      73.554665       0.689555       0.365691      -1.131798       0.004917       0.044200       0.000526       0.044475       0.033428       0.034672      -0.004513       0.029549       0.095609      -0.058788       0.002414       0.056374             12.607692      14.608213       3.828277      -6.967219      10.762419      -3.878745      12.452444           0.033728
          406              O      -6.199250      11.776264      17.769857      -0.541514      40.728872 0.56836845E+03  0.13852592E+05                                 9.493710                            7.404346       0.273630       2.131497                    0.998484      27.730723      73.362045       0.694753       0.361722      -1.137001       0.002883      -0.032500       0.036432       0.048906      -0.014748       0.040808       0.013308      -0.022861       0.013701      -0.052747       0.015444       0.037304             12.079016      12.960769      -6.366613      -2.230848      15.745445       1.183610       7.530834           0.028050
          407              O      -9.387757       9.679561      18.625804      -0.529200      38.727332 0.53137013E+03  0.12737245E+05                                 9.162584                            7.148507       0.309130       2.147783                    0.998435      27.380623      71.882221       0.708538       0.360632      -1.137635      -0.011500       0.048897       0.002076       0.050274      -0.036215      -0.017050      -0.001140       0.007249       0.053410      -0.047671       0.011589       0.036083             11.433964      11.186939      -1.619963       5.874981       9.336736      -3.756422      13.778218           0.026987
          408              O      -9.153593      11.583242      17.516497      -0.533706      42.151065 0.56515527E+03  0.13762332E+05                                 9.742124                            7.407486       0.172842       2.105606                    0.997368      27.564142      73.020718       0.690839       0.364087      -1.134527      -0.019647      -0.025728       0.037255       0.049355      -0.005001      -0.043624       0.020327       0.001720      -0.035044      -0.050137       0.001424       0.048713             12.502203      13.276270       7.401172       2.097305      16.202476       0.516092       8.027864           0.035862
          409              O      -3.847201      -2.344876       9.256107      -0.536438      41.529341 0.55657679E+03  0.13519440E+05                                 9.673948                            7.367324       0.152070       2.096165                    0.997445      27.682832      73.557808       0.689520       0.365701      -1.131787      -0.022051      -0.032086      -0.021495       0.044472      -0.015326       0.010827      -0.038225      -0.023533      -0.127107      -0.058624       0.002471       0.056154             12.608856      20.299917       3.905861      -4.600612       7.808776      -0.531040       9.717876           0.033728
          410              O      19.246177      -3.559867       8.279120      -0.541550      40.729246 0.56837647E+03  0.13852795E+05                                 9.493636                            7.404277       0.273600       2.131479                    0.998484      27.731062      73.362262       0.694775       0.361710      -1.137014       0.044081      -0.000741       0.021090       0.048872      -0.019368       0.030055      -0.001891      -0.059094       0.023830      -0.052744       0.015607       0.037137             12.078953       8.261779       0.712401      -0.062638       8.083506       4.250820      19.891575           0.028051
          411              O      -2.669817      -1.153173       6.886242      -0.529248      38.729568 0.53140355E+03  0.12738214E+05                                 9.162908                            7.148710       0.309158       2.147796                    0.998434      27.380546      71.881898       0.708533       0.360630      -1.137640      -0.017485      -0.028379      -0.037618       0.050262      -0.025565      -0.005800       0.014806       0.041138       0.079691      -0.047722       0.011587       0.036135             11.434369      11.688312      -2.631381       5.495646      10.517060      -4.293338      12.097734           0.026983
          412              O      20.115073      -1.892240       5.978335      -0.533672      42.151913 0.56515916E+03  0.13762442E+05                                 9.742269                            7.407493       0.172726       2.105570                    0.997366      27.564017      73.020280       0.690841       0.364085      -1.134529       0.049137       0.004929      -0.001176       0.049398       0.008889      -0.038083       0.028151       0.012202       0.032951      -0.050226       0.001502       0.048725             12.502545      11.214419       6.139381       0.526807      19.019340      -1.704832       7.273876           0.035858
          413              O       7.293701       7.218944      10.883816      -0.536430      41.526328 0.55654305E+03  0.13518338E+05                                 9.673229                            7.366979       0.151865       2.096098                    0.997443      27.682417      73.554564       0.689557       0.365689      -1.131802      -0.022901      -0.031494       0.021512       0.044488      -0.004528       0.039773       0.002706       0.037601      -0.127177      -0.058749       0.002496       0.056252             12.607637       6.741141      -0.887066      -1.032718      21.365001       4.513473       9.716768           0.033728
          414              O       6.672444       5.331192      11.860803      -0.541551      40.729245 0.56838238E+03  0.13852985E+05                                 9.493690                            7.404406       0.273748       2.131520                    0.998484      27.731069      73.362575       0.694756       0.361719      -1.137006      -0.015379       0.041325      -0.021114       0.048888       0.003519       0.011949      -0.027541       0.070351       0.023756      -0.052643       0.015387       0.037256             12.078739       7.655371       0.498192      -4.028147       8.689992      -1.358081      19.890855           0.028051
          415              O       8.024826       8.726269      13.253681      -0.529221      38.726040 0.53135333E+03  0.12736671E+05                                 9.162186                            7.148234       0.309192       2.147802                    0.998434      27.380363      71.879768       0.708579       0.360616      -1.137654      -0.020910      -0.025964       0.037628       0.050272      -0.032799      -0.015790       0.000676       0.000155       0.079698      -0.047660       0.011531       0.036129             11.433368      12.299799      -2.414580       5.878849       9.903479      -3.750172      12.096826           0.026986
          416              O       7.955102       6.706309      14.161588      -0.533716      42.155023 0.56521257E+03  0.13764131E+05                                 9.742945                            7.407990       0.172866       2.105599                    0.997366      27.565025      73.025076       0.690794       0.364100      -1.134512      -0.011744       0.047954       0.001204       0.049385       0.003052      -0.039103       0.026744      -0.020635       0.032900      -0.050182       0.001394       0.048788             12.503426      14.294242       7.228428       1.782982      15.941652       0.071400       7.274384           0.035860
          417              O      19.496460       8.720928       1.787418      -0.536432      41.526599 0.55653588E+03  0.13518087E+05                                 9.673138                            7.366781       0.152048       2.096151                    0.997446      27.682451      73.553851       0.689589       0.365674      -1.131817       0.040043       0.019370      -0.000519       0.044484       0.016707       0.015926      -0.031003      -0.064992       0.095591      -0.058803       0.002604       0.056198             12.607642       8.783067       1.769273       1.334844      16.587458       7.861740      12.452401           0.033729
          418              O      -3.274947       9.708244       2.370066      -0.541541      40.731409 0.56841949E+03  0.13854190E+05                                 9.494207                            7.404769       0.273750       2.131529                    0.998484      27.731411      73.365551       0.694718       0.361731      -1.136991      -0.031587      -0.008104      -0.036408       0.048877      -0.004276       0.001178      -0.042751       0.036319       0.013756      -0.052587       0.015396       0.037191             12.079542      19.437833      -4.077073      -1.860035       9.269582       1.709250       7.531210           0.028049
          419              O      20.477172       6.003177       1.514119      -0.529255      38.724973 0.53132847E+03  0.12735910E+05                                 9.161957                            7.148010       0.309349       2.147849                    0.998435      27.380363      71.879002       0.708599       0.360611      -1.137660       0.049912       0.005451      -0.002121       0.050253      -0.030424      -0.004529       0.016624       0.039860       0.053356      -0.047709       0.011613       0.036096             11.433141      10.559439      -1.841252       5.499527       9.962463      -4.286574      13.777522           0.026985
          420              O      -2.472157       6.858523       2.623426      -0.533712      42.151089 0.56515764E+03  0.13762376E+05                                 9.742106                            7.407467       0.172914       2.105629                    0.997367      27.563959      73.019713       0.690846       0.364084      -1.134532      -0.017688      -0.027103      -0.037261       0.049354      -0.004440      -0.033590       0.034527       0.004965      -0.034990      -0.050178       0.001425       0.048753             12.502202      11.225145       6.675829       0.212167      18.253588      -2.149996       8.027872           0.035860
          421              O       8.603042       0.000000       0.000000      -0.726616      55.634821 0.10822562E+04  0.30788333E+05                                11.599196                           10.106820       0.255953       2.035947                    0.998985      33.676678      94.268978       0.608303       0.353940      -1.150515      -0.008327      -0.000012      -0.000015       0.008327       0.000028       0.000078       0.000099      -0.100438       0.100630      -0.066991       0.033386       0.033605             14.198600       9.743220      -0.000012       0.000115      16.426338      -0.000161      16.426242          -0.173740
          422              O      -2.867650       8.111037       0.000000      -0.726636      55.635465 0.10822713E+04  0.30788876E+05                                11.599295                           10.106899       0.255930       2.035938                    0.998985      33.676880      94.269787       0.608299       0.353941      -1.150514       0.002768      -0.007854      -0.000018       0.008327       0.031592       0.000062       0.000094       0.078039       0.100670      -0.066984       0.033381       0.033603             14.198729      15.683918       2.100403      -0.000140      10.485931       0.000003      16.426337          -0.173736
          423              O      -2.867650      -4.055452       7.024402      -0.726656      55.636624 0.10822994E+04  0.30789872E+05                                11.599445                           10.107025       0.255953       2.035939                    0.998985      33.677289      94.271215       0.608296       0.353941      -1.150514       0.002766       0.003914      -0.006811       0.008328      -0.015730       0.027386       0.038735       0.011150      -0.100130      -0.066977       0.033377       0.033600             14.198927      15.684162      -1.050305       1.818859      14.941468       2.572369      11.971152          -0.173744
          424              O       5.354469       7.572332      13.115521      -0.726637      55.624300 0.10820333E+04  0.30780128E+05                                11.597293                           10.105398       0.256423       2.036085                    0.998992      33.674453      94.257123       0.608385       0.353914      -1.150547       0.002776       0.003926       0.006800       0.008328      -0.015727      -0.027239      -0.038522       0.011121      -0.100082      -0.066721       0.033360       0.033361             14.195898      15.680636      -1.049897      -1.818453      14.938254      -2.571671      11.968803          -0.173728

******************************************************
Auxiliary information for the entire system
The total spin magnetic moment of the unit cell is   16.195303
The total net atomic charge of the unit cell is   0.000001
Accuracy of reproducing the electrostatic potential in the unit cell:
  The inner radius (bohr) =    5.0000
  The outer radius (bohr) =   12.0000
  Valid grid points have density less than (e/(bohr^3)) =    0.0001
  The number of valid grid points were=      1632794
  The rms potential error without charges in kcal/mol is=      7.79500
  The rms potential error with partial charges in kcal/mol is=      2.21375
  The RRMSE value at monopole order=      0.28400
  The rms potential error with partial charges and cloud penetration in kcal/mol is=      2.20633
  The RRMSE value at monopole order with cloud penetration is=      0.28304
  The rms potential error with partial charges and atomic dipoles in kcal/mol is=      0.31118
  The RRMSE value at dipole order=      0.03992
  The rms potential error with partial charges, atomic dipoles and cloud penetration in kcal/mol is=      0.30464
  The RRMSE value at dipole order with cloud penetration=      0.03908

******************************************************
The electron densities and ab initio electrostatic potential were computed in VASP using the PBE functional and
projector augmented wave method. See the main text of the journal article for a description of computational details.
The atomic charges, dipoles, and quadrupoles were computed with the DDEC6 method as described in
(a) T. A. Manz and N. Gabaldon Limas, RSC Adv. 6 (2016) 47771-47801 DOI: 10.1039/c6ra04656h
(b) N. Gabaldon Limas and T. A. Manz, RSC Adv. 8 (2018) 2678-2707 DOI: 10.1039/c7ra11829e.
For each atom in the material, the electron cloud parameters were fit to the spherically averaged atom-in-material
electron density using radial positions for which this density was between 10^-4 and 10^-2 electrons per cubic bohr.
The polarizabilities, dispersion coefficients, and quantum Drude oscillator (QDO) parameters were fit using the MCLF method.
The magnetic structure of the system was optimized in VASP from the default ferromagnetic initial guess using spin polarization.
The atomic spin moments (ASMs) were computed on this optimized magnetic structure using the DDEC6 partition as inputs
to the method of T. A. Manz and D. S. Sholl, J. Chem. Theory Comput. 7 (2011) 4146-4164 DOI: 10.1021/ct200539n.
The RMSE and RRMSE were computed using a uniform grid with Ewald summation.
