# Supplementary material for: A collection of forcefield precursors for metal–organic frameworks
Source: RSC Adv. 2019 Nov 13;9(63):36492–507. doi: 10.1039/c9ra07327b (PMC9075174; doi:10.1039/c9ra07327b)
Supplement: RA-009-C9RA07327B-s4522 [file RA-009-C9RA07327B-s4522.xyz]

  448
jmolscript: load "" {1 1 1} spacegroup "x,y,z" unitcell [{     25.531900     0.000000     0.000000 }, {     -8.510541    24.071739     0.000000 }, {     -8.510541   -12.035673    20.846851 }]
Ni    -1.378042    11.046942    19.133657     0.980096
Ni    -6.146738    14.418867     1.712986     0.980080
Ni    -6.146738    -5.725819    13.343652     0.980098
Ni     5.161255     4.332141     7.503407     0.980153
Ni    15.643062    -0.989092     1.713194     0.980038
Ni     2.363902     6.309996     7.503199     0.980148
Ni    10.874598     2.383162    19.133865     0.980035
Ni    -3.349386    -7.703673    13.343444     0.980153
Ni    15.643062     1.978216     0.000000     0.980105
Ni    10.874598    15.378942    11.630667     0.980045
Ni     2.363902     3.343050     9.216184     0.980125
Ni    -3.349386    15.407598     0.000000     0.980132
H     -9.698577    14.252999    13.025113     0.104090
H     -7.681552    13.664455    14.006999     0.125918
H     -6.033889    13.113221    14.999309     0.105617
H     -4.381118    12.309238    16.371032     0.112976
H      1.727815    12.250263    16.481520     0.108570
H      3.452064    13.006104    15.163999     0.107193
H     -0.350557     7.642851     7.821738     0.104071
H     -1.577790     9.348324     6.839852     0.125920
H     -2.646727    10.717997     5.847542     0.105619
H     -3.955667    12.008229     4.475819     0.112986
H     -6.047559    17.748134     4.365331     0.108563
H     -5.909671    19.625742     5.682852     0.107211
H     15.659595    -0.413990     4.698880     0.104080
H     16.066412    -1.539325     6.685585     0.125886
H     16.587270    -2.521436     8.349164     0.105609
H     17.535363    -3.556504    10.162840     0.112937
H     15.617088    -6.460712    15.184846     0.108493
H     13.610285    -7.016760    16.156310     0.107190
H     11.411174     2.590271    16.147971     0.104069
H     10.214566     2.598678    14.161266     0.125919
H      9.114982     2.762350    12.497687     0.105606
H      7.823058     3.311168    10.684011     0.112975
H      5.724292     0.534446     5.662005     0.108561
H      5.868958    -1.542954     4.690541     0.107196
H     -1.188009    16.189467     1.990874     0.104077
H      0.829016    17.334078     2.009636     0.125885
H      2.476678    18.469061     1.990874     0.105610
H      4.129450    20.058999     2.001298     0.112937
H     10.238383    20.184172     1.997128     0.108492
H     11.962631    18.665245     2.001298     0.107187
H      8.160121    14.988366    10.317107     0.104070
H      6.932875    13.285281     9.331051     0.125919
H      5.863929    11.741072     8.641020     0.105605
H      4.554984     9.908005     8.209490     0.112975
H      2.463026     6.942321     3.293802     0.108560
H      2.600884     7.144502     1.008988     0.107196
H      7.149028    -7.759347    18.855977     0.104090
H      7.555844    -5.476143    18.837215     0.125916
H      8.076703    -3.544386    18.855977     0.105618
H      9.024795    -1.456163    18.845553     0.112976
H      7.106521     4.345127    18.849723     0.108570
H      5.099718     5.464462    18.845553     0.107195
H      2.900496     0.653647    10.529744     0.104071
H      1.703901    -1.071084    11.515800     0.125920
H      0.604326    -2.593615    12.205831     0.105620
H     -0.687592    -4.438710    12.637361     0.112984
H     -2.786293    -7.399487    17.553049     0.108564
H     -2.641596    -7.202077    19.837863     0.107211
H      7.322609     5.665339     5.830864     0.104070
H      9.339621     5.109272     4.830215     0.125921
H     10.987271     4.525523     3.856667     0.105618
H     12.640023     3.739568     2.474521     0.112984
H     18.748955     3.673370     2.368202     0.108561
H     20.473221     4.436456     3.681554     0.107210
H     16.670698    13.476589     2.708006     0.104092
H     15.443478    13.474200     4.675949     0.125917
H     14.374554    13.648736     6.358290     0.105619
H     13.065633    14.191571     8.161542     0.112978
H     10.973742    11.417350    13.187718     0.108571
H     11.111613     9.337561    14.155012     0.107194
H     -1.361549     8.173730    18.138845     0.104071
H     -0.954759     7.015861    16.170902     0.125920
H     -0.433923     6.066215    14.488561     0.105604
H      0.514146     5.013059    12.685309     0.112973
H     -1.404195     2.115978     7.659133     0.108559
H     -3.411011     1.552690     6.691839     0.107197
H     -5.610122    -3.243525    15.015987     0.104077
H     -6.806704    -1.527201    16.016636     0.125885
H     -7.906266    -0.168342    16.990184     0.105609
H     -9.198166     1.127934    18.372330     0.112937
H    -11.296866     6.865434    18.478649     0.108495
H    -11.152186     8.745425    17.165297     0.107189
H      7.322609     2.217081     7.821738     0.104069
H      9.339621     1.628518     6.839852     0.125921
H     10.987271     1.077265     5.847542     0.105617
H     12.640023     0.273256     4.475819     0.112982
H     18.748955     0.214280     4.365331     0.108561
H     20.473221     0.970145     5.682852     0.107210
H     16.670698    -4.392970    13.025113     0.104091
H     15.443478    -2.687478    14.006999     0.125916
H     14.374554    -1.317786    14.999309     0.105619
H     13.065633    -0.027528    16.371032     0.112978
H     10.973742     5.712379    16.481520     0.108570
H     11.111613     7.589962    15.163999     0.107194
H     -1.361549    11.621988    16.147971     0.104071
H     -0.954759    10.496615    14.161266     0.125920
H     -0.433923     9.514473    12.497687     0.105604
H      0.514146     8.479371    10.684011     0.112974
H     -1.404195     5.575068     5.662005     0.108560
H     -3.411011     5.019002     4.690541     0.107197
H     -5.610122    14.626033     4.698880     0.104079
H     -6.806704    14.634477     6.685585     0.125884
H     -7.906266    14.798180     8.349164     0.105609
H     -9.198166    15.347033    10.162840     0.112937
H    -11.296866    12.570405    15.184846     0.108495
H    -11.152186    10.493023    16.156310     0.107189
H     -9.698577     4.153756    18.855977     0.104090
H     -7.681552     5.298367    18.837215     0.125917
H     -6.033889     6.433350    18.855977     0.105619
H     -4.381118     8.023288    18.845553     0.112978
H      1.727815     8.148461    18.849723     0.108570
H      3.452064     6.629535    18.845553     0.107193
H     -0.350557     2.952498    10.529744     0.104071
H     -1.577790     1.249432    11.515800     0.125920
H     -2.646727    -0.294764    12.205831     0.105620
H     -3.955667    -2.127823    12.637361     0.112986
H     -6.047559    -5.093415    17.553049     0.108562
H     -5.909671    -4.891190    19.837863     0.107211
H     15.659595     4.276363     1.990874     0.104077
H     16.066412     6.559568     2.009636     0.125884
H     16.587270     8.491325     1.990874     0.105609
H     17.535363    10.579548     2.001298     0.112937
H     15.617088    16.380837     1.997128     0.108493
H     13.610285    17.500173     2.001298     0.107189
H     11.411174    12.689514    10.317107     0.104069
H     10.214566    10.964765     9.331051     0.125919
H      9.114982     9.442221     8.641020     0.105605
H      7.823058     7.597118     8.209490     0.112974
H      5.724292     4.636248     3.293802     0.108561
H      5.868958     4.833615     1.008988     0.107196
H     -1.188009    -6.370444    15.015987     0.104077
H      0.829016    -6.926492    16.016636     0.125886
H      2.476678    -7.510222    16.990184     0.105608
H      4.129450    -8.296152    18.372330     0.112937
H     10.238383    -8.362348    18.478649     0.108493
H     11.962631    -7.599286    17.165297     0.107188
H      8.160121     1.440865    18.138845     0.104070
H      6.932875     1.438439    16.170902     0.125919
H      5.863929     1.612943    14.488561     0.105606
H      4.554984     2.155744    12.685309     0.112975
H      2.463026    -0.618571     7.659133     0.108559
H      2.600884    -2.698379     6.691839     0.107195
H      7.149028    20.209454     2.708006     0.104092
H      7.555844    19.051622     4.675949     0.125918
H      8.076703    18.102008     6.358290     0.105618
H      9.024795    17.048886     8.161542     0.112978
H      7.106521    14.151900    13.187718     0.108571
H      5.099718    13.588630    14.155012     0.107195
H      2.900496     8.792258     5.830864     0.104070
H      1.703901    10.508563     4.830215     0.125920
H      0.604326    11.867404     3.856667     0.105619
H     -0.687592    13.163654     2.474521     0.112985
H     -2.786293    18.901152     2.368202     0.108564
H     -2.641596    20.781167     3.681554     0.107211
C     -9.291081    14.843365    13.649893     0.100313
C     -8.089037    14.493849    14.227350    -0.196539
C     -5.709457    13.660138    15.705601    -0.142763
C     -4.719837    13.185691    16.514041    -0.099142
C      2.077436    13.119495    16.630784    -0.100677
C      3.108070    13.568546    15.848402    -0.149814
C      0.070207     8.223816     7.196958     0.100320
C     -0.660005     9.240601     6.619501    -0.196547
C     -2.239241    11.206165     5.141250    -0.142791
C     -3.016434    11.981027     4.332810    -0.099138
C     -5.344579    18.367499     4.216067    -0.100704
C     -5.264740    19.488888     4.998449    -0.149838
C     15.755591    -1.360370     4.690750     0.100329
C     15.991171    -2.027387     5.874017    -0.196493
C     16.797990    -3.446754     8.298298    -0.142747
C     17.351866    -4.063703     9.380249    -0.099090
C     15.212658    -7.291189    14.968456    -0.100606
C     14.018619    -7.624697    15.550709    -0.149804
C     10.486919     2.365321    16.156101     0.100334
C      9.779507     2.365069    14.972834    -0.196565
C      8.172344     2.652583    12.548553    -0.142762
C      7.406041     2.969116    11.466602    -0.099149
C      5.076121    -0.123673     5.878395    -0.100683
C      5.159687    -1.360605     5.296142    -0.149821
C     -0.780524    16.435352     1.167215     0.100318
C      0.421520    17.110203     1.181183    -0.196500
C      2.801100    18.807261     1.164088    -0.142748
C      3.790720    19.744614     1.170759    -0.099089
C     10.587993    19.878814     1.169717    -0.100607
C     11.618627    18.976726     1.172010    -0.149807
C      8.580883    14.156806    10.126358     0.100336
C      7.850662    13.148314     9.534516    -0.196564
C      6.271414    10.885321     8.571391    -0.142761
C      5.494217     9.797757     8.304552    -0.099144
C      3.165999     6.503368     2.832045    -0.100686
C      3.245820     6.620224     1.469703    -0.149822
C      7.245035    -7.293190    19.679636     0.100326
C      7.480614    -5.934943    19.665668    -0.196537
C      8.287433    -3.125770    19.682763    -0.142761
C      8.841310    -1.880299    19.676092    -0.099140
C      6.702102     4.572973    19.677134    -0.100675
C      5.508063     5.243973    19.674841    -0.149811
C      1.976243     0.773165    10.720493     0.100320
C      1.268839    -0.251443    11.312335    -0.196547
C     -0.338311    -2.494679    12.275460    -0.142790
C     -1.104611    -3.589941    12.542299    -0.099141
C     -3.434458    -6.883024    18.014806    -0.100699
C     -3.350874    -6.768790    19.377148    -0.149838
C      7.730097     4.829088     6.029743     0.100320
C      8.932133     4.503753     5.438318    -0.196546
C     11.311693     3.640407     3.977162    -0.142792
C     12.301303     3.177499     3.162050    -0.099139
C     19.098574     3.109496     3.046350    -0.100699
C     20.129219     3.562533     3.826440    -0.149840
C     17.091470    13.727183     3.523535     0.100317
C     16.361266    13.718889     4.692835    -0.196536
C     14.782050    14.016319     7.134209    -0.142759
C     14.004867    14.329021     8.209490    -0.099139
C     11.676724    11.236938    13.798739    -0.100679
C     11.756553     9.998693    14.378699    -0.149813
C     -1.265553     8.653953    17.323316     0.100343
C     -1.029989     7.962722    16.154016    -0.196560
C     -0.223203     6.572918    13.712642    -0.142763
C      0.330660     5.944394    12.637361    -0.099147
C     -1.808623     2.718608     7.048112    -0.100685
C     -3.002670     2.381117     6.468152    -0.149821
C     -6.534378    -3.138093    14.817108     0.100319
C     -7.241774    -2.113233    15.408533    -0.196499
C     -8.848905    -0.157511    16.869689    -0.142745
C     -9.615194     0.621218    17.684801    -0.099093
C    -11.945039     7.007090    17.800501    -0.100605
C    -11.861466     8.129788    17.020411    -0.149805
C      7.730097     2.807434     7.196958     0.100319
C      8.932133     2.457907     6.619501    -0.196546
C     11.311693     1.624169     5.141250    -0.142793
C     12.301303     1.149707     4.332810    -0.099141
C     19.098574     1.083509     4.216067    -0.100702
C     20.129219     1.532574     4.998449    -0.149840
C     17.091470    -3.811992    13.649893     0.100317
C     16.361266    -2.795197    14.227350    -0.196539
C     14.782050    -0.829605    15.705601    -0.142759
C     14.004867    -0.054728    16.514041    -0.099139
C     11.676724     6.331746    16.630784    -0.100678
C     11.756553     7.453121    15.848402    -0.149813
C     -1.265553    10.675607    16.156101     0.100344
C     -1.029989    10.008568    14.972834    -0.196560
C     -0.223203     8.589155    12.548553    -0.142763
C      0.330660     7.972187    11.466602    -0.099146
C     -1.808623     4.744595     5.878395    -0.100685
C     -3.002670     4.411076     5.296142    -0.149821
C     -6.534378    14.401082     4.690750     0.100319
C     -7.241774    14.400853     5.874017    -0.196496
C     -8.848905    14.688413     8.298298    -0.142744
C     -9.615194    15.004966     9.380249    -0.099092
C    -11.945039    11.912282    14.968456    -0.100604
C    -11.861466    10.675361    15.550709    -0.149804
C     -9.291081     4.399657    19.679636     0.100315
C     -8.089037     5.074508    19.665668    -0.196539
C     -5.709457     6.771566    19.682763    -0.142762
C     -4.719837     7.708919    19.676092    -0.099139
C      2.077436     7.843119    19.677134    -0.100677
C      3.108070     6.941031    19.674841    -0.149814
C      0.070207     2.120942    10.720493     0.100320
C     -0.660005     1.112462    11.312335    -0.196547
C     -2.239241    -1.150513    12.275460    -0.142791
C     -3.016434    -2.238072    12.542299    -0.099138
C     -5.344579    -5.532358    18.014806    -0.100704
C     -5.264740    -5.415477    19.377148    -0.149839
C     15.755591     4.742505     1.167215     0.100329
C     15.991171     6.100753     1.181183    -0.196497
C     16.797990     8.909924     1.164088    -0.142748
C     17.351866    10.155396     1.170759    -0.099093
C     15.212658    16.608668     1.169717    -0.100608
C     14.018619    17.279668     1.172010    -0.149804
C     10.486919    12.809029    10.126358     0.100335
C      9.779507    11.784410     9.534516    -0.196565
C      8.172344     9.541155     8.571391    -0.142760
C      7.406041     8.445889     8.304552    -0.099149
C      5.076121     5.152703     2.832045    -0.100683
C      5.159687     5.266910     1.469703    -0.149821
C     -0.780524    -7.206698    14.817108     0.100317
C      0.421520    -7.532022    15.408533    -0.196499
C      2.801100    -8.395341    16.869689    -0.142749
C      3.790720    -8.858233    17.684801    -0.099089
C     10.587993    -8.926235    17.800501    -0.100605
C     11.618627    -8.473212    17.020411    -0.149806
C      8.580883     1.691444    17.323316     0.100336
C      7.850662     1.683128    16.154016    -0.196565
C      6.271414     1.980511    13.712642    -0.142763
C      5.494217     2.293193    12.637361    -0.099143
C      3.165999    -0.798995     7.048112    -0.100687
C      3.245820    -2.037251     6.468152    -0.149822
C      7.245035    20.689693     3.523535     0.100326
C      7.480614    19.998484     4.692835    -0.196534
C      8.287433    18.608725     7.134209    -0.142761
C      8.841310    17.980222     8.209490    -0.099141
C      6.702102    14.754541    13.798739    -0.100676
C      5.508063    14.417061    14.378699    -0.149813
C      1.976243     8.897694     6.029743     0.100320
C      1.268839     9.922542     5.438318    -0.196547
C     -0.338311    11.878237     3.977162    -0.142790
C     -1.104611    12.656950     3.162050    -0.099139
C     -3.434458    19.042820     3.046350    -0.100697
C     -3.350874    20.165534     3.826440    -0.149837
C      1.032747    -8.728631    15.118762     0.115345
C      2.267984    -9.170942    15.884884     0.060989
C      4.305777   -10.121520    17.531368    -0.015813
C      5.322802   -10.676364    18.492408     0.621615
C      8.964673   -10.694418    18.523678     0.623706
C     10.050285   -10.175560    17.624970    -0.028894
C     12.166021    -9.255312    16.031020     0.073668
C     -0.063072    10.099954     5.728089     0.115328
C     -0.891839    11.117098     4.961967     0.061055
C     -2.467332    12.721464     3.315483    -0.015780
C     -3.329463    13.495361     2.354443     0.621627
C     -4.560428    16.922936     2.323173     0.623708
C     -4.433098    18.119430     3.221881    -0.028858
C     -4.270696    20.420944     4.815831     0.073669
C     16.114910    -3.396347     5.882773     0.115343
C     16.537213    -4.126069     7.146717     0.060993
C     17.650414    -5.403536     9.359402    -0.015822
C     18.357653    -6.067905    10.510148     0.621632
C     17.177752    -7.790691    13.494167     0.623672
C     15.837500    -8.129495    14.081006    -0.028903
C     13.396996    -8.820102    15.277198     0.073677
C      8.447592     2.025417    14.964078     0.115344
C      7.618818     2.180307    13.700134     0.061050
C      6.043318     2.803984    11.487449    -0.015772
C      5.181184     3.249301    10.336703     0.621601
C      3.950180     1.562566     7.352684     0.623642
C      4.077490     0.186018     6.765845    -0.028854
C      4.239855    -2.345137     5.569653     0.073698
C      1.032747    17.457547     0.000000     0.115343
C      2.267984    18.342184     0.000000     0.060992
C      4.305777    20.243370     0.000000    -0.015818
C      5.322802    21.353077     0.000000     0.621615
C      8.964673    21.389184     0.000000     0.623704
C     10.050285    20.351452     0.000000    -0.028893
C     12.166021    18.510927     0.000000     0.073669
C      8.447592    11.946650     9.235989     0.115349
C      7.618818    10.774593     8.738166     0.061050
C      6.043318     8.546507     8.171966    -0.015772
C      5.181184     7.327272     7.982259     0.621600
C      3.950180     5.586376     5.029511     0.623643
C      4.077490     5.766418     3.543965    -0.028856
C      4.239855     5.996037     0.753822     0.073699
C     16.114910     6.792804     0.000000     0.115339
C     16.537213     8.252274     0.000000     0.060994
C     17.650414    10.807248     0.000000    -0.015822
C     18.357653    12.136008     0.000000     0.621631
C     17.177752    15.581637     0.000000     0.623670
C     15.837500    16.259256     0.000000    -0.028902
C     13.396996    17.640492     0.000000     0.073678
C     -0.063072    -0.089197    11.610862     0.115329
C     -0.891839    -1.261245    12.108685     0.061053
C     -2.467332    -3.489320    12.674885    -0.015776
C     -3.329463    -4.708552    12.864592     0.621625
C     -4.560428    -6.449392    15.817340     0.623705
C     -4.433098    -6.269321    17.302886    -0.028852
C     -4.270696    -6.039651    20.093029     0.073667
C      9.543364     3.307150     5.728089     0.115331
C     10.778591     2.864824     4.961967     0.061047
C     12.816362     1.914216     3.315483    -0.015768
C     13.833374     1.359353     2.354443     0.621606
C     17.475244     1.341299     2.323173     0.623732
C     18.560869     1.860174     3.221881    -0.028853
C     20.676626     2.780452     4.815831     0.073661
C     -8.573689    14.061201     5.882773     0.115350
C     -9.402446    14.216114     7.146717     0.060996
C    -10.977917    14.839834     9.359402    -0.015822
C    -11.840035    15.285172    10.510148     0.621621
C    -13.071000    13.598493    13.494167     0.623673
C    -12.943682    12.221956    14.081006    -0.028897
C    -12.781301     9.690824    15.277198     0.073675
C     -0.906250     8.639609    14.964078     0.115343
C     -0.483963     7.909862    13.700134     0.061047
C      0.629208     6.632354    11.487449    -0.015768
C      1.336431     5.967963    10.336703     0.621607
C      0.156491     4.245120     7.352684     0.623637
C     -1.183769     3.906305     6.765845    -0.028859
C     -3.624289     3.215676     5.569653     0.073700
C     -8.573689    -1.935827    15.118762     0.115346
C     -9.402446    -0.918669    15.884884     0.060995
C    -10.977917     0.685728    17.531368    -0.015820
C    -11.840035     1.459644    18.492408     0.621619
C    -13.071000     4.887219    18.523678     0.623671
C    -12.943682     6.083696    17.624970    -0.028894
C    -12.781301     8.385180    16.031020     0.073673
N     -1.392788    -8.057763    13.956758    -0.186149
N      1.377948     8.036776     6.890093    -0.186116
N     15.658389    -2.029335     3.514988    -0.186178
N      9.888628     2.050714    17.331863    -0.186137
N     -1.392788    16.115789     0.000000    -0.186155
N      9.888628    13.984575    10.441771    -0.186173
N     15.658389     4.058736     0.000000    -0.186171
N      1.377948     1.948705    10.405080    -0.186115
N      7.117844     3.978040     6.890093    -0.186149
N     -7.132684    14.086454     3.514988    -0.186179
N     -1.362739    10.006665    17.331863    -0.186194
N     -7.132684    -3.999027    13.956758    -0.186154
O     -2.830128    12.240170    18.303118    -0.536037
O      0.061956    12.236680    18.310832    -0.543622
O     -4.537801    13.447460     2.543733    -0.536044
O     -5.505109    16.172983     2.536019    -0.543617
O     18.628470    -5.357057    11.469104    -0.536061
O     17.672396    -6.722505    13.832511    -0.543577
O      5.761095     3.741559     9.377747    -0.536031
O      4.792393     2.384974     7.014340    -0.543602
O      5.680428    21.766760     1.095085    -0.536051
O      8.572511    21.775185     1.094251    -0.543618
O      3.972845     7.515151     7.929100    -0.536042
O      3.005506     6.145688     5.572572    -0.543581
O     10.117915     0.575380    19.751766    -0.536007
O      9.161841     3.304875    19.752600    -0.543550
O     -2.749552    -5.785160    12.917751    -0.536006
O     -3.718222    -7.153616    15.274279    -0.543613
O     14.190988     2.100875     1.448648    -0.536019
O     17.083071     2.095940     1.441768    -0.543631
O     12.483524    15.145193    10.374018    -0.536032
O     11.516216    13.789134    12.738260    -0.543580
O      1.607236     4.782070    10.472833    -0.536039
O      0.651130     3.418023     8.108591    -0.543571
O    -11.260112     2.043994    19.398203    -0.536026
O    -12.228782     4.769035    19.405083    -0.543599
O     14.190988     0.204152     2.543733    -0.536017
O     17.083071     0.200662     2.536019    -0.543630
O     12.483524     1.411739    18.303118    -0.536009
O     11.516216     4.137262    18.310832    -0.543548
O      1.607236     6.678792     9.377747    -0.536049
O      0.651130     5.313301     7.014340    -0.543574
O    -11.260112    15.777448    11.469104    -0.536025
O    -12.228782    14.420907    13.832511    -0.543585
O     -2.830128     9.731066    19.751766    -0.536024
O      0.061956     9.739491    19.752600    -0.543628
O     -4.537801    -4.520671    12.917751    -0.536033
O     -5.505109    -5.890090    15.274279    -0.543598
O     18.628470    12.611074     1.095085    -0.536079
O     17.672396    15.340569     1.094251    -0.543586
O      5.761095     6.250663     7.929100    -0.536032
O      4.792393     4.882162     5.572572    -0.543601
O      5.680428    -9.934826    19.398203    -0.536054
O      8.572511    -9.939760    19.405083    -0.543620
O      3.972845     3.109325    10.472833    -0.536038
O      3.005506     1.753221     8.108591    -0.543571
O     10.117915    16.817939    10.374018    -0.536045
O      9.161841    15.453936    12.738260    -0.543573
O     -2.749552    14.079694     1.448648    -0.536023
O     -3.718222    16.804735     1.441768    -0.543614
O     15.482544     0.000000     0.000000    -0.710172
O     -5.160792    14.597103     0.000000    -0.710408
O     -5.160792    -7.298432    12.641530    -0.710443
O      3.349858     4.737396     8.205321    -0.710469

The following XYZ coordinates are in angstroms. Other properties are in atomic units.
The sperically averaged electron density of each atom fit to a function of the form exp(a - br)
eigen_1, eigen_2 and eigen_3 are the three eigenvalues of traceless quadrupole moment tensor
  atom number  atomic symbol              X              Y              Z     net charge C6 coefficient C8 coefficient C10 coefficient fluctuating dipole atomic polarizability isotropic forcefield polarizability              a              b squared Pearson coefficient          <r^3>          <r^4>         wp_QDO          m_QDO          q_QDO       dipole_x       dipole_y       dipole_z         dipole            Qxy            Qxz            Qyz     Q(x^2-y^2)  Q(3z^2 - R^2)        eigen_1        eigen_2        eigen_3 static polarizability      alpha(xx)      alpha(xy)      alpha(xz)      alpha(yy)      alpha(yz)      alpha(zz) atomic spin moment
            1             Ni      -1.378042      11.046942      19.133657       0.980096      95.525176 0.15738849E+04  0.47277357E+05                                16.688022                           12.690563       0.686879       2.142081                    0.991978      42.017456     106.324163       0.531381       0.383725      -1.172617      -0.007966       0.028463       0.049296       0.057478      -0.008237      -0.014270      -0.013870       0.051467      -0.083493      -0.039279      -0.003810       0.043088             22.982537      20.770043      -0.683258      -1.183313      24.594844      -0.876558      23.582723           1.229205
            2             Ni      -6.146738      14.418867       1.712986       0.980080      95.635635 0.15761860E+04  0.47362414E+05                                16.697171                           12.697561       0.685818       2.141733                    0.991967      42.020843     106.340619       0.531392       0.383587      -1.172756       0.029564       0.001940      -0.049433       0.057632      -0.022605       0.008416       0.018341      -0.029637      -0.083387      -0.039488      -0.003660       0.043148             22.995608      24.613045       0.671529       0.432092      20.776284       1.409208      23.597494           1.229598
            3             Ni      -6.146738      -5.725819      13.343652       0.980098      95.634791 0.15761701E+04  0.47361841E+05                                16.697119                           12.697531       0.685799       2.141729                    0.991967      42.020700     106.340332       0.531391       0.383590      -1.172754       0.029565      -0.043776      -0.023033       0.057627       0.018592      -0.015374      -0.015300       0.028632       0.091408      -0.039488      -0.003663       0.043151             22.995522      24.612959       0.038452       0.797590      21.671751       1.926241      22.701856           1.229302
            4             Ni       5.161255       4.332141       7.503407       0.980153      95.460626 0.15727472E+04  0.47236341E+05                                16.683802                           12.688245       0.685819       2.141777                    0.991978      42.017960     106.330232       0.531268       0.383862      -1.172470      -0.051068       0.013279       0.023000       0.057561       0.005427       0.009402       0.019785      -0.045619       0.091314      -0.039478      -0.003832       0.043309             22.975735      21.955532      -0.893643      -1.547826      24.289194      -1.391474      22.682479           1.229072
            5             Ni      15.643062      -0.989092       1.713194       0.980038      95.646300 0.15763330E+04  0.47366788E+05                                16.696530                           12.696790       0.687005       2.142088                    0.991974      42.018520     106.326276       0.531507       0.383505      -1.172847      -0.007997       0.028440      -0.049318       0.057489      -0.008242       0.014429       0.014100       0.051476      -0.083522      -0.039532      -0.003613       0.043145             22.994939      20.779887      -0.683565       1.184528      24.608053       0.876887      23.596877           1.229249
            6             Ni       2.363902       6.309996       7.503199       0.980148      95.460036 0.15727360E+04  0.47236691E+05                                16.684909                           12.689087       0.685555       2.141670                    0.991972      42.020397     106.342815       0.531186       0.383916      -1.172410       0.029584      -0.043781       0.023037       0.057643       0.018610       0.015547       0.015531       0.028666       0.091484      -0.039557      -0.003855       0.043412             22.977223      24.593228       0.038407      -0.796129      21.654382      -1.923287      22.684058           1.229205
            7             Ni      10.874598       2.383162      19.133865       0.980035      95.519500 0.15738402E+04  0.47276957E+05                                16.689357                           12.691853       0.686236       2.141845                    0.991970      42.021620     106.345131       0.531247       0.383814      -1.172518       0.029566       0.001954       0.049405       0.057609      -0.022605      -0.008248      -0.018133      -0.029569      -0.083326      -0.039238      -0.003840       0.043077             22.984173      24.601097       0.670752      -0.432206      20.767066      -1.408000      23.584355           1.228728
            8             Ni      -3.349386      -7.703673      13.343444       0.980153      95.633960 0.15761558E+04  0.47360571E+05                                16.695911                           12.696639       0.685803       2.141774                    0.991976      42.017626     106.326258       0.531470       0.383539      -1.172810      -0.051048       0.013274      -0.022993       0.057540       0.005443      -0.009289      -0.019568      -0.045561       0.091240      -0.039417      -0.003662       0.043079             22.993864      21.972919      -0.894357       1.550072      24.308526       1.393856      22.700147           1.228571
            9             Ni      15.643062       1.978216       0.000000       0.980105      95.644758 0.15763022E+04  0.47365584E+05                                16.696296                           12.696621       0.687055       2.142110                    0.991974      42.017880     106.324003       0.531514       0.383502      -1.172851      -0.007997      -0.056940      -0.000030       0.057498       0.016614       0.000073       0.000107       0.075689      -0.010828      -0.039526      -0.003609       0.043135             22.994606      20.779613       1.367587       0.000288      23.089886       0.000605      25.114320           1.229890
           10             Ni      10.874598      15.378942      11.630667       0.980045      95.519742 0.15738412E+04  0.47276912E+05                                16.689260                           12.691757       0.686307       2.141870                    0.991970      42.021475     106.344094       0.531256       0.383808      -1.172524       0.029572       0.041821       0.026402       0.057624       0.004157      -0.023698      -0.033509      -0.002934      -0.003441      -0.039239      -0.003834       0.043074             22.984071      24.600944      -0.709630       0.364836      24.099339       0.515884      20.251930           1.229404
           11             Ni       2.363902       3.343050       9.216184       0.980125      95.460423 0.15727447E+04  0.47237053E+05                                16.685004                           12.689160       0.685538       2.141661                    0.991972      42.020723     106.344017       0.531181       0.383918      -1.172407       0.029583       0.041839      -0.026397       0.057641       0.004156       0.023888       0.033781      -0.002940      -0.003320      -0.039557      -0.003855       0.043412             22.977350      24.593369      -0.708666      -0.364800      24.092375      -0.515837      20.246304           1.229006
           12             Ni      -3.349386      15.407598       0.000000       0.980132      95.634257 0.15761618E+04  0.47360815E+05                                16.695968                           12.696682       0.685796       2.141770                    0.991976      42.017711     106.326659       0.531468       0.383540      -1.172809      -0.051052      -0.026552      -0.000005       0.057544      -0.010761       0.000076       0.000107      -0.079641      -0.010973      -0.039420      -0.003658       0.043078             22.993941      21.972957       1.789558       0.000489      21.895202       0.000445      25.113664           1.229035
           13              H      -9.698577      14.252999      13.025113       0.104090       1.433737 0.10517099E+02  0.10938370E+03                                 2.035447                            1.846933      -1.085507       2.360309                    0.997010       3.553726       9.889337       0.484186       1.216291      -0.725699      -0.019687      -0.034839      -0.032862       0.051780      -0.002557       0.008640       0.017208      -0.016027      -0.015010      -0.020995      -0.000891       0.021886              2.182687       2.196521       0.342417       0.571781       1.970894       0.426028       2.380648           0.000097
           14              H      -7.681552      13.664455      14.006999       0.125918       1.165589 0.84185593E+01  0.82058591E+02                                 1.702590                            1.600315      -0.976365       2.417548                    0.998391       3.224060       8.427840       0.550827       1.140786      -0.744253       0.013557      -0.031434      -0.008371       0.035242      -0.004619       0.006772       0.012636      -0.009243      -0.017134      -0.017603       0.002453       0.015150              1.752529       1.848402      -0.406084       0.127531       1.912768       0.090037       1.496416           0.000186
           15              H      -6.033889      13.113221      14.999309       0.105617       1.227732 0.88837237E+01  0.87630418E+02                                 1.749554                            1.632023      -0.938274       2.421191                    0.998389       3.324088       8.697567       0.552278       1.124316      -0.748109      -0.008830      -0.022628      -0.025242       0.035031      -0.006793       0.009798       0.010846      -0.015972      -0.002521      -0.019709       0.004132       0.015577              1.813440       1.827056       0.017456       0.468615       1.634826       0.263807       1.978439           0.000077
           16              H      -4.381118      12.309238      16.371032       0.112976       1.265734 0.91833628E+01  0.91842531E+02                                 1.825132                            1.688947      -1.039731       2.379081                    0.997788       3.401282       9.122947       0.525778       1.164827      -0.737465       0.010729      -0.037681      -0.004766       0.039468      -0.003521       0.005806       0.009690      -0.021474      -0.009977      -0.015295      -0.001740       0.017035              1.923799       1.891310      -0.566798       0.112608       2.338423       0.045212       1.541664           0.000065
           17              H       1.727815      12.250263      16.481520       0.108570       1.235779 0.89693416E+01  0.89313708E+02                                 1.800824                            1.672223      -1.032625       2.377635                    0.997752       3.442463       9.260338       0.526126       1.169120      -0.735641      -0.010626      -0.037470      -0.004276       0.039182       0.002995      -0.006863       0.009011      -0.020020      -0.012059      -0.015519      -0.000544       0.016063              1.878759       1.804666       0.531866      -0.091226       2.316864       0.092286       1.514748           0.000061
           18              H       3.452064      13.006104      15.163999       0.107193       1.236947 0.90252649E+01  0.89569685E+02                                 1.773096                            1.657184      -0.961109       2.411394                    0.998258       3.354539       8.865440       0.540869       1.141071      -0.743762       0.011875      -0.023514      -0.023783       0.035491       0.005968      -0.010012       0.010622      -0.015964      -0.006379      -0.019414       0.003953       0.015460              1.824442       1.812010      -0.031840      -0.466955       1.700445       0.303736       1.960872           0.000084
           19              H      -0.350557       7.642851       7.821738       0.104071       1.438766 0.10560666E+02  0.10995096E+03                                 2.040811                            1.851314      -1.085489       2.360318                    0.997009       3.554750       9.897491       0.483391       1.217027      -0.725585      -0.026279      -0.030175       0.032856       0.051775       0.003037      -0.013306      -0.013862       0.015639      -0.014976      -0.020956      -0.000877       0.021832              2.188815       1.785127       0.196149      -0.211942       2.393711      -0.684105       2.387608           0.000098
           20              H      -1.577790       9.348324       6.839852       0.125920       1.163871 0.84047973E+01  0.81904784E+02                                 1.701980                            1.599815      -0.976234       2.417611                    0.998393       3.224531       8.432712       0.550403       1.141940      -0.743939      -0.034147       0.002308       0.008366       0.035233      -0.000705      -0.009619      -0.010560       0.012970      -0.017153      -0.017558       0.002464       0.015094              1.751863       2.159911      -0.295439      -0.042346       1.599763      -0.150146       1.495915           0.000186
           21              H      -2.646727      10.717997       5.847542       0.105619       1.225112 0.88612454E+01  0.87360025E+02                                 1.747354                            1.630141      -0.938268       2.421197                    0.998389       3.323788       8.696533       0.552461       1.124571      -0.748010      -0.018392      -0.015862       0.025238       0.035026      -0.000274      -0.006950      -0.012835       0.020952      -0.002504      -0.019690       0.004134       0.015556              1.811064       1.643212      -0.046723      -0.092358       1.814263      -0.528616       1.975717           0.000077
           22              H      -3.955667      12.008229       4.475819       0.112986       1.263354 0.91625876E+01  0.91584843E+02                                 1.822744                            1.686918      -1.039687       2.379112                    0.997788       3.400806       9.119821       0.526138       1.164665      -0.737475      -0.039101      -0.002446       0.004766       0.039466       0.004010      -0.007194      -0.008694       0.021136      -0.009977      -0.015288      -0.001743       0.017030              1.921156       2.640835      -0.299674      -0.005132       1.582806      -0.120948       1.539825           0.000065
           23              H      -6.047559      17.748134       4.365331       0.108563       1.235033 0.89629234E+01  0.89236008E+02                                 1.800203                            1.671693      -1.032452       2.377714                    0.997756       3.442501       9.260464       0.526164       1.169216      -0.735608      -0.031786      -0.022511       0.004272       0.039183       0.008627      -0.010778       0.003484       0.011811      -0.012063      -0.015532      -0.000528       0.016060              1.878086       1.924963       0.574312      -0.117375       2.195007       0.055185       1.514287           0.000062
           24              H      -5.909671      19.625742       5.682852       0.107211       1.234745 0.90063668E+01  0.89342507E+02                                 1.771362                            1.655700      -0.961114       2.411400                    0.998259       3.354441       8.865549       0.540944       1.141419      -0.743645      -0.026120       0.003351       0.023791       0.035490       0.009675      -0.013356       0.005912       0.004906      -0.006329      -0.019434       0.003970       0.015464              1.822588       1.731179      -0.059708      -0.441305       1.777799       0.338412       1.958787           0.000084
           25              H      15.659595      -0.413990       4.698880       0.104080       1.440593 0.10576241E+02  0.11014420E+03                                 2.041989                            1.852293      -1.085422       2.360349                    0.997011       3.554512       9.895439       0.483455       1.216520      -0.725723      -0.003843       0.051478       0.004040       0.051779      -0.002675       0.002514       0.008521      -0.038455       0.006758      -0.020985      -0.000878       0.021863              2.190151       1.742576      -0.232765       0.053376       3.023792      -0.309345       1.804087           0.000097
           26              H      16.066412      -1.539325       6.685585       0.125886       1.165919 0.84216513E+01  0.82094706E+02                                 1.702809                            1.600540      -0.976409       2.417524                    0.998391       3.224100       8.427728       0.550835       1.140688      -0.744283       0.003456       0.019393       0.029225       0.035244      -0.002019       0.001966       0.005841      -0.028690       0.017074      -0.017585       0.002452       0.015133              1.752745       1.361854      -0.043389       0.138284       1.643343       0.105118       2.253038           0.000186
           27              H      16.587270      -2.521436       8.349164       0.105609       1.227381 0.88805048E+01  0.87589155E+02                                 1.749044                            1.631582      -0.938301       2.421176                    0.998389       3.323903       8.696100       0.552436       1.124116      -0.748156      -0.006995       0.033821       0.005860       0.035031      -0.006006       0.007074       0.007000      -0.026512       0.012508      -0.019703       0.004130       0.015573              1.812889       1.432213      -0.285871       0.132308       2.260466      -0.211622       1.745989           0.000077
           28              H      17.535363      -3.556504      10.162840       0.112937       1.265360 0.91800753E+01  0.91801519E+02                                 1.824693                            1.688569      -1.040028       2.378926                    0.997785       3.401560       9.123316       0.525872       1.164723      -0.737481       0.010280       0.022814       0.030525       0.039471      -0.001271       0.005838       0.009726      -0.022998       0.004258      -0.015310      -0.001738       0.017048              1.923304       1.483017       0.019457       0.284413       1.712924       0.288270       2.573971           0.000065
           29              H      15.617088      -6.460712      15.184846       0.108493       1.235064 0.89628034E+01  0.89230298E+02                                 1.799835                            1.671366      -1.031264       2.378134                    0.997767       3.442522       9.258857       0.526390       1.168773      -0.735713       0.017727       0.032491       0.012931       0.039206       0.004631      -0.003946       0.013169      -0.010467      -0.012411      -0.015549      -0.000552       0.016101              1.877687       1.869860       0.525992      -0.067183       2.289965       0.126083       1.473236           0.000061
           30              H      13.610285      -7.016760      16.156310       0.107190       1.235283 0.90103729E+01  0.89383371E+02                                 1.771179                            1.655535      -0.961257       2.411317                    0.998256       3.353951       8.861455       0.541286       1.140684      -0.743839      -0.012301       0.023832       0.023271       0.035508       0.004441      -0.008488       0.012794      -0.009285      -0.021708      -0.019427       0.003951       0.015476              1.822389       1.894548      -0.112008      -0.477818       1.769789       0.286637       1.802831           0.000084
           31              H      11.411174       2.590271      16.147971       0.104069       1.434100 0.10520468E+02  0.10943196E+03                                 2.036157                            1.847513      -1.085522       2.360300                    0.997009       3.554294       9.892834       0.483978       1.216665      -0.725613       0.049816       0.013536      -0.004035       0.051780       0.010001      -0.007186      -0.005187       0.033280       0.006768      -0.020984      -0.000869       0.021852              2.183498       3.017246       0.220585       0.307855       1.734190       0.052540       1.799058           0.000097
           32              H      10.214566       2.598678      14.161266       0.125919       1.163754 0.84034542E+01  0.81885740E+02                                 1.701583                            1.599457      -0.976249       2.417594                    0.998392       3.224468       8.431338       0.550601       1.141612      -0.744017       0.017128       0.009721      -0.029221       0.035238       0.007439      -0.004828      -0.003764       0.024835       0.017080      -0.017569       0.002474       0.015095              1.751446       1.638203       0.054668      -0.053050       1.365031      -0.165220       2.251103           0.000186
           33              H       9.114982       2.762350      12.497687       0.105606       1.225840 0.88678536E+01  0.87443827E+02                                 1.748325                            1.630975      -0.938404       2.421127                    0.998388       3.324257       8.699455       0.552189       1.124883      -0.747938       0.034216       0.004674      -0.005852       0.035026       0.003654      -0.004220      -0.008983       0.028150       0.012520      -0.019682       0.004142       0.015540              1.812107       2.346961       0.037936       0.243392       1.344121      -0.054157       1.745239           0.000077
           34              H       7.823058       3.311168      10.684011       0.112975       1.264060 0.91688858E+01  0.91664797E+02                                 1.823598                            1.687644      -1.039676       2.379108                    0.997789       3.401176       9.122067       0.525949       1.164867      -0.737433       0.018075       0.017307      -0.030517       0.039466       0.006233      -0.007214      -0.008724       0.019464       0.004268      -0.015286      -0.001738       0.017023              1.922096       1.674185       0.087294      -0.176805       1.519965      -0.363848       2.572137           0.000065
           35              H       5.724292       0.534446       5.662005       0.108561       1.235565 0.89673790E+01  0.89289647E+02                                 1.800623                            1.672040      -1.032516       2.377688                    0.997755       3.442467       9.260239       0.526152       1.169120      -0.735638       0.024698       0.027527      -0.012953       0.039185       0.006885      -0.013694      -0.000642       0.002317      -0.012414      -0.015522      -0.000534       0.016056              1.878546       1.913562       0.541514      -0.141357       2.248273       0.021351       1.473804           0.000062
           36              H       5.868958      -1.542954       4.690541       0.107196       1.234860 0.90071624E+01  0.89349128E+02                                 1.771185                            1.655551      -0.960977       2.411453                    0.998259       3.354381       8.864276       0.541097       1.141112      -0.743722       0.026558      -0.003647      -0.023273       0.035500       0.006365      -0.014875       0.003753       0.001628      -0.021645      -0.019410       0.003961       0.015449              1.822398       1.854014      -0.126330      -0.429478       1.810349       0.354975       1.802830           0.000084
           37              H      -1.188009      16.189467       1.990874       0.104077       1.440621 0.10576447E+02  0.11014693E+03                                 2.042022                            1.852316      -1.085386       2.360366                    0.997011       3.554531       9.895533       0.483450       1.216527      -0.725722      -0.019688      -0.011035       0.046600       0.051778       0.008764      -0.002100      -0.001867       0.010507       0.064547      -0.020984      -0.000877       0.021861              2.190190       2.204261       0.325832      -0.585499       1.915287      -0.392507       2.451021           0.000098
           38              H       0.829016      17.334078       2.009636       0.125885       1.165915 0.84216146E+01  0.82094231E+02                                 1.702801                            1.600534      -0.976401       2.417527                    0.998391       3.224096       8.427702       0.550837       1.140685      -0.744283       0.013568       0.008462       0.031408       0.035244       0.008167       0.000638      -0.000586       0.011583       0.045318      -0.017585       0.002452       0.015133              1.752735       1.848696       0.313576       0.287933       1.522724       0.135278       1.886786           0.000186
           39              H       2.476678      18.469061       1.990874       0.105610       1.227365 0.88803594E+01  0.87587306E+02                                 1.749024                            1.631565      -0.938291       2.421182                    0.998389       3.323880       8.696001       0.552441       1.124111      -0.748157      -0.008827      -0.010540       0.032220       0.035031       0.011877       0.000996      -0.001413       0.000345       0.046449      -0.019702       0.004130       0.015573              1.812868       1.826475       0.396907      -0.249320       1.663567      -0.280568       1.948560           0.000077
           40              H       4.129450      20.058999       2.001298       0.112937       1.265357 0.91800507E+01  0.91801187E+02                                 1.824688                            1.688565      -1.040030       2.378926                    0.997785       3.401553       9.123285       0.525873       1.164721      -0.737481       0.010742       0.014702       0.035020       0.039471       0.006798       0.000153       0.001983      -0.001284       0.050607      -0.015309      -0.001738       0.017047              1.923298       1.890804       0.380755       0.434394       1.701272       0.322282       2.177819           0.000065
           41              H      10.238383      20.184172       1.997128       0.108492       1.235083 0.89629802E+01  0.89232513E+02                                 1.799852                            1.671381      -1.031292       2.378118                    0.997767       3.442560       9.258988       0.526387       1.168772      -0.735713      -0.010667       0.015031       0.034603       0.039206      -0.007449       0.000859       0.002465      -0.000196       0.047542      -0.015549      -0.000553       0.016102              1.877706       1.803623      -0.344604      -0.414636       1.634492       0.300942       2.195002           0.000061
           42              H      11.962631      18.665245       2.001298       0.107187       1.235302 0.90105500E+01  0.89385592E+02                                 1.771199                            1.655553      -0.961267       2.411310                    0.998256       3.353982       8.861568       0.541282       1.140686      -0.743838       0.011867      -0.008852       0.032274       0.035507      -0.011661      -0.000163      -0.000479       0.001596       0.046398      -0.019428       0.003952       0.015476              1.822410       1.809939      -0.387729       0.260588       1.630986      -0.264158       2.026305           0.000084
           43              H       8.160121      14.988366      10.317107       0.104070       1.434082 0.10520313E+02  0.10942995E+03                                 2.036141                            1.847500      -1.085501       2.360311                    0.997009       3.554271       9.892753       0.483980       1.216667      -0.725613      -0.026281       0.043546       0.009705       0.051780      -0.013057       0.004040       0.006804       0.003399      -0.051762      -0.020983      -0.000869       0.021852              2.183480       1.781283      -0.280646      -0.063734       2.973262       0.343344       1.795894           0.000098
           44              H       6.932875      13.285281       9.331051       0.125919       1.163760 0.84035054E+01  0.81886376E+02                                 1.701590                            1.599463      -0.976255       2.417591                    0.998392       3.224477       8.431373       0.550600       1.141613      -0.744016      -0.034150       0.006093      -0.006192       0.035238      -0.007986       0.005439       0.006196       0.005377      -0.039855      -0.017569       0.002474       0.015095              1.751452       2.159355       0.110973       0.276908       1.651537       0.119983       1.443464           0.000186
           45              H       5.863929      11.741072       8.641020       0.105605       1.225848 0.88679240E+01  0.87444702E+02                                 1.748333                            1.630982      -0.938414       2.421122                    0.998387       3.324270       8.699500       0.552188       1.124883      -0.747938      -0.018386       0.029790       0.001122       0.035026      -0.005872       0.003715       0.002431       0.002910      -0.056573      -0.019682       0.004142       0.015541              1.812116       1.644095      -0.056685       0.086709       2.394751       0.194580       1.397502           0.000077
           46              H       4.554984       9.908005       8.209490       0.112975       1.264061 0.91688950E+01  0.91664933E+02                                 1.823601                            1.687646      -1.039675       2.379109                    0.997789       3.401176       9.122076       0.525948       1.164869      -0.737432      -0.039101       0.005347      -0.000269       0.039466      -0.008229       0.000135       0.001947       0.009430      -0.045098      -0.015286      -0.001737       0.017023              1.922099       2.642324       0.145513       0.262285       1.656069       0.079152       1.467904           0.000065
           47              H       2.463026       6.942321       3.293802       0.108560       1.235581 0.89675243E+01  0.89291462E+02                                 1.800637                            1.672053      -1.032533       2.377678                    0.997754       3.442496       9.260338       0.526151       1.169119      -0.735638      -0.031785       0.014959       0.017361       0.039185      -0.013645      -0.002069      -0.001669       0.014921      -0.002727      -0.015522      -0.000535       0.016057              1.878562       1.925463      -0.388971      -0.438876       1.637048       0.267291       2.073176           0.000061
           48              H       2.600884       7.144502       1.008988       0.107196       1.234863 0.90071943E+01  0.89349531E+02                                 1.771188                            1.655554      -0.960979       2.411451                    0.998259       3.354388       8.864301       0.541097       1.141112      -0.743722      -0.026136       0.018928      -0.014795       0.035500      -0.016387      -0.001675      -0.002634       0.010562       0.010625      -0.019410       0.003961       0.015449              1.822400       1.731008      -0.352265       0.272319       1.620305      -0.247525       2.115887           0.000084
           49              H       7.149028      -7.759347      18.855977       0.104090       1.433721 0.10516996E+02  0.10938237E+03                                 2.035431                            1.846924      -1.085519       2.360303                    0.997010       3.553720       9.889312       0.484187       1.216291      -0.725698      -0.003848      -0.022242      -0.046602       0.051780       0.003511       0.001075       0.002613      -0.019192       0.064618      -0.020996      -0.000891       0.021887              2.182668       1.737544       0.161704       0.173978       2.368206       0.679248       2.442253           0.000098
           50              H       7.555844      -5.476143      18.837215       0.125916       1.165602 0.84186681E+01  0.82059923E+02                                 1.702603                            1.600325      -0.976374       2.417542                    0.998391       3.224081       8.427911       0.550826       1.140786      -0.744253       0.003464       0.015604      -0.031408       0.035242       0.002715       0.000778      -0.000376      -0.019292       0.045370      -0.017603       0.002453       0.015150              1.752544       1.361708       0.141413      -0.031557       2.009252      -0.316545       1.886672           0.000186
           51              H       8.076703      -3.544386      18.855977       0.105618       1.227729 0.88836928E+01  0.87630044E+02                                 1.749552                            1.632020      -0.938277       2.421190                    0.998389       3.324082       8.697550       0.552278       1.124317      -0.748109      -0.007000      -0.011840      -0.032217       0.035031       0.009130       0.001666      -0.000455      -0.015213       0.046462      -0.019709       0.004132       0.015577              1.813438       1.432589       0.257644       0.181502       2.058541       0.328719       1.949184           0.000077
           52              H       9.024795      -1.456163      18.845553       0.112976       1.265726 0.91832895E+01  0.91841596E+02                                 1.825124                            1.688940      -1.039715       2.379091                    0.997788       3.401267       9.122891       0.525779       1.164827      -0.737465       0.010295       0.015020      -0.035016       0.039468       0.005685      -0.001803      -0.000792      -0.007533       0.050580      -0.015296      -0.001739       0.017035              1.923790       1.483336       0.236677      -0.159104       2.109649      -0.517171       2.178385           0.000065
           53              H       7.106521       4.345127      18.849723       0.108570       1.235775 0.89693032E+01  0.89313246E+02                                 1.800823                            1.672221      -1.032613       2.377642                    0.997753       3.442454       9.260315       0.526125       1.169122      -0.735641       0.017714      -0.005008      -0.034589       0.039182      -0.005729      -0.002022      -0.001603       0.009499       0.047440      -0.015519      -0.000544       0.016063              1.878758       1.870964      -0.321494      -0.422284       1.569050       0.290874       2.196260           0.000061
           54              H       5.099718       5.464462      18.845553       0.107195       1.236945 0.90252496E+01  0.89569531E+02                                 1.773097                            1.657185      -0.961110       2.411395                    0.998258       3.354535       8.865441       0.540868       1.141074      -0.743761      -0.012293       0.008250      -0.032255       0.035491      -0.009571       0.000392       0.000311       0.013396       0.046353      -0.019414       0.003953       0.015461              1.824444       1.896820      -0.358494       0.336521       1.547920      -0.157906       2.028593           0.000084
           55              H       2.900496       0.653647      10.529744       0.104071       1.438771 0.10560706E+02  0.10995148E+03                                 2.040815                            1.851317      -1.085494       2.360315                    0.997009       3.554753       9.897503       0.483390       1.217027      -0.725585       0.049811      -0.010263      -0.009704       0.051775      -0.011208      -0.005058      -0.006055       0.013762      -0.051738      -0.020956      -0.000877       0.021832              2.188820       3.025658       0.156965      -0.346295       1.741059      -0.054653       1.799742           0.000098
           56              H       1.703901      -1.071084      11.515800       0.125920       1.163868 0.84047785E+01  0.81904551E+02                                 1.701978                            1.599813      -0.976230       2.417613                    0.998393       3.224527       8.432698       0.550403       1.141940      -0.743939       0.017125      -0.030164       0.006181       0.035233      -0.007900      -0.004025      -0.007172       0.005834      -0.039881      -0.017558       0.002464       0.015094              1.751861       1.638552      -0.073281      -0.020834       2.173260      -0.301201       1.443771           0.000186
           57              H       0.604326      -2.593615      12.205831       0.105620       1.225104 0.88611803E+01  0.87359211E+02                                 1.747346                            1.630134      -0.938262       2.421200                    0.998389       3.323777       8.696492       0.552462       1.124570      -0.748010       0.034215      -0.007411      -0.001118       0.035026      -0.005492      -0.001047      -0.004308       0.005123      -0.056604      -0.019690       0.004133       0.015556              1.811055       2.345396       0.191636      -0.154406       1.690939      -0.146487       1.396830           0.000077
           58              H      -0.687592      -4.438710      12.637361       0.112984       1.263378 0.91628073E+01  0.91587612E+02                                 1.822769                            1.686939      -1.039715       2.379098                    0.997788       3.400842       9.119954       0.526134       1.164666      -0.737474       0.018079      -0.035081       0.000265       0.039466      -0.009367      -0.001779      -0.000761       0.003024      -0.045116      -0.015287      -0.001744       0.017031              1.921183       1.673451      -0.196635       0.012800       2.622762      -0.273473       1.467335           0.000065
           59              H      -2.786293      -7.399487      17.553049       0.108564       1.235033 0.89629231E+01  0.89236029E+02                                 1.800206                            1.671695      -1.032455       2.377714                    0.997756       3.442500       9.260471       0.526162       1.169218      -0.735608       0.024695      -0.024983      -0.017360       0.039184      -0.015305       0.000897       0.002526       0.005549      -0.002725      -0.015533      -0.000527       0.016060              1.878088       1.913084      -0.393007      -0.398111       1.648559       0.324541       2.072621           0.000062
           60              H      -2.641596      -7.202077      19.837863       0.107211       1.234740 0.90063161E+01  0.89341882E+02                                 1.771357                            1.655696      -0.961108       2.411403                    0.998259       3.354433       8.865523       0.540945       1.141420      -0.743645       0.026553      -0.018317       0.014798       0.035490      -0.016077       0.001930       0.002486       0.012408       0.010631      -0.019434       0.003970       0.015464              1.822584       1.854220      -0.308828       0.324206       1.497425      -0.174256       2.116108           0.000084
           61              H       7.322609       5.665339       5.830864       0.104070       1.438769 0.10560689E+02  0.10995117E+03                                 2.040806                            1.851310      -1.085476       2.360323                    0.997009       3.554755       9.897478       0.483394       1.217019      -0.725587      -0.019690       0.045871      -0.013741       0.051775      -0.006201      -0.006527      -0.015286      -0.019239      -0.024749      -0.020955      -0.000877       0.021832              2.188809       2.202801      -0.669298       0.010596       2.655232      -0.035720       1.708395           0.000098
           62              H       9.339621       5.109272       4.830215       0.125921       1.163870 0.84047894E+01  0.81904707E+02                                 1.701981                            1.599816      -0.976235       2.417611                    0.998393       3.224528       8.432711       0.550402       1.141943      -0.743938       0.013558       0.022957      -0.023032       0.035233      -0.003533      -0.007379      -0.012000      -0.010221      -0.020210      -0.017558       0.002464       0.015094              1.751865       1.847696       0.092537      -0.415178       1.677845      -0.225147       1.730053           0.000186
           63              H      10.987271       4.525523       3.856667       0.105618       1.225120 0.88613264E+01  0.87361059E+02                                 1.747365                            1.630150      -0.938271       2.421194                    0.998389       3.323805       8.696601       0.552458       1.124573      -0.748009      -0.008824       0.033170      -0.006978       0.035026      -0.005074      -0.010780      -0.009411      -0.018410      -0.009880      -0.019690       0.004134       0.015556              1.811075       1.824637      -0.413665      -0.218717       2.118019       0.016820       1.490569           0.000077
           64              H      12.640023       3.739568       2.474521       0.112984       1.263394 0.91629559E+01  0.91589509E+02                                 1.822786                            1.686954      -1.039742       2.379083                    0.997788       3.400872       9.120068       0.526131       1.164668      -0.737474       0.010727       0.022967      -0.030249       0.039466      -0.003259      -0.005950      -0.011652      -0.018068       0.000261      -0.015287      -0.001745       0.017031              1.921202       1.888765       0.185520      -0.545995       1.777735      -0.366874       2.097105           0.000065
           65              H      18.748955       3.673370       2.368202       0.108561       1.235057 0.89631406E+01  0.89238744E+02                                 1.800228                            1.671714      -1.032486       2.377695                    0.997755       3.442543       9.260618       0.526160       1.169217      -0.735608      -0.010628       0.022435      -0.030316       0.039183       0.004457       0.006034      -0.011449      -0.015791       0.000660      -0.015532      -0.000529       0.016061              1.878112       1.804054      -0.186835       0.505929       1.794624      -0.393267       2.035659           0.000061
           66              H      20.473221       4.436456       3.681554       0.107210       1.234746 0.90063763E+01  0.89342647E+02                                 1.771365                            1.655703      -0.961111       2.411401                    0.998259       3.354444       8.865566       0.540943       1.141421      -0.743645       0.011866       0.032358      -0.008465       0.035490       0.005691       0.010194      -0.010141      -0.016811      -0.008830      -0.019434       0.003970       0.015464              1.822592       1.810152       0.419603       0.205546       2.156435      -0.039075       1.501188           0.000084
           67              H      16.670698      13.476589       2.708006       0.104092       1.433710 0.10516850E+02  0.10938055E+03                                 2.035429                            1.846919      -1.085480       2.360325                    0.997010       3.553685       9.889223       0.484184       1.216301      -0.725696      -0.026283      -0.013374      -0.042562       0.051780       0.010031       0.009311       0.007086       0.027451       0.020304      -0.020995      -0.000891       0.021886              2.182668       1.780725       0.085090       0.274771       1.792311       0.337947       2.974970           0.000098
           68              H      15.443478      13.474200       4.675949       0.125917       1.165597 0.84186277E+01  0.82059406E+02                                 1.702596                            1.600319      -0.976369       2.417544                    0.998391       3.224071       8.427870       0.550828       1.140784      -0.744253      -0.034155      -0.008402      -0.002190       0.035242       0.008706       0.004232       0.004402       0.023725       0.015053      -0.017603       0.002453       0.015150              1.752534       2.160861       0.184509      -0.234824       1.392277       0.030138       1.704465           0.000186
           69              H      14.374554      13.648736       6.358290       0.105619       1.227718 0.88835936E+01  0.87628775E+02                                 1.749538                            1.632008      -0.938271       2.421193                    0.998389       3.324066       8.697479       0.552282       1.124313      -0.748110      -0.018391      -0.013927      -0.026363       0.035031       0.006159       0.003251       0.010419       0.025177       0.010124      -0.019709       0.004132       0.015577              1.813423       1.645198       0.103539       0.005700       1.479214       0.334928       2.315856           0.000077
           70              H      13.065633      14.191571       8.161542       0.112978       1.265699 0.91830485E+01  0.91838539E+02                                 1.825096                            1.688915      -1.039690       2.379104                    0.997788       3.401227       9.122737       0.525785       1.164824      -0.737466      -0.039103      -0.002906      -0.004500       0.039468       0.004231       0.007073       0.006766       0.024485       0.000093      -0.015296      -0.001739       0.017035              1.923758       2.644931       0.154570      -0.257539       1.447413       0.041969       1.678928           0.000065
           71              H      10.973742      11.417350      13.187718       0.108571       1.235765 0.89692152E+01  0.89312116E+02                                 1.800810                            1.672211      -1.032611       2.377644                    0.997753       3.442438       9.260247       0.526128       1.169119      -0.735642      -0.031786       0.007551      -0.021631       0.039182       0.005027       0.012858      -0.001789       0.008899      -0.020780      -0.015519      -0.000544       0.016063              1.878744       1.925642      -0.185629       0.556358       1.732856      -0.322553       1.977734           0.000061
           72              H      11.111613       9.337561      14.155012       0.107194       1.236939 0.90251937E+01  0.89568764E+02                                 1.773085                            1.657174      -0.961111       2.411393                    0.998258       3.354529       8.865391       0.540872       1.141067      -0.743763      -0.026128      -0.022276      -0.008983       0.035491       0.006733       0.015040      -0.003266       0.000355      -0.020056      -0.019414       0.003953       0.015460              1.824430       1.732843       0.412707       0.169193       2.209122      -0.091014       1.531324           0.000084
           73              H      -1.361549       8.173730      18.138845       0.104071       1.434072 0.10520262E+02  0.10942922E+03                                 2.036122                            1.847489      -1.085530       2.360297                    0.997009       3.554275       9.892732       0.483984       1.216657      -0.725615      -0.003842      -0.029234       0.042565       0.051780      -0.000821      -0.003569      -0.011114      -0.033940       0.020324      -0.020984      -0.000869       0.021854              2.183457       1.738078       0.069851      -0.227151       1.836067      -0.371890       2.976225           0.000097
           74              H      -0.954759       7.015861      16.170902       0.125920       1.163760 0.84034977E+01  0.81886297E+02                                 1.701591                            1.599463      -0.976259       2.417589                    0.998392       3.224476       8.431375       0.550599       1.141614      -0.744016       0.003456      -0.035000       0.002180       0.035238      -0.000670      -0.002718      -0.005412      -0.029352       0.015030      -0.017569       0.002474       0.015095              1.751456       1.361027      -0.097925      -0.106568       2.189910       0.211114       1.703431           0.000186
           75              H      -0.433923       6.066215      14.488561       0.105604       1.225854 0.88679791E+01  0.87445404E+02                                 1.748340                            1.630988      -0.938417       2.421119                    0.998387       3.324280       8.699542       0.552186       1.124885      -0.747937      -0.006998      -0.021976       0.026360       0.035025      -0.003114      -0.008732      -0.006511      -0.027289       0.010116      -0.019682       0.004142       0.015541              1.812124       1.431712       0.028344      -0.313482       1.690694      -0.116914       2.313966           0.000077
           76              H       0.514146       5.013059      12.685309       0.112973       1.264079 0.91690594E+01  0.91666990E+02                                 1.823617                            1.687660      -1.039699       2.379095                    0.997789       3.401206       9.122178       0.525946       1.164868      -0.737432       0.010293      -0.037833       0.004496       0.039465      -0.004406      -0.004010      -0.008905      -0.024368       0.000089      -0.015286      -0.001737       0.017023              1.922118       1.482246      -0.255762      -0.125225       2.606515       0.228493       1.677592           0.000065
           77              H      -1.404195       2.115978       7.659133       0.108559       1.235585 0.89675616E+01  0.89291913E+02                                 1.800641                            1.672055      -1.032534       2.377677                    0.997754       3.442501       9.260351       0.526151       1.169117      -0.735639       0.017719      -0.027449       0.021635       0.039185       0.001114       0.005986      -0.011514      -0.013248      -0.020780      -0.015522      -0.000535       0.016057              1.878566       1.870749      -0.204943       0.489484       1.787392      -0.416985       1.977557           0.000061
           78              H      -3.411011       1.552690       6.691839       0.107197       1.234860 0.90071638E+01  0.89349154E+02                                 1.771185                            1.655551      -0.960978       2.411452                    0.998259       3.354381       8.864279       0.541097       1.141113      -0.743722      -0.012291      -0.032067       0.008995       0.035500       0.005139       0.008092      -0.013080      -0.008737      -0.020055      -0.019410       0.003961       0.015449              1.822398       1.894606       0.469806       0.141935       2.042756      -0.128980       1.529834           0.000084
           79              H      -5.610122      -3.243525      15.015987       0.104077       1.440615 0.10576400E+02  0.11014635E+03                                 2.042020                            1.852315      -1.085396       2.360362                    0.997011       3.554523       9.895517       0.483449       1.216530      -0.725721       0.049814      -0.003270       0.013741       0.051778       0.001228       0.012260       0.011272       0.022772      -0.024737      -0.020984      -0.000877       0.021861              2.190187       3.027805      -0.378805       0.037193       1.833464       0.001945       1.709294           0.000098
           80              H      -6.806704      -1.527201      16.016636       0.125885       1.165921 0.84216791E+01  0.82095024E+02                                 1.702808                            1.600541      -0.976406       2.417525                    0.998391       3.224107       8.427742       0.550836       1.140686      -0.744283       0.017133       0.020448       0.023032       0.035244       0.000479       0.008875       0.010978       0.012421      -0.020220      -0.017585       0.002452       0.015133              1.752743       1.639339       0.018554       0.073892       1.887993       0.466862       1.730896           0.000186
           81              H      -7.906266      -0.168342      16.990184       0.105609       1.227372 0.88804187E+01  0.87588054E+02                                 1.749032                            1.631571      -0.938297       2.421178                    0.998389       3.323889       8.696038       0.552439       1.124113      -0.748157       0.034219       0.002736       0.006981       0.035031       0.001843       0.005291       0.013309       0.020713      -0.009865      -0.019703       0.004130       0.015573              1.812875       2.348101      -0.229953      -0.088944       1.598683       0.200920       1.491842           0.000077
           82              H      -9.198166       1.127934      18.372330       0.112937       1.265358 0.91800619E+01  0.91801338E+02                                 1.824690                            1.688567      -1.040028       2.378926                    0.997785       3.401558       9.123304       0.525873       1.164722      -0.737481       0.018084       0.017787       0.030241       0.039471       0.003137       0.009016       0.009513       0.018154       0.000270      -0.015309      -0.001739       0.017048              1.923300       1.675148       0.109578       0.164165       1.995245       0.638157       2.099508           0.000065
           83              H     -11.296866       6.865434      18.478649       0.108495       1.235055 0.89627265E+01  0.89229332E+02                                 1.799826                            1.671358      -1.031265       2.378135                    0.997767       3.442508       9.258806       0.526391       1.168773      -0.735713       0.024724      -0.002574       0.030319       0.039207       0.008446       0.012834      -0.001850       0.006683       0.000681      -0.015549      -0.000552       0.016101              1.877677       1.912676      -0.148219       0.539266       1.685153      -0.345758       2.035201           0.000061
           84              H     -11.152186       8.745425      17.165297       0.107189       1.235284 0.90103837E+01  0.89383468E+02                                 1.771177                            1.655534      -0.961259       2.411315                    0.998256       3.353953       8.861448       0.541288       1.140680      -0.743839       0.026569       0.021980       0.008471       0.035508       0.009710       0.012964      -0.006214       0.005928      -0.008841      -0.019427       0.003951       0.015476              1.822387       1.854051       0.435134       0.105353       2.112080      -0.180705       1.501029           0.000084
           85              H       7.322609       2.217081       7.821738       0.104069       1.438770 0.10560702E+02  0.10995135E+03                                 2.040808                            1.851312      -1.085477       2.360322                    0.997009       3.554758       9.897491       0.483393       1.217020      -0.725587      -0.019690      -0.034836       0.032855       0.051775      -0.002552      -0.008633      -0.017167      -0.015981      -0.014975      -0.020955      -0.000877       0.021832              2.188812       2.202805       0.343820      -0.574336       1.976033      -0.427849       2.387598           0.000098
           86              H       9.339621       1.628518       6.839852       0.125921       1.163873 0.84048178E+01  0.81905066E+02                                 1.701985                            1.599819      -0.976237       2.417610                    0.998393       3.224534       8.432735       0.550401       1.141944      -0.743938       0.013558      -0.031425       0.008366       0.035233      -0.004624      -0.006749      -0.012589      -0.009202      -0.017153      -0.017558       0.002464       0.015094              1.751869       1.847702      -0.405826      -0.127447       1.911987      -0.089971       1.495919           0.000186
           87              H      10.987271       1.077265       5.847542       0.105617       1.225125 0.88613677E+01  0.87361573E+02                                 1.747370                            1.630155      -0.938273       2.421193                    0.998389       3.323810       8.696621       0.552457       1.124574      -0.748009      -0.008824      -0.022628       0.025238       0.035026      -0.006798      -0.009784      -0.010831      -0.015951      -0.002505      -0.019690       0.004134       0.015556              1.811080       1.824643       0.017414      -0.467605       1.632864      -0.263281       1.975734           0.000077
           88              H      12.640023       0.273256       4.475819       0.112982       1.263401 0.91630127E+01  0.91590198E+02                                 1.822790                            1.686957      -1.039751       2.379078                    0.997787       3.400883       9.120097       0.526131       1.164665      -0.737474       0.010727      -0.037679       0.004766       0.039466      -0.003523      -0.005797      -0.009681      -0.021481      -0.009977      -0.015287      -0.001745       0.017031              1.921206       1.888770      -0.565609      -0.112328       2.334990      -0.045153       1.539860           0.000065
           89              H      18.748955       0.214280       4.365331       0.108561       1.235057 0.89631382E+01  0.89238703E+02                                 1.800226                            1.671713      -1.032480       2.377698                    0.997755       3.442544       9.260616       0.526161       1.169216      -0.735608      -0.010628      -0.037471       0.004272       0.039183       0.002998       0.006877      -0.009000      -0.020032      -0.012062      -0.015532      -0.000528       0.016061              1.878110       1.804052       0.531565       0.091155       2.315975      -0.092271       1.514304           0.000061
           90              H      20.473221       0.970145       5.682852       0.107210       1.234750 0.90064097E+01  0.89343063E+02                                 1.771368                            1.655706      -0.961112       2.411400                    0.998259       3.354450       8.865587       0.540942       1.141421      -0.743645       0.011866      -0.023510       0.023791       0.035490       0.005983       0.010026      -0.010622      -0.015977      -0.006330      -0.019434       0.003970       0.015464              1.822596       1.810156      -0.031789       0.466162       1.698836      -0.303266       1.958795           0.000084
           91              H      16.670698      -4.392970      13.025113       0.104091       1.433727 0.10517008E+02  0.10938260E+03                                 2.035445                            1.846932      -1.085500       2.360314                    0.997010       3.553709       9.889308       0.484183       1.216300      -0.725697      -0.026283      -0.030173      -0.032863       0.051780       0.003048       0.013343       0.013882       0.015680      -0.015011      -0.020995      -0.000891       0.021886              2.182686       1.780738       0.195417       0.211075       2.386668       0.681088       2.380653           0.000098
           92              H      15.443478      -2.687478      14.006999       0.125916       1.165594 0.84186029E+01  0.82059098E+02                                 1.702593                            1.600317      -0.976366       2.417546                    0.998391       3.224068       8.427857       0.550828       1.140783      -0.744253      -0.034155       0.002304      -0.008371       0.035242      -0.000688       0.009656       0.010597       0.012995      -0.017134      -0.017603       0.002453       0.015150              1.752531       2.160857      -0.295617       0.042380       1.600318       0.150249       1.496418           0.000186
           93              H      14.374554      -1.317786      14.999309       0.105619       1.227717 0.88835838E+01  0.87628645E+02                                 1.749536                            1.632007      -0.938272       2.421193                    0.998389       3.324064       8.697469       0.552283       1.124312      -0.748110      -0.018391      -0.015868      -0.025242       0.035031      -0.000264       0.006960       0.012853       0.020962      -0.002521      -0.019709       0.004132       0.015577              1.813421       1.645196      -0.046833       0.092517       1.816648       0.529741       1.978419           0.000077
           94              H      13.065633      -0.027528      16.371032       0.112978       1.265707 0.91831116E+01  0.91839344E+02                                 1.825104                            1.688922      -1.039698       2.379100                    0.997788       3.401236       9.122775       0.525783       1.164825      -0.737465      -0.039103      -0.002444      -0.004766       0.039468       0.004010       0.007200       0.008704       0.021128      -0.009978      -0.015295      -0.001739       0.017035              1.923767       2.644946      -0.300324       0.005095       1.584712       0.121234       1.541643           0.000065
           95              H      10.973742       5.712379      16.481520       0.108570       1.235779 0.89693472E+01  0.89313787E+02                                 1.800826                            1.672224      -1.032629       2.377634                    0.997752       3.442461       9.260337       0.526125       1.169121      -0.735641      -0.031786      -0.022508      -0.004276       0.039182       0.008621       0.010783      -0.003466       0.011806      -0.012061      -0.015519      -0.000545       0.016063              1.878761       1.925659       0.574644       0.117416       2.195874      -0.055248       1.514750           0.000061
           96              H      11.111613       7.589962      15.163999       0.107194       1.236941 0.90252085E+01  0.89568958E+02                                 1.773087                            1.657177      -0.961111       2.411394                    0.998258       3.354530       8.865399       0.540872       1.141068      -0.743763      -0.026128       0.003358      -0.023783       0.035491       0.009659       0.013351      -0.005899       0.004914      -0.006378      -0.019414       0.003953       0.015460              1.824432       1.732845      -0.059824       0.442012       1.779591      -0.339001       1.960862           0.000084
           97              H      -1.361549      11.621988      16.147971       0.104071       1.434070 0.10520248E+02  0.10942903E+03                                 2.036122                            1.847488      -1.085531       2.360296                    0.997009       3.554272       9.892723       0.483984       1.216658      -0.725615      -0.003843       0.051480      -0.004036       0.051781      -0.002680      -0.002495      -0.008505      -0.038459       0.006767      -0.020984      -0.000869       0.021854              2.183456       1.738078      -0.231645      -0.053080       3.013256       0.307746       1.799034           0.000097
           98              H      -0.954759      10.496615      14.161266       0.125920       1.163758 0.84034764E+01  0.81886028E+02                                 1.701589                            1.599460      -0.976257       2.417591                    0.998392       3.224471       8.431356       0.550600       1.141614      -0.744016       0.003456       0.019388      -0.029221       0.035238      -0.002019      -0.001940      -0.005807      -0.028668       0.017081      -0.017569       0.002474       0.015095              1.751453       1.361025      -0.043330      -0.138089       1.642216      -0.105089       2.251118           0.000186
           99              H      -0.433923       9.514473      12.497687       0.105604       1.225853 0.88679694E+01  0.87445272E+02                                 1.748338                            1.630987      -0.938416       2.421120                    0.998387       3.324277       8.699528       0.552187       1.124884      -0.747937      -0.006998       0.033817      -0.005852       0.035026      -0.006005      -0.007063      -0.006973      -0.026487       0.012520      -0.019682       0.004142       0.015541              1.812122       1.431710      -0.285656      -0.132192       2.259400       0.211423       1.745256           0.000077
          100              H       0.514146       8.479371      10.684011       0.112974       1.264074 0.91690104E+01  0.91666375E+02                                 1.823612                            1.687656      -1.039691       2.379100                    0.997789       3.401197       9.122147       0.525947       1.164868      -0.737432       0.010293       0.022810      -0.030517       0.039465      -0.001270      -0.005820      -0.009709      -0.022975       0.004268      -0.015286      -0.001737       0.017023              1.922112       1.482243       0.019431      -0.284108       1.711932      -0.287980       2.572163           0.000065
          101              H      -1.404195       5.575068       5.662005       0.108560       1.235578 0.89675022E+01  0.89291174E+02                                 1.800635                            1.672050      -1.032527       2.377682                    0.997754       3.442490       9.260314       0.526151       1.169118      -0.735639       0.017719       0.032461      -0.012954       0.039185       0.004627       0.003958      -0.013125      -0.010459      -0.012413      -0.015522      -0.000535       0.016057              1.878560       1.870742       0.526375       0.067251       2.291124      -0.126155       1.473812           0.000061
          102              H      -3.411011       5.019002       4.690541       0.107197       1.234858 0.90071360E+01  0.89348808E+02                                 1.771183                            1.655549      -0.960975       2.411454                    0.998259       3.354376       8.864262       0.541097       1.141113      -0.743722      -0.012291       0.023823      -0.023273       0.035500       0.004439       0.008496      -0.012774      -0.009267      -0.021644      -0.019410       0.003961       0.015449              1.822396       1.894602      -0.111980       0.477831       1.769756      -0.286591       1.802828           0.000084
          103              H      -5.610122      14.626033       4.698880       0.104079       1.440598 0.10576249E+02  0.11014438E+03                                 2.042005                            1.852302      -1.085375       2.360373                    0.997011       3.554499       9.895432       0.483451       1.216531      -0.725721       0.049814       0.013535       0.004039       0.051778       0.010004       0.007193       0.005210       0.033270       0.006757      -0.020984      -0.000877       0.021861              2.190170       3.027779       0.221608      -0.309456       1.738639      -0.052794       1.804093           0.000098
          104              H      -6.806704      14.634477       6.685585       0.125884       1.165925 0.84217136E+01  0.82095451E+02                                 1.702813                            1.600544      -0.976409       2.417523                    0.998391       3.224111       8.427759       0.550835       1.140686      -0.744283       0.017133       0.009722       0.029225       0.035244       0.007446       0.004852       0.003800       0.024852       0.017075      -0.017585       0.002452       0.015133              1.752748       1.639343       0.054716       0.053014       1.365862       0.165415       2.253039           0.000186
          105              H      -7.906266      14.798180       8.349164       0.105609       1.227376 0.88804591E+01  0.87588566E+02                                 1.749037                            1.631576      -0.938298       2.421178                    0.998389       3.323895       8.696064       0.552438       1.124114      -0.748157       0.034219       0.004678       0.005860       0.035031       0.003661       0.004242       0.009003       0.028170       0.012508      -0.019703       0.004130       0.015573              1.812881       2.348110       0.037946      -0.243620       1.344555       0.054201       1.745980           0.000077
          106              H      -9.198166      15.347033      10.162840       0.112937       1.265361 0.91800861E+01  0.91801649E+02                                 1.824693                            1.688570      -1.040025       2.378928                    0.997785       3.401561       9.123318       0.525872       1.164722      -0.737481       0.018084       0.017297       0.030525       0.039471       0.006239       0.007224       0.008746       0.019484       0.004257      -0.015310      -0.001739       0.017048              1.923304       1.675151       0.087384       0.176979       1.520791       0.364237       2.573971           0.000065
          107              H     -11.296866      12.570405      15.184846       0.108495       1.235061 0.89627777E+01  0.89229976E+02                                 1.799832                            1.671363      -1.031272       2.378131                    0.997767       3.442517       9.258839       0.526390       1.168773      -0.735713       0.024724       0.027545       0.012930       0.039207       0.006892       0.013731       0.000669       0.002319      -0.012411      -0.015549      -0.000552       0.016101              1.877683       1.912683       0.541132       0.141268       2.247132      -0.021311       1.473234           0.000061
          108              H     -11.152186      10.493023      16.156310       0.107189       1.235283 0.90103741E+01  0.89383355E+02                                 1.771176                            1.655533      -0.961259       2.411316                    0.998256       3.353952       8.861446       0.541288       1.140681      -0.743839       0.026569      -0.003654       0.023271       0.035508       0.006372       0.014891      -0.003738       0.001639      -0.021708      -0.019427       0.003951       0.015476              1.822386       1.854050      -0.126325       0.429515       1.810280      -0.354945       1.802827           0.000084
          109              H      -9.698577       4.153756      18.855977       0.104090       1.433733 0.10517060E+02  0.10938320E+03                                 2.035443                            1.846930      -1.085497       2.360315                    0.997010       3.553720       9.889318       0.484186       1.216292      -0.725698      -0.019688      -0.011040      -0.046602       0.051780       0.008761       0.002106       0.001885       0.010515       0.064613      -0.020995      -0.000891       0.021886              2.182684       2.196516       0.323973       0.582428       1.909264       0.390448       2.442271           0.000098
          110              H      -7.681552       5.298367      18.837215       0.125917       1.165590 0.84185678E+01  0.82058675E+02                                 1.702589                            1.600314      -0.976363       2.417548                    0.998391       3.224063       8.427841       0.550829       1.140784      -0.744253       0.013557       0.008467      -0.031409       0.035242       0.008174      -0.000614       0.000608       0.011592       0.045370      -0.017603       0.002453       0.015150              1.752527       1.848400       0.313483      -0.287916       1.522526      -0.135264       1.886656           0.000186
          111              H      -6.033889       6.433350      18.855977       0.105619       1.227714 0.88835561E+01  0.87628313E+02                                 1.749534                            1.632005      -0.938264       2.421197                    0.998389       3.324060       8.697459       0.552282       1.124313      -0.748110      -0.008830      -0.010546      -0.032218       0.035031       0.011882      -0.000984       0.001419       0.000356       0.046461      -0.019709       0.004132       0.015577              1.813418       1.827033       0.397100       0.249417       1.664058       0.280690       1.949164           0.000077
          112              H      -4.381118       8.023288      18.845553       0.112978       1.265721 0.91832433E+01  0.91841010E+02                                 1.825118                            1.688935      -1.039717       2.379090                    0.997788       3.401257       9.122855       0.525781       1.164826      -0.737465       0.010729       0.014713      -0.035016       0.039468       0.006788      -0.000146      -0.001964      -0.001288       0.050580      -0.015295      -0.001740       0.017035              1.923783       1.891293       0.380910      -0.434556       1.701679      -0.322393       2.178376           0.000065
          113              H       1.727815       8.148461      18.849723       0.108570       1.235781 0.89693610E+01  0.89313965E+02                                 1.800827                            1.672225      -1.032626       2.377634                    0.997752       3.442469       9.260363       0.526125       1.169121      -0.735641      -0.010625       0.015032      -0.034588       0.039181      -0.007441      -0.000838      -0.002440      -0.000187       0.047440      -0.015519      -0.000544       0.016063              1.878763       1.804670      -0.344935       0.415001       1.635353      -0.301179       2.196265           0.000061
          114              H       3.452064       6.629535      18.845553       0.107193       1.236958 0.90253699E+01  0.89571033E+02                                 1.773110                            1.657196      -0.961115       2.411390                    0.998258       3.354556       8.865515       0.540866       1.141075      -0.743761       0.011875      -0.008840      -0.032255       0.035490      -0.011655       0.000163       0.000474       0.001613       0.046353      -0.019414       0.003953       0.015460              1.824458       1.812025      -0.388482      -0.261052       1.632740       0.264643       2.028608           0.000084
          115              H      -0.350557       2.952498      10.529744       0.104071       1.438767 0.10560676E+02  0.10995110E+03                                 2.040813                            1.851316      -1.085494       2.360316                    0.997009       3.554750       9.897495       0.483390       1.217028      -0.725585      -0.026279       0.043542      -0.009704       0.051775      -0.013043      -0.004023      -0.006788       0.003386      -0.051737      -0.020956      -0.000877       0.021833              2.188818       1.785129      -0.281622       0.063902       2.981583      -0.344707       1.799741           0.000098
          116              H      -1.577790       1.249432      11.515800       0.125920       1.163866 0.84047525E+01  0.81904233E+02                                 1.701975                            1.599811      -0.976227       2.417614                    0.998393       3.224522       8.432681       0.550404       1.141940      -0.743939      -0.034147       0.006092       0.006181       0.035233      -0.007978      -0.005420      -0.006186       0.005394      -0.039881      -0.017558       0.002464       0.015094              1.751858       2.159904       0.111044      -0.277030       1.651901      -0.120042       1.443769           0.000186
          117              H      -2.646727      -0.294764      12.205831       0.105620       1.225102 0.88611515E+01  0.87358839E+02                                 1.747342                            1.630130      -0.938262       2.421200                    0.998389       3.323774       8.696474       0.552464       1.124568      -0.748011      -0.018392       0.029788      -0.001118       0.035026      -0.005882      -0.003712      -0.002423       0.002919      -0.056604      -0.019690       0.004133       0.015556              1.811051       1.643201      -0.056624      -0.086641       2.393125      -0.194404       1.396827           0.000077
          118              H      -3.955667      -2.127823      12.637361       0.112986       1.263357 0.91626105E+01  0.91585131E+02                                 1.822747                            1.686920      -1.039693       2.379110                    0.997788       3.400808       9.119830       0.526138       1.164665      -0.737475      -0.039101       0.005351       0.000265       0.039466      -0.008235      -0.000124      -0.001931       0.009423      -0.045117      -0.015287      -0.001743       0.017031              1.921158       2.640839       0.145390      -0.262094       1.655316      -0.079088       1.467320           0.000065
          119              H      -6.047559      -5.093415      17.553049       0.108562       1.235047 0.89630495E+01  0.89237601E+02                                 1.800218                            1.671706      -1.032472       2.377703                    0.997755       3.442526       9.260557       0.526161       1.169217      -0.735608      -0.031786       0.014955      -0.017359       0.039183      -0.013648       0.002083       0.001687       0.014923      -0.002729      -0.015532      -0.000528       0.016061              1.878101       1.924979      -0.388806       0.438689       1.636683      -0.267166       2.072642           0.000062
          120              H      -5.909671      -4.891190      19.837863       0.107211       1.234743 0.90063452E+01  0.89342252E+02                                 1.771360                            1.655699      -0.961111       2.411402                    0.998259       3.354439       8.865546       0.540944       1.141420      -0.743645      -0.026120       0.018928       0.014798       0.035490      -0.016404       0.001701       0.002648       0.010559       0.010631      -0.019434       0.003970       0.015464              1.822587       1.731178      -0.352330      -0.272358       1.620470       0.247580       2.116113           0.000084
          121              H      15.659595       4.276363       1.990874       0.104077       1.440608 0.10576385E+02  0.11014606E+03                                 2.042003                            1.852305      -1.085427       2.360345                    0.997010       3.554536       9.895521       0.483454       1.216519      -0.725723      -0.003843      -0.022240       0.046600       0.051778       0.003515      -0.001060      -0.002602      -0.019189       0.064553      -0.020985      -0.000877       0.021863              2.190167       1.742587       0.162608      -0.174896       2.376920      -0.682826       2.450994           0.000098
          122              H      16.066412       6.559568       2.009636       0.125884       1.165926 0.84217101E+01  0.82095415E+02                                 1.702814                            1.600544      -0.976412       2.417521                    0.998391       3.224114       8.427769       0.550835       1.140687      -0.744283       0.003456       0.015613       0.031408       0.035244       0.002712      -0.000765       0.000406      -0.019276       0.045318      -0.017585       0.002452       0.015133              1.752751       1.361858       0.141453       0.031565       2.009592       0.316565       1.886802           0.000186
          123              H      16.587270       8.491325       1.990874       0.105609       1.227378 0.88804743E+01  0.87588757E+02                                 1.749039                            1.631577      -0.938302       2.421175                    0.998389       3.323900       8.696080       0.552438       1.124114      -0.748157      -0.006995      -0.011836       0.032220       0.035031       0.009129      -0.001664       0.000468      -0.015198       0.046450      -0.019703       0.004130       0.015573              1.812884       1.432209       0.257514      -0.181419       2.057864      -0.328586       1.948578           0.000077
          124              H      17.535363      10.579548       2.001298       0.112937       1.265343 0.91799236E+01  0.91799595E+02                                 1.824675                            1.688554      -1.040008       2.378936                    0.997785       3.401536       9.123222       0.525875       1.164721      -0.737481       0.010280       0.015029       0.035020       0.039471       0.005691       0.001819       0.000806      -0.007548       0.050607      -0.015310      -0.001737       0.017047              1.923284       1.483004       0.236578       0.159052       2.109046       0.516972       2.177801           0.000065
          125              H      15.617088      16.380837       1.997128       0.108493       1.235062 0.89627885E+01  0.89230093E+02                                 1.799831                            1.671362      -1.031263       2.378134                    0.997767       3.442522       9.258847       0.526391       1.168771      -0.735713       0.017727      -0.005047       0.034603       0.039206      -0.005733       0.002038       0.001631       0.009517       0.047540      -0.015549      -0.000552       0.016101              1.877683       1.869856      -0.321173       0.421932       1.568218      -0.290605       2.194974           0.000061
          126              H      13.610285      17.500173       2.001298       0.107189       1.235287 0.90104151E+01  0.89383901E+02                                 1.771184                            1.655539      -0.961261       2.411315                    0.998256       3.353961       8.861489       0.541285       1.140684      -0.743838      -0.012301       0.008238       0.032274       0.035508      -0.009571      -0.000398      -0.000313       0.013417       0.046398      -0.019427       0.003951       0.015476              1.822394       1.894553      -0.357803      -0.335909       1.546342       0.157631       2.026287           0.000084
          127              H      11.411174      12.689514      10.317107       0.104069       1.434086 0.10520341E+02  0.10943031E+03                                 2.036143                            1.847502      -1.085502       2.360310                    0.997009       3.554276       9.892766       0.483980       1.216665      -0.725613       0.049816      -0.010262       0.009705       0.051780      -0.011224       0.005069       0.006077       0.013770      -0.051763      -0.020983      -0.000869       0.021852              2.183482       3.017221       0.156318       0.344955       1.737330       0.054358       1.795895           0.000098
          128              H      10.214566      10.964765       9.331051       0.125919       1.163763 0.84035298E+01  0.81886672E+02                                 1.701592                            1.599465      -0.976257       2.417590                    0.998392       3.224481       8.431386       0.550599       1.141613      -0.744016       0.017128      -0.030167      -0.006192       0.035238      -0.007901       0.004029       0.007193       0.005857      -0.039855      -0.017570       0.002474       0.015095              1.751455       1.638212      -0.073277       0.020820       2.172688       0.301067       1.443466           0.000186
          129              H       9.114982       9.442221       8.641020       0.105605       1.225851 0.88679484E+01  0.87445017E+02                                 1.748336                            1.630985      -0.938414       2.421121                    0.998387       3.324273       8.699516       0.552187       1.124885      -0.747937       0.034215      -0.007405       0.001122       0.035026      -0.005482       0.001054       0.004313       0.005119      -0.056573      -0.019682       0.004142       0.015540              1.812119       2.346978       0.191820       0.154550       1.691876       0.146610       1.397504           0.000077
          130              H       7.823058       7.597118       8.209490       0.112974       1.264066 0.91689439E+01  0.91665536E+02                                 1.823605                            1.687650      -1.039680       2.379106                    0.997789       3.401186       9.122106       0.525948       1.164868      -0.737432       0.018075      -0.035082      -0.000269       0.039465      -0.009364       0.001791       0.000776       0.003010      -0.045097      -0.015286      -0.001738       0.017023              1.922104       1.674192      -0.196765      -0.012802       2.624213       0.273671       1.467906           0.000065
          131              H       5.724292       4.636248       3.293802       0.108561       1.235565 0.89673869E+01  0.89289741E+02                                 1.800623                            1.672040      -1.032518       2.377687                    0.997755       3.442468       9.260241       0.526152       1.169119      -0.735638       0.024698      -0.024981       0.017362       0.039185      -0.015302      -0.000884      -0.002507       0.005547      -0.002723      -0.015522      -0.000534       0.016056              1.878547       1.913563      -0.393172       0.398289       1.648925      -0.324675       2.073153           0.000061
          132              H       5.868958       4.833615       1.008988       0.107196       1.234861 0.90071643E+01  0.89349147E+02                                 1.771184                            1.655550      -0.960978       2.411452                    0.998259       3.354382       8.864277       0.541098       1.141111      -0.743723       0.026558      -0.018332      -0.014795       0.035500      -0.016065      -0.001925      -0.002457       0.012384       0.010624      -0.019410       0.003961       0.015449              1.822397       1.854014      -0.308776      -0.324141       1.497296       0.174237       2.115882           0.000084
          133              H      -1.188009      -6.370444      15.015987       0.104077       1.440626 0.10576495E+02  0.11014755E+03                                 2.042027                            1.852320      -1.085397       2.360360                    0.997011       3.554539       9.895562       0.483450       1.216526      -0.725722      -0.019688       0.045874       0.013743       0.051778      -0.006201       0.006539       0.015316      -0.019256      -0.024741      -0.020984      -0.000877       0.021861              2.190195       2.204268      -0.669976      -0.010564       2.657016       0.035716       1.709302           0.000097
          134              H       0.829016      -6.926492      16.016636       0.125886       1.165913 0.84216026E+01  0.82094105E+02                                 1.702802                            1.600535      -0.976403       2.417528                    0.998391       3.224093       8.427701       0.550836       1.140688      -0.744283       0.013568       0.022969       0.023033       0.035244      -0.003531       0.007391       0.012026      -0.010263      -0.020220      -0.017585       0.002452       0.015133              1.752736       1.848697       0.092573       0.415531       1.678621       0.225283       1.730890           0.000186
          135              H       2.476678      -7.510222      16.990184       0.105608       1.227381 0.88805042E+01  0.87589138E+02                                 1.749043                            1.631581      -0.938299       2.421177                    0.998389       3.323904       8.696099       0.552437       1.124116      -0.748156      -0.008827       0.033174       0.006982       0.035031      -0.005076       0.010784       0.009425      -0.018426      -0.009864      -0.019703       0.004130       0.015573              1.812888       1.826497      -0.414376       0.219080       2.120315      -0.016885       1.491852           0.000077
          136              H       4.129450      -8.296152      18.372330       0.112937       1.265375 0.91802184E+01  0.91803338E+02                                 1.824709                            1.688583      -1.040055       2.378912                    0.997785       3.401585       9.123412       0.525869       1.164724      -0.737480       0.010742       0.022978       0.030242       0.039471      -0.003266       0.005964       0.011671      -0.018064       0.000269      -0.015309      -0.001739       0.017048              1.923321       1.890828       0.185826       0.546950       1.779604       0.367501       2.099532           0.000065
          137              H      10.238383      -8.362348      18.478649       0.108493       1.235073 0.89628938E+01  0.89231433E+02                                 1.799843                            1.671373      -1.031284       2.378123                    0.997767       3.442542       9.258926       0.526389       1.168773      -0.735713      -0.010667       0.022452       0.030319       0.039206       0.004468      -0.006022       0.011483      -0.015816       0.000681      -0.015549      -0.000553       0.016101              1.877696       1.803613      -0.186787      -0.505748       1.794250       0.393179       2.035224           0.000061
          138              H      11.962631      -7.599286      17.165297       0.107188       1.235291 0.90104538E+01  0.89384370E+02                                 1.771186                            1.655542      -0.961260       2.411314                    0.998256       3.353966       8.861503       0.541285       1.140683      -0.743839       0.011867       0.032376       0.008471       0.035508       0.005690      -0.010180       0.010151      -0.016817      -0.008841      -0.019427       0.003951       0.015476              1.822396       1.809925       0.419533      -0.205491       2.156227       0.039093       1.501037           0.000084
          139              H       8.160121       1.440865      18.138845       0.104070       1.434096 0.10520436E+02  0.10943157E+03                                 2.036154                            1.847511      -1.085523       2.360300                    0.997009       3.554288       9.892817       0.483978       1.216666      -0.725613      -0.026281      -0.013368       0.042565       0.051780       0.010027      -0.009288      -0.007068       0.027428       0.020324      -0.020983      -0.000869       0.021852              2.183495       1.781294       0.085126      -0.274917       1.792896      -0.338135       2.976294           0.000097
          140              H       6.932875       1.438439      16.170902       0.125919       1.163751 0.84034224E+01  0.81885350E+02                                 1.701580                            1.599454      -0.976247       2.417595                    0.998392       3.224463       8.431320       0.550602       1.141612      -0.744017      -0.034151      -0.008409       0.002181       0.035238       0.008703      -0.004197      -0.004367       0.023672       0.015030      -0.017569       0.002474       0.015095              1.751442       2.159342       0.184323       0.234556       1.391567      -0.030104       1.703417           0.000186
          141              H       5.863929       1.612943      14.488561       0.105606       1.225837 0.88678240E+01  0.87443458E+02                                 1.748322                            1.630972      -0.938405       2.421127                    0.998388       3.324253       8.699439       0.552190       1.124883      -0.747938      -0.018387      -0.013924       0.026360       0.035026       0.006154      -0.003228      -0.010403       0.025139       0.010116      -0.019682       0.004142       0.015540              1.812104       1.644085       0.103434      -0.005738       1.478288      -0.334521       2.313939           0.000077
          142              H       4.554984       2.155744      12.685309       0.112975       1.264063 0.91689112E+01  0.91665112E+02                                 1.823601                            1.687646      -1.039680       2.379106                    0.997789       3.401178       9.122075       0.525949       1.164866      -0.737433      -0.039101      -0.002907       0.004496       0.039466       0.004231      -0.007059      -0.006749       0.024492       0.000088      -0.015286      -0.001738       0.017023              1.922098       2.642323       0.154391       0.257159       1.446396      -0.041900       1.677576           0.000065
          143              H       2.463026      -0.618571       7.659133       0.108559       1.235586 0.89675750E+01  0.89292088E+02                                 1.800642                            1.672057      -1.032540       2.377674                    0.997754       3.442505       9.260367       0.526150       1.169118      -0.735639      -0.031785       0.007556       0.021635       0.039185       0.005030      -0.012851       0.001806       0.008904      -0.020781      -0.015522      -0.000535       0.016057              1.878568       1.925468      -0.185599      -0.556298       1.732675       0.322499       1.977560           0.000062
          144              H       2.600884      -2.698379       6.691839       0.107195       1.234864 0.90071974E+01  0.89349564E+02                                 1.771188                            1.655554      -0.960981       2.411450                    0.998259       3.354388       8.864299       0.541097       1.141112      -0.743722      -0.026136      -0.022277       0.008995       0.035500       0.006743      -0.015029       0.003270       0.000336      -0.020055      -0.019410       0.003961       0.015449              1.822400       1.731008       0.411966      -0.168915       2.206357       0.090824       1.529835           0.000084
          145              H       7.149028      20.209454       2.708006       0.104092       1.433709 0.10516888E+02  0.10938095E+03                                 2.035419                            1.846914      -1.085512       2.360308                    0.997010       3.553700       9.889238       0.484188       1.216290      -0.725699      -0.003847      -0.029238      -0.042563       0.051781      -0.000825       0.003578       0.011142      -0.033964       0.020302      -0.020996      -0.000891       0.021887              2.182654       1.737534       0.069819       0.227025       1.835493       0.371696       2.974935           0.000097
          146              H       7.555844      19.051622       4.675949       0.125918       1.165596 0.84186083E+01  0.82059184E+02                                 1.702596                            1.600318      -0.976372       2.417544                    0.998391       3.224069       8.427868       0.550827       1.140785      -0.744253       0.003464      -0.035003      -0.002190       0.035242      -0.000684       0.002740       0.005458      -0.029397       0.015053      -0.017603       0.002453       0.015150              1.752536       1.361703      -0.098034       0.106688       2.191439      -0.211353       1.704466           0.000186
          147              H       8.076703      18.102008       6.358290       0.105618       1.227727 0.88836770E+01  0.87629837E+02                                 1.749549                            1.632018      -0.938275       2.421191                    0.998389       3.324081       8.697541       0.552279       1.124316      -0.748109      -0.007000      -0.021981      -0.026363       0.035031      -0.003122       0.008740       0.006538      -0.027325       0.010124      -0.019709       0.004132       0.015577              1.813435       1.432586       0.028366       0.313876       1.691844       0.117013       2.315873           0.000077
          148              H       9.024795      17.048886       8.161542       0.112978       1.265709 0.91831363E+01  0.91839664E+02                                 1.825107                            1.688925      -1.039699       2.379099                    0.997788       3.401243       9.122801       0.525782       1.164825      -0.737465       0.010295      -0.037835      -0.004500       0.039468      -0.004404       0.004022       0.008923      -0.024362       0.000093      -0.015296      -0.001739       0.017034              1.923771       1.483323      -0.256122       0.125416       2.609049      -0.228827       1.678939           0.000065
          149              H       7.106521      14.151900      13.187718       0.108571       1.235764 0.89692016E+01  0.89311946E+02                                 1.800809                            1.672209      -1.032604       2.377647                    0.997753       3.442436       9.260240       0.526128       1.169119      -0.735642       0.017714      -0.027451      -0.021631       0.039182       0.001114      -0.005972       0.011526      -0.013241      -0.020781      -0.015519      -0.000544       0.016063              1.878743       1.870949      -0.204964      -0.489556       1.787547       0.417024       1.977734           0.000061
          150              H       5.099718      13.588630      14.155012       0.107195       1.236937 0.90251753E+01  0.89568574E+02                                 1.773087                            1.657176      -0.961106       2.411397                    0.998258       3.354523       8.865387       0.540870       1.141071      -0.743762      -0.012293      -0.032059      -0.008983       0.035491       0.005125      -0.008093       0.013091      -0.008741      -0.020056      -0.019414       0.003953       0.015460              1.824433       1.896808       0.470677      -0.142207       2.045165       0.129179       1.531326           0.000084
          151              H       2.900496       8.792258       5.830864       0.104070       1.438768 0.10560682E+02  0.10995117E+03                                 2.040813                            1.851316      -1.085488       2.360318                    0.997009       3.554751       9.897495       0.483390       1.217027      -0.725585       0.049811      -0.003273      -0.013740       0.051775       0.001223      -0.012236      -0.011249       0.022759      -0.024745      -0.020956      -0.000877       0.021832              2.188817       3.025654      -0.378383      -0.037207       1.832401      -0.001917       1.708397           0.000098
          152              H       1.703901      10.508563       4.830215       0.125920       1.163875 0.84048354E+01  0.81905266E+02                                 1.701986                            1.599820      -0.976237       2.417609                    0.998393       3.224536       8.432737       0.550401       1.141942      -0.743938       0.017125       0.020435      -0.023032       0.035233       0.000464      -0.008854      -0.010957       0.012391      -0.020210      -0.017558       0.002464       0.015094              1.751869       1.638559       0.018596      -0.073881       1.886992      -0.466484       1.730057           0.000186
          153              H       0.604326      11.867404       3.856667       0.105619       1.225115 0.88612834E+01  0.87360519E+02                                 1.747360                            1.630146      -0.938268       2.421196                    0.998389       3.323794       8.696563       0.552459       1.124573      -0.748009       0.034215       0.002737      -0.006977       0.035026       0.001839      -0.005280      -0.013300       0.020698      -0.009880      -0.019690       0.004134       0.015556              1.811069       2.345416      -0.229540       0.088763       1.597227      -0.200600       1.490565           0.000077
          154              H      -0.687592      13.163654       2.474521       0.112985       1.263372 0.91627509E+01  0.91586926E+02                                 1.822765                            1.686935      -1.039701       2.379105                    0.997788       3.400833       9.119930       0.526134       1.164668      -0.737474       0.018078       0.017770      -0.030249       0.039466       0.003143      -0.009001      -0.009494       0.018150       0.000262      -0.015287      -0.001743       0.017031              1.921178       1.673447       0.109400      -0.163892       1.993010      -0.637048       2.097078           0.000065
          155              H      -2.786293      18.901152       2.368202       0.108564       1.235030 0.89628967E+01  0.89235696E+02                                 1.800203                            1.671693      -1.032448       2.377717                    0.997756       3.442493       9.260447       0.526163       1.169219      -0.735608       0.024695      -0.002543      -0.030316       0.039184       0.008429      -0.012806       0.001875       0.006678       0.000661      -0.015533      -0.000527       0.016060              1.878085       1.913081      -0.148276      -0.539407       1.685549       0.345897       2.035626           0.000062
          156              H      -2.641596      20.781167       3.681554       0.107211       1.234743 0.90063453E+01  0.89342252E+02                                 1.771361                            1.655699      -0.961110       2.411402                    0.998259       3.354437       8.865540       0.540944       1.141420      -0.743645       0.026552       0.021974      -0.008464       0.035490       0.009710      -0.012959       0.006231       0.005921      -0.008830      -0.019434       0.003970       0.015464              1.822588       1.854224       0.435185      -0.105355       2.112355       0.180764       1.501185           0.000084
          157              C      -9.291081      14.843365      13.649893       0.100313      29.926068 0.33476060E+03  0.73791791E+04                                 8.432685                            6.108786       0.166972       2.065241                    0.999658      25.978389      72.533414       0.664700       0.418029      -1.062200      -0.015446       0.041276       0.027060       0.051715       0.020220      -0.022749      -0.001250      -0.042142       0.055748      -0.045314       0.013123       0.032190             10.813216      14.788178      -2.122839       5.332812       8.518581       0.858631       9.132890          -0.002835
          158              C      -8.089037      14.493849      14.227350      -0.196539      37.179956 0.43160838E+03  0.10108711E+05                                 9.654389                            6.886170       0.199713       2.031219                    0.999759      29.593405      84.368846       0.634751       0.412000      -1.069155      -0.008664       0.000541       0.010196       0.013391      -0.015411      -0.013247       0.004950      -0.029564      -0.022040      -0.024547      -0.003366       0.027912             12.869736      18.769836      -2.673231       7.864000       8.712848       0.309284      11.126524           0.001571
          159              C      -5.709457      13.660138      15.705601      -0.142763      37.679074 0.41563152E+03  0.96754011E+04                                 9.822929                            6.806897       0.088125       1.996434                    0.999731      29.445824      84.610508       0.629397       0.418043      -1.061719       0.014044      -0.001553       0.027517       0.030933       0.016932       0.006873       0.028798      -0.012156       0.036125      -0.029241      -0.011219       0.040460             13.609848      17.744578      -6.257925       8.092474      11.213826      -2.093889      11.871140          -0.000102
          160              C      -4.719837      13.185691      16.514041      -0.099142      36.647986 0.40824668E+03  0.94627495E+04                                 9.644370                            6.751845       0.016210       1.976650                    0.999665      29.041556      83.320317       0.631041       0.418749      -1.061074      -0.024437       0.019220       0.007563       0.031997      -0.004806      -0.017706       0.001768      -0.041054      -0.029930      -0.030793       0.004235       0.026558             13.149432      16.410135      -4.868802       8.167898      10.535298      -1.357907      12.502863          -0.000084
          161              C       2.077436      13.119495      16.630784      -0.100677      36.477465 0.41586144E+03  0.96891128E+04                                 9.620287                            6.826505      -0.005913       1.966528                    0.999659      29.287340      84.391023       0.625592       0.420223      -1.059571       0.027356       0.018980       0.012211       0.035465       0.007626       0.014641       0.002769      -0.046884      -0.039131      -0.030013      -0.001778       0.031791             12.469777      15.264794       4.211148      -7.457490      10.374535      -0.671529      11.770001          -0.000374
          162              C       3.108070      13.568546      15.848402      -0.149814      38.048824 0.43009107E+03  0.10106104E+05                                 9.910351                            6.945611       0.055568       1.983492                    0.999711      29.818897      86.311050       0.619713       0.420622      -1.059234      -0.008618      -0.003824       0.029445       0.030918      -0.015547      -0.012142       0.026454      -0.014249       0.032280      -0.023934      -0.016262       0.040197             13.089406      16.808016       5.866152      -7.459412      11.273464      -1.564809      11.186739           0.000341
          163              C       0.070207       8.223816       7.196958       0.100320      29.919567 0.33462977E+03  0.73758842E+04                                 8.431921                            6.107568       0.167258       2.065335                    0.999658      25.979255      72.543769       0.664742       0.418026      -1.062158       0.044055      -0.000801      -0.027025       0.051690       0.028981      -0.006304       0.021986       0.007288       0.055695      -0.045329       0.012980       0.032348             10.812494      10.546444      -3.618434       0.966246      12.757001      -5.315629       9.134038          -0.002873
          164              C      -0.660005       9.240601       6.619501      -0.196547      37.185656 0.43167964E+03  0.10110634E+05                                 9.655053                            6.886251       0.199789       2.031249                    0.999759      29.592272      84.362213       0.634825       0.411941      -1.069210       0.003394      -0.008015      -0.010184       0.013397      -0.002701      -0.008947       0.011088       0.042317      -0.022039      -0.024750      -0.003086       0.027836             12.871708      11.509316      -5.240253       2.330620      15.976418      -7.520563      11.129392           0.001585
          165              C      -2.239241      11.206165       5.141250      -0.142791      37.682760 0.41571602E+03  0.96778831E+04                                 9.824086                            6.808027       0.088107       1.996438                    0.999730      29.445891      84.613611       0.629282       0.418097      -1.061682      -0.006165       0.012691      -0.027502       0.030910       0.017000      -0.024748      -0.015944      -0.011751       0.036140      -0.029171      -0.011121       0.040292             13.611690      15.875144      -6.921610       4.673061      13.087713      -6.932307      11.872214          -0.000102
          166              C      -3.016434      11.981027       4.332810      -0.099138      36.642977 0.40821994E+03  0.94619768E+04                                 9.643928                            6.751980       0.016318       1.976691                    0.999665      29.040942      83.317944       0.630985       0.418793      -1.061046       0.026310      -0.016637      -0.007546       0.032031       0.009159      -0.007447       0.016262       0.038025      -0.029871      -0.030919       0.004384       0.026534             13.148888      14.246856      -5.633354       4.003247      12.697190      -7.247941      12.502617          -0.000087
          167              C      -5.344579      18.367499       4.216067      -0.100704      36.480543 0.41592251E+03  0.96909978E+04                                 9.621274                            6.827373      -0.006090       1.966460                    0.999660      29.289421      84.402061       0.625495       0.420268      -1.059531       0.008757       0.032103      -0.012179       0.035435       0.020716       0.002353      -0.014541       0.026862      -0.039083      -0.029898      -0.001886       0.031784             12.470878       8.271867       1.738985      -1.852681      17.370064       7.255149      11.770702          -0.000378
          168              C      -5.264740      19.488888       4.998449      -0.149838      38.056748 0.43021800E+03  0.10109819E+05                                 9.912131                            6.946989       0.055611       1.983504                    0.999711      29.819760      86.316283       0.619606       0.420665      -1.059209      -0.000700      -0.009403      -0.029427       0.030901      -0.007596      -0.028838       0.002822       0.030521       0.032405      -0.023765      -0.016298       0.040063             13.091876       8.202518       2.824562      -1.010456      19.885126       7.555774      11.187984           0.000343
          169              C      15.755591      -1.360370       4.690750       0.100329      29.918718 0.33459928E+03  0.73750041E+04                                 8.431346                            6.107042       0.167073       2.065272                    0.999659      25.979176      72.541240       0.664815       0.417992      -1.062185       0.007779      -0.035869      -0.036474       0.051744       0.003955      -0.006970       0.021088       0.027380      -0.105831      -0.045292       0.013098       0.032195             10.811861       5.392412      -1.508412       1.852003      12.349294      -4.063314      14.693876          -0.002827
          170              C      15.991171      -2.027387       5.874017      -0.196493      37.184342 0.43162559E+03  0.10109072E+05                                 9.654891                            6.885991       0.199797       2.031259                    0.999759      29.591866      84.360375       0.634812       0.411962      -1.069195       0.010961      -0.002096      -0.007345       0.013360       0.002005      -0.000112       0.023582       0.006521       0.040391      -0.024748      -0.003354       0.028103             12.871566       6.080928      -2.344286       2.874764      14.595018      -6.751203      17.938751           0.001565
          171              C      16.797990      -3.446754       8.298298      -0.142747      37.678597 0.41564259E+03  0.96755662E+04                                 9.822363                            6.806722       0.088229       1.996467                    0.999731      29.444506      84.601829       0.629452       0.418011      -1.061757       0.018524      -0.021454       0.012368       0.030925      -0.009127      -0.008872       0.006502      -0.051613      -0.071618      -0.029073      -0.011228       0.040300             13.608749       7.617446      -3.052279       5.808391      11.743257      -5.323003      21.465545          -0.000094
          172              C      17.351866      -4.063703       9.380249      -0.099090      36.642926 0.40819349E+03  0.94611539E+04                                 9.643332                            6.751335       0.016284       1.976694                    0.999666      29.039926      83.312482       0.631079       0.418740      -1.061086       0.005271      -0.005665      -0.031021       0.031972       0.011187      -0.000434       0.026162       0.010953       0.008509      -0.030947       0.004183       0.026764             13.147633       7.568057      -3.370124       5.422571      12.835618      -5.238153      19.039225          -0.000095
          173              C      15.212658      -7.291189      14.968456      -0.100606      36.474213 0.41583768E+03  0.96884328E+04                                 9.619945                            6.826573      -0.006484       1.966371                    0.999660      29.286402      84.388111       0.625552       0.420255      -1.059550      -0.008073      -0.032498       0.011427       0.035382       0.012842       0.019838       0.010138      -0.031559      -0.025107      -0.030037      -0.001896       0.031933             12.468949      17.746345       3.600160      -6.795500       9.996802       0.263258       9.663701          -0.000379
          174              C      14.018619      -7.624697      15.550709      -0.149804      38.051031 0.43014146E+03  0.10107487E+05                                 9.910830                            6.946211       0.055613       1.983510                    0.999711      29.818174      86.307098       0.619667       0.420645      -1.059230       0.028699      -0.010380      -0.004847       0.030901      -0.018177      -0.013655       0.024313      -0.017873       0.020951      -0.023882      -0.016285       0.040166             13.089863      18.939724       5.380484      -6.870053      10.897568      -0.732592       9.432296           0.000342
          175              C      10.486919       2.365321      16.156101       0.100334      29.921314 0.33471656E+03  0.73779203E+04                                 8.431372                            6.107992       0.167133       2.065290                    0.999658      25.977715      72.528667       0.664811       0.417976      -1.062241      -0.036388      -0.004623       0.036432       0.051698      -0.005523      -0.022087      -0.000339      -0.026275      -0.105883      -0.045210       0.012993       0.032217             10.811354      12.520337       1.012085       4.447727       5.217791      -0.391856      14.695936          -0.002833
          176              C       9.779507       2.365069      14.972834      -0.196565      37.184775 0.43170302E+03  0.10111296E+05                                 9.654791                            6.886555       0.199840       2.031256                    0.999760      29.593072      84.364345       0.634796       0.411955      -1.069203      -0.005661       0.009612       0.007398       0.013386      -0.000521      -0.022127      -0.007546      -0.007647       0.040309      -0.024605      -0.003280       0.027885             12.870536      15.120128       0.852119       7.321362       5.553671      -0.460071      17.937808           0.001570
          177              C       8.172344       2.652583      12.548553      -0.142762      37.682154 0.41570808E+03  0.96776357E+04                                 9.823712                            6.807750       0.088222       1.996466                    0.999730      29.445649      84.612176       0.629325       0.418071      -1.061701      -0.026402       0.010300      -0.012384       0.030928       0.009159      -0.008994       0.006388       0.051670      -0.071571      -0.029199      -0.011100       0.040299             13.610634      13.204451      -1.077464       6.955577       6.158210      -3.702233      21.469239          -0.000099
          178              C       7.406041       2.969116      11.466602      -0.099149      36.643097 0.40821735E+03  0.94619191E+04                                 9.643824                            6.751833       0.016241       1.976660                    0.999666      29.041420      83.319824       0.631008       0.418777      -1.061054      -0.007098       0.003075       0.031061       0.032010       0.005255      -0.024681      -0.008104      -0.022499       0.008433      -0.030795       0.004275       0.026520             13.148400      14.369338      -0.965911       6.747074       6.035315      -3.366217      19.040548          -0.000087
          179              C       5.076121      -0.123673       5.878395      -0.100683      36.476180 0.41586124E+03  0.96891728E+04                                 9.620224                            6.826638      -0.006060       1.966479                    0.999660      29.288138      84.395478       0.625563       0.420239      -1.059554      -0.028003      -0.018496      -0.011386       0.035439       0.019900      -0.002806      -0.021860       0.008422      -0.025140      -0.029895      -0.001841       0.031736             12.469339       8.595476       0.365176      -2.513395      19.148746       6.319103       9.663795          -0.000376
          180              C       5.159687      -1.360605       5.296142      -0.149821      38.056732 0.43021398E+03  0.10109731E+05                                 9.912358                            6.947157       0.055546       1.983487                    0.999711      29.819512      86.316446       0.619569       0.420689      -1.059190      -0.019372       0.023594       0.004849       0.030911      -0.008512      -0.027353       0.004947       0.036687       0.021144      -0.023842      -0.016231       0.040073             13.092182       8.410303       1.657777      -1.599328      21.432417       6.722961       9.433827           0.000342
          181              C      -0.780524      16.435352       1.167215       0.100318      29.918637 0.33460015E+03  0.73750229E+04                                 8.431286                            6.107018       0.167031       2.065255                    0.999659      25.979269      72.541331       0.664822       0.417988      -1.062189      -0.015464       0.002791      -0.049289       0.051733      -0.029826      -0.006058      -0.002206      -0.048302       0.037206      -0.045293       0.013096       0.032197             10.811719      14.784813       5.678760      -0.831753       8.233807      -0.697475       9.416535          -0.002856
          182              C       0.421520      17.110203       1.181183      -0.196500      37.184322 0.43162826E+03  0.10109149E+05                                 9.654880                            6.886008       0.199799       2.031257                    0.999759      29.591993      84.360771       0.634812       0.411961      -1.069195      -0.008663       0.008563      -0.005487       0.013360      -0.003796       0.020131       0.008899      -0.005892       0.048884      -0.024748      -0.003353       0.028101             12.871486      18.773491       8.149197      -1.620029      10.256679      -1.201593       9.584289           0.001579
          183              C       2.801100      18.807261       1.164088      -0.142748      37.678394 0.41564062E+03  0.96755043E+04                                 9.822315                            6.806699       0.088241       1.996471                    0.999731      29.444418      84.601373       0.629454       0.418010      -1.061758       0.014037       0.024611      -0.012396       0.030925      -0.002499      -0.017976      -0.019444       0.003741       0.083907      -0.029072      -0.011227       0.040299             13.608653      17.743033      10.136214       1.372755      13.519033       0.761941       9.563893          -0.000107
          184              C       3.790720      19.744614       1.170759      -0.099089      36.642789 0.40819197E+03  0.94611068E+04                                 9.643294                            6.751315       0.016296       1.976697                    0.999666      29.039870      83.312176       0.631081       0.418739      -1.061087      -0.024416      -0.003040      -0.020417       0.031972      -0.012913       0.013149       0.014695      -0.012962       0.054581      -0.030949       0.004185       0.026764             13.147564      16.407579       9.506321       0.132344      13.185006      -0.173168       9.850107          -0.000077
          185              C      10.587993      19.878814       1.169717      -0.100607      36.474429 0.41584074E+03  0.96885266E+04                                 9.619994                            6.826607      -0.006508       1.966362                    0.999660      29.286532      84.388716       0.625549       0.420256      -1.059548       0.027341       0.001106      -0.022431       0.035382       0.008848      -0.013800       0.017438      -0.012339       0.064975      -0.030036      -0.001895       0.031931             12.469006      15.263594      -8.562998       0.081390      12.001849      -0.268022      10.141574          -0.000367
          186              C      11.618627      18.976726       1.172010      -0.149807      38.051279 0.43014463E+03  0.10107585E+05                                 9.910880                            6.946242       0.055610       1.983508                    0.999711      29.818322      86.307757       0.619665       0.420646      -1.059229      -0.008632       0.027389      -0.011414       0.030902      -0.002766       0.019614      -0.017004       0.001861       0.080661      -0.023882      -0.016286       0.040168             13.089925      16.808748      -9.393348      -1.351787      12.564144       0.821070       9.896883           0.000338
          187              C       8.580883      14.156806      10.126358       0.100336      29.921132 0.33471446E+03  0.73778629E+04                                 8.431344                            6.107978       0.167133       2.065292                    0.999658      25.977605      72.528314       0.664811       0.417976      -1.062241       0.044057      -0.023019       0.014211       0.051699      -0.019955      -0.021862      -0.024517       0.002691       0.041922      -0.045211       0.012992       0.032220             10.811322      10.546662       2.648051       2.651238      14.639427       4.225710       7.247878          -0.002883
          188              C       7.850662      13.148314       9.534516      -0.196564      37.184733 0.43170279E+03  0.10111289E+05                                 9.654787                            6.886554       0.199841       2.031256                    0.999760      29.593050      84.364280       0.634796       0.411955      -1.069203       0.003396      -0.004805       0.012023       0.013385      -0.006395       0.006948      -0.009756       0.044319      -0.016040      -0.024605      -0.003279       0.027885             12.870540      11.509519       4.637940       3.372696      18.850925       5.857803       8.251176           0.001590
          189              C       6.271414      10.885321       8.571391      -0.142761      37.682190 0.41570876E+03  0.96776573E+04                                 9.823722                            6.807757       0.088223       1.996466                    0.999730      29.445687      84.612359       0.629325       0.418071      -1.061700      -0.006166      -0.030184       0.002728       0.030928      -0.029942      -0.002196       0.002868      -0.034748      -0.032589      -0.029198      -0.011101       0.040300             13.610647      15.873804       7.506200       3.657130      18.178480       3.991955       6.779656          -0.000104
          190              C       5.494217       9.797757       8.304552      -0.099144      36.642978 0.40821582E+03  0.94618765E+04                                 9.643814                            6.751827       0.016216       1.976653                    0.999666      29.041351      83.319647       0.631008       0.418778      -1.061054       0.026278       0.001759       0.018193       0.032009      -0.011048      -0.004097      -0.009709       0.049028       0.003203      -0.030794       0.004275       0.026519             13.148382      14.246606       6.282675       2.876742      18.827226       3.707942       6.371315          -0.000084
          191              C       3.165999       6.503368       2.832045      -0.100686      36.476379 0.41586369E+03  0.96892463E+04                                 9.620261                            6.826660      -0.006063       1.966476                    0.999660      29.288254      84.395949       0.625562       0.420239      -1.059553       0.008757      -0.026605      -0.021714       0.035440      -0.008297      -0.018993       0.010076       0.018860      -0.063138      -0.029897      -0.001839       0.031736             12.469398       8.271280      -2.473869      -0.579834       6.886722      -1.202413      22.250192          -0.000376
          192              C       3.245820       6.620224       1.469703      -0.149822      38.056794 0.43021408E+03  0.10109736E+05                                 9.912374                            6.947160       0.055543       1.983486                    0.999711      29.819538      86.316580       0.619569       0.420689      -1.059190      -0.000706      -0.020797       0.022858       0.030911      -0.021175       0.021153      -0.014846       0.009429      -0.031065      -0.023842      -0.016231       0.040073             13.092215       8.202624      -2.287360      -1.941067       6.818868      -0.011616      24.255153           0.000341
          193              C       7.245035      -7.293190      19.679636       0.100326      29.926105 0.33475892E+03  0.73791403E+04                                 8.432746                            6.108809       0.167012       2.065258                    0.999658      25.978270      72.533312       0.664692       0.418035      -1.062196       0.007779      -0.013636       0.049287       0.051727      -0.007994       0.000141       0.006555       0.075061       0.037187      -0.045310       0.013120       0.032190             10.813353       5.393850       2.358420       0.379598      17.630470       1.012170       9.415739          -0.002870
          194              C       7.480614      -5.934943      19.665668      -0.196537      37.180099 0.43160760E+03  0.10108691E+05                                 9.654418                            6.886167       0.199708       2.031218                    0.999759      29.593392      84.368860       0.634750       0.412000      -1.069154       0.010958      -0.005316       0.005569       0.013392      -0.001066      -0.001545      -0.021730       0.009340       0.048883      -0.024548      -0.003369       0.027917             12.869823       6.080630       3.660796       0.592223      22.944742       1.924226       9.584097           0.001581
          195              C       8.287433      -3.125770      19.682763      -0.142761      37.678951 0.41563009E+03  0.96753589E+04                                 9.822907                            6.806884       0.088118       1.996433                    0.999731      29.445774      84.610307       0.629397       0.418043      -1.061719       0.018518       0.021443       0.012413       0.030932      -0.003147       0.012435       0.023594       0.000207       0.083975      -0.029240      -0.011219       0.040459             13.609824       7.617917       6.556952      -0.260969      23.646767      -1.548961       9.564789          -0.000101
          196              C       8.841310      -1.880299      19.676092      -0.099140      36.647887 0.40824615E+03  0.94627327E+04                                 9.644354                            6.751841       0.016209       1.976650                    0.999665      29.041520      83.320160       0.631042       0.418749      -1.061075       0.005260      -0.024059       0.020427       0.031997      -0.006002      -0.009317      -0.017099       0.026288       0.054528      -0.030793       0.004233       0.026560             13.149402       7.568967       6.382203       0.207324      22.028048      -0.067392       9.851192          -0.000087
          197              C       6.702102       4.572973      19.677134      -0.100675      36.477431 0.41586045E+03  0.96890837E+04                                 9.620283                            6.826496      -0.005901       1.966532                    0.999659      29.287307      84.390894       0.625593       0.420222      -1.059572      -0.008097       0.026152       0.022544       0.035465       0.010739      -0.020894       0.007383      -0.001636       0.064840      -0.030014      -0.001779       0.031793             12.469789      17.747943      -7.686060       0.280369       9.519599       0.012460      10.141826          -0.000377
          198              C       5.508063       5.243973      19.674841      -0.149811      38.048714 0.43008920E+03  0.10106049E+05                                 9.910337                            6.945597       0.055566       1.983493                    0.999711      29.818816      86.310768       0.619714       0.420622      -1.059234       0.028716       0.001012       0.011410       0.030917      -0.002730       0.022663      -0.012707       0.001970       0.080719      -0.023933      -0.016262       0.040195             13.089404      18.939067      -8.639675      -1.223284      10.432520       1.000050       9.896624           0.000341
          199              C       1.976243       0.773165      10.720493       0.100320      29.919560 0.33462965E+03  0.73758805E+04                                 8.431918                            6.107565       0.167261       2.065336                    0.999658      25.979248      72.543733       0.664743       0.418026      -1.062158      -0.036374       0.033867      -0.014206       0.051690      -0.016368       0.015906       0.028901       0.022969       0.041958      -0.045328       0.012981       0.032348             10.812489      12.524879       3.345456      -3.101441      12.664722      -3.907848       7.247867          -0.002857
          200              C       1.268839      -0.251443      11.312335      -0.196547      37.185608 0.43167904E+03  0.10110616E+05                                 9.655043                            6.886246       0.199793       2.031250                    0.999759      29.592254      84.362129       0.634825       0.411941      -1.069210      -0.005668       0.001596      -0.012033       0.013397      -0.018903       0.011637      -0.003111      -0.026424      -0.016045      -0.024749      -0.003086       0.027835             12.871693      15.122501       5.915911      -4.399817      15.240813      -5.133076       8.251766           0.001580
          201              C      -0.338311      -2.494679      12.275460      -0.142790      37.682706 0.41571502E+03  0.96778526E+04                                 9.824075                            6.808016       0.088109       1.996439                    0.999730      29.445846      84.613407       0.629283       0.418097      -1.061683      -0.026383      -0.015867      -0.002759       0.030910      -0.012375      -0.003320       0.001317       0.064620      -0.032720      -0.029172      -0.011120       0.040292             13.611689      13.204590       6.563611      -2.544982      20.850123      -4.779497       6.780355          -0.000105
          202              C      -1.104611      -3.589941      12.542299      -0.099141      36.643190 0.40822256E+03  0.94620553E+04                                 9.643967                            6.752002       0.016311       1.976687                    0.999665      29.041074      83.318481       0.630984       0.418793      -1.061046      -0.007086       0.025401      -0.018179       0.032030      -0.023996       0.007928       0.007266      -0.024282       0.003211      -0.030921       0.004386       0.026535             13.148956      14.369636       6.327020      -2.537250      18.705494      -3.948657       6.371738          -0.000082
          203              C      -3.434458      -6.883024      18.014806      -0.100699      36.480474 0.41592165E+03  0.96909746E+04                                 9.621271                            6.827372      -0.006104       1.966457                    0.999660      29.289380      84.401979       0.625494       0.420268      -1.059531      -0.027997      -0.000611       0.021710       0.035433      -0.012396      -0.015722       0.014719      -0.004205      -0.063100      -0.029895      -0.001887       0.031783             12.470872       8.596256      -2.359307       0.941154       6.563083       0.947507      22.253276          -0.000375
          204              C      -3.350874      -6.768790      19.377148      -0.149838      38.056699 0.43021788E+03  0.10109815E+05                                 9.912122                            6.946988       0.055615       1.983505                    0.999711      29.819745      86.316217       0.619606       0.420664      -1.059209      -0.019361      -0.007588      -0.022856       0.030901      -0.019415       0.021174      -0.014785       0.019335      -0.031058      -0.023765      -0.016299       0.040063             13.091860       8.410206      -2.213923      -0.635558       6.611095       1.833934      24.254281           0.000341
          205              C       7.730097       4.829088       6.029743       0.100320      29.919652 0.33463032E+03  0.73758994E+04                                 8.431933                            6.107572       0.167219       2.065321                    0.999659      25.979287      72.543869       0.664742       0.418026      -1.062158      -0.015442      -0.044043       0.022221       0.051692       0.009649       0.028957       0.003634      -0.045998       0.043982      -0.045332       0.012984       0.032348             10.812526      14.785706      -3.559398      -4.502542       9.725489      -0.163574       7.926382          -0.002864
          206              C       8.932133       4.503753       5.438318      -0.196546      37.185669 0.43167874E+03  0.10110609E+05                                 9.655058                            6.886246       0.199786       2.031249                    0.999759      29.592238      84.362121       0.634825       0.411942      -1.069210      -0.008688      -0.009085      -0.004636       0.013398       0.019336      -0.006618      -0.013532      -0.014287       0.023647      -0.024749      -0.003086       0.027835             12.871742      18.773796      -5.477432      -6.247620      10.793085       0.892031       9.048345           0.001582
          207              C      11.311693       3.640407       3.977162      -0.142792      37.683001 0.41571850E+03  0.96779606E+04                                 9.824145                            6.808058       0.088108       1.996437                    0.999730      29.445993      84.614134       0.629279       0.418098      -1.061681       0.014020      -0.023027      -0.015121       0.030911      -0.014332       0.011258      -0.009149      -0.046008      -0.065187      -0.029172      -0.011121       0.040294             13.611802      17.748058      -3.879564      -9.467721       9.893591       1.332170      13.193757          -0.000105
          208              C      12.301303       3.177499       3.162050      -0.099139      36.643243 0.40822280E+03  0.94620674E+04                                 9.643989                            6.752012       0.016294       1.976682                    0.999665      29.041108      83.318750       0.630982       0.418794      -1.061045      -0.024456      -0.016164       0.012906       0.032030       0.017841       0.004731      -0.016162      -0.015864       0.045798      -0.030920       0.004388       0.026532             13.148993      16.410289      -4.639380      -8.300251      10.834137       1.531644      12.202554          -0.000082
          209              C      19.098574       3.109496       3.046350      -0.100699      36.480678 0.41592386E+03  0.96910423E+04                                 9.621312                            6.827393      -0.006124       1.966449                    0.999660      29.289487      84.402453       0.625493       0.420269      -1.059530       0.027348      -0.020026       0.010327       0.035435      -0.016387      -0.000605      -0.019936      -0.016953       0.050859      -0.029897      -0.001884       0.031781             12.470937      15.266249       4.352823       7.376406      10.840407       0.939825      11.306157          -0.000374
          210              C      20.129219       3.562533       3.826440      -0.149840      38.056820 0.43021881E+03  0.10109844E+05                                 9.912149                            6.946998       0.055617       1.983505                    0.999711      29.819801      86.316480       0.619605       0.420665      -1.059209      -0.008632      -0.023588      -0.018000       0.030902       0.018378      -0.007288      -0.009182      -0.043754      -0.056281      -0.023766      -0.016298       0.040064             13.091914      16.811826       3.526891       8.812372       9.853893       0.744912      12.610022           0.000342
          211              C      17.091470      13.727183       3.523535       0.100317      29.925575 0.33475504E+03  0.73790244E+04                                 8.432597                            6.108735       0.167035       2.065267                    0.999658      25.978128      72.532483       0.664703       0.418029      -1.062201       0.044069       0.023829       0.012833       0.051716      -0.008946       0.028288       0.002733      -0.035239      -0.072061      -0.045313       0.013118       0.032194             10.813084      10.549301       0.972368      -3.620233       5.436897       1.087661      16.453055          -0.002890
          212              C      16.361266      13.718889       4.692835      -0.196536      37.179764 0.43160669E+03  0.10108660E+05                                 9.654351                            6.886151       0.199724       2.031223                    0.999759      29.593349      84.368574       0.634753       0.411999      -1.069155       0.003399       0.012822      -0.001819       0.013389       0.009213       0.002207      -0.001019       0.025360      -0.073070      -0.024547      -0.003366       0.027913             12.869664      11.510421       0.602274      -5.702576       5.827736       1.660543      21.270836           0.001592
          213              C      14.782050      14.016319       7.134209      -0.142759      37.678717 0.41562826E+03  0.96753018E+04                                 9.822856                            6.806863       0.088126       1.996436                    0.999731      29.445692      84.609897       0.629400       0.418042      -1.061720      -0.006145       0.017467       0.024777       0.030932       0.013034       0.027142       0.013300      -0.007017       0.050569      -0.029240      -0.011219       0.040459             13.609712      15.872586      -0.585940      -8.328302       6.171747       2.940064      18.784804          -0.000107
          214              C      14.004867      14.329021       8.209490      -0.099139      36.647682 0.40824381E+03  0.94626601E+04                                 9.644308                            6.751816       0.016221       1.976655                    0.999665      29.041396      83.319578       0.631044       0.418748      -1.061076       0.026268       0.014865      -0.010622       0.031997       0.001974       0.011721      -0.006311       0.021014      -0.080818      -0.030793       0.004233       0.026560             13.149321      14.248072      -0.650059      -6.879739       6.274415       3.540054      18.925477          -0.000080
          215              C      11.676724      11.236938      13.798739      -0.100679      36.477379 0.41586108E+03  0.96890997E+04                                 9.620266                            6.826498      -0.005898       1.966533                    0.999659      29.287309      84.390839       0.625593       0.420222      -1.059572       0.008777      -0.005485       0.033920       0.035464      -0.012298       0.016763       0.004711       0.044230       0.012915      -0.030014      -0.001779       0.031793             12.469739       8.271004       0.735185       2.431932      19.452280      -6.051626       9.685933          -0.000378
          216              C      11.756553       9.998693      14.378699      -0.149813      38.048695 0.43008976E+03  0.10106064E+05                                 9.910323                            6.945597       0.055562       1.983491                    0.999711      29.818854      86.310824       0.619715       0.420621      -1.059235      -0.000732       0.030200       0.006582       0.030917       0.028912       0.007900       0.012304       0.004758      -0.045320      -0.023934      -0.016262       0.040196             13.089358       8.201308      -0.535969       2.950593      19.902167      -7.541609      11.164598           0.000343
          217              C      -1.265553       8.653953      17.323316       0.100343      29.921519 0.33471693E+03  0.73779382E+04                                 8.431467                            6.108040       0.167095       2.065281                    0.999659      25.977663      72.528814       0.664801       0.417982      -1.062236       0.007774       0.049487      -0.012831       0.051711       0.004121       0.006955      -0.027465       0.038683      -0.071974      -0.045212       0.012994       0.032218             10.811550       5.393099      -0.850088      -2.231810      10.590121       3.049657      16.451430          -0.002826
          218              C      -1.029989       7.962722      16.154016      -0.196560      37.184837 0.43170082E+03  0.10111234E+05                                 9.654810                            6.886543       0.199830       2.031254                    0.999760      29.592982      84.364112       0.634796       0.411956      -1.069203       0.010951       0.007475       0.001851       0.013387      -0.000774       0.001861      -0.001530      -0.031240      -0.073204      -0.024606      -0.003281       0.027887             12.870632       6.081024      -1.317356      -3.466777      11.256700       4.823326      21.274171           0.001563
          219              C      -0.223203       6.572918      13.712642      -0.142763      37.682353 0.41571033E+03  0.96777051E+04                                 9.823755                            6.807773       0.088217       1.996464                    0.999730      29.445760      84.612680       0.629324       0.418071      -1.061700       0.018512       0.000005      -0.024776       0.030928       0.012369      -0.003383      -0.029865      -0.010975       0.050617      -0.029200      -0.011101       0.040301             13.610725       7.618360      -3.504597      -5.547984      14.427753       6.872976      18.786063          -0.000097
          220              C       0.330660       5.944394      12.637361      -0.099147      36.643152 0.40821826E+03  0.94619498E+04                                 9.643849                            6.751849       0.016211       1.976651                    0.999666      29.041456      83.320097       0.631006       0.418778      -1.061053       0.005266       0.029733       0.010620       0.032009      -0.005073       0.009956      -0.008801      -0.018844      -0.080781      -0.030793       0.004274       0.026519             13.148446       7.568402      -3.011057      -5.630152      12.952381       5.306176      18.924553          -0.000089
          221              C      -1.808623       2.718608       7.048112      -0.100685      36.476456 0.41586360E+03  0.96892435E+04                                 9.620274                            6.826658      -0.006065       1.966475                    0.999660      29.288252      84.395931       0.625562       0.420239      -1.059553      -0.008107       0.006423      -0.033898       0.035440      -0.023455       0.001272      -0.017244      -0.018909       0.012854      -0.029898      -0.001839       0.031737             12.469444      17.746889       4.084869       6.515999       9.975275      -0.276173       9.686167          -0.000375
          222              C      -3.002670       2.381117       6.468152      -0.149821      38.056762 0.43021296E+03  0.10109702E+05                                 9.912367                            6.947150       0.055545       1.983488                    0.999711      29.819483      86.316353       0.619570       0.420689      -1.059190       0.028702       0.009399      -0.006582       0.030911       0.021010      -0.008828      -0.011353      -0.039982      -0.045294      -0.023842      -0.016230       0.040072             13.092231      18.943698       3.260144       8.096601       9.165262      -0.267920      11.167734           0.000341
          223              C      -6.534378      -3.138093      14.817108       0.100319      29.918556 0.33459955E+03  0.73750064E+04                                 8.431272                            6.107011       0.167087       2.065274                    0.999659      25.979239      72.541227       0.664823       0.417987      -1.062189      -0.036404      -0.029269      -0.022234       0.051733       0.021990       0.006312      -0.028375       0.023674       0.043980      -0.045294       0.013095       0.032198             10.811698      12.524412      -4.358780      -1.346632      11.985303       4.299071       7.925379          -0.002880
          224              C      -7.241774      -2.113233      15.408533      -0.196499      37.184319 0.43162836E+03  0.10109153E+05                                 9.654885                            6.886010       0.199801       2.031258                    0.999759      29.591991      84.360791       0.634811       0.411962      -1.069195      -0.005629      -0.011178       0.004671       0.013359       0.019532       0.010712       0.010977      -0.013173       0.023642      -0.024748      -0.003353       0.028101             12.871492      15.122481      -6.768338      -2.923397      14.444031       5.592838       9.047965           0.001588
          225              C      -8.848905      -0.157511      16.869689      -0.142745      37.678422 0.41564081E+03  0.96755114E+04                                 9.822326                            6.806703       0.088233       1.996469                    0.999731      29.444421      84.601437       0.629454       0.418010      -1.061758      -0.026401       0.005555       0.015115       0.030925       0.003309       0.012442      -0.007429       0.053749      -0.065216      -0.029072      -0.011227       0.040299             13.608674      13.203221      -5.484223      -4.410323      14.432634       8.479509      13.190168          -0.000109
          226              C      -9.615194       0.621218      17.684801      -0.099093      36.642981 0.40819444E+03  0.94611801E+04                                 9.643335                            6.751339       0.016292       1.976695                    0.999666      29.039971      83.312589       0.631079       0.418740      -1.061087      -0.007097      -0.028405      -0.012844       0.031972       0.018859       0.016962       0.001107      -0.010108       0.045929      -0.030951       0.004185       0.026766             13.147630      14.368553      -5.359404      -4.209423      12.872902       7.314170      12.201435          -0.000076
          227              C     -11.945039       7.007090      17.800501      -0.100605      36.474126 0.41583785E+03  0.96884376E+04                                 9.619933                            6.826578      -0.006491       1.966369                    0.999660      29.286383      84.388056       0.625551       0.420255      -1.059549      -0.027949       0.019116      -0.010258       0.035380      -0.007403       0.018712       0.007423       0.033787       0.051062      -0.030036      -0.001896       0.031932             12.468903       8.595031       1.994283       1.572521      17.507112      -7.266408      11.304565          -0.000372
          228              C     -11.861466       8.129788      17.020411      -0.149805      38.051048 0.43014266E+03  0.10107521E+05                                 9.910825                            6.946217       0.055611       1.983509                    0.999711      29.818214      86.307203       0.619667       0.420645      -1.059230      -0.019352      -0.015997       0.018012       0.030901       0.028055       0.006358       0.010108       0.010983      -0.056356      -0.023882      -0.016286       0.040167             13.089829       8.409318       0.556318       2.235062      18.251851      -8.554958      12.608317           0.000340
          229              C       7.730097       2.807434       7.196958       0.100319      29.919640 0.33463010E+03  0.73758938E+04                                 8.431930                            6.107570       0.167220       2.065321                    0.999659      25.979298      72.543909       0.664742       0.418026      -1.062158      -0.015442       0.041265      -0.027032       0.051692       0.020254       0.022835       0.001380      -0.042095       0.055691      -0.045332       0.012984       0.032348             10.812522      14.785707      -2.119668      -5.333778       8.517799      -0.860815       9.134060          -0.002865
          230              C       8.932133       2.457907       6.619501      -0.196546      37.185678 0.43167894E+03  0.10110615E+05                                 9.655061                            6.886249       0.199785       2.031248                    0.999759      29.592252      84.362187       0.634824       0.411942      -1.069210      -0.008688       0.000528      -0.010186       0.013398      -0.015399       0.013437      -0.004739      -0.029515      -0.022040      -0.024749      -0.003086       0.027835             12.871746      18.773807      -2.671964      -7.867378       8.712006      -0.309454      11.129424           0.001582
          231              C      11.311693       1.624169       5.141250      -0.142793      37.683089 0.41571895E+03  0.96779743E+04                                 9.824161                            6.808062       0.088106       1.996437                    0.999730      29.446014      84.614237       0.629279       0.418098      -1.061681       0.014020      -0.001582      -0.027503       0.030911       0.016915      -0.006783      -0.028649      -0.012232       0.036139      -0.029172      -0.011121       0.040294             13.611835      17.748110      -6.259608      -8.093626      11.215087       2.095117      11.872308          -0.000104
          232              C      12.301303       1.149707       4.332810      -0.099141      36.643389 0.40822435E+03  0.94621125E+04                                 9.644012                            6.752023       0.016290       1.976680                    0.999665      29.041177      83.318998       0.630982       0.418794      -1.061045      -0.024456       0.019259      -0.007545       0.032030      -0.004824       0.017817      -0.001601      -0.041087      -0.029868      -0.030920       0.004388       0.026533             13.149033      16.410346      -4.868639      -8.167929      10.534062       1.358393      12.502691          -0.000082
          233              C      19.098574       1.083509       4.216067      -0.100702      36.480748 0.41592447E+03  0.96910599E+04                                 9.621320                            6.827396      -0.006114       1.966451                    0.999660      29.289532      84.402596       0.625493       0.420269      -1.059530       0.027349       0.018956      -0.012180       0.035435       0.007670      -0.014494      -0.002627      -0.046934      -0.039081      -0.029898      -0.001885       0.031782             12.470952      15.266272       4.211807       7.457839      10.375814       0.671598      11.770769          -0.000375
          234              C      20.129219       1.532574       4.998449      -0.149840      38.056876 0.43021940E+03  0.10109862E+05                                 9.912160                            6.947005       0.055613       1.983504                    0.999711      29.819817      86.316559       0.619604       0.420665      -1.059208      -0.008632      -0.003794      -0.029428       0.030902      -0.015501       0.012273      -0.026249      -0.014193       0.032405      -0.023766      -0.016298       0.040064             13.091931      16.811851       5.868359       7.460530      11.275905       1.565895      11.188035           0.000341
          235              C      17.091470      -3.811992      13.649893       0.100317      29.925751 0.33475693E+03  0.73790778E+04                                 8.432632                            6.108754       0.167023       2.065261                    0.999658      25.978220      72.532841       0.664701       0.418030      -1.062200       0.044068      -0.000800       0.027053       0.051716       0.028971       0.006397      -0.021864       0.007365       0.055753      -0.045312       0.013119       0.032193             10.813135      10.549349      -3.621428      -0.967994      12.757236       5.313964       9.132819          -0.002878
          236              C      16.361266      -2.795197      14.227350      -0.196539      37.179888 0.43160811E+03  0.10108702E+05                                 9.654373                            6.886164       0.199721       2.031221                    0.999759      29.593404      84.368790       0.634752       0.411999      -1.069155       0.003399      -0.007987       0.010195       0.013390      -0.002695       0.009082      -0.010839       0.042371      -0.022042      -0.024547      -0.003366       0.027914             12.869697      11.510439      -5.239749      -2.329664      15.972179       7.517311      11.126473           0.001588
          237              C      14.782050      -0.829605      15.705601      -0.142759      37.678736 0.41562818E+03  0.96752990E+04                                 9.822857                            6.806861       0.088127       1.996436                    0.999731      29.445686      84.609857       0.629400       0.418042      -1.061720      -0.006146       0.012724       0.027515       0.030932       0.016989       0.024859       0.016079      -0.011831       0.036124      -0.029240      -0.011219       0.040459             13.609719      15.872600      -6.919608      -4.671531      13.085507       6.931636      11.871051          -0.000109
          238              C      14.004867      -0.054728      16.514041      -0.099139      36.647737 0.40824427E+03  0.94626749E+04                                 9.644321                            6.751822       0.016215       1.976653                    0.999665      29.041425      83.319723       0.631043       0.418748      -1.061075       0.026267      -0.016631       0.007563       0.031996       0.009164       0.007570      -0.016104       0.037974      -0.029935      -0.030793       0.004234       0.026560             13.149341      14.248102      -5.633053      -4.002793      12.697088       7.248103      12.502833          -0.000076
          239              C      11.676724       6.331746      16.630784      -0.100678      36.477492 0.41586224E+03  0.96891368E+04                                 9.620294                            6.826512      -0.005914       1.966527                    0.999659      29.287372      84.391159       0.625592       0.420223      -1.059571       0.008777       0.032118       0.012209       0.035464       0.020665      -0.002268       0.014729       0.026880      -0.039135      -0.030014      -0.001778       0.031792             12.469778       8.271031       1.738547       1.852648      17.368299      -7.254841      11.770004          -0.000373
          240              C      11.756553       7.453121      15.848402      -0.149813      38.048732 0.43008996E+03  0.10106070E+05                                 9.910332                            6.945600       0.055563       1.983491                    0.999711      29.818858      86.310863       0.619714       0.420621      -1.059235      -0.000732      -0.009400       0.029444       0.030917      -0.007614       0.028988      -0.002630       0.030625       0.032279      -0.023934      -0.016262       0.040196             13.089373       8.201315       2.823288       1.011106      19.880101      -7.554378      11.186704           0.000340
          241              C      -1.265553      10.675607      16.156101       0.100344      29.921508 0.33471659E+03  0.73779284E+04                                 8.431463                            6.108035       0.167096       2.065281                    0.999659      25.977650      72.528755       0.664801       0.417982      -1.062236       0.007772      -0.035855       0.036441       0.051710       0.003962       0.007046      -0.020941       0.027382      -0.105878      -0.045212       0.012995       0.032218             10.811547       5.393098      -1.507782      -1.852090      12.345099       4.062876      14.696445          -0.002824
          242              C      -1.029989      10.008568      14.972834      -0.196560      37.184835 0.43170035E+03  0.10111219E+05                                 9.654807                            6.886538       0.199833       2.031255                    0.999760      29.592966      84.364036       0.634796       0.411956      -1.069203       0.010951      -0.002134       0.007399       0.013387       0.001998       0.000261      -0.023378       0.006603       0.040321      -0.024606      -0.003281       0.027887             12.870632       6.081023      -2.343670      -2.874232      14.592816       6.749396      17.938058           0.001564
          243              C      -0.223203       8.589155      12.548553      -0.142763      37.682378 0.41571044E+03  0.96777077E+04                                 9.823757                            6.807773       0.088218       1.996464                    0.999730      29.445751      84.612631       0.629324       0.418071      -1.061700       0.018512      -0.021460      -0.012383       0.030928      -0.009114       0.009021      -0.006351      -0.051704      -0.071572      -0.029200      -0.011101       0.040301             13.610728       7.618363      -3.052455      -5.809038      11.744414       5.323790      21.469406          -0.000097
          244              C       0.330660       7.972187      11.466602      -0.099146      36.643073 0.40821700E+03  0.94619127E+04                                 9.643833                            6.751838       0.016217       1.976653                    0.999666      29.041413      83.319918       0.631007       0.418778      -1.061053       0.005266      -0.005669       0.031060       0.032009       0.011159       0.000585      -0.025969       0.010895       0.008434      -0.030793       0.004274       0.026519             13.148421       7.568391      -3.370371      -5.422688      12.836299       5.239163      19.040572          -0.000089
          245              C      -1.808623       4.744595       5.878395      -0.100685      36.476403 0.41586287E+03  0.96892215E+04                                 9.620263                            6.826652      -0.006060       1.966478                    0.999660      29.288217      84.395783       0.625563       0.420239      -1.059554      -0.008107      -0.032568      -0.011386       0.035440       0.012829      -0.019676      -0.009933      -0.031571      -0.025134      -0.029897      -0.001839       0.031737             12.469428      17.746866       3.600637       6.795561       9.997595      -0.263279       9.663822          -0.000375
          246              C      -3.002670       4.411076       5.296142      -0.149821      38.056703 0.43021239E+03  0.10109684E+05                                 9.912355                            6.947144       0.055548       1.983489                    0.999711      29.819462      86.316257       0.619570       0.420689      -1.059190       0.028702      -0.010399       0.004849       0.030911      -0.018150       0.013781      -0.024139      -0.017835       0.021146      -0.023842      -0.016230       0.040072             13.092210      18.943665       5.381837       6.871607      10.899135       0.733116       9.433831           0.000341
          247              C      -6.534378      14.401082       4.690750       0.100319      29.918370 0.33459714E+03  0.73749388E+04                                 8.431235                            6.106987       0.167101       2.065280                    0.999659      25.979141      72.540848       0.664824       0.417987      -1.062189      -0.036404      -0.004622      -0.036465       0.051733      -0.005528       0.022200       0.000459      -0.026272      -0.105854      -0.045294       0.013095       0.032199             10.811648      12.524339       1.013121      -4.448113       5.217240       0.391627      14.693363          -0.002888
          248              C      -7.241774      14.400853       5.874017      -0.196496      37.184218 0.43162690E+03  0.10109109E+05                                 9.654864                            6.885996       0.199806       2.031260                    0.999759      29.591940      84.360577       0.634812       0.411961      -1.069195      -0.005629       0.009634      -0.007344       0.013358      -0.000489       0.022270       0.007755      -0.007593       0.040384      -0.024748      -0.003353       0.028101             12.871463      15.122428       0.852358      -7.323230       5.553438       0.459976      17.938523           0.001592
          249              C      -8.848905      14.688413       8.298298      -0.142744      37.678445 0.41564089E+03  0.96755145E+04                                 9.822332                            6.806705       0.088231       1.996468                    0.999731      29.444429      84.601492       0.629453       0.418010      -1.061757      -0.026401       0.010312       0.012369       0.030925       0.009121       0.009087      -0.006197       0.051616      -0.071616      -0.029072      -0.011228       0.040299             13.608684      13.203236      -1.077409      -6.954639       6.157388       3.701899      21.465429          -0.000107
          250              C      -9.615194      15.004966       9.380249      -0.099092      36.643007 0.40819433E+03  0.94611773E+04                                 9.643340                            6.751339       0.016291       1.976695                    0.999666      29.039968      83.312593       0.631079       0.418740      -1.061086      -0.007097       0.003079      -0.031022       0.031972       0.005260       0.024814       0.008310      -0.022581       0.008505      -0.030951       0.004184       0.026766             13.147642      14.368569      -0.965832      -6.746094       6.035111       3.366457      19.039247          -0.000080
          251              C     -11.945039      11.912282      14.968456      -0.100604      36.474090 0.41583728E+03  0.96884219E+04                                 9.619928                            6.826574      -0.006496       1.966368                    0.999660      29.286378      84.388052       0.625551       0.420256      -1.059549      -0.027949      -0.018442       0.011427       0.035381       0.019906       0.002945       0.022082       0.008398      -0.025109      -0.030036      -0.001896       0.031932             12.468895       8.595035       0.364725       2.513361      19.147951      -6.319068       9.663698          -0.000379
          252              C     -11.861466      10.675361      15.550709      -0.149804      38.051038 0.43014262E+03  0.10107520E+05                                 9.910825                            6.946217       0.055612       1.983509                    0.999711      29.818207      86.307178       0.619667       0.420645      -1.059230      -0.019352       0.023598      -0.004847       0.030901      -0.008521       0.027475      -0.004769       0.036751       0.020950      -0.023882      -0.016286       0.040167             13.089829       8.409317       1.657476       1.599300      21.427886      -6.721316       9.432284           0.000343
          253              C      -9.291081       4.399657      19.679636       0.100315      29.925962 0.33475945E+03  0.73791469E+04                                 8.432666                            6.108776       0.166972       2.065242                    0.999658      25.978331      72.533204       0.664700       0.418029      -1.062200      -0.015446       0.002797       0.049275       0.051715      -0.029811       0.006137       0.002320      -0.048325       0.037190      -0.045313       0.013122       0.032191             10.813181      14.788120       5.679752       0.827917       8.235705       0.695330       9.415720          -0.002857
          254              C      -8.089037       5.074508      19.665668      -0.196539      37.179926 0.43160852E+03  0.10108715E+05                                 9.654380                            6.886170       0.199715       2.031219                    0.999759      29.593425      84.368890       0.634751       0.411999      -1.069155      -0.008664       0.008559       0.005567       0.013391      -0.003767      -0.019970      -0.008698      -0.005925       0.048880      -0.024547      -0.003366       0.027913             12.869707      18.769779       8.147022       1.616830      10.255254       1.199781       9.584087           0.001579
          255              C      -5.709457       6.771566      19.682763      -0.142762      37.678767 0.41562847E+03  0.96753075E+04                                 9.822864                            6.806865       0.088133       1.996438                    0.999731      29.445695      84.609899       0.629399       0.418042      -1.061720       0.014044       0.024606       0.012413       0.030932      -0.002514       0.018100       0.019589       0.003795       0.083972      -0.029240      -0.011218       0.040458             13.609734      17.744417      10.137134      -1.373370      13.520045      -0.762351       9.564741          -0.000107
          256              C      -4.719837       7.708919      19.676092      -0.099139      36.647729 0.40824420E+03  0.94626729E+04                                 9.644313                            6.751817       0.016221       1.976654                    0.999665      29.041439      83.319758       0.631044       0.418748      -1.061076      -0.024437      -0.003060       0.020427       0.031997      -0.012932      -0.013015      -0.014484      -0.012904       0.054524      -0.030795       0.004236       0.026559             13.149331      16.409994       9.507913      -0.132640      13.186851       0.172999       9.851148          -0.000077
          257              C       2.077436       7.843119      19.677134      -0.100677      36.477527 0.41586200E+03  0.96891313E+04                                 9.620306                            6.826514      -0.005917       1.966526                    0.999659      29.287366      84.391181       0.625591       0.420223      -1.059571       0.027357       0.001086       0.022543       0.035465       0.008865       0.013924      -0.017238      -0.012231       0.064830      -0.030012      -0.001779       0.031791             12.469809      15.264841      -8.563984      -0.081702      12.002738       0.268472      10.141849          -0.000367
          258              C       3.108070       6.941031      19.674841      -0.149814      38.048911 0.43009191E+03  0.10106132E+05                                 9.910375                            6.945623       0.055563       1.983491                    0.999711      29.818943      86.311315       0.619712       0.420622      -1.059234      -0.008618       0.027412       0.011411       0.030918      -0.002742      -0.019535       0.017131       0.001899       0.080725      -0.023934      -0.016263       0.040197             13.089444      16.808064      -9.393133       1.350618      12.563602      -0.819982       9.896665           0.000338
          259              C       0.070207       2.120942      10.720493       0.100320      29.919551 0.33462965E+03  0.73758810E+04                                 8.431918                            6.107567       0.167258       2.065335                    0.999658      25.979244      72.543731       0.664742       0.418026      -1.062158       0.044055      -0.023004      -0.014206       0.051690      -0.019949       0.021946       0.024630       0.002711       0.041961      -0.045329       0.012980       0.032349             10.812489      10.546436       2.645977      -2.650553      14.643165      -4.226668       7.247866          -0.002856
          260              C      -0.660005       1.112462      11.312335      -0.196547      37.185583 0.43167881E+03  0.10110608E+05                                 9.655038                            6.886243       0.199796       2.031252                    0.999759      29.592235      84.362048       0.634825       0.411941      -1.069210       0.003394      -0.004812      -0.012033       0.013396      -0.006398      -0.006812       0.009935       0.044314      -0.016044      -0.024750      -0.003086       0.027835             12.871688      11.509294       4.638461      -3.372918      18.854009      -5.859196       8.251761           0.001580
          261              C      -2.239241      -1.150513      12.275460      -0.142791      37.682623 0.41571456E+03  0.96778380E+04                                 9.824056                            6.808010       0.088113       1.996440                    0.999730      29.445835      84.613328       0.629284       0.418096      -1.061683      -0.006165      -0.030163      -0.002760       0.030910      -0.029933       0.002349      -0.002692      -0.034704      -0.032721      -0.029171      -0.011121       0.040292             13.611646      15.875088       7.507734      -3.657814      18.179511      -3.992573       6.780340          -0.000104
          262              C      -3.016434      -2.238072      12.542299      -0.099138      36.642986 0.40822017E+03  0.94619832E+04                                 9.643927                            6.751980       0.016315       1.976690                    0.999665      29.040953      83.317973       0.630985       0.418793      -1.061046       0.026310       0.001784      -0.018180       0.032030      -0.011029       0.004208       0.009896       0.049051       0.003208      -0.030919       0.004385       0.026534             13.148888      14.246849       6.283561      -2.877061      18.828099      -3.708340       6.371715          -0.000081
          263              C      -5.344579      -5.532358      18.014806      -0.100704      36.480686 0.41592425E+03  0.96910523E+04                                 9.621308                            6.827393      -0.006107       1.966454                    0.999660      29.289509      84.402481       0.625493       0.420269      -1.059530       0.008757      -0.026598       0.021713       0.035434      -0.008320       0.019117      -0.009917       0.018853      -0.063114      -0.029898      -0.001885       0.031783             12.470928       8.271900      -2.473968       0.579687       6.887447       1.203134      22.253438          -0.000374
          264              C      -5.264740      -5.415477      19.377148      -0.149839      38.056776 0.43021837E+03  0.10109831E+05                                 9.912141                            6.946995       0.055612       1.983504                    0.999711      29.819768      86.316348       0.619605       0.420665      -1.059209      -0.000700      -0.020783      -0.022857       0.030901      -0.021177      -0.020997       0.015035       0.009368      -0.031058      -0.023765      -0.016298       0.040063             13.091894       8.202524      -2.287344       1.940938       6.818783       0.012078      24.254376           0.000342
          265              C      15.755591       4.742505       1.167215       0.100329      29.918900 0.33460136E+03  0.73750640E+04                                 8.431388                            6.107067       0.167058       2.065266                    0.999659      25.979270      72.541652       0.664812       0.417993      -1.062184       0.007779      -0.013653      -0.049301       0.051744      -0.008013      -0.000059      -0.006442       0.075062       0.037210      -0.045291       0.013096       0.032195             10.811919       5.392436       2.358101      -0.380345      17.626748      -1.016507       9.416574          -0.002870
          266              C      15.991171       6.100753       1.181183      -0.196497      37.184502 0.43162763E+03  0.10109134E+05                                 9.654920                            6.886008       0.199793       2.031256                    0.999759      29.591970      84.360788       0.634811       0.411962      -1.069194       0.010961      -0.005314      -0.005489       0.013361      -0.001100       0.001681       0.021949       0.009351       0.048888      -0.024749      -0.003356       0.028105             12.871605       6.080945       3.661769      -0.592864      22.949565      -1.927851       9.584304           0.001581
          267              C      16.797990       8.909924       1.164088      -0.142748      37.678513 0.41564186E+03  0.96755441E+04                                 9.822345                            6.806714       0.088229       1.996467                    0.999731      29.444491      84.601733       0.629453       0.418010      -1.061757       0.018524       0.021438      -0.012396       0.030926      -0.003119      -0.012340      -0.023429       0.000229       0.083909      -0.029072      -0.011228       0.040300             13.608715       7.617428       6.556333       0.260784      23.644783       1.548238       9.563933          -0.000101
          268              C      17.351866      10.155396       1.170759      -0.099093      36.642899 0.40819372E+03  0.94611576E+04                                 9.643320                            6.751333       0.016297       1.976698                    0.999666      29.039912      83.312348       0.631080       0.418740      -1.061087       0.005271      -0.024033      -0.020417       0.031972      -0.005969       0.009471       0.017296       0.026312       0.054585      -0.030948       0.004183       0.026765             13.147612       7.568048       6.381133      -0.207385      22.024666       0.067054       9.850122          -0.000087
          269              C      15.212658      16.608668       1.169717      -0.100608      36.474281 0.41583874E+03  0.96884634E+04                                 9.619956                            6.826581      -0.006481       1.966372                    0.999660      29.286441      84.388238       0.625552       0.420255      -1.059550      -0.008073       0.026144      -0.022432       0.035382       0.010759       0.021041      -0.007199      -0.001529       0.064982      -0.030037      -0.001896       0.031934             12.468965      17.746368      -7.685170      -0.279843       9.519001      -0.012605      10.141525          -0.000375
          270              C      14.018619      17.279668       1.172010      -0.149804      38.051077 0.43014199E+03  0.10107504E+05                                 9.910840                            6.946217       0.055611       1.983509                    0.999711      29.818190      86.307185       0.619666       0.420645      -1.059230       0.028699       0.000992      -0.011413       0.030901      -0.002737      -0.022569       0.012824       0.002029       0.080654      -0.023882      -0.016285       0.040166             13.089880      18.939747      -8.639884       1.224695      10.433054      -1.000786       9.896839           0.000341
          271              C      10.486919      12.809029      10.126358       0.100335      29.921160 0.33471443E+03  0.73778623E+04                                 8.431347                            6.107976       0.167135       2.065292                    0.999658      25.977631      72.528397       0.664812       0.417976      -1.062241      -0.036388       0.033864       0.014212       0.051699      -0.016366      -0.015827      -0.028784       0.022992       0.041919      -0.045211       0.012992       0.032219             10.811329      12.520288       3.345831       3.100316      12.665814       3.908178       7.247884          -0.002885
          272              C       9.779507      11.784410       9.534516      -0.196565      37.184799 0.43170294E+03  0.10111294E+05                                 9.654798                            6.886555       0.199837       2.031255                    0.999760      29.593071      84.364364       0.634796       0.411955      -1.069203      -0.005662       0.001600       0.012023       0.013385      -0.018902      -0.011514       0.003299      -0.026431      -0.016041      -0.024605      -0.003280       0.027885             12.870560      15.120132       5.914486       4.398590      15.240356       5.132412       8.251191           0.001590
          273              C       8.172344       9.541155       8.571391      -0.142760      37.682248 0.41570887E+03  0.96776615E+04                                 9.823733                            6.807759       0.088214       1.996463                    0.999730      29.445698      84.612423       0.629325       0.418071      -1.061700      -0.026402      -0.015875       0.002728       0.030928      -0.012368       0.003435      -0.001114       0.064665      -0.032588      -0.029198      -0.011101       0.040300             13.610675      13.204494       6.562492       2.544626      20.847865       4.778637       6.779665          -0.000104
          274              C       7.406041       8.445889       8.304552      -0.099149      36.643243 0.40821879E+03  0.94619630E+04                                 9.643856                            6.751848       0.016233       1.976657                    0.999666      29.041478      83.320098       0.631007       0.418778      -1.061054      -0.007099       0.025362       0.018193       0.032010      -0.024003      -0.007790      -0.007097      -0.024242       0.003202      -0.030795       0.004275       0.026520             13.148458      14.369394       6.326161       2.536988      18.704637       3.948228       6.371341          -0.000084
          275              C       5.076121       5.152703       2.832045      -0.100683      36.476184 0.41586120E+03  0.96891715E+04                                 9.620224                            6.826637      -0.006061       1.966478                    0.999660      29.288139      84.395475       0.625563       0.420239      -1.059554      -0.028003      -0.000613      -0.021711       0.035439      -0.012380       0.015830      -0.014550      -0.004240      -0.063126      -0.029895      -0.001841       0.031736             12.469341       8.595476      -2.359260      -0.940429       6.562512      -0.947403      22.250036          -0.000376
          276              C       5.159687       5.266910       1.469703      -0.149821      38.056736 0.43021396E+03  0.10109731E+05                                 9.912358                            6.947156       0.055544       1.983487                    0.999711      29.819520      86.316469       0.619570       0.420689      -1.059191      -0.019372      -0.007597       0.022858       0.030911      -0.019433      -0.021048       0.014994       0.019285      -0.031065      -0.023842      -0.016231       0.040073             13.092185       8.410303      -2.213940       0.636033       6.611184      -1.833895      24.255069           0.000341
          277              C      -0.780524      -7.206698      14.817108       0.100317      29.918760 0.33460173E+03  0.73750668E+04                                 8.431308                            6.107032       0.167026       2.065252                    0.999659      25.979333      72.541563       0.664821       0.417988      -1.062189      -0.015464      -0.044081      -0.022227       0.051733       0.009667      -0.028859      -0.003503      -0.046053       0.043956      -0.045293       0.013098       0.032195             10.811757      14.784875      -3.559684       4.502125       9.724920       0.163374       7.925477          -0.002836
          278              C       0.421520      -7.532022      15.408533      -0.196499      37.184334 0.43162802E+03  0.10109143E+05                                 9.654886                            6.886008       0.199797       2.031257                    0.999759      29.591969      84.360717       0.634811       0.411962      -1.069195      -0.008663      -0.009034       0.004673       0.013360       0.019332       0.006778       0.013757      -0.014306       0.023638      -0.024747      -0.003353       0.028100             12.871511      18.773538      -5.477553       6.247467      10.792995      -0.891979       9.048000           0.001571
          279              C       2.801100      -8.395341      16.869689      -0.142749      37.678630 0.41564307E+03  0.96755804E+04                                 9.822370                            6.806727       0.088237       1.996469                    0.999731      29.444519      84.601882       0.629451       0.418011      -1.061757       0.014037      -0.023041       0.015116       0.030926      -0.014318      -0.011152       0.009255      -0.045967      -0.065216      -0.029073      -0.011227       0.040300             13.608747      17.743164      -3.879213       9.464710       9.892856      -1.331639      13.190221          -0.000102
          280              C       3.790720      -8.858233      17.684801      -0.099089      36.642968 0.40819365E+03  0.94611615E+04                                 9.643345                            6.751341       0.016275       1.976691                    0.999666      29.039949      83.312647       0.631078       0.418741      -1.061085      -0.024415      -0.016161      -0.012841       0.031971       0.017843      -0.004609       0.016357      -0.015842       0.045934      -0.030948       0.004186       0.026762             13.147651      16.407697      -4.638502       8.299003      10.833829      -1.530638      12.201428          -0.000084
          281              C      10.587993      -8.926235      17.800501      -0.100605      36.474258 0.41583904E+03  0.96884745E+04                                 9.619959                            6.826590      -0.006502       1.966365                    0.999660      29.286439      84.388318       0.625550       0.420256      -1.059549       0.027340      -0.019978      -0.010258       0.035381      -0.016376       0.000763       0.020115      -0.016975       0.051061      -0.030036      -0.001894       0.031931             12.468951      15.263520       4.351889      -7.375077      10.838698      -0.939517      11.304636          -0.000373
          282              C      11.618627      -8.473212      17.020411      -0.149806      38.051133 0.43014331E+03  0.10107543E+05                                 9.910848                            6.946227       0.055615       1.983510                    0.999711      29.818258      86.307438       0.619666       0.420645      -1.059230      -0.008632      -0.023579       0.018013       0.030902       0.018369       0.007411       0.009364      -0.043810      -0.056355      -0.023883      -0.016285       0.040168             13.089874      16.808678       3.525885      -8.810766       9.852577      -0.744388      12.608365           0.000341
          283              C       8.580883       1.691444      17.323316       0.100336      29.921250 0.33471593E+03  0.73779031E+04                                 8.431364                            6.107990       0.167129       2.065290                    0.999658      25.977661      72.528502       0.664811       0.417976      -1.062241       0.044055       0.023818      -0.012829       0.051698      -0.008955      -0.028211      -0.002599      -0.035270      -0.071962      -0.045210       0.012992       0.032218             10.811343      10.546684       0.972053       3.618880       5.436182      -1.087680      16.451163          -0.002833
          284              C       7.850662       1.683128      16.154016      -0.196565      37.184696 0.43170255E+03  0.10111281E+05                                 9.654778                            6.886551       0.199842       2.031257                    0.999760      29.593044      84.364227       0.634796       0.411955      -1.069203       0.003396       0.012814       0.001851       0.013385       0.009215      -0.002065       0.001244       0.025265      -0.073203      -0.024605      -0.003279       0.027884             12.870514      11.509483       0.601922       5.702884       5.828070      -1.660779      21.273988           0.001570
          285              C       6.271414       1.980511      13.712642      -0.142763      37.682078 0.41570772E+03  0.96776247E+04                                 9.823698                            6.807746       0.088230       1.996469                    0.999730      29.445639      84.612117       0.629326       0.418071      -1.061701      -0.006166       0.017454      -0.024776       0.030927       0.013069      -0.027029      -0.013144      -0.007014       0.050614      -0.029199      -0.011100       0.040299             13.610602      15.873755      -0.585849       8.329096       6.172158      -2.939727      18.785895          -0.000099
          286              C       5.494217       2.293193      12.637361      -0.099143      36.642884 0.40821484E+03  0.94618467E+04                                 9.643793                            6.751815       0.016219       1.976654                    0.999666      29.041318      83.319480       0.631009       0.418778      -1.061054       0.026278       0.014876       0.010620       0.032009       0.001976      -0.011616       0.006454       0.021032      -0.080782      -0.030794       0.004275       0.026519             13.148342      14.246562      -0.649937       6.879299       6.274039      -3.539466      18.924427          -0.000087
          287              C       3.165999      -0.798995       7.048112      -0.100687      36.476457 0.41586462E+03  0.96892743E+04                                 9.620275                            6.826669      -0.006068       1.966474                    0.999660      29.288295      84.396115       0.625561       0.420240      -1.059553       0.008757      -0.005502      -0.033897       0.035440      -0.012300      -0.016681      -0.004549       0.044191       0.012853      -0.029897      -0.001839       0.031736             12.469417       8.271292       0.734757      -2.432363      19.450787       6.051293       9.686172          -0.000376
          288              C       3.245820      -2.037251       6.468152      -0.149822      38.056800 0.43021408E+03  0.10109736E+05                                 9.912374                            6.947160       0.055543       1.983486                    0.999711      29.819540      86.316584       0.619569       0.420689      -1.059190      -0.000706       0.030194      -0.006582       0.030911       0.028906      -0.007762      -0.012107       0.004686      -0.045296      -0.023842      -0.016231       0.040073             13.092213       8.202624      -0.537361      -2.951441      19.906281       7.544241      11.167735           0.000341
          289              C       7.245035      20.689693       3.523535       0.100326      29.925978 0.33475761E+03  0.73791013E+04                                 8.432714                            6.108791       0.167028       2.065264                    0.999658      25.978194      72.532964       0.664694       0.418034      -1.062197       0.007781       0.049502       0.012834       0.051727       0.004119      -0.006853       0.027580       0.038642      -0.072066      -0.045311       0.013121       0.032190             10.813308       5.393831      -0.850443       2.232242      10.592760      -3.050929      16.453335          -0.002829
          290              C       7.480614      19.998484       4.692835      -0.196534      37.179978 0.43160620E+03  0.10108648E+05                                 9.654395                            6.886154       0.199710       2.031220                    0.999759      29.593322      84.368567       0.634751       0.412000      -1.069155       0.010958       0.007480      -0.001819       0.013392      -0.000805      -0.001696       0.001739      -0.031310      -0.073072      -0.024547      -0.003368       0.027915             12.869791       6.080616      -1.317479       3.466453      11.257708      -4.823103      21.271049           0.001565
          291              C       8.287433      18.608725       7.134209      -0.142761      37.678934 0.41563047E+03  0.96753693E+04                                 9.822901                            6.806886       0.088120       1.996433                    0.999731      29.445786      84.610325       0.629398       0.418043      -1.061719       0.018518       0.000029       0.024777       0.030932       0.012343       0.003491       0.030024      -0.010928       0.050569      -0.029241      -0.011219       0.040460             13.609810       7.617910      -3.504420       5.548025      14.426578      -6.872100      18.784941          -0.000094
          292              C       8.841310      17.980222       8.209490      -0.099141      36.647768 0.40824502E+03  0.94626975E+04                                 9.644328                            6.751829       0.016219       1.976654                    0.999665      29.041453      83.319849       0.631043       0.418748      -1.061075       0.005260       0.029720      -0.010623       0.031997      -0.005069      -0.009855       0.008946      -0.018826      -0.080815      -0.030792       0.004233       0.026559             13.149363       7.568948      -3.011488       5.630822      12.953624      -5.306355      18.925517          -0.000095
          293              C       6.702102      14.754541      13.798739      -0.100676      36.477337 0.41585967E+03  0.96890579E+04                                 9.620259                            6.826485      -0.005893       1.966535                    0.999659      29.287258      84.390638       0.625594       0.420222      -1.059572      -0.008097       0.006448       0.033921       0.035465      -0.023464      -0.001146       0.017375      -0.018943       0.012916      -0.030014      -0.001779       0.031793             12.469750      17.747882       4.085755      -6.516154       9.975451       0.275661       9.685916          -0.000379
          294              C       5.508063      14.417061      14.378699      -0.149813      38.048668 0.43008899E+03  0.10106041E+05                                 9.910323                            6.945593       0.055567       1.983493                    0.999711      29.818801      86.310653       0.619715       0.420622      -1.059235       0.028716       0.009376       0.006582       0.030917       0.020992       0.008967       0.011549      -0.040043      -0.045320      -0.023934      -0.016262       0.040195             13.089376      18.939022       3.260352      -8.093831       9.164517       0.267998      11.164591           0.000342
          295              C       1.976243       8.897694       6.029743       0.100320      29.919600 0.33463011E+03  0.73758934E+04                                 8.431926                            6.107570       0.167262       2.065336                    0.999658      25.979263      72.543789       0.664742       0.418026      -1.062158      -0.036374      -0.029237       0.022227       0.051690       0.021958      -0.006222       0.028508       0.023651       0.044000      -0.045328       0.012981       0.032348             10.812502      12.524894      -4.358653       1.346579      11.986309      -4.299537       7.926304          -0.002873
          296              C       1.268839       9.922542       5.438318      -0.196547      37.185670 0.43167962E+03  0.10110635E+05                                 9.655056                            6.886252       0.199787       2.031248                    0.999759      29.592284      84.362276       0.634825       0.411941      -1.069210      -0.005669      -0.011219      -0.004635       0.013397       0.019529      -0.010552      -0.010751      -0.013193       0.023649      -0.024749      -0.003086       0.027836             12.871713      15.122526      -6.768293       2.923492      14.444316      -5.592946       9.048297           0.001585
          297              C      -0.338311      11.878237       3.977162      -0.142790      37.682823 0.41571642E+03  0.96778963E+04                                 9.824103                            6.808033       0.088104       1.996437                    0.999730      29.445909      84.613725       0.629281       0.418097      -1.061682      -0.026383       0.005543      -0.015121       0.030910       0.003311      -0.012377       0.007564       0.053799      -0.065187      -0.029171      -0.011121       0.040292             13.611728      13.204634      -5.485798       4.411825      14.436840      -8.482172      13.193708          -0.000102
          298              C      -1.104611      12.656950       3.162050      -0.099139      36.643129 0.40822173E+03  0.94620314E+04                                 9.643959                            6.751996       0.016318       1.976690                    0.999665      29.041035      83.318350       0.630984       0.418793      -1.061046      -0.007087      -0.028445       0.012908       0.032031       0.018863      -0.016816      -0.000930      -0.010087       0.045797      -0.030920       0.004385       0.026535             13.148945      14.369621      -5.360791       4.210783      12.874667      -7.315003      12.202547          -0.000087
          299              C      -3.434458      19.042820       3.046350      -0.100697      36.480362 0.41592054E+03  0.96909405E+04                                 9.621248                            6.827360      -0.006097       1.966460                    0.999660      29.289324      84.401735       0.625495       0.420268      -1.059531      -0.027997       0.019107       0.010326       0.035434      -0.007417      -0.018596      -0.007212       0.033782       0.050862      -0.029895      -0.001888       0.031783             12.470834       8.596238       1.994697      -1.572660      17.510238       7.267717      11.306027          -0.000378
          300              C      -3.350874      20.165534       3.826440      -0.149837      38.056683 0.43021808E+03  0.10109820E+05                                 9.912119                            6.946989       0.055614       1.983505                    0.999711      29.819748      86.316225       0.619606       0.420664      -1.059209      -0.019361      -0.016000      -0.018000       0.030901       0.028045      -0.006228      -0.009930       0.010927      -0.056281      -0.023764      -0.016299       0.040063             13.091849       8.410207       0.556535      -2.235099      18.255392       8.556620      12.609950           0.000343
          301              C       1.032747      -8.728631      15.118762       0.115345      40.635937 0.39992587E+03  0.91625202E+04                                10.474631                            6.717449      -0.132180       1.968715                    0.999271      26.186155      73.122405       0.631844       0.423117      -1.065228      -0.014581      -0.000762       0.001368       0.014665       0.000464      -0.000732      -0.002718       0.005005       0.001472      -0.004293       0.001274       0.003019             16.504461      24.786985      -6.416538      11.110995      11.330564      -1.790402      13.395833          -0.003887
          302              C       2.267984      -9.170942      15.884884       0.060989      41.563219 0.40325389E+03  0.92581216E+04                                10.595031                            6.716082      -0.080288       1.984139                    0.999410      26.528437      74.160823       0.636029       0.419454      -1.067523       0.000697      -0.007300       0.012616       0.014592      -0.010903       0.018946      -0.005792       0.016322      -0.002815      -0.016571      -0.011019       0.027590             17.053276      24.936354      -6.977129      12.082999      11.673387      -2.492590      14.550086          -0.000621
          303              C       4.305777     -10.121520      17.531368      -0.015813      40.473598 0.41752413E+03  0.96305911E+04                                10.253027                            6.747870       0.011139       2.010833                    0.999321      26.740055      73.948034       0.649309       0.408962      -1.078640      -0.037793       0.010775      -0.018682       0.043513       0.006368      -0.010967      -0.002091       0.002393       0.002688      -0.011289      -0.002820       0.014109             15.444946      19.221631      -6.195566      10.731414      12.020313      -2.660635      15.092895           0.007138
          304              C       5.322802     -10.676364      18.492408       0.621615      24.189902 0.22198776E+03  0.44664513E+04                                 7.786307                            5.302413       0.050399       2.091510                    0.999483      21.418860      59.307254       0.640949       0.474952      -1.017149       0.031352      -0.031155       0.053984       0.069770       0.042205      -0.073040      -0.031969       0.068431       0.005694      -0.057814      -0.053584       0.111398             10.787271      11.700149      -3.344907       5.794061      10.182121      -0.257138      10.479544           0.000595
          305              C       8.964673     -10.694418      18.523678       0.623706      23.929942 0.22210693E+03  0.44709180E+04                                 7.712566                            5.302020       0.047713       2.088482                    0.999416      21.485244      59.568754       0.641091       0.474626      -1.016989      -0.034864      -0.028775       0.049855       0.067298      -0.045088       0.078210      -0.030989       0.049817       0.022060      -0.067079      -0.046438       0.113517             10.261042      11.174924       2.988368      -5.176724       9.973998       0.295052       9.634203           0.000712
          306              C      10.050285     -10.175560      17.624970      -0.028894      39.941197 0.42088429E+03  0.97311189E+04                                10.133736                            6.768841       0.003312       2.006321                    0.999287      26.936065      74.667276       0.648946       0.408223      -1.078735       0.041622       0.008349      -0.014445       0.044841      -0.001668       0.002965      -0.000882      -0.002558       0.004811      -0.003987      -0.000006       0.003992             14.362529      17.845679       5.469577      -9.474739      11.636604      -1.703836      13.605302           0.009538
          307              C      12.166021      -9.255312      16.031020       0.073668      42.225477 0.41126109E+03  0.94984280E+04                                10.737344                            6.806823      -0.129277       1.966592                    0.999363      26.685952      75.080448       0.627725       0.422476      -1.064493       0.002326      -0.007725       0.013382       0.015626       0.008399      -0.014526      -0.003770       0.013953      -0.005029      -0.013033      -0.008287       0.021320             16.459057      23.711626       6.636543     -11.494976      11.607302      -2.122413      14.058244          -0.001164
          308              C      -0.063072      10.099954       5.728089       0.115328      40.636765 0.39988956E+03  0.91616580E+04                                10.475600                            6.717558      -0.132259       1.968679                    0.999271      26.187242      73.129950       0.631769       0.423169      -1.065174       0.004140      -0.014018      -0.001333       0.014678      -0.001182       0.002334       0.001670      -0.004390       0.001468      -0.004287       0.001221       0.003065             16.507208      16.859731      -9.221298       5.393144      19.263130      -9.881657      13.398763          -0.003912
          309              C      -0.891839      11.117098       4.961967       0.061055      41.564505 0.40322385E+03  0.92575848E+04                                10.596569                            6.716630      -0.080414       1.984108                    0.999411      26.529397      74.172631       0.635868       0.419554      -1.067423      -0.007099      -0.001792      -0.012627       0.014596      -0.013629       0.011778      -0.015928       0.001070      -0.002919      -0.016592      -0.011010       0.027602             17.057305      17.534829      -9.598157       6.380608      19.083028     -10.564779      14.554057          -0.000619
          310              C      -2.467332      12.721464       3.315483      -0.015780      40.462180 0.41739813E+03  0.96270159E+04                                10.251395                            6.746938       0.011075       2.010829                    0.999322      26.738730      73.943241       0.649338       0.408973      -1.078627       0.022765      -0.032024       0.018691       0.043510       0.004216      -0.001637       0.011136      -0.009850       0.002634      -0.011335      -0.002873       0.014208             15.442930      16.711980      -7.081910       6.085868      14.525849      -9.229695      15.090962           0.007152
          311              C      -3.329463      13.495361       2.354443       0.621627      24.188995 0.22197943E+03  0.44661833E+04                                 7.785787                            5.302062       0.050548       2.091555                    0.999485      21.417871      59.301301       0.641024       0.474907      -1.017187      -0.039846       0.019191      -0.053987       0.069790       0.011319       0.005877       0.079616      -0.106302       0.005630      -0.057818      -0.053686       0.111504             10.786667      12.452720      -3.078472       2.173502       9.428387      -5.376524      10.478895           0.000574
          312              C      -4.560428      16.922936       2.323173       0.623708      23.929500 0.22210608E+03  0.44708962E+04                                 7.712441                            5.301979       0.047834       2.088519                    0.999415      21.485397      59.569128       0.641099       0.474621      -1.016992      -0.015525      -0.042436      -0.049851       0.067283      -0.050715       0.055372      -0.063299       0.018013       0.022089      -0.066988      -0.046512       0.113501             10.260904       8.229237       1.947369      -2.003423      12.919923       4.782055       9.633550           0.000703
          313              C      -4.433098      18.119430       3.221881      -0.028858      39.936499 0.42083860E+03  0.97297969E+04                                10.132904                            6.768412       0.003366       2.006356                    0.999287      26.935160      74.663708       0.648976       0.408215      -1.078740      -0.005997       0.042031       0.014467       0.044854      -0.000485       0.001866      -0.002383       0.004079       0.004804      -0.003896      -0.000074       0.003971             14.361140       8.888133       2.303269      -1.551346      20.591937       9.499423      13.603349           0.009549
          314              C      -4.270696      20.420944       4.815831       0.073669      42.218516 0.41119556E+03  0.94962767E+04                                10.735034                            6.805466      -0.128899       1.966707                    0.999363      26.684400      75.066860       0.627917       0.422375      -1.064586      -0.008070      -0.000402      -0.013410       0.015656       0.002165      -0.001219       0.015004      -0.021378      -0.005011      -0.013017      -0.008342       0.021360             16.455403       8.778937       1.357516      -1.829981      26.532256      11.542347      14.055017          -0.001163
          315              C      16.114910      -3.396347       5.882773       0.115343      40.636071 0.39992626E+03  0.91625308E+04                                10.474649                            6.717449      -0.132178       1.968716                    0.999271      26.186178      73.122462       0.631845       0.423117      -1.065228       0.006335       0.006634      -0.011441       0.014664       0.000396      -0.000628      -0.002566       0.005438       0.000713      -0.004292       0.001276       0.003016             16.504547       7.516292      -3.362607       5.823543      15.648835      -9.269259      26.348512          -0.003884
          316              C      16.537213      -4.126069       7.146717       0.060993      41.563315 0.40325430E+03  0.92581346E+04                                10.595053                            6.716090      -0.080297       1.984136                    0.999410      26.528440      74.160877       0.636028       0.419455      -1.067523       0.013509      -0.002770       0.004769       0.014592      -0.007506       0.013033      -0.014138      -0.007777       0.040605      -0.016570      -0.011019       0.027589             17.053346       8.213869      -4.020487       6.963190      15.854336      -9.733874      27.091832          -0.000627
          317              C      17.650414      -5.403536       9.359402      -0.015822      40.473249 0.41752282E+03  0.96305466E+04                                10.252950                            6.747845       0.011163       2.010841                    0.999321      26.740022      73.947718       0.649313       0.408960      -1.078642      -0.007738       0.021402      -0.037091       0.043516       0.004756      -0.008158       0.001867       0.013811      -0.017909      -0.011285      -0.002816       0.014101             15.444793       9.128496      -4.411375       7.640995      14.543353      -7.030954      22.662528           0.007161
          318              C      18.357653      -6.067905      10.510148       0.621632      24.188788 0.22198144E+03  0.44662859E+04                                 7.786067                            5.302324       0.050244       2.091464                    0.999484      21.418422      59.305501       0.640957       0.474949      -1.017152       0.048317      -0.025161       0.043601       0.069775       0.034879      -0.060314      -0.013992       0.120299      -0.087739      -0.057813      -0.053573       0.111386             10.786903       6.541841      -2.433111       4.214617      11.471052      -2.490770      14.347815           0.000569
          319              C      17.177752      -7.790691      13.494167       0.623672      23.929837 0.22210906E+03  0.44709513E+04                                 7.712411                            5.301947       0.048191       2.088633                    0.999416      21.485272      59.567878       0.641116       0.474609      -1.017003       0.065882       0.006848      -0.011845       0.067288      -0.035696       0.061916      -0.054022      -0.016694       0.141810      -0.067087      -0.046433       0.113520             10.260849      13.410775       2.593789      -4.491740       9.415149       1.262773       7.956623           0.000701
          320              C      15.837500      -8.129495      14.081006      -0.028903      39.941635 0.42088812E+03  0.97312282E+04                                10.133805                            6.768871       0.003314       2.006319                    0.999287      26.936208      74.667711       0.648945       0.408223      -1.078735      -0.029605      -0.016833       0.029170       0.044841      -0.001949       0.003438      -0.000202      -0.000595       0.001298      -0.003983      -0.000007       0.003990             14.362678      21.827211       4.766827      -8.255313      10.642053       0.019631      10.618772           0.009549
          321              C      13.396996      -8.820102      15.277198       0.073677      42.225323 0.41125917E+03  0.94983737E+04                                10.737331                            6.806815      -0.129284       1.966591                    0.999363      26.685862      75.080187       0.627724       0.422477      -1.064493       0.013792      -0.003671       0.006360       0.015625       0.007712      -0.013277      -0.002040       0.018957      -0.014124      -0.013029      -0.008287       0.021316             16.459046      24.562683       6.486067     -11.234407      11.394506      -1.753888      13.419950          -0.001158
          322              C       8.447592       2.025417      14.964078       0.115344      40.629745 0.39986354E+03  0.91607842E+04                                10.473660                            6.716953      -0.132367       1.968648                    0.999273      26.186651      73.123837       0.631861       0.423120      -1.065220       0.004143       0.008161       0.011477       0.014679      -0.001395       0.002210       0.001484      -0.004669       0.000568      -0.004276       0.001245       0.003030             16.502736      16.855326      -0.059781      10.678799       6.305838      -2.400562      26.347043          -0.003887
          323              C       7.618818       2.180307      13.700134       0.061050      41.560556 0.40321839E+03  0.92572343E+04                                10.595028                            6.716093      -0.080254       1.984158                    0.999411      26.528383      74.163828       0.635976       0.419493      -1.067484      -0.007087       0.011809      -0.004755       0.014570      -0.003366       0.017689      -0.007556       0.015589       0.040591      -0.016611      -0.010994       0.027604             17.053177      17.531188      -0.725957      11.498079       6.535741      -3.320260      27.092603          -0.000621
          324              C       6.043318       2.803984      11.487449      -0.015772      40.462282 0.41741113E+03  0.96273261E+04                                10.251164                            6.746898       0.011082       2.010832                    0.999322      26.738449      73.940887       0.649365       0.408955      -1.078645       0.022749      -0.000168       0.037056       0.043482      -0.000650      -0.004428       0.007152      -0.016697      -0.017950      -0.011270      -0.002878       0.014148             15.441820      16.711174      -1.728943       9.174310       6.956067      -4.858952      22.658220           0.007146
          325              C       5.181184       3.249301      10.336703       0.621601      24.188195 0.22197670E+03  0.44661159E+04                                 7.785625                            5.302040       0.050232       2.091472                    0.999484      21.417932      59.301446       0.641023       0.474908      -1.017185      -0.039861       0.037145      -0.043646       0.069811      -0.010688      -0.006818       0.061660      -0.137424      -0.087689      -0.057779      -0.053700       0.111479             10.786179      12.452200      -0.342944       3.752405       5.559785      -3.142830      14.346551           0.000592
          326              C       3.950180       1.562566       7.352684       0.623642      23.929702 0.22211292E+03  0.44710455E+04                                 7.712317                            5.301945       0.048154       2.088610                    0.999416      21.485711      59.569087       0.641125       0.474600      -1.017008      -0.015496       0.064375       0.011861       0.067268      -0.022502       0.071665      -0.040258       0.057933       0.141840      -0.067053      -0.046513       0.113566             10.260585       8.229087       0.761428      -2.688096      14.595934       3.813829       7.956732           0.000709
          327              C       4.077490       0.186018       6.765845      -0.028854      39.938553 0.42086324E+03  0.97305713E+04                                10.133552                            6.768842       0.003346       2.006342                    0.999288      26.935669      74.667462       0.648918       0.408243      -1.078714      -0.006014      -0.033495      -0.029165       0.044819      -0.001308       0.001393      -0.003047       0.002879       0.001275      -0.003847      -0.000087       0.003935             14.361970       8.888762       0.192140      -2.770541      23.578525       7.776178      10.618624           0.009547
          328              C       4.239855      -2.345137       5.569653       0.073698      42.220358 0.41120813E+03  0.94967300E+04                                10.735719                            6.805844      -0.129156       1.966631                    0.999362      26.684669      75.070596       0.627856       0.422409      -1.064555      -0.008066       0.011746      -0.006390       0.015616       0.000032      -0.002456       0.013280      -0.024426      -0.014084      -0.013023      -0.008351       0.021373             16.456561       8.779403       0.906291      -2.090608      27.172449      11.174864      13.417831          -0.001161
          329              C       1.032747      17.457547       0.000000       0.115343      40.635924 0.39992656E+03  0.91625382E+04                                10.474618                            6.717449      -0.132176       1.968716                    0.999271      26.186181      73.122439       0.631845       0.423116      -1.065229      -0.014580       0.001565       0.000024       0.014664      -0.000863       0.000036       0.000043       0.000225      -0.012878      -0.004293       0.001277       0.003016             16.504410      24.786889      12.830614      -0.001507      14.429999      -0.000952      10.296341          -0.003898
          330              C       2.267984      18.342184       0.000000       0.060992      41.563033 0.40325249E+03  0.92580801E+04                                10.594999                            6.716071      -0.080289       1.984139                    0.999410      26.528375      74.160577       0.636030       0.419454      -1.067524       0.000697       0.014575      -0.000014       0.014592       0.021856       0.000031       0.000028       0.006238      -0.033056      -0.016568      -0.011019       0.027587             17.053196      24.936226      13.952671      -0.001001      15.989484      -0.000700      10.233877          -0.000615
          331              C       4.305777      20.243370       0.000000      -0.015818      40.473475 0.41752366E+03  0.96305725E+04                                10.252985                            6.747854       0.011162       2.010839                    0.999321      26.740056      73.947879       0.649312       0.408961      -1.078642      -0.037793      -0.021567      -0.000010       0.043514      -0.012677       0.000031       0.000054      -0.001326      -0.008461      -0.011285      -0.002820       0.014104             15.444851      19.221500      12.391365       0.000070      16.628822       0.000089      10.484231           0.007125
          332              C       5.322802      21.353077       0.000000       0.621615      24.189789 0.22198680E+03  0.44664252E+04                                 7.786276                            5.302397       0.050427       2.091520                    0.999483      21.418769      59.306867       0.640951       0.474951      -1.017150       0.031353       0.062329       0.000011       0.069771      -0.084359       0.000033       0.000064       0.012949      -0.160748      -0.057817      -0.053582       0.111398             10.787212      11.700072       6.690204       0.000191      10.627812       0.000211      10.033754           0.000601
          333              C       8.964673      21.389184       0.000000       0.623704      23.929959 0.22210692E+03  0.44709175E+04                                 7.712568                            5.302018       0.047710       2.088481                    0.999416      21.485252      59.568769       0.641091       0.474626      -1.016989      -0.034862       0.057564       0.000008       0.067298       0.090276       0.000056       0.000068      -0.003976      -0.139312      -0.067080      -0.046437       0.113517             10.261051      11.174940      -5.977374      -0.000304       9.463645       0.000400      10.144569           0.000734
          334              C      10.050285      20.351452       0.000000      -0.028893      39.941244 0.42088431E+03  0.97311209E+04                                10.133749                            6.768844       0.003305       2.006319                    0.999287      26.936063      74.667305       0.648946       0.408223      -1.078734       0.041622      -0.016683       0.000007       0.044841       0.003402       0.000038       0.000046      -0.004167      -0.000016      -0.003987      -0.000006       0.003993             14.362562      17.845724     -10.940190      -0.000463      14.588735       0.000507      10.653226           0.009529
          335              C      12.166021      18.510927       0.000000       0.073669      42.225528 0.41126148E+03  0.94984408E+04                                10.737358                            6.806829      -0.129278       1.966592                    0.999363      26.685962      75.080528       0.627724       0.422477      -1.064493       0.002325       0.015452       0.000001       0.015626      -0.016780       0.000011       0.000047       0.007342      -0.024864      -0.013033      -0.008288       0.021320             16.459088      23.711666     -13.273242       0.000050      15.283604       0.000038      10.381995          -0.001160
          336              C       8.447592      11.946650       9.235989       0.115349      40.629796 0.39986366E+03  0.91607896E+04                                10.473678                            6.716959      -0.132375       1.968646                    0.999273      26.186648      73.123892       0.631859       0.423121      -1.065219       0.004143       0.005859       0.012805       0.014678       0.002611      -0.000103      -0.000146      -0.001846       0.009036      -0.004276       0.001246       0.003030             16.502791      16.855376       9.278105       5.287568      23.415917       7.477719       9.237082          -0.003921
          337              C       7.618818      10.774593       8.738166       0.061050      41.560728 0.40321979E+03  0.92572774E+04                                10.595065                            6.716110      -0.080264       1.984154                    0.999411      26.528437      74.164095       0.635974       0.419493      -1.067483      -0.007088      -0.010023       0.007849       0.014571       0.017002       0.005929       0.008385      -0.012023      -0.042244      -0.016611      -0.010993       0.027604             17.053263      17.531274      10.320723       5.120277      24.829085       7.241145       8.799430          -0.000616
          338              C       6.043318       8.546507       8.171966      -0.015772      40.462305 0.41741104E+03  0.96273238E+04                                10.251168                            6.746897       0.011085       2.010833                    0.999322      26.738448      73.940888       0.649365       0.408955      -1.078645       0.022749       0.032176       0.018382       0.043482      -0.003509      -0.002777      -0.003925       0.002489       0.039608      -0.011269      -0.002878       0.014147             15.441842      16.711199       8.809714       3.089773      22.940772       4.369613       6.673554           0.007147
          339              C       5.181184       7.327272       7.982259       0.621600      24.188150 0.22197610E+03  0.44661006E+04                                 7.785613                            5.302031       0.050236       2.091474                    0.999484      21.417909      59.301351       0.641024       0.474908      -1.017185      -0.039861      -0.056371       0.010346       0.069811      -0.000561      -0.012665      -0.017907       0.000394       0.325764      -0.057780      -0.053699       0.111479             10.786167      12.452192       3.421167       1.579173      14.871651       2.233272       5.034659           0.000584
          340              C       3.950180       5.586376       5.029511       0.623643      23.929636 0.22211217E+03  0.44710260E+04                                 7.712300                            5.301934       0.048164       2.088614                    0.999416      21.485665      59.568902       0.641126       0.474600      -1.017009      -0.015497      -0.021915       0.061681       0.067268       0.073314       0.016345       0.023122      -0.051846      -0.187499      -0.067054      -0.046513       0.113566             10.260562       8.229066      -2.708671      -0.684610       6.313628      -0.967845      16.238992           0.000706
          341              C       4.077490       5.766418       3.543965      -0.028856      39.938572 0.42086317E+03  0.97305687E+04                                10.133554                            6.768841       0.003350       2.006343                    0.999288      26.935668      74.667445       0.648918       0.408243      -1.078714      -0.006015      -0.008510      -0.043591       0.044819       0.001860      -0.000437      -0.000624      -0.001318      -0.011317      -0.003848      -0.000087       0.003935             14.361977       8.888761      -2.495438      -1.218856       7.124198      -1.723520      27.072972           0.009547
          342              C       4.239855       5.996037       0.753822       0.073699      42.220362 0.41120812E+03  0.94967294E+04                                10.735719                            6.805843      -0.129156       1.966631                    0.999362      26.684665      75.070575       0.627856       0.422409      -1.064555      -0.008066      -0.011407       0.006978       0.015616      -0.002143      -0.001200      -0.001698       0.001515       0.063742      -0.013023      -0.008351       0.021374             16.456567       8.779403      -2.263666      -0.260412       7.178764      -0.368241      33.411535          -0.001159
          343              C      16.114910       6.792804       0.000000       0.115339      40.636167 0.39992762E+03  0.91625692E+04                                10.474662                            6.717458      -0.132175       1.968716                    0.999271      26.186219      73.122593       0.631845       0.423116      -1.065229       0.006335      -0.013225       0.000024       0.014664      -0.000740       0.000029       0.000049       0.000904      -0.012879      -0.004294       0.001280       0.003014             16.504569       7.516302       6.724649      -0.000395      31.701043      -0.001739      10.296361          -0.003908
          344              C      16.537213       8.252274       0.000000       0.060994      41.563268 0.40325383E+03  0.92581221E+04                                10.595051                            6.716089      -0.080302       1.984134                    0.999410      26.528429      74.160868       0.636028       0.419455      -1.067523       0.013509       0.005516      -0.000014       0.014592       0.015039       0.000016       0.000038      -0.032327      -0.033055      -0.016568      -0.011019       0.027587             17.053341       8.213868       8.040541      -0.000328      32.712223      -0.001185      10.233932          -0.000620
          345              C      17.650414      10.807248       0.000000      -0.015822      40.473314 0.41752370E+03  0.96305716E+04                                10.252957                            6.747850       0.011166       2.010841                    0.999321      26.740054      73.947814       0.649313       0.408960      -1.078642      -0.007737      -0.042822      -0.000011       0.043515      -0.009440       0.000041       0.000047       0.016962      -0.008450      -0.011282      -0.002816       0.014099             15.444804       9.128502       8.822991       0.000071      26.721750       0.000121      10.484161           0.007148
          346              C      18.357653      12.136008       0.000000       0.621631      24.188891 0.22198244E+03  0.44663114E+04                                 7.786090                            5.302337       0.050241       2.091461                    0.999484      21.418474      59.305692       0.640956       0.474949      -1.017152       0.048317       0.050340       0.000011       0.069776      -0.069674       0.000051       0.000053       0.095971      -0.160720      -0.057814      -0.053572       0.111386             10.786936       6.541858       4.866537       0.000131      15.785747       0.000249      10.033203           0.000581
          347              C      17.177752      15.581637       0.000000       0.623670      23.929962 0.22211030E+03  0.44709829E+04                                 7.712440                            5.301963       0.048178       2.088627                    0.999416      21.485337      59.568126       0.641115       0.474609      -1.017003       0.065882      -0.013682       0.000010       0.067287       0.071468       0.000043       0.000077      -0.110396      -0.139300      -0.067086      -0.046433       0.113519             10.260893      13.410840      -5.186885       0.000471       7.227692      -0.000150      10.144146           0.000712
          348              C      15.837500      16.259256       0.000000      -0.028902      39.941640 0.42088800E+03  0.97312252E+04                                10.133808                            6.768870       0.003313       2.006319                    0.999287      26.936208      74.667725       0.648945       0.408223      -1.078735      -0.029604       0.033678       0.000007       0.044840       0.003952       0.000032       0.000051      -0.001033      -0.000018      -0.003982      -0.000007       0.003989             14.362686      21.827225      -9.532731       0.000650      10.607597      -0.000279      10.653238           0.009546
          349              C      13.396996      17.640492       0.000000       0.073678      42.225345 0.41125925E+03  0.94983771E+04                                10.737340                            6.806818      -0.129287       1.966591                    0.999363      26.685861      75.080218       0.627724       0.422478      -1.064492       0.013792       0.007344       0.000001       0.015625      -0.015354       0.000041       0.000026       0.015377      -0.024863      -0.013028      -0.008287       0.021315             16.459069      24.562715     -12.972339       0.000014      14.432526       0.000062      10.381967          -0.001155
          350              C      -0.063072      -0.089197      11.610862       0.115329      40.636693 0.39988891E+03  0.91616380E+04                                10.475584                            6.717550      -0.132253       1.968681                    0.999271      26.187220      73.129835       0.631769       0.423169      -1.065175       0.004140       0.005855      -0.012807       0.014678       0.002613       0.000143       0.000202      -0.001847       0.009093      -0.004287       0.001222       0.003065             16.507180      16.859698       9.281179      -5.289385      23.422439      -7.480297       9.239402          -0.003904
          351              C      -0.891839      -1.261245      12.108685       0.061053      41.564473 0.40322359E+03  0.92575757E+04                                10.596561                            6.716625      -0.080413       1.984108                    0.999411      26.529385      74.172547       0.635868       0.419554      -1.067423      -0.007099      -0.010039      -0.007865       0.014596       0.017015      -0.005914      -0.008364      -0.012031      -0.042220      -0.016591      -0.011010       0.027601             17.057294      17.534811      10.324798      -5.122039      24.835518      -7.243642       8.801552          -0.000615
          352              C      -2.467332      -3.489320      12.674885      -0.015776      40.462300 0.41739924E+03  0.96270502E+04                                10.251420                            6.746951       0.011063       2.010824                    0.999322      26.738773      73.943456       0.649336       0.408973      -1.078626       0.022765       0.032198      -0.018387       0.043509      -0.003525       0.002833       0.004005       0.002499       0.039683      -0.011334      -0.002874       0.014208             15.442975      16.712031       8.811476      -3.090275      22.942818      -4.370318       6.674078           0.007136
          353              C      -3.329463      -4.708552      12.864592       0.621625      24.189305 0.22198255E+03  0.44662638E+04                                 7.785861                            5.302105       0.050523       2.091543                    0.999485      21.418046      59.301991       0.641020       0.474908      -1.017186      -0.039846      -0.056350      -0.010371       0.069790      -0.000567       0.012741       0.018012       0.000398       0.325732      -0.057815      -0.053687       0.111503             10.786782      12.452845       3.421588      -1.579339      14.872605      -2.233504       5.034897           0.000600
          354              C      -4.560428      -6.449392      15.817340       0.623705      23.929783 0.22210890E+03  0.44709694E+04                                 7.712510                            5.302018       0.047793       2.088503                    0.999415      21.485565      59.569799       0.641095       0.474622      -1.016991      -0.015524      -0.021954      -0.061678       0.067284       0.073311      -0.016235      -0.022967      -0.051844      -0.187472      -0.066986      -0.046514       0.113499             10.261008       8.229300      -2.708714       0.684790       6.313832       0.968094      16.239894           0.000714
          355              C      -4.433098      -6.269321      17.302886      -0.028852      39.936564 0.42083880E+03  0.97298047E+04                                10.132919                            6.768416       0.003352       2.006351                    0.999287      26.935169      74.663795       0.648975       0.408216      -1.078739      -0.005997      -0.008486       0.043632       0.044852       0.001858       0.000513       0.000731      -0.001316      -0.011379      -0.003896      -0.000075       0.003970             14.361173       8.888144      -2.495133       1.219030       7.123799       1.723766      27.071575           0.009546
          356              C      -4.270696      -6.039651      20.093029       0.073667      42.218554 0.41119579E+03  0.94962829E+04                                10.735040                            6.805467      -0.128898       1.966707                    0.999363      26.684404      75.066865       0.627918       0.422375      -1.064586      -0.008070      -0.011412      -0.007053       0.015656      -0.002137       0.001265       0.001789       0.001512       0.063658      -0.013017      -0.008342       0.021359             16.455422       8.778938      -2.263564       0.260669       7.178371       0.368624      33.408957          -0.001163
          357              C       9.543364       3.307150       5.728089       0.115331      40.636752 0.39988869E+03  0.91616336E+04                                10.475604                            6.717554      -0.132261       1.968679                    0.999271      26.187199      73.129822       0.631768       0.423170      -1.065174      -0.014597      -0.000770      -0.001334       0.014678       0.000461       0.000799       0.002757       0.004899       0.001468      -0.004286       0.001219       0.003067             16.507263      24.792065      -6.416914     -11.114285      11.330911       1.790906      13.398814          -0.003901
          358              C      10.778591       2.864824       4.961967       0.061047      41.564669 0.40322512E+03  0.92576208E+04                                10.596589                            6.716634      -0.080407       1.984110                    0.999411      26.529462      74.172830       0.635868       0.419553      -1.067423       0.000678      -0.007291      -0.012628       0.014597      -0.010938      -0.018945       0.005795       0.016303      -0.002920      -0.016594      -0.011010       0.027605             17.057378      24.943891      -6.978799     -12.087484      11.674144       2.494183      14.554099          -0.000619
          359              C      12.816362       1.914216       3.315483      -0.015768      40.462475 0.41740017E+03  0.96270860E+04                                10.251478                            6.746978       0.011026       2.010812                    0.999322      26.738800      73.943812       0.649332       0.408976      -1.078623      -0.037779       0.010790       0.018688       0.043508       0.006381       0.011052       0.002170       0.002371       0.002643      -0.011341      -0.002879       0.014220             15.443083      19.220224      -6.195330     -10.730520      12.018043       2.661290      15.090981           0.007137
          360              C      13.833374       1.359353       2.354443       0.621606      24.190034 0.22198706E+03  0.44663795E+04                                 7.785989                            5.302149       0.050633       2.091574                    0.999484      21.418398      59.303243       0.641019       0.474906      -1.017186       0.031372      -0.031169      -0.053986       0.069787       0.042208       0.073107       0.032087       0.068473       0.005626      -0.057812      -0.053700       0.111512             10.786963      11.699618      -3.344948      -5.793554      10.182301       0.256933      10.478971           0.000593
          361              C      17.475244       1.341299       2.323173       0.623732      23.930095 0.22210700E+03  0.44709364E+04                                 7.712677                            5.302072       0.047499       2.088412                    0.999415      21.485482      59.570245       0.641076       0.474636      -1.016980      -0.034842      -0.028788      -0.049858       0.067294      -0.045104      -0.078124       0.031108       0.049750       0.022081      -0.066975      -0.046516       0.113491             10.261254      11.175052       2.988697       5.176520       9.974749      -0.295135       9.633961           0.000710
          362              C      18.560869       1.860174       3.221881      -0.028853      39.936646 0.42083924E+03  0.97298183E+04                                10.132931                            6.768417       0.003348       2.006350                    0.999287      26.935180      74.663861       0.648975       0.408215      -1.078739       0.041629       0.008355       0.014469       0.044857      -0.001659      -0.002872       0.000966      -0.002565       0.004800      -0.003899      -0.000075       0.003973             14.361197      17.843966       5.469486       9.473340      11.636179       1.703728      13.603446           0.009541
          363              C      20.676626       2.780452       4.815831       0.073661      42.218595 0.41119606E+03  0.94962891E+04                                10.735038                            6.805464      -0.128887       1.966710                    0.999363      26.684423      75.066874       0.627919       0.422375      -1.064587       0.002310      -0.007743      -0.013411       0.015657       0.008403       0.014554       0.003853       0.013908      -0.005011      -0.013019      -0.008343       0.021362             16.455445      23.706554       6.635136      11.492282      11.604725       2.122086      14.055055          -0.001164
          364              C      -8.573689      14.061201       5.882773       0.115350      40.635847 0.39992564E+03  0.91625136E+04                                10.474614                            6.717446      -0.132182       1.968715                    0.999271      26.186152      73.122388       0.631845       0.423117      -1.065228       0.004142       0.008182      -0.011440       0.014662      -0.001402      -0.002211      -0.001447      -0.004728       0.000713      -0.004293       0.001277       0.003016             16.504400      16.858622      -0.059580     -10.680134       6.306353       2.400777      26.348226          -0.003923
          365              C      -9.402446      14.216114       7.146717       0.060996      41.563135 0.40325344E+03  0.92581103E+04                                10.595031                            6.716088      -0.080302       1.984135                    0.999410      26.528399      74.160762       0.636027       0.419456      -1.067522      -0.007114       0.011812       0.004770       0.014591      -0.003394      -0.017671       0.007575       0.015481       0.040598      -0.016568      -0.011018       0.027586             17.053249      17.532322      -0.725923     -11.498127       6.535767       3.320384      27.091658          -0.000613
          366              C     -10.977917      14.839834       9.359402      -0.015822      40.473485 0.41752371E+03  0.96305712E+04                                10.252980                            6.747847       0.011169       2.010842                    0.999321      26.740067      73.947832       0.649314       0.408960      -1.078642       0.022754      -0.000163      -0.037091       0.043515      -0.000643       0.004476      -0.007069      -0.016714      -0.017911      -0.011281      -0.002817       0.014099             15.444861      16.714388      -1.729422      -9.175846       6.957501       4.860485      22.662693           0.007137
          367              C     -11.840035      15.285172      10.510148       0.621621      24.189302 0.22198466E+03  0.44663675E+04                                 7.786183                            5.302370       0.050355       2.091499                    0.999483      21.418539      59.305960       0.640953       0.474951      -1.017151      -0.039828       0.037162       0.043600       0.069773      -0.010678       0.006915      -0.061528      -0.137410      -0.087727      -0.057813      -0.053571       0.111384             10.787103      12.452747      -0.343340      -3.753213       5.560366       3.143512      14.348197           0.000598
          368              C     -13.071000      13.598493      13.494167       0.623673      23.929712 0.22210994E+03  0.44709757E+04                                 7.712392                            5.301963       0.048071       2.088592                    0.999416      21.485365      59.568289       0.641114       0.474610      -1.017002      -0.015506       0.064397      -0.011842       0.067288      -0.022522      -0.071570       0.040369       0.057853       0.141818      -0.067086      -0.046436       0.113521             10.260783       8.228827       0.761573       2.687806      14.596862      -3.814011       7.956662           0.000702
          369              C     -12.943682      12.221956      14.081006      -0.028897      39.941261 0.42088614E+03  0.97311728E+04                                10.133750                            6.768860       0.003307       2.006318                    0.999288      26.936138      74.667525       0.648945       0.408223      -1.078734      -0.006001      -0.033520       0.029171       0.044839      -0.001327      -0.001337       0.003176       0.002911       0.001296      -0.003984      -0.000006       0.003990             14.362535       8.888684       0.192380       2.770270      23.580168      -7.776598      10.618753           0.009550
          370              C     -12.781301       9.690824      15.277198       0.073675      42.225429 0.41126057E+03  0.94984141E+04                                10.737342                            6.806823      -0.129286       1.966590                    0.999363      26.685929      75.080403       0.627724       0.422477      -1.064493      -0.008058       0.011780       0.006360       0.015625       0.000041       0.002504      -0.013199      -0.024442      -0.014126      -0.013032      -0.008286       0.021318             16.459036       8.780904       0.906433       2.091182      27.176243     -11.176531      13.419962          -0.001162
          371              C      -0.906250       8.639609      14.964078       0.115343      40.629984 0.39986405E+03  0.91608000E+04                                10.473706                            6.716960      -0.132371       1.968647                    0.999273      26.186665      73.123924       0.631860       0.423121      -1.065220       0.006314       0.006626       0.011477       0.014680       0.000382       0.000662       0.002578       0.005383       0.000571      -0.004275       0.001246       0.003029             16.502923       7.515609      -3.361903      -5.822915      15.645765       9.268114      26.347394          -0.003879
          372              C      -0.483963       7.909862      13.700134       0.061047      41.560887 0.40322043E+03  0.92572952E+04                                10.595085                            6.716110      -0.080262       1.984154                    0.999411      26.528477      74.164204       0.635975       0.419493      -1.067484       0.013497      -0.002746      -0.004756       0.014572      -0.007518      -0.013021       0.014160      -0.007896       0.040596      -0.016613      -0.010993       0.027606             17.053351       8.213774      -4.020190      -6.963095      15.853379       9.733932      27.092901          -0.000624
          373              C       0.629208       6.632354      11.487449      -0.015768      40.462240 0.41741194E+03  0.96273540E+04                                10.251175                            6.746915       0.011058       2.010825                    0.999322      26.738466      73.941078       0.649362       0.408956      -1.078644      -0.007739       0.021394       0.037055       0.043481       0.004745       0.008217      -0.001792       0.013802      -0.017939      -0.011270      -0.002876       0.014146             15.441833       9.126607      -4.410474      -7.639084      14.540715       7.030078      22.658177           0.007146
          374              C       1.336431       5.967963      10.336703       0.621607      24.187910 0.22197558E+03  0.44660883E+04                                 7.785563                            5.302023       0.050105       2.091430                    0.999484      21.417923      59.301411       0.641025       0.474908      -1.017185       0.048311      -0.025199      -0.043647       0.069814       0.034875       0.060406       0.014129       0.120322      -0.087696      -0.057777      -0.053702       0.111480             10.786071       6.541067      -2.432839      -4.213758      11.470830       2.490287      14.346314           0.000595
          375              C       0.156491       4.245120       7.352684       0.623637      23.930092 0.22211482E+03  0.44710918E+04                                 7.712392                            5.301962       0.048248       2.088638                    0.999416      21.485775      59.569245       0.641125       0.474599      -1.017009       0.065858       0.006850       0.011865       0.067268      -0.035704      -0.061841       0.054149      -0.016781       0.141829      -0.067052      -0.046511       0.113563             10.260732      13.410188       2.593319       4.491718       9.415245      -1.263114       7.956762           0.000710
          376              C      -1.183769       3.906305       6.765845      -0.028859      39.938977 0.42086568E+03  0.97306403E+04                                10.133615                            6.768855       0.003348       2.006341                    0.999288      26.935768      74.667754       0.648918       0.408242      -1.078715      -0.029578      -0.016838      -0.029164       0.044821      -0.001925      -0.003335       0.000297      -0.000593       0.001279      -0.003846      -0.000088       0.003934             14.362130      21.825943       4.766094       8.255030      10.641785      -0.020027      10.618663           0.009546
          377              C      -3.624289       3.215676       5.569653       0.073700      42.220251 0.41120623E+03  0.94966745E+04                                10.735703                            6.805828      -0.129152       1.966633                    0.999362      26.684603      75.070344       0.627857       0.422409      -1.064555       0.013763      -0.003689      -0.006390       0.015616       0.007700       0.013337       0.002112       0.018958      -0.014081      -0.013020      -0.008351       0.021371             16.456579      24.559252       6.485242      11.232657      11.392657       1.753881      13.417828          -0.001156
          378              C      -8.573689      -1.935827      15.118762       0.115346      40.635929 0.39992644E+03  0.91625358E+04                                10.474624                            6.717450      -0.132180       1.968715                    0.999271      26.186180      73.122465       0.631845       0.423117      -1.065228       0.004142      -0.013999       0.001367       0.014663      -0.001214      -0.002320      -0.001593      -0.004476       0.001470      -0.004293       0.001278       0.003015             16.504419      16.858641      -9.219541      -5.391587      19.258833       9.878732      13.395785          -0.003916
          379              C      -9.402446      -0.918669      15.884884       0.060995      41.563128 0.40325317E+03  0.92581022E+04                                10.595027                            6.716084      -0.080303       1.984134                    0.999410      26.528399      74.160742       0.636028       0.419455      -1.067523      -0.007114      -0.001775       0.012615       0.014591      -0.013607      -0.011775       0.015929       0.001011      -0.002812      -0.016568      -0.011019       0.027586             17.053247      17.532326      -9.594771      -6.377641      19.077343      10.561107      14.550072          -0.000611
          380              C     -10.977917       0.685728      17.531368      -0.015820      40.473546 0.41752455E+03  0.96305970E+04                                10.252995                            6.747857       0.011162       2.010839                    0.999321      26.740089      73.947953       0.649313       0.408960      -1.078642       0.022754      -0.032040      -0.018686       0.043514       0.004197       0.001682      -0.011031      -0.009853       0.002677      -0.011281      -0.002818       0.014099             15.444884      16.714398      -7.081872      -6.085588      14.527294       9.230818      15.092960           0.007126
          381              C     -11.840035       1.459644      18.492408       0.621619      24.189485 0.22198659E+03  0.44664166E+04                                 7.786222                            5.302393       0.050347       2.091494                    0.999483      21.418651      59.306364       0.640952       0.474951      -1.017151      -0.039826       0.019179       0.053983       0.069772       0.011326      -0.005791      -0.079508      -0.106267       0.005699      -0.057812      -0.053572       0.111383             10.787160      12.452809      -3.078746      -2.173931       9.429032       5.377042      10.479638           0.000615
          382              C     -13.071000       4.887219      18.523678       0.623671      23.929875 0.22211157E+03  0.44710175E+04                                 7.712430                            5.301985       0.048057       2.088585                    0.999416      21.485452      59.568621       0.641112       0.474610      -1.017002      -0.015505      -0.042454       0.049848       0.067287      -0.050721      -0.055289       0.063414       0.017933       0.022065      -0.067084      -0.046436       0.113521             10.260839       8.228861       1.946945       2.003437      12.919728      -4.782368       9.633929           0.000717
          383              C     -12.943682       6.083696      17.624970      -0.028894      39.941249 0.42088580E+03  0.97311635E+04                                10.133749                            6.768858       0.003306       2.006318                    0.999288      26.936125      74.667498       0.648945       0.408223      -1.078734      -0.006000       0.042021      -0.014444       0.044838      -0.000495      -0.001817       0.002499       0.004084       0.004815      -0.003983      -0.000006       0.003990             14.362539       8.888677       2.302923       1.551732      20.593654      -9.500839      13.605286           0.009543
          384              C     -12.781301       8.385180      16.031020       0.073673      42.225444 0.41126063E+03  0.94984161E+04                                10.737344                            6.806823      -0.129288       1.966589                    0.999363      26.685941      75.080445       0.627724       0.422477      -1.064493      -0.008058      -0.000382       0.013382       0.015625       0.002147       0.001288      -0.014950      -0.021409      -0.005029      -0.013032      -0.008286       0.021318             16.459039       8.780907       1.357821       1.830571      26.537982     -11.545029      14.058230          -0.001160
          385              N      -1.392788      -8.057763      13.956758      -0.186149      39.724207 0.50849688E+03  0.12194678E+05                                 9.799873                            7.330233      -0.183884       1.975562                    0.998163      27.269394      74.340503       0.644533       0.396258      -1.098484       0.123781      -0.035381       0.061277       0.142578       0.022339      -0.038619       0.015745      -0.100358       0.064227      -0.081995       0.033401       0.048594             12.472726      15.924267      -2.555948       4.427297      11.799462       1.823107       9.694449           0.020921
          386              N       1.377948       8.036776       6.890093      -0.186116      39.726272 0.50853827E+03  0.12196072E+05                                 9.800830                            7.330889      -0.183993       1.975532                    0.998164      27.269780      74.345811       0.644449       0.396297      -1.098443      -0.074616       0.104914      -0.061276       0.142581       0.048904      -0.027604       0.031255       0.049993       0.064315      -0.082010       0.033539       0.048471             12.473840      13.866189      -3.283698      -0.244352      13.860168      -4.781832       9.695162           0.020976
          387              N      15.658389      -2.029335       3.514988      -0.186178      39.724906 0.50849599E+03  0.12194655E+05                                 9.799913                            7.330159      -0.183935       1.975542                    0.998164      27.269773      74.341608       0.644546       0.396251      -1.098489       0.025463      -0.070129       0.121463       0.142547       0.005906      -0.010160       0.056024       0.016025      -0.145173      -0.081975       0.033417       0.048558             12.472956       6.237754      -0.843590       1.461289      14.221055      -2.371706      16.960059           0.020916
          388              N       9.888628       2.050714      17.331863      -0.186137      39.723295 0.50851595E+03  0.12195267E+05                                 9.799801                            7.330420      -0.184082       1.975496                    0.998163      27.269985      74.342857       0.644518       0.396264      -1.098479      -0.074601       0.000595      -0.121477       0.142556      -0.000471      -0.056117      -0.009075      -0.019810      -0.145168      -0.081886       0.033399       0.048488             12.472639      13.863332       1.852282       2.724204       6.594733      -0.586664      16.959851           0.020927
          389              N      -1.392788      16.115789       0.000000      -0.186155      39.724248 0.50849764E+03  0.12194701E+05                                 9.799877                            7.330237      -0.183879       1.975564                    0.998163      27.269417      74.340569       0.644533       0.396258      -1.098484       0.123784       0.070758      -0.000003       0.142580      -0.044617       0.000037       0.000049      -0.073180       0.145787      -0.082000       0.033404       0.048596             12.472724      15.924258       5.112115       0.000098       8.641839       0.000100      12.852075           0.020955
          390              N       9.888628      13.984575      10.441771      -0.186173      39.724550 0.50853380E+03  0.12195810E+05                                 9.800020                            7.330560      -0.184085       1.975488                    0.998163      27.270479      74.344718       0.644510       0.396265      -1.098477      -0.074604      -0.105505      -0.060229       0.142565      -0.048366      -0.028470      -0.040262       0.034200       0.016857      -0.081894       0.033404       0.048490             12.472969      13.863658       1.433242       2.966326      14.877146       4.195000       8.678102           0.020994
          391              N      15.658389       4.058736       0.000000      -0.186171      39.724824 0.50849473E+03  0.12194612E+05                                 9.799879                            7.330135      -0.183900       1.975553                    0.998164      27.269750      74.341401       0.644549       0.396249      -1.098490       0.025459       0.140259      -0.000003       0.142550      -0.011750       0.000034       0.000051       0.112981       0.145681      -0.081980       0.033419       0.048561             12.472907       6.237732       1.687301       0.000062      18.329169       0.000122      12.851820           0.020973
          392              N       1.377948       1.948705      10.405080      -0.186115      39.726295 0.50853868E+03  0.12196086E+05                                 9.800840                            7.330897      -0.184009       1.975526                    0.998164      27.269793      74.345907       0.644448       0.396298      -1.098443      -0.074616      -0.105522       0.060221       0.142580      -0.048357       0.028550       0.040375       0.034194       0.016922      -0.082009       0.033539       0.048470             12.473850      13.866200       1.430197      -2.965958      14.877533      -4.194479       8.677817           0.020959
          393              N       7.117844       3.978040       6.890093      -0.186149      39.727497 0.50855338E+03  0.12196523E+05                                 9.801023                            7.330997      -0.183889       1.975559                    0.998163      27.270195      74.347190       0.644445       0.396297      -1.098443       0.123806      -0.035393      -0.061303       0.142613       0.022335       0.038685      -0.015613      -0.100384       0.064328      -0.082036       0.033552       0.048485             12.474161      15.924977      -2.556142      -4.427320      11.801908      -1.824153       9.695599           0.020966
          394              N      -7.132684      14.086454       3.514988      -0.186179      39.725330 0.50851586E+03  0.12195266E+05                                 9.800096                            7.330396      -0.183966       1.975528                    0.998164      27.269919      74.342722       0.644522       0.396261      -1.098480      -0.074605       0.000591       0.121478       0.142559      -0.000463       0.056211       0.009151      -0.019844      -0.145192      -0.081985       0.033404       0.048582             12.473016      13.864419       1.852850      -2.722729       6.594764       0.587176      16.959864           0.021003
          395              N      -1.362739      10.006665      17.331863      -0.186194      39.724576 0.50852145E+03  0.12195416E+05                                 9.799875                            7.330352      -0.183946       1.975529                    0.998165      27.270561      74.344171       0.644536       0.396252      -1.098488       0.025466      -0.070137      -0.121480       0.142566       0.005891       0.010204      -0.055924       0.016026      -0.145175      -0.081897       0.033426       0.048471             12.472959       6.238127      -0.843732      -1.461362      14.220103       2.373438      16.960647           0.020911
          396              N      -7.132684      -3.999027      13.956758      -0.186154      39.724621 0.50850556E+03  0.12194950E+05                                 9.799963                            7.330308      -0.183948       1.975537                    0.998164      27.269634      74.341590       0.644528       0.396260      -1.098482      -0.074604       0.104904       0.061249       0.142555       0.048910       0.027705      -0.031153       0.049969       0.064246      -0.081982       0.033401       0.048581             12.472823      13.864233      -3.284294       0.243306      13.859921       4.781671       9.694315           0.020984
          397              O      -2.830128      12.240170      18.303118      -0.536037      40.461333 0.53463542E+03  0.12845822E+05                                 9.476059                            7.188641       0.209494       2.115696                    0.997842      27.471872      72.403144       0.703291       0.362466      -1.135251      -0.008636       0.025977       0.050049       0.057047       0.001227      -0.045773      -0.018194       0.002132      -0.034379      -0.052202       0.004112       0.048090             12.415343      12.181307      -7.113119       2.018226      17.132866      -0.963260       7.931857           0.028551
          398              O       0.061956      12.236680      18.310832      -0.543622      40.901542 0.54914492E+03  0.13278834E+05                                 9.513881                            7.280222       0.224510       2.117165                    0.998132      27.625212      72.963683       0.699841       0.361937      -1.136027       0.012204       0.026957       0.037572       0.047825      -0.002503       0.046705      -0.016438      -0.002488      -0.043847      -0.054181       0.006646       0.047535             12.073151      11.475146       6.636736      -1.704663      17.039260      -0.394032       7.705047           0.032147
          399              O      -4.537801      13.447460       2.543733      -0.536044      40.459455 0.53462262E+03  0.12845389E+05                                 9.475648                            7.188496       0.209470       2.115699                    0.997835      27.471371      72.400571       0.703309       0.362460      -1.135260       0.027359       0.000486      -0.050004       0.057002       0.000291       0.002002       0.049404      -0.003230      -0.034377      -0.052380       0.004096       0.048284             12.414720      21.052021      -3.975912       1.580089       8.260212      -1.581465       7.931927           0.028573
          400              O      -5.505109      16.172983       2.536019      -0.543617      40.900535 0.54912936E+03  0.13278441E+05                                 9.513862                            7.280220       0.224026       2.117002                    0.998135      27.625655      72.966193       0.699823       0.361948      -1.136013       0.021348       0.020447      -0.037569       0.047804      -0.001162       0.031205      -0.038340       0.005066      -0.043830      -0.054090       0.006618       0.047473             12.073241      12.249602       6.910699      -0.196850      16.264612       1.738460       7.705508           0.032150
          401              O      18.628470      -5.357057      11.469104      -0.536061      40.459136 0.53461343E+03  0.12845138E+05                                 9.475575                            7.188386       0.209520       2.115702                    0.997836      27.472331      72.403493       0.703320       0.362455      -1.135261       0.031473      -0.042095      -0.022067       0.057004       0.022344      -0.022716       0.014468       0.072004       0.015115      -0.052407       0.004296       0.048111             12.414600       7.855912       0.271614       4.516044       8.851140       2.568873      20.536747           0.028577
          402              O      17.672396      -6.722505      13.832511      -0.543577      40.896462 0.54905976E+03  0.13276238E+05                                 9.512946                            7.279517       0.224060       2.117024                    0.998134      27.624725      72.960532       0.699897       0.361924      -1.136040       0.013903      -0.045381      -0.005606       0.047793       0.005014       0.040071      -0.025786      -0.031942       0.028156      -0.054163       0.006669       0.047494             12.071982      13.514264       6.910284      -0.713278      15.629785       1.007657       7.071897           0.032157
          403              O       5.761095       3.741559       9.377747      -0.536031      40.459295 0.53461153E+03  0.12845090E+05                                 9.475712                            7.188463       0.209178       2.115614                    0.997834      27.471346      72.401042       0.703303       0.362464      -1.135253      -0.050204       0.015636       0.022070       0.057027      -0.005263      -0.021065       0.016743      -0.084069       0.015246      -0.052316       0.004127       0.048189             12.414797       8.570190       0.524006      -0.917161       8.137158      -5.113898      20.537044           0.028564
          404              O       4.792393       2.384974       7.014340      -0.543602      40.898395 0.54912376E+03  0.13278187E+05                                 9.513365                            7.280052       0.224248       2.117067                    0.998134      27.625398      72.963677       0.699854       0.361934      -1.136030      -0.047460      -0.002030       0.005588       0.047831       0.013945       0.037796      -0.029068       0.018639       0.028180      -0.054167       0.006580       0.047587             12.072344      11.052791       6.039706      -1.187911      18.091962       0.336801       7.072278           0.032160
          405              O       5.680428      21.766760       1.095085      -0.536051      40.460957 0.53462038E+03  0.12845359E+05                                 9.475871                            7.188445       0.209525       2.115686                    0.997840      27.472565      72.404472       0.703315       0.362456      -1.135259      -0.008648       0.030335      -0.047495       0.057016      -0.040279       0.021949       0.016259      -0.001546      -0.045320      -0.052422       0.004321       0.048101             12.415139      12.181066       5.304380       5.151211      11.066138       4.466033      13.998213           0.028536
          406              O       8.572511      21.775185       1.094251      -0.543618      40.898595 0.54908349E+03  0.13276944E+05                                 9.513242                            7.279652       0.224207       2.117065                    0.998129      27.625280      72.962152       0.699894       0.361921      -1.136043       0.012185       0.019061      -0.042109       0.047802       0.041681      -0.021056       0.018409       0.000650      -0.034491      -0.054183       0.006674       0.047509             12.072439      11.474005      -4.794231      -4.895192      10.379226       4.239170      14.364086           0.032140
          407              O       3.972845       7.515151       7.929100      -0.536042      40.458542 0.53461970E+03  0.12845305E+05                                 9.475518                            7.188459       0.209476       2.115703                    0.997835      27.471623      72.401278       0.703313       0.362458      -1.135261       0.027376      -0.043539       0.024583       0.057003       0.001576      -0.001128      -0.016412       0.053673       0.136288      -0.052340       0.004112       0.048228             12.414377      21.051466       3.356201       2.653084       9.383297       0.932914       6.808369           0.028563
          408              O       3.005506       6.145688       5.572572      -0.543581      40.898177 0.54910090E+03  0.13277517E+05                                 9.513360                            7.279905       0.223915       2.116973                    0.998133      27.624928      72.962480       0.699859       0.361935      -1.136028       0.021363      -0.042790       0.001053       0.047838       0.027597      -0.014476       0.027743      -0.013651      -0.099877      -0.054147       0.006587       0.047561             12.072469      12.248865      -3.625600      -5.886042       8.339215       2.836972      15.629328           0.032159
          409              O      10.117915       0.575380      19.751766      -0.536007      40.458446 0.53461258E+03  0.12845112E+05                                 9.475545                            7.188434       0.209687       2.115770                    0.997838      27.471413      72.401038       0.703310       0.362460      -1.135257       0.031488       0.001958       0.047502       0.057025      -0.030829      -0.007867      -0.025928       0.051823      -0.045331      -0.052197       0.004101       0.048095             12.414473       7.855861       3.775025      -2.492941      15.390490      -6.344037      13.997068           0.028560
          410              O       9.161841       3.304875      19.752600      -0.543550      40.898852 0.54911155E+03  0.13277838E+05                                 9.513504                            7.280024       0.224314       2.117111                    0.998136      27.624415      72.961277       0.699847       0.361940      -1.136024       0.013915       0.017847       0.042120       0.047814       0.032208      -0.024281       0.013895      -0.052858      -0.034522      -0.054165       0.006652       0.047513             12.072592      13.514996      -4.073253      -5.627545       8.339421       3.201986      14.363359           0.032168
          411              O      -2.749552      -5.785160      12.917751      -0.536006      40.459860 0.53461012E+03  0.12845030E+05                                 9.475729                            7.188425       0.209240       2.115627                    0.997834      27.471145      72.400123       0.703310       0.362461      -1.135257      -0.050211       0.011285      -0.024568       0.057027      -0.015591       0.015194       0.006693      -0.043755       0.136157      -0.052348       0.004106       0.048242             12.414971       8.570311      -1.056253       0.004818      21.866176      -2.812288       6.808428           0.028555
          412              O      -3.718222      -7.153616      15.274279      -0.543613      40.900413 0.54914792E+03  0.13278973E+05                                 9.513780                            7.280311       0.224391       2.117105                    0.998135      27.626082      72.967022       0.699824       0.361944      -1.136018      -0.047425       0.005855      -0.001063       0.047797       0.025747      -0.030848       0.004573      -0.024131      -0.099950      -0.054108       0.006617       0.047491             12.072992      11.053285      -4.048740      -4.636624       9.535943       4.603555      15.629749           0.032168
          413              O      14.190988       2.100875       1.448648      -0.536019      40.462090 0.53464027E+03  0.12845941E+05                                 9.476103                            7.188653       0.209337       2.115641                    0.997840      27.471753      72.402336       0.703294       0.362464      -1.135255      -0.008634      -0.056313      -0.002533       0.057027       0.039136       0.023997       0.002188       0.030164       0.049617      -0.052385       0.004129       0.048256             12.415526      12.181167       1.809280      -7.169128       9.398595      -3.502997      15.666816           0.028550
          414              O      17.083071       2.095940       1.441768      -0.543631      40.901997 0.54914448E+03  0.13278878E+05                                 9.514023                            7.280279       0.224299       2.117085                    0.998131      27.626057      72.967088       0.699827       0.361943      -1.136018       0.012159      -0.046008       0.004538       0.047804      -0.039080      -0.025456      -0.001724       0.029276       0.051492      -0.054112       0.006627       0.047485             12.073494      11.475069      -1.842568       6.600015       9.698189      -3.845330      15.047225           0.032130
          415              O      12.483524      15.145193      10.374018      -0.536032      40.458420 0.53461317E+03  0.12845132E+05                                 9.475554                            7.188447       0.209669       2.115767                    0.997838      27.471410      72.401085       0.703308       0.362461      -1.135256       0.027362       0.043073       0.025441       0.057019      -0.001778      -0.000683      -0.032742      -0.031776      -0.120012      -0.052205       0.004096       0.048109             12.414472      21.051273       0.618859      -4.233757       6.644048       0.648672       9.548094           0.028563
          416              O      11.516216      13.789134      12.738260      -0.543580      40.899705 0.54912355E+03  0.13278207E+05                                 9.513656                            7.280118       0.224259       2.117091                    0.998135      27.624670      72.962285       0.699840       0.361941      -1.136023       0.021345       0.022304       0.036523       0.047823      -0.026348      -0.016540       0.010864       0.052947       0.099881      -0.054166       0.006649       0.047517             12.072816      12.248966      -3.284865       6.082561      11.350946      -4.575684      12.618534           0.032156
          417              O       1.607236       4.782070      10.472833      -0.536039      40.459157 0.53462784E+03  0.12845555E+05                                 9.475627                            7.188525       0.209459       2.115695                    0.997834      27.471767      72.401913       0.703308       0.362459      -1.135259       0.031472       0.040171      -0.025423       0.057013       0.008612       0.030766       0.011730       0.026927      -0.120048      -0.052335       0.004114       0.048221             12.414559       7.855635      -4.045972      -2.022494      19.840370       3.775023       9.547671           0.028562
          418              O       0.651130       3.418023       8.108591      -0.543571      40.897859 0.54909663E+03  0.13277387E+05                                 9.513302                            7.279873       0.223978       2.116993                    0.998134      27.624846      72.962169       0.699862       0.361935      -1.136028       0.013909       0.027575      -0.036527       0.047834      -0.037123      -0.015648       0.012143      -0.008074       0.099920      -0.054147       0.006584       0.047563             12.072379      13.514215      -2.837210       6.341027      10.084436      -4.209934      12.618485           0.032164
          419              O     -11.260112       2.043994      19.398203      -0.536026      40.458529 0.53458588E+03  0.12844329E+05                                 9.475518                            7.188226       0.209313       2.115646                    0.997837      27.471730      72.401825       0.703323       0.362458      -1.135258      -0.050210      -0.026914       0.002504       0.057024       0.020966       0.006030      -0.023194      -0.072588       0.049606      -0.052374       0.004302       0.048072             12.414627       8.569599       0.531738       0.911986      13.007880       7.926440      15.666403           0.028550
          420              O     -12.228782       4.769035      19.405083      -0.543599      40.896834 0.54908408E+03  0.13276955E+05                                 9.512987                            7.279680       0.224225       2.117068                    0.998133      27.625200      72.961820       0.699890       0.361924      -1.136041      -0.047419      -0.003825      -0.004548       0.047790      -0.039592      -0.006761       0.024730       0.026344       0.051453      -0.054185       0.006672       0.047513             12.071916      11.051681      -1.991045       5.824236      10.118632      -4.940086      15.045435           0.032159
          421              O      14.190988       0.204152       2.543733      -0.536017      40.461822 0.53463609E+03  0.12845814E+05                                 9.476061                            7.188625       0.209330       2.115641                    0.997840      27.471650      72.401976       0.703296       0.362464      -1.135255      -0.008633       0.025963      -0.050037       0.057029       0.001213       0.045888       0.018368       0.002143      -0.034454      -0.052383       0.004130       0.048253             12.415465      12.181104      -7.113266      -2.017600      17.133382       0.962624       7.931909           0.028550
          422              O      17.083071       0.200662       2.536019      -0.543630      40.901759 0.54914022E+03  0.13278757E+05                                 9.514018                            7.280274       0.224237       2.117070                    0.998131      27.625892      72.966738       0.699823       0.361946      -1.136015       0.012158       0.026938      -0.037581       0.047811      -0.002504      -0.046563       0.016624      -0.002502      -0.043849      -0.054103       0.006626       0.047477             12.073485      11.475059       6.637073       1.704237      17.040114       0.393454       7.705282           0.032148
          423              O      12.483524       1.411739      18.303118      -0.536009      40.458057 0.53460778E+03  0.12844969E+05                                 9.475491                            7.188405       0.209666       2.115767                    0.997838      27.471308      72.400701       0.703311       0.362461      -1.135257       0.027359       0.000502       0.050022       0.057018       0.000293      -0.001883      -0.049229      -0.003203      -0.034314      -0.052201       0.004100       0.048101             12.414375      21.051106      -3.975943      -1.580876       8.260284       1.581804       7.931736           0.028546
          424              O      11.516216       4.137262      18.310832      -0.543548      40.899040 0.54911371E+03  0.13277900E+05                                 9.513519                            7.280024       0.224304       2.117105                    0.998136      27.624518      72.961530       0.699849       0.361938      -1.136025       0.021348       0.020473       0.037579       0.047823      -0.001144      -0.031085       0.038515       0.005037      -0.043827      -0.054162       0.006655       0.047507             12.072618      12.248784       6.909960       0.196439      16.263972      -1.738995       7.705099           0.032167
          425              O       1.607236       6.678792       9.377747      -0.536049      40.459395 0.53463109E+03  0.12845655E+05                                 9.475672                            7.188554       0.209451       2.115692                    0.997834      27.471822      72.402160       0.703305       0.362460      -1.135258       0.031471      -0.042100       0.022079       0.057011       0.022340       0.022843      -0.014297       0.072006       0.015182      -0.052336       0.004113       0.048223             12.414629       7.855676       0.271412      -4.515198       8.851568      -2.569256      20.536643           0.028564
          426              O       0.651130       5.313301       7.014340      -0.543574      40.897857 0.54909674E+03  0.13277391E+05                                 9.513312                            7.279882       0.223966       2.116991                    0.998134      27.624813      72.962114       0.699860       0.361935      -1.136027       0.013909      -0.045420       0.005617       0.047833       0.005008      -0.039974       0.025957      -0.032001       0.028144      -0.054147       0.006583       0.047564             12.072392      13.514224       6.910108       0.713354      15.630887      -1.007773       7.072066           0.032156
          427              O     -11.260112      15.777448      11.469104      -0.536025      40.458616 0.53458740E+03  0.12844376E+05                                 9.475541                            7.188243       0.209293       2.115639                    0.997837      27.471735      72.401899       0.703321       0.362458      -1.135257      -0.050209       0.015629      -0.022055       0.057023      -0.005261       0.021171      -0.016573      -0.084052       0.015202      -0.052371       0.004301       0.048070             12.414664       8.569628       0.523941       0.916488       8.137392       5.114530      20.536971           0.028556
          428              O     -12.228782      14.420907      13.832511      -0.543585      40.896489 0.54907934E+03  0.13276804E+05                                 9.512904                            7.279626       0.224281       2.117085                    0.998133      27.625147      72.961422       0.699896       0.361921      -1.136044      -0.047420      -0.002025      -0.005586       0.047791       0.013942      -0.037667       0.029208       0.018585       0.028171      -0.054184       0.006675       0.047509             12.071797      11.051596       6.039403       1.187767      18.091753      -0.336758       7.072042           0.032173
          429              O      -2.830128       9.731066      19.751766      -0.536024      40.460716 0.53462643E+03  0.12845547E+05                                 9.475949                            7.188571       0.209515       2.115705                    0.997842      27.471689      72.402402       0.703296       0.362465      -1.135252      -0.008638       0.030355       0.047518       0.057043      -0.040255      -0.021824      -0.016080      -0.001530      -0.045367      -0.052204       0.004113       0.048091             12.415172      12.181119       5.304239      -5.150992      11.066075      -4.465688      13.998322           0.028539
          430              O       0.061956       9.739491      19.752600      -0.543628      40.901771 0.54914812E+03  0.13278933E+05                                 9.513923                            7.280248       0.224492       2.117158                    0.998132      27.625276      72.963947       0.699839       0.361938      -1.136026       0.012206       0.019062       0.042128       0.047824       0.041702       0.021186      -0.018251       0.000651      -0.034424      -0.054183       0.006646       0.047537             12.073218      11.475216      -4.794648       4.895332      10.379826      -4.238840      14.364612           0.032141
          431              O      -4.537801      -4.520671      12.917751      -0.536033      40.459487 0.53462330E+03  0.12845411E+05                                 9.475654                            7.188501       0.209464       2.115696                    0.997835      27.471394      72.400682       0.703309       0.362460      -1.135259       0.027358      -0.043551      -0.024576       0.057002       0.001592       0.001251       0.016561       0.053658       0.136275      -0.052379       0.004098       0.048281             12.414727      21.052023       3.356345      -2.653227       9.383585      -0.932910       6.808574           0.028555
          432              O      -5.505109      -5.890090      15.274279      -0.543598      40.900371 0.54912725E+03  0.13278370E+05                                 9.513805                            7.280181       0.224073       2.117015                    0.998135      27.625670      72.966051       0.699829       0.361945      -1.136015       0.021353      -0.042760      -0.001081       0.047807       0.027603       0.014599      -0.027563      -0.013601      -0.099818      -0.054089       0.006622       0.047468             12.073162      12.249518      -3.625744       5.886404       8.339633      -2.836880      15.630335           0.032156
          433              O      18.628470      12.611074       1.095085      -0.536079      40.459426 0.53461678E+03  0.12845249E+05                                 9.475657                            7.188437       0.209461       2.115685                    0.997836      27.472344      72.403791       0.703313       0.362458      -1.135258       0.031474       0.001936      -0.047489       0.057005      -0.030848       0.007994       0.026094       0.051867      -0.045311      -0.052408       0.004293       0.048115             12.414724       7.855979       3.775275       2.493243      15.390942       6.344525      13.997252           0.028572
          434              O      17.672396      15.340569       1.094251      -0.543586      40.896623 0.54906185E+03  0.13276304E+05                                 9.512979                            7.279537       0.224052       2.117021                    0.998134      27.624751      72.960677       0.699895       0.361924      -1.136039       0.013901       0.017836      -0.042108       0.047796       0.032197       0.024377      -0.013711      -0.052855      -0.034583      -0.054162       0.006666       0.047496             12.072031      13.514322      -4.072831       5.627915       8.338688      -3.201809      14.363083           0.032146
          435              O       5.761095       6.250663       7.929100      -0.536032      40.459321 0.53461190E+03  0.12845099E+05                                 9.475710                            7.188461       0.209190       2.115617                    0.997834      27.471375      72.401094       0.703304       0.362464      -1.135254      -0.050204       0.011297       0.024576       0.057027      -0.015613      -0.015090      -0.006528      -0.043759       0.136171      -0.052315       0.004127       0.048188             12.414798       8.570190      -1.056280      -0.004766      21.865898       2.812216       6.808307           0.028569
          436              O       4.792393       4.882162       5.572572      -0.543601      40.898306 0.54912251E+03  0.13278149E+05                                 9.513353                            7.280045       0.224244       2.117066                    0.998134      27.625358      72.963543       0.699854       0.361935      -1.136030      -0.047459       0.005854       0.001036       0.047830       0.025760       0.030975      -0.004398      -0.024092      -0.100011      -0.054167       0.006580       0.047588             12.072327      11.052773      -4.048565       4.636611       9.535426      -4.603199      15.628781           0.032160
          437              O       5.680428      -9.934826      19.398203      -0.536054      40.461559 0.53462954E+03  0.12845629E+05                                 9.475933                            7.188483       0.209588       2.115699                    0.997840      27.472863      72.405305       0.703317       0.362454      -1.135261      -0.008647      -0.056301       0.002524       0.057017       0.039153      -0.023912      -0.002016       0.030108       0.049651      -0.052429       0.004323       0.048106             12.415239      12.181170       1.808970       7.169395       9.397626       3.502727      15.666920           0.028557
          438              O       8.572511      -9.939760      19.405083      -0.543620      40.898791 0.54908706E+03  0.13277052E+05                                 9.513272                            7.279676       0.224215       2.117067                    0.998129      27.625361      72.962431       0.699893       0.361921      -1.136042       0.012184      -0.045995      -0.004550       0.047798      -0.039075       0.025572       0.001878       0.029281       0.051406      -0.054183       0.006672       0.047511             12.072476      11.474042      -1.842317      -6.599519       9.696752       3.845146      15.046633           0.032124
          439              O       3.972845       3.109325      10.472833      -0.536038      40.458534 0.53462015E+03  0.12845317E+05                                 9.475504                            7.188453       0.209494       2.115707                    0.997835      27.471665      72.401351       0.703315       0.362457      -1.135261       0.027377       0.043059      -0.025416       0.057005      -0.001765       0.000802       0.032920      -0.031774      -0.120061      -0.052340       0.004114       0.048227             12.414351      21.051416       0.619581       4.233071       6.644153      -0.648491       9.547484           0.028561
          440              O       3.005506       1.753221       8.108591      -0.543571      40.898012 0.54909845E+03  0.13277442E+05                                 9.513330                            7.279885       0.223913       2.116972                    0.998133      27.624881      72.962299       0.699861       0.361935      -1.136028       0.021364       0.022309      -0.036531       0.047839      -0.026336       0.016661      -0.010706       0.052944       0.099918      -0.054146       0.006587       0.047559             12.072425      12.248828      -3.284701      -6.082828      11.349949       4.575183      12.618497           0.032161
          441              O      10.117915      16.817939      10.374018      -0.536045      40.459304 0.53462490E+03  0.12845494E+05                                 9.475720                            7.188550       0.209623       2.115749                    0.997837      27.471615      72.402024       0.703299       0.362464      -1.135253       0.031491       0.040161       0.025444       0.057026       0.008604      -0.030639      -0.011556       0.026945      -0.120003      -0.052201       0.004096       0.048105             12.414737       7.856013      -4.046544       2.022901      19.839877      -3.775611       9.548323           0.028579
          442              O       9.161841      15.453936      12.738260      -0.543573      40.899235 0.54911739E+03  0.13278017E+05                                 9.513573                            7.280072       0.224321       2.117113                    0.998136      27.624523      72.961708       0.699843       0.361941      -1.136023       0.013911       0.027554       0.036520       0.047817      -0.037132       0.015758      -0.011975      -0.008061       0.099882      -0.054166       0.006647       0.047519             12.072689      13.515107      -2.837052      -6.341345      10.084529       4.209495      12.618432           0.032157
          443              O      -2.749552      14.079694       1.448648      -0.536023      40.460035 0.53461237E+03  0.12845104E+05                                 9.475785                            7.188462       0.209185       2.115612                    0.997834      27.471135      72.400268       0.703304       0.362463      -1.135255      -0.050204      -0.026922      -0.002515       0.057023       0.020955      -0.005909       0.023357      -0.072610       0.049588      -0.052350       0.004103       0.048247             12.415055       8.570364       0.532288      -0.912339      13.008317      -7.926380      15.666483           0.028573
          444              O      -3.718222      16.804735       1.441768      -0.543614      40.900106 0.54914345E+03  0.13278832E+05                                 9.513718                            7.280271       0.224426       2.117118                    0.998135      27.626001      72.966614       0.699828       0.361943      -1.136019      -0.047423      -0.003842       0.004540       0.047795      -0.039589       0.006873      -0.024581       0.026362       0.051525      -0.054111       0.006617       0.047493             12.072900      11.053218      -1.991096      -5.824563      10.119505       4.940457      15.045978           0.032163
          445              O      15.482544       0.000000       0.000000      -0.710172      54.371401 0.10330201E+04  0.29026636E+05                                11.400630                            9.850340       0.356520       2.070723                    0.999289      33.230648      92.230046       0.618861       0.352229      -1.152740      -0.027897       0.000003      -0.000000       0.027897       0.000074       0.000088       0.000108      -0.070912       0.071156      -0.047315       0.023533       0.023782             14.187707       9.161719       0.000079       0.000159      16.700796      -0.000199      16.700607          -0.137277
          446              O      -5.160792      14.597103       0.000000      -0.710408      54.376687 0.10330907E+04  0.29029265E+05                                11.401081                            9.850375       0.354998       2.070269                    0.999276      33.233992      92.241919       0.618885       0.352207      -1.152752       0.009303      -0.026327      -0.000018       0.027923       0.022179       0.000051       0.000129       0.054770       0.070693      -0.047022       0.023405       0.023617             14.188443      15.864595       2.369321      -0.000236       9.999025       0.000084      16.701709          -0.137087
          447              O      -5.160792      -7.298432      12.641530      -0.710443      54.378167 0.10331243E+04  0.29030460E+05                                11.401299                            9.850545       0.354973       2.070255                    0.999276      33.234472      92.243778       0.618879       0.352208      -1.152750       0.009305       0.013155      -0.022805       0.027924      -0.011016       0.019225       0.027220       0.007818      -0.070215      -0.047018       0.023392       0.023626             14.188743      15.864932      -1.184848       2.051854      15.026337       2.902445      11.674961          -0.137062
          448              O       3.349858       4.737396       8.205321      -0.710469      54.379514 0.10332185E+04  0.29033963E+05                                11.401913                            9.851264       0.355614       2.070467                    0.999275      33.234997      92.248648       0.618827       0.352227      -1.152727       0.009311       0.013164       0.022802       0.027927      -0.011021      -0.019081      -0.026976       0.007813      -0.070072      -0.046729       0.023352       0.023377             14.189246      15.865403      -1.184677      -2.051905      15.026889      -2.902488      11.675447          -0.137071

******************************************************
Auxiliary information for the entire system
The total spin magnetic moment of the unit cell is   16.035791
The total net atomic charge of the unit cell is   -0.000001
Accuracy of reproducing the electrostatic potential in the unit cell:
  The inner radius (bohr) =    5.0000
  The outer radius (bohr) =   12.0000
  Valid grid points have density less than (e/(bohr^3)) =    0.0001
  The number of valid grid points were=      1985722
  The rms potential error without charges in kcal/mol is=      7.18930
  The rms potential error with partial charges in kcal/mol is=      2.28594
  The RRMSE value at monopole order=      0.31796
  The rms potential error with partial charges and cloud penetration in kcal/mol is=      2.28116
  The RRMSE value at monopole order with cloud penetration is=      0.31730
  The rms potential error with partial charges and atomic dipoles in kcal/mol is=      0.31546
  The RRMSE value at dipole order=      0.04388
  The rms potential error with partial charges, atomic dipoles and cloud penetration in kcal/mol is=      0.30637
  The RRMSE value at dipole order with cloud penetration=      0.04262

******************************************************
The electron densities and ab initio electrostatic potential were computed in VASP using the PBE functional and
projector augmented wave method. See the main text of the journal article for a description of computational details.
The atomic charges, dipoles, and quadrupoles were computed with the DDEC6 method as described in
(a) T. A. Manz and N. Gabaldon Limas, RSC Adv. 6 (2016) 47771-47801 DOI: 10.1039/c6ra04656h
(b) N. Gabaldon Limas and T. A. Manz, RSC Adv. 8 (2018) 2678-2707 DOI: 10.1039/c7ra11829e.
For each atom in the material, the electron cloud parameters were fit to the spherically averaged atom-in-material
electron density using radial positions for which this density was between 10^-4 and 10^-2 electrons per cubic bohr.
The polarizabilities, dispersion coefficients, and quantum Drude oscillator (QDO) parameters were fit using the MCLF method.
The magnetic structure of the system was optimized in VASP from the default ferromagnetic initial guess using spin polarization.
The atomic spin moments (ASMs) were computed on this optimized magnetic structure using the DDEC6 partition as inputs
to the method of T. A. Manz and D. S. Sholl, J. Chem. Theory Comput. 7 (2011) 4146-4164 DOI: 10.1021/ct200539n.
The RMSE and RRMSE were computed using a uniform grid with Ewald summation.
