# Supplementary material for: A collection of forcefield precursors for metal–organic frameworks
Source: RSC Adv. 2019 Nov 13;9(63):36492–507. doi: 10.1039/c9ra07327b (PMC9075174; doi:10.1039/c9ra07327b)
Supplement: RA-009-C9RA07327B-s4523 [file RA-009-C9RA07327B-s4523.xyz]

  544
jmolscript: load "" {1 1 1} spacegroup "x,y,z" unitcell [{     29.269800     0.000000     0.000000 }, {     -9.756494    27.595870     0.000000 }, {     -9.756494   -13.797709    23.898854 }]
Ni    20.636779     1.970071     0.194537     0.981352
Ni   -14.777945     6.315539    23.704317     0.981301
Ni    11.864584    16.442044    15.712541     0.974392
Ni     1.790206     2.868668     8.186313     0.981393
Ni     1.123767    12.981582    22.095446     0.981328
Ni     4.735131     3.572899     6.577443     0.981347
Ni    -7.648698    19.184390     1.803408     0.981368
Ni    21.303425    -8.142550    17.321411     0.984180
Ni    10.880282    26.442378     1.608871     0.981342
Ni    -5.021448    -9.887986    17.515948     0.984012
Ni     2.107880     5.767597     6.382906     0.981311
Ni    11.546910     5.274333    22.289983     0.981356
H     -2.282970    -9.085784    16.473480     0.105888
H     -0.027241    -9.314825    17.056612     0.125637
H     -1.106305   -11.109903    20.524336     0.124595
H     -3.360082   -10.882243    19.943594     0.114545
H      1.888957    -9.572842    17.479622     0.111121
H      4.123221    -9.923304    18.077093     0.118550
H      2.925128   -11.605239    21.563936     0.118491
H      0.690864   -11.254777    20.966465     0.111751
H     -4.374676    14.849518    19.042607     0.113980
H     -2.226269    14.307266    19.790641     0.112207
H      7.411223   -10.178525    22.386057     0.111006
H      5.262817    -9.636273    21.638022     0.114114
H      4.375046    14.354178    19.680706     0.123167
H      6.185859    14.116838    18.055584     0.111741
H     13.924728    -9.796326    21.943928     0.113278
H      1.951402     8.616881     7.425374     0.106590
H      0.983552    10.667248     6.842242     0.126353
H     -0.349229     9.051477     3.374518     0.125457
H      0.616670     7.002489     3.955260     0.115262
H      0.101559    12.387847     6.419232     0.111065
H     -0.973615    14.377503     5.821761     0.118817
H     -2.160047    12.687223     2.334918     0.116629
H     -1.084873    10.697567     2.932389     0.111721
H     -4.054754    14.623097     4.856247     0.113946
H     -5.282133    16.467874     4.108213     0.112328
H     -2.310286    17.392311     1.512797     0.111208
H     -1.082908    15.547535     2.260832     0.114127
H     -7.438317    22.707302     4.218148     0.123305
H      1.490835    -3.260397     5.843270     0.111984
H     -4.121084    23.660717     1.954926     0.113497
H      8.738130    25.218518     3.381688     0.106617
H      8.570325    23.971203     5.355733     0.126403
H     12.607606    23.674549     5.511076     0.125358
H     12.777363    24.920484     3.539420     0.115079
H      8.398617    22.995705     7.069281     0.111047
H      8.306914    21.831179     9.095904     0.118863
H     12.346145    21.504168     9.088734     0.116645
H     12.437848    22.668694     7.062111     0.111582
H     19.763028    -5.033376    11.753456     0.114076
H     19.913289    -6.116494    13.820707     0.112850
H     10.849488    17.963644    11.927918     0.111246
H     10.699226    19.046763     9.860667     0.114008
H     17.600999    -9.196142    19.183610     0.123654
H     15.782380    -8.953283    20.799173     0.112114
H      8.137175    14.893652    17.025544     0.113343
H     11.107061     2.846708    20.517166     0.106658
H      9.986988     2.272695    18.543121     0.126431
H      8.361552     5.980199    18.387778     0.125343
H      9.479673     6.555591    20.359434     0.115135
H      9.124491     1.785612    16.829573     0.111172
H      8.057104     1.310944    14.802950     0.118873
H      6.402399     5.010170    14.810120     0.116548
H      7.469786     5.484838    16.836743     0.111610
H      8.180026     3.157082    12.145398     0.113959
H      7.108737     2.937676    10.078147     0.112346
H      3.563199     2.418891    11.970936     0.111218
H      4.634489     2.638298    14.038187     0.114075
H      4.975896    -0.269015     4.715244     0.123379
H     -3.945450    25.693164     3.099681     0.112069
H      1.572805    -1.161721     6.873310     0.113460
H    -12.039469     5.011633    23.530812     0.106652
H     -9.783741     5.631159    23.437606     0.126422
H    -10.862807     9.531833    23.258365     0.125433
H    -13.116583     8.915067    23.351570     0.115172
H     -7.867543     6.126505    23.449556     0.111096
H     -5.633279     6.819161    23.454335     0.118837
H     -6.831376    10.679821    23.167549     0.116639
H     -9.065640     9.987164    23.162769     0.111683
H      5.381838    22.864572     1.517577     0.113952
H      7.530246    23.783516     1.613173     0.112321
H     -2.345302    10.678425    21.520918     0.111197
H     -4.493710     9.759482    21.425323     0.114122
H     14.131561    23.664854     1.627512     0.123332
H     15.942388    22.376136     2.645603     0.112004
H      4.168201    10.104430    21.410983     0.113458
H     11.708066    15.920178    12.723750     0.106603
H     10.740195    14.389973    11.239631     0.126324
H      9.407456    12.194751    14.372771     0.125324
H     10.373375    13.722196    15.856890     0.115332
H      9.858185    13.163324     9.961042     0.111140
H      8.782993    11.651057     8.536671     0.118825
H      7.596603     9.476533    11.743897     0.116509
H      8.671796    10.988800    13.168269     0.111631
H      5.701857    10.692103     8.806728     0.113948
H      4.474462     9.121887     7.583106     0.112344
H      7.446316     6.411977     8.080203     0.111174
H      8.673710     7.982193     9.303824     0.114047
H      2.318206     6.097328     2.124608     0.123000
H     -8.265660    -7.107091    23.800869     0.111473
H      5.635442     3.660615     2.430513     0.113049
H     18.494629     4.117307     0.368042     0.106645
H     18.326825     6.450539     0.461248     0.126405
H     22.364109     6.733398     0.640489     0.125411
H     22.533864     4.402926     0.547284     0.115137
H     18.155117     8.422264     0.449298     0.111181
H     18.063414    10.759634     0.444519     0.118862
H     22.102648    10.916933     0.731305     0.118880
H     22.194352     8.579563     0.736085     0.111800
H     10.006514    -1.102243    22.381277     0.114016
H     10.156774     1.229607    22.285681     0.112340
H     20.606013    15.146016     2.377936     0.111118
H     20.455753    12.814166     2.473531     0.114079
H      7.844483     7.413841    22.271342     0.123366
H      6.025851     8.691520    21.253251     0.112030
H     17.893702    21.095686     2.487871     0.113441
H      1.350398     2.547204    11.175104     0.106555
H      0.230344     1.124651    12.659223     0.126394
H     -1.395134    -0.863661     9.526083     0.125348
H     -0.277032     0.556133     8.041964     0.115057
H     -0.632135    -0.115771    13.937812     0.110935
H     -1.699504    -1.633530    15.362183     0.118889
H     -3.354252    -3.476965    12.154957     0.116563
H     -2.286883    -1.959205    10.730585     0.111456
H     -1.576585    -4.858110    15.092126     0.113559
H     -2.647858    -6.538687    16.315748     0.112394
H     -6.193402    -4.640096    15.818651     0.111219
H     -5.122129    -2.959519    14.595030     0.113664
H     -4.780626    -9.579700    21.774246     0.123335
H      5.811046     3.635757     0.097985     0.111925
H     -8.183721    -7.264410    21.468341     0.113410
H      7.473623     4.074604     7.793416     0.106595
H      9.729344     3.684118     7.303490     0.126359
H      8.650234     1.578522     4.015007     0.125419
H      6.396464     1.967628     4.502544     0.115219
H     11.645537     3.446789     6.868531     0.111073
H     13.879793     3.104595     6.266280     0.118826
H     12.681653     0.925870     3.066223     0.116602
H     10.447397     1.268065     3.668474     0.111680
H     15.138377     3.679941     3.338670     0.113997
H     17.286773     3.303249     2.495040     0.112347
H     17.167737    -0.499448     3.890733     0.111176
H     15.019341    -0.122757     4.734363     0.114062
H     23.888090     3.374999     2.590636     0.123348
H     -3.570876     4.901057     3.197667     0.112046
H     23.681248    -0.307652     4.442797     0.113450
H     -7.805190    16.856973     3.749730     0.106596
H     -8.773033    16.336810     5.816981     0.126380
H    -10.105768    20.147803     6.151565     0.125367
H     -9.139876    20.669345     4.086704     0.115066
H     -9.655020    15.842860     7.518579     0.111102
H    -10.730186    15.365471     9.540423     0.118874
H    -11.916572    19.230275     9.820039     0.118937
H    -10.841406    19.707664     7.798196     0.111720
H     15.458487    16.078830    10.235879     0.113831
H     14.231119    15.804270    12.207535     0.112332
H    -12.066800    17.589743    14.305854     0.111635
H    -10.839432    17.864303    12.334199     0.114165
H     12.074933    12.589402    17.556098     0.123243
H     11.247569    10.367940    18.153569     0.111902
H    -13.877604    14.072698    19.513414     0.113756
H     -1.018409    12.058206    20.149124     0.106657
H     -1.186240    10.972289    18.081873     0.126425
H      2.851039    10.986084    17.747289     0.125360
H      3.020822    12.070621    19.812150     0.115157
H     -1.357971     9.976062    16.380275     0.111168
H     -1.449701     8.803218    14.358431     0.118866
H      2.589530     8.972930    14.078815     0.116556
H      2.681260    10.145774    16.100658     0.111626
H      0.249883     6.136071    13.662975     0.113975
H      0.400117     4.887339    11.691319     0.112383
H      1.092835     8.284371     9.593000     0.111190
H      0.942601     9.533103    11.564655     0.114060
H     -1.912245     1.782753     6.342756     0.123342
H     25.538915     0.262215     5.745285     0.112009
H     -1.619546     5.404693     4.385440     0.113492
H     20.863600    -5.393460    16.105438     0.105919
H     19.743553    -3.396895    16.595364     0.125686
H     18.118119    -5.116086    19.883847     0.124609
H     19.236214    -7.111272    19.396310     0.114477
H     18.881079    -1.669389    17.030323     0.111057
H     17.813719     0.323038    17.632574     0.118551
H     16.159014    -1.532754    20.832631     0.116254
H     17.226374    -3.525181    20.230380     0.111598
H    -11.333123     1.701480    20.560184     0.114001
H    -12.404385     3.601463    21.403814     0.112233
H     13.319852     2.221657    20.008121     0.111061
H     14.391114     0.321673    19.164491     0.114073
H    -14.537154     9.849168    21.308218     0.123191
H    -13.701985    12.065110    20.701187     0.111837
H     11.329526     8.426583    19.456057     0.113225
C     -2.044124    -9.496817    17.296318     0.096625
C     -0.704736    -9.632999    17.642134    -0.201803
C     -0.355054   -10.234578    18.845202     0.116124
C     -1.344955   -10.700250    19.702932    -0.198727
C     -2.684343   -10.564068    19.357116     0.096215
C      1.079753   -10.380281    19.166881     0.053991
C      2.098923    -9.984565    18.308434    -0.132164
C      3.426798   -10.192496    18.663810    -0.144467
C      3.735112   -10.796282    19.877394     0.082567
C      2.715942   -11.191999    20.735363    -0.149724
C      1.388262   -10.984205    20.380226    -0.135762
C      5.119965   -11.140123    20.268379     0.078743
C     -3.962550    15.370672    19.720617    -0.163173
C     -2.685995    15.047943    20.166331    -0.094550
C      7.672686   -11.785720    21.160523    -0.022487
C      6.998513   -10.700507    21.708524    -0.099442
C      5.722152   -10.377916    21.262571    -0.165282
C      8.872555   -12.300928    21.849766     0.619931
C     12.738119   -12.226973    21.724536     0.626235
C     13.830270   -11.629943    20.932289    -0.025408
C      4.704238    15.212964    19.914437    -0.169537
C      5.840489    15.758528    19.242401     0.089291
C      6.525979    14.973278    18.282862    -0.158737
C     14.341328   -10.313617    21.265439    -0.123340
C      1.484251     8.705042     6.602536     0.096748
C      0.909395     9.922430     6.256720    -0.200886
C      0.225645    10.051567     5.053652     0.117291
C      0.116556     8.963040     4.195922    -0.197624
C      0.691413     7.745652     4.541738     0.096371
C     -0.389994    11.355745     4.731973     0.052907
C     -0.356616    12.448550     5.590420    -0.131801
C     -0.995281    13.631167     5.235044    -0.144313
C     -1.667323    13.720567     4.021460     0.083390
C     -1.700701    12.627762     3.163491    -0.145637
C     -1.062231    11.445282     3.518628    -0.135374
C     -2.453118    14.911601     3.630475     0.078080
C     -3.700787    15.185357     4.178237    -0.163226
C     -4.430580    16.281323     3.732523    -0.094438
C     -3.912703    17.103118     2.738331    -0.022157
C     -2.664839    16.829224     2.190330    -0.099288
C     -1.935241    15.733396     2.636283    -0.165229
C     -4.798408    18.062620     2.049088     0.619861
C     -6.017188    21.731768     2.174318     0.626117
C     -5.818338    22.960482     2.966565    -0.024802
C     -6.738377    23.303922     3.984417    -0.169469
C     -6.602751    24.557057     4.656453     0.089411
C      2.184920    -2.654256     5.615992    -0.158179
C     -4.747647    23.881077     2.633415    -0.122858
C      9.524124    24.904895     3.814018     0.096805
C      9.424221    24.164647     4.986257    -0.200908
C     10.573551    23.706285     5.619099     0.117429
C     11.823369    23.988172     5.079701    -0.197847
C     11.923272    24.728420     3.907463     0.096197
C     10.426622    22.941340     6.874744     0.052719
C      9.199440    22.692707     7.478429    -0.131775
C      9.145003    22.000200     8.682693    -0.144171
C     10.317749    21.556740     9.283032     0.083492
C     11.544541    21.805649     8.679347    -0.145594
C     11.599172    22.498018     7.475323    -0.135473
C     10.337464    20.907421    10.612286     0.077982
C     19.933570    -5.966530    11.789066    -0.163140
C     20.024117    -6.610468    13.017706    -0.093815
C     10.519338    19.619407    13.069327    -0.020709
C     10.679921    18.897350    11.892309    -0.099702
C     10.589179    19.541426    10.663908    -0.165416
C     10.925024    18.999340    14.346482     0.618891
C      9.499403    17.200119    17.460025     0.625683
C      8.207046    16.744654    18.007070    -0.023628
C     17.277270   -10.058791    18.956571    -0.169490
C     16.092626   -10.570137    19.569338     0.089423
C     15.450846    -9.815794    20.582410    -0.157967
C      7.688182    15.433847    17.664360    -0.123050
C     10.549373     3.483203    20.084836     0.096886
C      9.884744     3.142245    18.912597    -0.200830
C      9.069482     4.073047    18.279755     0.117333
C      8.918654     5.345360    18.819153    -0.197791
C      9.583282     5.686318    19.991391     0.096295
C      8.397243     3.679518    17.024110     0.052854
C      8.571877     2.439630    16.420425    -0.131795
C      7.937104     2.157451    15.216161    -0.144165
C      7.128086     3.115298    14.615822     0.082817
C      6.953842     4.354910    15.219507    -0.145729
C      7.588420     4.637227    16.423531    -0.135461
C      6.509313     2.917423    13.286568     0.079923
C      7.243392     3.006823    12.109788    -0.163854
C      6.606082     2.877524    10.881148    -0.094440
C      5.234303     2.659516    10.829527    -0.022081
C      4.500029     2.570255    12.006545    -0.099319
C      5.137534     2.699415    13.234946    -0.165861
C      4.514453     2.835290     9.552372     0.619779
C      3.293289     0.891407     6.438829     0.626120
C      3.294646    -0.478871     5.891784    -0.024760
C      4.270493    -0.861772     4.942283    -0.169319
C      4.183260    -2.149125     4.329516     0.089416
C     -4.648121    25.093094     3.316444    -0.158025
C      2.231761    -1.404985     6.234494    -0.122847
C    -11.800624     5.929747    23.475366     0.096841
C    -10.461237     6.297323    23.420399    -0.200874
C    -10.111556     7.639999    23.339860     0.117355
C    -11.101457     8.615651    23.314288    -0.197736
C    -12.440844     8.248075    23.369255     0.096330
C     -8.676749     7.991432    23.305206     0.052810
C     -7.657578     7.050138    23.391720    -0.131726
C     -6.329703     7.461869    23.394110    -0.144219
C     -6.021389     8.814755    23.310225     0.083289
C     -7.040561     9.755636    23.223950    -0.145628
C     -8.368241     9.344181    23.221560    -0.135354
C     -4.636535     9.325280    23.412512     0.078186
C      5.793953    23.191162     0.727242    -0.163303
C      7.070509    23.738527     0.783882    -0.094397
C     -2.083813    10.420699    23.525554    -0.022243
C     -2.758003    10.352664    22.311731    -0.099219
C     -4.034364     9.805161    22.255330    -0.165245
C     -0.883943    11.275206    23.627124     0.619858
C      2.981622    11.129776    23.625690     0.626163
C      4.073771    10.145154    23.504762    -0.024748
C     14.460742    23.437870     0.766914    -0.169439
C     15.596992    22.583086     0.630452     0.089426
C     16.282496    22.144737     1.790263    -0.158160
C      4.584812     9.775495    22.198212    -0.122858
C     11.240919    15.163502    13.058812     0.096330
C     10.666051    14.255314    12.177422    -0.200964
C      9.982307    13.148862    12.667110     0.117238
C      9.873237    12.950323    14.038665    -0.197941
C     10.448105    13.858511    14.920055     0.096707
C      9.366656    12.218182    11.698489     0.052987
C      9.400015    12.415204    10.322871    -0.131872
C      8.761339    11.516122     9.476374    -0.144266
C      8.089304    10.420433    10.005733     0.082722
C      8.055944    10.223826    11.381112    -0.145800
C      8.694425    11.122631    12.227610    -0.135452
C      7.303498     9.486305     9.169751     0.079976
C      6.055822     9.823798     8.658794    -0.163867
C      5.326020     8.889809     7.932508    -0.094430
C      5.843894     7.617913     7.717896    -0.022046
C      7.091765     7.280282     8.229092    -0.099369
C      7.821372     8.214409     8.955140    -0.165905
C      4.958182     6.541255     7.231554     0.619813
C      3.739360     4.815103     3.991348     0.626363
C      3.938190     4.886839     2.531128    -0.026131
C      3.018140     5.596597     1.724780    -0.169565
C      3.153747     5.552016     0.303515     0.089170
C     -7.571581    -7.606994    23.389569    -0.159378
C      5.008872     4.138019     1.900437    -0.123906
C     19.280623     4.648528     0.423488     0.096916
C     19.180721     6.033842     0.478455    -0.200797
C     20.330052     6.811080     0.558994     0.117328
C     21.579871     6.203005     0.584566    -0.197715
C     21.679773     4.817692     0.529599     0.096341
C     20.183124     8.280974     0.593648     0.053132
C     18.955941     8.928097     0.507134    -0.131710
C     18.901504    10.317273     0.504744    -0.143988
C     20.074251    11.058912     0.588629     0.083491
C     21.301044    10.411652     0.674904    -0.149176
C     21.355676     9.022752     0.677294    -0.135332
C     20.093964    12.534739     0.486342     0.078164
C     10.177066    -0.604820    23.171612    -0.163042
C     10.267612     0.781182    23.114972    -0.094286
C     20.275837    15.306605     0.373300    -0.022224
C     20.436436    14.648317     1.587123    -0.099248
C     20.345695    13.262453     1.643524    -0.165289
C     20.681521    16.722686     0.271730     0.619852
C     19.255901    20.318704     0.273164     0.626108
C     17.963545    21.020192     0.394092    -0.024788
C      7.520766     7.648552    23.131940    -0.169356
C      6.336123     8.434898    23.268402     0.089400
C      5.694328     8.935062    22.108591    -0.158057
C     17.444699    21.378813     1.700642    -0.122872
C      0.792705     1.854545    10.840042     0.096669
C      0.128088     1.009844    11.721432    -0.200903
C     -0.687180    -0.003619    11.231744     0.117577
C     -0.838027    -0.172657     9.860189    -0.197880
C     -0.173410     0.672044     8.978799     0.095982
C     -1.359407    -0.894267    12.200365     0.052517
C     -1.184754    -0.797116    13.575983    -0.131958
C     -1.819516    -1.698941    14.422480    -0.144209
C     -2.628541    -2.697779    13.893121     0.084244
C     -2.802804    -2.794791    12.517742    -0.145714
C     -2.168236    -1.893242    11.671244    -0.135763
C     -3.247303    -3.750001    14.729103     0.077025
C     -2.513217    -4.813817    15.240060    -0.163892
C     -3.150517    -5.813195    15.966346    -0.094584
C     -4.522294    -5.748895    16.180958    -0.021644
C     -5.256575    -4.684941    15.669762    -0.099517
C     -4.619079    -3.685701    14.943714    -0.166029
C     -5.242137    -6.942825    16.667300     0.619446
C     -6.463258    -8.667261    19.907506     0.626429
C     -6.461882    -8.455862    21.367726    -0.024370
C     -5.486024    -9.086696    22.174074    -0.170078
C     -5.573238    -8.973678    23.595339     0.089393
C      5.108380     4.123518     0.509285    -0.158217
C     -7.524759    -7.696004    21.998417    -0.122699
C      7.712458     3.567523     7.026024     0.096779
C      9.051841     3.336128     6.735175    -0.200868
C      9.401507     2.595031     5.612646     0.117302
C      8.411595     2.085051     4.780488    -0.197652
C      7.072212     2.316445     5.071337     0.096351
C     10.836310     2.389301     5.325621     0.052913
C     11.855492     2.934878     6.097554    -0.131773
C     13.183362     2.731080     5.739788    -0.144289
C     13.491660     1.981979     4.610089     0.083404
C     12.472478     1.436815     3.838395    -0.145645
C     11.144803     1.640476     4.195922    -0.135399
C     14.876508     1.815295     4.116817     0.078088
C     15.550493     2.832197     3.450995    -0.163126
C     16.827043     2.607562     2.948641    -0.094363
C     17.429216     1.365473     3.111631    -0.022152
C     16.755036     0.348296     3.777453    -0.099357
C     15.478681     0.573207     4.279807    -0.165319
C     18.629076     1.026174     2.320818     0.619872
C     22.494642     1.097649     2.447482     0.626111
C     23.586804     1.485242     3.360657    -0.024825
C     24.217279     2.743198     3.217503    -0.169350
C     25.353539     3.052417     4.026001     0.089410
C     -3.230759     4.276016     3.825729    -0.158056
C     24.097857     0.538574     4.334057    -0.122961
C     -8.272330    17.525487     4.237506     0.096836
C     -8.847182    17.216287     5.464712    -0.200860
C     -9.530916    18.193602     6.178093     0.117421
C     -9.639994    19.480668     5.664267    -0.197820
C     -9.065142    19.789868     4.437061     0.096211
C    -10.146551    17.820104     7.468392     0.052997
C    -10.113185    16.530278     7.985563    -0.131821
C    -10.751845    16.246741     9.187436    -0.143966
C    -11.423871    17.253031     9.871661     0.083774
C    -11.457237    18.542443     9.354250    -0.149144
C    -10.818772    18.826118     8.152616    -0.135456
C    -12.209660    16.996125    11.098628     0.077838
C     15.812463    16.384876    11.061824    -0.163326
C     15.082677    16.222900    12.233823    -0.094937
C    -13.669233    16.673000    13.442627    -0.020759
C    -12.421362    17.284525    13.479432    -0.098643
C    -11.691770    17.446225    12.307432    -0.165229
C    -14.554929    16.790155    14.618212     0.618917
C    -15.773710    14.847160    17.733189     0.625760
C    -15.574872    13.546711    18.401162    -0.023669
C     12.774876    12.493512    18.189657    -0.170044
C     12.910493    11.284958    18.938886     0.089406
C     11.941657    10.261702    18.792147    -0.158183
C    -14.504176    13.374935    19.365002    -0.122491
C     -0.232421    11.840608    19.661348     0.096876
C     -0.332339    11.195543    18.434142    -0.200840
C      0.816982    10.876666    17.720761     0.117332
C      2.066807    11.202854    18.234587    -0.197793
C      2.166726    11.847919    19.461793     0.096311
C      0.670037    10.171717    16.430462     0.052857
C     -0.557154     9.773228    15.913291    -0.131808
C     -0.611606     9.076559    14.711418    -0.144184
C      0.561132     8.778379    14.027193     0.082806
C      1.787931     9.176730    14.544604    -0.145725
C      1.842579     9.873261    15.746238    -0.135448
C      0.580829     7.951871    12.800226     0.079922
C      0.420425     6.571802    12.837030    -0.163834
C      0.510956     5.829738    11.665031    -0.094401
C      0.762670     6.468019    10.456227    -0.022081
C      0.923269     7.848364    10.419422    -0.099363
C      0.832543     8.590152    11.591422    -0.165891
C      1.168339     5.672005     9.280642     0.619769
C     -0.257323     3.875208     6.165665     0.626133
C     -1.549688     3.629185     5.497692    -0.024735
C     -2.235970     2.410691     5.709197    -0.169445
C     -3.420623     2.135691     4.959968     0.089418
C     25.207384     0.881184     5.106707    -0.158143
C     -2.068547     4.581371     4.533852    -0.122733
C     20.305918    -5.337296    16.872830     0.096801
C     19.641305    -4.151636    17.163679    -0.201819
C     18.826051    -4.068976    18.286208     0.116293
C     18.675215    -5.172251    19.118366    -0.198697
C     19.339828    -6.357910    18.827517     0.096200
C     18.153828    -2.784800    18.573233     0.053616
C     18.328471    -1.642062    17.801300    -0.132098
C     17.693713    -0.458058    18.159066    -0.144648
C     16.884704    -0.417067    19.288765     0.082443
C     16.710451    -1.559667    20.060459    -0.146179
C     17.345014    -2.743533    19.702932    -0.135769
C     16.265948     0.833030    19.782037     0.078725
C    -12.269757     1.807447    20.447859    -0.163292
C    -12.907051     2.936123    20.950213    -0.094553
C     14.990971     3.089830    20.787223    -0.022482
C     14.256681     2.115138    20.121401    -0.099494
C     14.894170     0.986738    19.619047    -0.165370
C     14.271138     4.107987    21.578036     0.619934
C     13.050015     7.776305    21.451372     0.626283
C     13.051380     8.935185    20.538197    -0.025437
C    -15.242560     9.948921    20.681351    -0.169425
C    -15.329785    11.123255    19.872853     0.089288
C    -14.404659    12.177419    20.073125    -0.158627
C     11.988490     9.101441    19.564797    -0.123484
N     -3.033830    -9.962213    18.154047    -0.195881
N      1.375358     7.616790     5.744807    -0.191659
N     10.773747    25.186506     3.274621    -0.191803
N     10.398349     4.755239    20.624233    -0.191754
N    -12.790330     6.905260    23.449556    -0.191684
N     11.132044    14.964825    14.430128    -0.189765
N     20.530246     4.040592     0.449298    -0.191789
N      0.641663     1.685645     9.468726    -0.191939
N      6.722741     3.057405     6.194105    -0.191664
N     -8.381213    18.812416     3.723919    -0.191914
N      1.017209    12.166934    20.174935    -0.191733
N     20.154887    -6.440433    17.704749    -0.196187
O      9.351808   -11.654624    22.781344    -0.547155
O     -0.328405    14.279961    21.378481    -0.559350
O     12.300447   -11.544104    22.614769    -0.513998
O      2.638772    14.188205    21.401185    -0.545992
O     -4.348828    18.729879     1.117510    -0.547157
O     -5.940512    18.248069     2.520373    -0.559364
O     -5.227495    21.546729     1.284085    -0.514024
O     -7.016069    21.014969     2.497669    -0.546119
O     11.221230    17.804715    14.364645    -0.544979
O     20.590010    -7.909659    15.386082    -0.560209
O     10.050253    16.437224    16.708406    -0.516384
O     19.662754    -9.260315    17.861764    -0.548904
O      3.289414     2.716352     9.534209    -0.547170
O      5.192531     2.977951     8.512772    -0.559374
O      2.390419     1.156473     7.190448    -0.514052
O      4.228167     1.653464     6.037090    -0.545985
O     -0.404703    11.758814    22.601624    -0.547149
O      9.428100    25.172271     0.842913    -0.559392
O      2.543935    11.559296    22.589197    -0.514082
O     12.395278    25.237812     0.911024    -0.546137
O      5.407761     5.400855     7.119469    -0.547159
O      3.816073     6.856672     6.835311    -0.559290
O      4.529060     4.136664     4.596706    -0.513984
O      2.740484     5.453538     4.450445    -0.545873
O     20.977741    17.335738     1.297230    -0.547207
O     10.833505     3.481851    23.055941    -0.559364
O     19.806764    20.049240     1.309657    -0.514095
O      9.906248     6.301182    22.987830    -0.546052
O     -6.467175    -6.899085    16.779385    -0.551600
O     -4.564054    -7.914472    17.063543    -0.562168
O     -7.366136    -8.148878    19.302148    -0.519301
O     -5.528387    -9.396210    19.448409    -0.554598
O     19.108317    -0.103738     2.414740    -0.547239
O     19.184616     1.941799     1.677461    -0.559326
O     22.056958    -0.014739     2.593743    -0.514092
O     22.151793     1.968014     1.586645    -0.546024
O    -14.105336    17.263297    15.661875    -0.549508
O     13.572761    16.289290    14.543170    -0.557469
O    -14.984006    15.710637    18.018063    -0.515532
O     12.497204    14.925525    16.950740    -0.550090
O      1.464544     6.253578     8.236979    -0.547175
O      1.076818     4.428260     9.355684    -0.559312
O      0.293537     4.907567     5.880791    -0.514011
O      0.149529     2.959585     6.948114    -0.546069
O     13.046099     4.183185    21.484114    -0.547180
O    -14.320571     4.936973    22.221393    -0.559326
O     12.147136     6.992857    21.305111    -0.514059
O    -15.284902     7.743198    22.312209    -0.545962
O     20.833073     0.000000     0.000000    -0.708218
O     -6.944282    19.641636     0.000000    -0.708219
O     -6.944282    -9.820657    17.010248    -0.687747
O      2.812303     3.977182     6.888606    -0.708212

The following XYZ coordinates are in angstroms. Other properties are in atomic units.
The sperically averaged electron density of each atom fit to a function of the form exp(a - br)
eigen_1, eigen_2 and eigen_3 are the three eigenvalues of traceless quadrupole moment tensor
  atom number  atomic symbol              X              Y              Z     net charge C6 coefficient C8 coefficient C10 coefficient fluctuating dipole atomic polarizability isotropic forcefield polarizability              a              b squared Pearson coefficient          <r^3>          <r^4>         wp_QDO          m_QDO          q_QDO       dipole_x       dipole_y       dipole_z         dipole            Qxy            Qxz            Qyz     Q(x^2-y^2)  Q(3z^2 - R^2)        eigen_1        eigen_2        eigen_3 static polarizability      alpha(xx)      alpha(xy)      alpha(xz)      alpha(yy)      alpha(yz)      alpha(zz) atomic spin moment
            1             Ni      20.636779       1.970071       0.194537       0.981352      96.553618 0.16109998E+04  0.48678684E+05                                16.801862                           12.831973       0.658141       2.131139                    0.992374      42.154838     107.013196       0.528859       0.383286      -1.172865       0.003421      -0.055815      -0.004588       0.056108      -0.011902       0.001649      -0.000491       0.085078      -0.034776      -0.038379      -0.011636       0.050016             23.587604      23.628197      -0.577677       0.427991      23.701312       0.177444      23.433305           1.243179
            2             Ni     -14.777945       6.315539      23.704317       0.981301      96.476383 0.16094564E+04  0.48622163E+05                                16.797175                           12.828728       0.657891       2.131048                    0.992368      42.156550     107.019351       0.528727       0.383459      -1.172690      -0.053775      -0.015412       0.004647       0.056133      -0.036014       0.001140      -0.001173      -0.051250      -0.034668      -0.038430      -0.011587       0.050018             23.580259      24.048666      -0.426391      -0.025151      23.265820      -0.462807      23.426292           1.243070
            3             Ni      11.864584      16.442044      15.712541       0.974392      96.918736 0.16191214E+04  0.48975607E+05                                16.823740                           12.850046       0.674876       2.135581                    0.992304      42.226357     107.179468       0.529474       0.382438      -1.173755       0.019036       0.033803       0.032674       0.050721      -0.005600      -0.019594      -0.030583       0.006160       0.096612      -0.040603      -0.009723       0.050326             23.618598      23.002267      -0.283732       0.328712      23.631406       0.030817      24.222120          -1.486716
            4             Ni       1.790206       2.868668       8.186313       0.981393      96.667587 0.16132729E+04  0.48762652E+05                                16.809888                           12.837548       0.657626       2.131007                    0.992368      42.154436     107.015281       0.528980       0.383078      -1.173070       0.028954       0.032970      -0.035026       0.056144      -0.003697       0.022342       0.028791       0.003422       0.094005      -0.038666      -0.011648       0.050314             23.600328      23.714106      -0.007002       0.065043      22.875771      -0.334287      24.211108           1.244613
            5             Ni       1.123767      12.981582      22.095446       0.981328      96.526741 0.16104174E+04  0.48657430E+05                                16.800496                           12.830818       0.657983       2.131097                    0.992367      42.155238     107.015507       0.528803       0.383355      -1.172794       0.003405       0.023899       0.050648       0.056107       0.007352       0.009607      -0.010488       0.065691      -0.092552      -0.038244      -0.011734       0.049977             23.585927      23.626505       0.659666       0.286697      23.344561       0.027340      23.786716           1.243315
            6             Ni       4.735131       3.572899       6.577443       0.981347      96.674794 0.16133962E+04  0.48767216E+05                                16.810508                           12.837876       0.657633       2.130987                    0.992368      42.155897     107.019225       0.528984       0.383069      -1.173080      -0.053769       0.011668       0.011091       0.056127       0.019033       0.030708       0.019395      -0.020083       0.058775      -0.038468      -0.011754       0.050222             23.601625      24.071932       0.190902       0.381001      23.802948       0.158654      22.929997           1.243280
            7             Ni      -7.648698      19.184390       1.803408       0.981368      96.547000 0.16108743E+04  0.48674106E+05                                16.801412                           12.831713       0.658155       2.131156                    0.992374      42.153910     107.011133       0.528848       0.383300      -1.172850       0.021407       0.011204      -0.050668       0.056134      -0.014976       0.013289      -0.005371      -0.060456      -0.092885      -0.038513      -0.011565       0.050078             23.586497      22.960595       0.424841       0.067607      24.008006      -0.279541      23.790889           1.244607
            8             Ni      21.303425      -8.142550      17.321411       0.984180      96.491163 0.16097621E+04  0.48619397E+05                                16.776092                           12.812523       0.685967       2.139878                    0.992401      42.087951     106.729385       0.530297       0.382418      -1.173832       0.027711      -0.043451      -0.010301       0.052555       0.020070      -0.008682      -0.035677      -0.010692       0.084783      -0.039920      -0.014441       0.054361             23.554637      23.676580       0.080822      -0.019295      24.104380      -0.415127      22.882950           1.411464
            9             Ni      10.880282      26.442378       1.608871       0.981342      96.468483 0.16093020E+04  0.48616457E+05                                16.796527                           12.828311       0.657935       2.131079                    0.992368      42.155063     107.015333       0.528722       0.383471      -1.172678       0.003411       0.031925      -0.046073       0.056156       0.004674      -0.011046       0.011360       0.066892      -0.089793      -0.038546      -0.011535       0.050081             23.578854      23.617244      -0.081573      -0.713575      23.645147      -0.207332      23.474170           1.244670
           10             Ni      -5.021448      -9.887986      17.515948       0.984012      96.570309 0.16113261E+04  0.48675647E+05                                16.779072                           12.814364       0.688151       2.140618                    0.992409      42.082599     106.705617       0.530562       0.382157      -1.174101      -0.050334       0.004548      -0.014654       0.052620       0.017965      -0.033582      -0.019263      -0.014967       0.082748      -0.040365      -0.014834       0.055199             23.559898      24.008933       0.234097      -0.365274      22.973692       0.309443      23.697069           1.413326
           11             Ni       2.107880       5.767597       6.382906       0.981311      96.677128 0.16134588E+04  0.48769608E+05                                16.810777                           12.838147       0.657601       2.130968                    0.992368      42.156740     107.022109       0.528977       0.383070      -1.173078       0.021407      -0.049450       0.015709       0.056128       0.018982       0.006464       0.036005      -0.007605       0.065423      -0.038498      -0.011702       0.050201             23.601830      22.973520      -0.153998      -0.405803      24.101165       0.234877      23.730806           1.243007
           12             Ni      11.546910       5.274333      22.289983       0.981356      96.525439 0.16103726E+04  0.48655719E+05                                16.800359                           12.830626       0.657997       2.131108                    0.992367      42.154633     107.013456       0.528808       0.383355      -1.172795       0.028894       0.013836       0.046057       0.056103      -0.017367      -0.014162       0.006854      -0.057726      -0.089458      -0.038234      -0.011750       0.049984             23.586031      23.699272      -0.055167      -0.045197      23.578675       0.741290      23.480145           1.243469
           13              H      -2.282970      -9.085784      16.473480       0.105888       1.236813 0.85344530E+01  0.84953150E+02                                 1.878600                            1.682565      -1.276292       2.269724                    0.994541       3.654841      10.225240       0.494656       1.243939      -0.715630      -0.010068       0.022725      -0.043822       0.050380       0.002740      -0.005310      -0.016467       0.011138       0.030352      -0.019718      -0.001234       0.020952              2.083963       1.885170      -0.243823       0.513308       1.789815      -0.464400       2.576905           0.000063
           14              H      -0.027241      -9.314825      17.056612       0.125637       1.120232 0.80168919E+01  0.77179652E+02                                 1.652243                            1.555952      -0.978787       2.415744                    0.998347       3.208753       8.330831       0.561813       1.132446      -0.745759       0.024219       0.012295      -0.022621       0.035348       0.001967      -0.002665      -0.012938       0.013961       0.022295      -0.017443       0.002371       0.015072              1.712361       2.106153       0.093004      -0.142170       1.378186      -0.206672       1.652744           0.000232
           15              H      -1.106305     -11.109903      20.524336       0.124595       1.121806 0.79166839E+01  0.75959563E+02                                 1.652721                            1.544768      -0.928805       2.439013                    0.998577       3.198062       8.283421       0.564745       1.130354      -0.746262       0.007360      -0.015796       0.031697       0.036172       0.001970      -0.001959      -0.013000       0.012783       0.024250      -0.017173       0.001848       0.015325              1.732355       1.872555      -0.125588       0.276062       1.417361      -0.306649       1.907149           0.000181
           16              H      -3.360082     -10.882243      19.943594       0.114545       1.229483 0.85932446E+01  0.85352409E+02                                 1.858951                            1.683122      -1.080587       2.374811                    0.996691       3.454815       9.533120       0.498818       1.236247      -0.719536      -0.035264      -0.018345       0.033283       0.051844       0.004643      -0.004839      -0.015620       0.014187       0.027865      -0.020207       0.000218       0.019989              2.012933       2.467949       0.252474      -0.514491       1.640178      -0.176259       1.930673           0.000094
           17              H       1.888957      -9.572842      17.479622       0.111121       1.194282 0.84716839E+01  0.82543549E+02                                 1.715860                            1.592000      -0.858314       2.463990                    0.998880       3.257538       8.459029       0.560332       1.121883      -0.748842      -0.004437       0.016836      -0.034317       0.038481       0.000998      -0.002760      -0.013753       0.016563       0.025804      -0.019354       0.003282       0.016073              1.810638       1.887169      -0.182348       0.354880       1.494515      -0.387513       2.050230           0.000018
           18              H       4.123221      -9.923304      18.077093       0.118550       1.289855 0.95891146E+01  0.96520414E+02                                 1.833499                            1.719621      -0.903237       2.450281                    0.998741       3.277228       8.693736       0.526196       1.156426      -0.742032       0.026689       0.012802      -0.025279       0.038926       0.002141      -0.003174      -0.014075       0.021220       0.019292      -0.021045       0.005605       0.015440              1.881027       2.283791       0.143830      -0.340288       1.520790      -0.229528       1.838500           0.000004
           19              H       2.925128     -11.605239      21.563936       0.118491       1.253778 0.92631274E+01  0.92575954E+02                                 1.799975                            1.689053      -0.996993       2.405276                    0.998145       3.316596       8.810128       0.530647       1.154942      -0.741152       0.005273      -0.017323       0.034252       0.038744      -0.000062      -0.002890      -0.014312       0.016603       0.023827      -0.019767       0.003852       0.015915              1.870470       1.856092      -0.159151       0.323078       1.575774      -0.395612       2.179543           0.000004
           20              H       0.690864     -11.254777      20.966465       0.111751       1.167098 0.82726280E+01  0.80254228E+02                                 1.697789                            1.578417      -0.929711       2.431845                    0.998438       3.270050       8.517326       0.559050       1.129357      -0.746409      -0.025362      -0.011581       0.025973       0.038104       0.001174      -0.004414      -0.012729       0.015215       0.025056      -0.017981       0.001877       0.016103              1.787439       2.363214       0.086841      -0.206116       1.354926      -0.164491       1.644178           0.000017
           21              H      -4.374676      14.849518      19.042607       0.113980       1.320326 0.10009969E+02  0.10186200E+03                                 1.859367                            1.755738      -0.985588       2.405812                    0.998253       3.346864       8.932091       0.521205       1.154830      -0.742160      -0.013170      -0.022958      -0.026315       0.037323      -0.006153       0.007005       0.016349       0.000568      -0.011993      -0.021406       0.005947       0.015459              1.893775       1.936810       0.098523       0.394610       1.758478       0.351835       1.986036           0.000064
           22              H      -2.226269      14.307266      19.790641       0.112207       1.180083 0.83932662E+01  0.82634808E+02                                 1.779244                            1.641401      -1.025124       2.384014                    0.997776       3.462611       9.422196       0.516826       1.203732      -0.726468       0.019208      -0.030574      -0.017733       0.040227      -0.002793       0.002107       0.014256      -0.006759      -0.004852      -0.014254      -0.001618       0.015872              1.892065       1.997669      -0.595892      -0.116972       2.106686       0.290788       1.571840           0.000081
           23              H       7.411223     -10.178525      22.386057       0.111006       1.119605 0.78309507E+01  0.76067926E+02                                 1.740939                            1.601426      -1.022399       2.385106                    0.997676       3.484487       9.538194       0.513438       1.228091      -0.720041       0.015645       0.022580       0.027954       0.039192      -0.003430       0.002918       0.015426      -0.006807       0.000378      -0.015441      -0.001819       0.017260              1.859165       1.943887       0.255510       0.541442       1.699281       0.397343       1.934328           0.000019
           24              H       5.262817      -9.636273      21.638022       0.114114       1.329982 0.10128590E+02  0.10345373E+03                                 1.874648                            1.770766      -1.001300       2.398227                    0.998099       3.365492       9.021495       0.516541       1.160926      -0.740606      -0.014097       0.029743       0.016834       0.036970      -0.006568       0.007283       0.016002      -0.003079      -0.010953      -0.021025       0.004763       0.016262              1.913253       2.029483      -0.388847      -0.023814       2.076469       0.281468       1.633808           0.000083
           25              H       4.375046      14.354178      19.680706       0.123167       1.134973 0.83045561E+01  0.82126859E+02                                 1.777295                            1.666623      -1.231422       2.295430                    0.995710       3.561013       9.939970       0.493796       1.254266      -0.713939      -0.012741      -0.034676      -0.008146       0.037830       0.002525      -0.002309       0.008325      -0.014623      -0.010430      -0.009980      -0.003307       0.013287              1.868689       1.871970       0.487895      -0.131330       2.177436       0.118712       1.556660           0.000035
           26              H       6.185859      14.116838      18.055584       0.111741       1.242343 0.91566190E+01  0.91144177E+02                                 1.779384                            1.672288      -0.956774       2.418785                    0.998271       3.310962       8.745127       0.537272       1.145298      -0.743547      -0.011532      -0.033016      -0.008588       0.036011       0.006423      -0.012860       0.011023      -0.006628      -0.017890      -0.021966       0.009002       0.012964              1.833332       1.752756       0.385659      -0.065875       2.197196       0.203111       1.550044           0.000037
           27              H      13.924728      -9.796326      21.943928       0.113278       1.202959 0.86472628E+01  0.86003260E+02                                 1.819337                            1.679173      -1.109929       2.344893                    0.996947       3.537913       9.761368       0.503647       1.222766      -0.721682      -0.015513       0.022273       0.028862       0.039620       0.003881      -0.005866       0.012771      -0.014173      -0.006418      -0.015812      -0.000967       0.016779              1.930814       1.916678      -0.191593      -0.576071       1.773759       0.373064       2.102004           0.000018
           28              H       1.951402       8.616881       7.425374       0.106590       1.234597 0.85165678E+01  0.84734001E+02                                 1.876788                            1.681148      -1.277350       2.269764                    0.994527       3.650463      10.211826       0.494692       1.244453      -0.715528       0.024788      -0.001798       0.043958       0.050498      -0.001353       0.013791       0.010548      -0.011949       0.030313      -0.019705      -0.001297       0.021002              2.081657       1.951462      -0.219115       0.607867       1.719593      -0.328457       2.573916           0.000031
           29              H       0.983552      10.667248       6.842242       0.126353       1.115707 0.79761268E+01  0.76686761E+02                                 1.647758                            1.551988      -0.937978       2.435351                    0.998527       3.200765       8.303721       0.562551       1.132443      -0.745785       0.003465       0.027039       0.022677       0.035460      -0.002812       0.011261       0.006877      -0.013288       0.022300      -0.017383       0.002291       0.015092              1.707525       1.397021      -0.155635       0.146730       2.077420       0.202335       1.648133           0.000196
           30              H      -0.349229       9.051477       3.374518       0.125457       1.116510 0.78701447E+01  0.75400813E+02                                 1.647693                            1.540394      -0.924942       2.441616                    0.998621       3.188747       8.252801       0.565459       1.130608      -0.746230      -0.017414       0.001710      -0.031806       0.036301      -0.002439       0.011606       0.006180      -0.012278       0.024453      -0.017120       0.001739       0.015381              1.726788       1.542243      -0.239338       0.379419       1.736978      -0.157162       1.901144           0.000159
           31              H       0.616670       7.002489       3.955260       0.115262       1.226277 0.85662845E+01  0.85018906E+02                                 1.856039                            1.680751      -1.079572       2.375891                    0.996706       3.448731       9.513055       0.499042       1.236647      -0.719469      -0.005659      -0.039391      -0.033496       0.052016      -0.000831       0.013110       0.009865      -0.016851       0.027905      -0.020213       0.000140       0.020073              2.009508       1.571122      -0.063440      -0.005275       2.529717       0.542544       1.927685           0.000076
           32              H       0.101559      12.387847       6.419232       0.111065       1.195968 0.84860406E+01  0.82715298E+02                                 1.717633                            1.593545      -0.856797       2.464761                    0.998891       3.256116       8.455916       0.559977       1.122161      -0.748825       0.017331       0.001488       0.034396       0.038544      -0.004475       0.012078       0.007184      -0.014153       0.025875      -0.019410       0.003317       0.016093              1.812552       1.654449      -0.265580       0.484523       1.730517      -0.205746       2.052690           0.000015
           33              H      -0.973615      14.377503       5.821761       0.118817       1.296140 0.96450347E+01  0.97215769E+02                                 1.839911                            1.725160      -0.902015       2.451095                    0.998757       3.275651       8.692925       0.525155       1.157140      -0.741984       0.003157       0.029472       0.025303       0.038971      -0.005004       0.012196       0.007738      -0.019202       0.019317      -0.021050       0.005565       0.015485              1.887792       1.519774      -0.128626       0.103540       2.298607       0.399692       1.844996           0.000005
           34              H      -2.160047      12.687223       2.334918       0.116629       1.241109 0.91425848E+01  0.91014848E+02                                 1.782829                            1.674162      -0.970064       2.416812                    0.998385       3.302480       8.737404       0.535187       1.149627      -0.742477      -0.018270      -0.000682      -0.034561       0.039099      -0.005359       0.012677       0.007413      -0.012873       0.024089      -0.019929       0.003941       0.015988              1.851830       1.690889      -0.208212       0.473077       1.708327      -0.169642       2.156274           0.000004
           35              H      -1.084873      10.697567       2.932389       0.111721       1.165043 0.82538210E+01  0.80021907E+02                                 1.695528                            1.576394      -0.925708       2.433715                    0.998471       3.266830       8.504788       0.559560       1.129031      -0.746503      -0.002435      -0.027825      -0.026017       0.038171      -0.003867       0.010527       0.008517      -0.013449       0.025029      -0.018051       0.001857       0.016193              1.784884       1.410478      -0.248376       0.086118       2.301877       0.249281       1.642298           0.000014
           36              H      -4.054754      14.623097       4.856247       0.113946       1.312616 0.99378433E+01  0.10093646E+03                                 1.850459                            1.747969      -0.984898       2.406106                    0.998261       3.344217       8.913993       0.523050       1.152940      -0.742530      -0.017321      -0.020050       0.026348       0.037366      -0.004927      -0.013087      -0.012103       0.007239      -0.011960      -0.021425       0.005942       0.015483              1.884459       1.708447       0.020439      -0.198502       1.968933      -0.485456       1.975997           0.000065
           37              H      -5.282133      16.467874       4.108213       0.112328       1.183609 0.84228092E+01  0.82998092E+02                                 1.783218                            1.644680      -1.024637       2.384344                    0.997783       3.462284       9.425251       0.516128       1.204307      -0.726385      -0.035253       0.007914       0.017721       0.040242      -0.000048      -0.012734      -0.006740       0.008779      -0.004913      -0.014258      -0.001611       0.015869              1.896561       2.475830      -0.430783      -0.314432       1.638685       0.013437       1.575168           0.000081
           38              H      -2.310286      17.392311       1.512797       0.111208       1.119598 0.78301676E+01  0.76056687E+02                                 1.740897                            1.601323      -1.021495       2.385669                    0.997688       3.482728       9.532443       0.513478       1.228056      -0.720062       0.016044       0.022253      -0.027975       0.039182      -0.000514      -0.013555      -0.007867       0.009600       0.000377      -0.015404      -0.001836       0.017241              1.859112       1.565872       0.122037      -0.194330       2.077041      -0.642898       1.934422           0.000019
           39              H      -1.082908      15.547535       2.260832       0.114127       1.319746 0.10030678E+02  0.10218113E+03                                 1.861852                            1.759521      -1.001124       2.398309                    0.998101       3.361185       8.991052       0.519488       1.157417      -0.741341       0.032770      -0.003325      -0.016900       0.037021      -0.004218      -0.012678      -0.012177       0.010903      -0.011052      -0.021084       0.004772       0.016313              1.899832       2.297810      -0.284401      -0.270344       1.778081      -0.070442       1.623604           0.000083
           40              H      -7.438317      22.707302       4.218148       0.123305       1.135701 0.83107541E+01  0.82203549E+02                                 1.778257                            1.667429      -1.231041       2.295725                    0.995723       3.559808       9.937563       0.493595       1.254543      -0.713899      -0.028459      -0.023597       0.008135       0.037854       0.006570      -0.008619      -0.000580       0.008224      -0.010449      -0.009997      -0.003299       0.013296              1.869739       1.837928       0.476007      -0.155864       2.213901       0.084241       1.557388           0.000041
           41              H       1.490835      -3.260397       5.843270       0.111984       1.239504 0.91305191E+01  0.90820030E+02                                 1.776761                            1.669971      -0.954816       2.419977                    0.998289       3.307289       8.732484       0.537609       1.145391      -0.743528      -0.027314      -0.021946       0.008600       0.036078       0.007103      -0.014630       0.008434      -0.002926      -0.017878      -0.021926       0.009005       0.012921              1.830529       1.902518       0.438703      -0.212972       2.041195      -0.005672       1.547875           0.000047
           42              H      -4.121084      23.660717       1.954926       0.113497       1.202096 0.86396131E+01  0.85910285E+02                                 1.818778                            1.678684      -1.109459       2.345349                    0.996954       3.535792       9.755342       0.503594       1.223137      -0.721609       0.026160      -0.007189      -0.028891       0.039632       0.007452      -0.013959       0.001260       0.006156      -0.006348      -0.015757      -0.000986       0.016743              1.930200       1.909467      -0.193874      -0.543558       1.779774       0.418589       2.101359           0.000039
           43              H       8.738130      25.218518       3.381688       0.106617       1.234417 0.85149045E+01  0.84713452E+02                                 1.876629                            1.681001      -1.277232       2.269844                    0.994528       3.650141      10.210738       0.494705       1.244478      -0.715523      -0.043305       0.014897      -0.021277       0.050497      -0.001275       0.000720      -0.007940       0.036038      -0.017256      -0.019686      -0.001294       0.020980              2.081487       2.323943      -0.436081       0.581016       1.839973      -0.366361       2.080546           0.000030
           44              H       8.570325      23.971203       5.355733       0.126403       1.116082 0.79792112E+01  0.76721765E+02                                 1.648026                            1.552226      -0.937878       2.435447                    0.998528       3.200246       8.301934       0.562556       1.132352      -0.745820      -0.032416      -0.006550       0.012791       0.035459      -0.001425       0.000113      -0.008880       0.026675      -0.009814      -0.017357       0.002285       0.015071              1.707782       1.902791       0.109609      -0.212744       1.449834      -0.305968       1.770722           0.000195
           45              H      12.607606      23.674549       5.511076       0.125358       1.116942 0.78737794E+01  0.75441739E+02                                 1.647776                            1.540464      -0.925871       2.441065                    0.998611       3.189881       8.255139       0.565622       1.130190      -0.746325       0.030940      -0.011260       0.015256       0.036288      -0.001942       0.001019      -0.008797       0.026268      -0.011420      -0.017102       0.001753       0.015349              1.726900       1.835155      -0.184128       0.228017       1.512551      -0.371433       1.832995           0.000158
           46              H      12.777363      24.920484       3.539420       0.115079       1.227328 0.85750599E+01  0.85124814E+02                                 1.856757                            1.681347      -1.080141       2.375451                    0.996696       3.450296       9.517338       0.499089       1.236258      -0.719551       0.047767       0.009645      -0.018091       0.051981      -0.000421      -0.000644      -0.009598       0.033432      -0.019917      -0.020205       0.000153       0.020052              2.010316       2.417698       0.251789      -0.532632       1.661976      -0.203059       1.951273           0.000074
           47              H       8.398617      22.995705       7.069281       0.111047       1.193622 0.84650437E+01  0.82452541E+02                                 1.714468                            1.590808      -0.856585       2.464844                    0.998893       3.255117       8.447999       0.560911       1.121082      -0.749068      -0.034574       0.010699      -0.013282       0.038552      -0.002709      -0.000058      -0.009939       0.029114      -0.007378      -0.019379       0.003295       0.016085              1.809035       1.954971      -0.243915       0.347190       1.545937      -0.397280       1.926197           0.000013
           48              H       8.306914      21.831179       9.095904       0.118863       1.287618 0.95683180E+01  0.96255820E+02                                 1.831272                            1.717696      -0.901765       2.451267                    0.998760       3.273372       8.680131       0.526534       1.156347      -0.742068      -0.035605      -0.006520       0.014467       0.038981      -0.000819      -0.001727      -0.011879       0.028854      -0.005073      -0.020991       0.005538       0.015453              1.878629       2.221542       0.161709      -0.353347       1.523009      -0.248354       1.891337           0.000008
           49              H      12.346145      21.504168       9.088734       0.116645       1.240125 0.91340547E+01  0.90909568E+02                                 1.781874                            1.673365      -0.970156       2.416772                    0.998385       3.302017       8.735469       0.535317       1.149606      -0.742474       0.034613      -0.010856       0.014575       0.039094      -0.002582       0.000452      -0.009912       0.030186      -0.003294      -0.019919       0.003938       0.015980              1.850803       2.065228      -0.261349       0.350250       1.595200      -0.342697       1.891980           0.000005
           50              H      12.437848      22.668694       7.062111       0.111582       1.166335 0.82647439E+01  0.80149622E+02                                 1.696331                            1.577086      -0.926648       2.433148                    0.998463       3.268181       8.507840       0.559656       1.128529      -0.746630       0.035147       0.004715      -0.014039       0.038140      -0.002219      -0.001386      -0.008362       0.029193      -0.008246      -0.018052       0.001879       0.016173              1.785768       1.924775       0.144987      -0.350750       1.489706      -0.368522       1.942825           0.000013
           51              H      19.763028      -5.033376      11.753456       0.114076       1.317551 0.99846174E+01  0.10154891E+03                                 1.857459                            1.754050      -0.984108       2.406604                    0.998267       3.344649       8.926420       0.521169       1.155537      -0.741979      -0.006267       0.036734       0.002612       0.037356      -0.005728      -0.001989       0.003647      -0.032757       0.023714      -0.021367       0.005910       0.015457              1.891762       1.474040      -0.206830       0.029695       2.418723      -0.163865       1.782523          -0.000043
           52              H      19.913289      -6.116494      13.820707       0.112850       1.178972 0.83836205E+01  0.82526881E+02                                 1.779438                            1.641503      -1.024883       2.384663                    0.997789       3.458800       9.415097       0.516249       1.205266      -0.726142      -0.006405       0.021612       0.033436       0.040325      -0.003787      -0.002927       0.007160      -0.024402       0.006929      -0.014162      -0.001672       0.015834              1.892314       1.390630      -0.086496      -0.070734       1.690010       0.356569       2.596301           0.000106
           53              H      10.849488      17.963644      11.927918       0.111246       1.118474 0.78213975E+01  0.75950989E+02                                 1.739636                            1.600338      -1.022691       2.385126                    0.997679       3.483035       9.532312       0.513673       1.227920      -0.720075       0.006987      -0.038535      -0.000255       0.039164      -0.005803      -0.002796       0.007318      -0.026108       0.006109      -0.015400      -0.001823       0.017223              1.857660       1.362017      -0.170959       0.057817       2.590776      -0.285942       1.620187          -0.000070
           54              H      10.699226      19.046763       9.860667       0.114008       1.329569 0.10123285E+02  0.10337203E+03                                 1.872939                            1.769226      -1.002061       2.397738                    0.998091       3.365761       9.017033       0.517307       1.159515      -0.740931       0.004421      -0.022982      -0.028631       0.036980      -0.005878      -0.000548       0.004916      -0.032550       0.022711      -0.021092       0.004784       0.016309              1.911480       1.449183      -0.043541      -0.060836       1.876006       0.228780       2.409252           0.000071
           55              H      17.600999      -9.196142      19.183610       0.123654       1.134270 0.82980590E+01  0.82052271E+02                                 1.777315                            1.666581      -1.231378       2.295853                    0.995719       3.558000       9.933196       0.493497       1.255185      -0.713759       0.014047       0.033867       0.009592       0.037899       0.002913      -0.001947       0.008829      -0.013654      -0.009094      -0.009967      -0.003336       0.013303              1.868762       1.863089       0.454641      -0.154179       2.229484       0.086295       1.513713           0.000102
           56              H      15.782380      -8.953283      20.799173       0.112114       1.238336 0.91202093E+01  0.90697289E+02                                 1.776132                            1.669412      -0.954138       2.420436                    0.998294       3.306071       8.730003       0.537481       1.145918      -0.743398       0.012499       0.032487       0.009598       0.036108       0.007115      -0.013134       0.010511      -0.008340      -0.012627      -0.021923       0.009012       0.012911              1.829878       1.713945       0.363101      -0.092558       2.241079       0.164384       1.534608           0.000051
           57              H       8.137175      14.893652      17.025544       0.113343       1.203432 0.86514165E+01  0.86055076E+02                                 1.819750                            1.679513      -1.111432       2.344187                    0.996940       3.538881       9.764699       0.503623       1.222675      -0.721694       0.018285      -0.024189      -0.025484       0.039609       0.001944      -0.006738       0.011427      -0.016375      -0.014667      -0.015703      -0.001080       0.016783              1.931344       1.975303      -0.208148      -0.562237       1.768495       0.393160       2.050233          -0.000099
           58              H      11.107061       2.846708      20.517166       0.106658       1.234232 0.85134430E+01  0.84695035E+02                                 1.876426                            1.680848      -1.277285       2.269839                    0.994533       3.649765      10.209357       0.494732       1.244466      -0.715527       0.028493      -0.035866       0.021272       0.050505      -0.012321       0.007741       0.001980      -0.026424      -0.017233      -0.019704      -0.001274       0.020978              2.081234       2.167594      -0.491209       0.538970       1.995835      -0.425559       2.080272           0.000030
           59              H       9.986988       2.272695      18.543121       0.126431       1.116567 0.79834160E+01  0.76771395E+02                                 1.648509                            1.552656      -0.937681       2.435568                    0.998530       3.200006       8.301487       0.562474       1.132382      -0.745824       0.004640      -0.032755      -0.012798       0.035472      -0.009492       0.008425       0.002867      -0.018964      -0.009820      -0.017376       0.002301       0.015075              1.708299       1.431686      -0.057137       0.217652       1.921978       0.302685       1.771232           0.000195
           60              H       8.361552       5.980199      18.387778       0.125343       1.118099 0.78838648E+01  0.75564127E+02                                 1.649199                            1.541696      -0.925765       2.441112                    0.998611       3.190320       8.258246       0.565249       1.130550      -0.746250      -0.020924       0.025429      -0.015255       0.036292      -0.009759       0.008652       0.001983      -0.018001      -0.011422      -0.017121       0.001773       0.015348              1.728457       1.665609      -0.244927       0.426784       1.685089      -0.091269       1.834672           0.000158
           61              H       9.479673       6.555591      20.359434       0.115135       1.227123 0.85734381E+01  0.85105906E+02                                 1.856686                            1.681296      -1.079889       2.375625                    0.996702       3.449926       9.516604       0.499042       1.236416      -0.719517      -0.006808       0.048269       0.018081       0.051992      -0.010835       0.008837       0.003829      -0.025474      -0.019898      -0.020217       0.000166       0.020051              2.010246       1.587634      -0.041613       0.013918       2.491917       0.569828       1.951187           0.000074
           62              H       9.124491       1.785612      16.829573       0.111172       1.192706 0.84576523E+01  0.82365895E+02                                 1.713897                            1.590359      -0.856022       2.465191                    0.998898       3.254151       8.445859       0.560837       1.121430      -0.748980       0.021600      -0.029029       0.013292       0.038548      -0.011242       0.009363       0.003366      -0.019278      -0.007415      -0.019389       0.003297       0.016092              1.808380       1.744093      -0.318000       0.489990       1.755546      -0.194713       1.925502           0.000013
           63              H       8.057104       1.310944      14.802950       0.118873       1.292249 0.96084265E+01  0.96743208E+02                                 1.834935                            1.720819      -0.901816       2.451241                    0.998760       3.272995       8.677847       0.526367       1.155711      -0.742302       0.005713      -0.035761      -0.014449       0.038991      -0.009668       0.010637       0.005623      -0.021424      -0.005082      -0.020998       0.005554       0.015444              1.882521       1.501596      -0.094043       0.116747       2.250737       0.417369       1.895230           0.000006
           64              H       6.402399       5.010170      14.810120       0.116548       1.241481 0.91462165E+01  0.91060071E+02                                 1.783097                            1.674419      -0.970889       2.416327                    0.998378       3.303567       8.740724       0.535182       1.149524      -0.742493      -0.021772       0.029022      -0.014530       0.039082      -0.011488       0.009502       0.002891      -0.020210      -0.003323      -0.019915       0.003944       0.015971              1.852125       1.812974      -0.351323       0.440320       1.850017      -0.216173       1.893384           0.000005
           65              H       7.469786       5.484838      16.836743       0.111610       1.165667 0.82593323E+01  0.80088160E+02                                 1.696002                            1.576809      -0.926361       2.433290                    0.998467       3.268199       8.508844       0.559549       1.128872      -0.746535      -0.007263       0.034716       0.014052       0.038149      -0.010888       0.007429       0.004096      -0.019924      -0.008277      -0.018052       0.001880       0.016172              1.785426       1.446713      -0.023904       0.230514       1.967089       0.453380       1.942476           0.000013
           66              H       8.180026       3.157082      12.145398       0.113959       1.313077 0.99415689E+01  0.10097935E+03                                 1.850595                            1.748062      -0.984944       2.406076                    0.998262       3.344169       8.912814       0.523165       1.152630      -0.742612       0.036755       0.006316      -0.002594       0.037384       0.005869      -0.003999       0.000717       0.032771       0.023516      -0.021391       0.005970       0.015421              1.884621       2.433157       0.135184       0.163465       1.444588       0.026471       1.776119           0.000068
           67              H       7.108737       2.937676      10.078147       0.112346       1.180985 0.84004479E+01  0.82721632E+02                                 1.780210                            1.642169      -1.024768       2.384296                    0.997781       3.461532       9.419594       0.516684       1.203829      -0.726467       0.022486       0.001100      -0.033355       0.040242       0.004727      -0.007690       0.000407       0.023893       0.006980      -0.014246      -0.001607       0.015853              1.893151       1.711936       0.026823      -0.359872       1.370062      -0.052151       2.597456           0.000083
           68              H       3.563199       2.418891      11.970936       0.111218       1.118307 0.78194150E+01  0.75924493E+02                                 1.739254                            1.599970      -1.021887       2.385496                    0.997684       3.482389       9.529092       0.513828       1.227667      -0.720135      -0.038680      -0.006278       0.000257       0.039187       0.003695      -0.007834       0.000222       0.027587       0.006045      -0.015388      -0.001834       0.017222              1.857244       2.561178       0.253152       0.288674       1.390819       0.040773       1.619736           0.000021
           69              H       4.634489       2.638298      14.038187       0.114075       1.321656 0.10048486E+02  0.10240670E+03                                 1.863674                            1.761113      -1.001605       2.398005                    0.998098       3.362493       8.996136       0.519246       1.157458      -0.741343      -0.023179      -0.003517       0.028675       0.037039       0.005638      -0.004842      -0.001110       0.032578       0.022972      -0.021069       0.004803       0.016266              1.901757       1.846689       0.099476      -0.234076       1.463165      -0.018705       2.395417           0.000084
           70              H       4.975896      -0.269015       4.715244       0.123379       1.133723 0.82929269E+01  0.81982325E+02                                 1.775996                            1.665471      -1.230562       2.296018                    0.995726       3.558347       9.930423       0.493965       1.254289      -0.713943       0.027240       0.024470      -0.009638       0.037864       0.006559      -0.008956      -0.001097       0.006942      -0.009140      -0.009965      -0.003322       0.013287              1.867240       1.901493       0.468065      -0.132661       2.187500       0.116392       1.512726           0.000042
           71              H      -3.945450      25.693164       3.099681       0.112069       1.239843 0.91333486E+01  0.90855944E+02                                 1.777342                            1.670458      -0.954049       2.420433                    0.998298       3.306279       8.730420       0.537416       1.145704      -0.743472       0.026453       0.022572      -0.009669       0.036094       0.008140      -0.014289       0.008888      -0.002457      -0.012522      -0.021915       0.009005       0.012910              1.831161       1.955768       0.448590      -0.186095       2.002149       0.032453       1.535565           0.000047
           72              H       1.572805      -1.161721       6.873310       0.113460       1.201911 0.86376319E+01  0.85880851E+02                                 1.818100                            1.678103      -1.109399       2.345331                    0.996952       3.535612       9.752509       0.503884       1.222571      -0.721733      -0.028911       0.009143       0.025544       0.039648       0.006675      -0.013008       0.002604       0.010187      -0.014688      -0.015746      -0.000987       0.016733              1.929459       1.920540      -0.226565      -0.557386       1.819578       0.398370       2.048259           0.000040
           73              H     -12.039469       5.011633      23.530812       0.106652       1.234215 0.85132187E+01  0.84692541E+02                                 1.876443                            1.680850      -1.277116       2.269931                    0.994530       3.649759      10.209441       0.494720       1.244501      -0.715520      -0.009958      -0.049463       0.002242       0.050505      -0.005970       0.000331      -0.000677      -0.018791      -0.059011      -0.019685      -0.001296       0.020981              2.081262       1.882609       0.565143      -0.045437       2.778474      -0.108473       1.582703           0.000030
           74              H      -9.783741       5.631159      23.437606       0.126422       1.115831 0.79769143E+01  0.76693543E+02                                 1.647733                            1.551968      -0.937609       2.435596                    0.998531       3.199805       8.300240       0.562627       1.132300      -0.745835       0.024335      -0.025790       0.000698       0.035466      -0.003352      -0.000355      -0.001368      -0.010866      -0.051861      -0.017359       0.002286       0.015073              1.707466       2.099417      -0.169351      -0.009418       1.758088      -0.015465       1.264892           0.000195
           75              H     -10.862807       9.531833      23.258365       0.125433       1.116276 0.78678896E+01  0.75370459E+02                                 1.647085                            1.539865      -0.925185       2.441472                    0.998617       3.188710       8.251029       0.565750       1.130156      -0.746338       0.007436       0.035473      -0.002164       0.036309      -0.002667      -0.000725      -0.001512      -0.012520      -0.050973      -0.017101       0.001745       0.015355              1.726128       1.864999       0.300193      -0.029108       2.042843      -0.058476       1.270541           0.000157
           76              H     -13.116583       8.915067      23.351570       0.115172       1.226686 0.85695459E+01  0.85056429E+02                                 1.856153                            1.680842      -1.079681       2.375756                    0.996703       3.449191       9.513538       0.499148       1.236310      -0.719543      -0.035248       0.038229      -0.000727       0.052004      -0.006579      -0.001548      -0.001269      -0.015161      -0.060045      -0.020203       0.000148       0.020055              2.009620       2.463187      -0.570507       0.038454       2.007686      -0.037576       1.557987           0.000074
           77              H      -7.867543       6.126505      23.449556       0.111096       1.193227 0.84615391E+01  0.82409416E+02                                 1.714063                            1.590459      -0.856332       2.465009                    0.998896       3.254488       8.445753       0.560986       1.121055      -0.749077      -0.004370      -0.038225       0.002601       0.038562      -0.002867       0.000542      -0.002319      -0.011263      -0.057641      -0.019374       0.003288       0.016087              1.808589       1.884571       0.397775      -0.019492       2.244504      -0.046808       1.296693           0.000012
           78              H      -5.633279       6.819161      23.454335       0.118837       1.287605 0.95681860E+01  0.96253469E+02                                 1.831190                            1.717628      -0.901769       2.451240                    0.998760       3.273439       8.680059       0.526574       1.156272      -0.742085       0.026740      -0.028319       0.001562       0.038980      -0.003869      -0.000221      -0.001738      -0.006149      -0.062713      -0.020998       0.005545       0.015453              1.878538       2.280359      -0.365973       0.045496       1.955299      -0.022760       1.399958           0.000000
           79              H      -6.831376      10.679821      23.167549       0.116639       1.240051 0.91333526E+01  0.90900504E+02                                 1.781776                            1.673280      -0.970004       2.416838                    0.998386       3.301918       8.735004       0.535343       1.149578      -0.742481       0.005451       0.038655      -0.002166       0.039097      -0.002324       0.001489      -0.001630      -0.011066      -0.059313      -0.019925       0.003938       0.015987              1.850679       1.836129       0.352967      -0.023319       2.343362      -0.062583       1.372545           0.000003
           80              H      -9.065640       9.987164      23.162769       0.111683       1.165466 0.82570625E+01  0.80055564E+02                                 1.695438                            1.576319      -0.925947       2.433579                    0.998469       3.266741       8.502722       0.559817       1.128480      -0.746647      -0.025415       0.028317      -0.002979       0.038166      -0.004514       0.001210      -0.002361      -0.010854      -0.053507      -0.018045       0.001865       0.016180              1.784767       2.358750      -0.222171       0.027838       1.712279      -0.042952       1.283271           0.000013
           81              H       5.381838      22.864572       1.517577       0.113952       1.318971 0.99982766E+01  0.10172481E+03                                 1.858913                            1.755335      -0.985098       2.406020                    0.998257       3.346797       8.934416       0.520929       1.155649      -0.741944      -0.013105      -0.011302       0.033082       0.037335       0.009119       0.001859      -0.005671       0.018958       0.043360      -0.021370       0.005911       0.015459              1.893310       1.936311       0.292379      -0.282568       1.624140      -0.274355       2.119480           0.000062
           82              H       7.530246      23.783516       1.613173       0.112321       1.180952 0.84009320E+01  0.82734851E+02                                 1.780838                            1.642737      -1.024911       2.384203                    0.997779       3.462316       9.424910       0.516304       1.204591      -0.726289       0.019214      -0.000042       0.035347       0.040232       0.003230       0.001375      -0.004576       0.009959       0.045274      -0.014259      -0.001610       0.015869              1.893837       1.999537       0.196920       0.575377       1.454861       0.086311       2.227113           0.000080
           83              H      -2.345302      10.678425      21.520918       0.111197       1.118361 0.78201996E+01  0.75934585E+02                                 1.739358                            1.600098      -1.021663       2.385584                    0.997686       3.482543       9.529902       0.513781       1.227740      -0.720119       0.015630       0.012949      -0.033513       0.039180       0.004217       0.001510      -0.006290       0.008934       0.047653      -0.015398      -0.001839       0.017238              1.857320       1.941694       0.340525      -0.491209       1.530134      -0.300030       2.100131           0.000019
           84              H      -4.493710       9.759482      21.425323       0.114122       1.328071 0.10108731E+02  0.10318347E+03                                 1.871339                            1.767802      -1.001300       2.398219                    0.998100       3.363715       9.009002       0.517596       1.159317      -0.740983      -0.014042      -0.000259      -0.034233       0.037002       0.009624       0.002111      -0.004946       0.016005       0.046518      -0.021059       0.004760       0.016299              1.909779       2.025486       0.173225       0.347825       1.498461       0.050799       2.205390           0.000081
           85              H      14.131561      23.664854       1.627512       0.123332       1.135337 0.83074246E+01  0.82161727E+02                                 1.777799                            1.667032      -1.231009       2.295760                    0.995720       3.559422       9.935688       0.493685       1.254448      -0.713918      -0.012758       0.010308       0.034114       0.037852      -0.003255      -0.001009       0.001288       0.001978       0.039446      -0.009984      -0.003323       0.013308              1.869241       1.872447      -0.357833      -0.357106       1.609444       0.209612       2.125833           0.000040
           86              H      15.942388      22.376136       2.645603       0.112004       1.238849 0.91247620E+01  0.90750055E+02                                 1.776234                            1.669517      -0.954822       2.419983                    0.998288       3.306929       8.731425       0.537637       1.145490      -0.743499      -0.011580       0.009091       0.032930       0.036072      -0.014322       0.000840      -0.000168       0.012077       0.038318      -0.021932       0.008991       0.012942              1.829968       1.749537      -0.249138      -0.300261       1.533393       0.178226       2.206974           0.000045
           87              H       4.168201      10.104430      21.410983       0.113458       1.201775 0.86363079E+01  0.85862222E+02                                 1.817748                            1.677807      -1.109208       2.345409                    0.996955       3.535371       9.750727       0.504017       1.222326      -0.721788      -0.015506       0.013899      -0.033742       0.039650      -0.006962      -0.000401      -0.001911       0.004589       0.049823      -0.015733      -0.001009       0.016742              1.929053       1.914892      -0.402526       0.453416       1.695395      -0.328274       2.176871           0.000038
           88              H      11.708066      15.920178      12.723750       0.106603       1.235054 0.85204484E+01  0.84782639E+02                                 1.877235                            1.681508      -1.278234       2.269264                    0.994527       3.651393      10.215179       0.494646       1.244419      -0.715530       0.024763       0.038916      -0.020440       0.050452       0.012587      -0.005720      -0.009235      -0.009717       0.037125      -0.019689      -0.001298       0.020987              2.082225       1.951986       0.636251      -0.114195       2.645570      -0.205754       1.649118           0.000017
           89              H      10.740195      14.389973      11.239631       0.126324       1.117415 0.79911786E+01  0.76866296E+02                                 1.649452                            1.553489      -0.975914       2.417727                    0.998379       3.201561       8.307173       0.562269       1.132497      -0.745790       0.003453       0.006128      -0.034745       0.035450       0.011177      -0.003179      -0.005369      -0.010722       0.029987      -0.017395       0.002326       0.015069              1.709335       1.398341       0.205234       0.061480       1.581868       0.084795       2.147797          -0.000039
           90              H       9.407456      12.194751      14.372771       0.125324       1.118205 0.78849759E+01  0.75578040E+02                                 1.649353                            1.541846      -0.925915       2.441024                    0.998609       3.190569       8.259283       0.565195       1.130610      -0.746234      -0.017437      -0.028364       0.014410       0.036280       0.011268      -0.003684      -0.005680      -0.011465       0.026865      -0.017121       0.001781       0.015340              1.728615       1.543761       0.448968       0.017641       1.998446       0.007608       1.643639          -0.000133
           91              H      10.373375      13.722196      15.856890       0.115332       1.227230 0.85742707E+01  0.85119638E+02                                 1.857083                            1.681587      -1.081786       2.374856                    0.996691       3.450166       9.518814       0.498885       1.236724      -0.719444      -0.005681      -0.009231       0.050890       0.052031       0.011777      -0.005849      -0.007337      -0.012487       0.041054      -0.020221       0.000136       0.020086              2.010754       1.571962       0.027206       0.057669       1.609182      -0.010448       2.851119           0.000009
           92              H       9.858185      13.163324       9.961042       0.111140       1.193317 0.84631455E+01  0.82434887E+02                                 1.714659                            1.591012      -0.856483       2.464936                    0.998894       3.255102       8.449830       0.560635       1.121621      -0.748929       0.017339       0.029031      -0.018476       0.038533       0.012674      -0.002173      -0.006127      -0.012311       0.031384      -0.019390       0.003302       0.016088              1.809241       1.651567       0.550773      -0.012220       2.146003      -0.036526       1.630154          -0.000002
           93              H       8.782993      11.651057       8.536671       0.118825       1.292804 0.96136909E+01  0.96810617E+02                                 1.835542                            1.721353      -0.902126       2.451048                    0.998757       3.273785       8.680924       0.526250       1.155796      -0.742280       0.003152       0.007174      -0.038187       0.038983       0.013013      -0.001738      -0.003855      -0.012518       0.039347      -0.021008       0.005563       0.015445              1.883173       1.516565       0.153354       0.059380       1.608669      -0.003458       2.524285          -0.000003
           94              H       7.596603       9.476533      11.743897       0.116509       1.241836 0.91495232E+01  0.91101609E+02                                 1.783453                            1.674733      -0.971157       2.416161                    0.998375       3.304140       8.742774       0.535124       1.149539      -0.742488      -0.018278      -0.029553       0.017870       0.039074       0.013659      -0.001704      -0.006117      -0.010660       0.030688      -0.019921       0.003949       0.015972              1.852509       1.691470       0.514077      -0.056172       2.192075      -0.109073       1.673981          -0.000005
           95              H       8.671796      10.988800      13.168269       0.111631       1.165685 0.82595417E+01  0.80091424E+02                                 1.696085                            1.576880      -0.926482       2.433245                    0.998466       3.268251       8.509297       0.559504       1.128945      -0.746516      -0.002454      -0.008573       0.037092       0.038149       0.011057      -0.001917      -0.006746      -0.010415       0.034077      -0.018046       0.001875       0.016171              1.785523       1.410936       0.198929       0.172200       1.591919       0.161190       2.353715          -0.000015
           96              H       5.701857      10.692103       8.806728       0.113948       1.313283 0.99435725E+01  0.10100516E+03                                 1.850812                            1.748257      -0.985114       2.405984                    0.998261       3.344451       8.913913       0.523125       1.152655      -0.742605      -0.017338       0.032850       0.004169       0.037378      -0.008837       0.010802       0.007089      -0.001513      -0.037935      -0.021392       0.005972       0.015420              1.884841       1.708782      -0.182232       0.081582       2.395183       0.239741       1.550559           0.000069
           97              H       4.474462       9.121887       7.583106       0.112344       1.180820 0.83989073E+01  0.82701348E+02                                 1.779926                            1.641927      -1.024644       2.384352                    0.997782       3.461204       9.417919       0.516773       1.203694      -0.726499      -0.035240       0.011392      -0.015743       0.040243      -0.011001       0.006414       0.002528       0.001494      -0.026670      -0.014244      -0.001608       0.015852              1.892831       2.470317      -0.056766       0.528606       1.576676       0.020713       1.631500           0.000084
           98              H       7.446316       6.411977       8.080203       0.111174       1.118512 0.78211782E+01  0.75945452E+02                                 1.739410                            1.600105      -1.022020       2.385389                    0.997682       3.482760       9.530167       0.513831       1.227598      -0.720150       0.016055      -0.035338      -0.005313       0.039176      -0.011482       0.007211       0.001790      -0.000953      -0.031198      -0.015389      -0.001831       0.017221              1.857418       1.564609      -0.228921      -0.008494       2.524148       0.382682       1.483495           0.000022
           99              H       8.673710       7.982193       9.303824       0.114047       1.322104 0.10052873E+02  0.10246349E+03                                 1.864152                            1.761543      -1.001936       2.397818                    0.998094       3.363129       8.998625       0.519158       1.157517      -0.741327       0.032788      -0.012980       0.011298       0.037030      -0.008842       0.010000       0.006146       0.000422      -0.042401      -0.021071       0.004807       0.016264              1.902255       2.300986      -0.092068       0.382224       1.725338       0.102376       1.680441           0.000089
          100              H       2.318206       6.097328       2.124608       0.123000       1.135654 0.83111001E+01  0.82209935E+02                                 1.778144                            1.667383      -1.231843       2.295108                    0.995703       3.562938       9.947313       0.493625       1.254421      -0.713898      -0.028434       0.018843       0.016314       0.037811      -0.010748      -0.001372       0.000790       0.008538      -0.009346      -0.010010      -0.003265       0.013275              1.869633       1.837653      -0.372782      -0.334109       1.648401       0.242013       2.122845           0.000044
          101              H      -8.265660      -7.107091      23.800869       0.111473       1.245555 0.91870993E+01  0.91533931E+02                                 1.783309                            1.675749      -0.958561       2.417687                    0.998254       3.315606       8.764763       0.536329       1.146228      -0.743313      -0.027256       0.018389       0.014574       0.035964      -0.016269       0.001247       0.000263       0.012233       0.027613      -0.022011       0.009028       0.012983              1.837498       1.909751      -0.406017      -0.274851       1.682100       0.217587       1.920643           0.000081
          102              H       5.635442       3.660615       2.430513       0.113049       1.204546 0.86615839E+01  0.86182271E+02                                 1.820904                            1.680525      -1.111054       2.344139                    0.996932       3.541127       9.772655       0.503456       1.222712      -0.721682       0.026152      -0.021378       0.020649       0.039590      -0.015884       0.000516      -0.000566       0.007426      -0.002632      -0.015874      -0.000909       0.016783              1.932600       1.911718      -0.374355       0.440374       1.660268      -0.349095       2.225814           0.000045
          103              H      18.494629       4.117307       0.368042       0.106645       1.234171 0.85126449E+01  0.84683191E+02                                 1.876185                            1.680628      -1.277085       2.269924                    0.994536       3.649537      10.207728       0.494839       1.244256      -0.715574      -0.043322      -0.025875      -0.002285       0.050513       0.001267       0.000754      -0.000090       0.022113      -0.059013      -0.019686      -0.001293       0.020978              2.080975       2.323443       0.720981       0.087145       2.336968       0.078965       1.582513           0.000030
          104              H      18.326825       6.450539       0.461248       0.126405       1.115319 0.79724454E+01  0.76640037E+02                                 1.647172                            1.551477      -0.937481       2.435642                    0.998531       3.199805       8.299739       0.562745       1.132219      -0.745846      -0.032436       0.014352      -0.000733       0.035477       0.000804       0.001181       0.000808       0.012677      -0.051873      -0.017365       0.002283       0.015081              1.706862       1.901792      -0.238810       0.011450       1.954248       0.014033       1.264546           0.000195
          105              H      22.364109       6.733398       0.640489       0.125411       1.116638 0.78708856E+01  0.75405144E+02                                 1.647359                            1.540101      -0.925314       2.441404                    0.998615       3.188803       8.251171       0.565748       1.130071      -0.746363       0.030962       0.018856       0.002105       0.036313       0.001861       0.001169       0.001196       0.013074      -0.050976      -0.017102       0.001754       0.015347              1.726434       1.834691       0.289480       0.045437       2.073892       0.046951       1.270719           0.000158
          106              H      22.533864       4.402926       0.547284       0.115137       1.226909 0.85714771E+01  0.85080238E+02                                 1.856349                            1.681010      -1.079824       2.375671                    0.996702       3.449556       9.514749       0.499134       1.236278      -0.719549       0.047790      -0.020485       0.000662       0.052000      -0.000355       0.000704       0.001882       0.020058      -0.060056      -0.020208       0.000152       0.020056              2.009840       2.417125      -0.586965       0.048236       2.054256      -0.023729       1.558139           0.000074
          107              H      18.155117       8.422264       0.449298       0.111181       1.192061 0.84514221E+01  0.82287061E+02                                 1.712912                            1.589460      -0.856249       2.465072                    0.998897       3.253916       8.443312       0.561182       1.120987      -0.749081      -0.034563      -0.016846      -0.002614       0.038538       0.001315       0.002344       0.000289       0.012361      -0.057600      -0.019358       0.003281       0.016077              1.807320       1.953143       0.422084       0.037608       2.172838       0.033960       1.295979           0.000013
          108              H      18.063414      10.759634       0.444519       0.118862       1.286820 0.95606345E+01  0.96156827E+02                                 1.830253                            1.716787      -0.901637       2.451330                    0.998761       3.272807       8.676951       0.526787       1.156053      -0.742134      -0.035601       0.015784      -0.001570       0.038975      -0.001078       0.001548       0.000835       0.009628      -0.062708      -0.020998       0.005556       0.015442              1.877547       2.220305      -0.386480       0.036603       2.012983      -0.035264       1.399352           0.000002
          109              H      22.102648      10.916933       0.731305       0.118880       1.250528 0.92328962E+01  0.92194707E+02                                 1.796696                            1.686182      -0.994811       2.406683                    0.998169       3.311303       8.791132       0.531173       1.154788      -0.741206       0.034416       0.017810       0.002088       0.038807       0.001571       0.001982      -0.000877       0.011639      -0.058696      -0.019716       0.003809       0.015908              1.866865       2.084201       0.440176       0.051934       2.134432       0.043441       1.381963           0.000003
          110              H      22.194352       8.579563       0.736085       0.111800       1.164915 0.82527829E+01  0.80003519E+02                                 1.694828                            1.575880      -0.927213       2.433146                    0.998456       3.266133       8.500515       0.559912       1.128437      -0.746656       0.035208      -0.014420       0.002919       0.038159      -0.000040       0.002599      -0.000333       0.014023      -0.053361      -0.017992       0.001887       0.016105              1.784065       1.922674      -0.375628       0.049705       2.146610      -0.011903       1.282911           0.000013
          111              H      10.006514      -1.102243      22.381277       0.114016       1.318823 0.99951129E+01  0.10166772E+03                                 1.857541                            1.754103      -0.984459       2.406386                    0.998264       3.344920       8.923476       0.521624       1.154393      -0.742269      -0.006264      -0.016153      -0.033088       0.037349       0.001142       0.005984       0.000175      -0.026273       0.043344      -0.021405       0.005943       0.015461              1.891869       1.474094       0.129139       0.164317       2.083601       0.357541       2.117912           0.000063
          112              H      10.156774       1.229607      22.285681       0.112340       1.179477 0.83879213E+01  0.82569081E+02                                 1.778680                            1.640920      -1.024742       2.384308                    0.997782       3.461348       9.418029       0.516882       1.203793      -0.726458      -0.006445       0.018095      -0.035363       0.040243      -0.000625       0.004797       0.000249      -0.011746       0.045238      -0.014233      -0.001634       0.015867              1.891382       1.390183      -0.017994       0.110198       2.059869      -0.570073       2.224094           0.000081
          113              H      20.606013      15.146016       2.377936       0.111118       1.119172 0.78272870E+01  0.76023993E+02                                 1.740567                            1.601116      -1.022225       2.385277                    0.997680       3.483618       9.535517       0.513453       1.228190      -0.720021       0.006981       0.019072       0.033537       0.039207       0.000480       0.006462       0.000686      -0.012276       0.047679      -0.015426      -0.001831       0.017258              1.858708       1.362606       0.135674       0.119246       2.111800       0.563795       2.101717           0.000019
          114              H      20.455753      12.814166       2.473531       0.114079       1.329608 0.10124695E+02  0.10340127E+03                                 1.874082                            1.770252      -1.000717       2.398472                    0.998104       3.365018       9.018893       0.516705       1.160699      -0.740662       0.004436      -0.013339       0.034202       0.036979       0.002422       0.005369      -0.000259      -0.024545       0.046425      -0.021036       0.004766       0.016270              1.912650       1.449868      -0.030988       0.068171       2.079173      -0.345627       2.208909           0.000082
          115              H       7.844483       7.413841      22.271342       0.123366       1.133961 0.82950114E+01  0.82007581E+02                                 1.776194                            1.665639      -1.230764       2.295908                    0.995720       3.558621       9.931270       0.493961       1.254227      -0.713956       0.013979      -0.008583      -0.034122       0.037860      -0.003132      -0.001541       0.000546       0.002542       0.039397      -0.009954      -0.003338       0.013291              1.867461       1.861746      -0.360385      -0.316196       1.616893       0.266433       2.123744           0.000040
          116              H       6.025851       8.691520      21.253251       0.112030       1.239474 0.91295510E+01  0.90802658E+02                                 1.776364                            1.669604      -0.954443       2.420190                    0.998294       3.306254       8.727704       0.537834       1.145009      -0.743634       0.012448      -0.007870      -0.032934       0.036077      -0.014918       0.000444      -0.000729       0.008604       0.038295      -0.021911       0.008977       0.012934              1.830109       1.714075      -0.261714      -0.268203       1.569013       0.223764       2.207239           0.000046
          117              H      17.893702      21.095686       2.487871       0.113441       1.202037 0.86389163E+01  0.85899474E+02                                 1.818473                            1.678417      -1.109403       2.345305                    0.996954       3.536040       9.755008       0.503736       1.222846      -0.721670       0.018261      -0.010013       0.033732       0.039643      -0.006867       0.001686       0.001039       0.005204       0.049857      -0.015755      -0.001002       0.016756              1.929874       1.973664      -0.382329       0.460937       1.638125      -0.318257       2.177831           0.000038
          118              H       1.350398       2.547204      11.175104       0.106555       1.234698 0.85173152E+01  0.84742962E+02                                 1.876858                            1.681196      -1.277283       2.269774                    0.994526       3.650629      10.212251       0.494698       1.244414      -0.715536       0.028480       0.036349       0.020425       0.050493       0.012861       0.006813       0.008479      -0.008334       0.037071      -0.019707      -0.001296       0.021003              2.081776       2.168131       0.712653       0.155832       2.428443       0.176160       1.648756           0.000032
          119              H       0.230344       1.124651      12.659223       0.126394       1.115726 0.79763785E+01  0.76690920E+02                                 1.647879                            1.552093      -0.975781       2.417855                    0.998381       3.200841       8.304414       0.562480       1.132560      -0.745755       0.004610       0.005281       0.034761       0.035461       0.012038       0.004021       0.004814      -0.005691       0.030011      -0.017373       0.002280       0.015093              1.707669       1.431216       0.217005      -0.059445       1.546329      -0.086200       2.145462           0.000196
          120              H      -1.395134      -0.863661       9.526083       0.125348       1.117743 0.78810922E+01  0.75533997E+02                                 1.649035                            1.541553      -0.926394       2.440795                    0.998608       3.190962       8.260816       0.565182       1.130737      -0.746188      -0.020922      -0.025909      -0.014362       0.036266       0.012373       0.004154       0.005391      -0.005246       0.026854      -0.017125       0.001748       0.015377              1.728312       1.665425       0.491984      -0.001393       1.876132      -0.019296       1.643378           0.000159
          121              H      -0.277032       0.556133       8.041964       0.115057       1.227536 0.85770581E+01  0.85151121E+02                                 1.857100                            1.681644      -1.080315       2.375346                    0.996694       3.450777       9.519578       0.498991       1.236407      -0.719516      -0.006839      -0.008459      -0.050818       0.051969       0.013082       0.004974       0.007933      -0.005132       0.041064      -0.020222       0.000151       0.020072              2.010747       1.587984       0.032905       0.029036       1.593253      -0.050921       2.851003           0.000076
          122              H      -0.632135      -0.115771      13.937812       0.110935       1.196840 0.84937096E+01  0.82809660E+02                                 1.718517                            1.594298      -0.857302       2.464412                    0.998884       3.257561       8.460975       0.559822       1.122207      -0.748809       0.021597       0.025993       0.018500       0.038527       0.013758       0.005055       0.004075      -0.006376       0.031405      -0.019428       0.003333       0.016095              1.813560       1.748975       0.586001       0.030412       2.057986       0.023712       1.633718           0.000015
          123              H      -1.699504      -1.633530      15.362183       0.118889       1.296613 0.96497910E+01  0.97280086E+02                                 1.840759                            1.725909      -0.902360       2.450998                    0.998755       3.275998       8.695859       0.524869       1.157575      -0.741881       0.005678       0.005309       0.038182       0.038965       0.014082       0.003071       0.002962      -0.006646       0.039323      -0.021032       0.005552       0.015480              1.888689       1.505819       0.148974       0.023089       1.627583      -0.055148       2.532663           0.000006
          124              H      -3.354252      -3.476965      12.154957       0.116563       1.242915 0.91598644E+01  0.91235985E+02                                 1.785012                            1.676099      -0.971867       2.415883                    0.998369       3.305256       8.749002       0.534672       1.150116      -0.742349      -0.021781      -0.027114      -0.017784       0.039062       0.013968       0.005210       0.003658      -0.008912       0.030691      -0.019922       0.003934       0.015988              1.854214       1.814949       0.557947       0.084152       2.072214       0.089345       1.675480           0.000004
          125              H      -2.286883      -1.959205      10.730585       0.111456       1.167181 0.82727807E+01  0.80254977E+02                                 1.697810                            1.578351      -0.927384       2.432674                    0.998456       3.270502       8.518082       0.559112       1.129241      -0.746438      -0.007278      -0.005186      -0.037056       0.038118       0.011903       0.005722       0.004058      -0.005818       0.034106      -0.018082       0.001895       0.016187              1.787486       1.448164       0.212000      -0.094809       1.557703      -0.216550       2.356593           0.000013
          126              H      -1.576585      -4.858110      15.092126       0.113559       1.316355 0.99738912E+01  0.10140014E+03                                 1.854311                            1.751394      -0.987096       2.404691                    0.998238       3.349785       8.934803       0.522393       1.153279      -0.742432       0.036680      -0.005442      -0.004112       0.037309      -0.006469      -0.003045      -0.012618       0.012216      -0.038171      -0.021489       0.005978       0.015511              1.888484       2.438482       0.074295      -0.199454       1.673686      -0.157409       1.553285           0.000073
          127              H      -2.647858      -6.538687      16.315748       0.112394       1.184287 0.84293539E+01  0.83085795E+02                                 1.784465                            1.645745      -1.026693       2.383365                    0.997767       3.464300       9.434683       0.515717       1.204931      -0.726229       0.022414      -0.029456       0.015782       0.040239      -0.009045      -0.000255      -0.006888       0.012692      -0.026682      -0.014256      -0.001618       0.015875              1.898021       1.715953      -0.326242       0.157268       2.342471      -0.507557       1.635640           0.000076
          128              H      -6.193402      -4.640096      15.818651       0.111219       1.120318 0.78368350E+01  0.76142955E+02                                 1.742049                            1.602303      -1.023827       2.384487                    0.997670       3.485136       9.542553       0.513141       1.228513      -0.719945      -0.038650       0.003287       0.005410       0.039165      -0.008654       0.000716      -0.007408       0.015194      -0.031193      -0.015407      -0.001839       0.017245              1.860492       2.566221       0.123903      -0.364671       1.529591      -0.119938       1.485664           0.000018
          129              H      -5.122129      -2.959519      14.595030       0.113664       1.324393 0.10075680E+02  0.10276173E+03                                 1.866642                            1.763782      -1.003828       2.396580                    0.998071       3.368074       9.016917       0.518683       1.157836      -0.741222      -0.023168       0.026501      -0.011227       0.036947      -0.007011      -0.002507      -0.011480       0.010961      -0.042654      -0.021156       0.004819       0.016338              1.904871       1.849697      -0.252851       0.030823       2.182278      -0.395322       1.682637           0.000089
          130              H      -4.780626      -9.579700      21.774246       0.123335       1.136704 0.83204579E+01  0.82329189E+02                                 1.779676                            1.668666      -1.233199       2.294563                    0.995713       3.562895       9.950201       0.493261       1.254940      -0.713794       0.027211      -0.020469      -0.016456       0.037818      -0.011081      -0.001182       0.000987       0.006895      -0.009637      -0.010000      -0.003354       0.013353              1.871393       1.905525      -0.349948      -0.340181       1.583610       0.234745       2.125044           0.000059
          131              H       5.811046       3.635757       0.097985       0.111925       1.241041 0.91454100E+01  0.91014122E+02                                 1.778963                            1.671910      -0.955945       2.419406                    0.998278       3.309774       8.744048       0.536966       1.146182      -0.743327       0.026432      -0.019567      -0.014817       0.036070      -0.016435       0.000089      -0.001176       0.010908       0.027551      -0.021934       0.009053       0.012882              1.832886       1.957534      -0.385881      -0.295770       1.625461       0.185982       1.915663           0.000047
          132              H      -8.183721      -7.264410      21.468341       0.113410       1.203491 0.86525864E+01  0.86080955E+02                                 1.820892                            1.680469      -1.111384       2.344314                    0.996937       3.539578       9.771632       0.503035       1.223901      -0.721418      -0.028798       0.017518      -0.020742       0.039578      -0.014592       0.000731      -0.000326       0.014149      -0.003018      -0.015714      -0.001041       0.016755              1.932660       1.923530      -0.370239       0.476078       1.648443      -0.298947       2.226007           0.000041
          133              H       7.473623       4.074604       7.793416       0.106595       1.234560 0.85162332E+01  0.84729749E+02                                 1.876744                            1.681110      -1.277316       2.269783                    0.994528       3.650381      10.211505       0.494700       1.244446      -0.715530      -0.009958       0.026698       0.041691       0.050498       0.003287       0.005009       0.017196       0.009821       0.026792      -0.019706      -0.001296       0.021002              2.081605       1.883020      -0.321989      -0.466830       1.975855       0.572103       2.385939           0.000031
          134              H       9.729344       3.684118       7.303490       0.126359       1.115656 0.79756444E+01  0.76680777E+02                                 1.647692                            1.551930      -0.937928       2.435381                    0.998528       3.200661       8.303313       0.562568       1.132426      -0.745790       0.024338       0.013518       0.021963       0.035461       0.001371       0.003088       0.014285       0.011485       0.015149      -0.017381       0.002289       0.015092              1.707452       2.099533       0.076457       0.151279       1.401532       0.221236       1.621290           0.000196
          135              H       8.650234       1.578522       4.015007       0.125419       1.116680 0.78716096E+01  0.75417847E+02                                 1.647795                            1.540483      -0.925174       2.441464                    0.998619       3.189079       8.253642       0.565476       1.130529      -0.746248       0.007425      -0.019527      -0.029675       0.036291       0.000706       0.002685       0.014511       0.010009       0.016617      -0.017120       0.001742       0.015378              1.726905       1.865941      -0.175417      -0.245564       1.514872       0.363860       1.799901           0.000159
          136              H       6.396464       1.967628       4.502544       0.115219       1.226616 0.85692210E+01  0.85055660E+02                                 1.856392                            1.681047      -1.079778       2.375759                    0.996702       3.449317       9.515215       0.498993       1.236657      -0.719465      -0.035248      -0.019672      -0.032792       0.052007       0.001968       0.006473       0.016935       0.011945       0.021238      -0.020217       0.000145       0.020072              2.009913       2.463641       0.318560       0.474949       1.703126       0.213479       1.862973           0.000075
          137              H      11.645537       3.446789       6.868531       0.111073       1.195864 0.84850928E+01  0.82703359E+02                                 1.717500                            1.593430      -0.856730       2.464800                    0.998891       3.255950       8.455216       0.560014       1.122124      -0.748834      -0.004373       0.021384       0.031770       0.038545       0.001892       0.002213       0.016093       0.012624       0.013858      -0.019408       0.003315       0.016093              1.812401       1.888809      -0.216506      -0.335877       1.577181       0.435136       1.971214           0.000016
          138              H      13.879793       3.104595       6.266280       0.118826       1.296047 0.96441296E+01  0.97204037E+02                                 1.839797                            1.725057      -0.901971       2.451123                    0.998758       3.275519       8.692362       0.525182       1.157112      -0.741991       0.026734       0.015519       0.023734       0.038973       0.001723       0.003475       0.015816       0.018210       0.010280      -0.021048       0.005562       0.015486              1.887671       2.292748       0.224077       0.296482       1.565104       0.253765       1.805161           0.000007
          139              H      12.681653       0.925870       3.066223       0.116602       1.241364 0.91449290E+01  0.91043998E+02                                 1.783061                            1.674365      -0.970274       2.416683                    0.998383       3.302856       8.738671       0.535160       1.149612      -0.742480       0.005450      -0.021149      -0.032420       0.039090       0.002444       0.001282       0.016040       0.013950       0.015683      -0.019927       0.003942       0.015984              1.852086       1.837531      -0.196911      -0.294384       1.670601       0.452165       2.048124           0.000003
          140              H      10.447397       1.268065       3.668474       0.111680       1.165384 0.82568183E+01  0.80058238E+02                                 1.695842                            1.576665      -0.926017       2.433526                    0.998469       3.267385       8.506621       0.559520       1.129009      -0.746507      -0.025418      -0.016673      -0.023063       0.038157       0.003287       0.003323       0.015106       0.011272       0.012872      -0.018048       0.001860       0.016188              1.785235       2.359487       0.135205       0.178506       1.428029       0.207286       1.568189           0.000013
          141              H      15.138377       3.679941       3.338670       0.113997       1.311813 0.99300412E+01  0.10083558E+03                                 1.849570                            1.747178      -0.984403       2.406390                    0.998266       3.343127       8.909602       0.523226       1.152801      -0.742565      -0.013145       0.034326      -0.006779       0.037376      -0.003059      -0.008803      -0.010656      -0.009329      -0.041650      -0.021416       0.005941       0.015475              1.883532       1.926152      -0.387687      -0.110979       2.220617      -0.076686       1.503825           0.000065
          142              H      17.286773       3.303249       2.495040       0.112347       1.183533 0.84221113E+01  0.82989583E+02                                 1.783165                            1.644631      -1.024488       2.384437                    0.997784       3.462053       9.424562       0.516127       1.204335      -0.726380       0.019203       0.030643      -0.017656       0.040243      -0.000431      -0.003471      -0.009659      -0.014724      -0.028782      -0.014253      -0.001613       0.015867              1.896490       2.002353       0.400781      -0.459228       1.962176      -0.378461       1.724941           0.000081
          143              H      17.167737      -0.499448       3.890733       0.111176       1.119737 0.78313807E+01  0.76071115E+02                                 1.740995                            1.601410      -1.021691       2.385542                    0.997686       3.483057       9.533386       0.513484       1.227999      -0.720074       0.015643      -0.035487       0.005549       0.039176      -0.000807      -0.004410      -0.009102      -0.017738      -0.032379      -0.015406      -0.001834       0.017240              1.859230       1.943703      -0.596681      -0.049359       2.220028      -0.096996       1.413960           0.000019
          144              H      15.019341      -0.122757       4.734363       0.114062       1.320700 0.10039919E+02  0.10230051E+03                                 1.862864                            1.760420      -1.001726       2.397957                    0.998095       3.362482       8.996119       0.519308       1.157534      -0.741310      -0.014040      -0.029512       0.017360       0.037006      -0.002946      -0.009436      -0.011097      -0.011714      -0.036628      -0.021091       0.004772       0.016319              1.900893       2.015773       0.212927      -0.321450       1.975188      -0.328987       1.711718           0.000083
          145              H      23.888090       3.374999       2.590636       0.123348       1.135433 0.83082527E+01  0.82172691E+02                                 1.778012                            1.667209      -1.230729       2.295922                    0.995727       3.559177       9.935459       0.493613       1.254590      -0.713892      -0.012747       0.024392      -0.026003       0.037863       0.000755       0.003341      -0.009600      -0.012437      -0.003784      -0.009990      -0.003306       0.013296              1.869465       1.872631      -0.130407       0.488527       1.815444      -0.328520       1.920322           0.000041
          146              H      -3.570876       4.901057       3.197667       0.112046       1.238802 0.91239203E+01  0.90736849E+02                                 1.776023                            1.669318      -0.954238       2.420314                    0.998295       3.306167       8.728319       0.537745       1.145323      -0.743549      -0.011558       0.023973      -0.024380       0.036093       0.007890       0.011979      -0.010812      -0.006948      -0.018741      -0.021913       0.008995       0.012919              1.829740       1.749280      -0.135476       0.365811       1.884018      -0.380766       1.855922           0.000047
          147              H      23.681248      -0.307652       4.442797       0.113450       1.202409 0.86424528E+01  0.85945897E+02                                 1.819089                            1.678953      -1.109788       2.345144                    0.996950       3.536515       9.757872       0.503555       1.223127      -0.721608      -0.015524      -0.036133       0.004859       0.039625       0.003143       0.006266      -0.010818      -0.017496      -0.016346      -0.015766      -0.000980       0.016746              1.930552       1.916420       0.594625       0.122082       2.342708      -0.044386       1.532527           0.000038
          148              H      -7.805190      16.856973       3.749730       0.106596       1.234436 0.85148807E+01  0.84710929E+02                                 1.876430                            1.680829      -1.277213       2.269824                    0.994533       3.650043      10.209449       0.494818       1.244228      -0.715578       0.024785      -0.037176      -0.023540       0.050503      -0.011256      -0.008061      -0.001286      -0.027944      -0.017713      -0.019686      -0.001294       0.020980              2.081269       1.951133      -0.416825      -0.493567       2.075545       0.534106       2.217130           0.000030
          149              H      -8.773033      16.336810       5.816981       0.126380       1.115645 0.79754325E+01  0.76676801E+02                                 1.647558                            1.551816      -0.975485       2.417992                    0.998382       3.200403       8.302033       0.562651       1.132290      -0.745826       0.003461      -0.033166       0.012082       0.035467      -0.008345      -0.008049      -0.001481      -0.022606      -0.005666      -0.017364       0.002286       0.015078              1.707283       1.396844      -0.049319      -0.208038       1.930516      -0.286913       1.794489           0.000195
          150              H     -10.105768      20.147803       6.151565       0.125367       1.117191 0.78758280E+01  0.75465543E+02                                 1.647993                            1.540651      -0.925889       2.441079                    0.998610       3.189766       8.254808       0.565601       1.130169      -0.746335      -0.017452       0.026647       0.017409       0.036300      -0.008826      -0.007905      -0.000462      -0.022153      -0.005210      -0.017104       0.001759       0.015344              1.727140       1.542534      -0.208970      -0.397169       1.724229       0.149723       1.914658           0.000158
          151              H      -9.139876      20.669345       4.086704       0.115066       1.227347 0.85752243E+01  0.85126459E+02                                 1.856736                            1.681333      -1.080149       2.375448                    0.996697       3.450321       9.517263       0.499107       1.236213      -0.719560      -0.005696       0.048653      -0.017393       0.051981      -0.010923      -0.007288      -0.002526      -0.029522      -0.010136      -0.020208       0.000155       0.020053              2.010288       1.571676       0.036282      -0.052378       2.549034      -0.532268       1.910154           0.000075
          152              H      -9.655020      15.842860       7.518579       0.111102       1.192741 0.84574879E+01  0.82362029E+02                                 1.713643                            1.590091      -0.856686       2.464793                    0.998892       3.255006       8.447337       0.561031       1.121072      -0.749056       0.017339      -0.030518      -0.015874       0.038523      -0.008229      -0.009875      -0.001051      -0.024731      -0.005948      -0.019368       0.003293       0.016075              1.808136       1.650587      -0.285845      -0.470418       1.789795       0.241580       1.984025           0.000014
          153              H     -10.730186      15.365471       9.540423       0.118874       1.287074 0.95631154E+01  0.96189644E+02                                 1.830640                            1.717126      -0.901793       2.451267                    0.998760       3.273073       8.678490       0.526673       1.156209      -0.742096       0.003148      -0.036632       0.012918       0.038971      -0.008048      -0.010381      -0.003854      -0.025881      -0.000815      -0.020992       0.005554       0.015437              1.877963       1.512987      -0.025223      -0.161753       2.291421      -0.392910       1.829481           0.000007
          154              H     -11.916572      19.230275       9.820039       0.118937       1.250359 0.92314656E+01  0.92178199E+02                                 1.796661                            1.686153      -0.994804       2.406742                    0.998169       3.311045       8.790761       0.531122       1.154927      -0.741173      -0.018134       0.030083       0.016521       0.038817      -0.008231      -0.010809      -0.001299      -0.023361      -0.008030      -0.019713       0.003804       0.015909              1.866840       1.703787      -0.309557      -0.422454       1.912769       0.282521       1.983964           0.000007
          155              H     -10.841406      19.707664       7.798196       0.111720       1.165581 0.82586870E+01  0.80076233E+02                                 1.695555                            1.576503      -0.927714       2.432835                    0.998451       3.267265       8.504687       0.559762       1.128522      -0.746631      -0.002518       0.036437      -0.010998       0.038144      -0.007177      -0.008623      -0.001690      -0.025028      -0.009941      -0.018005       0.001901       0.016103              1.784882       1.410548       0.049651      -0.258291       2.022729      -0.410193       1.921370           0.000013
          156              H      15.458487      16.078830      10.235879       0.113831       1.321054 0.10016689E+02  0.10194629E+03                                 1.859914                            1.756213      -0.985663       2.405628                    0.998251       3.348041       8.935585       0.521192       1.154679      -0.742193      -0.017307      -0.012780      -0.030489       0.037316       0.013840       0.002218       0.005019       0.019544       0.024597      -0.021448       0.005972       0.015476              1.894372       1.716833       0.163129       0.118014       1.560929       0.247900       2.405356           0.000053
          157              H      14.231119      15.804270      12.207535       0.112332       1.180025 0.83930713E+01  0.82634773E+02                                 1.779394                            1.641541      -1.026275       2.383548                    0.997771       3.462652       9.423295       0.516714       1.203965      -0.726412      -0.035216      -0.019317      -0.001995       0.040215       0.011059       0.006323       0.004197       0.013108       0.008243      -0.014247      -0.001610       0.015857              1.892210       2.469275       0.485830      -0.215076       1.599382      -0.034084       1.607974          -0.000137
          158              H     -12.066800      17.589743      14.305854       0.111635       1.117345 0.78115900E+01  0.75838355E+02                                 1.739247                            1.599953      -1.022416       2.385595                    0.997692       3.480396       9.526621       0.513393       1.228872      -0.719875       0.016074       0.013133       0.033366       0.039295       0.011962       0.006368       0.006108       0.012554       0.009499      -0.015328      -0.001908       0.017236              1.857273       1.564353       0.107078       0.202531       1.412082       0.259311       2.595383           0.000056
          159              H     -10.839432      17.864303      12.334199       0.114165       1.328568 0.10114686E+02  0.10327211E+03                                 1.873041                            1.769334      -0.999918       2.398929                    0.998113       3.363451       9.013121       0.516865       1.160642      -0.740681       0.032737       0.016299       0.005588       0.036994       0.013042       0.002748       0.006051       0.021311       0.021176      -0.021043       0.004773       0.016271              1.911526       2.313462       0.380065      -0.112191       1.609890      -0.031979       1.811226          -0.000073
          160              H      12.074933      12.589402      17.556098       0.123243       1.135865 0.83127704E+01  0.82229133E+02                                 1.778183                            1.667394      -1.233748       2.294218                    0.995708       3.562858       9.946677       0.493701       1.254186      -0.713944      -0.028437       0.004769      -0.024462       0.037813       0.004209       0.009998      -0.000096       0.009719      -0.006312      -0.009929      -0.003442       0.013372              1.869707       1.837748      -0.102997       0.489967       1.794680      -0.326468       1.976694          -0.000157
          161              H      11.247569      10.367940      18.153569       0.111902       1.241106 0.91450626E+01  0.91000434E+02                                 1.778283                            1.671302      -0.955756       2.419449                    0.998281       3.308879       8.738254       0.537397       1.145393      -0.743532      -0.027279       0.003591      -0.023290       0.036048       0.009119       0.013467      -0.008729      -0.002433      -0.016362      -0.021930       0.009013       0.012916              1.832162       1.904196      -0.034966       0.487034       1.667778      -0.211120       1.924513           0.000051
          162              H     -13.877604      14.072698      19.513414       0.113756       1.200940 0.86295585E+01  0.85791541E+02                                 1.818188                            1.678143      -1.109478       2.345580                    0.996953       3.534660       9.753460       0.503442       1.223772      -0.721464       0.026151       0.028704       0.008187       0.039684       0.008363       0.013386      -0.000638       0.005147      -0.009317      -0.015694      -0.001024       0.016718              1.929621       1.908880       0.567544       0.103791       2.382805      -0.069995       1.497178           0.000083
          163              H      -1.018409      12.058206      20.149124       0.106657       1.234236 0.85135036E+01  0.84695847E+02                                 1.876436                            1.680859      -1.277281       2.269845                    0.994532       3.649777      10.209426       0.494728       1.244473      -0.715526      -0.043314       0.011001       0.023531       0.050506       0.000031      -0.001470       0.008043       0.035892      -0.017683      -0.019703      -0.001276       0.020979              2.081240       2.323656      -0.285101      -0.668024       1.702959       0.287315       2.217105           0.000030
          164              H      -1.186240      10.972289      18.081873       0.126425       1.116589 0.79836112E+01  0.76773652E+02                                 1.648521                            1.552666      -0.937717       2.435545                    0.998530       3.200050       8.301590       0.562477       1.132370      -0.745827      -0.032428      -0.007784      -0.012080       0.035470       0.000613      -0.001281       0.008103       0.028062      -0.005678      -0.017376       0.002302       0.015074              1.708310       1.903420       0.129488       0.201369       1.425926       0.292058       1.795585           0.000195
          165              H       2.851039      10.986084      17.747289       0.125360       1.118013 0.78831223E+01  0.75555409E+02                                 1.649139                            1.541644      -0.925663       2.441179                    0.998612       3.190157       8.257800       0.565246       1.130580      -0.746243       0.030952      -0.007545      -0.017391       0.036296       0.000100      -0.002189       0.007625       0.028332      -0.005227      -0.017120       0.001772       0.015348              1.728389       1.836815      -0.105532      -0.273819       1.432307       0.324894       1.916045           0.000158
          166              H       3.020822      12.070621      19.812150       0.115157       1.226970 0.85720983E+01  0.85088978E+02                                 1.856513                            1.681151      -1.079807       2.375680                    0.996704       3.449634       9.515485       0.499071       1.236396      -0.719523       0.047780       0.010875       0.017387       0.051995       0.000780      -0.000029       0.007723       0.036690      -0.010139      -0.020214       0.000162       0.020052              2.010045       2.417363       0.335336       0.484290       1.702883       0.226753       1.909889           0.000074
          167              H      -1.357971       9.976062      16.380275       0.111168       1.192758 0.84581176E+01  0.82371608E+02                                 1.713948                            1.590403      -0.856072       2.465161                    0.998898       3.254245       8.446180       0.560829       1.121429      -0.748979      -0.034568       0.006179       0.015895       0.038546       0.001385      -0.002297       0.009680       0.029596      -0.006007      -0.019389       0.003298       0.016092              1.808437       1.954200      -0.178579      -0.384545       1.486695       0.363116       1.984417           0.000013
          168              H      -1.449701       8.803218      14.358431       0.118866       1.292346 0.96093559E+01  0.96755143E+02                                 1.835044                            1.720916      -0.901869       2.451209                    0.998760       3.273131       8.678393       0.526345       1.155729      -0.742298      -0.035619      -0.009249      -0.012881       0.038990       0.001915       0.000195       0.011093       0.030223      -0.000869      -0.020999       0.005554       0.015445              1.882636       2.226748       0.225966       0.317853       1.587151       0.284633       1.834009           0.000006
          169              H       2.589530       8.972930      14.078815       0.116556       1.241378 0.91452585E+01  0.91048001E+02                                 1.782988                            1.674324      -0.970809       2.416374                    0.998379       3.303418       8.740162       0.535202       1.149514      -0.742496       0.034621      -0.007148      -0.016669       0.039085       0.000914      -0.002461       0.010772       0.028686      -0.007739      -0.019916       0.003945       0.015971              1.852005       2.066588      -0.172795      -0.401811       1.521912       0.300169       1.967516           0.000005
          170              H       2.681260      10.145774      16.100658       0.111626       1.165534 0.82581613E+01  0.80073928E+02                                 1.695877                            1.576701      -0.926241       2.433363                    0.998468       3.267977       8.508100       0.559566       1.128877      -0.746534       0.035154       0.009829       0.011106       0.038155       0.002312      -0.001223       0.008713       0.028585      -0.010073      -0.018052       0.001879       0.016173              1.785287       1.924154       0.231151       0.300798       1.510052       0.380330       1.921654           0.000013
          171              H       0.249883       6.136071      13.662975       0.113975       1.312896 0.99398164E+01  0.10095685E+03                                 1.850412                            1.747898      -0.984821       2.406151                    0.998264       3.343901       8.911820       0.523195       1.152617      -0.742616      -0.006303      -0.020632       0.030536       0.037388       0.004610      -0.003964      -0.003792      -0.032418       0.024850      -0.021391       0.005967       0.015424              1.884428       1.469331       0.077188      -0.192732       1.792887      -0.192252       2.391067           0.000066
          172              H       0.400117       4.887339      11.691319       0.112383       1.180693 0.83978347E+01  0.82689087E+02                                 1.779896                            1.641898      -1.024577       2.384423                    0.997783       3.461011       9.417647       0.516736       1.203806      -0.726474      -0.006466      -0.039679       0.002002       0.040252       0.004472      -0.001846      -0.007356      -0.024105       0.008226      -0.014244      -0.001609       0.015853              1.892805       1.390978       0.104593      -0.039573       2.679158       0.214147       1.608280           0.000083
          173              H       1.092835       8.284371       9.593000       0.111190       1.118541 0.78215118E+01  0.75950681E+02                                 1.739556                            1.600229      -1.022062       2.385386                    0.997682       3.482894       9.531142       0.513760       1.227736      -0.720118       0.006987       0.019495      -0.033260       0.039180       0.005346      -0.003612      -0.007996      -0.024916       0.009614      -0.015392      -0.001831       0.017223              1.857585       1.361953       0.035424      -0.176970       1.615149      -0.277386       2.595653           0.000020
          174              H       0.942601       9.533103      11.564655       0.114060       1.321868 0.10050565E+02  0.10243373E+03                                 1.863912                            1.761326      -1.001726       2.397933                    0.998096       3.362795       8.997360       0.519198       1.157499      -0.741333       0.004423       0.036341      -0.005597       0.037035       0.003424      -0.004789      -0.004510      -0.033155       0.020789      -0.021071       0.004807       0.016264              1.902007       1.443413       0.073893      -0.007191       2.460086       0.115568       1.802521           0.000085
          175              H      -1.912245       1.782753       6.342756       0.123342       1.133965 0.82951372E+01  0.82009161E+02                                 1.776172                            1.665630      -1.230937       2.295797                    0.995721       3.558909       9.932104       0.493972       1.254194      -0.713961       0.013969      -0.025242       0.024511       0.037856       0.000244       0.003506      -0.009345      -0.012718      -0.006353      -0.009972      -0.003314       0.013286              1.867445       1.861734      -0.093598       0.470180       1.766276      -0.352669       1.974325           0.000042
          176              H      25.538915       0.262215       5.745285       0.112009       1.240482 0.91393360E+01  0.90931189E+02                                 1.777987                            1.671029      -0.954611       2.420105                    0.998292       3.307324       8.734180       0.537308       1.145736      -0.743460       0.012434      -0.024572       0.023310       0.036080       0.007852       0.012725      -0.009776      -0.009591      -0.016332      -0.021926       0.009015       0.012911              1.831854       1.715678      -0.101537       0.361315       1.855638      -0.388791       1.924246           0.000047
          177              H      -1.619546       5.404693       4.385440       0.113492       1.201669 0.86354206E+01  0.85853005E+02                                 1.817860                            1.677896      -1.109032       2.345540                    0.996956       3.534957       9.750234       0.503914       1.222581      -0.721735       0.018280       0.034205      -0.008241       0.039650       0.004890       0.005105      -0.012416      -0.014538      -0.009350      -0.015736      -0.000995       0.016731              1.929179       1.972908       0.590030       0.100525       2.317658      -0.074565       1.496972           0.000040
          178              H      20.863600      -5.393460      16.105438       0.105919       1.236705 0.85335840E+01  0.84944329E+02                                 1.878702                            1.682643      -1.276252       2.269795                    0.994537       3.654671      10.225537       0.494561       1.244181      -0.715579       0.028523      -0.000600      -0.041516       0.050374      -0.000546      -0.014509      -0.010396      -0.011894       0.026750      -0.019703      -0.001227       0.020930              2.084075       2.170703      -0.221798      -0.696296       1.692723       0.249998       2.388797           0.000062
          179              H      19.743553      -3.396895      16.595364       0.125686       1.120604 0.80201027E+01  0.77218179E+02                                 1.652687                            1.556339      -0.978611       2.415874                    0.998350       3.208430       8.330363       0.561703       1.132557      -0.745742       0.004702       0.027343      -0.021890       0.035340      -0.002588      -0.012492      -0.007629      -0.010660       0.015074      -0.017433       0.002364       0.015069              1.712835       1.435199      -0.160836      -0.158999       2.077072      -0.217173       1.626236           0.000234
          180              H      18.118119      -5.116086      19.883847       0.124609       1.121408 0.79133001E+01  0.75919657E+02                                 1.652357                            1.544452      -0.928658       2.439075                    0.998580       3.197925       8.282901       0.564790       1.130375      -0.746252      -0.020815       0.000434       0.029568       0.036162      -0.002646      -0.012782      -0.007380      -0.008779       0.016422      -0.017168       0.001838       0.015330              1.731962       1.668863      -0.248085      -0.426624       1.722084       0.110796       1.804937           0.000184
          181              H      19.236214      -7.111272      19.396310       0.114477       1.229749 0.85955238E+01  0.85380815E+02                                 1.859228                            1.683352      -1.080507       2.374810                    0.996686       3.455240       9.534654       0.498780       1.236257      -0.719534      -0.006686      -0.039755       0.032600       0.051845      -0.002245      -0.013828      -0.011654      -0.011827       0.021131      -0.020221       0.000233       0.019988              2.013254       1.589694       0.008685      -0.043049       2.584293      -0.520152       1.865774           0.000100
          182              H      18.881079      -1.669389      17.030323       0.111057       1.195186 0.84794211E+01  0.82636403E+02                                 1.716721                            1.592746      -0.858159       2.464063                    0.998881       3.257645       8.459736       0.560200       1.121910      -0.748851       0.021629       0.002937      -0.031731       0.038513      -0.002462      -0.014409      -0.007468      -0.012168       0.013777      -0.019367       0.003283       0.016084              1.811585       1.747064      -0.266257      -0.521735       1.717589       0.171535       1.970102           0.000018
          183              H      17.813719       0.323038      17.632574       0.118551       1.290407 0.95944489E+01  0.96588824E+02                                 1.834191                            1.720245      -0.903233       2.450282                    0.998742       3.277486       8.695462       0.526026       1.156623      -0.741991       0.005745       0.030332      -0.023725       0.038935      -0.004376      -0.013771      -0.008502      -0.016312       0.010256      -0.021041       0.005589       0.015452              1.881755       1.501158      -0.054201      -0.139717       2.344475      -0.362131       1.799632           0.000005
          184              H      16.159014      -1.532754      20.832631       0.116254       1.243395 0.91643922E+01  0.91290558E+02                                 1.785147                            1.676235      -0.972448       2.415306                    0.998362       3.307316       8.754344       0.534794       1.149734      -0.742425      -0.021738      -0.001948       0.032351       0.039025      -0.002486      -0.014710      -0.006580      -0.014003       0.015571      -0.019969       0.003981       0.015988              1.854384       1.815166      -0.206209      -0.525368       1.697451       0.127218       2.050534           0.000004
          185              H      17.226374      -3.525181      20.230380       0.111598       1.167865 0.82787566E+01  0.80328198E+02                                 1.698547                            1.578982      -0.928637       2.432154                    0.998451       3.270987       8.520413       0.558963       1.129329      -0.746417      -0.007207      -0.029530       0.022973       0.038102      -0.000967      -0.013152      -0.008134      -0.012832       0.012851      -0.018028       0.001855       0.016173              1.788309       1.448817      -0.188401      -0.136325       2.345626      -0.237653       1.570485           0.000016
          186              H     -11.333123       1.701480      20.560184       0.114001       1.319022 0.99990333E+01  0.10173640E+03                                 1.859124                            1.755534      -0.985362       2.405942                    0.998255       3.346835       8.935252       0.520830       1.155824      -0.741902       0.036706      -0.000970       0.006725       0.037330       0.000619       0.007102       0.011860       0.010961      -0.041481      -0.021361       0.005916       0.015445              1.893531       2.446173      -0.210763       0.035571       1.723883       0.131363       1.510539           0.000064
          187              H     -12.404385       3.601463      21.403814       0.112233       1.181276 0.84037074E+01  0.82768468E+02                                 1.781096                            1.642951      -1.024998       2.384092                    0.997776       3.462945       9.426775       0.516301       1.204507      -0.726306       0.022480       0.028320       0.017619       0.040221       0.004290       0.007955       0.006518       0.011985      -0.028783      -0.014273      -0.001600       0.015873              1.894158       1.712680       0.298358       0.203229       2.246861       0.558037       1.722932           0.000081
          188              H      13.319852       2.221657      20.008121       0.111061       1.118959 0.78253670E+01  0.75997230E+02                                 1.739926                            1.600580      -1.022112       2.385253                    0.997679       3.483867       9.534274       0.513726       1.227670      -0.720130      -0.038655       0.002912      -0.005563       0.039161       0.004944       0.007122       0.007207       0.014795      -0.032374      -0.015418      -0.001823       0.017242              1.858017       2.562234      -0.376980       0.074805       1.598588       0.078830       1.413228           0.000019
          189              H      14.391114       0.321673      19.164491       0.114073       1.329763 0.10125454E+02  0.10340253E+03                                 1.873358                            1.769606      -1.002611       2.397546                    0.998087       3.365919       9.018621       0.517154       1.159765      -0.740871      -0.023094      -0.023081      -0.017354       0.036976       0.001360       0.007311       0.012543       0.012875      -0.036642      -0.021060       0.004758       0.016302              1.911910       1.856395       0.154161       0.204858       2.158407       0.416592       1.720929           0.000083
          190              H     -14.537154       9.849168      21.308218       0.123191       1.135965 0.83132974E+01  0.82235138E+02                                 1.778492                            1.667647      -1.231248       2.295549                    0.995713       3.560849       9.940914       0.493578       1.254487      -0.713906       0.027248      -0.003875       0.025963       0.037836       0.004494       0.010175       0.000055       0.008710      -0.003818      -0.009999      -0.003304       0.013302              1.869996       1.904224      -0.119427       0.472666       1.784945      -0.351275       1.920818           0.000030
          191              H     -13.701985      12.065110      20.701187       0.111837       1.240268 0.91381799E+01  0.90918922E+02                                 1.777683                            1.670815      -0.956000       2.419248                    0.998277       3.309340       8.740130       0.537382       1.145588      -0.743467       0.026443      -0.002853       0.024305       0.036029       0.008365       0.014207      -0.007682      -0.004539      -0.018901      -0.021962       0.008986       0.012977              1.831476       1.956067      -0.063018       0.481483       1.680763      -0.218262       1.857597          -0.000092
          192              H      11.329526       8.426583      19.456057       0.113225       1.203352 0.86506791E+01  0.86043495E+02                                 1.819459                            1.679284      -1.110336       2.344638                    0.996941       3.538764       9.763241       0.503743       1.222446      -0.721748      -0.028895      -0.026668      -0.004846       0.039618       0.007946       0.012331      -0.002304       0.009620      -0.016367      -0.015806      -0.000962       0.016768              1.930987       1.921964       0.596576       0.082542       2.338136      -0.100391       1.532861           0.000034
          193              C      -2.044124      -9.496817      17.296318       0.096625      32.551574 0.36105409E+03  0.81063849E+04                                 8.980865                            6.384795       0.094368       2.037106                    0.999657      26.447035      74.395722       0.644315       0.423402      -1.059371      -0.032829      -0.020254       0.040441       0.055888       0.000911      -0.011899       0.011502      -0.063748       0.030301      -0.039960       0.006957       0.033003             12.201075      18.331597      -1.627856       4.158606       6.662336      -3.115005      11.609293          -0.001437
          194              C      -0.704736      -9.632999      17.642134      -0.201803      39.307145 0.44563550E+03  0.10514110E+05                                10.033993                            6.995802       0.219014       2.033706                    0.999766      29.845219      85.216206       0.630357       0.411838      -1.069963      -0.001905      -0.003507       0.002841       0.004899       0.011291      -0.022370      -0.005041       0.004384       0.005130      -0.022083      -0.006121       0.028204             14.226325      23.034543      -2.905050       6.659381       7.122880      -3.481855      12.521552           0.002161
          195              C      -0.355054     -10.234578      18.845202       0.116124      41.758730 0.40217467E+03  0.92335514E+04                                10.668564                            6.740054      -0.157078       1.959580                    0.999165      26.284155      73.645132       0.629809       0.423588      -1.064173      -0.014614      -0.000410      -0.000994       0.014654      -0.002603       0.004509       0.002625      -0.001632      -0.000070      -0.006742       0.002613       0.004129             17.510141      32.836323      -3.017923       6.648485       7.409344      -3.226604      12.284757          -0.002839
          196              C      -1.344955     -10.700250      19.702932      -0.198727      38.634781 0.44563217E+03  0.10512328E+05                                 9.901555                            6.997954       0.184511       2.022347                    0.999759      29.829953      85.121182       0.630067       0.412095      -1.069968       0.001622       0.003211      -0.006670       0.007578      -0.004467       0.008676      -0.016257      -0.016536       0.064495      -0.020900      -0.010691       0.031591             13.584695      24.787447      -0.614140       2.135393       6.326368      -2.078297       9.640271           0.001919
          197              C      -2.684343     -10.564068      19.357116       0.096215      31.520327 0.35175388E+03  0.78376474E+04                                 8.736865                            6.276464       0.184949       2.069767                    0.999712      26.152197      73.025446       0.654541       0.419974      -1.062688      -0.004203       0.025698      -0.046907       0.053650       0.004176      -0.015313       0.007686      -0.055257       0.019833      -0.037086       0.009849       0.027237             11.554518      18.708920      -0.404193       1.536376       6.128105      -2.289366       9.826528          -0.002185
          198              C       1.079753     -10.380281      19.166881       0.053991      42.779022 0.41689444E+03  0.96529899E+04                                10.796780                            6.827626      -0.134322       1.963682                    0.999327      26.830090      75.368623       0.630849       0.419319      -1.067414       0.015354      -0.000422      -0.000035       0.015359      -0.006930       0.012195      -0.008280       0.040253      -0.015817      -0.021685      -0.007558       0.029242             18.103833      34.987524      -3.519320       6.906752       7.403959      -2.999064      11.920014           0.000200
          199              C       2.098923      -9.984565      18.308434      -0.132164      38.897462 0.43721877E+03  0.10296989E+05                                10.058586                            6.995180       0.042621       1.979020                    0.999635      29.696090      85.539435       0.619676       0.419692      -1.061766       0.022585      -0.007634       0.013240       0.027270      -0.002032       0.006589      -0.024854      -0.005873       0.082926      -0.023267      -0.017366       0.040633             14.391271      26.095845      -2.371637       4.042185       6.747142      -2.625658      10.330828          -0.000596
          200              C       3.426798     -10.192496      18.663810      -0.144467      38.327383 0.43407157E+03  0.10209336E+05                                 9.928460                            6.942161       0.166473       2.018833                    0.999734      29.764022      85.813187       0.625476       0.416351      -1.063378      -0.029271       0.002082      -0.001649       0.029391       0.009817      -0.023249      -0.018325       0.022561       0.026053      -0.025757      -0.012792       0.038549             14.099650      23.587080      -3.283040       5.459258       7.191703      -3.408760      11.520168           0.000109
          201              C       3.735112     -10.796282      19.877394       0.082567      43.773338 0.42014976E+03  0.97647105E+04                                11.054829                            6.914945      -0.261202       1.928996                    0.999026      26.688475      75.549833       0.617513       0.426781      -1.060823      -0.000949       0.000661       0.000672       0.001338      -0.002492       0.016026       0.023209       0.010530      -0.042838      -0.035282       0.010660       0.024622             19.069909      35.794629      -5.854244       8.512612       8.497818      -3.773010      12.917280          -0.000672
          202              C       2.715942     -11.191999      20.735363      -0.149724      38.282160 0.44016560E+03  0.10389305E+05                                 9.933356                            6.994923       0.139579       2.007900                    0.999728      29.922802      86.436861       0.622522       0.416851      -1.063008      -0.025217       0.005575      -0.014241       0.029492      -0.001554       0.000672      -0.018989      -0.007212       0.066898      -0.017265      -0.014299       0.031564             14.343371      26.435215      -2.514544       3.837208       6.576083      -2.356171      10.018815           0.000110
          203              C       1.388262     -10.984205      20.380226      -0.135762      39.754659 0.43980542E+03  0.10374580E+05                                10.228727                            7.019063       0.042152       1.978538                    0.999648      29.742088      85.778312       0.618112       0.420077      -1.061381       0.024210      -0.003150       0.001339       0.024450       0.011638      -0.026532      -0.008070       0.015435       0.017550      -0.022114      -0.013902       0.036016             15.212925      27.188241      -3.410918       6.065438       7.031469      -2.969547      11.419064          -0.000586
          204              C       5.119965     -11.140123      20.268379       0.078743      43.470419 0.42169150E+03  0.98081592E+04                                10.987393                            6.917243      -0.244785       1.931813                    0.999114      26.780324      75.804911       0.618886       0.425503      -1.061766       0.000553      -0.005002       0.002087       0.005448      -0.002581       0.005128      -0.024824       0.043696      -0.000349      -0.038046       0.012628       0.025418             18.563220      34.124331      -6.716733       8.917168      10.522592       0.113330      11.042737          -0.000935
          205              C      -3.962550      15.370672      19.720617      -0.163173      37.244193 0.44139121E+03  0.10426360E+05                                 9.706824                            6.985958       0.175149       2.016531                    0.999732      30.114849      87.049593       0.625371       0.414629      -1.064340       0.024844      -0.002826       0.017200       0.030349       0.005169       0.015985       0.032354      -0.014193       0.022324      -0.030223      -0.012014       0.042237             13.219986      21.360473      -5.754128       4.376558       9.795324       0.729409       8.504162           0.000357
          206              C      -2.685995      15.047943      20.166331      -0.094550      37.019747 0.43439474E+03  0.10230551E+05                                 9.764554                            7.009532      -0.022531       1.961270                    0.999633      29.471142      85.344123       0.613150       0.424155      -1.057240      -0.016619       0.016094       0.006100       0.023925      -0.010014      -0.015442       0.010076      -0.031012       0.002380      -0.025446      -0.001262       0.026708             13.248846      20.585794      -4.536888       5.411781       9.517594       1.073258       9.643151          -0.000400
          207              C       7.672686     -11.785720      21.160523      -0.022487      38.947383 0.42340230E+03  0.98108710E+04                                 9.981934                            6.804498      -0.029484       1.996901                    0.999289      26.993100      75.080605       0.644587       0.410082      -1.076749      -0.037372       0.016567      -0.024031       0.047420       0.006617      -0.009476       0.005634       0.020051      -0.023694      -0.016981      -0.001325       0.018306             14.647226      22.639405      -5.628717       7.475378      10.483601       0.259504      10.818670           0.008539
          208              C       6.998513     -10.700507      21.708524      -0.099442      37.589982 0.43994211E+03  0.10392533E+05                                 9.872404                            7.054234      -0.003333       1.966039                    0.999652      29.564957      85.702403       0.611286       0.424166      -1.057395      -0.016774      -0.011126      -0.014471       0.024790       0.013802       0.006738       0.011628      -0.026020       0.043657      -0.026313      -0.000258       0.026570             13.563286      21.396945      -3.927796       6.035412       9.843515       1.074300       9.449399          -0.000230
          209              C       5.722152     -10.377916      21.262571      -0.165282      37.783011 0.44355646E+03  0.10495607E+05                                 9.829170                            7.010780       0.140511       2.005181                    0.999700      30.207377      87.536041       0.622920       0.415542      -1.063220       0.025631      -0.014337       0.006316       0.030040      -0.015762      -0.005351       0.026639      -0.027911      -0.022426      -0.025726      -0.014100       0.039826             13.705339      22.407005      -2.570379       7.218523       8.632428       1.126982      10.076585           0.000453
          210              C       8.872555     -12.300928      21.849766       0.619931      24.377492 0.22623016E+03  0.45741000E+04                                 7.803455                            5.342809       0.038609       2.083255                    0.999426      21.568599      59.897732       0.640222       0.473173      -1.017948       0.049388      -0.025214       0.033688       0.064883       0.054329      -0.065399      -0.050545       0.000175       0.029373      -0.065633      -0.048575       0.114208             10.785168      14.349040      -3.507719       4.590819       9.172648       1.195494       8.833816           0.002148
          211              C      12.738119     -12.226973      21.724536       0.626235      24.461204 0.22449034E+03  0.45323908E+04                                 7.850489                            5.336524      -0.028771       2.063798                    0.999522      21.512367      59.794183       0.637714       0.475719      -1.016086      -0.042449      -0.033887       0.041009       0.068059      -0.044265       0.076983      -0.037817       0.042168       0.021486      -0.065190      -0.048717       0.113907             10.951479      12.633933       3.445332      -5.840029      10.028706       0.140474      10.191798           0.001600
          212              C      13.830270     -11.629943      20.932289      -0.025408      44.003983 0.45903560E+03  0.10837801E+05                                10.801175                            7.065663      -0.023339       1.988459                    0.999293      27.581539      77.072000       0.636093       0.407841      -1.079798       0.042053       0.029205      -0.011149       0.052399      -0.003970       0.000142       0.007435      -0.005486      -0.011395      -0.008746      -0.001287       0.010033             16.415366      21.685738       6.188959     -11.178045      12.499546      -1.746650      15.060813           0.006829
          213              C       4.704238      15.212964      19.914437      -0.169537      44.623667 0.49622815E+03  0.12076232E+05                                11.073589                            7.492798      -0.020547       1.946704                    0.999570      31.007337      91.129939       0.593223       0.424266      -1.057692       0.011759       0.001907       0.008289       0.014512       0.001767       0.023024       0.001131      -0.036510      -0.019271      -0.034164       0.012257       0.021907             16.182978      22.394287       4.776500     -11.325626      10.912001      -0.894327      15.242645          -0.000375
          214              C       5.840489      15.758528      19.242401       0.089291      39.044183 0.40421249E+03  0.93099969E+04                                10.172330                            6.776369      -0.180914       1.956548                    0.999235      26.480146      74.782035       0.624239       0.426006      -1.060613       0.001206      -0.009866       0.005439       0.011330      -0.002024      -0.017777       0.001989       0.020254       0.015950      -0.013004      -0.011415       0.024419             14.816668      20.239877       3.790855     -10.157625      10.590518      -0.039469      13.619608           0.000465
          215              C       6.525979      14.973278      18.282862      -0.158737      39.674051 0.45774402E+03  0.10899735E+05                                10.098202                            7.113918       0.092339       1.984351                    0.999744      30.362824      87.811150       0.620421       0.414597      -1.065502       0.008654       0.013212       0.013895       0.021036       0.023112      -0.003780       0.015977      -0.040258      -0.051569      -0.030955      -0.011202       0.042157             13.359751      17.861244       2.632167      -8.275436       9.923485       0.790917      12.294523          -0.000076
          216              C      14.341328     -10.313617      21.265439      -0.123340      39.538828 0.47785901E+03  0.11518744E+05                                10.174476                            7.345476      -0.025379       1.947640                    0.999612      30.529509      89.265393       0.600108       0.423420      -1.058340       0.003532      -0.029549      -0.008382       0.030917      -0.006381      -0.012937       0.022161      -0.019346       0.014118      -0.021003      -0.011373       0.032376             13.366968      16.990019       4.362829      -7.591896      11.464763      -0.407824      11.646121           0.000021
          217              C       1.484251       8.705042       6.602536       0.096748      32.531545 0.36090459E+03  0.81015251E+04                                 8.976189                            6.382965       0.096028       2.037803                    0.999657      26.431840      74.326172       0.644537       0.423335      -1.059500      -0.008485      -0.037485      -0.040294       0.055684       0.020970      -0.014875       0.007723       0.048925       0.030892      -0.040514       0.007311       0.033202             12.191345       8.973353      -4.926552       4.317626      16.000124      -2.877411      11.600559          -0.001488
          218              C       0.909395       9.922430       6.256720      -0.200886      39.224710 0.44472215E+03  0.10486424E+05                                10.019765                            6.988676       0.221282       2.035018                    0.999765      29.803512      85.052190       0.630718       0.411844      -1.070037      -0.002791      -0.002814      -0.002478       0.004674       0.007366      -0.002841       0.022397      -0.017199       0.005027      -0.021891      -0.005806       0.027697             14.200149      10.697373      -7.242844       5.491299      19.401810      -5.107140      12.501264           0.001898
          219              C       0.225645      10.051567       5.053652       0.117291      41.695761 0.40167704E+03  0.92189403E+04                                10.658021                            6.736308      -0.155960       1.960203                    0.999164      26.261412      73.560047       0.629947       0.423641      -1.064177       0.004407      -0.013766       0.001011       0.014490      -0.000965      -0.001368      -0.004914       0.005480       0.000694      -0.006733       0.002660       0.004072             17.482636      12.111405     -10.316444       5.247050      28.068954      -5.178458      12.267547          -0.002586
          220              C       0.116556       8.963040       4.195922      -0.197624      38.533662 0.44448330E+03  0.10477667E+05                                 9.884050                            6.988911       0.187207       2.023866                    0.999758      29.781789      84.932059       0.630525       0.412093      -1.070050       0.002346       0.002397       0.006414       0.007239       0.001815       0.017917      -0.002646       0.018182       0.063572      -0.020615      -0.010478       0.031092             13.553937       8.743082      -6.259034       2.662102      22.297645      -1.310772       9.621085           0.001713
          221              C       0.691413       7.745652       4.541738       0.096371      31.492054 0.35152515E+03  0.78306298E+04                                 8.731039                            6.274248       0.186501       2.070529                    0.999710      26.133796      72.945412       0.654738       0.419951      -1.062790       0.025291       0.004845       0.046869       0.053477       0.020837      -0.012167       0.012169       0.038135       0.021018      -0.037598       0.010403       0.027194             11.543473       7.772295      -4.260940       2.667825      17.037635      -0.684006       9.820490          -0.002016
          222              C      -0.389994      11.355745       4.731973       0.052907      42.771889 0.41705548E+03  0.96567755E+04                                10.791755                            6.826874      -0.132116       1.964266                    0.999328      26.833489      75.356072       0.631228       0.419065      -1.067673      -0.005387       0.014371       0.000230       0.015349      -0.018253       0.012053      -0.008545      -0.023214      -0.015705      -0.022180      -0.007287       0.029468             18.085161      12.666245     -11.388390       5.121345      29.679270      -5.498243      11.909967           0.000177
          223              C      -0.356616      12.448550       5.590420      -0.131801      38.855187 0.43672491E+03  0.10282087E+05                                10.049841                            6.990152       0.044890       1.979804                    0.999638      29.682328      85.476287       0.620064       0.419562      -1.061886      -0.014693       0.018879      -0.013040       0.027246       0.000366       0.025617       0.002399       0.007118       0.082979      -0.023276      -0.017383       0.040659             14.374478      10.375032      -7.912671       3.817178      22.427624      -2.928066      10.320778          -0.000549
          224              C      -0.995281      13.631167       5.235044      -0.144313      38.276393 0.43340992E+03  0.10189847E+05                                 9.918536                            6.935860       0.167223       2.019304                    0.999732      29.748609      85.751114       0.625899       0.416230      -1.063459       0.011799      -0.026678       0.001989       0.029239       0.000448       0.009497       0.027813      -0.029521       0.025460      -0.025611      -0.012569       0.038181             14.081486      11.061301      -7.692111       5.024988      19.676186      -3.999161      11.506970           0.000099
          225              C      -1.667323      13.720567       4.021460       0.083390      43.724749 0.41967821E+03  0.97506183E+04                                11.046584                            6.910660      -0.258429       1.930114                    0.999026      26.667041      75.467042       0.617784       0.426731      -1.060897       0.000946      -0.000515      -0.000638       0.001252      -0.005235      -0.016336      -0.022270      -0.005612      -0.041782      -0.034558       0.010358       0.024200             19.049512      15.196991     -13.115865       6.389599      29.044546      -6.761073      12.906998          -0.000620
          226              C      -1.700701      12.627762       3.163491      -0.145637      38.184017 0.43892658E+03  0.10354012E+05                                 9.931032                            6.996698       0.117205       2.002774                    0.999670      29.840139      86.206888       0.620817       0.418240      -1.061996       0.012428      -0.021599       0.011884       0.027608       0.000250       0.020309       0.005824       0.007005       0.071706      -0.019676      -0.014592       0.034268             14.336351      10.356430      -8.191920       3.490189      22.646651      -2.823107      10.005972           0.000099
          227              C      -1.062231      11.445282       3.518628      -0.135374      39.685160 0.43923072E+03  0.10356944E+05                                10.214723                            7.013304       0.047216       1.980364                    0.999652      29.716695      85.669466       0.618562       0.419937      -1.061540      -0.010905       0.021926      -0.001188       0.024517       0.003501      -0.000543       0.027875      -0.027839       0.017735      -0.021307      -0.015212       0.036519             15.181151      11.389858      -8.960244       4.806751      22.754410      -4.706790      11.399185          -0.000541
          228              C      -2.453118      14.911601       3.630475       0.078080      43.461394 0.42165670E+03  0.98067336E+04                                10.984646                            6.915829      -0.241831       1.932757                    0.999122      26.779621      75.790093       0.619127       0.425364      -1.061897      -0.004995      -0.000764      -0.001995       0.005433      -0.016087       0.025087       0.002970      -0.030313      -0.000638      -0.037909       0.011962       0.025947             18.555546      17.360584     -12.637834       2.869086      27.266505      -8.442749      11.039549          -0.000936
          229              C      -3.700787      15.185357       4.178237      -0.163226      37.257756 0.44169020E+03  0.10434657E+05                                 9.709655                            6.989167       0.175378       2.016547                    0.999734      30.114225      87.038419       0.625146       0.414729      -1.064330      -0.011088       0.022574      -0.017255       0.030501       0.008537      -0.025234      -0.025840       0.004872       0.022470      -0.030234      -0.012082       0.042316             13.223609      14.705735      -8.117180       0.774503      16.462131      -4.367159       8.502962           0.000359
          230              C      -4.430580      16.281323       3.732523      -0.094438      36.992043 0.43402342E+03  0.10219978E+05                                 9.759929                            7.006560      -0.022378       1.961420                    0.999633      29.466579      85.333013       0.613256       0.424158      -1.057202       0.020589      -0.010419      -0.006062       0.023859       0.001951      -0.014427       0.011412       0.036619       0.002446      -0.025547      -0.000953       0.026500             13.239892      13.595929      -7.001056       0.787643      16.487057      -5.451839       9.636690          -0.000402
          231              C      -3.912703      17.103118       2.738331      -0.022157      38.922703 0.42319165E+03  0.98049661E+04                                 9.978521                            6.803535      -0.029154       1.997089                    0.999288      26.988067      75.067591       0.644516       0.410170      -1.076670       0.027988      -0.029706       0.023994       0.047344      -0.001033      -0.008422       0.007248      -0.023976      -0.023448      -0.016983      -0.001394       0.018378             14.638025      15.362175      -8.188702       2.243529      17.736769      -7.129744      10.815133           0.008520
          232              C      -2.664839      16.829224       2.190330      -0.099288      37.561594 0.43964813E+03  0.10384022E+05                                 9.867856                            7.052372      -0.003198       1.966219                    0.999652      29.558107      85.680636       0.611293       0.424225      -1.057341      -0.004927      -0.019612       0.014345       0.024793       0.018902      -0.008567      -0.009895       0.003041       0.043595      -0.026288       0.000068       0.026220             13.553057      13.583580      -6.673931       0.995534      17.628406      -6.044984       9.447184          -0.000232
          233              C      -1.935241      15.733396       2.636283      -0.165229      37.783048 0.44371330E+03  0.10499507E+05                                 9.830012                            7.013371       0.143283       2.006062                    0.999707      30.200472      87.496710       0.622669       0.415702      -1.063192      -0.022216       0.019578      -0.006402       0.030296      -0.003461      -0.026985      -0.003840       0.042123      -0.021884      -0.025736      -0.014365       0.040101             13.704820      11.771037      -6.325216       1.347264      19.263014      -7.185288      10.080410           0.000455
          234              C      -4.798408      18.062620       2.049088       0.619861      24.373096 0.22621700E+03  0.45737361E+04                                 7.802231                            5.342583       0.039093       2.083451                    0.999427      21.567556      59.892856       0.640253       0.473161      -1.017962      -0.040251       0.038088      -0.033755       0.064886       0.042158       0.025997       0.078646      -0.068470       0.029434      -0.065612      -0.048765       0.114377             10.781573      11.948314      -4.351337       0.401662      11.563738      -4.724979       8.832667           0.002139
          235              C      -6.017188      21.731768       2.174318       0.626117      24.458707 0.22448788E+03  0.45322784E+04                                 7.849666                            5.336396      -0.028393       2.063965                    0.999523      21.511533      59.789277       0.637746       0.475702      -1.016106      -0.017857      -0.051270      -0.041017       0.068043      -0.047720       0.061493      -0.059815       0.022633       0.021554      -0.064994      -0.048959       0.113952             10.949127       8.152097       1.860914      -2.079214      14.505225       5.456848      10.190060           0.001580
          236              C      -5.818338      22.960482       2.966565      -0.024802      43.959663 0.45860180E+03  0.10824718E+05                                10.793776                            7.062232      -0.022378       1.988952                    0.999292      27.566514      77.013358       0.636276       0.407830      -1.079833       0.013409       0.049320       0.011092       0.052300      -0.001495      -0.006755      -0.002810       0.009430      -0.011172      -0.008778      -0.001145       0.009922             16.400408       9.624178       1.926081      -2.077932      24.529504      11.107824      15.047541           0.006408
          237              C      -6.738377      23.303922       3.984417      -0.169469      44.593677 0.49591747E+03  0.12066596E+05                                11.068059                            7.490079      -0.019834       1.947045                    0.999570      30.998366      91.091172       0.593384       0.424223      -1.057734      -0.002203       0.011670      -0.008268       0.014471       0.012806       0.006859      -0.021797       0.026062      -0.019029      -0.033935       0.012234       0.021702             16.171885       9.181607       0.109184      -2.929715      24.102493      10.965190      15.231555          -0.000166
          238              C      -6.602751      24.557057       4.656453       0.089411      39.022269 0.40404185E+03  0.93046017E+04                                10.167044                            6.774022      -0.180027       1.956887                    0.999236      26.472528      74.741973       0.624506       0.425891      -1.060740      -0.009744      -0.002204      -0.005445       0.011378      -0.007892      -0.007751       0.016055      -0.013088       0.016189      -0.012963      -0.011373       0.024336             14.806474       9.274419      -0.081820      -3.345115      21.535592       9.581210      13.609413           0.000037
          239              C       2.184920      -2.654256       5.615992      -0.158179      39.631470 0.45727683E+03  0.10885131E+05                                10.089949                            7.109645       0.093723       1.985048                    0.999744      30.339905      87.712427       0.620731       0.414522      -1.065618       0.009567       0.012439      -0.013788       0.020889       0.030602      -0.016018      -0.001703       0.002181      -0.051020      -0.030715      -0.011224       0.041938             13.346792       9.142964      -0.446220      -3.500208      18.614411       7.529625      12.283001           0.000184
          240              C      -4.747647      23.881077       2.633415      -0.122858      39.505816 0.47741490E+03  0.11505229E+05                                10.169281                            7.342300      -0.024287       1.948219                    0.999613      30.512424      89.201112       0.600216       0.423447      -1.058335      -0.029056      -0.006407       0.008184       0.030859       0.001050      -0.024792       0.004775       0.022871       0.014364      -0.020638      -0.011292       0.031930             13.359094       9.331833       1.656566      -2.144773      19.106161       7.288159      11.639287           0.000242
          241              C       9.524124      24.904895       3.814018       0.096805      32.523136 0.36081629E+03  0.80990023E+04                                 8.974440                            6.382043       0.095941       2.037807                    0.999656      26.429847      74.316732       0.644609       0.423316      -1.059518       0.053373       0.005797      -0.014595       0.055635      -0.002510       0.003867       0.034227      -0.003224      -0.049764      -0.040492       0.007132       0.033360             12.188526      10.871729      -1.172249       1.375069       9.737841      -7.037566      15.956009          -0.001494
          242              C       9.424221      24.164647       4.986257      -0.200908      39.212880 0.44459629E+03  0.10482519E+05                                10.016881                            6.987054       0.221235       2.035036                    0.999766      29.801127      85.036395       0.630888       0.411769      -1.070105       0.004265       0.001836       0.000738       0.004702       0.009060      -0.015673       0.004353       0.028698      -0.031446      -0.021952      -0.005564       0.027516             14.195296      10.613856      -1.667062       2.305730      11.552889      -9.608159      20.419142           0.001899
          243              C      10.573551      23.706285       5.619099       0.117429      41.689595 0.40162210E+03  0.92173153E+04                                10.656800                            6.735723      -0.156119       1.960158                    0.999164      26.260195      73.553907       0.629995       0.423625      -1.064193       0.004217       0.007808      -0.011499       0.014525      -0.002573       0.002764       0.000939      -0.008430       0.005138      -0.006794       0.002696       0.004098             17.480243      11.387946      -0.044510      -0.387038      13.899802     -13.147499      27.152980          -0.002593
          244              C      11.823369      23.988172       5.079701      -0.197847      38.549345 0.44468041E+03  0.10483304E+05                                 9.885824                            6.989894       0.186337       2.023487                    0.999758      29.788337      84.950178       0.630567       0.412026      -1.070111      -0.007202       0.001237      -0.000313       0.007314      -0.012797       0.018678      -0.001727       0.026066      -0.027251      -0.020741      -0.010238       0.030979             13.556955      10.814535       1.219592      -2.500415      10.688712      -8.615479      19.167619           0.001714
          245              C      11.923272      24.728420       3.907463       0.096197      31.501256 0.35162778E+03  0.78334716E+04                                 8.732143                            6.274761       0.186214       2.070295                    0.999710      26.140203      72.965395       0.654776       0.419897      -1.062826      -0.049012       0.012174      -0.017736       0.053525       0.002403       0.000595       0.030150       0.004578      -0.049898      -0.037527       0.010299       0.027228             11.545248      10.784538       0.379759      -1.239999       8.970571      -6.213019      14.880636          -0.002021
          246              C      10.426622      22.941340       6.874744       0.052719      42.772837 0.41709203E+03  0.96579086E+04                                10.792035                            6.827316      -0.132155       1.964215                    0.999328      26.836836      75.368509       0.631183       0.419082      -1.067653      -0.005133      -0.006787       0.012790       0.015362      -0.002532       0.002258      -0.022487       0.001658       0.048173      -0.022179      -0.007411       0.029591             18.085700      10.917744       0.129604      -0.813526      14.263197     -13.895900      29.076158           0.000184
          247              C       9.199440      22.692707       7.478429      -0.131775      38.847734 0.43672503E+03  0.10281685E+05                                10.047350                            6.989667       0.045005       1.979840                    0.999638      29.679802      85.456329       0.620174       0.419504      -1.061965       0.006657      -0.013028       0.022950       0.027217      -0.014352       0.017977      -0.008345       0.045496      -0.038578      -0.023113      -0.017419       0.040533             14.368993      10.351177       0.233304      -0.875939      10.912606      -9.563115      21.843198          -0.000559
          248              C       9.145003      22.000200       8.682693      -0.144171      38.283166 0.43362044E+03  0.10195584E+05                                 9.920074                            6.938389       0.167134       2.019342                    0.999732      29.743431      85.727143       0.625698       0.416331      -1.063442       0.007015       0.013444      -0.024970       0.029214       0.005922      -0.014699      -0.006302       0.055237      -0.028182      -0.025402      -0.012515       0.037917             14.083471      10.509933      -1.045251       1.415029      10.550095      -9.113572      21.190386           0.000130
          249              C      10.317749      21.556740       9.283032       0.083492      43.712625 0.41961285E+03  0.97487647E+04                                11.044378                            6.910263      -0.258585       1.930104                    0.999025      26.665484      75.462467       0.617780       0.426748      -1.060881       0.000458      -0.000343      -0.001017       0.001167      -0.001180      -0.002890      -0.003163      -0.057811       0.032678      -0.034569       0.010354       0.024215             19.044388      10.893980      -1.006834       1.151702      14.068413     -14.162180      32.170770          -0.000622
          250              C      11.544541      21.805649       8.679347      -0.145594      38.182007 0.43892874E+03  0.10353978E+05                                 9.930447                            6.996663       0.117046       2.002739                    0.999670      29.838957      86.200479       0.620831       0.418234      -1.062010      -0.003680       0.015571      -0.022448       0.027566      -0.011707       0.012911      -0.004780       0.043011      -0.032576      -0.019489      -0.014600       0.034089             14.335761      10.004126       0.290526      -1.264117      10.826417      -9.546807      22.176741           0.000130
          251              C      11.599172      22.498018       7.475323      -0.135473      39.685054 0.43923641E+03  0.10357019E+05                                10.213800                            7.012738       0.046808       1.980165                    0.999653      29.720663      85.678168       0.618673       0.419864      -1.061596      -0.005779      -0.009912       0.021660       0.024511       0.007180      -0.020333      -0.000169       0.042540      -0.032222      -0.021287      -0.015127       0.036414             15.179988      10.097604      -0.770873       0.605658      11.818005     -10.647207      23.624357          -0.000544
          252              C      10.337464      20.907421      10.612286       0.077982      43.457298 0.42167533E+03  0.98070750E+04                                10.983108                            6.915665      -0.241307       1.932914                    0.999122      26.779036      75.783030       0.619190       0.425325      -1.061943       0.003709       0.001760       0.003586       0.005451       0.001044       0.004025      -0.026903       0.034916       0.031269      -0.037873       0.011755       0.026118             18.548893       6.436809      -1.269230       0.761882      16.648858     -11.408423      32.561012          -0.000161
          253              C      19.933570      -5.966530      11.789066      -0.163140      37.228610 0.44129927E+03  0.10423065E+05                                 9.702720                            6.984312       0.176471       2.016980                    0.999735      30.105634      87.002418       0.625603       0.414520      -1.064469       0.007265      -0.019733       0.022224       0.030595      -0.013683      -0.001571       0.007634      -0.066051      -0.031944      -0.030424      -0.011797       0.042221             13.210896       5.465333      -1.171464       0.533630      11.254104      -4.697650      22.913250          -0.000211
          254              C      20.024117      -6.610468      13.017706      -0.093815      36.964667 0.43371647E+03  0.10210430E+05                                 9.755320                            7.004270      -0.021471       1.962080                    0.999633      29.442147      85.238569       0.613362       0.424181      -1.057241       0.003202      -0.006087      -0.022801       0.023816      -0.001979      -0.004521       0.025317       0.004229       0.011048      -0.025821      -0.000501       0.026322             13.232524       5.628071      -1.667765       0.960860      12.923293      -5.205466      21.146208          -0.000559
          255              C      10.519338      19.619407      13.069327      -0.020709      38.901514 0.42291961E+03  0.97968357E+04                                 9.974564                            6.801152      -0.027543       1.997708                    0.999295      26.974862      75.017551       0.644673       0.410146      -1.076713      -0.014773       0.020247      -0.039174       0.046505       0.007495      -0.015642      -0.003375      -0.002870       0.003664      -0.016828      -0.001736       0.018564             14.631201       6.015087      -2.255686       2.632265      14.011986      -6.569188      23.866529           0.002147
          256              C      10.679921      18.897350      11.892309      -0.099702      37.587210 0.43996035E+03  0.10392997E+05                                 9.872035                            7.054716      -0.002896       1.966263                    0.999653      29.563043      85.694967       0.611226       0.424206      -1.057378      -0.000875       0.023670      -0.007505       0.024846      -0.006318       0.003517       0.007117      -0.023227      -0.073798      -0.026349       0.000099       0.026250             13.560239       5.517765      -1.198014       1.128205      13.919398      -5.859323      21.243553           0.000471
          257              C      10.589179      19.541426      10.663908      -0.165416      37.778726 0.44356260E+03  0.10495645E+05                                 9.828126                            7.010857       0.142567       2.005711                    0.999707      30.210528      87.540810       0.622921       0.415546      -1.063232       0.003378      -0.006311       0.029582       0.030436      -0.005916      -0.005279       0.026748      -0.036051       0.042416      -0.026088      -0.014209       0.040297             13.700536       5.520842      -1.354887       1.026888      15.351140      -7.623531      20.229627           0.000320
          258              C      10.925024      18.999340      14.346482       0.618891      24.388970 0.22637225E+03  0.45772529E+04                                 7.802513                            5.342379       0.043232       2.084524                    0.999422      21.574346      59.896783       0.640688       0.472800      -1.018247       0.022719      -0.026081       0.054785       0.064790       0.043976      -0.030390      -0.001393       0.137069      -0.167406      -0.065248      -0.049223       0.114470             10.782299       4.999356      -1.794003       1.761605      11.423803      -2.797072      15.923738           0.000017
          259              C       9.499403      17.200119      17.460025       0.625683      24.458935 0.22448361E+03  0.45317879E+04                                 7.846573                            5.334266      -0.025391       2.064738                    0.999522      21.513139      59.774575       0.638300       0.475331      -1.016390       0.063679       0.018946      -0.015036       0.068118      -0.032745       0.066266      -0.053435      -0.004542       0.135117      -0.064787      -0.049443       0.114230             10.944598      14.566817       2.946805      -5.324949       9.755668       0.861444       8.511309          -0.000908
          260              C       8.207046      16.744654      18.007070      -0.023628      43.919415 0.45811424E+03  0.10810214E+05                                10.787258                            7.058534      -0.022383       1.989139                    0.999293      27.549902      76.953460       0.636442       0.407837      -1.079841      -0.036479      -0.032658       0.017447       0.051978      -0.000924      -0.000443       0.005347      -0.013096       0.015372      -0.009175      -0.000804       0.009980             16.390047      24.559838       5.604933     -10.298621      11.842845      -0.530060      12.767459          -0.004196
          261              C      17.277270     -10.058791      18.956571      -0.169490      44.597041 0.49595020E+03  0.12067639E+05                                11.069273                            7.490894      -0.019882       1.947135                    0.999570      30.994517      91.081941       0.593282       0.424288      -1.057690       0.002144      -0.011406       0.008528       0.014402       0.003666       0.024461       0.002962      -0.031756      -0.012681      -0.033935       0.012235       0.021700             16.174281      23.414853       4.309760     -11.162660      11.055148      -0.678559      14.052842          -0.000551
          262              C      16.092626     -10.570137      19.569338       0.089423      39.026110 0.40406543E+03  0.93055449E+04                                10.168564                            6.774820      -0.179838       1.956941                    0.999235      26.473674      74.753750       0.624368       0.425966      -1.060663       0.008758       0.002916       0.006702       0.011407      -0.003386      -0.017744       0.001976       0.020528       0.007766      -0.012779      -0.011446       0.024225             14.809341      20.422462       3.739266     -10.101272      10.564925       0.028556      13.440638          -0.000910
          263              C      15.450846      -9.815794      20.582410      -0.157967      39.635846 0.45730674E+03  0.10886164E+05                                10.091404                            7.110364       0.093390       1.985007                    0.999744      30.337548      87.710666       0.620628       0.414579      -1.065568       0.002320      -0.020767      -0.000681       0.020907       0.022078      -0.003239       0.016089      -0.038136      -0.059822      -0.030614      -0.011446       0.042059             13.349173      17.095715       2.675408      -8.548357      10.229119       0.392192      12.722683           0.000313
          264              C       7.688182      15.433847      17.664360      -0.123050      39.544631 0.47784636E+03  0.11518801E+05                                10.177449                            7.346762      -0.026367       1.947414                    0.999612      30.528081      89.273708       0.599863       0.423580      -1.058200       0.006083       0.022541       0.019939       0.030703      -0.008309      -0.012084       0.022356      -0.016259       0.002230      -0.020281      -0.011606       0.031887             13.372601      18.026678       4.296034      -7.216667      11.052063       0.128434      11.039062           0.000730
          265              C      10.549373       3.483203      20.084836       0.096886      32.522757 0.36080838E+03  0.80988151E+04                                 8.974743                            6.382242       0.096060       2.037898                    0.999656      26.427494      74.311119       0.644555       0.423352      -1.059491      -0.012232       0.052290       0.014572       0.055643      -0.000938      -0.030928      -0.014877       0.005644      -0.049765      -0.040370       0.007116       0.033254             12.188895      10.601231      -1.267923       7.093642      10.009395       1.049960      15.956059          -0.001491
          266              C       9.884744       3.142245      18.912597      -0.200830      39.215029 0.44460845E+03  0.10483154E+05                                10.018285                            6.987884       0.221510       2.035147                    0.999766      29.801303      85.045643       0.630735       0.411856      -1.070021       0.000395       0.004665      -0.000689       0.004733      -0.001986      -0.009117       0.013492      -0.033714      -0.031382      -0.021791      -0.005813       0.027604             14.197205      12.498492      -1.001528       9.828569       9.672128       1.029476      20.420994           0.001895
          267              C       9.069482       4.073047      18.279755       0.117333      41.697834 0.40169038E+03  0.92194137E+04                                10.658752                            6.736658      -0.155988       1.960197                    0.999164      26.261962      73.564612       0.629891       0.423671      -1.064148       0.005988       0.006583       0.011493       0.014535       0.000654       0.000132      -0.002826       0.009738       0.005188      -0.006724       0.002674       0.004050             17.483957      13.652060       0.755313      12.269504      11.642048       4.749081      27.157762          -0.002588
          268              C       8.918654       5.345360      18.819153      -0.197791      38.545716 0.44461391E+03  0.10481694E+05                                 9.886149                            6.989925       0.186619       2.023588                    0.999758      29.789231      84.961814       0.630470       0.412091      -1.070033       0.003647      -0.006295       0.000277       0.007281      -0.018127       0.008109      -0.016804      -0.004400      -0.027295      -0.020405      -0.010567       0.030972             13.557437       9.937121       0.908777       7.289786      11.568158       5.228971      19.167032           0.001710
          269              C       9.583282       5.686318      19.991391       0.096295      31.498693 0.35158997E+03  0.78325197E+04                                 8.732311                            6.274827       0.186135       2.070332                    0.999710      26.138250      72.962508       0.654701       0.419951      -1.062779       0.027908      -0.042123       0.017684       0.053534       0.000462      -0.028106      -0.010483      -0.006572      -0.049871      -0.037371       0.010279       0.027092             11.545594       8.934030      -0.274316       5.444849      10.822056       3.240306      14.880696          -0.002019
          270              C       8.397243       3.679518      17.024110       0.052854      42.770796 0.41705859E+03  0.96568674E+04                                10.791380                            6.826755      -0.132221       1.964228                    0.999328      26.834457      75.358916       0.631254       0.419047      -1.067684      -0.004698      -0.007106      -0.012748       0.015332      -0.002464       0.021956       0.005368       0.001914       0.048004      -0.022156      -0.007409       0.029564             18.084745      13.809887       1.152695      12.829517      11.370697       5.399381      29.073651           0.000176
          271              C       8.571877       2.439630      16.420425      -0.131795      38.857054 0.43682827E+03  0.10284914E+05                                10.050250                            6.991413       0.045044       1.979882                    0.999638      29.680048      85.465512       0.619963       0.419615      -1.061875      -0.014561       0.001947      -0.022943       0.027243      -0.025392       0.013962      -0.013973      -0.017361      -0.038640      -0.023252      -0.017170       0.040422             14.374036      10.706845       0.359819       8.727496      10.563843       4.017692      21.851418          -0.000552
          272              C       7.937104       2.157451      15.216161      -0.144165      38.267695 0.43338634E+03  0.10188600E+05                                 9.916201                            6.935431       0.167504       2.019439                    0.999733      29.741963      85.713823       0.625985       0.416201      -1.063536       0.010342       0.011063       0.025155       0.029362      -0.012715       0.001079       0.016144      -0.050597      -0.028616      -0.025469      -0.012667       0.038136             14.077050      11.196622      -0.799583       9.057647       9.856508       1.705816      21.178019           0.000099
          273              C       7.128086       3.115298      14.615822       0.082817      43.730992 0.41981166E+03  0.97541294E+04                                11.045848                            6.910492      -0.257807       1.930230                    0.999026      26.671586      75.472278       0.617984       0.426574      -1.061034      -0.000359       0.000333       0.001521       0.001598       0.017253       0.002124       0.003860       0.046622       0.032818      -0.034669       0.010350       0.024319             19.048605      14.351754       0.214741      13.739679      10.616486       3.636299      32.177575          -0.000620
          274              C       6.953842       4.354910      15.219507      -0.145729      38.196646 0.43908166E+03  0.10358702E+05                                 9.933532                            6.998143       0.116751       2.002542                    0.999671      29.846091      86.231554       0.620718       0.418265      -1.061969       0.015910       0.001733       0.022622       0.027710      -0.022733       0.008894      -0.010510      -0.018748      -0.033197      -0.019562      -0.014695       0.034257             14.341229      10.557013       0.484734       8.583636      10.281545       4.375696      22.185128           0.000101
          275              C       7.588420       4.637227      16.423531      -0.135461      39.697260 0.43935749E+03  0.10360841E+05                                10.217206                            7.014563       0.046964       1.980220                    0.999652      29.722213      85.693467       0.618464       0.419966      -1.061505      -0.007469      -0.008758      -0.021635       0.024506      -0.007768      -0.006460       0.019373      -0.042120      -0.032326      -0.021206      -0.015295       0.036502             15.186332      12.117201      -0.058271      10.245889       9.807040       2.979478      23.634754          -0.000543
          276              C       6.509313       2.917423      13.286568       0.079923      43.404268 0.42098264E+03  0.97880097E+04                                10.980590                            6.913853      -0.249868       1.930571                    0.999218      26.754265      75.728499       0.618684       0.425802      -1.061530       0.000436       0.004028      -0.003599       0.005419      -0.010028       0.026666       0.005297      -0.027802       0.031844      -0.037627       0.011355       0.026272             18.547611      16.307832       2.221924      11.014622       6.773352       3.085710      32.561648          -0.000935
          277              C       7.243392       3.006823      12.109788      -0.163854      37.270246 0.44188893E+03  0.10440196E+05                                 9.710187                            6.989665       0.176158       2.016690                    0.999734      30.120261      87.050409       0.625287       0.414601      -1.064445      -0.020785       0.000124      -0.022565       0.030679       0.010188      -0.007614      -0.000818       0.068993      -0.032295      -0.030591      -0.011861       0.042453             13.223974      11.352139       0.908317       4.615568       5.376929       1.064894      22.942854           0.000364
          278              C       6.606082       2.877524      10.881148      -0.094440      36.999360 0.43416436E+03  0.10223848E+05                                 9.760964                            7.007745      -0.022415       1.961410                    0.999632      29.465671      85.325096       0.613214       0.424164      -1.057227      -0.006866       0.000722       0.022737       0.023762      -0.002841      -0.025231      -0.003923       0.000049       0.011527      -0.025377      -0.001027       0.026405             13.241427      13.169633       0.996099       5.232985       5.393495       0.830168      21.161152          -0.000398
          279              C       5.234303       2.659516      10.829527      -0.022081      38.923987 0.42318293E+03  0.98046211E+04                                 9.978454                            6.803234      -0.029151       1.997087                    0.999289      26.986770      75.061120       0.644569       0.410142      -1.076699       0.024246      -0.007346       0.039941       0.047298       0.006671      -0.002305       0.015922      -0.006910       0.002799      -0.017039      -0.001389       0.018428             14.638877      14.551489       0.759165       7.080501       5.487897      -0.291384      23.877246           0.008520
          280              C       4.500029       2.570255      12.006545      -0.099319      37.572276 0.43980493E+03  0.10388340E+05                                 9.869091                            7.053328      -0.003370       1.966150                    0.999652      29.557915      85.674207       0.611309       0.424189      -1.057395       0.022544       0.006922       0.007255       0.024674       0.002373      -0.005474      -0.005534       0.025923      -0.073210      -0.026093      -0.000000       0.026094             13.555325      13.738283       1.708791       5.899605       5.697040       0.889337      21.230651          -0.000231
          281              C       5.137534       2.699415      13.234946      -0.165861      37.799751 0.44394154E+03  0.10506012E+05                                 9.831107                            7.013911       0.143836       2.006100                    0.999707      30.208817      87.518786       0.622828       0.415553      -1.063313      -0.007518       0.000880      -0.029504       0.030460       0.006825      -0.026946      -0.003751       0.035609       0.042278      -0.026184      -0.014082       0.040266             13.706534      15.119524       2.037325       7.541156       5.764480       1.575450      20.235599           0.000458
          282              C       4.514453       2.835290       9.552372       0.619779      24.375781 0.22622902E+03  0.45740624E+04                                 7.802931                            5.342762       0.038892       2.083376                    0.999426      21.568645      59.897390       0.640232       0.473167      -1.017953      -0.032084       0.013022      -0.054860       0.064873      -0.009135      -0.009161       0.028886      -0.161440      -0.167847      -0.065501      -0.048781       0.114282             10.783213      11.838112       0.623046       3.228385       4.585731      -0.728395      15.925797           0.002138
          283              C       3.293289       0.891407       6.438829       0.626120      24.457146 0.22446748E+03  0.45317463E+04                                 7.849334                            5.336137      -0.028090       2.064086                    0.999523      21.510205      59.784053       0.637767       0.475698      -1.016112      -0.003420       0.066263       0.015003       0.068026      -0.023561       0.072208      -0.044630       0.045033       0.135960      -0.065031      -0.048949       0.113981             10.948644       8.438153       0.778454      -2.587739      15.892677       4.736940       8.515102           0.001583
          284              C       3.294646      -0.478871       5.891784      -0.024760      43.953341 0.45853012E+03  0.10822572E+05                                10.792716                            7.061645      -0.022137       1.989042                    0.999293      27.564805      77.006233       0.636309       0.407826      -1.079839      -0.018701      -0.045580      -0.017543       0.052298       0.003380      -0.005463      -0.000981       0.010811       0.015186      -0.008934      -0.001084       0.010018             16.398644       9.735821       0.360658      -2.934818      26.684793       9.893757      12.775318           0.006413
          285              C       4.270493      -0.861772       4.942283      -0.169319      44.588370 0.49587749E+03  0.12065165E+05                                11.067346                            7.489988      -0.019529       1.947216                    0.999572      30.992295      91.066300       0.593373       0.424247      -1.057738      -0.011578      -0.001894      -0.008628       0.014563       0.012865       0.005378      -0.024012       0.020414      -0.012557      -0.033988       0.012309       0.021679             16.170601       9.717134      -0.535771      -3.082103      24.742777      10.748947      14.051893          -0.000164
          286              C       4.183260      -2.149125       4.329516       0.089416      39.019413 0.40402064E+03  0.93040104E+04                                10.166722                            6.773981      -0.179783       1.956981                    0.999236      26.471529      74.739243       0.624488       0.425908      -1.060727      -0.000182       0.009243      -0.006715       0.011426      -0.009109      -0.007656       0.016179      -0.011855       0.008032      -0.012916      -0.011395       0.024311             14.805545       9.308386      -0.190724      -3.394302      21.669928       9.511073      13.438321           0.000038
          287              C      -4.648121      25.093094       3.316444      -0.158025      39.619206 0.45711001E+03  0.10880245E+05                                10.088254                            7.108516       0.094124       1.985252                    0.999744      30.334510      87.695167       0.620754       0.414542      -1.065598      -0.020430      -0.004736       0.000499       0.020978       0.029104      -0.016281      -0.002191       0.001995      -0.059202      -0.030604      -0.011297       0.041901             13.344188       9.308417      -0.076583      -3.218659      18.006052       7.924260      12.718096           0.000184
          288              C       2.231761      -1.404985       6.234494      -0.122847      39.507293 0.47743062E+03  0.11505590E+05                                10.169289                            7.342354      -0.024491       1.948146                    0.999613      30.512268      89.197753       0.600227       0.423440      -1.058350       0.019446       0.013186      -0.019881       0.030777      -0.001172      -0.025191       0.004221       0.022948       0.002264      -0.020548      -0.011387       0.031935             13.359253       9.119304       1.149201      -2.524182      19.929740       6.751974      11.028716           0.000245
          289              C     -11.800624       5.929747      23.475366       0.096841      32.519977 0.36078255E+03  0.80980131E+04                                 8.973812                            6.381725       0.096053       2.037873                    0.999656      26.428008      74.309225       0.644631       0.423313      -1.059525      -0.032425       0.045123      -0.002408       0.055617      -0.010982       0.005375       0.001656      -0.041772       0.098824      -0.040497       0.007123       0.033375             12.187266      18.307448       4.405683      -0.669699      13.057003      -0.584227       5.197346          -0.001490
          290              C     -10.461237       6.297323      23.420399      -0.200874      39.208956 0.44455670E+03  0.10481286E+05                                10.016094                            6.986677       0.221457       2.035122                    0.999766      29.799424      85.028569       0.630918       0.411761      -1.070117      -0.001708       0.003895       0.001807       0.004621      -0.024601       0.001474       0.000557      -0.003338      -0.017061      -0.021944      -0.005567       0.027512             14.193604      22.973256       7.200174      -0.812711      14.159423      -0.595817       5.448134           0.001894
          291              C     -10.111556       7.639999      23.339860       0.117355      41.688053 0.40162165E+03  0.92172230E+04                                10.656249                            6.735553      -0.155895       1.960223                    0.999164      26.260034      73.551065       0.630032       0.423605      -1.064215      -0.014459      -0.000651       0.000885       0.014501       0.004874       0.000054      -0.000898       0.000365       0.011183      -0.006785       0.002697       0.004089             17.478260      32.769276       7.246775      -0.709936      13.838872      -0.497153       5.826633          -0.002587
          292              C     -11.101457       8.615651      23.314288      -0.197736      38.537974 0.44456053E+03  0.10479626E+05                                 9.883649                            6.988830       0.186864       2.023716                    0.999758      29.783090      84.927928       0.630640       0.412012      -1.070136       0.001505      -0.007062       0.000707       0.007255       0.009642      -0.000462      -0.002087      -0.047841      -0.030320      -0.020738      -0.010217       0.030955             13.552813      24.722975       2.143324      -0.535054      10.589365      -0.394928       5.346099           0.001709
          293              C     -12.440844       8.248075      23.369255       0.096330      31.492144 0.35152955E+03  0.78306430E+04                                 8.730388                            6.273865       0.186616       2.070511                    0.999710      26.135003      72.945059       0.654833       0.419894      -1.062841      -0.003873      -0.053330       0.001496       0.053491      -0.015486       0.004156       0.003951      -0.036281       0.079566      -0.037546       0.010284       0.027262             11.542208      18.683142       1.529782      -0.418860      10.876934      -0.456880       5.066549          -0.002018
          294              C      -8.676749       7.991432      23.305206       0.052810      42.768046 0.41704916E+03  0.96566336E+04                                10.791247                            6.826985      -0.132132       1.964245                    0.999328      26.834957      75.361255       0.631198       0.419085      -1.067655       0.015328      -0.000034       0.000387       0.015333       0.013958      -0.000068      -0.001169       0.024285      -0.066172      -0.022136      -0.007399       0.029535             18.083397      34.942375       7.725209      -0.405260      13.376092      -0.455680       5.931725           0.000176
          295              C      -7.657578       7.050138      23.391720      -0.131726      38.843870 0.43667959E+03  0.10280305E+05                                10.046711                            6.989329       0.045046       1.979888                    0.999638      29.677502      85.447231       0.620188       0.419507      -1.061967       0.022665       0.015041       0.000040       0.027201       0.006480      -0.001383      -0.004103      -0.056315      -0.067980      -0.023093      -0.017414       0.040507             14.367779      26.046581       4.674406       0.032780      11.693731      -0.238648       5.363024          -0.000554
          296              C      -6.329703       7.461869      23.394110      -0.144219      38.285314 0.43365174E+03  0.10196473E+05                                 9.920296                            6.938539       0.167253       2.019346                    0.999732      29.744831      85.730971       0.625707       0.416319      -1.063453      -0.029091      -0.002854      -0.000996       0.029248      -0.024668       0.003305      -0.001165      -0.011179      -0.075219      -0.025483      -0.012487       0.037971             14.083705      23.556025       6.360973       0.113447      13.377428      -0.169607       5.317663           0.000094
          297              C      -6.021389       8.814755      23.310225       0.083289      43.718661 0.41967729E+03  0.97505848E+04                                11.045056                            6.910564      -0.258354       1.930136                    0.999025      26.667957      75.469416       0.617800       0.426720      -1.060904      -0.000822       0.000179      -0.000902       0.001233       0.014609      -0.005740      -0.004679       0.042278       0.052369      -0.034573       0.010416       0.024157             19.045400      35.744453      10.286783       0.813138      15.062272      -0.026656       6.329475          -0.000620
          298              C      -7.040561       9.755636      23.223950      -0.145628      38.180951 0.43893501E+03  0.10354102E+05                                 9.930004                            6.996563       0.117244       2.002782                    0.999670      29.839284      86.199648       0.620859       0.418216      -1.062028      -0.024495      -0.012561       0.002035       0.027603       0.002196       0.001157      -0.003639      -0.048650      -0.056926      -0.019590      -0.014564       0.034154             14.334272      26.426852       4.566369       0.259995      11.180068      -0.311783       5.395897           0.000098
          299              C      -8.368241       9.344181      23.221560      -0.135354      39.674526 0.43912487E+03  0.10353608E+05                                10.211900                            7.011810       0.047041       1.980311                    0.999653      29.715301      85.656143       0.618727       0.419859      -1.061612       0.024281       0.002480       0.002026       0.024491      -0.028580       0.003358      -0.003091      -0.003341      -0.044090      -0.021297      -0.015086       0.036383             15.176050      27.113703       6.926867      -0.077891      12.866636      -0.414461       5.547810          -0.000544
          300              C      -4.636535       9.325280      23.412512       0.078186      43.454325 0.42162231E+03  0.98056522E+04                                10.983189                            6.915575      -0.241706       1.932825                    0.999121      26.777316      75.780426       0.619140       0.425367      -1.061904       0.000889       0.004196       0.003291       0.005406       0.006356      -0.000101       0.003028       0.006400      -0.113094      -0.037873       0.011872       0.026001             18.549158      34.091851      11.072137       1.357823      10.809200      -0.281751      10.746424          -0.000936
          301              C       5.793953      23.191162       0.727242      -0.163303      37.251925 0.44155199E+03  0.10430930E+05                                 9.707607                            6.986839       0.175100       2.016438                    0.999734      30.117161      87.054644       0.625394       0.414582      -1.064388       0.025002       0.016398      -0.006106       0.030517       0.011350      -0.012299      -0.017810       0.010699       0.097981      -0.030364      -0.011919       0.042283             13.218972      21.356441       6.666601       2.794268       8.195862       0.194290      10.104613           0.000357
          302              C       7.070509      23.738527       0.783882      -0.094397      37.004932 0.43420433E+03  0.10225026E+05                                 9.762078                            7.007954      -0.022477       1.961403                    0.999633      29.465056      85.324349       0.613220       0.424150      -1.057235      -0.016677      -0.002723      -0.016851       0.023864      -0.008389       0.016471       0.001377      -0.011645       0.060343      -0.025537      -0.001082       0.026619             13.243256      20.573528       6.951044       1.222660       8.679283      -0.591245      10.476957          -0.000404
          303              C      -2.083813      10.420699      23.525554      -0.022243      38.933024 0.42327113E+03  0.98070719E+04                                 9.979674                            6.803657      -0.029272       1.997036                    0.999289      26.988416      75.064665       0.644597       0.410107      -1.076733      -0.037307      -0.029023      -0.002274       0.047321      -0.011672      -0.000995      -0.001936       0.026122      -0.004996      -0.016989      -0.001363       0.018352             14.640415      22.624712       9.282518       1.134702      10.506423      -0.276030      10.790110           0.008519
          304              C      -2.758003      10.352664      22.311731      -0.099219      37.571662 0.43977717E+03  0.10387578E+05                                 9.869513                            7.053391      -0.003242       1.966222                    0.999652      29.556158      85.670241       0.611266       0.424223      -1.057368      -0.016817      -0.006834       0.016912       0.024810      -0.001181      -0.015066      -0.009333      -0.022691       0.053867      -0.026184      -0.000017       0.026201             13.555698      21.380538       7.184711       0.384060       8.613857      -0.366456      10.672700          -0.000234
          305              C      -4.034364       9.805161      22.255330      -0.165245      37.763896 0.44339237E+03  0.10490378E+05                                 9.825367                            7.009404       0.143413       2.006091                    0.999707      30.201781      87.503967       0.623014       0.415533      -1.063264       0.025883       0.012746       0.009298       0.030313       0.003416       0.016527      -0.002403       0.013694       0.104428      -0.025878      -0.014337       0.040215             13.695774      22.386429       7.529780      -1.382485       8.735485      -1.188668       9.965407           0.000453
          306              C      -0.883943      11.275206      23.627124       0.619858      24.374564 0.22621623E+03  0.45737083E+04                                 7.802545                            5.342508       0.039014       2.083416                    0.999427      21.567667      59.892733       0.640271       0.473149      -1.017970       0.049314       0.041832       0.005005       0.064860      -0.083788      -0.014267       0.018986      -0.054685      -0.135493      -0.065563      -0.048692       0.114255             10.782445      14.343119       5.727214       0.741382       7.881641      -0.451709      10.122576           0.002138
          307              C       2.981622      11.129776      23.625690       0.626163      24.456435 0.22446500E+03  0.45316696E+04                                 7.849072                            5.336032      -0.028223       2.064034                    0.999524      21.510059      59.782864       0.637789       0.475685      -1.016122      -0.042390       0.052491       0.008857       0.068049       0.088754      -0.000082       0.005242      -0.014450      -0.148932      -0.065076      -0.048882       0.113958             10.948305      12.628677      -6.777075      -0.063059      10.026228      -0.141302      10.190010           0.001578
          308              C       4.073771      10.145154      23.504762      -0.024748      43.953640 0.45853661E+03  0.10822693E+05                                10.792558                            7.061545      -0.022230       1.989020                    0.999292      27.564160      77.002662       0.636338       0.407809      -1.079857       0.042026      -0.024131      -0.019723       0.052321       0.002531       0.003466       0.000029       0.007248       0.026898      -0.008965      -0.001136       0.010101             16.398712      21.660881     -12.759387       0.229512      15.916898      -0.235849      11.618358           0.006408
          309              C      14.460742      23.437870       0.766914      -0.169439      44.595521 0.49592801E+03  0.12066887E+05                                11.068528                            7.490266      -0.019759       1.947083                    0.999571      30.997198      91.087123       0.593366       0.424236      -1.057729       0.011707       0.006269      -0.005744       0.014469       0.019073      -0.012839       0.011754      -0.014681       0.045794      -0.034104       0.012240       0.021863             16.173289      22.378679     -12.187442       1.523438      14.925448      -1.425888      11.215741          -0.000170
          310              C      15.596992      22.583086       0.630452       0.089426      39.024315 0.40405101E+03  0.93050313E+04                                10.168086                            6.774563      -0.180002       1.956901                    0.999235      26.472881      74.748205       0.624406       0.425949      -1.060685       0.001170       0.009678       0.005856       0.011372      -0.014303       0.010637      -0.008784       0.008236      -0.019346      -0.012889      -0.011400       0.024290             14.808579      20.228224     -10.685569       1.792673      12.889994      -1.289593      11.307520           0.000035
          311              C      16.282496      22.144737       1.790263      -0.158160      39.636258 0.45733933E+03  0.10886970E+05                                10.090878                            7.110226       0.093698       1.985048                    0.999744      30.339597      87.712402       0.620695       0.414533      -1.065613       0.008549       0.005382      -0.018312       0.020914      -0.014678      -0.018106       0.012014       0.007753       0.092579      -0.030662      -0.011347       0.042010             13.348388      17.845305      -8.474542       1.856402      11.008087      -1.420746      11.191773           0.000180
          312              C       4.584812       9.775495      22.198212      -0.122858      39.503265 0.47738926E+03  0.11504338E+05                                10.168719                            7.342172      -0.024404       1.948189                    0.999613      30.511270      89.193669       0.600219       0.423455      -1.058341       0.003606       0.007657       0.029606       0.030792      -0.007667       0.012059      -0.009769       0.001638       0.076679      -0.020511      -0.011533       0.032044             13.358247      16.977950      -8.749439       0.017576      11.946456       0.125439      11.150335           0.000239
          313              C      11.240919      15.163502      13.058812       0.096330      32.542147 0.36103901E+03  0.81053019E+04                                 8.977917                            6.384014       0.097663       2.038263                    0.999659      26.437097      74.344583       0.644505       0.423316      -1.059511      -0.008510      -0.016075       0.052351       0.055421      -0.023361      -0.010577      -0.020900       0.025778      -0.038491      -0.040230       0.007070       0.033160             12.194317       8.975627       6.204309       2.108204      15.195867       3.344452      12.411457           0.002000
          314              C      10.666051      14.255314      12.177422      -0.200964      39.232391 0.44480549E+03  0.10489184E+05                                10.021484                            6.989629       0.220921       2.034848                    0.999766      29.809888      85.081657       0.630616       0.411879      -1.069983      -0.002749      -0.000639       0.003757       0.004699      -0.006007      -0.004811      -0.008375       0.006870       0.076869      -0.021702      -0.005892       0.027594             14.202964      10.699535       8.378985       3.526824      18.653066       5.541536      13.256291          -0.000863
          315              C       9.982307      13.148862      12.667110       0.117238      41.703940 0.40174749E+03  0.92211050E+04                                10.659738                            6.737113      -0.155966       1.960165                    0.999164      26.264548      73.574754       0.629870       0.423668      -1.064144       0.004333       0.007826       0.011433       0.014516      -0.000688       0.001539       0.001214      -0.001028      -0.019001      -0.006755       0.002711       0.004044             17.486355      12.114107       9.705126       6.311440      20.707961       9.432756      19.636998           0.001408
          316              C       9.873237      12.950323      14.038665      -0.197941      38.550980 0.44469949E+03  0.10484262E+05                                 9.887100                            6.990666       0.187151       2.023723                    0.999758      29.792143      84.973580       0.630425       0.412099      -1.070023       0.002089       0.004447      -0.005246       0.007187       0.014669      -0.010448      -0.016114      -0.014655      -0.034926      -0.020325      -0.010563       0.030887             13.558979       8.746039       5.437304       4.090908      13.930649       6.147339      18.000249          -0.001498
          317              C      10.448105      13.858511      14.920055       0.096707      31.487334 0.35144274E+03  0.78284680E+04                                 8.730808                            6.273881       0.184928       2.070116                    0.999708      26.130168      72.937809       0.654688       0.420000      -1.062741       0.025136       0.038307      -0.027509       0.053441      -0.020832      -0.011815      -0.018527       0.026442      -0.014327      -0.037151       0.009997       0.027153             11.543728       7.772302       4.440798       2.356361      12.216412       3.468023      14.642468           0.000395
          318              C       9.366656      12.218182      11.698489       0.052987      42.770395 0.41703611E+03  0.96563046E+04                                10.791679                            6.826782      -0.132496       1.964162                    0.999328      26.833658      75.358742       0.631218       0.419073      -1.067658      -0.005458      -0.006932      -0.012511       0.015309       0.019516       0.009768       0.012804      -0.015929       0.005713      -0.022083      -0.007415       0.029498             18.086384      12.667528      10.131163       7.302896      21.117094      10.445394      20.474530          -0.000175
          319              C       9.400015      12.415204      10.322871      -0.131872      38.866843 0.43692270E+03  0.10287867E+05                                10.052352                            6.992404       0.044637       1.979721                    0.999638      29.684103      85.484939       0.619877       0.419643      -1.061839      -0.014771      -0.020677      -0.009762       0.027222       0.021970      -0.012987      -0.020499      -0.024564      -0.011974      -0.023265      -0.017150       0.040415             14.378374      10.377762       7.263730       4.946066      15.887411       6.709706      16.869948           0.000320
          320              C       8.761339      11.516122       9.476374      -0.144266      38.277427 0.43348880E+03  0.10191734E+05                                 9.918044                            6.936318       0.167238       2.019293                    0.999733      29.746736      85.733991       0.625928       0.416209      -1.063518       0.011866       0.015159       0.022180       0.029369       0.007881      -0.005050      -0.012914      -0.003803       0.102617      -0.025540      -0.012653       0.038193             14.080627      11.061194       8.197575       4.149166      17.012819       5.537538      14.167870          -0.000164
          321              C       8.089304      10.420433      10.005733       0.082722      43.736810 0.41985966E+03  0.97555718E+04                                11.046856                            6.910889      -0.257884       1.930181                    0.999026      26.673727      75.480818       0.617963       0.426575      -1.061028       0.001207       0.000059       0.001057       0.001605      -0.011572       0.012734       0.021481      -0.007197      -0.046457      -0.034673       0.010365       0.024308             19.051498      15.197448      12.091938       8.166268      22.798460      10.372345      19.158586           0.000337
          322              C       8.055944      10.223826      11.381112      -0.145800      38.202207 0.43914869E+03  0.10360742E+05                                 9.934529                            6.998692       0.116646       2.002466                    0.999671      29.849189      86.244149       0.620688       0.418267      -1.061961       0.012378       0.021241       0.012806       0.027719       0.017493      -0.010462      -0.019899      -0.017503      -0.001993      -0.019618      -0.014679       0.034297             14.343206      10.361119       7.122778       5.352928      15.619391       6.890651      17.049109          -0.000174
          323              C       8.694425      11.122631      12.227610      -0.135452      39.698926 0.43936787E+03  0.10361202E+05                                10.217677                            7.014760       0.046768       1.980167                    0.999652      29.722460      85.696153       0.618437       0.419980      -1.061491      -0.010992      -0.011835      -0.018388       0.024475      -0.002156      -0.002700      -0.011523       0.000171       0.101696      -0.021204      -0.015270       0.036474             15.187534      11.394311       8.647249       5.359801      18.322606       7.275664      15.845684           0.000299
          324              C       7.303498       9.486305       9.169751       0.079976      43.405469 0.42098214E+03  0.97880581E+04                                10.981023                            6.913985      -0.250051       1.930517                    0.999218      26.754420      75.730757       0.618655       0.425818      -1.061513      -0.004977      -0.001296       0.001681       0.005411       0.029631       0.001764       0.005530      -0.016117       0.041154      -0.037642       0.011398       0.026244             18.549167      17.353626       8.798377       9.506586      22.399679      11.244257      15.894198          -0.000939
          325              C       6.055822       9.823798       8.658794      -0.163867      37.271067 0.44189962E+03  0.10440533E+05                                 9.710337                            6.989759       0.176048       2.016650                    0.999734      30.120867      87.053105       0.625281       0.414603      -1.064442      -0.011529      -0.026111      -0.011213       0.030666      -0.026222       0.005446       0.007244      -0.027739      -0.075609      -0.030583      -0.011856       0.042439             13.224345      14.705189       4.728488       6.642179      14.276704       5.630587      10.691142           0.000409
          326              C       5.326020       8.889809       7.932508      -0.094430      36.996882 0.43413604E+03  0.10222936E+05                                 9.760312                            7.007376      -0.022291       1.961451                    0.999632      29.464543      85.318668       0.613253       0.424147      -1.057246       0.020554      -0.000009       0.011910       0.023756      -0.013483       0.005555      -0.014039       0.031655      -0.011524      -0.025387      -0.001015       0.026403             13.240519      13.593664       4.183927       5.668500      16.073814       5.694174      10.054079          -0.000402
          327              C       5.843894       7.617913       7.717896      -0.022046      38.920153 0.42314413E+03  0.98034521E+04                                 9.977707                            6.802858      -0.029073       1.997129                    0.999289      26.985416      75.055185       0.644599       0.410134      -1.076709       0.028026       0.035640       0.013535       0.047316      -0.006789       0.005135       0.006712       0.000134       0.048944      -0.017057      -0.001418       0.018475             14.637716      15.361738       6.038943       5.970638      18.718702       6.563071       9.832709           0.008556
          328              C       7.091765       7.280282       8.229092      -0.099369      37.575398 0.43983966E+03  0.10389371E+05                                 9.869572                            7.053546      -0.003405       1.966108                    0.999652      29.559635      85.680213       0.611307       0.424182      -1.057399      -0.004856       0.022212       0.009586       0.024675      -0.016836      -0.012013      -0.004969      -0.022837      -0.034288      -0.026081      -0.000022       0.026103             13.556405      13.588001       4.202508       5.285141      16.729396       6.567562      10.351819          -0.000232
          329              C       7.821372       8.214409       8.955140      -0.165905      37.804381 0.44399149E+03  0.10507576E+05                                 9.832059                            7.014388       0.143572       2.005993                    0.999707      30.211238      87.529733       0.622790       0.415562      -1.063298      -0.022006      -0.015735      -0.013977       0.030450      -0.021785       0.016684      -0.002136       0.031165      -0.054994      -0.026187      -0.014072       0.040260             13.708407      11.775445       4.330513       4.806590      18.601514       7.571078      10.748263           0.000510
          330              C       4.958182       6.541255       7.231554       0.619813      24.373898 0.22621554E+03  0.45736908E+04                                 7.802441                            5.342558       0.038928       2.083407                    0.999426      21.567348      59.891826       0.640257       0.473159      -1.017965      -0.040207      -0.048248      -0.016256       0.064875       0.001461      -0.049426      -0.030737       0.014279       0.277724      -0.065499      -0.048803       0.114302             10.782350      11.949360       2.524266       3.568223      13.607715       3.545942       6.789974           0.002146
          331              C       3.739360       4.815103       3.991348       0.626363      24.466390 0.22451033E+03  0.45330013E+04                                 7.852179                            5.337026      -0.029325       2.063558                    0.999523      21.514785      59.806825       0.637622       0.475766      -1.016037      -0.017813      -0.009890       0.064953       0.068073       0.076895       0.010687       0.020440      -0.045551      -0.184311      -0.065234      -0.048641       0.113875             10.955715       8.154109      -2.731259      -0.572857       6.544701      -0.860491      18.168335           0.001590
          332              C       3.938190       4.886839       2.531128      -0.026131      44.061388 0.45958097E+03  0.10854457E+05                                10.811398                            7.070387      -0.024638       1.987815                    0.999293      27.601691      77.154700       0.635777       0.407902      -1.079702       0.013509      -0.015126      -0.048518       0.052586      -0.005555       0.004655       0.001752       0.008147      -0.014105      -0.008624      -0.001432       0.010056             16.436171       9.639236      -2.766521      -0.629994       7.810637      -1.452211      31.858640           0.006267
          333              C       3.018140       5.596597       1.724780      -0.169565      44.651978 0.49649572E+03  0.12084778E+05                                11.079015                            7.495227      -0.021420       1.946311                    0.999571      31.017806      91.178381       0.593059       0.424312      -1.057627      -0.002061      -0.013009      -0.006065       0.014500      -0.000749      -0.014449       0.009672       0.004903      -0.084200      -0.034147       0.012054       0.022092             16.194317       9.190026      -2.593790       1.375698       7.960609      -1.646734      31.432317          -0.000073
          334              C       3.153747       5.552016       0.303515       0.089170      39.064331 0.40435668E+03  0.93144132E+04                                10.176421                            6.777780      -0.182076       1.956110                    0.999234      26.487105      74.813037       0.624128       0.426031      -1.060567      -0.009639      -0.003587       0.004497       0.011225      -0.002773       0.010752      -0.008639      -0.000302       0.055395      -0.013068      -0.011510       0.024578             14.825989       9.284444      -2.859834       1.749621       7.300683      -1.363738      27.892839          -0.000103
          335              C      -7.571581      -7.606994      23.389569      -0.159378      39.727629 0.45836140E+03  0.10918817E+05                                10.108291                            7.119219       0.098173       1.985930                    0.999765      30.387780      87.919448       0.620084       0.414656      -1.065395       0.009764      -0.018190      -0.003926       0.021015      -0.029668      -0.018308       0.011558       0.019428      -0.000230      -0.031261      -0.011023       0.042284             13.375536       9.160516      -2.814793       2.140927       7.358088      -1.025967      23.608004           0.000387
          336              C       5.008872       4.138019       1.900437      -0.123906      39.588446 0.47845564E+03  0.11537355E+05                                10.183925                            7.350634      -0.026716       1.946942                    0.999612      30.553875      89.368972       0.599794       0.423486      -1.058240      -0.029145       0.010634       0.001416       0.031057      -0.022610       0.011817      -0.010529       0.013727      -0.014150      -0.021446      -0.011199       0.032645             13.382330       9.344769      -2.689461      -0.362003       7.203815      -0.412758      23.598407           0.000311
          337              C      19.280623       4.648528       0.423488       0.096916      32.517113 0.36074468E+03  0.80969198E+04                                 8.973256                            6.381398       0.096038       2.037894                    0.999656      26.426141      74.301934       0.644649       0.423314      -1.059528       0.053397      -0.015597       0.002217       0.055672       0.004552       0.000379      -0.005522       0.046354       0.098747      -0.040495       0.007161       0.033334             12.186588      10.871039       1.777065       0.327724      20.491562       0.826347       5.197163          -0.001490
          338              C      19.180721       6.033842       0.478455      -0.200797      39.209277 0.44455541E+03  0.10481221E+05                                10.016287                            6.986777       0.221600       2.035175                    0.999765      29.798296      85.024493       0.630901       0.411774      -1.070111       0.004251      -0.000324      -0.002092       0.004749      -0.018087       0.000097      -0.001379       0.033515      -0.017094      -0.021900      -0.005618       0.027518             14.194295      10.613753       2.831758       0.291042      26.520716       0.965339       5.448417           0.001894
          339              C      20.330052       6.811080       0.558994       0.117328      41.688434 0.40160673E+03  0.92167477E+04                                10.656259                            6.735339      -0.155887       1.960238                    0.999164      26.259288      73.547209       0.630057       0.423593      -1.064228       0.004249      -0.013816      -0.001073       0.014494       0.003722       0.000846       0.000326      -0.006427       0.011228      -0.006826       0.002669       0.004158             17.479140      11.387250      -0.310500       0.232109      35.223350       0.835777       5.826821          -0.002586
          340              C      21.579871       6.203005       0.584566      -0.197715      38.537663 0.44454577E+03  0.10479191E+05                                 9.883509                            6.988650       0.186828       2.023703                    0.999758      29.783283      84.928130       0.630657       0.412004      -1.070140      -0.007147      -0.000856      -0.001057       0.007276       0.022551       0.001766       0.001303       0.024998      -0.030483      -0.020708      -0.010272       0.030980             13.552865      10.811767      -2.773396       0.193896      24.500747       0.636573       5.346082           0.001709
          341              C      21.679773       4.817692       0.529599       0.096341      31.492646 0.35152708E+03  0.78306135E+04                                 8.730580                            6.273911       0.186448       2.070446                    0.999710      26.135487      72.947725       0.654817       0.419903      -1.062830      -0.049001      -0.021431      -0.001796       0.053512      -0.000659      -0.002323      -0.005152       0.047663       0.079445      -0.037502       0.010297       0.027205             11.542665      10.782673      -1.263003       0.291047      18.778627       0.547600       5.066695          -0.002018
          342              C      20.183124       8.280974       0.593648       0.053132      42.756680 0.41688768E+03  0.96519825E+04                                10.789892                            6.825917      -0.131967       1.964396                    0.999328      26.828866      75.341166       0.631211       0.419116      -1.067633      -0.004954       0.014666      -0.000551       0.015490       0.003371       0.001066       0.000534      -0.036761      -0.066028      -0.022088      -0.007611       0.029699             18.081298      10.915353      -0.765211       0.294475      37.397444       0.534687       5.931097           0.000175
          343              C      18.955941       8.928097       0.507134      -0.131710      38.843036 0.43670288E+03  0.10280887E+05                                10.046697                            6.989601       0.045026       1.979914                    0.999638      29.675465      85.438717       0.620171       0.419517      -1.061971       0.006880       0.026543      -0.000169       0.027421       0.022865       0.003540       0.002910       0.035795      -0.067919      -0.023161      -0.017510       0.040670             14.367191      10.350575      -0.873935       0.235908      27.387930       0.049214       5.363069          -0.000553
          344              C      18.901504      10.317273       0.504744      -0.143988      38.277070 0.43355018E+03  0.10193422E+05                                 9.919191                            6.937878       0.167561       2.019534                    0.999732      29.738876      85.709208       0.625720       0.416337      -1.063448       0.007300      -0.028341       0.000846       0.029278      -0.015769       0.002289      -0.002426       0.040155      -0.075032      -0.025342      -0.012831       0.038173             14.081278      10.510182       1.749814       0.197821      26.416614      -0.049751       5.317039           0.000096
          345              C      20.074251      11.058912       0.588629       0.083491      43.727982 0.41978667E+03  0.97539733E+04                                11.047453                            6.912370      -0.261155       1.929202                    0.999026      26.672531      75.490996       0.617585       0.426832      -1.060812       0.000550      -0.000694       0.000893       0.001258      -0.001634       0.002334       0.007152      -0.051669       0.055580      -0.035273       0.010498       0.024775             19.047446      10.900400       1.499910       0.296528      39.911951      -0.756335       6.329987          -0.000620
          346              C      21.301044      10.411652       0.674904      -0.149176      38.224156 0.43955738E+03  0.10370676E+05                                 9.922361                            6.989744       0.140955       2.008716                    0.999726      29.894274      86.317960       0.622840       0.416810      -1.063105      -0.005696      -0.028741      -0.002458       0.029403       0.015410       0.003396       0.000223       0.033822      -0.048302      -0.016838      -0.014315       0.031153             14.320674      10.002131      -1.225369       0.380539      27.569512      -0.139423       5.390379           0.000098
          347              C      21.355676       9.022752       0.677294      -0.135332      39.695343 0.43927139E+03  0.10357875E+05                                10.215898                            7.013300       0.044827       1.979523                    0.999651      29.720746      85.673797       0.618622       0.419897      -1.061593      -0.005449       0.023929      -0.002282       0.024647      -0.021069       0.003889      -0.001936       0.039747      -0.040254      -0.022260      -0.013792       0.036052             15.185168      10.097366       0.919079       0.364664      29.908390       0.212738       5.549749          -0.000544
          348              C      20.093964      12.534739       0.486342       0.078164      43.463643 0.42176184E+03  0.98097780E+04                                10.984211                            6.916758      -0.243445       1.932181                    0.999115      26.782135      75.799216       0.619078       0.425372      -1.061893       0.003934       0.002008      -0.003311       0.005520       0.002640      -0.002950      -0.000698      -0.012552      -0.113451      -0.037994       0.012251       0.025743             18.549505       6.437061       1.292844       0.718436      38.463992      -1.184653      10.747463          -0.000936
          349              C      10.177066      -0.604820      23.171612      -0.163042      37.225986 0.44122575E+03  0.10421075E+05                                 9.702652                            6.984138       0.176439       2.016980                    0.999734      30.107221      87.010888       0.625545       0.414568      -1.064419       0.007244       0.028941       0.006131       0.030457       0.005368       0.012767       0.017699      -0.022486       0.097663      -0.030270      -0.012052       0.042322             13.210403       5.465170       1.047799       0.748006      24.066167      -2.697141      10.099872           0.000358
          350              C      10.267612       0.781182      23.114972      -0.094286      36.998621 0.43416460E+03  0.10223645E+05                                 9.760762                            7.007755      -0.022125       1.961555                    0.999633      29.460908      85.304699       0.613225       0.424165      -1.057248       0.003064      -0.016603       0.016901       0.023889      -0.002887       0.004296      -0.015770       0.019668       0.060416      -0.025439      -0.001101       0.026541             13.240522       5.631196       1.667829       0.964657      23.615501      -0.954718      10.474869          -0.000403
          351              C      20.275837      15.306605       0.373300      -0.022224      38.933916 0.42327713E+03  0.98072012E+04                                 9.979706                            6.803650      -0.029229       1.997055                    0.999289      26.987791      75.061778       0.644608       0.410101      -1.076742      -0.014907      -0.044864       0.002321       0.047333      -0.017309       0.001530       0.001634      -0.005608      -0.004964      -0.017029      -0.001336       0.018365             14.640542       6.018289       3.410949       0.637979      27.113280      -0.979962      10.790058           0.008522
          352              C      20.436436      14.648317       1.587123      -0.099248      37.574993 0.43977859E+03  0.10387637E+05                                 9.869811                            7.053044      -0.003183       1.966205                    0.999652      29.557686      85.675224       0.611326       0.424180      -1.057393      -0.000883      -0.018140      -0.016840       0.024767       0.006241       0.003925       0.017607       0.019025       0.053707      -0.026302      -0.000129       0.026432             13.556901       5.516299       1.575906       0.473359      24.481469      -0.240317      10.672934          -0.000234
          353              C      20.345695      13.262453       1.643524      -0.165289      37.774839 0.44351246E+03  0.10494089E+05                                 9.826947                            7.010030       0.141365       2.005426                    0.999702      30.205808      87.523617       0.623020       0.415494      -1.063272       0.003407       0.028483      -0.009291       0.030153      -0.001835       0.007788      -0.014542      -0.015026       0.103913      -0.025835      -0.014123       0.039958             13.698559       5.519755       1.566037       0.659712      25.608451       1.699057       9.967470           0.000454
          354              C      20.681521      16.722686       0.271730       0.619852      24.375172 0.22621886E+03  0.45737874E+04                                 7.802746                            5.342588       0.038934       2.083391                    0.999427      21.567861      59.893985       0.640255       0.473158      -1.017963       0.023008       0.060443      -0.005002       0.064867      -0.047985      -0.022614       0.007238       0.147818      -0.135441      -0.065562      -0.048667       0.114229             10.782831       4.999783       2.423752       0.672636      17.225614      -0.549438      10.123094           0.002139
          355              C      19.255901      20.318704       0.273164       0.626108      24.457590 0.22447344E+03  0.45318898E+04                                 7.849322                            5.336134      -0.028156       2.064049                    0.999522      21.510644      59.785118       0.637782       0.475685      -1.016120       0.063617      -0.022463      -0.008839       0.068043       0.073580      -0.004901      -0.001582      -0.100339      -0.148866      -0.065084      -0.048866       0.113950             10.948736      14.575491      -6.089230       0.111202       8.080228       0.107174      10.190489           0.001578
          356              C      17.963545      21.020192       0.394092      -0.024788      43.956378 0.45856240E+03  0.10823461E+05                                10.793010                            7.061747      -0.022245       1.989004                    0.999293      27.564908      77.005507       0.636328       0.407809      -1.079856      -0.036766       0.031533       0.019674       0.052280      -0.000285       0.001170      -0.003175      -0.008717       0.026814      -0.008905      -0.001112       0.010018             16.399642      24.576617     -11.730174       0.297391      13.003857      -0.136780      11.618454           0.006410
          357              C       7.520766       7.648552      23.131940      -0.169356      44.590371 0.49589644E+03  0.12065753E+05                                11.067581                            7.490036      -0.019615       1.947163                    0.999570      30.993779      91.071423       0.593382       0.424237      -1.057744       0.002051       0.013211       0.005722       0.014542       0.019496      -0.015173       0.008389      -0.012604       0.045708      -0.034117       0.012417       0.021700             16.171316      23.411108     -11.819777       1.852043      13.888737      -0.960930      11.214102          -0.000169
          358              C       6.336123       8.434898      23.268402       0.089400      39.023100 0.40405478E+03  0.93051170E+04                                10.167815                            6.774598      -0.179851       1.956956                    0.999235      26.472787      74.747330       0.624405       0.425949      -1.060687       0.008759       0.004343      -0.005860       0.011399      -0.013705       0.011846      -0.007098       0.011520      -0.019425      -0.012927      -0.011364       0.024291             14.807643      20.419799     -10.615975       1.813572      12.695559      -1.260288      11.307572           0.000036
          359              C       5.694328       8.935062      22.108591      -0.158057      39.617241 0.45709743E+03  0.10879751E+05                                10.087528                            7.108241       0.093941       1.985168                    0.999744      30.335285      87.693481       0.620796       0.414521      -1.065623       0.002288       0.009965       0.018300       0.020962      -0.013825      -0.017293       0.013122       0.012413       0.092500      -0.030628      -0.011339       0.041967             13.343093      17.086453      -8.735429       1.956986      11.754019      -1.275643      11.188806           0.000180
          360              C      17.444699      21.378813       1.700642      -0.122872      39.509787 0.47746249E+03  0.11506559E+05                                10.169600                            7.342464      -0.024647       1.948080                    0.999612      30.513383      89.201999       0.600239       0.423424      -1.058359       0.005967       0.005854      -0.029663       0.030818      -0.006533       0.013299      -0.007965       0.008447       0.076755      -0.020585      -0.011478       0.032063             13.359922      18.007438      -8.387912      -0.112151      10.920959      -0.058475      11.151370           0.000239
          361              C       0.792705       1.854545      10.840042       0.096669      32.536666 0.36095735E+03  0.81030403E+04                                 8.977133                            6.383384       0.096120       2.037780                    0.999657      26.434598      74.336489       0.644520       0.423328      -1.059500      -0.012332      -0.013446      -0.052647       0.055719      -0.026187       0.016379       0.017201       0.009307      -0.038784      -0.040520       0.007395       0.033125             12.194045      10.605357       6.781074      -2.451539      13.566803      -3.103521      12.409975          -0.001484
          362              C       0.128088       1.009844      11.721432      -0.200903      39.230031 0.44475692E+03  0.10487538E+05                                10.021037                            6.989115       0.220819       2.034879                    0.999765      29.804471      85.058488       0.630670       0.411863      -1.070015       0.000276      -0.002999      -0.003633       0.004719      -0.006924       0.006375       0.007499       0.002445       0.076918      -0.021889      -0.005789       0.027678             14.204320      12.504119       9.018183      -4.051564      16.851886      -5.175414      13.256955           0.001900
          363              C      -0.687180      -0.003619      11.231744       0.117577      41.702283 0.40167271E+03  0.92190453E+04                                10.660171                            6.736799      -0.156675       1.959991                    0.999163      26.261450      73.566936       0.629834       0.423707      -1.064109       0.005956       0.006682      -0.011452       0.014535      -0.000310      -0.000525      -0.001701       0.001741      -0.019150      -0.006734       0.002613       0.004122             17.491132      13.656372      10.252644      -6.794190      19.174374      -9.100882      19.642652          -0.002583
          364              C      -0.838027      -0.172657       9.860189      -0.197880      38.561241 0.44476306E+03  0.10486240E+05                                 9.889428                            6.991436       0.185798       2.023287                    0.999757      29.793511      84.982199       0.630347       0.412131      -1.069992       0.003523       0.003468       0.005427       0.007341       0.016099       0.011798       0.015391      -0.007055      -0.035474      -0.020590      -0.010552       0.031142             13.565138       9.941798       5.862774      -4.436641      12.746567      -5.911860      18.007048           0.001716
          365              C      -0.173410       0.672044       8.978799       0.095982      31.515050 0.35177508E+03  0.78377506E+04                                 8.735265                            6.276381       0.185947       2.070120                    0.999710      26.146721      72.993610       0.654628       0.419938      -1.062777       0.027812       0.036459       0.027663       0.053554      -0.024567       0.013792       0.017616       0.005554      -0.013323      -0.037565       0.010523       0.027042             11.551260       8.937854       4.855565      -2.487553      11.065572      -3.381741      14.650354          -0.002010
          366              C      -1.359407      -0.894267      12.200365       0.052517      42.793865 0.41722898E+03  0.96619066E+04                                10.795458                            6.828152      -0.132208       1.964142                    0.999328      26.840991      75.384265       0.631182       0.419047      -1.067672      -0.004761      -0.007549       0.012618       0.015456       0.020429      -0.008811      -0.013540      -0.012243       0.006115      -0.022402      -0.007306       0.029708             18.097205      13.817598      10.541896      -7.419452      19.985671     -10.375144      20.488346           0.000175
          367              C      -1.184754      -0.797116      13.575983      -0.131958      38.871583 0.43689156E+03  0.10287137E+05                                10.052801                            6.991460       0.044846       1.979668                    0.999639      29.690022      85.507049       0.620000       0.419559      -1.061873      -0.014622      -0.020859       0.009793       0.027291       0.024923       0.015198       0.019348      -0.008567      -0.012013      -0.023383      -0.017408       0.040791             14.381512      10.711976       7.384363      -4.678523      15.560030      -6.901634      16.872529          -0.000547
          368              C      -1.819516      -1.698941      14.422480      -0.144209      38.279282 0.43338069E+03  0.10189267E+05                                 9.920145                            6.936233       0.166418       2.019146                    0.999730      29.746912      85.754364       0.625783       0.416303      -1.063384       0.010294       0.016006      -0.022003       0.029091       0.007292       0.010430       0.009088      -0.006953       0.101924      -0.025390      -0.012581       0.037971             14.086640      11.202561       8.250521      -3.840319      16.881948      -5.761706      14.175412           0.000095
          369              C      -2.628541      -2.697779      13.893121       0.084244      43.725688 0.41953839E+03  0.97471248E+04                                11.049412                            6.910986      -0.260174       1.929668                    0.999024      26.662774      75.468353       0.617535       0.426913      -1.060722      -0.000601       0.000766      -0.000736       0.001220      -0.007163      -0.015880      -0.018894       0.020463      -0.046964      -0.034625       0.010259       0.024366             19.062014      14.361082      11.801717      -7.062202      23.656515     -11.164850      19.168446          -0.000619
          370              C      -2.802804      -2.794791      12.517742      -0.145714      38.211369 0.43915049E+03  0.10361251E+05                                 9.937690                            6.999564       0.115447       2.002189                    0.999667      29.849611      86.259712       0.620508       0.418369      -1.061849       0.015771       0.018580      -0.012661       0.027463       0.018998       0.015165       0.016397      -0.008391      -0.002260      -0.019476      -0.014620       0.034096             14.351637      10.563415       7.197580      -4.716829      15.431602      -7.350677      17.059896           0.000095
          371              C      -2.168236      -1.893242      11.671244      -0.135763      39.726017 0.43962837E+03  0.10369117E+05                                10.222471                            7.016751       0.046561       1.979921                    0.999653      29.734718      85.745155       0.618347       0.419969      -1.061474      -0.007478      -0.014332       0.018475       0.024549      -0.001667       0.010121       0.006575       0.002605       0.102105      -0.021305      -0.015396       0.036701             15.198439      12.125172       8.909941      -5.078417      17.611669      -7.486546      15.858475          -0.000541
          372              C      -3.247303      -3.750001      14.729103       0.077025      43.514273 0.42211850E+03  0.98204356E+04                                10.993193                            6.919225      -0.241906       1.932481                    0.999123      26.799741      75.865410       0.619010       0.425316      -1.061897       0.000329      -0.005234      -0.001503       0.005456       0.028374      -0.004791      -0.003624      -0.024917       0.041326      -0.037957       0.011352       0.026605             18.577644      16.331843       8.445331      -7.446068      23.482152     -12.733982      15.918937          -0.001031
          373              C      -2.513217      -4.813817      15.240060      -0.163892      37.312772 0.44234295E+03  0.10454618E+05                                 9.719661                            6.994453       0.174254       2.015764                    0.999736      30.145402      87.166009       0.624852       0.414744      -1.064251      -0.021202      -0.019155       0.011068       0.030642      -0.011846      -0.004857      -0.007522       0.054893      -0.076410      -0.030744      -0.012040       0.042785             13.240826      11.364811       3.549191      -3.099895      17.652968      -8.152200      10.704701           0.000402
          374              C      -3.150517      -5.813195      15.966346      -0.094584      37.026012 0.43435859E+03  0.10230508E+05                                 9.767811                            7.010453      -0.024699       1.960614                    0.999632      29.479325      85.399051       0.612890       0.424302      -1.057043      -0.006952       0.019329      -0.011785       0.023681      -0.020329       0.015057      -0.000617      -0.007972      -0.011391      -0.025318      -0.000991       0.026308             13.254579      13.179032       4.037351      -3.482947      16.519399      -7.253906      10.065306          -0.000474
          375              C      -4.522294      -5.748895      16.180958      -0.021644      38.937080 0.42316443E+03  0.98048039E+04                                 9.983388                            6.804767      -0.032003       1.996280                    0.999285      26.986546      75.080814       0.644210       0.410345      -1.076487       0.024324       0.038553      -0.013418       0.047519      -0.005693      -0.004449      -0.006517       0.008866       0.050745      -0.017451      -0.001300       0.018751             14.650975      14.563585       5.758220      -4.203409      19.547237      -7.826517       9.842102           0.009282
          376              C      -5.256575      -4.684941      15.669762      -0.099517      37.604829 0.44008213E+03  0.10397522E+05                                 9.877275                            7.056972      -0.005965       1.965203                    0.999651      29.574836      85.760976       0.610908       0.424360      -1.057188       0.022563       0.002738      -0.009398       0.024594      -0.005768       0.000563       0.012936       0.038909      -0.034260      -0.025994      -0.000058       0.026053             13.571048      13.755298       4.263213      -4.438063      16.594645      -7.181654      10.363199          -0.000336
          377              C      -4.619079      -3.685701      14.943714      -0.166029      37.849052 0.44447933E+03  0.10522997E+05                                 9.842041                            7.019610       0.141797       2.005102                    0.999709      30.237334      87.648325       0.622318       0.415725      -1.063095      -0.006904      -0.026078       0.014059       0.030420      -0.026966       0.007717      -0.015019       0.003266      -0.055641      -0.026312      -0.014297       0.040610             13.726341      15.140494       5.522935      -5.545381      15.275823      -7.067025      10.762705           0.000485
          378              C      -5.242137      -6.942825      16.667300       0.619446      24.392686 0.22635899E+03  0.45774079E+04                                 7.805065                            5.343193       0.036517       2.082224                    0.999424      21.584207      59.947901       0.640397       0.472972      -1.018045      -0.032073      -0.053691       0.016975       0.064804      -0.003301       0.012408       0.056864      -0.013049       0.278525      -0.065508      -0.049021       0.114529             10.788099      11.843914       2.484305      -2.155450      13.726363      -4.549496       6.794020           0.001990
          379              C      -6.463258      -8.667261      19.907506       0.626429      24.432324 0.22418770E+03  0.45244335E+04                                 7.840851                            5.330419      -0.020292       2.066593                    0.999531      21.504810      59.747130       0.638574       0.475272      -1.016397      -0.003055      -0.019508      -0.065188       0.068113       0.074431      -0.015465      -0.016511      -0.061391      -0.183076      -0.064771      -0.049104       0.113875             10.936945       8.431879      -2.628332       0.618094       6.251301       0.823105      18.127656           0.001492
          380              C      -6.461882      -8.455862      21.367726      -0.024370      43.977324 0.45858746E+03  0.10825060E+05                                10.799671                            7.064098      -0.027177       1.987569                    0.999286      27.564152      77.026938       0.635880       0.408059      -1.079605      -0.018307       0.007878       0.048719       0.052638      -0.005955      -0.000357      -0.005346       0.000146      -0.021598      -0.009982      -0.000329       0.010312             16.415094       9.744171      -2.725227       1.152701       7.689928       1.076614      31.811184           0.010404
          381              C      -5.486024      -9.086696      22.174074      -0.170078      44.656013 0.49655132E+03  0.12086516E+05                                11.079534                            7.495653      -0.022231       1.946087                    0.999568      31.019988      91.187400       0.593039       0.424313      -1.057623      -0.011376      -0.006270       0.005528       0.014117      -0.001827      -0.013594       0.010363      -0.002831      -0.081269      -0.033173       0.011836       0.021338             16.194488       9.727871      -2.404388       2.003485       7.423745      -0.745495      31.431848          -0.000550
          382              C      -5.573238      -8.973678      23.595339       0.089393      39.048031 0.40419953E+03  0.93096250E+04                                10.172754                            6.775937      -0.180234       1.956729                    0.999237      26.480484      74.782729       0.624303       0.425965      -1.060638      -0.000156      -0.010270      -0.004562       0.011239      -0.002137       0.011821      -0.007275       0.003789       0.053599      -0.012883      -0.011327       0.024211             14.819588       9.314118      -2.846009       1.863606       7.263688      -1.193206      27.880957           0.000171
          383              C       5.108380       4.123518       0.509285      -0.158217      39.674214 0.45768239E+03  0.10898100E+05                                10.099443                            7.114150       0.091594       1.984260                    0.999743      30.356263      87.796744       0.620307       0.414680      -1.065429      -0.020324       0.003089       0.003692       0.020886      -0.028628      -0.017232       0.013821       0.021846       0.000069      -0.030766      -0.011393       0.042159             13.362828       9.317924      -2.751960       1.678194       7.184620      -1.675609      23.585940           0.000105
          384              C      -7.524759      -7.696004      21.998417      -0.122699      39.550575 0.47782319E+03  0.11518681E+05                                10.180161                            7.347439      -0.027237       1.947229                    0.999611      30.527055      89.287047       0.599701       0.423678      -1.058085       0.019487      -0.023629      -0.001775       0.030680      -0.020800       0.013536      -0.007376       0.016929      -0.014479      -0.020245      -0.011137       0.031383             13.378003       9.129240      -2.763863       0.267793       7.413539       0.477421      23.591231           0.000241
          385              C       7.712458       3.567523       7.026024       0.096779      32.529918 0.36088624E+03  0.81010052E+04                                 8.975900                            6.382814       0.096081       2.037834                    0.999657      26.431009      74.323193       0.644543       0.423336      -1.059500      -0.032509      -0.024500      -0.037993       0.055682       0.010141       0.006924      -0.013023      -0.061702       0.039036      -0.040519       0.007306       0.033213             12.190859      18.314878      -2.784034      -3.481711       7.669611       3.695913      10.588089          -0.001488
          386              C       9.051841       3.336128       6.735175      -0.200868      39.222838 0.44470273E+03  0.10485834E+05                                10.019412                            6.988508       0.221363       2.035053                    0.999765      29.802694      85.048844       0.630729       0.411842      -1.070040      -0.001719      -0.000195      -0.004436       0.004761       0.013526       0.020681       0.004346       0.004851       0.007307      -0.021899      -0.005789       0.027689             14.199474      22.985643      -4.306191      -5.831773       8.144286       4.070806      11.468493           0.001898
          387              C       9.401507       2.595031       5.612646       0.117302      41.695179 0.40167018E+03  0.92187548E+04                                10.657986                            6.736285      -0.155915       1.960223                    0.999164      26.261156      73.559506       0.629942       0.423645      -1.064173      -0.014448       0.001295      -0.000003       0.014506      -0.002431      -0.004202      -0.002019      -0.004633      -0.004025      -0.006722       0.002675       0.004048             17.482615      32.780089      -4.239083      -5.921164       8.261371       3.718005      11.406384          -0.002586
          388              C       8.411595       2.085051       4.780488      -0.197652      38.537672 0.44452613E+03  0.10478980E+05                                 9.884883                            6.989345       0.187080       2.023808                    0.999758      29.783437      84.939334       0.630489       0.412104      -1.070038       0.001509       0.004519       0.005526       0.007296      -0.005281      -0.007926       0.018119      -0.020038       0.052764      -0.020631      -0.010472       0.031104             13.555437      24.728880      -1.535779      -1.588433       6.999803       2.468024       8.937628           0.001713
          389              C       7.072212       2.316445       5.071337       0.096351      31.494922 0.35155470E+03  0.78315110E+04                                 8.731694                            6.274585       0.186181       2.070404                    0.999710      26.135501      72.952990       0.654704       0.419960      -1.062776      -0.003852       0.028323       0.045198       0.053477       0.011334       0.011427      -0.011324      -0.049005       0.041426      -0.037589       0.010370       0.027219             11.544548      18.688373      -1.128430      -1.115201       6.915503       2.744297       9.029769          -0.002016
          390              C      10.836310       2.389301       5.325621       0.052913      42.771285 0.41704952E+03  0.96565994E+04                                10.791664                            6.826826      -0.132084       1.964280                    0.999328      26.833248      75.355154       0.631231       0.419065      -1.067673       0.015345       0.000503      -0.000242       0.015355      -0.007050      -0.011986       0.009701       0.038941      -0.021857      -0.022168      -0.007296       0.029464             18.084966      34.946428      -4.212768      -6.485672       8.187766       3.451398      11.120703           0.000177
          391              C      11.855492       2.934878       6.097554      -0.131773      38.852198 0.43669337E+03  0.10281118E+05                                10.049229                            6.989843       0.044987       1.979848                    0.999638      29.681033      85.470506       0.620087       0.419556      -1.061894       0.022696      -0.007408      -0.013137       0.027250      -0.004490      -0.004803       0.029122      -0.013256       0.061248      -0.023273      -0.017375       0.040648             14.373301      26.059396      -2.309439      -4.065202       7.153889       2.861418       9.906620          -0.000548
          392              C      13.183362       2.731080       5.739788      -0.144289      38.273855 0.43338365E+03  0.10189039E+05                                 9.918020                            6.935609       0.167289       2.019338                    0.999732      29.747470      85.746049       0.625918       0.416225      -1.063466      -0.029088       0.000679       0.002882       0.029239       0.015116       0.019889       0.019459       0.020225       0.019011      -0.025587      -0.012585       0.038172             14.080470      23.551720      -3.078182      -5.558440       7.477413       3.574143      11.212277           0.000100
          393              C      13.491660       1.981979       4.610089       0.083404      43.723208 0.41966670E+03  0.97502683E+04                                11.046291                            6.910548      -0.258389       1.930134                    0.999026      26.666520      75.464846       0.617792       0.426729      -1.060900      -0.000805      -0.000836       0.000251       0.001188      -0.012371      -0.009735      -0.018114       0.002771      -0.066277      -0.034549       0.010300       0.024249             19.048763      35.748208      -4.440860      -9.316806       8.537797       3.797129      12.860284          -0.000620
          394              C      12.472478       1.436815       3.838395      -0.145645      38.185501 0.43893760E+03  0.10354366E+05                                 9.931342                            6.996809       0.117151       2.002748                    0.999670      29.840871      86.210197       0.620807       0.418243      -1.061992      -0.024501       0.008282       0.009700       0.027622      -0.000202      -0.002330       0.024746      -0.012095       0.052717      -0.019604      -0.014647       0.034252             14.336994      26.431382      -2.058836      -4.085513       7.113152       2.661360       9.466450           0.000099
          395              C      11.144803       1.640476       4.195922      -0.135399      39.687866 0.43925529E+03  0.10357707E+05                                10.215243                            7.013523       0.047129       1.980319                    0.999652      29.718050      85.675195       0.618547       0.419940      -1.061535       0.024300       0.000764      -0.003355       0.024542       0.017095       0.023227       0.011888       0.011906       0.001619      -0.021312      -0.015191       0.036503             15.182203      27.125733      -3.532706      -5.962563       7.739006       3.377581      10.681870          -0.000542
          396              C      14.876508       1.815295       4.116817       0.078088      43.459405 0.42164136E+03  0.98062625E+04                                10.984247                            6.915665      -0.241746       1.932791                    0.999122      26.778983      75.787216       0.619141       0.425359      -1.061903       0.000940       0.000765      -0.005312       0.005449      -0.003368      -0.005341       0.021634       0.048992       0.014923      -0.037906       0.011961       0.025944             18.554574      34.107212      -4.364329     -10.273427      11.003559       0.171346      10.552952          -0.000936
          397              C      15.550493       2.832197       3.450995      -0.163126      37.248892 0.44158765E+03  0.10431480E+05                                 9.707915                            6.988247       0.175815       2.016740                    0.999734      30.109270      87.016898       0.625211       0.414716      -1.064353       0.024932      -0.013496      -0.011250       0.030501      -0.016388      -0.003509      -0.014515      -0.045482      -0.070447      -0.030178      -0.012099       0.042278             13.220627      21.363531      -0.908322      -7.175348       9.453304      -0.923916       8.845046           0.000360
          398              C      16.827043       2.607562       2.948641      -0.094363      36.986212 0.43396005E+03  0.10218078E+05                                 9.758878                            7.006058      -0.022188       1.961519                    0.999633      29.463851      85.322482       0.613278       0.424159      -1.057204      -0.016722      -0.013233       0.010700       0.023859       0.018447      -0.000830      -0.011094      -0.028687       0.009175      -0.025544      -0.000920       0.026463             13.237920      20.562483      -2.409885      -6.628785      10.536195      -0.485697       8.615084          -0.000401
          399              C      17.429216       1.365473       3.111631      -0.022152      38.922097 0.42318603E+03  0.98047992E+04                                 9.978412                            6.803491      -0.029134       1.997099                    0.999288      26.987840      75.066710       0.644518       0.410170      -1.076671      -0.037340       0.012535       0.026272       0.047346       0.004969       0.010661      -0.003549       0.016500      -0.033765      -0.016983      -0.001393       0.018376             14.637722      22.619286      -3.657387      -8.604184      10.957012       0.014506      10.336869           0.008524
          400              C      16.755036       0.348296       3.777453      -0.099357      37.566605 0.43970131E+03  0.10385615E+05                                 9.868710                            7.052761      -0.003359       1.966131                    0.999652      29.560524      85.689624       0.611280       0.424221      -1.057342      -0.016813       0.018051      -0.002458       0.024790      -0.012530       0.008665      -0.001949      -0.042503      -0.005521      -0.026302       0.000066       0.026236             13.554602      21.376898      -3.263706      -6.411134      10.477585      -0.707639       8.809322          -0.000233
          401              C      15.478681       0.573207       4.279807      -0.165319      37.790639 0.44379840E+03  0.10502154E+05                                 9.831441                            7.014093       0.142916       2.005893                    0.999707      30.204970      87.515896       0.622623       0.415708      -1.063175       0.025904       0.001710      -0.015628       0.030302       0.012580      -0.011112      -0.024324      -0.032663      -0.034608      -0.025768      -0.014354       0.040122             13.707246      22.410660      -4.973996      -5.834387      10.692900       0.066316       8.018178           0.000455
          402              C      18.629076       1.026174       2.320818       0.619872      24.372748 0.22621438E+03  0.45736707E+04                                 7.802163                            5.342559       0.039055       2.083441                    0.999427      21.567432      59.892473       0.640253       0.473162      -1.017961       0.049325      -0.016617      -0.038750       0.064889       0.029537       0.079781       0.031777       0.033070       0.127862      -0.065612      -0.048768       0.114380             10.781399      14.341202      -2.221222      -5.329830       9.952744      -0.744729       8.050252           0.002139
          403              C      22.494642       1.097649       2.447482       0.626111      24.458831 0.22448886E+03  0.45322994E+04                                 7.849661                            5.336386      -0.028351       2.063975                    0.999523      21.511590      59.789280       0.637751       0.475698      -1.016109      -0.042391      -0.018571      -0.049876       0.068041      -0.044442      -0.076763       0.032846       0.051369       0.048532      -0.064989      -0.048960       0.113949             10.949125      12.629681       3.333403       5.901686      10.271307      -0.000709       9.946387           0.001579
          404              C      23.586804       1.485242       3.360657      -0.024825      43.960703 0.45861291E+03  0.10825056E+05                                10.793948                            7.062322      -0.022402       1.988941                    0.999292      27.566900      77.014920       0.636271       0.407831      -1.079831       0.042021      -0.004925       0.030750       0.052303       0.001763      -0.003783      -0.007288      -0.005508      -0.011289      -0.008767      -0.001193       0.009960             16.400741      21.663233       6.577826      10.937256      12.897981       1.978463      14.641009           0.006410
          405              C      24.217279       2.743198       3.217503      -0.169350      44.584021 0.49581557E+03  0.12063447E+05                                11.066441                            7.489309      -0.019627       1.947159                    0.999570      30.994475      91.075970       0.593417       0.424223      -1.057739       0.011784      -0.008088      -0.002625       0.014531      -0.020627      -0.009960      -0.012413      -0.016206       0.041459      -0.033965       0.012244       0.021721             16.168769      22.371218       7.409697       9.789531      13.374833       2.317406      12.760256          -0.000166
          406              C      25.353539       3.052417       4.026001       0.089410      39.019263 0.40402332E+03  0.93040156E+04                                10.166386                            6.773801      -0.179866       1.956949                    0.999236      26.471529      74.737129       0.624529       0.425882      -1.060751       0.001195       0.000226      -0.011356       0.011421       0.016396       0.007084       0.006834       0.004854      -0.029519      -0.012890      -0.011432       0.024322             14.805074      20.222597       6.892932       8.355032      12.817415       1.328851      11.375210           0.000038
          407              C      -3.230759       4.276016       3.825729      -0.158056      39.619107 0.45713865E+03  0.10880852E+05                                10.087608                            7.108422       0.094187       1.985261                    0.999744      30.333885      87.686617       0.620814       0.414505      -1.065646       0.008664      -0.018589       0.004339       0.020963      -0.008258       0.021776      -0.027617      -0.019400       0.011200      -0.030625      -0.011262       0.041887             13.343033      17.837221       5.841865       6.407448      12.371935       0.629671       9.819945           0.000185
          408              C      24.097857       0.538574       4.334057      -0.122961      39.515848 0.47753183E+03  0.11508853E+05                                10.171137                            7.343271      -0.024626       1.948056                    0.999612      30.517107      89.220501       0.600162       0.423456      -1.058320       0.003536       0.021943      -0.021381       0.030840       0.014362       0.000858      -0.011967      -0.036157      -0.036644      -0.020707      -0.011265       0.031972             13.362187      16.983335       4.391127       7.571608      11.243293       0.281989      11.859933           0.000240
          409              C      -8.272330      17.525487       4.237506       0.096836      32.522641 0.36080430E+03  0.80986440E+04                                 8.974305                            6.381926       0.095927       2.037808                    0.999656      26.429212      74.313881       0.644618       0.423314      -1.059522      -0.008524       0.053643      -0.012356       0.055703       0.002487       0.025623       0.013470       0.012410      -0.078762      -0.040483       0.007186       0.033297             12.188669       8.971829      -1.276685      -6.423763      10.206521      -0.464683      17.387655          -0.001493
          410              C      -8.847182      17.216287       5.464712      -0.200860      39.216280 0.44462579E+03  0.10483390E+05                                10.017661                            6.987424       0.221254       2.035034                    0.999765      29.801240      85.037489       0.630853       0.411785      -1.070094      -0.002866       0.003511      -0.001222       0.004694      -0.001127       0.007904      -0.013804      -0.031814      -0.039084      -0.021899      -0.005632       0.027531             14.197285      10.695492      -1.135407      -9.016155       9.801907      -0.432017      22.094456           0.001898
          411              C      -9.530916      18.193602       6.178093       0.117421      41.691369 0.40161364E+03  0.92170457E+04                                10.657128                            6.735602      -0.156212       1.960137                    0.999164      26.259718      73.551566       0.630010       0.423619      -1.064200       0.004338       0.006039      -0.012458       0.014508       0.001637      -0.000052       0.003862       0.007588       0.006601      -0.006834       0.002645       0.004188             17.482198      12.111703       0.612325     -11.558739      11.730642      -4.249105      28.604248          -0.002592
          412              C      -9.639994      19.480668       5.664267      -0.197820      38.548080 0.44465490E+03  0.10482540E+05                                 9.885499                            6.989610       0.186311       2.023484                    0.999758      29.788008      84.948260       0.630592       0.412016      -1.070119       0.002106      -0.006890      -0.001135       0.007293      -0.016389      -0.007346       0.019119      -0.009736      -0.020773      -0.020700      -0.010299       0.030999             13.556822       8.745156       0.823702      -6.754376      11.654622      -4.833305      20.270687           0.001713
          413              C      -9.065142      19.789868       4.437061       0.096211      31.500639 0.35161402E+03  0.78330965E+04                                 8.732058                            6.274659       0.186254       2.070304                    0.999710      26.139990      72.964726       0.654777       0.419900      -1.062824       0.025144      -0.043118      -0.019394       0.053550       0.000116       0.024094       0.006668       0.005451      -0.076854      -0.037487       0.010336       0.027151             11.545352       7.773618      -0.180511      -5.025531      11.032755      -2.782900      15.829685          -0.002018
          414              C     -10.146551      17.820104       7.468392       0.052997      42.764586 0.41695509E+03  0.96539880E+04                                10.791221                            6.826442      -0.132035       1.964338                    0.999328      26.831795      75.352514       0.631187       0.419113      -1.067629      -0.005620      -0.007251       0.012522       0.015523      -0.001286      -0.021946      -0.004088      -0.000845       0.051154      -0.022166      -0.007619       0.029785             18.085258      12.667348       1.256906     -12.425355      11.586834      -4.940267      30.001592           0.000175
          415              C     -10.113185      16.530278       7.985563      -0.131821      38.853479 0.43681561E+03  0.10284326E+05                                10.048629                            6.990556       0.044820       1.979778                    0.999638      29.680640      85.460172       0.620115       0.419524      -1.061955      -0.014835       0.002076       0.022982       0.027433      -0.022379      -0.012416       0.018500      -0.028694      -0.024245      -0.023222      -0.017503       0.040725             14.371075      10.373238       0.648843      -8.758439      10.808704      -3.774488      21.931283          -0.000554
          416              C     -10.751845      16.246741       9.187436      -0.143966      38.279075 0.43355399E+03  0.10193645E+05                                 9.919908                            6.938120       0.167297       2.019474                    0.999732      29.738989      85.713135       0.625674       0.416363      -1.063420       0.011699       0.011868      -0.024009       0.029225      -0.008362      -0.004066      -0.014762      -0.052001      -0.042042      -0.025276      -0.012828       0.038104             14.083242      11.064621      -0.507534      -9.177174      10.082503      -1.532641      21.102601           0.000121
          417              C     -11.423871      17.253031       9.871661       0.083774      43.723574 0.41971585E+03  0.97520455E+04                                11.047370                            6.912190      -0.261616       1.929103                    0.999025      26.670102      75.486292       0.617531       0.426881      -1.060767       0.000966       0.000914      -0.000084       0.001332       0.017014       0.004378       0.001307       0.033007       0.069462      -0.035285       0.010497       0.024787             19.048595      15.193553       1.025128     -14.550063      11.088381      -3.609599      30.863850          -0.000620
          418              C     -11.457237      18.542443       9.354250      -0.149144      38.226160 0.43956149E+03  0.10370879E+05                                 9.923086                            6.990002       0.140658       2.008651                    0.999725      29.893866      86.319467       0.622793       0.416837      -1.063079       0.013618      -0.001247      -0.025949       0.029332      -0.015983      -0.007869       0.013258      -0.024649      -0.031328      -0.016825      -0.014271       0.031096             14.322800      10.347777       1.064653      -8.831854      10.712257      -4.046548      21.908366           0.000130
          419              C     -10.818772      18.826118       8.152616      -0.135456      39.706401 0.43939047E+03  0.10361507E+05                                10.217908                            7.014298       0.044642       1.979391                    0.999652      29.726184      85.696193       0.618564       0.419903      -1.061577      -0.011127      -0.009762       0.019698       0.024640      -0.001158       0.004370      -0.015696      -0.047438      -0.044681      -0.022239      -0.013877       0.036116             15.189464      11.397279       0.315525     -10.173512      10.160126      -2.559464      24.010986          -0.000550
          420              C     -12.209660      16.996125      11.098628       0.077838      43.475473 0.42188462E+03  0.98133066E+04                                10.985694                            6.917443      -0.243210       1.932181                    0.999116      26.786997      75.814533       0.619093       0.425333      -1.061923      -0.004946       0.002422       0.000120       0.005509      -0.013611      -0.026456      -0.008442      -0.021509       0.026748      -0.038013       0.012080       0.025933             18.553138      17.358322       3.837074     -12.369180       7.786105      -2.804705      30.514986          -0.000082
          421              C      15.812463      16.384876      11.061824      -0.163326      37.252368 0.44153042E+03  0.10430482E+05                                 9.707686                            6.986810       0.175145       2.016383                    0.999734      30.122228      87.074690       0.625365       0.414599      -1.064358      -0.011052       0.003709       0.028289       0.030597       0.017832       0.019984       0.018870       0.017121       0.059334      -0.030547      -0.011934       0.042481             13.218885      14.695026       3.386451      -7.405764       6.708905      -1.258163      18.252725           0.000260
          422              C      15.082677      16.222900      12.233823      -0.094937      37.026807 0.43449384E+03  0.10233467E+05                                 9.765630                            7.010325      -0.022233       1.961365                    0.999634      29.474261      85.355528       0.613117       0.424154      -1.057241       0.020643       0.010395      -0.006175       0.023924       0.011642       0.009002       0.002782       0.012057      -0.071149      -0.025585      -0.001048       0.026633             13.249030      13.597537       2.817205      -6.461724       6.630449      -0.239453      19.519103           0.000283
          423              C     -13.669233      16.673000      13.442627      -0.020759      38.908416 0.42296242E+03  0.97981012E+04                                 9.975823                            6.801540      -0.027938       1.997574                    0.999294      26.975696      75.021568       0.644647       0.410151      -1.076707       0.027810      -0.005906      -0.036926       0.046602       0.007716       0.003173      -0.014070      -0.012677       0.011977      -0.016976      -0.001689       0.018665             14.634186      15.353884       2.150182      -8.209189       6.369368       0.568262      22.179307          -0.000422
          424              C     -12.421362      17.284525      13.479432      -0.098643      37.539211 0.43933504E+03  0.10374390E+05                                 9.864141                            7.049911      -0.002744       1.966681                    0.999652      29.536629      85.598649       0.611416       0.424231      -1.057377      -0.004851      -0.002550      -0.024084       0.024699      -0.002223       0.020693       0.015004      -0.006449       0.016817      -0.026486       0.000355       0.026131             13.548150      13.579319       2.474607      -6.277333       6.255037      -0.521698      20.810096          -0.000837
          425              C     -11.691770      17.446225      12.307432      -0.165229      37.759178 0.44335450E+03  0.10489111E+05                                 9.823500                            7.008306       0.142571       2.005862                    0.999704      30.198524      87.488976       0.623178       0.415438      -1.063339      -0.022161      -0.004135       0.020121       0.030217       0.025176       0.010540       0.006281       0.037746      -0.033448      -0.025956      -0.014014       0.039969             13.692858      11.767570       1.998392      -6.141285       6.149902      -0.383583      23.161100          -0.000331
          426              C     -14.554929      16.790155      14.618212       0.618917      24.388079 0.22635308E+03  0.45767757E+04                                 7.802109                            5.341967       0.043846       2.084710                    0.999424      21.574967      59.898230       0.640746       0.472767      -1.018263      -0.040253       0.009683       0.049899       0.064838      -0.043573       0.023156      -0.048144      -0.122204      -0.130178      -0.065250      -0.049259       0.114509             10.782061      11.948186       1.828927      -3.966508       5.423966       1.180412      14.974031          -0.000803
          427              C     -15.773710      14.847160      17.733189       0.625760      24.454379 0.22442891E+03  0.45304762E+04                                 7.846233                            5.334006      -0.026049       2.064662                    0.999521      21.510312      59.768318       0.638236       0.475400      -1.016338      -0.017804       0.061407      -0.023840       0.068236      -0.029931      -0.072195       0.039283       0.057551       0.126570      -0.064788      -0.049252       0.114040             10.944321       8.150826       0.872854       2.650197      15.986057      -4.592076       8.696082          -0.000663
          428              C     -15.574872      13.546711      18.401162      -0.023669      43.925872 0.45817549E+03  0.10812085E+05                                10.788515                            7.059116      -0.022953       1.988931                    0.999293      27.551681      76.961436       0.636397       0.407850      -1.079826       0.013377      -0.034014       0.037057       0.052049       0.006586       0.001707       0.001466       0.013166      -0.001183      -0.009172      -0.000780       0.009952             16.392776       9.620566       0.837694       2.705307      27.025012      -9.653974      12.532750          -0.001657
          429              C      12.774876      12.493512      18.189657      -0.170044      44.654112 0.49659378E+03  0.12087496E+05                                11.078819                            7.495867      -0.021824       1.946182                    0.999569      31.018829      91.176091       0.593058       0.424301      -1.057658      -0.002345       0.001423       0.014305       0.014566      -0.012154       0.007594       0.012525       0.042359       0.030041      -0.033954       0.012350       0.021604             16.192039       9.189852       2.485376       1.559971      26.983321      -9.338934      12.402945           0.000731
          430              C      12.910493      11.284958      18.938886       0.089406      39.038307 0.40414105E+03  0.93079384E+04                                10.171293                            6.775766      -0.180239       1.956784                    0.999235      26.477681      74.773367       0.624267       0.426005      -1.060614      -0.009730       0.005843       0.000869       0.011383       0.010715      -0.002954      -0.007246      -0.027896      -0.029052      -0.012893      -0.011337       0.024230             14.815274       9.278741       2.940171       1.601998      23.904895      -8.228853      11.262185          -0.000034
          431              C      11.941657      10.261702      18.792147      -0.158183      39.650907 0.45743618E+03  0.10890456E+05                                10.094636                            7.111710       0.092403       1.984554                    0.999743      30.349533      87.761784       0.620500       0.414619      -1.065499       0.009589       0.005856       0.017715       0.020978      -0.001513       0.034615      -0.009790       0.022066       0.008779      -0.030751      -0.011368       0.042119             13.355076       9.147409       3.256233       1.364357      20.401091      -6.512072      10.516727           0.000419
          432              C     -14.504176      13.374935      19.365002      -0.122491      39.501600 0.47731827E+03  0.11502527E+05                                10.169824                            7.342482      -0.024740       1.948256                    0.999613      30.504552      89.181935       0.600084       0.423554      -1.058249      -0.028908      -0.003699      -0.009596       0.030683       0.020823       0.012990       0.005869       0.004840      -0.039231      -0.020134      -0.011540       0.031674             13.360418       9.332533       1.032074       2.505715      19.822033      -6.877101      10.926688          -0.000836
          433              C      -0.232421      11.840608      19.661348       0.096876      32.523042 0.36081203E+03  0.80989129E+04                                 8.974772                            6.382258       0.096066       2.037897                    0.999656      26.427636      74.311451       0.644557       0.423349      -1.059493       0.053367       0.009865       0.012293       0.055646      -0.001979      -0.004023      -0.028537      -0.012874      -0.078763      -0.040367       0.007117       0.033250             12.188914      10.871957      -0.604603      -1.702325       8.307243       6.211727      17.387542          -0.001492
          434              C      -0.332339      11.195543      18.434142      -0.200840      39.215515 0.44461350E+03  0.10483300E+05                                10.018349                            6.987909       0.221510       2.035141                    0.999766      29.801569      85.046429       0.630736       0.411854      -1.070022       0.004260      -0.001382       0.001231       0.004645       0.009091       0.015735      -0.002602       0.026148      -0.039113      -0.021792      -0.005815       0.027607             14.197325      10.615625      -1.163280      -2.596589       9.883190       8.644617      22.093159           0.001894
          435              C       0.816982      10.876666      17.720761       0.117332      41.697532 0.40168904E+03  0.92193638E+04                                10.658656                            6.736622      -0.156017       1.960187                    0.999165      26.261913      73.564108       0.629897       0.423668      -1.064151       0.004206       0.006151       0.012473       0.014530      -0.001052      -0.003574      -0.001081      -0.007929       0.006588      -0.006727       0.002698       0.004029             17.483706      11.390522       0.357826       0.155468      12.456093      12.315153      28.604502          -0.002589
          436              C       2.066807      11.202854      18.234587      -0.197793      38.544086 0.44459896E+03  0.10481218E+05                                 9.885755                            6.989735       0.186673       2.023611                    0.999758      29.788665      84.958790       0.630490       0.412083      -1.070042      -0.007160      -0.000190       0.001174       0.007258      -0.009616      -0.020337       0.000803       0.028329      -0.020895      -0.020409      -0.010563       0.030973             13.556690      10.815397       1.555427       2.305758       9.586371       7.978724      20.268303           0.001710
          437              C       2.166726      11.847919      19.461793       0.096311      31.496532 0.35156616E+03  0.78318170E+04                                 8.731812                            6.274551       0.186334       2.070411                    0.999711      26.137052      72.957150       0.654728       0.419942      -1.062789      -0.049016       0.009424       0.019323       0.053524      -0.001615       0.001801      -0.024826      -0.004463      -0.076769      -0.037374       0.010280       0.027094             11.544780      10.784090       0.884034       0.948790       8.022302       5.665484      15.827950          -0.002019
          438              C       0.670037      10.171717      16.430462       0.052857      42.770675 0.41705805E+03  0.96568501E+04                                10.791351                            6.826748      -0.132228       1.964226                    0.999328      26.834439      75.358808       0.631255       0.419047      -1.067684      -0.005138      -0.007574      -0.012297       0.015329      -0.000684      -0.003317       0.022004       0.002452       0.050528      -0.022158      -0.007405       0.029563             18.084673      10.917144       0.640077       0.519592      13.338100      13.361388      29.998775           0.000176
          439              C      -0.557154       9.773228      15.913291      -0.131808      38.858512 0.43684337E+03  0.10285376E+05                                10.050541                            6.991558       0.044983       1.979856                    0.999638      29.680684      85.468269       0.619952       0.419617      -1.061871       0.006687      -0.013280      -0.022825       0.027241      -0.008301      -0.021293       0.005750       0.050212      -0.024281      -0.023244      -0.017181       0.040425             14.374586      10.353794       0.643616       0.642774      10.833152       9.519360      21.936811          -0.000553
          440              C      -0.611606       9.076559      14.711418      -0.144184      38.269589 0.43340691E+03  0.10189231E+05                                 9.916573                            6.935622       0.167432       2.019406                    0.999733      29.742873      85.717779       0.625971       0.416204      -1.063531       0.006985       0.015070       0.024215       0.029364       0.009875       0.012631       0.009006       0.050846      -0.042139      -0.025488      -0.012657       0.038145             14.077716      10.508342      -0.700425      -1.608912      10.632854       9.159127      21.091953           0.000099
          441              C       0.561132       8.778379      14.027193       0.082806      43.732177 0.41982107E+03  0.97544141E+04                                11.046070                            6.910582      -0.257838       1.930216                    0.999026      26.671973      75.473913       0.617978       0.426576      -1.061032       0.000434       0.001436       0.000562       0.001602       0.003168       0.000384      -0.003785      -0.045682       0.069618      -0.034670       0.010363       0.024307             19.049167      10.896749      -0.493941      -1.447972      15.384064      14.923921      30.866689          -0.000620
          442              C       1.787931       9.176730      14.544604      -0.145725      38.195994 0.43907682E+03  0.10358543E+05                                 9.933388                            6.998091       0.116788       2.002557                    0.999671      29.845769      86.230015       0.620723       0.418263      -1.061971      -0.003669       0.011848       0.024776       0.027708      -0.005220      -0.016666       0.004612       0.043633      -0.031782      -0.019586      -0.014676       0.034262             14.340961      10.007348       0.949695       0.883635      11.075290       9.692171      21.940245           0.000101
          443              C       1.842579       9.873261      15.746238      -0.135448      39.695782 0.43934319E+03  0.10360399E+05                                10.216911                            7.014427       0.047001       1.980240                    0.999652      29.721536      85.690524       0.618474       0.419964      -1.061509      -0.005770      -0.013668      -0.019494       0.024498       0.014125       0.016411       0.002408       0.038971      -0.042954      -0.021207      -0.015296       0.036503             15.185756      10.100101      -0.139333      -0.971062      11.456461      10.440711      24.000706          -0.000543
          444              C       0.580829       7.951871      12.800226       0.079922      43.405141 0.42098885E+03  0.97882049E+04                                10.980777                            6.913927      -0.249908       1.930556                    0.999218      26.754541      75.729846       0.618676       0.425804      -1.061527       0.003662      -0.003992      -0.000281       0.005425      -0.003826      -0.001151       0.027763       0.032762       0.027404      -0.037630       0.011356       0.026274             18.548096       6.436319      -0.026079      -1.479650      18.699120      12.599324      30.508848          -0.000934
          445              C       0.420425       6.571802      12.837030      -0.163834      37.268178 0.44186724E+03  0.10439521E+05                                 9.709766                            6.989465       0.176237       2.016727                    0.999734      30.119173      87.045655       0.625302       0.414598      -1.064451       0.007028      -0.009778      -0.028219       0.030681       0.008431      -0.011044      -0.025108      -0.035889       0.059395      -0.030592      -0.011861       0.042453             13.223250       5.469711       0.122935      -1.281538      15.945515       7.411843      18.254524           0.000361
          446              C       0.510956       5.829738      11.665031      -0.094401      36.995766 0.43412334E+03  0.10222591E+05                                 9.760263                            7.007379      -0.022297       1.961472                    0.999632      29.463749      85.316965       0.613238       0.424160      -1.057235       0.002951       0.022802       0.005976       0.023756       0.005215       0.000419      -0.009293      -0.023814      -0.070635      -0.025385      -0.001018       0.026403             13.240253       5.631060       0.001998      -1.926042      14.590417       6.167706      19.499283          -0.000399
          447              C       0.762670       6.468019      10.456227      -0.022081      38.924461 0.42318748E+03  0.98047604E+04                                 9.978556                            6.803282      -0.029165       1.997080                    0.999289      26.986929      75.061881       0.644565       0.410143      -1.076697      -0.014993       0.024380       0.037649       0.047293       0.010008       0.014252       0.001528      -0.000216       0.011167      -0.017041      -0.001390       0.018432             14.639109       6.017893      -1.152765      -3.273002      15.716556       7.557067      22.182876           0.008514
          448              C       0.923269       7.848364      10.419422      -0.099363      37.576826 0.43985640E+03  0.10389930E+05                                 9.870033                            7.053822      -0.003506       1.966083                    0.999652      29.560119      85.684050       0.611273       0.424199      -1.057382      -0.000932      -0.005511       0.024045       0.024686       0.000245      -0.007176      -0.024357       0.006923       0.017025      -0.026083      -0.000025       0.026108             13.556989       5.517021      -0.377948      -1.602027      14.330601       6.096806      20.823345          -0.000228
          449              C       0.832543       8.590152      11.591422      -0.165891      37.803044 0.44397643E+03  0.10507105E+05                                 9.831806                            7.014254       0.143710       2.006045                    0.999707      30.210428      87.526194       0.622800       0.415561      -1.063302       0.003389      -0.022166      -0.020618       0.030462       0.007691      -0.002396      -0.012007      -0.061614      -0.033752      -0.026193      -0.014079       0.040272             13.707813       5.523801      -0.212958      -1.688367      12.406013       5.929638      23.193623           0.000459
          450              C       1.168339       5.672005       9.280642       0.619769      24.376010 0.22623060E+03  0.45741012E+04                                 7.802978                            5.342777       0.038924       2.083386                    0.999426      21.568700      59.897550       0.640232       0.473167      -1.017954       0.022979      -0.034552      -0.049864       0.064872       0.004434       0.052919      -0.006166       0.149464      -0.130627      -0.065499      -0.048782       0.114281             10.783339       5.000031      -0.629127      -2.435795      12.374584       3.349826      14.975403           0.002136
          451              C      -0.257323       3.875208       6.165665       0.626133      24.456920 0.22446565E+03  0.45317096E+04                                 7.849353                            5.336162      -0.028186       2.064061                    0.999523      21.510145      59.784288       0.637756       0.475707      -1.016105       0.063618       0.003546       0.023838       0.068030      -0.041016      -0.061222       0.054833      -0.008218       0.127530      -0.065035      -0.048951       0.113986             10.948652      14.575163       3.141461       5.216974       9.570473      -0.967677       8.700319           0.001584
          452              C      -1.549688       3.629185       5.497692      -0.024735      43.952079 0.45851668E+03  0.10822165E+05                                10.792513                            7.061541      -0.022092       1.989062                    0.999293      27.564321      77.004322       0.636315       0.407826      -1.079840      -0.036721       0.001210      -0.037214       0.052296       0.001211      -0.000260      -0.002228      -0.018261      -0.001615      -0.008943      -0.001015       0.009958             16.398252      24.574267       6.122823      10.007972      12.083011       0.668030      12.537477           0.006409
          453              C      -2.235970       2.410691       5.709197      -0.169445      44.597894 0.49597735E+03  0.12068235E+05                                11.068902                            7.490717      -0.019745       1.947099                    0.999572      30.996141      91.080816       0.593346       0.424244      -1.057737       0.002003      -0.001636      -0.014233       0.014466      -0.022864      -0.009096      -0.011203      -0.017781       0.030299      -0.033956       0.012311       0.021645             16.173666      23.414824       7.516050       9.311212      12.717034       1.639211      12.389139          -0.000162
          454              C      -3.420623       2.135691       4.959968       0.089418      39.022062 0.40403587E+03  0.93044891E+04                                10.167276                            6.774148      -0.179939       1.956922                    0.999236      26.472395      74.743257       0.624472       0.425913      -1.060719       0.008733      -0.007243      -0.000795       0.011374       0.017157       0.005967       0.005277       0.008386      -0.028790      -0.012998      -0.011327       0.024325             14.806786      20.418206       6.878593       8.285863      12.745965       1.230853      11.256188           0.000038
          455              C      25.207384       0.881184       5.106707      -0.158143      39.631020 0.45724145E+03  0.10884306E+05                                10.090479                            7.109671       0.093684       1.985050                    0.999744      30.340191      87.719301       0.620678       0.414557      -1.065573       0.002224       0.010963      -0.017664       0.020908      -0.008005       0.020756      -0.029202      -0.015471       0.008886      -0.030678      -0.011273       0.041951             13.347792      17.092804       6.064440       6.589880      12.438447       0.882656      10.512124           0.000183
          456              C      -2.068547       4.581371       4.533852      -0.122733      39.496608 0.47730559E+03  0.11501727E+05                                10.167324                            7.341325      -0.024123       1.948319                    0.999613      30.507378      89.177696       0.600283       0.423432      -1.058364       0.006070      -0.028656       0.009562       0.030813       0.014810      -0.000927      -0.014286      -0.030285      -0.039413      -0.020471      -0.011414       0.031885             13.355956      18.001375       4.095103       7.317082      11.141641      -0.071213      10.924852           0.000246
          457              C      20.305918      -5.337296      16.872830       0.096801      32.543204 0.36095980E+03  0.81037268E+04                                 8.979323                            6.383911       0.094593       2.037224                    0.999657      26.443537      74.383045       0.644368       0.423395      -1.059377      -0.011825      -0.038905       0.038239       0.055818       0.027059       0.014597      -0.001811       0.035134       0.038138      -0.040065       0.006823       0.033242             12.198398      10.611099      -5.516773      -4.649664      15.390467       2.053784      10.593628          -0.001529
          458              C      19.641305      -4.151636      17.163679      -0.201819      39.298865 0.44555198E+03  0.10511622E+05                                10.032452                            6.995054       0.219161       2.033806                    0.999766      29.842619      85.206034       0.630405       0.411827      -1.069973       0.000499      -0.001771       0.004859       0.005195       0.009148       0.002688      -0.021253      -0.021156       0.007242      -0.022132      -0.006008       0.028140             14.223164      12.520485      -8.030362      -5.791709      18.664654       4.148190      11.484352           0.002216
          459              C      18.826051      -4.068976      18.286208       0.116293      41.751776 0.40213020E+03  0.92323116E+04                                10.667559                            6.739848      -0.156962       1.959637                    0.999165      26.282396      73.640277       0.629793       0.423609      -1.064155       0.006180      -0.013320       0.000002       0.014684      -0.000982       0.000151       0.004747       0.005935      -0.005077      -0.006722       0.002594       0.004128             17.507142      13.670399     -11.023056      -5.488457      27.431453       4.352815      11.419573          -0.002976
          460              C      18.675215      -5.172251      19.118366      -0.198697      38.633701 0.44562097E+03  0.10512023E+05                                 9.901687                            6.998079       0.184531       2.022390                    0.999759      29.828401      85.117257       0.630031       0.412120      -1.069949       0.003947       0.003064      -0.005778       0.007639       0.002255      -0.020035       0.001529       0.022668       0.053255      -0.020980      -0.010570       0.031549             13.584838       9.957796      -6.786792      -2.865089      21.842621       0.681303       8.954096           0.001953
          461              C      19.339828      -6.357910      18.827517       0.096200      31.522488 0.35178845E+03  0.78386376E+04                                 8.737200                            6.276715       0.184666       2.069644                    0.999712      26.154172      73.032818       0.654534       0.419966      -1.062689       0.028281       0.005631      -0.045170       0.053589       0.024066       0.014625      -0.006744       0.023576       0.040157      -0.037175       0.009903       0.027272             11.554856       8.940822      -4.583797      -2.961676      16.688575       0.137061       9.035170          -0.002298
          462              C      18.153828      -2.784800      18.573233       0.053616      42.788269 0.41704924E+03  0.96573907E+04                                10.797606                            6.828540      -0.134307       1.963592                    0.999326      26.835776      75.385749       0.630861       0.419276      -1.067450      -0.004569       0.014524       0.000257       0.015228      -0.017480      -0.012904       0.008071      -0.020958      -0.021742      -0.021731      -0.007362       0.029093             18.104510      13.824973     -11.704885      -5.422868      29.359625       4.974772      11.128933           0.000210
          463              C      18.328471      -1.642062      17.801300      -0.132098      38.890612 0.43711456E+03  0.10293928E+05                                10.057063                            6.994125       0.042936       1.979120                    0.999635      29.694831      85.533472       0.619751       0.419665      -1.061782      -0.014368       0.018806       0.013140       0.027070       0.000547      -0.029011      -0.004919       0.015906       0.060679      -0.023189      -0.017265       0.040454             14.388986      10.718420      -7.750262      -4.057923      22.533590       2.885604       9.914949          -0.000629
          464              C      17.693713      -0.458058      18.159066      -0.144648      38.330023 0.43411410E+03  0.10210588E+05                                 9.928503                            6.942303       0.166297       2.018723                    0.999734      29.767317      85.823775       0.625496       0.416327      -1.063393       0.010330      -0.027332      -0.002814       0.029354       0.005459      -0.011870      -0.025235      -0.035098       0.018946      -0.025822      -0.012491       0.038314             14.100050      11.215110      -7.461703      -5.230903      19.860128       4.061144      11.224911           0.000117
          465              C      16.884704      -0.417067      19.288765       0.082443      43.760585 0.42001207E+03  0.97604895E+04                                11.051909                            6.912955      -0.258421       1.929939                    0.999026      26.682638      75.523770       0.617731       0.426675      -1.060913      -0.000397      -0.001131      -0.000248       0.001225      -0.010726       0.013568       0.015316       0.012703      -0.066657      -0.034589       0.010437       0.024152             19.066388      14.365042     -12.021494      -6.690138      29.967860       7.527825      12.866261          -0.000708
          466              C      16.710451      -1.559667      20.060459      -0.146179      38.237920 0.43952882E+03  0.10372286E+05                                 9.940771                            7.001588       0.116017       2.002013                    0.999673      29.867433      86.316597       0.620557       0.418251      -1.061937       0.015979      -0.020348      -0.009908       0.027705       0.003658      -0.024391      -0.006015       0.009504       0.052849      -0.019918      -0.014582       0.034500             14.356618      10.568374      -7.688021      -3.877177      23.025565       2.972789       9.475915           0.000117
          467              C      17.345014      -2.743533      19.702932      -0.135769      39.732790 0.43964644E+03  0.10369926E+05                                10.224459                            7.017406       0.044424       1.979337                    0.999651      29.736530      85.759427       0.618234       0.420031      -1.061407      -0.007316       0.022990       0.003212       0.024339       0.009470      -0.003370      -0.025651      -0.030975       0.000869      -0.021188      -0.015139       0.036328             15.203366      12.130220      -8.858373      -5.179279      22.787957       4.505425      10.691921          -0.000620
          468              C      16.265948       0.833030      19.782037       0.078725      43.460140 0.42155350E+03  0.98040407E+04                                10.986050                            6.915984      -0.242922       1.932494                    0.999120      26.775478      75.784998       0.618967       0.425487      -1.061787       0.000456       0.001065       0.005237       0.005364      -0.017829      -0.022191      -0.002318      -0.033960       0.015385      -0.037916       0.012214       0.025702             18.561829      16.321429     -10.658164      -3.585055      28.809557       9.631696      10.554501          -0.000935
          469              C     -12.269757       1.807447      20.447859      -0.163292      37.257026 0.44157207E+03  0.10431672E+05                                 9.709136                            6.987324       0.174473       2.016276                    0.999732      30.117458      87.060698       0.625320       0.414621      -1.064348      -0.020968       0.019035       0.011061       0.030403       0.001480       0.012500       0.008281       0.055770      -0.070400      -0.030265      -0.011897       0.042162             13.223899      11.357566      -4.452721      -1.520718      19.470382       7.072108       8.843750           0.000356
          470              C     -12.907051       2.936123      20.950213      -0.094553      37.016847 0.43433757E+03  0.10228999E+05                                 9.764136                            7.008929      -0.022608       1.961262                    0.999633      29.470993      85.346421       0.613187       0.424138      -1.057238      -0.006937      -0.020111      -0.010872       0.023891       0.023420       0.010324       0.004738      -0.000847       0.008938      -0.025539      -0.001201       0.026740             13.248323      13.176672      -5.036240      -1.756426      17.948870       6.416318       8.619427          -0.000400
          471              C      14.990971       3.089830      20.787223      -0.022482      38.945621 0.42338780E+03  0.98104985E+04                                 9.981783                            6.804463      -0.029505       1.996895                    0.999289      26.993355      75.082361       0.644574       0.410091      -1.076738       0.024300      -0.031020      -0.026346       0.047401      -0.001400       0.006920      -0.008633      -0.019092      -0.034026      -0.016950      -0.001349       0.018299             14.646773      14.558553      -6.516918      -2.885215      19.039816       8.113639      10.341950           0.008539
          472              C      14.256681       2.115138      20.121401      -0.099494      37.594028 0.44001768E+03  0.10394820E+05                                 9.873534                            7.055250      -0.003649       1.965934                    0.999652      29.566700      85.711007       0.611186       0.424215      -1.057359       0.022708      -0.009747       0.002445       0.024832       0.003613       0.004887      -0.007302       0.048890      -0.005731      -0.026196      -0.000164       0.026360             13.564694      13.743756      -5.969651      -1.472692      18.134565       6.288656       8.815760          -0.000229
          473              C      14.894170       0.986738      19.619047      -0.165370      37.783453 0.44356560E+03  0.10495922E+05                                 9.829792                            7.011283       0.142071       2.005616                    0.999705      30.210009      87.545301       0.622838       0.415593      -1.063183      -0.006992       0.024929       0.015590       0.030222       0.019999       0.019258       0.018691       0.009368      -0.034535      -0.025839      -0.014298       0.040136             13.706352      15.116497      -7.545234      -2.004134      17.984366       5.481128       8.018192           0.000453
          474              C      14.271138       4.107987      21.578036       0.619934      24.376624 0.22622558E+03  0.45739720E+04                                 7.803197                            5.342708       0.038628       2.083265                    0.999426      21.568337      59.896253       0.640239       0.473165      -1.017956      -0.032083       0.041036       0.038670       0.064874       0.012618      -0.003250      -0.085704      -0.062765       0.127748      -0.065631      -0.048605       0.114236             10.784650      11.838772      -3.109440      -1.075898      12.463124       5.275703       8.052055           0.002148
          475              C      13.050015       7.776305      21.451372       0.626283      24.460598 0.22448489E+03  0.45322418E+04                                 7.850307                            5.336415      -0.028778       2.063792                    0.999524      21.512017      59.792455       0.637730       0.475711      -1.016093      -0.003356      -0.046217       0.049854       0.068064      -0.050652      -0.056389       0.061587       0.016080       0.048430      -0.065178      -0.048727       0.113905             10.951290       8.438504       1.851877       1.967395      14.467646      -5.566201       9.947721           0.001599
          476              C      13.051380       8.935185      20.538197      -0.025437      44.005546 0.45905070E+03  0.10838277E+05                                10.801455                            7.065791      -0.023405       1.988435                    0.999292      27.582225      77.075047       0.636084       0.407842      -1.079794      -0.018755       0.038032      -0.030888       0.052462       0.003249       0.005879       0.005830       0.001780      -0.011563      -0.008794      -0.001351       0.010145             16.416136       9.744019       2.364240       1.780606      24.851310     -10.983914      14.653080           0.006725
          477              C     -15.242560       9.948921      20.681351      -0.169425      44.613927 0.49610957E+03  0.12072725E+05                                11.072013                            7.491902      -0.020456       1.946768                    0.999571      31.005101      91.123505       0.593254       0.424266      -1.057683      -0.011573       0.008354       0.002477       0.014487      -0.010961       0.008689       0.013778       0.038714       0.041349      -0.034216       0.012153       0.022064             16.179982       9.721937       2.938921       1.077740      26.050528     -10.010550      12.767480          -0.000349
          478              C     -15.329785      11.123255      19.872853       0.089288      39.041840 0.40419823E+03  0.93095330E+04                                10.171737                            6.776140      -0.180903       1.956552                    0.999234      26.479361      74.777879       0.624268       0.425992      -1.060628      -0.000211       0.001214       0.011265       0.011332       0.011204      -0.004021      -0.009019      -0.024496      -0.029709      -0.012910      -0.011478       0.024388             14.815686       9.313247       3.037572       1.532213      23.752073      -8.327095      11.381739           0.000342
          479              C     -14.404659      12.177419      20.073125      -0.158627      39.663740 0.45768837E+03  0.10897636E+05                                10.095634                            7.113010       0.093234       1.984714                    0.999744      30.354225      87.771519       0.620548       0.414542      -1.065580      -0.020387       0.001997      -0.004479       0.020969      -0.000157       0.033588      -0.011237       0.025485       0.010488      -0.030927      -0.011157       0.042084             13.355275       9.315216       2.830697       1.542636      20.923293      -6.257105       9.827316          -0.000548
          480              C      11.988490       9.101441      19.564797      -0.123484      39.553169 0.47800877E+03  0.11523547E+05                                10.177819                            7.347234      -0.025814       1.947448                    0.999612      30.536234      89.297006       0.599947       0.423490      -1.058269       0.019591       0.010689       0.021421       0.030934       0.022801       0.011849       0.003312       0.010025      -0.037295      -0.021009      -0.011433       0.032442             13.372724       9.126728       1.613106       2.258890      19.123347      -7.239651      11.868097           0.000136
          481              N      -3.033830      -9.962213      18.154047      -0.195881      41.768734 0.53870149E+03  0.13086551E+05                                10.119901                            7.530131      -0.179934       1.973154                    0.997783      27.590877      75.322454       0.638765       0.394719      -1.101251       0.143333      -0.005311       0.038627       0.148542       0.008505      -0.034968      -0.016703      -0.100954       0.136066      -0.082837       0.018651       0.064186             13.489579      19.006448      -0.592765       2.394467       7.898462      -3.639698      13.563826           0.026275
          482              N       1.375358       7.616790       5.744807      -0.191659      41.572020 0.53596938E+03  0.13001016E+05                                10.081881                            7.506236      -0.168617       1.977219                    0.997872      27.522961      75.032241       0.640521       0.394217      -1.101824      -0.052188       0.131498      -0.038359       0.146584       0.037351       0.004650       0.038622       0.066136       0.133896      -0.081280       0.017380       0.063900             13.428870       9.461795      -3.923403       4.208534      17.314053      -1.031520      13.510760           0.022060
          483              N      10.773747      25.186506       3.274621      -0.191803      41.580835 0.53610685E+03  0.13005243E+05                                10.083368                            7.507250      -0.169032       1.977037                    0.997871      27.526682      75.046059       0.640468       0.394223      -1.101815      -0.013364      -0.085105       0.118662       0.146636      -0.008689       0.010138       0.046382       0.078649      -0.139133      -0.081273       0.017503       0.063770             13.431042      14.171903      -0.656349       0.401929      10.340011      -6.419262      15.781210           0.022115
          484              N      10.398349       4.755239      20.624233      -0.191754      41.579467 0.53607855E+03  0.13004429E+05                                10.083348                            7.507161      -0.168993       1.977073                    0.997871      27.525832      75.044197       0.640455       0.394234      -1.101803      -0.075687      -0.040915      -0.118669       0.146578      -0.031459      -0.040261      -0.024932      -0.050235      -0.139049      -0.081140       0.017405       0.063735             13.431110      11.178494      -1.714553       6.185999      13.334099       1.761077      15.780737           0.022061
          485              N     -12.790330       6.905260      23.449556      -0.191684      41.572133 0.53599659E+03  0.13001781E+05                                10.081723                            7.506329      -0.168723       1.977166                    0.997873      27.523684      75.033372       0.640532       0.394207      -1.101836       0.141392       0.035820      -0.014489       0.146577      -0.034258       0.010315       0.001029      -0.126521       0.049393      -0.081249       0.017490       0.063759             13.428075      18.904288       2.349300      -0.682003      15.239736      -0.630819       6.140202           0.022054
          486              N      11.132044      14.964825      14.430128      -0.189765      41.506208 0.53501210E+03  0.12972586E+05                                10.074435                            7.501858      -0.174614       1.975929                    0.997829      27.494133      74.949735       0.640380       0.394462      -1.101602      -0.051935      -0.098027      -0.093756       0.145247      -0.014019      -0.034200      -0.061568       0.023633       0.010416      -0.079637       0.016390       0.063247             13.417386       9.454324       5.599892       1.290544      15.338847       2.157730      15.458988          -0.011221
          487              N      20.530246       4.040592       0.449298      -0.191789      41.578738 0.53608443E+03  0.13004503E+05                                10.082896                            7.507047      -0.169090       1.977033                    0.997871      27.525842      75.042082       0.640485       0.394218      -1.101823      -0.013313       0.145248       0.014245       0.146551       0.013134       0.002544      -0.010010       0.141426       0.049408      -0.081223       0.017479       0.063744             13.430051      14.171841       0.676130       0.367472      19.977336       0.853838       6.140975           0.022053
          488              N       0.641663       1.685645       9.468726      -0.191939      41.591552 0.53621439E+03  0.13008664E+05                                10.085439                            7.508169      -0.169104       1.976981                    0.997869      27.529866      75.060099       0.640399       0.394240      -1.101789      -0.075829      -0.082330       0.094767       0.146660      -0.019033       0.047439       0.053550      -0.000834       0.009309      -0.081188       0.017269       0.063919             13.435952      11.182378       6.218012      -1.611316      13.649539      -1.944123      15.475939           0.022135
          489              N       6.722741       3.057405       6.194105      -0.191664      41.573280 0.53598467E+03  0.13001518E+05                                10.082197                            7.506421      -0.168699       1.977196                    0.997871      27.523256      75.034141       0.640501       0.394226      -1.101815       0.141395      -0.030295      -0.023985       0.146580       0.026079       0.024575       0.016269      -0.096665       0.139118      -0.081294       0.017389       0.063905             13.429403      18.908187      -1.765835      -1.693363       8.961169       4.255040      12.418854           0.022062
          490              N      -8.381213      18.812416       3.723919      -0.191914      41.587491 0.53619504E+03  0.13007964E+05                                10.084502                            7.507932      -0.169373       1.976907                    0.997870      27.528944      75.054784       0.640428       0.394229      -1.101806      -0.052325      -0.032632       0.133018       0.146617      -0.022627       0.030033       0.024040      -0.042151      -0.191226      -0.081223       0.017471       0.063752             13.433073       9.465200      -1.684466      -5.504951      13.570623      -1.129996      17.263396           0.022113
          491              N       1.017209      12.166934      20.174935      -0.191733      41.577912 0.53605866E+03  0.13003798E+05                                10.083035                            7.506982      -0.168947       1.977091                    0.997872      27.525317      75.041848       0.640470       0.394230      -1.101808      -0.013350      -0.060086      -0.133033       0.146582      -0.004373      -0.012570      -0.036239       0.061233      -0.191184      -0.081134       0.017402       0.063732             13.430552      14.171697      -0.019695      -0.768985       8.861492       5.565431      17.258467           0.022059
          492              N      20.154887      -6.440433      17.704749      -0.196187      41.780189 0.53888728E+03  0.13092240E+05                                10.121658                            7.531363      -0.179748       1.973115                    0.997786      27.596372      75.341725       0.638719       0.394712      -1.101252      -0.076179       0.125206       0.024363       0.148571       0.051582      -0.006681      -0.028620       0.044224       0.140792      -0.082836       0.018636       0.064200             13.491956      11.230772      -4.531624      -4.599531      16.777082       0.186468      12.468014           0.026485
          493              O       9.351808     -11.654624      22.781344      -0.547155      42.626660 0.56575643E+03  0.13799773E+05                                 9.833578                            7.420496       0.190281       2.101895                    0.998387      27.916774      74.352385       0.688012       0.364979      -1.132260       0.009140      -0.043764      -0.027824       0.052660       0.043000      -0.013140      -0.015374      -0.004997       0.093569      -0.058679       0.009055       0.049624             12.967837      14.233467       1.959913       7.440347       9.725165       3.990995      14.944880           0.026323
          494              O      -0.328405      14.279961      21.378481      -0.559350      42.010875 0.56855638E+03  0.13881579E+05                                 9.745875                            7.432627       0.201231       2.101266                    0.998112      28.166594      74.990452       0.688491       0.364370      -1.133028       0.008398       0.037321       0.030385       0.048853       0.002181      -0.044951      -0.019209      -0.046215      -0.036761      -0.061173       0.015280       0.045893             12.868279      14.148452      -7.657684      -0.106201      16.401178       2.152388       8.055207           0.038945
          495              O      12.300447     -11.544104      22.614769      -0.513998      40.027030 0.51726141E+03  0.12340753E+05                                 9.460497                            7.104743       0.198167       2.121535                    0.997578      27.084538      71.405937       0.701547       0.365947      -1.131201       0.007531      -0.047406      -0.012462       0.049592      -0.035196       0.033438      -0.015735       0.031103       0.073419      -0.051156      -0.010930       0.062086             12.591318      13.134320      -1.250232      -7.826447       8.981147       3.082370      15.658488           0.032354
          496              O       2.638772      14.188205      21.401185      -0.545992      42.415776 0.57114905E+03  0.13923276E+05                                 9.758584                            7.406075       0.269481       2.129250                    0.998129      27.792820      73.291641       0.697680       0.360129      -1.139408       0.004579       0.030530       0.041259       0.051530       0.006899       0.028049      -0.006305      -0.042015      -0.038372      -0.043005       0.014357       0.028647             12.880099      12.926336       7.397980      -1.846171      17.605410       0.058601       8.108551           0.025898
          497              O      -4.348828      18.729879       1.117510      -0.547157      42.621048 0.56570331E+03  0.13798193E+05                                 9.832720                            7.420167       0.190315       2.101906                    0.998388      27.916911      74.352665       0.688023       0.364981      -1.132256      -0.044359      -0.005958       0.027694       0.052633       0.035038       0.010220       0.017745      -0.050271       0.093688      -0.058748       0.008836       0.049912             12.965405       8.993302       0.109251      -1.284169      14.959082      -8.342590      14.943830           0.026257
          498              O      -5.940512      18.248069       2.520373      -0.559364      41.994792 0.56835384E+03  0.13875545E+05                                 9.743372                            7.431360       0.201318       2.101274                    0.998112      28.166857      74.990796       0.688535       0.364375      -1.133012       0.032321       0.020383      -0.030496       0.048889       0.016236       0.003192       0.048990       0.033214      -0.036873      -0.061382       0.015290       0.046091             12.863287      20.955078      -5.243805      -2.065144       9.581082      -0.616950       8.053700           0.038873
          499              O      -5.227495      21.546729       1.284085      -0.514024      40.017261 0.51716147E+03  0.12337767E+05                                 9.458700                            7.103919       0.198481       2.121608                    0.997585      27.084731      71.404595       0.701608       0.365933      -1.131212      -0.047287      -0.008771       0.012303       0.049642      -0.037258       0.026085      -0.026204       0.020086       0.073575      -0.051267      -0.010917       0.062184             12.587662      10.226872      -2.276228      -5.513760      11.881861       6.347695      15.654252           0.032268
          500              O      -7.016069      21.014969       2.497669      -0.546119      42.414009 0.57115767E+03  0.13923589E+05                                 9.758196                            7.406159       0.269623       2.129267                    0.998130      27.794513      73.297241       0.697669       0.360132      -1.139401       0.027203       0.014383      -0.041381       0.051568       0.018595       0.015442      -0.024346       0.024121      -0.038455      -0.043114       0.014376       0.028738             12.878409      12.435417       7.223355      -0.671618      18.091456       1.719637       8.108355           0.025890
          501              O      11.221230      17.804715      14.364645      -0.544979      42.546739 0.56444475E+03  0.13759473E+05                                 9.821340                            7.411868       0.197859       2.104742                    0.998417      27.886792      74.244489       0.688431       0.364977      -1.132288      -0.005699       0.040344       0.033849       0.052971       0.003792      -0.008577      -0.009838       0.038604      -0.167352      -0.057853       0.009410       0.048444             12.949310       7.190276      -3.393772       1.469345      20.796466      -4.431623      10.861187          -0.027887
          502              O      20.590010      -7.909659      15.386082      -0.560209      42.045521 0.56899662E+03  0.13894968E+05                                 9.751262                            7.435620       0.200370       2.100828                    0.998132      28.177214      75.024985       0.688339       0.364381      -1.133023       0.003815      -0.045097      -0.013388       0.047197       0.028937      -0.009647       0.033511       0.069883      -0.008928      -0.063802       0.016804       0.046998             12.876862       6.584597      -0.387550       1.000827       9.913613       3.730224      22.132375           0.039825
          503              O      10.050253      16.437224      16.708406      -0.516384      40.089158 0.51818031E+03  0.12367767E+05                                 9.467558                            7.109287       0.198254       2.120730                    0.997635      27.115738      71.495441       0.701606       0.365765      -1.131377       0.010931       0.035392       0.033742       0.050106      -0.038702       0.027880      -0.023196       0.013699       0.080709      -0.052755      -0.009893       0.062648             12.601142      15.397754      -2.388758      -7.565521       9.467638       3.464718      12.938033          -0.052596
          504              O      19.662754      -9.260315      17.861764      -0.548904      42.475848 0.57200256E+03  0.13948404E+05                                 9.764422                            7.409157       0.278787       2.131619                    0.998168      27.821324      73.362967       0.697925       0.359891      -1.139668       0.017543      -0.045322      -0.013299       0.050386       0.011320       0.033434      -0.000989      -0.033817      -0.021537      -0.045080       0.015660       0.029421             12.889921      14.042222       7.376226      -1.405430      17.112586       0.681568       7.514955           0.024641
          505              O       3.289414       2.716352       9.534209      -0.547170      42.628053 0.56578480E+03  0.13800700E+05                                 9.833890                            7.420795       0.190356       2.101908                    0.998388      27.917504      74.356054       0.687979       0.364990      -1.132247       0.040227       0.008814      -0.032786       0.052639      -0.009233       0.005440       0.010973      -0.036453      -0.170821      -0.058685       0.008941       0.049743             12.967364      21.445041       1.637638       4.678984       6.576786       0.090734      10.880265           0.026307
          506              O       5.192531       2.977951       8.512772      -0.559374      42.009680 0.56855023E+03  0.13881549E+05                                 9.745906                            7.432781       0.201176       2.101205                    0.998112      28.168450      74.998496       0.688449       0.364389      -1.133001      -0.045293      -0.011213       0.014620       0.048897      -0.000527      -0.033085      -0.002312      -0.088208      -0.010423      -0.061321       0.015356       0.045965             12.867901       9.780578       0.742653      -3.173738       6.706436      -2.184687      22.116689           0.038761
          507              O       2.390419       1.156473       7.190448      -0.514052      40.021078 0.51720930E+03  0.12339157E+05                                 9.459255                            7.104249       0.198537       2.121630                    0.997583      27.084610      71.404314       0.701594       0.365933      -1.131216       0.029999       0.021048      -0.033504       0.049654      -0.033247       0.031457      -0.018570       0.037156       0.079070      -0.051264      -0.010905       0.062169             12.588503      11.613232      -3.715931      -5.780881      13.225842       5.971258      12.926435           0.032284
          508              O       4.228167       1.653464       6.037090      -0.545985      42.408706 0.57106816E+03  0.13920800E+05                                 9.757358                            7.405548       0.269835       2.129376                    0.998133      27.791777      73.287376       0.697706       0.360129      -1.139409      -0.049674       0.001556       0.013776       0.051572       0.019221       0.011693      -0.029670       0.009871      -0.020562      -0.043133       0.014443       0.028689             12.877351      12.118551       6.688752      -1.109930      19.003195       1.098826       7.510306           0.025898
          509              O      -0.404703      11.758814      22.601624      -0.547149      42.628202 0.56578838E+03  0.13800770E+05                                 9.833900                            7.420785       0.190317       2.101905                    0.998388      27.917094      74.354212       0.687986       0.364987      -1.132252       0.009141      -0.002062       0.051814       0.052654      -0.032965      -0.030594      -0.011363      -0.051546      -0.046065      -0.058609       0.008893       0.049716             12.967352      14.230112       5.462085      -5.417094      10.183503      -4.256192      14.488442           0.026259
          510              O       9.428100      25.172271       0.842913      -0.559392      42.007022 0.56853222E+03  0.13880793E+05                                 9.744965                            7.432305       0.201438       2.101301                    0.998114      28.167240      74.990777       0.688531       0.364354      -1.133045       0.008439       0.007803      -0.047509       0.048879      -0.040080       0.020732       0.027754      -0.031661       0.006766      -0.061403       0.015434       0.045969             12.865827      14.143828       3.735196       6.682692       8.276375       2.536548      16.177277           0.038865
          511              O       2.543935      11.559296      22.589197      -0.514082      40.022893 0.51723573E+03  0.12339921E+05                                 9.459469                            7.104351       0.198425       2.121578                    0.997584      27.085448      71.406445       0.701602       0.365925      -1.131224       0.007475       0.013119       0.047291       0.049643       0.046695       0.013909      -0.014665      -0.021657      -0.085061      -0.051280      -0.010923       0.062203             12.589061      13.130190      -6.150081       4.995097      11.317126      -4.431887      13.319867           0.032263
          512              O      12.395278      25.237812       0.911024      -0.546137      42.413467 0.57116330E+03  0.13923667E+05                                 9.757893                            7.406029       0.269662       2.129272                    0.998131      27.794329      73.294983       0.697704       0.360115      -1.139422       0.004485       0.020647      -0.047052       0.051579       0.021009      -0.019958       0.020759      -0.017309       0.035882      -0.043213       0.014375       0.028838             12.877859      12.922290      -5.295515      -5.481564      10.429958       4.081454      15.281329           0.025892
          513              O       5.407761       5.400855       7.119469      -0.547159      42.623946 0.56574108E+03  0.13799315E+05                                 9.833093                            7.420413       0.190474       2.101949                    0.998389      27.916744      74.352249       0.688013       0.364981      -1.132258      -0.044351       0.027028      -0.008862       0.052688      -0.008677      -0.035386      -0.018128      -0.051232       0.090893      -0.058690       0.008918       0.049772             12.966051       8.994041      -1.166461       0.547649      22.172589       4.178907       7.731523           0.026352
          514              O       3.816073       6.856672       6.835311      -0.559290      41.997540 0.56838669E+03  0.13876457E+05                                 9.743755                            7.431550       0.201460       2.101348                    0.998112      28.165153      74.984956       0.688534       0.364373      -1.133021       0.032363      -0.036597      -0.002555       0.048921      -0.005350      -0.015581      -0.023577       0.077084       0.094614      -0.061357       0.015341       0.046016             12.863971      20.956116       0.833528       5.573875       8.970145       0.970186       8.665651           0.038949
          515              O       4.529060       4.136664       4.596706      -0.513984      40.035734 0.51732751E+03  0.12342845E+05                                 9.462458                            7.105460       0.197883       2.121462                    0.997574      27.085179      71.411394       0.701466       0.365974      -1.131169      -0.047181       0.015117       0.001131       0.049556       0.041124       0.019108      -0.006984      -0.037563      -0.099167      -0.050937      -0.011019       0.061956             12.596260      10.230229      -3.637848       4.732053       9.216931      -4.811897      18.341619           0.032294
          516              O       2.740484       5.453538       4.450445      -0.545873      42.417916 0.57112149E+03  0.13922494E+05                                 9.759249                            7.406010       0.269223       2.129202                    0.998127      27.791634      73.289222       0.697664       0.360140      -1.139394       0.027247      -0.042972       0.007883       0.051489       0.004009      -0.023610       0.015283       0.008457      -0.084395      -0.042694       0.014177       0.028517             12.882519      12.436441      -4.193012      -5.924084       9.115017       3.464967      17.096099           0.025796
          517              O      20.977741      17.335738       1.297230      -0.547207      42.627687 0.56579035E+03  0.13800804E+05                                 9.833629                            7.420699       0.190446       2.101927                    0.998388      27.917700      74.355335       0.688005       0.364977      -1.132262      -0.005035       0.007939      -0.051837       0.052682      -0.009428       0.000620       0.032807       0.081495      -0.045954      -0.058771       0.009104       0.049668             12.966943       7.199395       2.976159       2.206437      17.213521       6.525567      14.487911           0.026307
          518              O      10.833505       3.481851      23.055941      -0.559364      42.012046 0.56858716E+03  0.13882531E+05                                 9.746020                            7.432845       0.201253       2.101249                    0.998114      28.167437      74.993451       0.688478       0.364371      -1.133026       0.004560       0.010529       0.047489       0.048855      -0.021233      -0.019162      -0.028627       0.075027       0.006785      -0.061258       0.015325       0.045933             12.867591       6.581300       1.061374      -0.164392      15.841301      -7.147495      16.180171           0.038825
          519              O      19.806764      20.049240       1.309657      -0.514095      40.025464 0.51727715E+03  0.12341179E+05                                 9.459923                            7.104721       0.198445       2.121581                    0.997582      27.085774      71.408524       0.701569       0.365933      -1.131215       0.009837       0.011376      -0.047341       0.049672       0.043114       0.018589      -0.008100      -0.041795      -0.084982      -0.051308      -0.010873       0.062180             12.589420      15.384523      -5.353454       5.843010       9.063472      -3.231959      13.320264           0.032281
          520              O       9.906248       6.301182      22.987830      -0.546052      42.413087 0.57113713E+03  0.13922893E+05                                 9.758023                            7.405968       0.269756       2.129326                    0.998132      27.793105      73.291813       0.697690       0.360126      -1.139412       0.017990       0.011161       0.047027       0.051573       0.021793      -0.026131       0.012020      -0.012980       0.035877      -0.043220       0.014492       0.028728             12.878502      14.035548      -4.902076      -5.676351       9.317294       3.808193      15.282663           0.025864
          521              O      -6.467175      -6.899085      16.779385      -0.551600      42.811625 0.56845194E+03  0.13882096E+05                                 9.860151                            7.436914       0.190573       2.100740                    0.998413      27.984664      74.579291       0.687419       0.364857      -1.132347       0.040111      -0.031866       0.009790       0.052155       0.008764       0.005684       0.040254       0.053083       0.092877      -0.060324       0.009580       0.050744             13.008949      21.521218       3.243598      -3.774878       9.751253      -1.916777       7.754376           0.028035
          522              O      -4.564054      -7.914472      17.063543      -0.562168      42.132138 0.57030721E+03  0.13935226E+05                                 9.763723                            7.443449       0.199658       2.099891                    0.998127      28.212567      75.145614       0.688066       0.364310      -1.133059      -0.045065       0.018535       0.003477       0.048852      -0.029500       0.017116       0.022877      -0.053568       0.096014      -0.062571       0.015928       0.046643             12.896690       9.802209      -3.133553       0.947765      20.201712      -5.597616       8.686149           0.039020
          523              O      -7.366136      -8.148878      19.302148      -0.519301      40.169013 0.51930532E+03  0.12401492E+05                                 9.480793                            7.117456       0.204688       2.122746                    0.997587      27.140585      71.583648       0.701127       0.365812      -1.131327       0.030614      -0.038735      -0.001264       0.049388       0.043712       0.013534      -0.016181      -0.022866      -0.103074      -0.052129      -0.010455       0.062584             12.622979      11.646116      -3.160280       6.128783       7.849141      -2.868964      18.373679           0.040100
          524              O      -5.528387      -9.396210      19.448409      -0.554598      42.685482 0.57522593E+03  0.14047693E+05                                 9.797504                            7.431055       0.276928       2.130206                    0.998128      27.892199      73.620615       0.696700       0.359993      -1.139509      -0.048437       0.011836      -0.007887       0.050482       0.000971      -0.022847       0.017573      -0.010914      -0.095335      -0.045857       0.016463       0.029393             12.939954      12.176639      -4.328516      -5.271273       9.470359       4.450411      17.172865           0.038147
          525              O      19.108317      -0.103738       2.414740      -0.547239      42.622405 0.56572991E+03  0.13798974E+05                                 9.832795                            7.420253       0.190447       2.101934                    0.998388      27.917695      74.354588       0.688032       0.364972      -1.132265       0.009180       0.045918      -0.024070       0.052651      -0.010000       0.043951       0.026978      -0.024775       0.034338      -0.058758       0.008841       0.049917             12.965421      14.227793      -7.421077      -2.021129      17.095499       0.263446       7.572971           0.026313
          526              O      19.184616       1.941799       1.677461      -0.559326      41.994496 0.56834863E+03  0.13875409E+05                                 9.743403                            7.431386       0.201242       2.101253                    0.998113      28.166639      74.990600       0.688524       0.364381      -1.133005       0.008423      -0.045045       0.016986       0.048872       0.037974       0.024472      -0.008339       0.001710       0.106888      -0.061381       0.015279       0.046103             12.863250      14.140586       3.918537      -6.574388      12.002718      -4.688538      12.446445           0.038830
          527              O      22.056958      -0.014739       2.593743      -0.514092      40.019816 0.51720236E+03  0.12338981E+05                                 9.459055                            7.104177       0.198586       2.121627                    0.997585      27.085672      71.407678       0.701599       0.365930      -1.131215       0.007457       0.034459      -0.034962       0.049652      -0.011251      -0.047261       0.030608       0.005629      -0.002968      -0.051259      -0.010909       0.062168             12.588002      13.129318       7.399865       2.828659      16.655085       1.348299       7.979603           0.032283
          528              O      22.151793       1.968014       1.586645      -0.546024      42.410328 0.57109438E+03  0.13921664E+05                                 9.757715                            7.405795       0.269582       2.129280                    0.998131      27.792985      73.292265       0.697680       0.360136      -1.139398       0.004531      -0.051050       0.005612       0.051557      -0.027754      -0.008119      -0.014251      -0.006266       0.068962      -0.043108       0.014362       0.028746             12.877924      12.922103      -2.099787       7.327223      10.533152      -4.141862      15.178518           0.025857
          529              O     -14.105336      17.263297      15.661875      -0.549508      42.714220 0.56695599E+03  0.13836477E+05                                 9.847117                            7.428624       0.191567       2.101960                    0.998403      27.945002      74.449711       0.687593       0.365005      -1.132230      -0.042441      -0.020940      -0.017733       0.050539      -0.026012       0.027225       0.000507      -0.085482       0.001510      -0.061552       0.010687       0.050865             12.988907       9.006457       1.060831       0.743532       7.734952       4.174432      22.225313           0.027527
          530              O      13.572761      16.289290      14.543170      -0.557469      41.944497 0.56743712E+03  0.13847100E+05                                 9.735340                            7.425069       0.206589       2.103224                    0.998152      28.142310      74.900650       0.688891       0.364346      -1.133073       0.032191       0.015734       0.034056       0.049434      -0.010809       0.011185      -0.025125      -0.005768      -0.158362      -0.060615       0.015617       0.044997             12.852312      20.938400       4.409451      -3.500162       7.895882      -0.352680       9.722653          -0.046227
          531              O     -14.984006      15.710637      18.018063      -0.515532      40.040266 0.51739596E+03  0.12343876E+05                                 9.459598                            7.103505       0.206635       2.123920                    0.997619      27.094222      71.414397       0.701979       0.365724      -1.131455      -0.046833      -0.006186      -0.013368       0.049095      -0.003559      -0.045274       0.034276       0.009057       0.035868      -0.052012      -0.010546       0.062558             12.590831      10.233668       5.921863       0.786847      20.211308      -1.534835       7.327517           0.031761
          532              O      12.497204      14.925525      16.950740      -0.550090      42.538612 0.57304086E+03  0.13980769E+05                                 9.774943                            7.416795       0.270237       2.128486                    0.998171      27.843592      73.452356       0.697401       0.359980      -1.139540       0.026841       0.029815       0.033040       0.051971      -0.023424       0.008607       0.009484       0.053154       0.045273      -0.045333       0.015697       0.029636             12.904036      12.460743      -3.037362       6.606959      12.116455      -5.195486      14.134910          -0.048448
          533              O       1.464544       6.253578       8.236979      -0.547175      42.632033 0.56583746E+03  0.13802357E+05                                 9.834655                            7.421235       0.190234       2.101848                    0.998389      27.918593      74.360861       0.687943       0.364999      -1.132235      -0.005063      -0.048864       0.019009       0.052675       0.005263       0.007956      -0.023908       0.096629      -0.000704      -0.058664       0.008941       0.049723             12.969100       7.200433       0.423042      -3.682080       9.519390      -2.083444      22.187476           0.026202
          534              O       1.076818       4.428260       9.355684      -0.559312      42.004174 0.56846749E+03  0.13878982E+05                                 9.744967                            7.432181       0.201247       2.101260                    0.998112      28.166615      74.991385       0.688487       0.364383      -1.133008       0.004494       0.035851      -0.032891       0.048860      -0.005969       0.028075      -0.003257       0.019525      -0.159717      -0.061336       0.015371       0.045965             12.866092       6.580520      -0.672037      -0.837128      22.282837       3.425184       9.734921           0.038851
          535              O       0.293537       4.907567       5.880791      -0.514011      40.019704 0.51719003E+03  0.12338597E+05                                 9.459073                            7.104142       0.198441       2.121600                    0.997584      27.084269      71.403402       0.701594       0.365935      -1.131212       0.009907      -0.046707       0.013726       0.049680      -0.005439      -0.046513       0.031658      -0.001242       0.036887      -0.051276      -0.010927       0.062204             12.588197      15.382670       7.736350       1.713127      15.053874      -0.228165       7.328046           0.032297
          536              O       0.149529       2.959585       6.948114      -0.546069      42.411976 0.57112204E+03  0.13922436E+05                                 9.757774                            7.405838       0.269778       2.129334                    0.998132      27.793198      73.291860       0.697700       0.360123      -1.139414       0.017959       0.035167      -0.033141       0.051552      -0.033500      -0.005700      -0.010855      -0.011089       0.041407      -0.043139       0.014464       0.028675             12.877953      14.033974      -2.464020       7.082290      10.493283      -4.487707      14.106601           0.025894
          537              O      13.046099       4.183185      21.484114      -0.547180      42.630179 0.56580537E+03  0.13801283E+05                                 9.834233                            7.420874       0.190223       2.101876                    0.998387      27.917341      74.355046       0.687986       0.364984      -1.132255       0.040296       0.023937       0.023997       0.052655      -0.000010      -0.010678      -0.050199       0.031843       0.034342      -0.058532       0.008863       0.049668             12.968840      21.446061      -4.874438      -0.923849       9.886092       1.818940       7.574367           0.026330
          538              O     -14.320571       4.936973      22.221393      -0.559326      42.004280 0.56847343E+03  0.13878997E+05                                 9.744634                            7.431935       0.201358       2.101306                    0.998113      28.165781      74.985874       0.688547       0.364355      -1.133044      -0.045217      -0.007053      -0.017105       0.048856       0.028978       0.016062      -0.020101      -0.049008       0.106882      -0.061327       0.015384       0.045943             12.866173       9.778049       2.375396       2.228366      16.371862       7.764092      12.448607           0.038940
          539              O      12.147136       6.992857      21.305111      -0.514059      40.029274 0.51728948E+03  0.12341582E+05                                 9.460835                            7.104882       0.198166       2.121521                    0.997578      27.085546      71.408896       0.701548       0.365941      -1.131206       0.029990       0.018597       0.034823       0.049577      -0.010569      -0.044425       0.034405       0.009733      -0.002784      -0.051110      -0.010971       0.062081             12.592322      11.614170       6.866123      -0.329616      18.181124      -3.119216       7.981672           0.032340
          540              O     -15.284902       7.743198      22.312209      -0.545962      42.410933 0.57108221E+03  0.13921198E+05                                 9.757712                            7.405538       0.269366       2.129222                    0.998129      27.791966      73.287499       0.697722       0.360119      -1.139419      -0.049594      -0.012677      -0.005793       0.051515      -0.019530       0.010815       0.012416       0.039591       0.068778      -0.042986       0.014229       0.028757             12.878554      12.117576      -2.384843       6.346971      11.339155      -5.529425      15.178932           0.025892
          541              O      20.833073       0.000000       0.000000      -0.708218      54.229156 0.10502157E+04  0.29652070E+05                                11.412820                            9.962704       0.273338       2.045407                    0.998989      33.344801      92.976573       0.612100       0.354411      -1.150177       0.029836       0.000021      -0.000043       0.029836       0.000024       0.000091       0.000125      -0.077129       0.077389      -0.051463       0.025591       0.025872             14.316243       9.822179       0.000164       0.000183      16.562920      -0.000984      16.563630          -0.082579
          542              O      -6.944282      19.641636       0.000000      -0.708219      54.229307 0.10502169E+04  0.29652116E+05                                11.412848                            9.962711       0.273338       2.045407                    0.998989      33.344817      92.976648       0.612100       0.354411      -1.150177      -0.009927       0.028141      -0.000040       0.029840       0.024263       0.000099       0.000138       0.059925       0.077426      -0.051459       0.025569       0.025890             14.316341      15.813286       2.118273      -0.000967      10.571183      -0.000273      16.564554          -0.082576
          543              O      -6.944282      -9.820657      17.010248      -0.687747      53.192263 0.10257363E+04  0.28790447E+05                                11.281703                            9.858588       0.299135       2.059051                    0.999093      32.952904      91.610823       0.614142       0.355324      -1.149445      -0.010995      -0.017100       0.022505       0.030328      -0.020500       0.001925       0.006096       0.020595       0.094741      -0.039274       0.007055       0.032219             14.138101      15.611593      -1.039776       1.807611      14.878636       2.556331      11.924073           0.059637
          544              O       2.812303       3.977182       6.888606      -0.708212      54.226168 0.10500487E+04  0.29645767E+05                                11.411578                            9.961281       0.273743       2.045543                    0.998991      33.343653      92.966672       0.612210       0.354366      -1.150229      -0.009953      -0.014066      -0.024463       0.029922      -0.012084      -0.020875      -0.029506       0.008585      -0.076729      -0.051140       0.025523       0.025617             14.315496      15.812229      -1.058073      -1.836248      15.063716      -2.596162      12.070544          -0.082489

******************************************************
Auxiliary information for the entire system
The total spin magnetic moment of the unit cell is   13.934706
The total net atomic charge of the unit cell is   0.000006
Accuracy of reproducing the electrostatic potential in the unit cell:
  The inner radius (bohr) =    5.0000
  The outer radius (bohr) =   12.0000
  Valid grid points have density less than (e/(bohr^3)) =    0.0001
  The number of valid grid points were=      3319513
  The rms potential error without charges in kcal/mol is=      6.65927
  The rms potential error with partial charges in kcal/mol is=      1.10372
  The RRMSE value at monopole order=      0.16574
  The rms potential error with partial charges and cloud penetration in kcal/mol is=      1.10155
  The RRMSE value at monopole order with cloud penetration is=      0.16542
  The rms potential error with partial charges and atomic dipoles in kcal/mol is=      0.32791
  The RRMSE value at dipole order=      0.04924
  The rms potential error with partial charges, atomic dipoles and cloud penetration in kcal/mol is=      0.31861
  The RRMSE value at dipole order with cloud penetration=      0.04784

******************************************************
The electron densities and ab initio electrostatic potential were computed in VASP using the PBE functional and
projector augmented wave method. See the main text of the journal article for a description of computational details.
The atomic charges, dipoles, and quadrupoles were computed with the DDEC6 method as described in
(a) T. A. Manz and N. Gabaldon Limas, RSC Adv. 6 (2016) 47771-47801 DOI: 10.1039/c6ra04656h
(b) N. Gabaldon Limas and T. A. Manz, RSC Adv. 8 (2018) 2678-2707 DOI: 10.1039/c7ra11829e.
For each atom in the material, the electron cloud parameters were fit to the spherically averaged atom-in-material
electron density using radial positions for which this density was between 10^-4 and 10^-2 electrons per cubic bohr.
The polarizabilities, dispersion coefficients, and quantum Drude oscillator (QDO) parameters were fit using the MCLF method.
The magnetic structure of the system was optimized in VASP from the default ferromagnetic initial guess using spin polarization.
The atomic spin moments (ASMs) were computed on this optimized magnetic structure using the DDEC6 partition as inputs
to the method of T. A. Manz and D. S. Sholl, J. Chem. Theory Comput. 7 (2011) 4146-4164 DOI: 10.1021/ct200539n.
The RMSE and RRMSE were computed using a uniform grid with Ewald summation.
