# Supplementary material for: A collection of forcefield precursors for metal–organic frameworks
Source: RSC Adv. 2019 Nov 13;9(63):36492–507. doi: 10.1039/c9ra07327b (PMC9075174; doi:10.1039/c9ra07327b)
Supplement: RA-009-C9RA07327B-s4524 [file RA-009-C9RA07327B-s4524.xyz]

  224
jmolscript: load "" {1 1 1} spacegroup "x,y,z" unitcell [{     11.413700     0.000000     0.000000 }, {      0.000000    16.592000     0.000000 }, {     -2.400897     0.000000    25.930086 }]
Cd     7.804777     0.976771    24.913108     1.026969
Cd     7.182026     4.415463    24.972488     1.057323
Cd     0.007577     9.272771    13.982021     1.026969
Cd     0.630328    12.711463    13.922641     1.057323
Cd     1.208026    15.615229     1.016978     1.026969
Cd     1.830777    12.176537     0.957598     1.057323
Cd     9.005226     7.319229    11.948065     1.026969
Cd     8.382475     3.880537    12.007445     1.057323
H      0.988652     1.465074    20.189165     0.112668
H     -0.406081     1.295835    22.037980     0.118047
H     -1.446564     5.170067    21.589390     0.117270
H     -0.050450     5.324373    19.737981     0.114014
H      2.137879     2.075659    16.110362     0.107929
H      3.373832     1.996018    14.139676     0.125073
H      6.320206     4.103202    15.934038     0.115857
H      5.110505     4.094906    17.904724     0.106418
H      3.160119     4.481499    20.712953     0.116246
H      4.544319     3.993694    22.528059     0.117117
H      5.439985     0.431392    20.842603     0.116601
H      4.090026     0.972291    19.027497     0.115073
H     -0.873562     2.870416    17.323890     0.118920
H      9.440201     3.879210    15.545087     0.115969
H      0.947429     6.658370    15.309123     0.105356
H      2.085570     5.624688    17.069776     0.120969
H      6.823702     9.761074    18.705964     0.112668
H      8.218435     9.591835    16.857149     0.118047
H      9.258918    13.466067    17.305739     0.117269
H      7.862804    13.620373    19.157148     0.114014
H      5.674475    10.371659    22.784767     0.107929
H      4.438523    10.292018    24.755453     0.125073
H      1.492149    12.399202    22.961091     0.115857
H      2.701850    12.390906    20.990405     0.106419
H      4.652236    12.777499    18.182176     0.116246
H      3.268035    12.289694    16.367070     0.117117
H      2.372369     8.727392    18.052526     0.116600
H      3.722329     9.268291    19.867632     0.115073
H      8.685917    11.166416    21.571239     0.118920
H     -1.627847    12.175210    23.350042     0.115969
H      6.864925    14.954370    23.586006     0.105356
H      5.726785    13.920688    21.825353     0.120969
H      8.024151    15.126926     5.740921     0.112668
H      9.418884    15.296165     3.892106     0.118047
H     10.459367    11.421933     4.340696     0.117269
H      9.063253    11.267627     6.192105     0.114014
H      6.874924    14.516341     9.819724     0.107929
H      5.638971    14.595982    11.790410     0.125073
H      2.692597    12.488798     9.996048     0.115857
H      3.902298    12.497094     8.025362     0.106418
H      5.852684    12.110501     5.217133     0.116246
H      4.468484    12.598306     3.402027     0.117117
H      3.572818    16.160608     5.087483     0.116601
H      4.922777    15.619709     6.902589     0.115073
H      9.886365    13.721584     8.606196     0.118920
H     -0.427398    12.712790    10.384999     0.115969
H      8.065374     9.933630    10.620963     0.105356
H      6.927233    10.967312     8.860310     0.120969
H      2.189101     6.830926     7.224122     0.112668
H      0.794368     7.000165     9.072937     0.118047
H     -0.246115     3.125933     8.624347     0.117270
H      1.149999     2.971627     6.772938     0.114014
H      3.338328     6.220341     3.145319     0.107929
H      4.574280     6.299982     1.174633     0.125073
H      7.520654     4.192798     2.968995     0.115857
H      6.310953     4.201094     4.939681     0.106419
H      4.360567     3.814501     7.747910     0.116246
H      5.744768     4.302306     9.563016     0.117117
H      6.640434     7.864608     7.877560     0.116600
H      5.290474     7.323709     6.062454     0.115073
H      0.326886     5.425584     4.358847     0.118920
H     10.640650     4.416790     2.580044     0.115969
H      2.147878     1.637630     2.344080     0.105356
H      3.286018     2.671312     4.104733     0.120969
C      2.712410     3.147502    18.472593    -0.033864
C      1.422185     3.519163    18.527046    -0.057402
C      0.587037     3.409656    19.756133     0.098929
C      0.485630     2.221669    20.469210    -0.149298
C     -0.332528     2.122117    21.576425    -0.089996
C     -1.047892     3.222166    22.017236    -0.031853
C     -0.947206     4.411813    21.311938    -0.095952
C     -0.124243     4.498091    20.202130    -0.146750
C      3.486582     3.119296    17.199426     0.079901
C      2.994745     2.487141    16.076653    -0.147048
C      3.727835     2.440683    14.902020    -0.087637
C      4.977270     3.041314    14.832009    -0.007108
C      5.472711     3.675128    15.965154    -0.112506
C      4.741723     3.686742    17.129415    -0.151293
C      3.504253     2.777501    19.683528     0.100345
C      3.636672     3.660195    20.731104    -0.143165
C      4.458301     3.368176    21.817574    -0.087451
C      5.144028     2.183507    21.869435    -0.033423
C      4.990403     1.267629    20.816673    -0.098444
C      4.178987     1.591173    19.743167    -0.144336
C      0.720754     4.139704    17.362786     0.107115
C     -0.496161     3.636966    16.909009    -0.146262
C     -1.154752     4.242574    15.861434    -0.092079
C     -0.633852     5.377467    15.265042    -0.053515
C      0.579639     5.885182    15.718818    -0.082102
C      1.257633     5.271278    16.766394    -0.136744
C     10.060339     6.064376    14.160420     0.627646
C      6.043755     1.846690    22.999986     0.594515
C     -1.963181     3.097726    23.199648     0.618641
C      5.803405     2.979923    13.576993     0.588139
C      5.099945    11.443502    20.422536    -0.033864
C      6.390169    11.815163    20.368083    -0.057401
C      7.225318    11.705656    19.138996     0.098929
C      7.326725    10.517669    18.425919    -0.149298
C      8.144882    10.418117    17.318704    -0.089996
C      8.860247    11.518166    16.877893    -0.031853
C      8.759560    12.707813    17.583191    -0.095952
C      7.936597    12.794091    18.692999    -0.146750
C      4.325773    11.415296    21.695703     0.079901
C      4.817609    10.783141    22.818476    -0.147048
C      4.084519    10.736683    23.993109    -0.087637
C      2.835085    11.337314    24.063120    -0.007108
C      2.339643    11.971128    22.929975    -0.112506
C      3.070632    11.982742    21.765714    -0.151293
C      4.308102    11.073501    19.211601     0.100345
C      4.175682    11.956195    18.164025    -0.143165
C      3.354053    11.664176    17.077555    -0.087451
C      2.668326    10.479507    17.025694    -0.033423
C      2.821951     9.563629    18.078456    -0.098444
C      3.633367     9.887173    19.151962    -0.144336
C      7.091600    12.435704    21.532343     0.107115
C      8.308516    11.932966    21.986120    -0.146261
C      8.967106    12.538574    23.033695    -0.092079
C      8.446207    13.673467    23.630087    -0.053515
C      7.232716    14.181182    23.176311    -0.082102
C      6.554722    13.567278    22.128735    -0.136744
C     -2.247985    14.360376    24.734709     0.627646
C      1.768600    10.142690    15.895143     0.594515
C      9.775535    11.393726    15.695481     0.618641
C      2.008949    11.275923    25.318136     0.588139
C      6.300393    13.444498     7.457493    -0.033864
C      7.590618    13.072837     7.403040    -0.057401
C      8.425766    13.182344     6.173953     0.098929
C      8.527173    14.370331     5.460876    -0.149298
C      9.345331    14.469883     4.353661    -0.089996
C     10.060695    13.369834     3.912850    -0.031853
C      9.960009    12.180187     4.618148    -0.095952
C      9.137046    12.093909     5.727956    -0.146750
C      5.526221    13.472704     8.730660     0.079901
C      6.018058    14.104859     9.853433    -0.147048
C      5.284968    14.151317    11.028066    -0.087637
C      4.035533    13.550686    11.098077    -0.007108
C      3.540092    12.916872     9.964932    -0.112506
C      4.271080    12.905258     8.800671    -0.151293
C      5.508550    13.814499     6.246558     0.100345
C      5.376131    12.931805     5.198982    -0.143165
C      4.554502    13.223824     4.112512    -0.087451
C      3.868775    14.408493     4.060651    -0.033423
C      4.022400    15.324371     5.113413    -0.098444
C      4.833816    15.000827     6.186919    -0.144336
C      8.292049    12.452296     8.567300     0.107115
C      9.508964    12.955034     9.021077    -0.146262
C     10.167555    12.349426    10.068652    -0.092079
C      9.646655    11.214533    10.665044    -0.053515
C      8.433164    10.706818    10.211268    -0.082102
C      7.755170    11.320722     9.163692    -0.136744
C     -1.047536    10.527624    11.769666     0.627646
C      2.969048    14.745310     2.930100     0.594515
C     10.975984    13.494274     2.730438     0.618641
C      3.209398    13.612077    12.353093     0.588139
C      3.912858     5.148498     5.507550    -0.033864
C      2.622634     4.776837     5.562003    -0.057401
C      1.787485     4.886344     6.791090     0.098929
C      1.686078     6.074331     7.504167    -0.149298
C      0.867921     6.173883     8.611382    -0.089996
C      0.152556     5.073834     9.052193    -0.031853
C      0.253243     3.884187     8.346895    -0.095952
C      1.076206     3.797909     7.237087    -0.146750
C      4.687030     5.176704     4.234383     0.079901
C      4.195194     5.808859     3.111610    -0.147048
C      4.928284     5.855317     1.936977    -0.087637
C      6.177718     5.254686     1.866966    -0.007108
C      6.673160     4.620872     3.000111    -0.112506
C      5.942171     4.609258     4.164372    -0.151293
C      4.704701     5.518499     6.718485     0.100345
C      4.837121     4.635805     7.766061    -0.143165
C      5.658750     4.927824     8.852531    -0.087451
C      6.344477     6.112493     8.904392    -0.033423
C      6.190852     7.028371     7.851630    -0.098443
C      5.379436     6.704827     6.778124    -0.144336
C      1.921203     4.156296     4.397743     0.107115
C      0.704287     4.659034     3.943966    -0.146261
C      0.045697     4.053426     2.896391    -0.092080
C      0.566596     2.918533     2.299999    -0.053515
C      1.780087     2.410818     2.753775    -0.082102
C      2.458081     3.024722     3.801351    -0.136744
C     11.260788     2.231624     1.195377     0.627646
C      7.244203     6.449310    10.034943     0.594515
C     -0.762732     5.198274    10.234605     0.618641
C      7.003854     5.316077     0.611950     0.588139
O      6.086194     2.619877    23.996220    -0.612955
O      6.732332     0.798075    22.922455    -0.533863
O     -1.959360     2.022565    23.824044    -0.565633
O      8.732846     4.123112    23.455837    -0.589620
O      6.855135     3.636966    13.571288    -0.572288
O      5.381027     2.276422    12.640917    -0.587930
O     -1.058441     7.242408    13.872077    -0.569068
O      9.153047     5.467064    13.543025    -0.583466
O      1.726160    10.915877    14.898909    -0.612955
O      1.080023     9.094075    15.972674    -0.533863
O      9.771715    10.318565    15.071085    -0.565633
O     -0.920491    12.419112    15.439292    -0.589620
O      0.957219    11.932966    25.323841    -0.572288
O      4.832225    10.572422     0.324126    -0.587930
O      8.870795    15.538408    25.023052    -0.569068
O     -1.340693    13.763064    25.352104    -0.583466
O      2.926609    13.972123     1.933866    -0.612955
O      2.280471    15.793925     3.007631    -0.533863
O     10.972163    14.569435     2.106042    -0.565633
O      0.279957    12.468888     2.474249    -0.589620
O      2.157668    12.955034    12.358798    -0.572288
O      3.631776    14.315578    13.289169    -0.587930
O     10.071244     9.349592    12.058009    -0.569068
O     -0.140244    11.124936    12.387061    -0.583466
O      7.286643     5.676123    11.031177    -0.612955
O      7.932780     7.497925     9.957412    -0.533863
O     -0.758912     6.273435    10.859001    -0.565633
O      9.933294     4.172888    10.490794    -0.589620
O      8.055584     4.659034     0.606245    -0.572289
O      4.180578     6.019578    25.605960    -0.587930
O      0.142008     1.053592     0.907034    -0.569068
O     10.353496     2.828936     0.577982    -0.583466

The following XYZ coordinates are in angstroms. Other properties are in atomic units.
The sperically averaged electron density of each atom fit to a function of the form exp(a - br)
eigen_1, eigen_2 and eigen_3 are the three eigenvalues of traceless quadrupole moment tensor
  atom number  atomic symbol              X              Y              Z     net charge C6 coefficient C8 coefficient C10 coefficient fluctuating dipole atomic polarizability isotropic forcefield polarizability              a              b squared Pearson coefficient          <r^3>          <r^4>         wp_QDO          m_QDO          q_QDO       dipole_x       dipole_y       dipole_z         dipole            Qxy            Qxz            Qyz     Q(x^2-y^2)  Q(3z^2 - R^2)        eigen_1        eigen_2        eigen_3 static polarizability      alpha(xx)      alpha(xy)      alpha(xz)      alpha(yy)      alpha(yz)      alpha(zz) atomic spin moment
            1             Cd       7.804777       0.976771      24.913108       1.026969     144.439529 0.33272548E+04  0.11871068E+06                                21.030206                           17.878035       0.850723       1.997239                    0.999252      74.649943     195.966766       0.476560       0.360234      -1.209400       0.045684      -0.059952       0.006499       0.075654       0.015062      -0.086235      -0.025923       0.121837       0.032456      -0.076421      -0.049847       0.126268             25.392371      21.199236      -2.077392       8.778173      25.811463      -2.771815      29.166416          -0.000011
            2             Cd       7.182026       4.415463      24.972488       1.057323     155.907045 0.34404922E+04  0.12426278E+06                                22.370489                           18.498445       0.469835       1.887341                    0.999283      75.510274     201.983250       0.454679       0.372976      -1.194298      -0.004930      -0.062960       0.001758       0.063177       0.128886       0.021482      -0.078755      -0.011044       0.166116      -0.178244       0.046965       0.131279             26.933504      29.822909      -6.691671      -8.629532      21.699415       5.566023      29.278188           0.000006
            3             Cd       0.007577       9.272771      13.982021       1.026969     144.439531 0.33272545E+04  0.11871066E+06                                21.030205                           17.878034       0.850723       1.997239                    0.999252      74.649943     195.966765       0.476560       0.360234      -1.209400      -0.045684      -0.059952      -0.006499       0.075654      -0.015062      -0.086235       0.025923       0.121837       0.032456      -0.076421      -0.049847       0.126268             25.392372      21.199235       2.077391       8.778170      25.811464       2.771821      29.166418          -0.000011
            4             Cd       0.630328      12.711463      13.922641       1.057323     155.906966 0.34404901E+04  0.12426269E+06                                22.370480                           18.498438       0.469835       1.887341                    0.999283      75.510269     201.983210       0.454679       0.372976      -1.194298       0.004930      -0.062960      -0.001758       0.063177      -0.128886       0.021482       0.078754      -0.011045       0.166115      -0.178244       0.046965       0.131279             26.933492      29.822892       6.691664      -8.629526      21.699405      -5.566018      29.278178           0.000006
            5             Cd       1.208026      15.615229       1.016978       1.026969     144.439514 0.33272544E+04  0.11871066E+06                                21.030204                           17.878033       0.850723       1.997239                    0.999252      74.649940     195.966753       0.476560       0.360234      -1.209400      -0.045684       0.059952      -0.006499       0.075654       0.015062      -0.086235      -0.025923       0.121837       0.032456      -0.076421      -0.049847       0.126268             25.392369      21.199234      -2.077392       8.778172      25.811461      -2.771815      29.166413          -0.000011
            6             Cd       1.830777      12.176537       0.957598       1.057323     155.907062 0.34404927E+04  0.12426281E+06                                22.370491                           18.498447       0.469835       1.887341                    0.999283      75.510279     201.983268       0.454678       0.372976      -1.194298       0.004930       0.062960      -0.001758       0.063177       0.128886       0.021482      -0.078754      -0.011044       0.166115      -0.178244       0.046965       0.131279             26.933506      29.822910      -6.691672      -8.629531      21.699417       5.566023      29.278190           0.000006
            7             Cd       9.005226       7.319229      11.948065       1.026969     144.439531 0.33272545E+04  0.11871066E+06                                21.030206                           17.878034       0.850723       1.997239                    0.999252      74.649941     195.966761       0.476560       0.360234      -1.209400       0.045684       0.059952       0.006499       0.075654      -0.015062      -0.086235       0.025923       0.121837       0.032456      -0.076421      -0.049847       0.126268             25.392372      21.199234       2.077391       8.778170      25.811465       2.771821      29.166418          -0.000011
            8             Cd       8.382475       3.880537      12.007445       1.057323     155.907022 0.34404916E+04  0.12426276E+06                                22.370486                           18.498443       0.469835       1.887341                    0.999283      75.510277     201.983250       0.454679       0.372976      -1.194298      -0.004930       0.062960       0.001758       0.063177      -0.128886       0.021482       0.078755      -0.011045       0.166115      -0.178244       0.046965       0.131279             26.933499      29.822900       6.691666      -8.629528      21.699412      -5.566020      29.278187           0.000006
            9              H       0.988652       1.465074      20.189165       0.112668       1.263229 0.96578783E+01  0.97862982E+02                                 1.826700                            1.738780      -1.075707       2.362166                    0.997038       3.437066       9.295257       0.514909       1.173921      -0.735652       0.020408      -0.032581      -0.006669       0.039019      -0.007960      -0.009293      -0.003559      -0.024906      -0.004469      -0.019501       0.003930       0.015572              1.855826       1.915830      -0.383425      -0.264313       2.039290       0.136859       1.612358          -0.000001
           10              H      -0.406081       1.295835      22.037980       0.118047       1.159801 0.84287631E+01  0.82322747E+02                                 1.705788                            1.608140      -1.019631       2.394848                    0.998064       3.267112       8.596534       0.545048       1.150576      -0.741403      -0.001542      -0.036970       0.017804       0.041063      -0.006373      -0.005563      -0.005607      -0.024370      -0.023728      -0.015881      -0.002511       0.018392              1.750563       1.470915       0.113306      -0.196337       2.054386      -0.446385       1.726389          -0.000003
           11              H      -1.446564       5.170067      21.589390       0.117270       1.207977 0.88918801E+01  0.87760352E+02                                 1.733595                            1.637595      -1.005075       2.399894                    0.997972       3.285002       8.607121       0.548720       1.130970      -0.746757      -0.021206       0.033724       0.009855       0.041038      -0.009253      -0.006309      -0.003601      -0.023754      -0.018814      -0.016788      -0.001485       0.018272              1.761212       1.722040      -0.371151      -0.275372       1.969613       0.172172       1.591982           0.000001
           12              H      -0.050450       5.324373      19.737981       0.114014       1.196378 0.88506893E+01  0.87560559E+02                                 1.745772                            1.651585      -0.987234       2.403907                    0.998237       3.331242       8.839793       0.535697       1.155728      -0.740112       0.001584       0.034578      -0.015277       0.037836      -0.006776      -0.010260      -0.005210      -0.019725      -0.020398      -0.019111       0.003526       0.015585              1.792698       1.453654       0.049485      -0.147193       2.114040      -0.440734       1.810399          -0.000000
           13              H       2.137879       2.075659      16.110362       0.107929       1.305855 0.10068216E+02  0.10342572E+03                                 1.893047                            1.794985      -1.098052       2.347623                    0.996977       3.521363       9.691650       0.496855       1.200053      -0.729223      -0.033339      -0.018030      -0.003610       0.038074       0.014605       0.001016       0.006515       0.012393       0.014206      -0.019248       0.003781       0.015467              1.934862       2.447080       0.312090      -0.142245       1.701468       0.040658       1.656037           0.000002
           14              H       3.373832       1.996018      14.139676       0.125073       1.272360 0.94745412E+01  0.95663770E+02                                 1.854898                            1.738251      -1.013760       2.402948                    0.998088       3.341345       9.056569       0.507246       1.195908      -0.731348      -0.014984      -0.022000      -0.033543       0.042821       0.011350       0.005184       0.008010       0.011396       0.005833      -0.014868      -0.002019       0.016887              1.899951       1.673561       0.189727       0.177342       1.731481       0.438984       2.294809           0.000002
           15              H       6.320206       4.103202      15.934038       0.115857       1.178626 0.84196200E+01  0.82594982E+02                                 1.750658                            1.625538      -1.010908       2.395167                    0.998001       3.368304       9.018438       0.530532       1.176882      -0.733799       0.034521       0.019285      -0.001124       0.039559       0.013774       0.002394       0.006673       0.011858       0.003667      -0.016681       0.000122       0.016559              1.820552       2.380628       0.431423      -0.188727       1.534918      -0.033446       1.546110          -0.000001
           16              H       5.110505       4.094906      17.904724       0.106418       1.270713 0.97548293E+01  0.99116279E+02                                 1.834206                            1.748281      -1.026800       2.378458                    0.997744       3.466309       9.394533       0.513035       1.174990      -0.735308       0.019248       0.015500       0.028193       0.037491       0.011824       0.001900       0.008207       0.020887       0.008570      -0.019303       0.002833       0.016470              1.851519       1.700705       0.176951       0.194939       1.583881       0.257621       2.269970          -0.000001
           17              H       3.160119       4.481499      20.712953       0.116246       1.177234 0.88127486E+01  0.87374855E+02                                 1.750592                            1.667066      -1.025896       2.388972                    0.997813       3.345868       8.983024       0.522403       1.182567      -0.733491      -0.019465       0.033561       0.004791       0.039092      -0.010908       0.005418       0.007061      -0.021753       0.005612      -0.019237       0.003170       0.016067              1.789831       1.790790      -0.433783       0.129729       2.051389      -0.052166       1.527312           0.000000
           18              H       4.544319       3.993694      22.528059       0.117117       1.220033 0.90729355E+01  0.91512027E+02                                 1.857575                            1.739138      -1.077494       2.368017                    0.996731       3.540274       9.901740       0.485763       1.250119      -0.716254      -0.002306       0.026313       0.030378       0.040255      -0.009964       0.003064       0.005701      -0.012981      -0.000279      -0.014023       0.001026       0.012997              1.900438       1.566854       0.008244       0.228314       1.875854       0.479618       2.258605          -0.000000
           19              H       5.439985       0.431392      20.842603       0.116601       1.145786 0.81586504E+01  0.79436770E+02                                 1.720170                            1.601637      -0.973464       2.413773                    0.998328       3.341429       8.923762       0.533534       1.179074      -0.733186       0.019393      -0.036655      -0.001271       0.041488      -0.009261       0.004026       0.007728      -0.021128      -0.000781      -0.016669       0.000274       0.016394              1.786363       1.651550      -0.481891       0.162292       2.229900      -0.104988       1.477641          -0.000001
           20              H       4.090026       0.972291      19.027497       0.115073       1.178008 0.88497654E+01  0.87618569E+02                                 1.735984                            1.659266      -0.957961       2.420827                    0.998396       3.312794       8.817013       0.530286       1.166625      -0.737792      -0.001124      -0.025773      -0.028873       0.038719      -0.009437       0.008045       0.009801      -0.014927       0.002378      -0.019327       0.004579       0.014748              1.752218       1.435184      -0.023003       0.130990       1.838898       0.345138       1.982572           0.000001
           21              H      -0.873562       2.870416      17.323890       0.118920       1.199357 0.89321739E+01  0.88545984E+02                                 1.753967                            1.665293      -0.899783       2.450758                    0.998782       3.277058       8.697318       0.530687       1.164275      -0.738945      -0.018251      -0.031478       0.015578       0.039581       0.011114       0.006435      -0.010077       0.002886      -0.021795      -0.019287       0.004242       0.015045              1.789483       1.648013       0.284728      -0.081389       1.992458      -0.405352       1.727977           0.000002
           22              H       9.440201       3.879210      15.545087       0.115969       1.187775 0.84640600E+01  0.83622939E+02                                 1.799349                            1.658723      -1.026717       2.391581                    0.997237       3.456207       9.463991       0.508580       1.218990      -0.723180      -0.036782      -0.016979      -0.010584       0.041871       0.010445       0.005704      -0.008018       0.000986      -0.024780      -0.017115       0.002420       0.014694              1.881144       2.402354       0.327722       0.429138       1.572347       0.027378       1.668732           0.000001
           23              H       0.947429       6.658370      15.309123       0.105356       1.316341 0.96763390E+01  0.98883997E+02                                 1.919607                            1.767519      -1.274940       2.260120                    0.994908       3.679933      10.258647       0.495043       1.210733      -0.724184       0.019611       0.030722      -0.012255       0.038453       0.008780       0.000471      -0.006766       0.013912      -0.006956      -0.013625       0.000791       0.012834              2.010633       1.690181       0.291175      -0.014941       2.539015      -0.469245       1.802703          -0.000003
           24              H       2.085570       5.624688      17.069776       0.120969       1.130852 0.84980279E+01  0.84256554E+02                                 1.762910                            1.682275      -1.024520       2.394067                    0.997847       3.434221       9.499011       0.494668       1.248840      -0.716994       0.033471       0.016694       0.007896       0.038228       0.012716       0.006662      -0.006156       0.005252      -0.004290      -0.017351       0.003518       0.013833              1.800524       2.158957       0.196022       0.303472       1.677857       0.002718       1.564758          -0.000001
           25              H       6.823702       9.761074      18.705964       0.112668       1.263229 0.96578773E+01  0.97862969E+02                                 1.826700                            1.738780      -1.075706       2.362167                    0.997038       3.437065       9.295254       0.514909       1.173921      -0.735652      -0.020408      -0.032581       0.006669       0.039019       0.007960      -0.009293       0.003559      -0.024906      -0.004469      -0.019501       0.003930       0.015572              1.855826       1.915831       0.383425      -0.264314       2.039289      -0.136859       1.612358          -0.000001
           26              H       8.218435       9.591835      16.857149       0.118047       1.159801 0.84287659E+01  0.82322788E+02                                 1.705789                            1.608141      -1.019631       2.394848                    0.998064       3.267112       8.596537       0.545048       1.150577      -0.741403       0.001542      -0.036970      -0.017804       0.041063       0.006373      -0.005563       0.005607      -0.024370      -0.023728      -0.015881      -0.002511       0.018392              1.750564       1.470916      -0.113306      -0.196337       2.054387       0.446386       1.726390          -0.000003
           27              H       9.258918      13.466067      17.305739       0.117269       1.207978 0.88918879E+01  0.87760449E+02                                 1.733596                            1.637597      -1.005076       2.399894                    0.997972       3.285003       8.607125       0.548719       1.130970      -0.746757       0.021206       0.033724      -0.009855       0.041038       0.009253      -0.006309       0.003601      -0.023754      -0.018814      -0.016788      -0.001485       0.018272              1.761213       1.722041       0.371151      -0.275372       1.969614      -0.172172       1.591983           0.000001
           28              H       7.862804      13.620373      19.157148       0.114014       1.196379 0.88506936E+01  0.87560612E+02                                 1.745773                            1.651585      -0.987234       2.403906                    0.998237       3.331243       8.839796       0.535697       1.155728      -0.740112      -0.001584       0.034578       0.015277       0.037836       0.006776      -0.010260       0.005210      -0.019725      -0.020398      -0.019111       0.003526       0.015585              1.792698       1.453655      -0.049486      -0.147193       2.114041       0.440734       1.810400          -0.000000
           29              H       5.674475      10.371659      22.784767       0.107929       1.305855 0.10068216E+02  0.10342572E+03                                 1.893047                            1.794985      -1.098052       2.347623                    0.996977       3.521363       9.691650       0.496855       1.200053      -0.729223       0.033339      -0.018030       0.003610       0.038074      -0.014605       0.001016      -0.006515       0.012393       0.014206      -0.019248       0.003781       0.015467              1.934862       2.447080      -0.312091      -0.142245       1.701468      -0.040658       1.656037           0.000002
           30              H       4.438523      10.292018      24.755453       0.125073       1.272360 0.94745391E+01  0.95663743E+02                                 1.854898                            1.738250      -1.013759       2.402948                    0.998088       3.341344       9.056566       0.507246       1.195908      -0.731348       0.014984      -0.022000       0.033543       0.042821      -0.011350       0.005184      -0.008010       0.011396       0.005833      -0.014868      -0.002019       0.016887              1.899951       1.673561      -0.189728       0.177342       1.731481      -0.438984       2.294809           0.000002
           31              H       1.492149      12.399202      22.961091       0.115857       1.178625 0.84196122E+01  0.82594887E+02                                 1.750657                            1.625537      -1.010908       2.395167                    0.998001       3.368304       9.018437       0.530533       1.176882      -0.733799      -0.034521       0.019285       0.001124       0.039559      -0.013774       0.002394      -0.006673       0.011858       0.003666      -0.016681       0.000122       0.016559              1.820551       2.380627      -0.431423      -0.188727       1.534918       0.033446       1.546109          -0.000001
           32              H       2.701850      12.390906      20.990405       0.106419       1.270712 0.97548237E+01  0.99116212E+02                                 1.834205                            1.748281      -1.026800       2.378458                    0.997744       3.466308       9.394531       0.513035       1.174990      -0.735308      -0.019248       0.015500      -0.028193       0.037491      -0.011824       0.001900      -0.008207       0.020887       0.008570      -0.019303       0.002833       0.016470              1.851518       1.700705      -0.176951       0.194939       1.583881      -0.257621       2.269969          -0.000001
           33              H       4.652236      12.777499      18.182176       0.116246       1.177234 0.88127505E+01  0.87374876E+02                                 1.750592                            1.667066      -1.025896       2.388972                    0.997813       3.345868       8.983023       0.522403       1.182567      -0.733491       0.019465       0.033561      -0.004791       0.039092       0.010908       0.005418      -0.007061      -0.021753       0.005612      -0.019237       0.003170       0.016067              1.789830       1.790790       0.433783       0.129729       2.051389       0.052166       1.527312           0.000000
           34              H       3.268035      12.289694      16.367070       0.117117       1.220034 0.90729384E+01  0.91512064E+02                                 1.857575                            1.739138      -1.077494       2.368017                    0.996731       3.540275       9.901743       0.485763       1.250119      -0.716254       0.002306       0.026313      -0.030378       0.040255       0.009964       0.003064      -0.005701      -0.012981      -0.000279      -0.014023       0.001026       0.012997              1.900438       1.566854      -0.008244       0.228314       1.875854      -0.479618       2.258605          -0.000000
           35              H       2.372369       8.727392      18.052526       0.116600       1.145786 0.81586504E+01  0.79436772E+02                                 1.720171                            1.601637      -0.973464       2.413773                    0.998328       3.341429       8.923763       0.533533       1.179074      -0.733186      -0.019393      -0.036655       0.001271       0.041488       0.009261       0.004026      -0.007728      -0.021128      -0.000781      -0.016669       0.000274       0.016394              1.786364       1.651550       0.481891       0.162293       2.229900       0.104988       1.477641          -0.000001
           36              H       3.722329       9.268291      19.867632       0.115073       1.178008 0.88497642E+01  0.87618559E+02                                 1.735985                            1.659266      -0.957961       2.420827                    0.998396       3.312793       8.817012       0.530286       1.166626      -0.737792       0.001124      -0.025773       0.028873       0.038719       0.009437       0.008045      -0.009801      -0.014927       0.002378      -0.019327       0.004579       0.014748              1.752219       1.435185       0.023003       0.130990       1.838899      -0.345137       1.982573           0.000001
           37              H       8.685917      11.166416      21.571239       0.118920       1.199358 0.89321798E+01  0.88546059E+02                                 1.753968                            1.665294      -0.899783       2.450758                    0.998782       3.277059       8.697322       0.530687       1.164275      -0.738945       0.018251      -0.031478      -0.015578       0.039581      -0.011114       0.006435       0.010077       0.002886      -0.021795      -0.019287       0.004242       0.015045              1.789484       1.648014      -0.284728      -0.081389       1.992459       0.405352       1.727978           0.000002
           38              H      -1.627847      12.175210      23.350042       0.115969       1.187775 0.84640589E+01  0.83622926E+02                                 1.799349                            1.658723      -1.026716       2.391581                    0.997237       3.456207       9.463991       0.508580       1.218990      -0.723180       0.036782      -0.016979       0.010584       0.041871      -0.010445       0.005704       0.008018       0.000986      -0.024780      -0.017115       0.002420       0.014694              1.881144       2.402354      -0.327722       0.429138       1.572347      -0.027378       1.668732           0.000001
           39              H       6.864925      14.954370      23.586006       0.105356       1.316341 0.96763423E+01  0.98884037E+02                                 1.919608                            1.767519      -1.274941       2.260120                    0.994908       3.679933      10.258647       0.495043       1.210733      -0.724184      -0.019611       0.030722       0.012255       0.038453      -0.008780       0.000471       0.006766       0.013912      -0.006956      -0.013625       0.000791       0.012834              2.010633       1.690181      -0.291175      -0.014941       2.539015       0.469245       1.802703          -0.000003
           40              H       5.726785      13.920688      21.825353       0.120969       1.130852 0.84980293E+01  0.84256573E+02                                 1.762910                            1.682275      -1.024521       2.394066                    0.997847       3.434221       9.499012       0.494668       1.248841      -0.716994      -0.033471       0.016694      -0.007896       0.038228      -0.012716       0.006662       0.006156       0.005252      -0.004290      -0.017351       0.003518       0.013833              1.800524       2.158957      -0.196022       0.303472       1.677858      -0.002718       1.564758          -0.000001
           41              H       8.024151      15.126926       5.740921       0.112668       1.263228 0.96578728E+01  0.97862913E+02                                 1.826699                            1.738780      -1.075707       2.362166                    0.997038       3.437065       9.295254       0.514909       1.173921      -0.735652      -0.020408       0.032581       0.006669       0.039019      -0.007960      -0.009293      -0.003559      -0.024906      -0.004469      -0.019501       0.003929       0.015572              1.855825       1.915830      -0.383424      -0.264313       2.039289       0.136858       1.612358          -0.000001
           42              H       9.418884      15.296165       3.892106       0.118047       1.159801 0.84287631E+01  0.82322747E+02                                 1.705788                            1.608140      -1.019631       2.394848                    0.998064       3.267112       8.596534       0.545048       1.150576      -0.741403       0.001542       0.036970      -0.017804       0.041063      -0.006373      -0.005563      -0.005607      -0.024370      -0.023728      -0.015881      -0.002511       0.018392              1.750563       1.470915       0.113306      -0.196337       2.054386      -0.446385       1.726389          -0.000003
           43              H      10.459367      11.421933       4.340696       0.117269       1.207978 0.88918847E+01  0.87760412E+02                                 1.733596                            1.637597      -1.005075       2.399894                    0.997972       3.285002       8.607123       0.548719       1.130970      -0.746757       0.021206      -0.033724      -0.009855       0.041038      -0.009253      -0.006309      -0.003601      -0.023754      -0.018814      -0.016787      -0.001485       0.018272              1.761213       1.722041      -0.371151      -0.275372       1.969614       0.172172       1.591983           0.000001
           44              H       9.063253      11.267627       6.192105       0.114014       1.196378 0.88506870E+01  0.87560525E+02                                 1.745772                            1.651584      -0.987234       2.403907                    0.998237       3.331242       8.839791       0.535697       1.155728      -0.740112      -0.001584      -0.034578       0.015277       0.037836      -0.006776      -0.010260      -0.005210      -0.019725      -0.020398      -0.019111       0.003526       0.015585              1.792697       1.453654       0.049485      -0.147193       2.114039      -0.440734       1.810398          -0.000000
           45              H       6.874924      14.516341       9.819724       0.107929       1.305855 0.10068213E+02  0.10342568E+03                                 1.893046                            1.794984      -1.098052       2.347623                    0.996977       3.521363       9.691647       0.496855       1.200053      -0.729223       0.033339       0.018030       0.003610       0.038074       0.014605       0.001016       0.006515       0.012393       0.014205      -0.019248       0.003781       0.015467              1.934861       2.447079       0.312090      -0.142245       1.701468       0.040658       1.656036           0.000002
           46              H       5.638971      14.595982      11.790410       0.125073       1.272359 0.94745351E+01  0.95663691E+02                                 1.854897                            1.738250      -1.013760       2.402948                    0.998088       3.341344       9.056565       0.507247       1.195908      -0.731348       0.014984       0.022000       0.033543       0.042821       0.011350       0.005184       0.008010       0.011396       0.005833      -0.014868      -0.002019       0.016887              1.899950       1.673561       0.189727       0.177342       1.731481       0.438984       2.294808           0.000002
           47              H       2.692597      12.488798       9.996048       0.115857       1.178626 0.84196198E+01  0.82594978E+02                                 1.750658                            1.625538      -1.010908       2.395167                    0.998001       3.368304       9.018437       0.530533       1.176882      -0.733799      -0.034521      -0.019285       0.001124       0.039559       0.013774       0.002394       0.006673       0.011858       0.003667      -0.016681       0.000122       0.016559              1.820552       2.380628       0.431423      -0.188727       1.534918      -0.033446       1.546110          -0.000001
           48              H       3.902298      12.497094       8.025362       0.106418       1.270712 0.97548261E+01  0.99116245E+02                                 1.834206                            1.748281      -1.026800       2.378458                    0.997744       3.466308       9.394532       0.513034       1.174991      -0.735308      -0.019248      -0.015500      -0.028193       0.037491       0.011824       0.001900       0.008207       0.020887       0.008570      -0.019303       0.002833       0.016470              1.851519       1.700705       0.176951       0.194939       1.583881       0.257621       2.269970          -0.000001
           49              H       5.852684      12.110501       5.217133       0.116246       1.177234 0.88127473E+01  0.87374840E+02                                 1.750592                            1.667066      -1.025896       2.388972                    0.997813       3.345868       8.983024       0.522403       1.182567      -0.733491       0.019465      -0.033561      -0.004791       0.039092      -0.010908       0.005418       0.007061      -0.021753       0.005612      -0.019237       0.003170       0.016067              1.789830       1.790790      -0.433783       0.129729       2.051389      -0.052166       1.527312           0.000000
           50              H       4.468484      12.598306       3.402027       0.117117       1.220034 0.90729385E+01  0.91512062E+02                                 1.857575                            1.739138      -1.077494       2.368017                    0.996731       3.540275       9.901742       0.485763       1.250119      -0.716254       0.002306      -0.026313      -0.030378       0.040255      -0.009964       0.003064       0.005701      -0.012981      -0.000279      -0.014023       0.001026       0.012997              1.900438       1.566854       0.008244       0.228314       1.875854       0.479618       2.258605          -0.000000
           51              H       3.572818      16.160608       5.087483       0.116601       1.145786 0.81586504E+01  0.79436770E+02                                 1.720170                            1.601637      -0.973464       2.413773                    0.998328       3.341429       8.923762       0.533534       1.179074      -0.733186      -0.019393       0.036655       0.001271       0.041488      -0.009261       0.004026       0.007728      -0.021128      -0.000781      -0.016669       0.000274       0.016394              1.786363       1.651550      -0.481891       0.162292       2.229900      -0.104988       1.477641          -0.000001
           52              H       4.922777      15.619709       6.902589       0.115073       1.178008 0.88497637E+01  0.87618553E+02                                 1.735985                            1.659266      -0.957961       2.420827                    0.998396       3.312793       8.817012       0.530286       1.166626      -0.737792       0.001124       0.025773       0.028873       0.038719      -0.009437       0.008045       0.009801      -0.014927       0.002378      -0.019327       0.004579       0.014748              1.752219       1.435184      -0.023003       0.130990       1.838899       0.345138       1.982573           0.000001
           53              H       9.886365      13.721584       8.606196       0.118920       1.199357 0.89321779E+01  0.88546038E+02                                 1.753968                            1.665294      -0.899783       2.450758                    0.998782       3.277058       8.697320       0.530687       1.164276      -0.738945       0.018251       0.031478      -0.015578       0.039581       0.011114       0.006435      -0.010077       0.002886      -0.021795      -0.019287       0.004242       0.015045              1.789484       1.648014       0.284728      -0.081389       1.992460      -0.405352       1.727978           0.000002
           54              H      -0.427398      12.712790      10.384999       0.115969       1.187775 0.84640600E+01  0.83622939E+02                                 1.799349                            1.658723      -1.026717       2.391580                    0.997237       3.456207       9.463991       0.508580       1.218990      -0.723180       0.036782       0.016979       0.010584       0.041871       0.010445       0.005704      -0.008018       0.000986      -0.024780      -0.017115       0.002420       0.014694              1.881144       2.402354       0.327722       0.429138       1.572347       0.027378       1.668732           0.000001
           55              H       8.065374       9.933630      10.620963       0.105356       1.316342 0.96763448E+01  0.98884071E+02                                 1.919608                            1.767520      -1.274941       2.260120                    0.994908       3.679934      10.258651       0.495043       1.210733      -0.724184      -0.019611      -0.030722       0.012255       0.038453       0.008780       0.000471      -0.006766       0.013912      -0.006956      -0.013625       0.000791       0.012834              2.010634       1.690182       0.291175      -0.014941       2.539016      -0.469245       1.802704          -0.000003
           56              H       6.927233      10.967312       8.860310       0.120969       1.130852 0.84980291E+01  0.84256571E+02                                 1.762910                            1.682275      -1.024521       2.394067                    0.997847       3.434221       9.499012       0.494668       1.248841      -0.716994      -0.033471      -0.016694      -0.007896       0.038228       0.012716       0.006662      -0.006156       0.005252      -0.004290      -0.017351       0.003518       0.013833              1.800524       2.158957       0.196022       0.303472       1.677858       0.002718       1.564758          -0.000001
           57              H       2.189101       6.830926       7.224122       0.112668       1.263229 0.96578798E+01  0.97863005E+02                                 1.826700                            1.738781      -1.075707       2.362166                    0.997038       3.437065       9.295256       0.514909       1.173922      -0.735652       0.020408       0.032581      -0.006669       0.039019       0.007960      -0.009293       0.003559      -0.024906      -0.004469      -0.019501       0.003930       0.015572              1.855827       1.915831       0.383425      -0.264314       2.039290      -0.136859       1.612359          -0.000001
           58              H       0.794368       7.000165       9.072937       0.118047       1.159801 0.84287654E+01  0.82322779E+02                                 1.705789                            1.608141      -1.019631       2.394848                    0.998064       3.267112       8.596536       0.545048       1.150576      -0.741403      -0.001542       0.036970       0.017804       0.041063       0.006373      -0.005563       0.005607      -0.024370      -0.023728      -0.015881      -0.002511       0.018392              1.750564       1.470916      -0.113306      -0.196337       2.054387       0.446386       1.726390          -0.000003
           59              H      -0.246115       3.125933       8.624347       0.117270       1.207977 0.88918821E+01  0.87760378E+02                                 1.733595                            1.637596      -1.005075       2.399894                    0.997972       3.285002       8.607122       0.548719       1.130970      -0.746757      -0.021206      -0.033724       0.009855       0.041038       0.009253      -0.006309       0.003601      -0.023754      -0.018814      -0.016788      -0.001485       0.018272              1.761212       1.722040       0.371151      -0.275372       1.969613      -0.172172       1.591983           0.000001
           60              H       1.149999       2.971627       6.772938       0.114014       1.196379 0.88506901E+01  0.87560570E+02                                 1.745773                            1.651585      -0.987234       2.403907                    0.998237       3.331242       8.839794       0.535696       1.155729      -0.740111       0.001584      -0.034578      -0.015277       0.037836       0.006776      -0.010260       0.005210      -0.019725      -0.020398      -0.019111       0.003526       0.015585              1.792698       1.453655      -0.049486      -0.147193       2.114041       0.440734       1.810400          -0.000000
           61              H       3.338328       6.220341       3.145319       0.107929       1.305855 0.10068210E+02  0.10342564E+03                                 1.893046                            1.794984      -1.098052       2.347624                    0.996977       3.521363       9.691647       0.496855       1.200053      -0.729223      -0.033339       0.018030      -0.003610       0.038074      -0.014605       0.001016      -0.006515       0.012393       0.014205      -0.019248       0.003781       0.015467              1.934861       2.447078      -0.312090      -0.142244       1.701467      -0.040658       1.656036           0.000002
           62              H       4.574280       6.299982       1.174633       0.125073       1.272360 0.94745446E+01  0.95663811E+02                                 1.854898                            1.738251      -1.013760       2.402948                    0.998088       3.341345       9.056569       0.507246       1.195908      -0.731348      -0.014984       0.022000      -0.033543       0.042821      -0.011350       0.005184      -0.008010       0.011396       0.005833      -0.014868      -0.002019       0.016887              1.899951       1.673562      -0.189728       0.177342       1.731482      -0.438984       2.294810           0.000002
           63              H       7.520654       4.192798       2.968995       0.115857       1.178625 0.84196136E+01  0.82594906E+02                                 1.750658                            1.625537      -1.010908       2.395167                    0.998001       3.368304       9.018438       0.530532       1.176882      -0.733799       0.034521      -0.019285      -0.001124       0.039559      -0.013774       0.002394      -0.006673       0.011858       0.003667      -0.016681       0.000122       0.016559              1.820552       2.380627      -0.431423      -0.188727       1.534918       0.033446       1.546110          -0.000001
           64              H       6.310953       4.201094       4.939681       0.106419       1.270712 0.97548231E+01  0.99116203E+02                                 1.834205                            1.748280      -1.026799       2.378458                    0.997744       3.466308       9.394530       0.513035       1.174990      -0.735308       0.019248      -0.015500       0.028193       0.037491      -0.011824       0.001900      -0.008207       0.020887       0.008570      -0.019303       0.002833       0.016470              1.851518       1.700704      -0.176951       0.194939       1.583881      -0.257621       2.269968          -0.000001
           65              H       4.360567       3.814501       7.747910       0.116246       1.177234 0.88127509E+01  0.87374883E+02                                 1.750592                            1.667067      -1.025896       2.388972                    0.997813       3.345868       8.983024       0.522403       1.182567      -0.733491      -0.019465      -0.033561       0.004791       0.039092       0.010908       0.005418      -0.007061      -0.021753       0.005612      -0.019237       0.003170       0.016067              1.789831       1.790791       0.433783       0.129729       2.051389       0.052166       1.527313           0.000000
           66              H       5.744768       4.302306       9.563016       0.117117       1.220034 0.90729396E+01  0.91512083E+02                                 1.857575                            1.739139      -1.077495       2.368017                    0.996731       3.540275       9.901745       0.485763       1.250120      -0.716254      -0.002306      -0.026313       0.030378       0.040255       0.009964       0.003064      -0.005701      -0.012981      -0.000279      -0.014023       0.001026       0.012997              1.900438       1.566855      -0.008244       0.228314       1.875855      -0.479618       2.258606          -0.000000
           67              H       6.640434       7.864608       7.877560       0.116600       1.145786 0.81586542E+01  0.79436811E+02                                 1.720170                            1.601637      -0.973465       2.413773                    0.998328       3.341430       8.923763       0.533534       1.179073      -0.733186       0.019393       0.036655      -0.001271       0.041488       0.009261       0.004026      -0.007728      -0.021128      -0.000781      -0.016669       0.000274       0.016394              1.786364       1.651550       0.481891       0.162292       2.229900       0.104988       1.477641          -0.000001
           68              H       5.290474       7.323709       6.062454       0.115073       1.178008 0.88497642E+01  0.87618559E+02                                 1.735985                            1.659266      -0.957961       2.420827                    0.998396       3.312793       8.817012       0.530286       1.166626      -0.737792      -0.001124       0.025773      -0.028873       0.038719       0.009437       0.008045      -0.009801      -0.014927       0.002378      -0.019327       0.004579       0.014748              1.752219       1.435185       0.023003       0.130990       1.838899      -0.345137       1.982573           0.000001
           69              H       0.326886       5.425584       4.358847       0.118920       1.199357 0.89321745E+01  0.88545994E+02                                 1.753967                            1.665294      -0.899783       2.450758                    0.998782       3.277058       8.697319       0.530687       1.164275      -0.738945      -0.018251       0.031478       0.015578       0.039581      -0.011114       0.006435       0.010077       0.002886      -0.021795      -0.019287       0.004242       0.015045              1.789483       1.648013      -0.284728      -0.081389       1.992459       0.405352       1.727978           0.000002
           70              H      10.640650       4.416790       2.580044       0.115969       1.187775 0.84640602E+01  0.83622943E+02                                 1.799349                            1.658723      -1.026716       2.391581                    0.997237       3.456207       9.463992       0.508580       1.218990      -0.723180      -0.036782       0.016979      -0.010584       0.041871      -0.010445       0.005704       0.008018       0.000986      -0.024780      -0.017115       0.002420       0.014694              1.881145       2.402354      -0.327722       0.429138       1.572347      -0.027378       1.668733           0.000001
           71              H       2.147878       1.637630       2.344080       0.105356       1.316342 0.96763468E+01  0.98884092E+02                                 1.919608                            1.767520      -1.274941       2.260120                    0.994908       3.679934      10.258649       0.495043       1.210733      -0.724184       0.019611      -0.030722      -0.012255       0.038453      -0.008780       0.000471       0.006766       0.013912      -0.006956      -0.013625       0.000791       0.012834              2.010633       1.690182      -0.291175      -0.014941       2.539015       0.469245       1.802703          -0.000003
           72              H       3.286018       2.671312       4.104733       0.120969       1.130852 0.84980293E+01  0.84256572E+02                                 1.762910                            1.682275      -1.024521       2.394067                    0.997847       3.434221       9.499011       0.494668       1.248840      -0.716994       0.033471      -0.016694       0.007896       0.038228      -0.012716       0.006662       0.006156       0.005252      -0.004290      -0.017351       0.003518       0.013833              1.800524       2.158957      -0.196022       0.303472       1.677857      -0.002718       1.564758          -0.000001
           73              C       2.712410       3.147502      18.472593      -0.033864      51.882085 0.48186563E+03  0.11568290E+05                                12.082284                            7.334709      -0.107679       1.956489                    0.999072      28.403849      81.234810       0.609385       0.418669      -1.067871       0.046704      -0.014077      -0.000799       0.048786       0.016839       0.008161       0.006500      -0.058840       0.005267      -0.035833       0.000675       0.035157             17.244978      22.248677      -4.881922      -0.102677       7.980234      -2.902811      21.506025           0.000001
           74              C       1.422185       3.519163      18.527046      -0.057402      52.994811 0.49053438E+03  0.11828512E+05                                12.236190                            7.391932      -0.118148       1.950750                    0.998995      28.699871      82.251454       0.608090       0.417713      -1.068527      -0.045365       0.013876       0.001449       0.047462       0.017949       0.003244       0.003118      -0.050704       0.016882      -0.033993       0.005071       0.028923             17.604398      22.414097      -4.610096      -1.423994       9.222661      -4.931994      21.176435           0.000001
           75              C       0.587037       3.409656      19.756133       0.098929      37.215205 0.42725166E+03  0.99931206E+04                                 9.900863                            7.012136      -0.325174       1.905332                    0.999048      26.944447      77.061553       0.606793       0.431567      -1.055577       0.008602      -0.000571      -0.008083       0.011818       0.006086      -0.005076      -0.002082       0.043868       0.083335      -0.036682       0.007487       0.029195             12.746342      11.931595      -0.529013      -7.451541       9.654990      -2.755654      16.652443           0.000001
           76              C       0.485630       2.221669      20.469210      -0.149298      34.960946 0.43926123E+03  0.10371246E+05                                 9.317792                            7.000989       0.101767       1.999135                    0.999737      29.868498      86.528266       0.619970       0.418434      -1.061119      -0.008683       0.007410       0.029928       0.032031      -0.022612       0.007487       0.009245      -0.030717      -0.044649      -0.028749      -0.006482       0.035231             11.225928      10.696388       0.285479      -6.281756       9.544985      -2.982898      13.436410           0.000001
           77              C      -0.332528       2.122117      21.576425      -0.089996      33.105602 0.41346582E+03  0.96003438E+04                                 8.972261                            6.789598       0.048362       1.987775                    0.999613      28.905373      82.611142       0.630927       0.418100      -1.063019       0.009940       0.020454      -0.015505       0.027524       0.001939       0.013499      -0.016319      -0.027672      -0.049287      -0.029816       0.001513       0.028303             10.612799      10.486597      -0.391580      -6.397781       8.821883      -1.449659      12.529917          -0.000002
           78              C      -1.047892       3.222166      22.017236      -0.031853      37.955124 0.43356955E+03  0.10099019E+05                                 9.789582                            6.882086       0.013100       2.009336                    0.999335      27.149782      75.537161       0.641908       0.409650      -1.077803       0.029884       0.005299      -0.035647       0.046817      -0.004690      -0.002055      -0.001148       0.000543      -0.001759      -0.005451       0.000363       0.005088             12.639760      12.273476       0.282307      -8.533214       9.663892      -2.570052      15.981913          -0.000000
           79              C      -0.947206       4.411813      21.311938      -0.095952      33.907241 0.41638667E+03  0.96854418E+04                                 9.109056                            6.813563       0.024877       1.978292                    0.999623      29.058373      83.129556       0.629797       0.418103      -1.062990       0.016530      -0.016134      -0.013733       0.026873      -0.016291       0.005280       0.011470      -0.018785      -0.058142      -0.026472      -0.003172       0.029644             10.839497       9.833184       0.108023      -6.182587       9.427600      -2.368801      13.257707           0.000003
           80              C      -0.124243       4.498091      20.202130      -0.146750      34.350715 0.43083506E+03  0.10112363E+05                                 9.178679                            6.920566       0.135167       2.012731                    0.999707      29.541227      85.030734       0.625981       0.416873      -1.063245      -0.014118      -0.005568       0.026975       0.030951       0.002644       0.007863      -0.019028      -0.037040      -0.040597      -0.026087      -0.006976       0.033064             10.888443      10.301592      -1.060169      -6.250786       9.074956      -1.106468      13.288780           0.000002
           81              C       3.486582       3.119296      17.199426       0.079901      37.091364 0.43179659E+03  0.10127574E+05                                 9.858462                            7.038195      -0.313208       1.906367                    0.999024      27.183460      77.888536       0.607023       0.430204      -1.056266      -0.003900       0.000893       0.007736       0.008709      -0.016621      -0.020628      -0.013494       0.007348       0.070401      -0.037908       0.003701       0.034207             12.484054      13.551693       1.244274      -5.305152       6.059066       0.964168      17.841403           0.000001
           82              C       2.994745       2.487141      16.076653      -0.147048      34.030347 0.43957635E+03  0.10391682E+05                                 9.166967                            7.008137       0.116009       2.001893                    0.999734      29.979680      87.209583       0.618376       0.418989      -1.059631       0.019260       0.004246      -0.025532       0.032262       0.018597       0.014266       0.001635       0.019355      -0.070326      -0.028146      -0.007461       0.035607             10.746237      10.875554       0.896398      -3.831282       6.146858       2.080319      15.216300           0.000004
           83              C       3.727835       2.440683      14.902020      -0.087637      33.440198 0.41626300E+03  0.96991237E+04                                 9.078784                            6.840563       0.021847       1.982867                    0.999603      28.977106      83.452533       0.623583       0.421548      -1.058921       0.008105       0.000241       0.022776       0.024176      -0.003234       0.017116       0.013006      -0.017712      -0.006066      -0.025764       0.005382       0.020382             10.677587      12.033144       1.907564      -4.427703       6.308504       1.319056      13.691112           0.000003
           84              C       4.977270       3.041314      14.832009      -0.007108      37.352722 0.43156387E+03  0.10047866E+05                                 9.707378                            6.888221      -0.020297       2.000555                    0.999383      27.012160      75.314099       0.638083       0.412288      -1.075303      -0.021081      -0.005077       0.029079       0.036273       0.002783       0.000592      -0.001446      -0.018858      -0.009064      -0.008439      -0.003029       0.011467             12.278446      13.873228       2.348916      -6.353232       6.350038       0.818363      16.612073          -0.000001
           85              C       5.472711       3.675128      15.965154      -0.112506      34.419808 0.42766879E+03  0.10021011E+05                                 9.198766                            6.905280       0.024678       1.973695                    0.999639      29.451366      84.740420       0.625196       0.418106      -1.062306      -0.022730      -0.009217       0.009579       0.026332       0.017252       0.003100      -0.003644       0.017032      -0.056204      -0.020794      -0.007823       0.028617             10.820541      11.738005       1.977509      -4.472322       5.977407       0.968688      14.746212          -0.000000
           86              C       4.741723       3.686742      17.129415      -0.151293      34.827463 0.43623151E+03  0.10288616E+05                                 9.276429                            6.973059       0.105172       1.998469                    0.999752      29.948920      86.899470       0.621306       0.417985      -1.060712       0.010536      -0.009120      -0.027801       0.031098       0.009887       0.026716       0.019005      -0.001212       0.022853      -0.026876      -0.012539       0.039415             10.961775      12.964556       2.076186      -4.849842       5.758163       0.184161      14.162606           0.000000
           87              C       3.504253       2.777501      19.683528       0.100345      36.957833 0.42228041E+03  0.98566561E+04                                 9.885061                            6.985238      -0.380233       1.890203                    0.998849      26.882351      77.026321       0.605598       0.433304      -1.053590      -0.004855       0.003078      -0.012460       0.013723       0.006415       0.000559      -0.020545       0.045480       0.053414      -0.039787       0.014313       0.025475             12.857595      11.749381      -4.216256       6.656914       9.969354      -2.330725      16.854049           0.000001
           88              C       3.636672       3.660195      20.731104      -0.143165      34.348437 0.43737832E+03  0.10312859E+05                                 9.239027                            7.000497       0.130008       2.012666                    0.999671      29.598421      85.610818       0.618234       0.420176      -1.060310       0.010297      -0.015067       0.031107       0.036065      -0.020151      -0.018152       0.002592      -0.028846      -0.028064      -0.031261      -0.001191       0.032452             11.067415      10.389737      -2.479085       5.911750       8.342265      -0.226139      14.470242           0.000001
           89              C       4.458301       3.368176      21.817574      -0.087451      33.709091 0.41357361E+03  0.96227493E+04                                 9.127600                            6.808104       0.070924       1.999079                    0.999670      28.924792      83.296083       0.626367       0.420272      -1.059516      -0.021457      -0.014419      -0.019252       0.032233      -0.001591      -0.016695       0.018921      -0.006413       0.022362      -0.023100      -0.005508       0.028608             10.980403      10.556875      -3.318043       5.933487       9.128192      -0.911550      13.256140           0.000000
           90              C       5.144028       2.183507      21.869435      -0.033423      37.810040 0.43196117E+03  0.10059672E+05                                 9.768063                            6.880207       0.011161       2.008982                    0.999311      27.170545      75.771276       0.639996       0.410951      -1.076150      -0.026916       0.007195      -0.033443       0.043528      -0.006269      -0.001070       0.005905       0.006301       0.034533      -0.013601       0.000028       0.013574             12.623423      12.493301      -3.722245       7.990627       9.703871      -1.330368      15.673096          -0.000002
           91              C       4.990403       1.267629      20.816673      -0.098444      34.270652 0.42727826E+03  0.99970850E+04                                 9.173600                            6.898661       0.050298       1.985201                    0.999673      29.137637      83.434893       0.626749       0.417686      -1.063900      -0.010035       0.023098      -0.007501       0.026277      -0.018301      -0.011135       0.004870      -0.021403      -0.048101      -0.023123      -0.008161       0.031284             10.896867       9.741035      -2.885068       5.710038       9.718884      -0.717542      13.230681          -0.000000
           92              C       4.178987       1.591173      19.743167      -0.144336      34.579722 0.42916371E+03  0.10071989E+05                                 9.245537                            6.922737       0.118021       2.008713                    0.999685      29.539993      85.260973       0.623232       0.418759      -1.061135       0.018628       0.003110       0.020640       0.027976       0.006049      -0.006127       0.026692      -0.014016       0.021130      -0.026208      -0.005811       0.032019             11.132782      10.268657      -4.174310       5.430580      10.429042      -2.084092      12.700647           0.000002
           93              C       0.720754       4.139704      17.362786       0.107115      38.016939 0.43482894E+03  0.10213545E+05                                10.061162                            7.081191      -0.378655       1.888697                    0.998732      26.966350      77.248297       0.603007       0.432440      -1.055209       0.006503      -0.007420       0.006116       0.011608      -0.023959      -0.000069      -0.004036       0.010010       0.079645      -0.037907       0.010813       0.027095             13.253258      13.112619      -1.440796       5.751302      10.772789      -6.319311      15.874366           0.000001
           94              C      -0.496161       3.636966      16.909009      -0.146262      34.928521 0.43213232E+03  0.10148649E+05                                 9.284178                            6.931799       0.135714       2.014811                    0.999629      29.498283      84.882649       0.625472       0.416972      -1.063370      -0.012266       0.014268      -0.017783       0.025889       0.016524      -0.014363      -0.010666      -0.019805      -0.046059      -0.024581      -0.008076       0.032657             11.172869      12.183600      -0.333663       5.285817       8.784665      -4.096779      12.550341           0.000004
           95              C      -1.154752       4.242574      15.861434      -0.092079      34.646766 0.41618761E+03  0.96843662E+04                                 9.240513                            6.805479       0.086583       1.999600                    0.999740      28.992205      83.087470       0.630760       0.417311      -1.062976       0.023319       0.009771       0.017669       0.030845       0.014625       0.000227       0.009493       0.025332      -0.063088      -0.025671      -0.004540       0.030211             11.157936      10.934734      -0.062041       4.559355      10.082278      -4.892677      12.456795           0.000002
           96              C      -0.633852       5.377467      15.265042      -0.053515      38.996859 0.43875062E+03  0.10247360E+05                                 9.916966                            6.906641       0.078822       2.027404                    0.999277      27.315121      76.033636       0.643227       0.407706      -1.079373       0.018925      -0.022006       0.041162       0.050367      -0.000902       0.007729       0.001269      -0.004866      -0.006024      -0.009635       0.003597       0.006038             12.937320      12.115765      -0.891355       6.335446      11.471082      -6.170297      15.225113          -0.000001
           97              C       0.579639       5.885182      15.718818      -0.082102      35.077119 0.42650200E+03  0.10013795E+05                                 9.439239                            6.966779      -0.039772       1.963562                    0.999525      29.236310      84.950730       0.611300       0.426751      -1.054041      -0.002002      -0.021003       0.022684       0.030979       0.007841      -0.024859       0.008451      -0.011759      -0.056480      -0.037356       0.016516       0.020840             11.510767      11.317740      -0.487956       5.151665      11.060190      -4.716890      12.154371          -0.000003
           98              C       1.257633       5.271278      16.766394      -0.136744      34.949410 0.44292205E+03  0.10481941E+05                                 9.369607                            7.056688       0.123754       2.015329                    0.999566      29.537558      85.736568       0.613883       0.421605      -1.058862      -0.008416       0.009207      -0.029158       0.031714       0.013351      -0.006247       0.012739       0.022009      -0.024013      -0.025084       0.003779       0.021306             11.438950      10.260396      -1.060861       3.968702      11.681891      -5.949620      12.374563          -0.000001
           99              C      10.060339       6.064376      14.160420       0.627646      25.169169 0.23475214E+03  0.47879233E+04                                 7.934540                            5.433025      -0.068416       2.039681                    0.999270      21.839112      60.807332       0.636889       0.471525      -1.019382      -0.041048       0.039275      -0.041983       0.070640      -0.018663      -0.095095       0.043253       0.073720      -0.020500      -0.091481      -0.034130       0.125611             10.177560       8.527021       0.210599       4.856614      10.344254      -2.914767      11.661406          -0.000001
          100              C       6.043755       1.846690      22.999986       0.594515      25.217534 0.25515914E+03  0.53071582E+04                                 7.952485                            5.655163      -0.089755       2.021140                    0.999571      22.496647      63.000049       0.626534       0.470013      -1.021463       0.030423      -0.010498       0.049013       0.058634       0.059462      -0.080270      -0.017165       0.033840      -0.097278      -0.091374      -0.025634       0.117007             10.007251       9.751014      -2.716233       5.277658       8.208026      -0.145972      12.062711          -0.000002
          101              C      -1.963181       3.097726      23.199648       0.618641      24.192985 0.25503443E+03  0.53062307E+04                                 7.789581                            5.694345      -0.087234       2.028074                    0.999455      22.293182      62.529127       0.617446       0.476782      -1.017374      -0.040532       0.006429       0.052874       0.066932       0.028568       0.088766       0.033230       0.034224      -0.028969      -0.084836      -0.026610       0.111445              9.591130       9.178067      -0.178418      -5.210061       8.286232      -2.054400      11.309092           0.000000
          102              C       5.803405       2.979923      13.576993       0.588139      25.902318 0.25690299E+03  0.53651056E+04                                 8.104384                            5.710752      -0.232514       1.970892                    0.999208      22.879951      64.697116       0.616096       0.476046      -1.015826       0.041775       0.017057      -0.033659       0.056294      -0.051097       0.051504      -0.059680      -0.085160      -0.147667      -0.090348      -0.034408       0.124756             10.039931      11.326319       3.068924      -3.826626       6.844578       0.776290      11.948895           0.000001
          103              C       5.099945      11.443502      20.422536      -0.033864      51.882074 0.48186528E+03  0.11568279E+05                                12.082282                            7.334706      -0.107679       1.956489                    0.999072      28.403849      81.234808       0.609385       0.418669      -1.067871      -0.046704      -0.014077       0.000799       0.048786      -0.016839       0.008161      -0.006500      -0.058840       0.005267      -0.035833       0.000675       0.035157             17.244977      22.248680       4.881925      -0.102675       7.980234       2.902810      21.506018           0.000001
          104              C       6.390169      11.815163      20.368083      -0.057401      52.994797 0.49053405E+03  0.11828503E+05                                12.236187                            7.391929      -0.118147       1.950751                    0.998995      28.699867      82.251435       0.608090       0.417713      -1.068527       0.045365       0.013876      -0.001449       0.047462      -0.017949       0.003244      -0.003118      -0.050704       0.016882      -0.033993       0.005071       0.028923             17.604396      22.414105       4.610101      -1.423993       9.222660       4.931991      21.176422           0.000001
          105              C       7.225318      11.705656      19.138996       0.098929      37.215206 0.42725164E+03  0.99931202E+04                                 9.900864                            7.012136      -0.325174       1.905332                    0.999048      26.944447      77.061554       0.606793       0.431567      -1.055577      -0.008602      -0.000571       0.008083       0.011818      -0.006086      -0.005076       0.002082       0.043868       0.083336      -0.036682       0.007487       0.029195             12.746344      11.931598       0.529013      -7.451544       9.654993       2.755653      16.652442           0.000001
          106              C       7.326725      10.517669      18.425919      -0.149298      34.960960 0.43926129E+03  0.10371248E+05                                 9.317794                            7.000989       0.101767       1.999135                    0.999737      29.868499      86.528270       0.619970       0.418434      -1.061119       0.008683       0.007410      -0.029928       0.032031       0.022612       0.007487      -0.009245      -0.030717      -0.044649      -0.028749      -0.006482       0.035231             11.225931      10.696391      -0.285480      -6.281759       9.544986       2.982899      13.436417           0.000001
          107              C       8.144882      10.418117      17.318704      -0.089996      33.105607 0.41346582E+03  0.96003440E+04                                 8.972261                            6.789598       0.048362       1.987775                    0.999613      28.905375      82.611150       0.630927       0.418100      -1.063019      -0.009940       0.020454       0.015505       0.027524      -0.001939       0.013499       0.016319      -0.027672      -0.049287      -0.029816       0.001513       0.028303             10.612800      10.486598       0.391578      -6.397782       8.821881       1.449662      12.529922          -0.000002
          108              C       8.860247      11.518166      16.877893      -0.031853      37.955149 0.43356963E+03  0.10099021E+05                                 9.789587                            6.882087       0.013100       2.009336                    0.999335      27.149783      75.537165       0.641908       0.409650      -1.077803      -0.029884       0.005299       0.035647       0.046817       0.004690      -0.002055       0.001148       0.000543      -0.001759      -0.005451       0.000363       0.005088             12.639769      12.273489      -0.282312      -8.533226       9.663892       2.570057      15.981928          -0.000000
          109              C       8.759560      12.707813      17.583191      -0.095952      33.907251 0.41638674E+03  0.96854438E+04                                 9.109058                            6.813563       0.024876       1.978292                    0.999623      29.058376      83.129569       0.629797       0.418103      -1.062990      -0.016530      -0.016134       0.013732       0.026873       0.016291       0.005280      -0.011470      -0.018785      -0.058142      -0.026472      -0.003172       0.029644             10.839501       9.833189      -0.108025      -6.182592       9.427601       2.368801      13.257712           0.000003
          110              C       7.936597      12.794091      18.692999      -0.146750      34.350709 0.43083489E+03  0.10112358E+05                                 9.178679                            6.920565       0.135167       2.012731                    0.999707      29.541227      85.030737       0.625981       0.416873      -1.063245       0.014118      -0.005568      -0.026975       0.030951      -0.002644       0.007863       0.019028      -0.037040      -0.040597      -0.026087      -0.006976       0.033064             10.888442      10.301591       1.060169      -6.250786       9.074958       1.106468      13.288778           0.000002
          111              C       4.325773      11.415296      21.695703       0.079901      37.091364 0.43179651E+03  0.10127572E+05                                 9.858462                            7.038194      -0.313208       1.906367                    0.999024      27.183461      77.888540       0.607023       0.430204      -1.056266       0.003900       0.000893      -0.007736       0.008709       0.016621      -0.020628       0.013494       0.007348       0.070402      -0.037908       0.003701       0.034207             12.484055      13.551692      -1.244271      -5.305154       6.059066      -0.964172      17.841406           0.000001
          112              C       4.817609      10.783141      22.818476      -0.147048      34.030348 0.43957624E+03  0.10391679E+05                                 9.166967                            7.008136       0.116009       2.001893                    0.999734      29.979680      87.209584       0.618376       0.418989      -1.059631      -0.019260       0.004246       0.025532       0.032262      -0.018598       0.014266      -0.001635       0.019355      -0.070326      -0.028146      -0.007461       0.035607             10.746239      10.875554      -0.896397      -3.831286       6.146858      -2.080320      15.216306           0.000004
          113              C       4.084519      10.736683      23.993109      -0.087637      33.440203 0.41626290E+03  0.96991210E+04                                 9.078784                            6.840563       0.021847       1.982867                    0.999603      28.977106      83.452533       0.623583       0.421548      -1.058921      -0.008105       0.000241      -0.022776       0.024176       0.003234       0.017116      -0.013006      -0.017712      -0.006066      -0.025764       0.005382       0.020382             10.677588      12.033149      -1.907567      -4.427703       6.308505      -1.319055      13.691111           0.000002
          114              C       2.835085      11.337314      24.063120      -0.007108      37.352711 0.43156384E+03  0.10047866E+05                                 9.707376                            6.888221      -0.020297       2.000555                    0.999383      27.012161      75.314103       0.638083       0.412288      -1.075303       0.021082      -0.005077      -0.029079       0.036274      -0.002783       0.000592       0.001446      -0.018858      -0.009064      -0.008439      -0.003029       0.011467             12.278443      13.873234      -2.348920      -6.353228       6.350039      -0.818360      16.612057          -0.000001
          115              C       2.339643      11.971128      22.929975      -0.112506      34.419785 0.42766871E+03  0.10021009E+05                                 9.198763                            6.905279       0.024678       1.973695                    0.999639      29.451365      84.740416       0.625196       0.418106      -1.062306       0.022730      -0.009217      -0.009579       0.026332      -0.017252       0.003100       0.003644       0.017032      -0.056204      -0.020794      -0.007823       0.028617             10.820535      11.738004      -1.977511      -4.472316       5.977407      -0.968686      14.746194          -0.000000
          116              C       3.070632      11.982742      21.765714      -0.151293      34.827462 0.43623168E+03  0.10288621E+05                                 9.276430                            6.973061       0.105172       1.998469                    0.999752      29.948919      86.899470       0.621305       0.417985      -1.060712      -0.010536      -0.009120       0.027801       0.031098      -0.009887       0.026716      -0.019005      -0.001212       0.022853      -0.026876      -0.012539       0.039415             10.961775      12.964560      -2.076186      -4.849842       5.758164      -0.184160      14.162600           0.000000
          117              C       4.308102      11.073501      19.211601       0.100345      36.957848 0.42228059E+03  0.98566609E+04                                 9.885064                            6.985239      -0.380233       1.890203                    0.998849      26.882351      77.026321       0.605598       0.433304      -1.053590       0.004855       0.003078       0.012460       0.013723      -0.006415       0.000559       0.020545       0.045480       0.053414      -0.039787       0.014313       0.025475             12.857601      11.749393       4.216258       6.656923       9.969353       2.330728      16.854056           0.000001
          118              C       4.175682      11.956195      18.164025      -0.143165      34.348454 0.43737852E+03  0.10312865E+05                                 9.239030                            7.000498       0.130008       2.012666                    0.999671      29.598420      85.610816       0.618233       0.420176      -1.060310      -0.010297      -0.015067      -0.031107       0.036065       0.020151      -0.018152      -0.002592      -0.028846      -0.028064      -0.031261      -0.001191       0.032452             11.067420      10.389747       2.479087       5.911758       8.342265       0.226142      14.470249           0.000001
          119              C       3.354053      11.664176      17.077555      -0.087451      33.709097 0.41357361E+03  0.96227493E+04                                 9.127601                            6.808105       0.070924       1.999079                    0.999670      28.924792      83.296085       0.626367       0.420272      -1.059516       0.021457      -0.014419       0.019252       0.032232       0.001591      -0.016695      -0.018921      -0.006413       0.022362      -0.023100      -0.005508       0.028608             10.980405      10.556880       3.318044       5.933489       9.128194       0.911552      13.256141           0.000000
          120              C       2.668326      10.479507      17.025694      -0.033423      37.810043 0.43196103E+03  0.10059668E+05                                 9.768063                            6.880206       0.011162       2.008982                    0.999311      27.170544      75.771274       0.639996       0.410951      -1.076150       0.026916       0.007195       0.033443       0.043528       0.006269      -0.001070      -0.005905       0.006301       0.034533      -0.013601       0.000028       0.013574             12.623425      12.493303       3.722245       7.990630       9.703872       1.330369      15.673101          -0.000002
          121              C       2.821951       9.563629      18.078456      -0.098444      34.270655 0.42727823E+03  0.99970844E+04                                 9.173600                            6.898661       0.050298       1.985201                    0.999673      29.137636      83.434891       0.626749       0.417686      -1.063900       0.010035       0.023098       0.007501       0.026277       0.018301      -0.011135      -0.004870      -0.021403      -0.048101      -0.023123      -0.008161       0.031284             10.896868       9.741037       2.885068       5.710039       9.718883       0.717540      13.230683          -0.000000
          122              C       3.633367       9.887173      19.151962      -0.144336      34.579736 0.42916392E+03  0.10071995E+05                                 9.245540                            6.922738       0.118021       2.008713                    0.999685      29.539994      85.260976       0.623232       0.418759      -1.061135      -0.018628       0.003110      -0.020640       0.027976      -0.006049      -0.006127      -0.026692      -0.014016       0.021130      -0.026208      -0.005811       0.032019             11.132786      10.268664       4.174311       5.430586      10.429041       2.084093      12.700653           0.000001
          123              C       7.091600      12.435704      21.532343       0.107115      38.016955 0.43482912E+03  0.10213550E+05                                10.061166                            7.081193      -0.378655       1.888697                    0.998732      26.966351      77.248301       0.603007       0.432440      -1.055209      -0.006503      -0.007420      -0.006116       0.011608       0.023959      -0.000069       0.004036       0.010010       0.079645      -0.037907       0.010813       0.027095             13.253265      13.112624       1.440804       5.751307      10.772797       6.319318      15.874373           0.000001
          124              C       8.308516      11.932966      21.986120      -0.146261      34.928532 0.43213247E+03  0.10148653E+05                                 9.284180                            6.931801       0.135714       2.014811                    0.999629      29.498284      84.882659       0.625472       0.416972      -1.063370       0.012266       0.014268       0.017783       0.025889      -0.016524      -0.014363       0.010666      -0.019805      -0.046059      -0.024581      -0.008076       0.032657             11.172872      12.183598       0.333664       5.285815       8.784671       4.096786      12.550348           0.000004
          125              C       8.967106      12.538574      23.033695      -0.092079      34.646763 0.41618737E+03  0.96843595E+04                                 9.240513                            6.805477       0.086583       1.999600                    0.999740      28.992205      83.087472       0.630761       0.417311      -1.062976      -0.023319       0.009771      -0.017669       0.030845      -0.014625       0.000227      -0.009493       0.025332      -0.063088      -0.025671      -0.004540       0.030211             11.157937      10.934727       0.062042       4.559353      10.082284       4.892683      12.456800           0.000002
          126              C       8.446207      13.673467      23.630087      -0.053515      38.996867 0.43875042E+03  0.10247354E+05                                 9.916967                            6.906639       0.078822       2.027404                    0.999277      27.315121      76.033634       0.643228       0.407706      -1.079373      -0.018925      -0.022006      -0.041162       0.050367       0.000902       0.007729      -0.001269      -0.004866      -0.006024      -0.009635       0.003597       0.006038             12.937324      12.115760       0.891358       6.335447      11.471089       6.170305      15.225122          -0.000001
          127              C       7.232716      14.181182      23.176311      -0.082102      35.077131 0.42650216E+03  0.10013799E+05                                 9.439241                            6.966781      -0.039772       1.963562                    0.999525      29.236310      84.950729       0.611300       0.426751      -1.054041       0.002002      -0.021003      -0.022684       0.030979      -0.007841      -0.024859      -0.008451      -0.011759      -0.056480      -0.037356       0.016516       0.020840             11.510771      11.317745       0.487956       5.151668      11.060191       4.716891      12.154376          -0.000003
          128              C       6.554722      13.567278      22.128735      -0.136744      34.949405 0.44292190E+03  0.10481936E+05                                 9.369605                            7.056687       0.123754       2.015329                    0.999566      29.537558      85.736567       0.613883       0.421605      -1.058862       0.008416       0.009207       0.029158       0.031714      -0.013351      -0.006247      -0.012739       0.022009      -0.024012      -0.025084       0.003779       0.021306             11.438950      10.260394       1.060864       3.968705      11.681891       5.949622      12.374565          -0.000001
          129              C      -2.247985      14.360376      24.734709       0.627646      25.169172 0.23475209E+03  0.47879222E+04                                 7.934541                            5.433024      -0.068416       2.039681                    0.999270      21.839112      60.807332       0.636889       0.471525      -1.019382       0.041048       0.039275       0.041983       0.070640       0.018663      -0.095095      -0.043253       0.073720      -0.020500      -0.091481      -0.034130       0.125611             10.177562       8.527020      -0.210598       4.856615      10.344256       2.914771      11.661411          -0.000001
          130              C       1.768600      10.142690      15.895143       0.594515      25.217536 0.25515906E+03  0.53071562E+04                                 7.952486                            5.655162      -0.089755       2.021140                    0.999571      22.496646      63.000047       0.626534       0.470013      -1.021463      -0.030423      -0.010498      -0.049013       0.058634      -0.059462      -0.080270       0.017165       0.033840      -0.097278      -0.091374      -0.025634       0.117007             10.007252       9.751015       2.716231       5.277663       8.208025       0.145973      12.062717          -0.000002
          131              C       9.775535      11.393726      15.695481       0.618641      24.193002 0.25503450E+03  0.53062327E+04                                 7.789585                            5.694346      -0.087235       2.028074                    0.999455      22.293183      62.529131       0.617446       0.476782      -1.017374       0.040532       0.006429      -0.052874       0.066932      -0.028568       0.088767      -0.033230       0.034224      -0.028969      -0.084836      -0.026610       0.111445              9.591138       9.178076       0.178413      -5.210070       8.286233       2.054404      11.309105           0.000000
          132              C       2.008949      11.275923      25.318136       0.588139      25.902325 0.25690313E+03  0.53651093E+04                                 8.104386                            5.710754      -0.232514       1.970892                    0.999208      22.879951      64.697117       0.616096       0.476046      -1.015826      -0.041775       0.017057       0.033659       0.056294       0.051097       0.051504       0.059680      -0.085160      -0.147667      -0.090348      -0.034408       0.124756             10.039933      11.326329      -3.068929      -3.826626       6.844580      -0.776287      11.948889           0.000001
          133              C       6.300393      13.444498       7.457493      -0.033864      51.882085 0.48186564E+03  0.11568290E+05                                12.082284                            7.334709      -0.107679       1.956489                    0.999072      28.403849      81.234809       0.609385       0.418669      -1.067871      -0.046704       0.014077       0.000799       0.048786       0.016839       0.008161       0.006500      -0.058840       0.005267      -0.035833       0.000675       0.035157             17.244978      22.248677      -4.881922      -0.102677       7.980234      -2.902811      21.506025           0.000001
          134              C       7.590618      13.072837       7.403040      -0.057401      52.994804 0.49053432E+03  0.11828511E+05                                12.236189                            7.391931      -0.118147       1.950750                    0.998995      28.699869      82.251445       0.608090       0.417713      -1.068527       0.045365      -0.013876      -0.001449       0.047462       0.017949       0.003244       0.003118      -0.050704       0.016882      -0.033993       0.005071       0.028923             17.604396      22.414094      -4.610096      -1.423993       9.222660      -4.931994      21.176433           0.000001
          135              C       8.425766      13.182344       6.173953       0.098929      37.215208 0.42725170E+03  0.99931217E+04                                 9.900863                            7.012136      -0.325174       1.905332                    0.999048      26.944448      77.061554       0.606793       0.431567      -1.055577      -0.008602       0.000571       0.008083       0.011818       0.006086      -0.005076      -0.002082       0.043868       0.083335      -0.036682       0.007487       0.029195             12.746343      11.931595      -0.529013      -7.451542       9.654989      -2.755654      16.652443           0.000001
          136              C       8.527173      14.370331       5.460876      -0.149298      34.960945 0.43926122E+03  0.10371246E+05                                 9.317792                            7.000989       0.101767       1.999135                    0.999737      29.868497      86.528262       0.619970       0.418434      -1.061119       0.008683      -0.007410      -0.029928       0.032031      -0.022612       0.007487       0.009245      -0.030717      -0.044649      -0.028749      -0.006482       0.035231             11.225928      10.696388       0.285479      -6.281756       9.544985      -2.982898      13.436410           0.000001
          137              C       9.345331      14.469883       4.353661      -0.089996      33.105601 0.41346580E+03  0.96003432E+04                                 8.972260                            6.789598       0.048362       1.987775                    0.999613      28.905372      82.611139       0.630927       0.418100      -1.063019      -0.009940      -0.020454       0.015505       0.027524       0.001939       0.013499      -0.016319      -0.027672      -0.049287      -0.029816       0.001513       0.028303             10.612799      10.486597      -0.391580      -6.397780       8.821883      -1.449659      12.529917          -0.000002
          138              C      10.060695      13.369834       3.912850      -0.031853      37.955123 0.43356954E+03  0.10099019E+05                                 9.789582                            6.882086       0.013100       2.009336                    0.999335      27.149782      75.537159       0.641908       0.409650      -1.077803      -0.029884      -0.005299       0.035647       0.046817      -0.004690      -0.002055      -0.001148       0.000543      -0.001759      -0.005451       0.000363       0.005088             12.639759      12.273475       0.282306      -8.533213       9.663892      -2.570052      15.981911          -0.000000
          139              C       9.960009      12.180187       4.618148      -0.095952      33.907239 0.41638664E+03  0.96854409E+04                                 9.109055                            6.813562       0.024877       1.978292                    0.999623      29.058373      83.129555       0.629797       0.418103      -1.062990      -0.016530       0.016134       0.013733       0.026873      -0.016291       0.005280       0.011470      -0.018785      -0.058142      -0.026472      -0.003172       0.029644             10.839496       9.833183       0.108022      -6.182586       9.427600      -2.368800      13.257705           0.000003
          140              C       9.137046      12.093909       5.727956      -0.146750      34.350713 0.43083502E+03  0.10112362E+05                                 9.178679                            6.920566       0.135167       2.012731                    0.999707      29.541225      85.030725       0.625981       0.416873      -1.063245       0.014118       0.005568      -0.026975       0.030951       0.002645       0.007863      -0.019028      -0.037040      -0.040597      -0.026087      -0.006976       0.033064             10.888442      10.301592      -1.060169      -6.250786       9.074955      -1.106467      13.288779           0.000002
          141              C       5.526221      13.472704       8.730660       0.079901      37.091364 0.43179660E+03  0.10127574E+05                                 9.858461                            7.038195      -0.313208       1.906367                    0.999024      27.183460      77.888534       0.607023       0.430204      -1.056266       0.003900      -0.000893      -0.007736       0.008709      -0.016621      -0.020628      -0.013494       0.007348       0.070401      -0.037908       0.003701       0.034207             12.484054      13.551693       1.244274      -5.305152       6.059065       0.964168      17.841403           0.000001
          142              C       6.018058      14.104859       9.853433      -0.147048      34.030345 0.43957633E+03  0.10391681E+05                                 9.166966                            7.008137       0.116009       2.001893                    0.999734      29.979679      87.209576       0.618376       0.418989      -1.059631      -0.019260      -0.004246       0.025532       0.032262       0.018598       0.014266       0.001635       0.019355      -0.070326      -0.028146      -0.007461       0.035607             10.746237      10.875553       0.896397      -3.831282       6.146857       2.080319      15.216299           0.000004
          143              C       5.284968      14.151317      11.028066      -0.087637      33.440203 0.41626307E+03  0.96991258E+04                                 9.078785                            6.840564       0.021847       1.982867                    0.999603      28.977108      83.452540       0.623583       0.421548      -1.058921      -0.008105      -0.000241      -0.022776       0.024176      -0.003234       0.017116       0.013006      -0.017712      -0.006067      -0.025764       0.005382       0.020382             10.677588      12.033145       1.907564      -4.427704       6.308504       1.319056      13.691113           0.000003
          144              C       4.035533      13.550686      11.098077      -0.007108      37.352726 0.43156390E+03  0.10047868E+05                                 9.707379                            6.888222      -0.020297       2.000555                    0.999383      27.012161      75.314106       0.638083       0.412288      -1.075303       0.021082       0.005077      -0.029079       0.036274       0.002783       0.000592      -0.001446      -0.018858      -0.009063      -0.008439      -0.003029       0.011467             12.278448      13.873230       2.348916      -6.353234       6.350039       0.818363      16.612076          -0.000000
          145              C       3.540092      12.916872       9.964932      -0.112506      34.419806 0.42766877E+03  0.10021011E+05                                 9.198766                            6.905280       0.024678       1.973695                    0.999639      29.451365      84.740417       0.625196       0.418106      -1.062306       0.022730       0.009217      -0.009579       0.026332       0.017252       0.003100      -0.003644       0.017032      -0.056204      -0.020794      -0.007823       0.028617             10.820541      11.738004       1.977508      -4.472322       5.977407       0.968688      14.746212          -0.000000
          146              C       4.271080      12.905258       8.800671      -0.151293      34.827460 0.43623146E+03  0.10288614E+05                                 9.276428                            6.973058       0.105172       1.998469                    0.999752      29.948918      86.899462       0.621306       0.417985      -1.060712      -0.010536       0.009120       0.027801       0.031098       0.009887       0.026716       0.019005      -0.001212       0.022853      -0.026876      -0.012539       0.039415             10.961774      12.964554       2.076185      -4.849841       5.758162       0.184161      14.162605           0.000000
          147              C       5.508550      13.814499       6.246558       0.100345      36.957833 0.42228042E+03  0.98566561E+04                                 9.885061                            6.985238      -0.380233       1.890203                    0.998849      26.882351      77.026320       0.605598       0.433304      -1.053590       0.004855      -0.003078       0.012460       0.013723       0.006415       0.000559      -0.020545       0.045480       0.053414      -0.039787       0.014313       0.025475             12.857595      11.749381      -4.216256       6.656914       9.969354      -2.330725      16.854049           0.000001
          148              C       5.376131      12.931805       5.198982      -0.143165      34.348438 0.43737833E+03  0.10312860E+05                                 9.239027                            7.000497       0.130008       2.012666                    0.999671      29.598421      85.610820       0.618233       0.420176      -1.060310      -0.010297       0.015067      -0.031107       0.036065      -0.020151      -0.018152       0.002592      -0.028846      -0.028064      -0.031261      -0.001191       0.032452             11.067415      10.389738      -2.479085       5.911750       8.342265      -0.226140      14.470243           0.000001
          149              C       4.554502      13.223824       4.112512      -0.087451      33.709092 0.41357362E+03  0.96227497E+04                                 9.127600                            6.808105       0.070924       1.999079                    0.999670      28.924793      83.296086       0.626367       0.420272      -1.059516       0.021457       0.014419       0.019252       0.032232      -0.001591      -0.016695       0.018921      -0.006413       0.022362      -0.023100      -0.005508       0.028608             10.980403      10.556876      -3.318043       5.933487       9.128193      -0.911550      13.256140           0.000000
          150              C       3.868775      14.408493       4.060651      -0.033423      37.810040 0.43196117E+03  0.10059672E+05                                 9.768063                            6.880207       0.011161       2.008982                    0.999311      27.170545      75.771277       0.639996       0.410951      -1.076150       0.026916      -0.007195       0.033443       0.043528      -0.006269      -0.001070       0.005905       0.006301       0.034533      -0.013601       0.000028       0.013574             12.623423      12.493302      -3.722245       7.990627       9.703872      -1.330368      15.673097          -0.000002
          151              C       4.022400      15.324371       5.113413      -0.098444      34.270653 0.42727827E+03  0.99970855E+04                                 9.173600                            6.898662       0.050298       1.985201                    0.999673      29.137637      83.434896       0.626749       0.417686      -1.063900       0.010035      -0.023098       0.007501       0.026277      -0.018301      -0.011135       0.004870      -0.021403      -0.048101      -0.023123      -0.008161       0.031284             10.896867       9.741035      -2.885068       5.710038       9.718884      -0.717542      13.230682          -0.000000
          152              C       4.833816      15.000827       6.186919      -0.144336      34.579721 0.42916371E+03  0.10071988E+05                                 9.245537                            6.922736       0.118021       2.008713                    0.999685      29.539993      85.260971       0.623232       0.418759      -1.061135      -0.018628      -0.003110      -0.020640       0.027976       0.006049      -0.006127       0.026692      -0.014016       0.021130      -0.026208      -0.005811       0.032019             11.132781      10.268656      -4.174310       5.430579      10.429042      -2.084091      12.700646           0.000001
          153              C       8.292049      12.452296       8.567300       0.107115      38.016939 0.43482893E+03  0.10213545E+05                                10.061163                            7.081191      -0.378655       1.888697                    0.998732      26.966350      77.248299       0.603007       0.432440      -1.055209      -0.006503       0.007420      -0.006116       0.011608      -0.023959      -0.000069      -0.004036       0.010010       0.079645      -0.037908       0.010813       0.027095             13.253259      13.112620      -1.440796       5.751302      10.772790      -6.319311      15.874366           0.000001
          154              C       9.508964      12.955034       9.021077      -0.146262      34.928520 0.43213231E+03  0.10148649E+05                                 9.284178                            6.931799       0.135714       2.014811                    0.999629      29.498283      84.882653       0.625472       0.416972      -1.063370       0.012266      -0.014268       0.017783       0.025889       0.016524      -0.014363      -0.010666      -0.019805      -0.046059      -0.024581      -0.008076       0.032657             11.172869      12.183600      -0.333662       5.285817       8.784666      -4.096780      12.550341           0.000004
          155              C      10.167555      12.349426      10.068652      -0.092079      34.646765 0.41618758E+03  0.96843655E+04                                 9.240514                            6.805479       0.086583       1.999600                    0.999740      28.992204      83.087468       0.630760       0.417311      -1.062976      -0.023319      -0.009771      -0.017669       0.030845       0.014625       0.000227       0.009493       0.025332      -0.063088      -0.025671      -0.004540       0.030211             11.157936      10.934734      -0.062041       4.559355      10.082279      -4.892677      12.456795           0.000002
          156              C       9.646655      11.214533      10.665044      -0.053515      38.996862 0.43875065E+03  0.10247361E+05                                 9.916967                            6.906641       0.078822       2.027404                    0.999277      27.315122      76.033640       0.643227       0.407706      -1.079373      -0.018925       0.022006      -0.041162       0.050367      -0.000902       0.007729       0.001269      -0.004866      -0.006024      -0.009635       0.003597       0.006038             12.937320      12.115765      -0.891355       6.335447      11.471083      -6.170297      15.225113          -0.000001
          157              C       8.433164      10.706818      10.211268      -0.082102      35.077122 0.42650204E+03  0.10013796E+05                                 9.439240                            6.966780      -0.039772       1.963562                    0.999525      29.236312      84.950741       0.611300       0.426751      -1.054041       0.002002       0.021003      -0.022684       0.030979       0.007841      -0.024859       0.008451      -0.011759      -0.056480      -0.037356       0.016516       0.020840             11.510768      11.317741      -0.487956       5.151666      11.060191      -4.716891      12.154372          -0.000003
          158              C       7.755170      11.320722       9.163692      -0.136744      34.949411 0.44292207E+03  0.10481941E+05                                 9.369607                            7.056688       0.123754       2.015329                    0.999566      29.537559      85.736573       0.613883       0.421605      -1.058862       0.008416      -0.009207       0.029158       0.031714       0.013351      -0.006247       0.012739       0.022009      -0.024012      -0.025084       0.003779       0.021306             11.438951      10.260397      -1.060861       3.968702      11.681891      -5.949620      12.374563          -0.000001
          159              C      -1.047536      10.527624      11.769666       0.627646      25.169169 0.23475214E+03  0.47879234E+04                                 7.934540                            5.433025      -0.068416       2.039681                    0.999270      21.839112      60.807333       0.636888       0.471525      -1.019382       0.041048      -0.039275       0.041983       0.070640      -0.018663      -0.095095       0.043253       0.073720      -0.020500      -0.091481      -0.034130       0.125611             10.177560       8.527021       0.210599       4.856614      10.344254      -2.914767      11.661406          -0.000001
          160              C       2.969048      14.745310       2.930100       0.594515      25.217534 0.25515914E+03  0.53071581E+04                                 7.952485                            5.655162      -0.089755       2.021140                    0.999571      22.496647      63.000047       0.626534       0.470013      -1.021463      -0.030423       0.010498      -0.049013       0.058634       0.059462      -0.080270      -0.017165       0.033840      -0.097278      -0.091374      -0.025634       0.117007             10.007250       9.751014      -2.716233       5.277658       8.208026      -0.145972      12.062711          -0.000002
          161              C      10.975984      13.494274       2.730438       0.618641      24.192988 0.25503446E+03  0.53062316E+04                                 7.789582                            5.694345      -0.087235       2.028074                    0.999455      22.293184      62.529132       0.617446       0.476782      -1.017374       0.040532      -0.006429      -0.052874       0.066932       0.028568       0.088767       0.033230       0.034224      -0.028969      -0.084836      -0.026610       0.111445              9.591131       9.178067      -0.178418      -5.210061       8.286233      -2.054400      11.309092           0.000000
          162              C       3.209398      13.612077      12.353093       0.588139      25.902320 0.25690300E+03  0.53651062E+04                                 8.104385                            5.710752      -0.232514       1.970892                    0.999208      22.879953      64.697127       0.616096       0.476046      -1.015826      -0.041775      -0.017057       0.033659       0.056294      -0.051097       0.051504      -0.059680      -0.085160      -0.147667      -0.090348      -0.034407       0.124756             10.039932      11.326320       3.068924      -3.826626       6.844579       0.776291      11.948897           0.000001
          163              C       3.912858       5.148498       5.507550      -0.033864      51.882077 0.48186531E+03  0.11568280E+05                                12.082282                            7.334706      -0.107679       1.956489                    0.999072      28.403850      81.234810       0.609385       0.418669      -1.067871       0.046704       0.014077      -0.000799       0.048786      -0.016839       0.008161      -0.006500      -0.058840       0.005267      -0.035833       0.000675       0.035157             17.244977      22.248680       4.881925      -0.102675       7.980234       2.902810      21.506018           0.000001
          164              C       2.622634       4.776837       5.562003      -0.057401      52.994800 0.49053408E+03  0.11828503E+05                                12.236188                            7.391929      -0.118147       1.950750                    0.998995      28.699868      82.251440       0.608090       0.417713      -1.068527      -0.045365      -0.013876       0.001449       0.047462      -0.017949       0.003244      -0.003118      -0.050704       0.016882      -0.033993       0.005071       0.028923             17.604397      22.414106       4.610101      -1.423993       9.222661       4.931991      21.176423           0.000001
          165              C       1.787485       4.886344       6.791090       0.098929      37.215209 0.42725168E+03  0.99931211E+04                                 9.900863                            7.012136      -0.325174       1.905332                    0.999048      26.944448      77.061555       0.606793       0.431567      -1.055577       0.008602       0.000571      -0.008083       0.011818      -0.006086      -0.005076       0.002082       0.043868       0.083336      -0.036682       0.007487       0.029195             12.746344      11.931598       0.529013      -7.451544       9.654993       2.755653      16.652441           0.000001
          166              C       1.686078       6.074331       7.504167      -0.149298      34.960959 0.43926128E+03  0.10371248E+05                                 9.317794                            7.000989       0.101767       1.999135                    0.999737      29.868499      86.528271       0.619970       0.418434      -1.061119      -0.008683      -0.007410       0.029928       0.032031       0.022612       0.007487      -0.009245      -0.030717      -0.044649      -0.028749      -0.006482       0.035231             11.225931      10.696391      -0.285479      -6.281759       9.544986       2.982899      13.436416           0.000001
          167              C       0.867921       6.173883       8.611382      -0.089996      33.105604 0.41346578E+03  0.96003427E+04                                 8.972261                            6.789598       0.048362       1.987775                    0.999613      28.905373      82.611143       0.630927       0.418100      -1.063019       0.009940      -0.020454      -0.015505       0.027524      -0.001939       0.013499       0.016319      -0.027672      -0.049287      -0.029816       0.001513       0.028303             10.612800      10.486598       0.391578      -6.397782       8.821881       1.449662      12.529921          -0.000002
          168              C       0.152556       5.073834       9.052193      -0.031853      37.955149 0.43356963E+03  0.10099021E+05                                 9.789587                            6.882086       0.013100       2.009336                    0.999335      27.149783      75.537164       0.641908       0.409650      -1.077803       0.029884      -0.005299      -0.035647       0.046817       0.004690      -0.002055       0.001148       0.000543      -0.001759      -0.005451       0.000363       0.005088             12.639769      12.273489      -0.282312      -8.533226       9.663892       2.570057      15.981928          -0.000000
          169              C       0.253243       3.884187       8.346895      -0.095952      33.907252 0.41638676E+03  0.96854444E+04                                 9.109058                            6.813563       0.024877       1.978292                    0.999623      29.058376      83.129567       0.629797       0.418103      -1.062990       0.016531       0.016134      -0.013732       0.026873       0.016291       0.005280      -0.011470      -0.018785      -0.058142      -0.026472      -0.003172       0.029644             10.839501       9.833189      -0.108025      -6.182592       9.427601       2.368802      13.257713           0.000003
          170              C       1.076206       3.797909       7.237087      -0.146750      34.350707 0.43083487E+03  0.10112358E+05                                 9.178678                            6.920565       0.135167       2.012731                    0.999707      29.541226      85.030731       0.625981       0.416873      -1.063245      -0.014118       0.005568       0.026975       0.030951      -0.002644       0.007863       0.019028      -0.037040      -0.040597      -0.026087      -0.006976       0.033064             10.888441      10.301590       1.060169      -6.250785       9.074957       1.106468      13.288777           0.000002
          171              C       4.687030       5.176704       4.234383       0.079901      37.091363 0.43179649E+03  0.10127571E+05                                 9.858461                            7.038194      -0.313208       1.906367                    0.999024      27.183460      77.888535       0.607023       0.430204      -1.056266      -0.003900      -0.000893       0.007736       0.008709       0.016621      -0.020628       0.013494       0.007348       0.070401      -0.037908       0.003701       0.034207             12.484054      13.551691      -1.244270      -5.305154       6.059066      -0.964172      17.841406           0.000001
          172              C       4.195194       5.808859       3.111610      -0.147048      34.030347 0.43957622E+03  0.10391678E+05                                 9.166967                            7.008137       0.116009       2.001893                    0.999734      29.979678      87.209576       0.618376       0.418989      -1.059631       0.019260      -0.004246      -0.025532       0.032262      -0.018598       0.014266      -0.001635       0.019355      -0.070326      -0.028146      -0.007461       0.035607             10.746239      10.875553      -0.896397      -3.831287       6.146858      -2.080321      15.216307           0.000003
          173              C       4.928284       5.855317       1.936977      -0.087637      33.440205 0.41626291E+03  0.96991214E+04                                 9.078785                            6.840563       0.021847       1.982867                    0.999603      28.977107      83.452539       0.623583       0.421548      -1.058921       0.008105      -0.000241       0.022776       0.024176       0.003234       0.017116      -0.013006      -0.017712      -0.006066      -0.025764       0.005382       0.020382             10.677589      12.033150      -1.907567      -4.427703       6.308505      -1.319055      13.691112           0.000003
          174              C       6.177718       5.254686       1.866966      -0.007108      37.352711 0.43156384E+03  0.10047866E+05                                 9.707376                            6.888221      -0.020297       2.000555                    0.999383      27.012161      75.314103       0.638083       0.412288      -1.075303      -0.021082       0.005077       0.029079       0.036273      -0.002783       0.000592       0.001446      -0.018858      -0.009064      -0.008439      -0.003029       0.011467             12.278443      13.873234      -2.348920      -6.353228       6.350039      -0.818360      16.612057          -0.000001
          175              C       6.673160       4.620872       3.000111      -0.112506      34.419785 0.42766870E+03  0.10021009E+05                                 9.198763                            6.905279       0.024678       1.973695                    0.999639      29.451365      84.740415       0.625196       0.418106      -1.062306      -0.022730       0.009217       0.009579       0.026332      -0.017252       0.003100       0.003644       0.017032      -0.056204      -0.020794      -0.007823       0.028617             10.820535      11.738004      -1.977511      -4.472316       5.977406      -0.968686      14.746193          -0.000001
          176              C       5.942171       4.609258       4.164372      -0.151293      34.827462 0.43623168E+03  0.10288621E+05                                 9.276429                            6.973061       0.105172       1.998469                    0.999752      29.948919      86.899467       0.621305       0.417985      -1.060712       0.010536       0.009120      -0.027801       0.031098      -0.009887       0.026716      -0.019005      -0.001212       0.022853      -0.026876      -0.012539       0.039415             10.961774      12.964560      -2.076186      -4.849842       5.758163      -0.184160      14.162600           0.000000
          177              C       4.704701       5.518499       6.718485       0.100345      36.957848 0.42228059E+03  0.98566611E+04                                 9.885064                            6.985239      -0.380233       1.890203                    0.998849      26.882351      77.026320       0.605598       0.433304      -1.053590      -0.004855      -0.003078      -0.012460       0.013723      -0.006415       0.000559       0.020545       0.045480       0.053414      -0.039787       0.014313       0.025475             12.857601      11.749393       4.216258       6.656923       9.969353       2.330728      16.854056           0.000001
          178              C       4.837121       4.635805       7.766061      -0.143165      34.348454 0.43737851E+03  0.10312865E+05                                 9.239030                            7.000498       0.130008       2.012666                    0.999671      29.598420      85.610816       0.618233       0.420176      -1.060310       0.010297       0.015067       0.031107       0.036065       0.020151      -0.018152      -0.002592      -0.028846      -0.028064      -0.031261      -0.001191       0.032452             11.067420      10.389747       2.479087       5.911758       8.342265       0.226143      14.470249           0.000001
          179              C       5.658750       4.927824       8.852531      -0.087451      33.709098 0.41357363E+03  0.96227499E+04                                 9.127602                            6.808105       0.070924       1.999079                    0.999670      28.924793      83.296090       0.626367       0.420272      -1.059516      -0.021457       0.014419      -0.019252       0.032232       0.001591      -0.016695      -0.018921      -0.006413       0.022362      -0.023100      -0.005508       0.028608             10.980406      10.556880       3.318044       5.933490       9.128195       0.911551      13.256142           0.000000
          180              C       6.344477       6.112493       8.904392      -0.033423      37.810048 0.43196108E+03  0.10059670E+05                                 9.768064                            6.880206       0.011161       2.008982                    0.999311      27.170546      75.771280       0.639996       0.410950      -1.076150      -0.026916      -0.007195      -0.033443       0.043528       0.006269      -0.001070      -0.005905       0.006301       0.034533      -0.013601       0.000028       0.013574             12.623426      12.493304       3.722246       7.990630       9.703873       1.330369      15.673102          -0.000002
          181              C       6.190852       7.028371       7.851630      -0.098443      34.270652 0.42727819E+03  0.99970831E+04                                 9.173600                            6.898661       0.050298       1.985201                    0.999673      29.137635      83.434886       0.626749       0.417686      -1.063900      -0.010035      -0.023098      -0.007501       0.026277       0.018301      -0.011135      -0.004870      -0.021403      -0.048101      -0.023123      -0.008161       0.031284             10.896867       9.741036       2.885067       5.710039       9.718883       0.717540      13.230682          -0.000000
          182              C       5.379436       6.704827       6.778124      -0.144336      34.579736 0.42916392E+03  0.10071994E+05                                 9.245539                            6.922738       0.118021       2.008713                    0.999685      29.539994      85.260974       0.623232       0.418759      -1.061135       0.018628      -0.003110       0.020640       0.027976      -0.006049      -0.006127      -0.026692      -0.014016       0.021130      -0.026208      -0.005811       0.032019             11.132786      10.268664       4.174310       5.430586      10.429040       2.084092      12.700653           0.000002
          183              C       1.921203       4.156296       4.397743       0.107115      38.016954 0.43482911E+03  0.10213549E+05                                10.061165                            7.081192      -0.378655       1.888697                    0.998732      26.966350      77.248295       0.603007       0.432440      -1.055209       0.006503       0.007420       0.006116       0.011608       0.023959      -0.000069       0.004036       0.010010       0.079645      -0.037907       0.010813       0.027095             13.253264      13.112623       1.440804       5.751307      10.772796       6.319318      15.874373           0.000001
          184              C       0.704287       4.659034       3.943966      -0.146261      34.928527 0.43213240E+03  0.10148651E+05                                 9.284179                            6.931800       0.135714       2.014811                    0.999629      29.498281      84.882644       0.625472       0.416972      -1.063370      -0.012266      -0.014268      -0.017783       0.025889      -0.016524      -0.014363       0.010666      -0.019805      -0.046059      -0.024581      -0.008076       0.032657             11.172871      12.183597       0.333664       5.285815       8.784670       4.096785      12.550347           0.000004
          185              C       0.045697       4.053426       2.896391      -0.092080      34.646764 0.41618737E+03  0.96843596E+04                                 9.240514                            6.805478       0.086583       1.999600                    0.999740      28.992205      83.087475       0.630760       0.417311      -1.062976       0.023319      -0.009771       0.017669       0.030845      -0.014625       0.000227      -0.009493       0.025331      -0.063088      -0.025671      -0.004540       0.030211             11.157938      10.934728       0.062042       4.559354      10.082285       4.892683      12.456801           0.000002
          186              C       0.566596       2.918533       2.299999      -0.053515      38.996873 0.43875048E+03  0.10247356E+05                                 9.916968                            6.906640       0.078822       2.027404                    0.999277      27.315123      76.033644       0.643228       0.407706      -1.079373       0.018925       0.022006       0.041162       0.050367       0.000902       0.007729      -0.001269      -0.004866      -0.006024      -0.009635       0.003597       0.006038             12.937325      12.115762       0.891358       6.335448      11.471091       6.170306      15.225124          -0.000002
          187              C       1.780087       2.410818       2.753775      -0.082102      35.077131 0.42650215E+03  0.10013799E+05                                 9.439241                            6.966781      -0.039772       1.963562                    0.999525      29.236310      84.950731       0.611300       0.426751      -1.054041      -0.002002       0.021003       0.022684       0.030979      -0.007841      -0.024859      -0.008451      -0.011759      -0.056480      -0.037356       0.016516       0.020840             11.510771      11.317746       0.487955       5.151668      11.060191       4.716891      12.154376          -0.000003
          188              C       2.458081       3.024722       3.801351      -0.136744      34.949404 0.44292187E+03  0.10481936E+05                                 9.369605                            7.056687       0.123754       2.015329                    0.999566      29.537557      85.736564       0.613883       0.421605      -1.058862      -0.008416      -0.009207      -0.029158       0.031714      -0.013351      -0.006247      -0.012739       0.022009      -0.024012      -0.025084       0.003779       0.021306             11.438950      10.260394       1.060864       3.968705      11.681891       5.949622      12.374565          -0.000001
          189              C      11.260788       2.231624       1.195377       0.627646      25.169172 0.23475209E+03  0.47879221E+04                                 7.934541                            5.433024      -0.068416       2.039681                    0.999270      21.839112      60.807333       0.636889       0.471525      -1.019382      -0.041048      -0.039275      -0.041983       0.070640       0.018663      -0.095095      -0.043253       0.073720      -0.020500      -0.091481      -0.034130       0.125611             10.177563       8.527021      -0.210598       4.856615      10.344256       2.914771      11.661411          -0.000001
          190              C       7.244203       6.449310      10.034943       0.594515      25.217535 0.25515906E+03  0.53071560E+04                                 7.952485                            5.655162      -0.089755       2.021140                    0.999571      22.496646      63.000046       0.626534       0.470013      -1.021463       0.030423       0.010498       0.049013       0.058634      -0.059462      -0.080270       0.017165       0.033840      -0.097278      -0.091374      -0.025634       0.117007             10.007252       9.751015       2.716231       5.277663       8.208025       0.145973      12.062717          -0.000002
          191              C      -0.762732       5.198274      10.234605       0.618641      24.193005 0.25503454E+03  0.53062335E+04                                 7.789586                            5.694346      -0.087235       2.028074                    0.999455      22.293185      62.529137       0.617446       0.476782      -1.017374      -0.040532      -0.006429       0.052874       0.066932      -0.028568       0.088767      -0.033230       0.034224      -0.028969      -0.084836      -0.026610       0.111445              9.591138       9.178076       0.178413      -5.210071       8.286233       2.054404      11.309105           0.000000
          192              C       7.003854       5.316077       0.611950       0.588139      25.902326 0.25690314E+03  0.53651096E+04                                 8.104386                            5.710754      -0.232514       1.970892                    0.999208      22.879952      64.697124       0.616096       0.476046      -1.015826       0.041775      -0.017057      -0.033659       0.056294       0.051097       0.051504       0.059680      -0.085160      -0.147667      -0.090348      -0.034408       0.124756             10.039934      11.326330      -3.068929      -3.826626       6.844581      -0.776287      11.948890           0.000001
          193              O       6.086194       2.619877      23.996220      -0.612955      38.583950 0.57924700E+03  0.14222303E+05                                 9.119895                            7.477108       0.242522       2.103118                    0.997162      29.012653      77.704403       0.689232       0.361939      -1.133834      -0.047933      -0.010196      -0.025594       0.055286       0.044185      -0.044957       0.036316       0.014963       0.092677      -0.087665       0.026504       0.061160             10.507334       8.174329       0.408357       3.217797       8.915673       4.216288      14.431999          -0.000005
          194              O       6.732332       0.798075      22.922455      -0.533863      32.293333 0.47389065E+03  0.11014341E+05                                 7.994032                            6.664525       0.649441       2.266776                    0.998191      26.832964      68.862865       0.749781       0.351473      -1.147531      -0.005152       0.016718      -0.027823       0.032866      -0.014995      -0.016775      -0.022859       0.008771      -0.161344      -0.064405       0.021890       0.042515              9.157137       9.069366      -3.921062       2.290714      11.327601      -0.887884       7.074443          -0.000003
          195              O      -1.959360       2.022565      23.824044      -0.565633      34.507355 0.51374508E+03  0.12222996E+05                                 8.435580                            7.022241       0.298712       2.146343                    0.996747      27.573183      72.342455       0.715222       0.359944      -1.137094       0.010284       0.018477      -0.008639       0.022842       0.045013       0.049765      -0.025381      -0.040747       0.000736      -0.085608       0.034719       0.050890              9.696761       7.179929       1.899721      -2.511384      10.863342      -5.026479      11.047013          -0.000004
          196              O       8.732846       4.123112      23.455837      -0.589620      33.676268 0.51353366E+03  0.12188299E+05                                 8.201000                            6.921318       0.548895       2.210580                    0.998806      27.970413      72.740208       0.737721       0.349816      -1.147906       0.023203      -0.030842      -0.019718       0.043341      -0.027730       0.013278       0.037294       0.025943      -0.077622      -0.060999       0.015807       0.045192              9.224725      10.578351      -2.909579      -3.972448       8.405340       1.606383       8.690484           0.000003
          197              O       6.855135       3.636966      13.571288      -0.572288      44.974899 0.56163884E+03  0.13670233E+05                                10.135956                            7.343069       0.298438       2.128660                    0.997549      28.377976      75.426288       0.698969       0.360022      -1.136479      -0.061817      -0.001894       0.000367       0.061847       0.023009      -0.004957      -0.044671       0.008654      -0.121141      -0.065583       0.009017       0.056567             12.932946      19.108116       6.946279      -5.182452       9.619867      -2.392130      10.070854          -0.000000
          198              O       5.381027       2.276422      12.640917      -0.587930      32.213547 0.49175300E+03  0.11570658E+05                                 7.902743                            6.771044       0.478714       2.156965                    0.999638      28.816297      75.146766       0.744560       0.349619      -1.145579      -0.029406      -0.000404       0.028583       0.041011      -0.019720       0.112040       0.009758      -0.150442      -0.037692      -0.158221       0.072930       0.085291              8.562597       6.454584       1.605898       0.797215       8.216317       3.289964      11.016890           0.000005
          199              O      -1.058441       7.242408      13.872077      -0.569068      43.307166 0.57091250E+03  0.13921903E+05                                 9.814836                            7.386446       0.184839       2.110168                    0.996240      27.744799      73.276832       0.700881       0.358371      -1.140324      -0.002682      -0.028875       0.024390       0.037893      -0.009279      -0.050702       0.000191      -0.037790      -0.028284      -0.063065       0.021648       0.041416             12.005549       7.158600       2.110882       1.553151      19.091213      -2.801145       9.766833          -0.000004
          200              O       9.153047       5.467064      13.543025      -0.583466      42.544427 0.58440755E+03  0.14363828E+05                                 9.744617                            7.513429       0.092787       2.065090                    0.996539      28.474308      76.007069       0.687955       0.362236      -1.134945      -0.006641       0.004249       0.053300       0.053880       0.017472      -0.020801       0.048126       0.090231      -0.015327      -0.080824       0.025932       0.054892             11.867169      12.908097       3.884601       6.067172       9.358782       1.857095      13.334628          -0.000002
          201              O       1.726160      10.915877      14.898909      -0.612955      38.583960 0.57924705E+03  0.14222305E+05                                 9.119897                            7.477109       0.242522       2.103118                    0.997162      29.012652      77.704403       0.689231       0.361939      -1.133834       0.047933      -0.010196       0.025594       0.055286      -0.044185      -0.044958      -0.036316       0.014963       0.092677      -0.087665       0.026504       0.061160             10.507338       8.174334      -0.408361       3.217804       8.915674      -4.216289      14.432005          -0.000005
          202              O       1.080023       9.094075      15.972674      -0.533863      32.293332 0.47389063E+03  0.11014340E+05                                 7.994031                            6.664525       0.649442       2.266776                    0.998191      26.832964      68.862862       0.749781       0.351473      -1.147531       0.005152       0.016718       0.027823       0.032866       0.014995      -0.016775       0.022859       0.008771      -0.161344      -0.064405       0.021890       0.042515              9.157137       9.069367       3.921063       2.290715      11.327602       0.887885       7.074443          -0.000003
          203              O       9.771715      10.318565      15.071085      -0.565633      34.507367 0.51374514E+03  0.12222998E+05                                 8.435582                            7.022241       0.298712       2.146343                    0.996747      27.573185      72.342463       0.715222       0.359944      -1.137094      -0.010284       0.018477       0.008639       0.022843      -0.045013       0.049765       0.025381      -0.040747       0.000736      -0.085608       0.034719       0.050890              9.696765       7.179933      -1.899727      -2.511389      10.863345       5.026483      11.047018          -0.000004
          204              O      -0.920491      12.419112      15.439292      -0.589620      33.676261 0.51353359E+03  0.12188297E+05                                 8.200998                            6.921317       0.548896       2.210580                    0.998806      27.970411      72.740192       0.737721       0.349816      -1.147906      -0.023203      -0.030842       0.019718       0.043341       0.027730       0.013278      -0.037295       0.025943      -0.077622      -0.060999       0.015807       0.045192              9.224723      10.578352       2.909578      -3.972448       8.405335      -1.606383       8.690482           0.000003
          205              O       0.957219      11.932966      25.323841      -0.572288      44.974904 0.56163883E+03  0.13670233E+05                                10.135957                            7.343069       0.298438       2.128660                    0.997549      28.377976      75.426290       0.698969       0.360022      -1.136479       0.061817      -0.001894      -0.000367       0.061847      -0.023009      -0.004957       0.044671       0.008654      -0.121141      -0.065583       0.009017       0.056567             12.932947      19.108119      -6.946279      -5.182451       9.619867       2.392130      10.070854          -0.000000
          206              O       4.832225      10.572422       0.324126      -0.587930      32.213541 0.49175304E+03  0.11570659E+05                                 7.902742                            6.771044       0.478715       2.156965                    0.999638      28.816295      75.146758       0.744560       0.349619      -1.145579       0.029406      -0.000404      -0.028583       0.041011       0.019720       0.112040      -0.009758      -0.150442      -0.037692      -0.158221       0.072930       0.085291              8.562595       6.454585      -1.605899       0.797216       8.216315      -3.289960      11.016885           0.000005
          207              O       8.870795      15.538408      25.023052      -0.569068      43.307171 0.57091250E+03  0.13921904E+05                                 9.814837                            7.386446       0.184839       2.110168                    0.996240      27.744799      73.276831       0.700881       0.358371      -1.140324       0.002682      -0.028875      -0.024390       0.037893       0.009279      -0.050703      -0.000191      -0.037790      -0.028283      -0.063065       0.021648       0.041416             12.005551       7.158600      -2.110882       1.553150      19.091218       2.801149       9.766834          -0.000004
          208              O      -1.340693      13.763064      25.352104      -0.583466      42.544428 0.58440754E+03  0.14363828E+05                                 9.744617                            7.513429       0.092787       2.065090                    0.996539      28.474308      76.007068       0.687955       0.362236      -1.134945       0.006641       0.004249      -0.053300       0.053880      -0.017472      -0.020801      -0.048126       0.090231      -0.015327      -0.080824       0.025932       0.054892             11.867170      12.908099      -3.884600       6.067175       9.358780      -1.857094      13.334631          -0.000002
          209              O       2.926609      13.972123       1.933866      -0.612955      38.583948 0.57924696E+03  0.14222302E+05                                 9.119895                            7.477108       0.242522       2.103118                    0.997162      29.012652      77.704400       0.689232       0.361939      -1.133834       0.047933       0.010196       0.025594       0.055286       0.044185      -0.044958       0.036316       0.014963       0.092677      -0.087665       0.026504       0.061160             10.507333       8.174329       0.408357       3.217797       8.915673       4.216288      14.431998          -0.000005
          210              O       2.280471      15.793925       3.007631      -0.533863      32.293333 0.47389065E+03  0.11014341E+05                                 7.994032                            6.664525       0.649441       2.266776                    0.998191      26.832964      68.862865       0.749780       0.351473      -1.147531       0.005152      -0.016718       0.027823       0.032866      -0.014995      -0.016775      -0.022859       0.008771      -0.161344      -0.064405       0.021890       0.042515              9.157137       9.069367      -3.921062       2.290714      11.327601      -0.887884       7.074443          -0.000004
          211              O      10.972163      14.569435       2.106042      -0.565633      34.507357 0.51374512E+03  0.12222997E+05                                 8.435581                            7.022241       0.298712       2.146343                    0.996747      27.573184      72.342459       0.715222       0.359944      -1.137094      -0.010284      -0.018477       0.008639       0.022842       0.045013       0.049765      -0.025381      -0.040747       0.000736      -0.085608       0.034719       0.050890              9.696762       7.179930       1.899722      -2.511385      10.863342      -5.026479      11.047013          -0.000004
          212              O       0.279957      12.468888       2.474249      -0.589620      33.676265 0.51353361E+03  0.12188298E+05                                 8.200999                            6.921318       0.548896       2.210580                    0.998806      27.970412      72.740204       0.737721       0.349816      -1.147906      -0.023203       0.030842       0.019718       0.043341      -0.027730       0.013278       0.037295       0.025943      -0.077622      -0.060999       0.015807       0.045192              9.224724      10.578350      -2.909579      -3.972447       8.405339       1.606382       8.690483           0.000003
          213              O       2.157668      12.955034      12.358798      -0.572288      44.974908 0.56163894E+03  0.13670236E+05                                10.135958                            7.343070       0.298437       2.128660                    0.997549      28.377977      75.426296       0.698969       0.360022      -1.136479       0.061817       0.001894      -0.000367       0.061847       0.023009      -0.004957      -0.044671       0.008654      -0.121141      -0.065583       0.009017       0.056567             12.932948      19.108120       6.946280      -5.182453       9.619869      -2.392131      10.070856          -0.000000
          214              O       3.631776      14.315578      13.289169      -0.587930      32.213561 0.49175326E+03  0.11570666E+05                                 7.902746                            6.771046       0.478713       2.156964                    0.999638      28.816299      75.146781       0.744560       0.349619      -1.145579       0.029406       0.000404      -0.028583       0.041011      -0.019720       0.112040       0.009758      -0.150442      -0.037692      -0.158221       0.072930       0.085291              8.562601       6.454586       1.605899       0.797215       8.216320       3.289965      11.016895           0.000005
          215              O      10.071244       9.349592      12.058009      -0.569068      43.307166 0.57091251E+03  0.13921904E+05                                 9.814837                            7.386446       0.184839       2.110168                    0.996240      27.744799      73.276833       0.700881       0.358371      -1.140324       0.002682       0.028875      -0.024390       0.037893      -0.009279      -0.050703       0.000191      -0.037790      -0.028283      -0.063065       0.021648       0.041416             12.005549       7.158600       2.110882       1.553151      19.091213      -2.801145       9.766833          -0.000004
          216              O      -0.140244      11.124936      12.387061      -0.583466      42.544425 0.58440752E+03  0.14363827E+05                                 9.744616                            7.513428       0.092787       2.065090                    0.996539      28.474309      76.007068       0.687955       0.362236      -1.134945       0.006641      -0.004249      -0.053300       0.053880       0.017472      -0.020801       0.048126       0.090231      -0.015327      -0.080824       0.025932       0.054892             11.867168      12.908096       3.884601       6.067171       9.358781       1.857095      13.334627          -0.000002
          217              O       7.286643       5.676123      11.031177      -0.612955      38.583960 0.57924704E+03  0.14222305E+05                                 9.119897                            7.477109       0.242522       2.103118                    0.997162      29.012652      77.704403       0.689231       0.361939      -1.133834      -0.047933       0.010196      -0.025594       0.055286      -0.044185      -0.044958      -0.036316       0.014963       0.092677      -0.087665       0.026504       0.061160             10.507338       8.174334      -0.408361       3.217804       8.915674      -4.216289      14.432005          -0.000005
          218              O       7.932780       7.497925       9.957412      -0.533863      32.293335 0.47389067E+03  0.11014341E+05                                 7.994032                            6.664526       0.649442       2.266776                    0.998191      26.832964      68.862865       0.749780       0.351473      -1.147531      -0.005152      -0.016718      -0.027823       0.032866       0.014995      -0.016775       0.022859       0.008772      -0.161344      -0.064405       0.021890       0.042515              9.157138       9.069368       3.921063       2.290715      11.327603       0.887885       7.074443          -0.000003
          219              O      -0.758912       6.273435      10.859001      -0.565633      34.507365 0.51374512E+03  0.12222997E+05                                 8.435582                            7.022241       0.298712       2.146343                    0.996747      27.573185      72.342462       0.715222       0.359944      -1.137094       0.010284      -0.018477      -0.008639       0.022843      -0.045013       0.049765       0.025380      -0.040747       0.000736      -0.085608       0.034718       0.050890              9.696765       7.179933      -1.899727      -2.511389      10.863344       5.026483      11.047017          -0.000004
          220              O       9.933294       4.172888      10.490794      -0.589620      33.676268 0.51353371E+03  0.12188301E+05                                 8.201000                            6.921318       0.548896       2.210580                    0.998806      27.970412      72.740200       0.737721       0.349816      -1.147906       0.023203       0.030842      -0.019718       0.043341       0.027730       0.013278      -0.037294       0.025943      -0.077623      -0.060999       0.015807       0.045192              9.224725      10.578354       2.909579      -3.972449       8.405336      -1.606383       8.690484           0.000003
          221              O       8.055584       4.659034       0.606245      -0.572289      44.974918 0.56163902E+03  0.13670239E+05                                10.135959                            7.343070       0.298437       2.128660                    0.997549      28.377980      75.426305       0.698969       0.360022      -1.136479      -0.061817       0.001894       0.000367       0.061847      -0.023009      -0.004957       0.044671       0.008654      -0.121141      -0.065583       0.009017       0.056567             12.932950      19.108124      -6.946281      -5.182453       9.619869       2.392131      10.070856          -0.000000
          222              O       4.180578       6.019578      25.605960      -0.587930      32.213547 0.49175315E+03  0.11570662E+05                                 7.902743                            6.771045       0.478714       2.156965                    0.999638      28.816296      75.146765       0.744560       0.349619      -1.145579      -0.029406       0.000404       0.028583       0.041011       0.019720       0.112040      -0.009758      -0.150442      -0.037691      -0.158221       0.072930       0.085291              8.562597       6.454587      -1.605900       0.797216       8.216316      -3.289961      11.016887           0.000004
          223              O       0.142008       1.053592       0.907034      -0.569068      43.307172 0.57091252E+03  0.13921904E+05                                 9.814837                            7.386446       0.184839       2.110168                    0.996240      27.744799      73.276832       0.700881       0.358371      -1.140324      -0.002682       0.028875       0.024390       0.037893       0.009279      -0.050703      -0.000191      -0.037790      -0.028283      -0.063065       0.021648       0.041416             12.005551       7.158601      -2.110882       1.553150      19.091218       2.801149       9.766834          -0.000004
          224              O      10.353496       2.828936       0.577982      -0.583466      42.544430 0.58440757E+03  0.14363828E+05                                 9.744618                            7.513429       0.092787       2.065090                    0.996539      28.474308      76.007069       0.687955       0.362236      -1.134945      -0.006641      -0.004249       0.053300       0.053880      -0.017472      -0.020801      -0.048126       0.090231      -0.015327      -0.080824       0.025932       0.054892             11.867171      12.908100      -3.884600       6.067175       9.358781      -1.857094      13.334631          -0.000002

******************************************************
Auxiliary information for the entire system
The total spin magnetic moment of the unit cell is   -0.000011
The total net atomic charge of the unit cell is   -0.000002
Accuracy of reproducing the electrostatic potential in the unit cell:
  The inner radius (bohr) =    5.0000
  The outer radius (bohr) =   12.0000
  Valid grid points have density less than (e/(bohr^3)) =    0.0001
  The number of valid grid points were=       323432
  The rms potential error without charges in kcal/mol is=      6.43651
  The rms potential error with partial charges in kcal/mol is=      1.11357
  The RRMSE value at monopole order=      0.17301
  The rms potential error with partial charges and cloud penetration in kcal/mol is=      1.11495
  The RRMSE value at monopole order with cloud penetration is=      0.17322
  The rms potential error with partial charges and atomic dipoles in kcal/mol is=      0.56878
  The RRMSE value at dipole order=      0.08837
  The rms potential error with partial charges, atomic dipoles and cloud penetration in kcal/mol is=      0.56044
  The RRMSE value at dipole order with cloud penetration=      0.08707

******************************************************
The electron densities and ab initio electrostatic potential were computed in VASP using the PBE functional and
projector augmented wave method. See the main text of the journal article for a description of computational details.
The atomic charges, dipoles, and quadrupoles were computed with the DDEC6 method as described in
(a) T. A. Manz and N. Gabaldon Limas, RSC Adv. 6 (2016) 47771-47801 DOI: 10.1039/c6ra04656h
(b) N. Gabaldon Limas and T. A. Manz, RSC Adv. 8 (2018) 2678-2707 DOI: 10.1039/c7ra11829e.
For each atom in the material, the electron cloud parameters were fit to the spherically averaged atom-in-material
electron density using radial positions for which this density was between 10^-4 and 10^-2 electrons per cubic bohr.
The polarizabilities, dispersion coefficients, and quantum Drude oscillator (QDO) parameters were fit using the MCLF method.
The magnetic structure of the system was optimized in VASP from the default ferromagnetic initial guess using spin polarization.
The atomic spin moments (ASMs) were computed on this optimized magnetic structure using the DDEC6 partition as inputs
to the method of T. A. Manz and D. S. Sholl, J. Chem. Theory Comput. 7 (2011) 4146-4164 DOI: 10.1021/ct200539n.
The RMSE and RRMSE were computed using a uniform grid with Ewald summation.
