# Supplementary material for: A collection of forcefield precursors for metal–organic frameworks
Source: RSC Adv. 2019 Nov 13;9(63):36492–507. doi: 10.1039/c9ra07327b (PMC9075174; doi:10.1039/c9ra07327b)
Supplement: RA-009-C9RA07327B-s4525 [file RA-009-C9RA07327B-s4525.xyz]

  354
jmolscript: load "" {1 1 1} spacegroup "x,y,z" unitcell [{     11.202900     0.000000     0.000000 }, {      0.000000    21.074700     0.000000 }, {      0.000000   -10.537350    18.251226 }]
Cd    10.521652    -1.247306    17.819950     0.838622
Cd     6.787389     5.518832    10.421450     0.840191
Cd     3.053014    -4.271526     8.261052     0.839172
Cd     4.920202    11.784656     0.431276     0.838623
Cd     1.185939     5.018518     7.829776     0.840191
Cd     8.654464    14.808876     9.990174     0.839172
H      9.421639    16.869244     1.604283     0.133161
H      0.314801    16.034685     1.162603     0.124615
H      0.592633    13.821842     0.684421     0.117316
H      6.961482     6.109556    17.959206     0.102608
H      4.781398     6.789215    18.194647     0.150065
H      4.718661    15.586848     3.537088     0.138475
H      6.785597    14.898759     3.195790     0.096775
H      7.511544    -1.216010    16.426103     0.124389
H      6.884182    -1.858789    14.166602     0.118977
H     10.774949    -2.094825    14.487823     0.098507
H      8.401055    -3.206516    12.241097     0.123498
H      9.894401    -2.730227    12.219196     0.136229
H      7.728881    -2.485761    10.102054     0.115235
H      7.286366    -0.796624     8.589027     0.105915
H      8.841329     1.863003    11.144199     0.116516
H      9.302888     0.211801    12.628023     0.109565
H      7.212427     1.520540     8.006813     0.122991
H      7.445447     2.583758     9.136564     0.128308
H      9.502300     0.761850     6.674473     0.127496
H      0.309200     2.028440     6.214542     0.121719
H      9.563916     3.896712     9.034357     0.108478
H      5.687376     3.492078     2.839891     0.132576
H      7.783439     3.526851     3.783479     0.125837
H      8.061271     4.219155     5.938949     0.117184
H      3.227219     1.961001     3.980592     0.103520
H      1.047135     1.825069     3.274270     0.149532
H      0.984399     5.807134     2.984075     0.138577
H      3.051334     5.855605     3.750627     0.097981
H      3.777282     4.296078    11.091270     0.124013
H      3.149919     2.660681    12.777683     0.118254
H      7.040687     3.056885    12.821486     0.098268
H      4.666792     1.667009    14.907601     0.122831
H      6.160139     1.409897    14.506074     0.135064
H      3.994618    -0.545835    15.352931     0.114268
H      3.552104    -2.700723    14.646609     0.104520
H      5.107066    -1.817693    11.065718     0.116706
H      5.568626     0.292938    11.753790     0.110403
H      3.478164    -4.363517    12.930994     0.123158
H      3.711185    -3.916733    11.445344     0.127787
H      5.768037    -5.138012    14.254208     0.126936
H      7.777837    -6.169618    13.387274     0.122033
H      5.829653    -4.661724    10.359396     0.107754
H      1.953002    11.250729    13.807052     0.132022
H      4.049064    12.050513    13.305144     0.122560
H      4.326896    13.571053    11.627856     0.117710
H     10.695745    -8.070556    14.562653     0.104339
H      8.515660    -8.614284    15.033535     0.150263
H      8.452924    10.218068    11.730063     0.138230
H     10.519859    10.857685    11.304809     0.095888
H      0.042907    -3.080067     8.985079     0.123848
H     10.618445    -0.801892     9.558167     0.118036
H      3.306312    -0.962060     9.193143     0.097567
H      0.932417     1.539507     9.353753     0.123544
H      2.425764     1.320330     9.777182     0.136343
H      0.260243     3.031596    11.047467     0.114169
H     11.020629     3.497346    13.266816     0.105989
H      1.372691    -0.045311    14.292535     0.116779
H      1.834251    -0.504739    12.120639     0.110183
H     10.946690     2.842977    15.564646     0.122168
H     -0.023190     1.332975    15.920544     0.127379
H      2.033662     4.376161    15.573771     0.125793
H      4.043463     4.141179    16.900635     0.121572
H      2.095278     0.765012    17.108699     0.108730
H      3.820189    -6.331894    16.646943     0.133161
H      5.916251    -5.497335    17.088623     0.124615
H      6.194083    -3.284492    17.566805     0.117316
H      1.360032     4.427794     0.292020     0.102608
H     10.382848     3.748135     0.056579     0.150065
H     10.320111    -5.049498    14.714138     0.138475
H      1.184147    -4.361409    15.055436     0.096775
H      1.910094    11.753360     1.825123     0.124389
H      1.282732    12.396139     4.084624     0.118977
H      5.173499    12.632175     3.763403     0.098507
H      2.799605    13.743866     6.010129     0.123498
H      4.292951    13.267577     6.032030     0.136229
H      2.127431    13.023111     8.149172     0.115235
H      1.684916    11.333974     9.662199     0.105915
H      3.239879     8.674347     7.107027     0.116516
H      3.701438    10.325549     5.623203     0.109565
H      1.610977     9.016810    10.244413     0.122991
H      1.843997     7.953592     9.114662     0.128308
H      3.900850     9.775500    11.576753     0.127496
H      5.910650     8.508910    12.036684     0.121719
H      3.962466     6.640638     9.216869     0.108478
H      0.085926     7.045272    15.411335     0.132576
H      2.181989     7.010499    14.467747     0.125837
H      2.459821     6.318195    12.312277     0.117184
H      8.828669     8.576349    14.270634     0.103520
H      6.648585     8.712281    14.976956     0.149532
H      6.585849     4.730216    15.267151     0.138577
H      8.652784     4.681745    14.500599     0.097981
H      9.378732     6.241272     7.159956     0.124013
H      8.751369     7.876669     5.473543     0.118253
H      1.439237     7.480465     5.429740     0.098268
H     10.268242     8.870341     3.343625     0.122831
H      0.558689     9.127453     3.745152     0.135064
H      9.596068    11.083185     2.898295     0.114268
H      9.153554    13.238073     3.604617     0.104520
H     10.708516    12.355043     7.185508     0.116706
H     -0.032824    10.244412     6.497436     0.110403
H      9.079614    14.900867     5.320232     0.123158
H      9.312635    14.454083     6.805882     0.127787
H      0.166587    15.675362     3.997018     0.126936
H      2.176387    16.706968     4.863952     0.122034
H      0.228203    15.199074     7.891830     0.107754
H      7.554452    -0.713379     4.444174     0.132022
H      9.650514    -1.513163     4.946082     0.122560
H      9.928346    -3.033703     6.623370     0.117710
H      5.094295    18.607906     3.688573     0.104339
H      2.914210    19.151634     3.217691     0.150263
H      2.851474     0.319282     6.521163     0.138230
H      4.918409    -0.320335     6.946417     0.095888
H      5.644357    13.617417     9.266147     0.123848
H      5.016995    11.339242     8.693059     0.118036
H      8.907762    11.499410     9.058083     0.097567
H      6.533867     8.997843     8.897473     0.123544
H      8.027214     9.217020     8.474044     0.136342
H      5.861693     7.505754     7.203759     0.114169
H      5.419179     7.040004     4.984410     0.105989
H      6.974141    10.582661     3.958691     0.116779
H      7.435701    11.042089     6.130587     0.110183
H      5.345240     7.694373     2.686580     0.122168
H      5.578260     9.204375     2.330682     0.127379
H      7.635112     6.161189     2.677455     0.125793
H      9.644913     6.396171     1.350591     0.121572
H      7.696728     9.772338     1.142527     0.108730
C     10.026596    11.896668     0.240916     0.549916
C      7.314373    13.010466     0.702672     0.594590
C      9.846229    13.330801     0.636968    -0.039939
C      8.552294    13.832379     0.848682    -0.100133
C      8.429062    15.176945     1.210056     0.121505
C      9.524706    15.979891     1.348766    -0.172709
C     10.776070    15.477260     1.109675    -0.069675
C     10.937391    14.164306     0.795753    -0.108290
C      6.493201    16.418245     0.480007     0.024332
C      5.172379    16.826040     0.624192    -0.277723
C      4.404980    16.509920     1.759418     0.416525
C      5.132048    15.794434     2.728558    -0.276106
C      6.377811    15.407713     2.533270     0.009731
C      8.100817    -1.467853    15.752633    -0.034045
C      7.747926    -1.819800    14.507900    -0.130336
C      9.882078    -1.942034    14.697712     0.076818
C      8.985846    -2.454149    12.419959    -0.156144
C      8.616150    -1.332975    11.521999     0.107183
C      7.973104    -1.612215    10.304642    -0.139128
C      7.698633    -0.593253     9.397556    -0.146157
C      8.031359     0.717594     9.682275     0.094916
C      8.630714     0.984188    10.925184    -0.155605
C      8.909666    -0.003161    11.814019    -0.155424
C      7.834188     1.815585     8.689409    -0.161026
C      9.762207     1.550044     7.094252    -0.128116
C     10.871294     2.246563     6.851510    -0.030885
C      9.810380     3.272901     8.391914     0.086447
C      6.292333     4.797655     7.827951     0.552250
C      3.580111     4.640649     6.632496     0.594729
C      6.111966     4.423580     6.387929    -0.040119
C      4.818031     4.356140     5.847693    -0.099727
C      4.694799     3.996817     4.502577     0.119727
C      5.790443     3.715470     3.737851    -0.171378
C      7.041807     3.759726     4.292688    -0.072476
C      7.203129     4.144340     5.586700    -0.107361
C      2.758938     2.743926     3.792605     0.021289
C      1.438116     2.664896     3.367351    -0.276897
C      0.670718     3.806091     3.073506     0.416453
C      1.397786     5.003134     3.208566    -0.272985
C      2.643548     5.027370     3.641120     0.003606
C      4.366554     3.838757    11.646107    -0.032047
C      4.013663     2.936759    12.573270    -0.128107
C      6.147815     3.162259    12.584220     0.078850
C      5.251583     1.445724    14.166602    -0.152380
C      4.881888     0.107481    13.644617     0.106578
C      4.238841    -0.807161    14.495124    -0.137347
C      3.964370    -2.102201    14.066220    -0.144819
C      4.297096    -2.511051    12.788634     0.094464
C      4.896452    -1.567958    11.936302    -0.154912
C      5.175404    -0.304529    12.346954    -0.158757
C      4.099925    -3.919894    12.334179    -0.159451
C      6.027944    -5.168570    13.361723    -0.125768
C      7.137032    -5.727050    12.879890    -0.034013
C      6.076117    -4.906190    11.220854     0.085201
C      2.557958    14.917726    10.182359     0.551362
C     11.048636    13.960935    10.916058     0.594137
C      2.377591    13.857669    11.226329    -0.039758
C      1.083657    13.423530    11.554851    -0.098301
C      0.960425    12.438288    12.538592     0.120498
C      2.056068    11.916689    13.164609    -0.172701
C      3.307432    12.375064    12.848863    -0.065543
C      3.468754    13.303404    11.868772    -0.110011
C     10.227463    12.449879    13.978614     0.022265
C      8.906642    12.121114    14.259683    -0.277766
C      8.139243    11.296039    13.418301     0.414484
C      8.866311    10.814482    12.314102    -0.273301
C     10.112074    11.176967    12.076836     0.008574
C      0.632180    -2.370904     9.103712    -0.033423
C      0.279288    -1.116959     9.421283    -0.128726
C      2.413441    -1.220225     9.220519     0.077548
C      1.517209     1.008424     9.915891    -0.156160
C      1.147513     1.225494    11.335836     0.106686
C      0.504467     2.419376    11.702686    -0.136176
C      0.229996     2.695454    13.038676    -0.147982
C      0.562722     1.793457    14.031543     0.096901
C      1.162077     0.583769    13.640966    -0.155696
C      1.441029     0.307691    12.341479    -0.158202
C      0.365551     2.104309    15.478865    -0.159666
C      2.293570     3.618526    16.046478    -0.125158
C      3.402657     3.480487    16.771052    -0.032395
C      2.341742     1.633289    16.889685     0.080758
C      4.425146    -1.359318    18.010310     0.549916
C      1.712923    -2.473116    17.548554     0.594590
C      4.244779    -2.793451    17.614258    -0.039939
C      2.950844    -3.295029    17.402544    -0.100133
C      2.827612    -4.639595    17.041170     0.121505
C      3.923256    -5.442541    16.902460    -0.172709
C      5.174620    -4.939910    17.141551    -0.069675
C      5.335941    -3.626956    17.455473    -0.108290
C      0.891751    -5.880895    17.771219     0.024331
C     10.773829    -6.288690    17.627034    -0.277723
C     10.006430    -5.972570    16.491808     0.416525
C     10.733498    -5.257084    15.522668    -0.276106
C      0.776361    -4.870363    15.717956     0.009731
C      2.499367    12.005203     2.498593    -0.034045
C      2.146476    12.357150     3.743326    -0.130336
C      4.280628    12.479384     3.553514     0.076818
C      3.384396    12.991499     5.831267    -0.156144
C      3.014700    11.870325     6.729227     0.107183
C      2.371654    12.149565     7.946584    -0.139128
C      2.097183    11.130603     8.853670    -0.146157
C      2.429909     9.819756     8.568951     0.094916
C      3.029264     9.553162     7.326042    -0.155604
C      3.308216    10.540511     6.437207    -0.155424
C      2.232738     8.721765     9.561817    -0.161026
C      4.160757     8.987306    11.156974    -0.128116
C      5.269844     8.290787    11.399716    -0.030885
C      4.208930     7.264449     9.859312     0.086447
C      0.690883     5.739695    10.423275     0.552250
C      9.181561     5.896701    11.618730     0.594729
C      0.510516     6.113770    11.863297    -0.040119
C     10.419481     6.181210    12.403533    -0.099727
C     10.296249     6.540533    13.748649     0.119727
C      0.188993     6.821880    14.513375    -0.171378
C      1.440357     6.777624    13.958538    -0.072477
C      1.601679     6.393010    12.664526    -0.107361
C      8.360388     7.793424    14.458621     0.021289
C      7.039566     7.872454    14.883875    -0.276897
C      6.272168     6.731259    15.177720     0.416453
C      6.999236     5.534216    15.042660    -0.272986
C      8.244998     5.509980    14.610106     0.003606
C      9.968004     6.698593     6.605119    -0.032047
C      9.615113     7.600591     5.677956    -0.128107
C      0.546365     7.375091     5.667006     0.078850
C     10.853033     9.091626     4.084624    -0.152380
C     10.483338    10.429869     4.606609     0.106577
C      9.840291    11.344511     3.756102    -0.137347
C      9.565820    12.639551     4.185006    -0.144818
C      9.898546    13.048401     5.462592     0.094464
C     10.497902    12.105308     6.314924    -0.154912
C     10.776854    10.841879     5.904272    -0.158757
C      9.701375    14.457244     5.917047    -0.159451
C      0.426494    15.705920     4.889503    -0.125768
C      1.535582    16.264400     5.371336    -0.034013
C      0.474667    15.443540     7.030372     0.085200
C      8.159408    -4.380376     8.068867     0.551362
C      5.447186    -3.423585     7.335168     0.594137
C      7.979041    -3.320319     7.024897    -0.039757
C      6.685107    -2.886180     6.696375    -0.098301
C      6.561875    -1.900938     5.712634     0.120498
C      7.657518    -1.379339     5.086617    -0.172701
C      8.908882    -1.837714     5.402363    -0.065543
C      9.070204    -2.766054     6.382454    -0.110011
C      4.626013    -1.912529     4.272612     0.022265
C      3.305192    -1.583764     3.991543    -0.277766
C      2.537793    -0.758689     4.832925     0.414484
C      3.264861    -0.277132     5.937124    -0.273302
C      4.510624    -0.639617     6.174390     0.008574
C      6.233630    12.908254     9.147514    -0.033423
C      5.880738    11.654309     8.829943    -0.128725
C      8.014891    11.757575     9.030707     0.077548
C      7.118659     9.528926     8.335335    -0.156160
C      6.748963     9.311856     6.915390     0.106686
C      6.105917     8.117974     6.548540    -0.136176
C      5.831446     7.841896     5.212550    -0.147982
C      6.164172     8.743893     4.219683     0.096901
C      6.763527     9.953581     4.610260    -0.155696
C      7.042479    10.229659     5.909747    -0.158202
C      5.967001     8.433041     2.772361    -0.159666
C      7.895020     6.918824     2.204748    -0.125158
C      9.004107     7.056863     1.480174    -0.032395
C      7.943192     8.904061     1.361541     0.080758
N      9.477653    -1.538453    15.878567    -0.282014
N      8.897343    -2.109577    13.841730     0.085164
N      9.086672     2.208629     8.063392     0.083268
N     10.923948     3.334018     7.687416    -0.292218
N      7.099278    15.705920     1.425421     0.020857
N      5.743391     3.983118    11.644282    -0.285130
N      5.163081     2.504728    13.157309     0.082206
N      5.352410    -4.658562    12.306802     0.081868
N      7.189685    -5.546861    11.520174    -0.287809
N      3.365015     3.918840     3.936789     0.026972
N      2.009016    -2.444665     8.979603    -0.282299
N      1.428706    -0.395151     9.503413     0.084882
N      1.618035     2.449934    16.132259     0.085669
N      3.455310     2.212843    17.294862    -0.288269
N     10.833540    11.987289    12.889016     0.022160
N      3.876203    12.075803     2.372659    -0.282014
N      3.295893    12.646927     4.409496     0.085164
N      3.485222     8.328721    10.187834     0.083268
N      5.322498     7.203332    10.563810    -0.292218
N      1.497828    -5.168570    16.825805     0.020857
N      0.141941     6.554232     6.606944    -0.285130
N     10.764531     8.032622     5.093917     0.082206
N     10.953860    15.195912     5.944424     0.081868
N      1.588235    16.084211     6.731052    -0.287809
N      8.966465     6.618510    14.314437     0.026972
N      7.610466    12.982015     9.271623    -0.282299
N      7.030156    10.932501     8.747813     0.084882
N      7.219485     8.087416     2.118967     0.085669
N      9.056760     8.324506     0.956364    -0.288269
N      5.232090    -1.449939     5.362210     0.022160
O     11.139043    11.331866     0.419778    -0.561662
O      9.078830     0.763958    17.942780    -0.540496
O      6.997331    12.244401     1.638960    -0.577314
O      6.615312     2.645929    17.928179    -0.548916
O      3.199548    16.861867     1.847024    -0.546876
O      7.404781     5.234955     8.227653    -0.563117
O      5.344568     4.619574     8.618229    -0.541808
O      3.263069     5.834531     6.827784    -0.577951
O      2.881050     3.665944     6.995695    -0.549019
O     10.668186     3.705986     2.724908    -0.547584
O      3.670406    15.045228     9.603795    -0.562386
O      1.610193    -5.383532     9.941443    -0.541837
O     10.731594    13.533119     9.784482    -0.577091
O     10.349575    -6.311873    11.578578    -0.549777
O      6.933811    11.044197    13.679294    -0.545978
O      5.537593    -0.794516    17.831448    -0.561662
O      3.477380     9.773392     0.308446    -0.540496
O      1.395881    -1.707051    16.612266    -0.577314
O      1.013862     7.891421     0.323047    -0.548916
O      8.800998    -6.324517    16.404202    -0.546876
O      1.803331     5.302395    10.023573    -0.563116
O     10.946018     5.917776     9.632997    -0.541808
O      8.864519     4.702819    11.423442    -0.577951
O      8.482500     6.871406    11.255531    -0.549019
O      5.066736     6.831364    15.526318    -0.547583
O      9.271856    -4.507878     8.647431    -0.562386
O      7.211643    15.920882     8.309783    -0.541837
O      5.130144    -2.995769     8.466744    -0.577091
O      4.748125    16.849223     6.672648    -0.549778
O      1.332361    -0.506847     4.571932    -0.545979

The following XYZ coordinates are in angstroms. Other properties are in atomic units.
The sperically averaged electron density of each atom fit to a function of the form exp(a - br)
eigen_1, eigen_2 and eigen_3 are the three eigenvalues of traceless quadrupole moment tensor
  atom number  atomic symbol              X              Y              Z     net charge C6 coefficient C8 coefficient C10 coefficient fluctuating dipole atomic polarizability isotropic forcefield polarizability              a              b squared Pearson coefficient          <r^3>          <r^4>         wp_QDO          m_QDO          q_QDO       dipole_x       dipole_y       dipole_z         dipole            Qxy            Qxz            Qyz     Q(x^2-y^2)  Q(3z^2 - R^2)        eigen_1        eigen_2        eigen_3 static polarizability      alpha(xx)      alpha(xy)      alpha(xz)      alpha(yy)      alpha(yz)      alpha(zz) atomic spin moment
            1             Cd      10.521652      -1.247306      17.819950       0.838622     170.361025 0.47152483E+04  0.18236562E+06                                22.834697                           20.896255       1.155435       2.056021                    0.998282      79.448287     212.590354       0.456041       0.347267      -1.228486       0.067445       0.026394       0.028008       0.077653      -0.024877       0.015417       0.025156      -0.028528      -0.259888      -0.094014       0.020696       0.073319             25.012713      27.415698      -1.370489      -2.727450      20.076156       2.031565      27.546285           0.000004
            2             Cd       6.787389       5.518832      10.421450       0.840191     170.366761 0.47140556E+04  0.18231490E+06                                22.839894                           20.897013       1.151913       2.055243                    0.998246      79.420591     212.540002       0.455904       0.347380      -1.228339       0.067069       0.010431      -0.036910       0.077262       0.025721       0.012898       0.049415       0.099529       0.131858      -0.093245       0.020660       0.072586             25.023182      27.427226      -1.683284       2.549209      23.932384      -4.259115      23.709935           0.000004
            3             Cd       3.053014      -4.271526       8.261052       0.839172     170.342410 0.47146093E+04  0.18233592E+06                                22.834505                           20.895600       1.156083       2.056229                    0.998339      79.440892     212.572219       0.456020       0.347292      -1.228455       0.068310      -0.037094       0.009246       0.078279      -0.000876      -0.030607      -0.075696       0.057632      -0.000308      -0.094864       0.020076       0.074788             25.012805      27.416437       3.047599       0.174359      27.440190       2.218661      20.181789           0.000004
            4             Cd       4.920202      11.784656       0.431276       0.838623     170.361025 0.47152478E+04  0.18236560E+06                                22.834696                           20.896254       1.155435       2.056021                    0.998282      79.448286     212.590349       0.456041       0.347267      -1.228486       0.067445      -0.026394      -0.028008       0.077653       0.024878      -0.015417       0.025156      -0.028528      -0.259888      -0.094014       0.020696       0.073319             25.012714      27.415700       1.370489       2.727455      20.076155       2.031565      27.546287           0.000004
            5             Cd       1.185939       5.018518       7.829776       0.840191     170.366739 0.47140547E+04  0.18231486E+06                                22.839892                           20.897011       1.151914       2.055243                    0.998246      79.420586     212.539981       0.455904       0.347380      -1.228339       0.067069      -0.010430       0.036910       0.077262      -0.025721      -0.012898       0.049415       0.099529       0.131857      -0.093246       0.020660       0.072586             25.023180      27.427225       1.683283      -2.549210      23.932382      -4.259115      23.709933           0.000004
            6             Cd       8.654464      14.808876       9.990174       0.839172     170.342381 0.47146083E+04  0.18233588E+06                                22.834502                           20.895597       1.156083       2.056229                    0.998339      79.440886     212.572193       0.456020       0.347292      -1.228455       0.068310       0.037094      -0.009246       0.078279       0.000876       0.030607      -0.075696       0.057632      -0.000309      -0.094864       0.020076       0.074788             25.012802      27.416432      -3.047598      -0.174359      27.440187       2.218660      20.181787           0.000004
            7              H       9.421639      16.869244       1.604283       0.133161       1.059493 0.76321796E+01  0.72872107E+02                                 1.631674                            1.553608      -0.811235       2.509237                    0.999654       3.078344       8.065120       0.540914       1.185947      -0.734229       0.001680       0.036816       0.009844       0.038147       0.002828      -0.001666       0.007098      -0.005723      -0.047582      -0.017866       0.004618       0.013248              1.642736       1.422849      -0.079612      -0.012162       2.074363       0.265595       1.430998          -0.000002
            8              H       0.314801      16.034685       1.162603       0.124615       1.096888 0.77099608E+01  0.74631484E+02                                 1.735762                            1.608789      -0.822862       2.500014                    0.999539       3.289979       9.001777       0.502642       1.258860      -0.715314       0.032279       0.024594       0.002118       0.040636       0.000237      -0.002097       0.007488      -0.006493      -0.052600      -0.019498       0.005687       0.013811              1.780429       2.162991       0.482237       0.064777       1.719239       0.077088       1.459057          -0.000002
            9              H       0.592633      13.821842       0.684421       0.117316       0.989262 0.71390341E+01  0.69134155E+02                                 1.728651                            1.630301      -1.204799       2.316042                    0.994460       3.691512      10.772467       0.453029       1.396134      -0.683476       0.037462      -0.010450      -0.001041       0.038906       0.000711      -0.001706       0.004284       0.017065      -0.045784      -0.016545       0.000276       0.016269              1.776334       2.282169      -0.322927      -0.160300       1.528567       0.089008       1.518266          -0.000002
           10              H       6.961482       6.109556      17.959206       0.102608       1.221058 0.90225569E+01  0.91838176E+02                                 1.929145                            1.786699      -1.227425       2.297472                    0.994415       3.759911      10.933381       0.453532       1.326797      -0.698290       0.013751       0.014508      -0.041334       0.045914      -0.003717      -0.001762      -0.013617       0.009024       0.012227      -0.016714       0.003295       0.013419              2.012635       1.804192       0.079350      -0.481786       1.548665      -0.351481       2.685048          -0.000002
           11              H       4.781398       6.789215      18.194647       0.150065       1.275032 0.96828056E+01  0.99952017E+02                                 1.971120                            1.843483      -1.375633       2.251062                    0.993689       3.589023      10.386503       0.450824       1.316159      -0.702233      -0.019087       0.018539      -0.022905       0.035109      -0.005323      -0.000026      -0.008535       0.005026      -0.003544      -0.011195       0.001783       0.009412              2.024524       1.769844      -0.225164       0.248072       1.838087      -0.439626       2.465641          -0.000002
           12              H       4.718661      15.586848       3.537088       0.138475       0.950034 0.67935957E+01  0.64886932E+02                                 1.680304                            1.588257      -1.092744       2.378654                    0.996271       3.527899      10.177341       0.460549       1.392429      -0.684892      -0.017383      -0.002528       0.026756       0.032007      -0.006677      -0.004426      -0.009581       0.015651       0.022356      -0.018314       0.006451       0.011863              1.727740       1.650971       0.067220      -0.442210       1.461662      -0.101220       2.070587          -0.000003
           13              H       6.785597      14.898759       3.195790       0.096775       1.059914 0.78510387E+01  0.76798122E+02                                 1.721708                            1.641540      -0.962204       2.416177                    0.997859       3.548796       9.952593       0.486492       1.287084      -0.707139       0.009001      -0.025349       0.038024       0.046577      -0.006265      -0.004239      -0.016183       0.009675       0.044839      -0.022633       0.000097       0.022535              1.736502       1.710438      -0.262492       0.258674       1.635137      -0.313773       1.863931          -0.000002
           14              H       7.511544      -1.216010      16.426103       0.124389       0.974573 0.66036414E+01  0.62918077E+02                                 1.728461                            1.581251      -1.245788       2.297208                    0.995060       3.696386      10.812836       0.452756       1.419873      -0.678406      -0.026749       0.015882       0.030552       0.043602      -0.003380       0.003386       0.009964       0.015538       0.013380      -0.016043       0.005919       0.010123              1.813193       1.876581      -0.123421      -0.546643       1.354910       0.203984       2.208088          -0.000002
           15              H       6.884182      -1.858789      14.166602       0.118977       1.006238 0.72342309E+01  0.70620226E+02                                 1.759678                            1.649511      -1.527411       2.150328                    0.992309       3.978345      11.836847       0.444857       1.410423      -0.678535      -0.037314      -0.000687      -0.007054       0.037981      -0.002171      -0.002336       0.010589       0.033717       0.030340      -0.025153       0.009627       0.015526              1.804825       2.470303       0.002223       0.410640       1.345898       0.025891       1.598274          -0.000002
           16              H      10.774949      -2.094825      14.487823       0.098507       1.115275 0.81020038E+01  0.80018139E+02                                 1.790460                            1.675953      -1.044464       2.378010                    0.997276       3.614475      10.243698       0.477032       1.300058      -0.704141       0.050745      -0.007384      -0.005200       0.051542      -0.005663      -0.006132       0.010974       0.033868       0.008756      -0.023251       0.002807       0.020445              1.828463       2.521179      -0.148096      -0.110415       1.453613      -0.009515       1.510596          -0.000002
           17              H       8.401055      -3.206516      12.241097       0.123498       0.927228 0.68917582E+01  0.66329754E+02                                 1.674721                            1.612111      -1.204973       2.309660                    0.994124       3.758997      11.030878       0.450025       1.414136      -0.679485      -0.020367      -0.021268      -0.009021       0.030798       0.003134      -0.001554       0.001089       0.006038       0.004840      -0.005527       0.001508       0.004019              1.704383       1.665771       0.433143       0.131365       1.973132       0.163087       1.474245          -0.000004
           18              H       9.894401      -2.730227      12.219196       0.136229       0.966132 0.73299142E+01  0.70205383E+02                                 1.610614                            1.579609      -0.704137       2.556567                    0.999727       3.260887       8.934672       0.500960       1.276531      -0.711367       0.030232      -0.010649      -0.012701       0.034477      -0.005674      -0.000197       0.006027       0.015034       0.006456      -0.012679       0.003516       0.009163              1.617797       1.961744      -0.204366      -0.159601       1.425114       0.060733       1.466532          -0.000001
           19              H       7.728881      -2.485761      10.102054       0.115235       0.904343 0.64995818E+01  0.61798201E+02                                 1.652844                            1.574247      -1.286314       2.271720                    0.993576       3.789087      11.141261       0.450530       1.429853      -0.675937      -0.010224      -0.032809      -0.011660       0.036290       0.003451       0.008643      -0.000118      -0.018668       0.000971      -0.014913       0.004804       0.010109              1.699603       1.419965       0.244773       0.080994       2.169670       0.222863       1.509175          -0.000003
           20              H       7.286366      -0.796624       8.589027       0.105915       1.028069 0.75628987E+01  0.74227772E+02                                 1.753728                            1.660852      -1.360547       2.224242                    0.993170       3.885016      11.375955       0.456271       1.367744      -0.687687      -0.014290      -0.009250      -0.027715       0.032525       0.000151       0.006907      -0.005000      -0.011435       0.013765      -0.011399       0.000825       0.010574              1.784315       1.621537       0.178585       0.419696       1.625237       0.229527       2.106170          -0.000003
           21              H       8.841329       1.863003      11.144199       0.116516       0.919865 0.67286280E+01  0.64339320E+02                                 1.655281                            1.589981      -1.236511       2.297832                    0.994176       3.722679      10.870169       0.454640       1.408928      -0.680468       0.007913       0.034790       0.010486       0.037187       0.001037       0.006872      -0.001230      -0.025115       0.019840      -0.017864       0.007952       0.009912              1.672248       1.457926       0.153894       0.052382       2.149627       0.092215       1.409190          -0.000003
           22              H       9.302888       0.211801      12.628023       0.109565       1.047764 0.80785467E+01  0.80295997E+02                                 1.757977                            1.705543      -1.245926       2.285256                    0.993913       3.769709      10.968838       0.456375       1.350278      -0.692572       0.013856       0.013134       0.029663       0.035276      -0.000741       0.006393       0.004618      -0.020017       0.023546      -0.015846       0.003361       0.012485              1.761780       1.647633       0.124509       0.372225       1.515163       0.072321       2.122545          -0.000002
           23              H       7.212427       1.520540       8.006813       0.122991       0.972866 0.73332371E+01  0.70474627E+02                                 1.634797                            1.591596      -0.725983       2.538595                    0.999393       3.375483       9.363494       0.492003       1.295391      -0.706456      -0.021709      -0.012552      -0.018867       0.031381       0.004537       0.001008       0.002455       0.015175       0.002052      -0.009616       0.000783       0.008833              1.645994       1.742404       0.144376       0.354163       1.532981       0.052193       1.662598          -0.000005
           24              H       7.445447       2.583758       9.136564       0.128308       0.987184 0.74487582E+01  0.73027205E+02                                 1.743456                            1.674196      -1.279077       2.282723                    0.992601       3.761413      11.105586       0.442737       1.411107      -0.680501      -0.014348       0.022384       0.019307       0.032858       0.002043      -0.004028       0.005277       0.006289      -0.010641      -0.009231       0.002702       0.006529              1.778497       1.658984      -0.362213      -0.140902       2.114225       0.128753       1.562281          -0.000005
           25              H       9.502300       0.761850       6.674473       0.127496       0.996476 0.70126213E+01  0.67147312E+02                                 1.690010                            1.581961      -1.042415       2.388253                    0.997970       3.532305      10.023766       0.477986       1.338266      -0.695480      -0.001425      -0.032375      -0.024296       0.040502       0.005370      -0.015798       0.014572       0.002243       0.002297      -0.024217       0.004856       0.019361              1.725099       1.472918       0.306885       0.107659       2.212667       0.367973       1.489711          -0.000002
           26              H       0.309200       2.028440       6.214542       0.121719       1.008598 0.69201980E+01  0.66454725E+02                                 1.745911                            1.601656      -1.232271       2.304729                    0.995182       3.647499      10.578291       0.458825       1.390117      -0.684633       0.028096      -0.010516      -0.031426       0.043446       0.007172      -0.006329       0.011534       0.006147      -0.004856      -0.017709       0.007999       0.009710              1.801081       2.034127      -0.128999      -0.615189       1.468008       0.073108       1.901106          -0.000002
           27              H       9.563916       3.896712       9.034357       0.108478       0.969100 0.68952700E+01  0.66676902E+02                                 1.736582                            1.625547      -1.466685       2.178257                    0.993643       3.976263      11.872384       0.440761       1.437074      -0.673662      -0.010832       0.039332       0.030412       0.050884       0.004106      -0.009684       0.008634      -0.008773      -0.011484      -0.016552       0.005122       0.011430              1.757066       1.524110      -0.126307      -0.107708       1.954845       0.394633       1.792245          -0.000002
           28              H       5.687376       3.492078       2.839891       0.132576       1.058521 0.76198688E+01  0.72694310E+02                                 1.627131                            1.549475      -0.806299       2.510662                    0.999713       3.078912       8.052083       0.543376       1.181552      -0.735223       0.001827      -0.010068      -0.037161       0.038544      -0.002751      -0.001467       0.007925       0.020091       0.031140      -0.017714       0.004509       0.013205              1.638117       1.419132       0.029153       0.074728       1.358482       0.145167       2.136738          -0.000002
           29              H       7.783439       3.526851       3.783479       0.125837       1.092523 0.76726528E+01  0.74159912E+02                                 1.728720                            1.602959      -0.816007       2.503089                    0.999592       3.284076       8.970870       0.504605       1.255829      -0.715943       0.032347      -0.010311      -0.022396       0.040672      -0.001916       0.000977       0.008999       0.021711       0.032841      -0.019213       0.005546       0.013667              1.772924       2.152495      -0.183604      -0.446541       1.452305       0.073482       1.713973          -0.000002
           30              H       8.061271       4.219155       5.938949       0.117184       0.988795 0.71295886E+01  0.68963945E+02                                 1.722235                            1.624672      -1.180506       2.325759                    0.994894       3.680860      10.706886       0.456090       1.388348      -0.684987       0.037853       0.004437       0.010254       0.039467      -0.001910      -0.000012       0.004033       0.031106      -0.003198      -0.016207      -0.000000       0.016207              1.769503       2.272048       0.022532       0.357575       1.439081      -0.039821       1.597380          -0.000002
           31              H       3.227219       1.961001       3.980592       0.103520       1.220210 0.90144312E+01  0.91699578E+02                                 1.924557                            1.783027      -1.219637       2.300309                    0.994602       3.757144      10.908314       0.455269       1.322539      -0.699120       0.013396      -0.042656       0.007831       0.045390       0.000257       0.004188       0.002092      -0.011148      -0.047350      -0.016836       0.003193       0.013643              2.007516       1.800262      -0.454722       0.171510       2.696797      -0.314945       1.525490          -0.000002
           32              H       1.047135       1.825069       3.274270       0.149532       1.277002 0.97001643E+01  0.10017518E+03                                 1.973268                            1.845202      -1.375140       2.251160                    0.993719       3.590918      10.393975       0.450594       1.316255      -0.702226      -0.019292      -0.029355      -0.004802       0.035453       0.002477       0.004621       0.004002      -0.002858      -0.027423      -0.011238       0.001944       0.009294              2.026854       1.771437       0.328236       0.071046       2.693508      -0.052016       1.615615          -0.000002
           33              H       0.984399       5.807134       2.984075       0.138577       0.949571 0.67883500E+01  0.64823828E+02                                 1.679740                            1.587630      -1.092272       2.378840                    0.996244       3.526340      10.171577       0.460649       1.392405      -0.684901      -0.017153       0.024461      -0.011175       0.031898      -0.000437       0.007873      -0.003269      -0.007006      -0.045142      -0.018173       0.006390       0.011782              1.727181       1.650351      -0.416692       0.162892       2.005623      -0.213114       1.525570          -0.000003
           34              H       3.051334       5.855605       3.750627       0.097981       1.054502 0.78071824E+01  0.76304736E+02                                 1.720286                            1.640531      -0.970008       2.414610                    0.997778       3.543335       9.951175       0.484778       1.292725      -0.705973       0.009062       0.045284       0.002984       0.046278      -0.000579       0.007526      -0.003826      -0.024880      -0.057839      -0.022454      -0.000044       0.022497              1.734993       1.709392       0.354146       0.097926       2.075567       0.057590       1.420020          -0.000002
           35              H       3.777282       4.296078      11.091270       0.124013       0.976272 0.66155440E+01  0.63045376E+02                                 1.728772                            1.581368      -1.237929       2.299744                    0.995102       3.696416      10.806002       0.453406       1.417528      -0.678843      -0.027120       0.018617      -0.029195       0.043983       0.004581       0.001103      -0.011288       0.013193       0.006809      -0.015999       0.005765       0.010235              1.813592       1.877044      -0.412093       0.380674       1.818429      -0.471789       1.745302          -0.000001
           36              H       3.149919       2.660681      12.777683       0.118254       1.009272 0.72559096E+01  0.70841459E+02                                 1.758535                            1.648330      -1.532454       2.147144                    0.992443       3.976525      11.808588       0.446769       1.404196      -0.679702      -0.037552      -0.005908       0.004601       0.038291      -0.000838       0.003284      -0.018929       0.018722      -0.014423      -0.024916       0.009435       0.015481              1.803673       2.469059       0.354340      -0.207164       1.511603      -0.122046       1.430356          -0.000002
           37              H       7.040687       3.056885      12.821486       0.098268       1.113600 0.80857731E+01  0.79804804E+02                                 1.787548                            1.673446      -1.040770       2.379932                    0.997363       3.610225      10.222810       0.477821       1.298773      -0.704430       0.051016      -0.000832       0.009561       0.051910      -0.002466       0.007463      -0.014663       0.027156      -0.011157      -0.023098       0.003099       0.019998              1.825365       2.516347      -0.021522       0.182943       1.502271      -0.019809       1.457478          -0.000002
           38              H       4.666792       1.667009      14.907601       0.122831       0.928286 0.68998860E+01  0.66425549E+02                                 1.675879                            1.612936      -1.208214       2.308194                    0.994141       3.760866      11.036736       0.449976       1.413916      -0.679532      -0.020368       0.003183       0.023295       0.031107      -0.002604      -0.002028      -0.003054       0.003030      -0.005008      -0.005594       0.001730       0.003864              1.705698       1.667205      -0.103036      -0.441986       1.458337       0.134688       1.991554          -0.000003
           39              H       6.160139       1.409897      14.506074       0.135064       0.971121 0.73762759E+01  0.70752563E+02                                 1.615121                            1.583695      -0.700214       2.557116                    0.999740       3.269878       8.962401       0.500800       1.275079      -0.711653       0.030606      -0.005396       0.015218       0.034604       0.002475       0.005377      -0.007795       0.012305      -0.002272      -0.012865       0.003277       0.009588              1.622440       1.968374      -0.036376       0.258431       1.406987      -0.048635       1.491958          -0.000002
           40              H       3.994618      -0.545835      15.352931       0.114268       0.907931 0.65285977E+01  0.62113487E+02                                 1.653727                            1.575006      -1.275016       2.275700                    0.993717       3.790830      11.132491       0.451819       1.424872      -0.676851      -0.010468       0.006200       0.034501       0.036583       0.005784      -0.007268       0.003965      -0.012592       0.020733      -0.015079       0.004908       0.010171              1.700542       1.420639      -0.052284      -0.252794       1.481949       0.174725       2.199037          -0.000003
           41              H       3.552104      -2.700723      14.646609       0.104520       1.031415 0.75907425E+01  0.74538840E+02                                 1.754391                            1.661460      -1.354149       2.226020                    0.993350       3.887675      11.371328       0.457384       1.363725      -0.688477      -0.014427      -0.019350       0.022196       0.032791       0.006152      -0.003764       0.001686      -0.016528      -0.001894      -0.011532       0.000898       0.010635              1.785015       1.622183       0.274345      -0.364698       1.787883      -0.323182       1.944980          -0.000003
           42              H       5.107066      -1.817693      11.065718       0.116706       0.919501 0.67258566E+01  0.64317061E+02                                 1.656073                            1.590629      -1.243242       2.295398                    0.994058       3.723345      10.878473       0.454052       1.410658      -0.680144       0.008213      -0.008268      -0.035022       0.036910       0.005623      -0.004163       0.001588      -0.024144       0.023005      -0.017911       0.008125       0.009786              1.673086       1.458501      -0.031607      -0.159690       1.515117       0.274802       2.045642          -0.000003
           43              H       5.568626       0.292938      11.753790       0.110403       1.042562 0.80310590E+01  0.79727295E+02                                 1.754514                            1.702472      -1.249704       2.284973                    0.993926       3.761475      10.947603       0.455883       1.353376      -0.691994       0.013617       0.019104      -0.026360       0.035288       0.005834      -0.002454      -0.002930      -0.017491       0.031608      -0.015868       0.003513       0.012355              1.758242       1.644500       0.259039      -0.292795       1.904065      -0.297849       1.726160          -0.000002
           44              H       3.478164      -4.363517      12.930994       0.123158       0.972492 0.73342302E+01  0.70532016E+02                                 1.639083                            1.595520      -0.740603       2.533348                    0.999289       3.379221       9.396813       0.489320       1.301611      -0.705155      -0.021457      -0.009553       0.020222       0.030993      -0.001376      -0.004487      -0.004950       0.010606      -0.011717      -0.009656       0.000809       0.008848              1.650380       1.747363       0.235777      -0.303608       1.589123      -0.082697       1.614654          -0.000005
           45              H       3.711185      -3.916733      11.445344       0.127787       0.989040 0.74618624E+01  0.73148142E+02                                 1.741605                            1.672433      -1.259989       2.289736                    0.992792       3.758620      11.077123       0.444497       1.405664      -0.681528      -0.014103       0.005640      -0.029223       0.032934      -0.004514       0.000614      -0.001597       0.012617       0.008126      -0.009261       0.002561       0.006700              1.776544       1.656953       0.058950       0.383598       1.586780       0.174201       2.085901          -0.000005
           46              H       5.768037      -5.138012      14.254208       0.126936       0.999634 0.70393139E+01  0.67469842E+02                                 1.693681                            1.585005      -1.037788       2.389824                    0.997908       3.539431      10.050382       0.477490       1.338326      -0.695442      -0.001228      -0.004601       0.040566       0.040845      -0.016394       0.003224      -0.008308       0.012813       0.035137      -0.024196       0.004818       0.019378              1.729023       1.475741      -0.060436      -0.320896       1.354164       0.129579       2.357162          -0.000003
           47              H       7.777837      -6.169618      13.387274       0.122033       1.005701 0.68961596E+01  0.66130558E+02                                 1.738680                            1.596022      -1.212922       2.313265                    0.995405       3.636123      10.519283       0.461115       1.385166      -0.685614       0.028138      -0.022155       0.025175       0.043776      -0.009055      -0.002970      -0.006103       0.015612       0.023962      -0.017739       0.007949       0.009790              1.793200       2.024295      -0.464432       0.415676       1.722377      -0.221965       1.632929          -0.000002
           48              H       5.829653      -4.661724      10.359396       0.107754       0.971033 0.69127445E+01  0.66890765E+02                                 1.739057                            1.627719      -1.468833       2.176939                    0.993609       3.982514      11.896535       0.440404       1.437274      -0.673613      -0.010666       0.006758      -0.049444       0.051031      -0.010404       0.001378       0.000008       0.006222       0.034080      -0.016564       0.004990       0.011574              1.759600       1.526164      -0.030205       0.163476       1.493004      -0.127077       2.259631          -0.000002
           49              H       1.953002      11.250729      13.807052       0.132022       1.057614 0.76108704E+01  0.72562049E+02                                 1.623229                            1.546172      -0.796099       2.513870                    0.999757       3.080131       8.043651       0.545404       1.177912      -0.736043       0.001675      -0.027226       0.027657       0.038845       0.000212       0.003100      -0.015104       0.007782      -0.006116      -0.017802       0.004616       0.013186              1.634059       1.416233       0.049882      -0.062299       1.811524      -0.407522       1.674419          -0.000003
           50              H       4.049064      12.050513      13.305144       0.122560       1.101509 0.77452067E+01  0.75027016E+02                                 1.737431                            1.609914      -0.814558       2.501978                    0.999562       3.296069       9.009472       0.503869       1.254884      -0.716178       0.032989      -0.014219       0.020835       0.041527       0.001541       0.001011      -0.016596       0.009054      -0.005641      -0.019483       0.005586       0.013897              1.782300       2.165874      -0.298143       0.386392       1.592155      -0.151651       1.588871          -0.000002
           51              H       4.326896      13.571053      11.627856       0.117710       0.984173 0.70909398E+01  0.68509003E+02                                 1.718554                            1.621655      -1.180999       2.326555                    0.994820       3.672670      10.682882       0.455846       1.390735      -0.684572       0.037694       0.006292      -0.008823       0.039221       0.001168       0.001532      -0.008151       0.023950      -0.024248      -0.016272       0.000139       0.016133              1.765493       2.265713       0.297041      -0.197373       1.589203      -0.048362       1.441564          -0.000002
           52              H      10.695745      -8.070556      14.562653       0.104339       1.214619 0.89671972E+01  0.91149994E+02                                 1.923843                            1.782376      -1.220179       2.301333                    0.994519       3.750821      10.905607       0.453558       1.328535      -0.697942       0.013620       0.028113       0.032738       0.045251       0.003198      -0.002394       0.011470       0.012554       0.023485      -0.016580       0.003122       0.013458              2.006808       1.799584       0.375688       0.307886       2.090318       0.664371       2.130522          -0.000002
           53              H       8.515660      -8.614284      15.033535       0.150263       1.271408 0.96486582E+01  0.99507903E+02                                 1.967240                            1.840140      -1.376817       2.251241                    0.993580       3.583597      10.364772       0.451283       1.316031      -0.702276      -0.019548       0.010392       0.027873       0.035596       0.002849      -0.004372       0.004546       0.011644       0.016787      -0.011112       0.001997       0.009115              2.020429       1.766599      -0.101858      -0.317922       1.924317       0.489948       2.370371          -0.000002
           54              H       8.452924      10.218068      11.730063       0.138230       0.951550 0.68070304E+01  0.65058401E+02                                 1.683274                            1.590720      -1.102992       2.374062                    0.996155       3.532182      10.198726       0.459726       1.393995      -0.684584      -0.016947      -0.021650      -0.015345       0.031486       0.007283      -0.003380       0.013074       0.009600       0.004551      -0.018324       0.006276       0.012049              1.730942       1.653842       0.350703       0.280441       1.834327       0.315635       1.704657          -0.000003
           55              H      10.519859      10.857685      11.304809       0.095888       1.059505 0.78488132E+01  0.76776171E+02                                 1.722026                            1.641973      -0.960684       2.417178                    0.997899       3.548756       9.954697       0.486098       1.288129      -0.706947       0.009206      -0.020347      -0.041392       0.047032       0.006791      -0.003348       0.020019       0.003223       0.025132      -0.022728       0.000144       0.022584              1.736779       1.710933      -0.092601      -0.356571       1.535379       0.255749       1.964026          -0.000002
           56              H       0.042907      -3.080067       8.985079       0.123848       0.975613 0.66076867E+01  0.62897931E+02                                 1.721817                            1.575820      -1.212844       2.310343                    0.995488       3.684707      10.735506       0.456587       1.409273      -0.680417      -0.026883      -0.034812      -0.001604       0.044013      -0.001318      -0.004531       0.001319      -0.003839      -0.045446      -0.016134       0.005927       0.010207              1.805796       1.868708       0.531467       0.165255       2.161769       0.265676       1.386912          -0.000002
           57              H      10.618445      -0.801892       9.558167       0.118036       1.008311 0.72452865E+01  0.70682018E+02                                 1.754477                            1.644904      -1.517911       2.153205                    0.992548       3.967984      11.762366       0.448328       1.400414      -0.680448      -0.037702       0.006935       0.003433       0.038487       0.003249      -0.000473       0.008539       0.000205      -0.068977      -0.025036       0.009340       0.015695              1.799318       2.461864      -0.355118      -0.202438       1.553120       0.095825       1.382969          -0.000002
           58              H       3.306312      -0.962060       9.193143       0.097567       1.115534 0.80977506E+01  0.79884903E+02                                 1.782793                            1.669375      -1.017362       2.388217                    0.997587       3.607759      10.185170       0.481095       1.290549      -0.706148       0.051527       0.009041      -0.004327       0.052492       0.007641      -0.001523       0.003622       0.008347      -0.068180      -0.023316       0.003240       0.020077              1.820332       2.508076       0.168404      -0.072513       1.482316       0.029133       1.470605          -0.000002
           59              H       0.932417       1.539507       9.353753       0.123544       0.927687 0.68946334E+01  0.66352644E+02                                 1.673979                            1.611398      -1.200375       2.311401                    0.994204       3.757670      11.020237       0.450644       1.412296      -0.679826      -0.020466       0.018940      -0.013967       0.031187      -0.000264       0.003337       0.002014       0.001121      -0.010381      -0.005553       0.001582       0.003971              1.703631       1.664799      -0.330193       0.309133       1.739666      -0.297448       1.706428          -0.000004
           60              H       2.425764       1.320330       9.777182       0.136343       0.963790 0.73046076E+01  0.69883986E+02                                 1.606369                            1.575569      -0.672393       2.571182                    0.999887       3.253882       8.902723       0.502361       1.274410      -0.711852       0.030262       0.015602      -0.003011       0.034180       0.003345      -0.004733       0.001765       0.001779      -0.033393      -0.012700       0.003276       0.009424              1.613496       1.956109       0.239469      -0.096698       1.504895      -0.012352       1.379483          -0.000001
           61              H       0.260243       3.031596      11.047467       0.114169       0.907139 0.65245384E+01  0.62102580E+02                                 1.656955                            1.577774      -1.292544       2.268426                    0.993539       3.798620      11.179814       0.449754       1.430775      -0.675745      -0.010193       0.026661      -0.022825       0.036547      -0.009150      -0.001280      -0.003726      -0.011811       0.021512      -0.014864       0.004793       0.010072              1.704034       1.423058      -0.193490       0.172337       1.872542      -0.399502       1.816502          -0.000003
           62              H      11.020629       3.497346      13.266816       0.105989       1.026510 0.75500751E+01  0.74068746E+02                                 1.751853                            1.659422      -1.354860       2.226771                    0.993292       3.882062      11.363892       0.456487       1.367708      -0.687708      -0.014451       0.028439       0.005982       0.032456      -0.006140      -0.003131       0.003020      -0.007979       0.023543      -0.011342       0.000953       0.010388              1.782296       1.619940      -0.451488      -0.055007       2.181377       0.093130       1.545571          -0.000003
           63              H       1.372691      -0.045311      14.292535       0.116779       0.918680 0.67178712E+01  0.64214737E+02                                 1.654429                            1.589165      -1.238348       2.297354                    0.994146       3.720144      10.863119       0.454533       1.409736      -0.680329       0.008262      -0.026422       0.024786       0.037159      -0.006450      -0.002796      -0.000472      -0.021855       0.028657      -0.017757       0.007873       0.009884              1.671406       1.457304      -0.122200       0.106995       1.673305      -0.366396       1.883608          -0.000003
           64              H       1.834251      -0.504739      12.120639       0.110183       1.043709 0.80410795E+01  0.79842921E+02                                 1.754820                            1.702726      -1.241395       2.288248                    0.994194       3.763429      10.950482       0.456223       1.352093      -0.692234       0.014009      -0.032285      -0.003308       0.035349      -0.005013      -0.003799      -0.001566      -0.025466       0.007618      -0.015836       0.003348       0.012488              1.758554       1.644861      -0.383233      -0.077962       2.028985       0.225993       1.601817          -0.000002
           65              H      10.946690       2.842977      15.564646       0.122168       0.973777 0.73431378E+01  0.70604986E+02                                 1.637008                            1.593640      -0.730061       2.536839                    0.999381       3.379203       9.381100       0.491159       1.296970      -0.706126      -0.022082       0.022909      -0.001619       0.031860      -0.003081       0.003274       0.002713       0.006578      -0.023492      -0.009604       0.000903       0.008701              1.648247       1.744852      -0.379820      -0.052234       1.677735       0.030180       1.522153          -0.000005
           66              H      -0.023190       1.332975      15.920544       0.127379       0.990789 0.74788003E+01  0.73355576E+02                                 1.743491                            1.674181      -1.262548       2.288332                    0.992890       3.763120      11.093428       0.444325       1.405414      -0.681560      -0.014492      -0.027985       0.010014       0.033067       0.002690       0.003658      -0.003651       0.003287      -0.019706      -0.009313       0.002667       0.006646              1.778544       1.658825       0.303161      -0.243256       1.812014      -0.303602       1.864793          -0.000005
           67              H       2.033662       4.376161      15.573771       0.125793       1.000151 0.70423650E+01  0.67487635E+02                                 1.692370                            1.583937      -1.027339       2.393780                    0.998111       3.538136      10.036735       0.478423       1.335945      -0.695945      -0.001372       0.037832      -0.016651       0.041357       0.010865       0.012566      -0.006233      -0.012178      -0.040976      -0.024214       0.004892       0.019322              1.727603       1.474810      -0.247331       0.212531       1.992213      -0.498303       1.715786          -0.000003
           68              H       4.043463       4.141179      16.900635       0.121572       1.007937 0.69160630E+01  0.66405802E+02                                 1.745265                            1.601304      -1.228433       2.306859                    0.995144       3.646924      10.576258       0.458817       1.390336      -0.684599       0.028221       0.032918       0.006868       0.043900       0.001882       0.009310      -0.005525      -0.004188      -0.035989      -0.017601       0.007958       0.009644              1.800315       2.033105       0.596451       0.195708       1.855154       0.150782       1.512684          -0.000002
           69              H       2.095278       0.765012      17.108699       0.108730       0.967938 0.68854235E+01  0.66550119E+02                                 1.734470                            1.623840      -1.464679       2.179290                    0.993705       3.971538      11.850935       0.441266       1.436108      -0.673854      -0.010616      -0.045976       0.018993       0.050865       0.006437       0.008246      -0.008556      -0.008594      -0.011115      -0.016391       0.005047       0.011344              1.754894       1.522632       0.155901      -0.055348       2.171209      -0.267013       1.570842          -0.000002
           70              H       3.820189      -6.331894      16.646943       0.133161       1.059493 0.76321820E+01  0.72872139E+02                                 1.631675                            1.553608      -0.811235       2.509237                    0.999654       3.078344       8.065122       0.540913       1.185948      -0.734229       0.001680      -0.036816      -0.009844       0.038147      -0.002828       0.001666       0.007098      -0.005723      -0.047582      -0.017866       0.004618       0.013248              1.642737       1.422849       0.079612       0.012162       2.074364       0.265595       1.430998          -0.000002
           71              H       5.916251      -5.497335      17.088623       0.124615       1.096887 0.77099555E+01  0.74631421E+02                                 1.735761                            1.608789      -0.822862       2.500015                    0.999539       3.289978       9.001774       0.502642       1.258861      -0.715314       0.032279      -0.024594      -0.002118       0.040636      -0.000237       0.002097       0.007488      -0.006493      -0.052600      -0.019498       0.005687       0.013811              1.780429       2.162991      -0.482237      -0.064777       1.719238       0.077088       1.459057          -0.000002
           72              H       6.194083      -3.284492      17.566805       0.117316       0.989260 0.71390150E+01  0.69133935E+02                                 1.728650                            1.630300      -1.204798       2.316043                    0.994460       3.691508      10.772459       0.453028       1.396136      -0.683475       0.037462       0.010450       0.001041       0.038906      -0.000711       0.001706       0.004284       0.017065      -0.045784      -0.016545       0.000276       0.016269              1.776333       2.282167       0.322926       0.160300       1.528567       0.089008       1.518266          -0.000002
           73              H       1.360032       4.427794       0.292020       0.102608       1.221059 0.90225604E+01  0.91838217E+02                                 1.929145                            1.786699      -1.227425       2.297472                    0.994415       3.759912      10.933383       0.453532       1.326796      -0.698290       0.013751      -0.014508       0.041334       0.045914       0.003717       0.001762      -0.013617       0.009024       0.012227      -0.016714       0.003295       0.013419              2.012635       1.804192      -0.079350       0.481786       1.548665      -0.351481       2.685047          -0.000002
           74              H      10.382848       3.748135       0.056579       0.150065       1.275032 0.96828113E+01  0.99952091E+02                                 1.971121                            1.843484      -1.375633       2.251062                    0.993689       3.589024      10.386507       0.450824       1.316159      -0.702233      -0.019087      -0.018539       0.022905       0.035109       0.005323       0.000026      -0.008535       0.005026      -0.003544      -0.011195       0.001783       0.009412              2.024525       1.769845       0.225164      -0.248073       1.838088      -0.439626       2.465642          -0.000002
           75              H      10.320111      -5.049498      14.714138       0.138475       0.950034 0.67935957E+01  0.64886932E+02                                 1.680304                            1.588257      -1.092745       2.378654                    0.996271       3.527899      10.177341       0.460549       1.392429      -0.684892      -0.017383       0.002528      -0.026756       0.032007       0.006677       0.004426      -0.009581       0.015651       0.022356      -0.018314       0.006451       0.011863              1.727740       1.650971      -0.067220       0.442210       1.461662      -0.101220       2.070587          -0.000003
           76              H       1.184147      -4.361409      15.055436       0.096775       1.059913 0.78510339E+01  0.76798067E+02                                 1.721708                            1.641539      -0.962204       2.416177                    0.997859       3.548795       9.952591       0.486492       1.287084      -0.707139       0.009001       0.025349      -0.038024       0.046577       0.006265       0.004239      -0.016183       0.009675       0.044839      -0.022633       0.000097       0.022535              1.736502       1.710438       0.262492      -0.258674       1.635137      -0.313773       1.863931          -0.000002
           77              H       1.910094      11.753360       1.825123       0.124389       0.974573 0.66036354E+01  0.62918010E+02                                 1.728461                            1.581251      -1.245788       2.297208                    0.995060       3.696385      10.812835       0.452756       1.419874      -0.678406      -0.026749      -0.015882      -0.030552       0.043602       0.003380      -0.003386       0.009964       0.015538       0.013380      -0.016043       0.005919       0.010124              1.813192       1.876580       0.123421       0.546643       1.354910       0.203984       2.208087          -0.000002
           78              H       1.282732      12.396139       4.084624       0.118977       1.006237 0.72342201E+01  0.70620102E+02                                 1.759678                            1.649511      -1.527411       2.150328                    0.992309       3.978343      11.836844       0.444856       1.410424      -0.678535      -0.037314       0.000687       0.007054       0.037981       0.002171       0.002336       0.010589       0.033717       0.030340      -0.025153       0.009627       0.015526              1.804825       2.470303      -0.002223      -0.410640       1.345898       0.025891       1.598274          -0.000003
           79              H       5.173499      12.632175       3.763403       0.098507       1.115275 0.81020068E+01  0.80018176E+02                                 1.790460                            1.675953      -1.044464       2.378010                    0.997276       3.614476      10.243701       0.477032       1.300058      -0.704141       0.050745       0.007384       0.005200       0.051542       0.005663       0.006132       0.010974       0.033868       0.008756      -0.023251       0.002807       0.020445              1.828463       2.521179       0.148096       0.110415       1.453613      -0.009515       1.510596          -0.000002
           80              H       2.799605      13.743866       6.010129       0.123498       0.927228 0.68917634E+01  0.66329812E+02                                 1.674721                            1.612111      -1.204973       2.309660                    0.994124       3.758998      11.030879       0.450025       1.414135      -0.679485      -0.020367       0.021267       0.009021       0.030798      -0.003134       0.001554       0.001089       0.006038       0.004840      -0.005527       0.001508       0.004019              1.704383       1.665771      -0.433143      -0.131365       1.973132       0.163087       1.474245          -0.000004
           81              H       4.292951      13.267577       6.032030       0.136229       0.966133 0.73299181E+01  0.70205430E+02                                 1.610615                            1.579609      -0.704138       2.556567                    0.999727       3.260888       8.934676       0.500960       1.276531      -0.711367       0.030232       0.010649       0.012701       0.034477       0.005674       0.000197       0.006027       0.015034       0.006455      -0.012679       0.003516       0.009163              1.617797       1.961745       0.204366       0.159601       1.425115       0.060733       1.466532          -0.000002
           82              H       2.127431      13.023111       8.149172       0.115235       0.904343 0.64995786E+01  0.61798164E+02                                 1.652843                            1.574247      -1.286314       2.271720                    0.993576       3.789086      11.141258       0.450530       1.429854      -0.675937      -0.010224       0.032809       0.011660       0.036290      -0.003451      -0.008643      -0.000118      -0.018668       0.000971      -0.014913       0.004804       0.010109              1.699603       1.419965      -0.244773      -0.080994       2.169669       0.222863       1.509175          -0.000002
           83              H       1.684916      11.333974       9.662199       0.105915       1.028068 0.75628954E+01  0.74227732E+02                                 1.753727                            1.660852      -1.360547       2.224242                    0.993170       3.885015      11.375952       0.456271       1.367744      -0.687687      -0.014290       0.009250       0.027715       0.032525      -0.000151      -0.006907      -0.005000      -0.011435       0.013764      -0.011399       0.000825       0.010574              1.784314       1.621537      -0.178585      -0.419695       1.625237       0.229527       2.106170          -0.000002
           84              H       3.239879       8.674347       7.107027       0.116516       0.919865 0.67286326E+01  0.64339375E+02                                 1.655282                            1.589982      -1.236511       2.297832                    0.994176       3.722680      10.870173       0.454640       1.408927      -0.680468       0.007913      -0.034790      -0.010486       0.037187      -0.001037      -0.006872      -0.001230      -0.025115       0.019840      -0.017864       0.007952       0.009912              1.672248       1.457926      -0.153894      -0.052382       2.149628       0.092215       1.409191          -0.000003
           85              H       3.701438      10.325549       5.623203       0.109565       1.047764 0.80785461E+01  0.80295987E+02                                 1.757976                            1.705542      -1.245925       2.285256                    0.993913       3.769709      10.968837       0.456376       1.350278      -0.692572       0.013856      -0.013134      -0.029663       0.035276       0.000741      -0.006393       0.004618      -0.020017       0.023546      -0.015846       0.003361       0.012485              1.761780       1.647633      -0.124509      -0.372225       1.515162       0.072321       2.122545          -0.000002
           86              H       1.610977       9.016810      10.244413       0.122991       0.972866 0.73332406E+01  0.70474665E+02                                 1.634797                            1.591596      -0.725983       2.538595                    0.999393       3.375484       9.363496       0.492004       1.295391      -0.706456      -0.021709       0.012552       0.018867       0.031381      -0.004537      -0.001008       0.002455       0.015175       0.002052      -0.009616       0.000783       0.008833              1.645994       1.742404      -0.144376      -0.354163       1.532981       0.052193       1.662598          -0.000005
           87              H       1.843997       7.953592       9.114662       0.128308       0.987185 0.74487590E+01  0.73027214E+02                                 1.743456                            1.674196      -1.279077       2.282723                    0.992601       3.761413      11.105585       0.442737       1.411106      -0.680501      -0.014348      -0.022384      -0.019307       0.032858      -0.002043       0.004028       0.005277       0.006289      -0.010641      -0.009231       0.002702       0.006529              1.778496       1.658984       0.362213       0.140902       2.114225       0.128753       1.562281          -0.000005
           88              H       3.900850       9.775500      11.576753       0.127496       0.996476 0.70126236E+01  0.67147341E+02                                 1.690011                            1.581961      -1.042415       2.388253                    0.997970       3.532306      10.023770       0.477986       1.338266      -0.695480      -0.001425       0.032375       0.024296       0.040502      -0.005370       0.015798       0.014572       0.002243       0.002297      -0.024217       0.004856       0.019361              1.725099       1.472919      -0.306885      -0.107659       2.212667       0.367973       1.489711          -0.000002
           89              H       5.910650       8.508910      12.036684       0.121719       1.008598 0.69202043E+01  0.66454804E+02                                 1.745912                            1.601657      -1.232272       2.304728                    0.995182       3.647501      10.578300       0.458825       1.390118      -0.684633       0.028096       0.010516       0.031426       0.043446      -0.007172       0.006329       0.011534       0.006147      -0.004856      -0.017709       0.007999       0.009710              1.801082       2.034129       0.128999       0.615190       1.468009       0.073108       1.901107          -0.000002
           90              H       3.962466       6.640638       9.216869       0.108478       0.969101 0.68952754E+01  0.66676963E+02                                 1.736583                            1.625547      -1.466685       2.178257                    0.993643       3.976264      11.872385       0.440761       1.437073      -0.673662      -0.010832      -0.039332      -0.030412       0.050884      -0.004106       0.009684       0.008634      -0.008773      -0.011484      -0.016552       0.005122       0.011430              1.757067       1.524110       0.126307       0.107708       1.954846       0.394633       1.792245          -0.000002
           91              H       0.085926       7.045272      15.411335       0.132576       1.058520 0.76198632E+01  0.72694242E+02                                 1.627130                            1.549474      -0.806298       2.510662                    0.999713       3.078911       8.052079       0.543376       1.181552      -0.735223       0.001827       0.010068       0.037161       0.038544       0.002751       0.001467       0.007925       0.020091       0.031140      -0.017714       0.004509       0.013205              1.638117       1.419131      -0.029153      -0.074728       1.358482       0.145167       2.136737          -0.000002
           92              H       2.181989       7.010499      14.467747       0.125837       1.092523 0.76726569E+01  0.74159957E+02                                 1.728720                            1.602959      -0.816007       2.503088                    0.999592       3.284077       8.970871       0.504606       1.255828      -0.715943       0.032347       0.010311       0.022396       0.040672       0.001916      -0.000977       0.008999       0.021711       0.032841      -0.019213       0.005546       0.013667              1.772924       2.152495       0.183604       0.446541       1.452305       0.073482       1.713973          -0.000002
           93              H       2.459821       6.318195      12.312277       0.117184       0.988796 0.71295956E+01  0.68964026E+02                                 1.722235                            1.624672      -1.180506       2.325759                    0.994894       3.680862      10.706891       0.456090       1.388347      -0.684987       0.037852      -0.004437      -0.010254       0.039467       0.001910       0.000012       0.004033       0.031106      -0.003198      -0.016207      -0.000000       0.016207              1.769503       2.272049      -0.022532      -0.357575       1.439081      -0.039821       1.597380          -0.000002
           94              H       8.828669       8.576349      14.270634       0.103520       1.220209 0.90144303E+01  0.91699564E+02                                 1.924557                            1.783026      -1.219637       2.300309                    0.994602       3.757144      10.908313       0.455270       1.322539      -0.699120       0.013396       0.042656      -0.007831       0.045390      -0.000257      -0.004188       0.002092      -0.011148      -0.047350      -0.016836       0.003193       0.013643              2.007516       1.800261       0.454722      -0.171510       2.696797      -0.314945       1.525490          -0.000002
           95              H       6.648585       8.712281      14.976956       0.149532       1.277002 0.97001670E+01  0.10017522E+03                                 1.973268                            1.845202      -1.375140       2.251160                    0.993719       3.590919      10.393977       0.450594       1.316254      -0.702226      -0.019292       0.029355       0.004802       0.035453      -0.002477      -0.004621       0.004002      -0.002858      -0.027423      -0.011238       0.001944       0.009294              2.026853       1.771437      -0.328236      -0.071046       2.693508      -0.052016       1.615615          -0.000002
           96              H       6.585849       4.730216      15.267151       0.138577       0.949571 0.67883494E+01  0.64823821E+02                                 1.679740                            1.587630      -1.092272       2.378840                    0.996244       3.526340      10.171576       0.460649       1.392405      -0.684901      -0.017153      -0.024461       0.011175       0.031898       0.000437      -0.007873      -0.003269      -0.007006      -0.045142      -0.018173       0.006390       0.011782              1.727181       1.650351       0.416692      -0.162892       2.005622      -0.213114       1.525570          -0.000003
           97              H       8.652784       4.681745      14.500599       0.097981       1.054503 0.78071834E+01  0.76304743E+02                                 1.720285                            1.640531      -0.970007       2.414610                    0.997778       3.543335       9.951173       0.484778       1.292724      -0.705973       0.009062      -0.045284      -0.002984       0.046278       0.000579      -0.007526      -0.003826      -0.024880      -0.057839      -0.022454      -0.000044       0.022497              1.734993       1.709392      -0.354146      -0.097926       2.075567       0.057590       1.420019          -0.000002
           98              H       9.378732       6.241272       7.159956       0.124013       0.976272 0.66155431E+01  0.63045368E+02                                 1.728772                            1.581368      -1.237929       2.299744                    0.995102       3.696416      10.806003       0.453405       1.417528      -0.678843      -0.027120      -0.018617       0.029195       0.043983      -0.004581      -0.001103      -0.011288       0.013193       0.006809      -0.015999       0.005764       0.010235              1.813592       1.877044       0.412093      -0.380674       1.818429      -0.471789       1.745303          -0.000002
           99              H       8.751369       7.876669       5.473543       0.118253       1.009272 0.72559117E+01  0.70841486E+02                                 1.758535                            1.648331      -1.532454       2.147144                    0.992443       3.976526      11.808592       0.446768       1.404197      -0.679702      -0.037552       0.005908      -0.004601       0.038291       0.000838      -0.003284      -0.018929       0.018722      -0.014423      -0.024916       0.009435       0.015482              1.803673       2.469060      -0.354341       0.207164       1.511603      -0.122046       1.430357          -0.000002
          100              H       1.439237       7.480465       5.429740       0.098268       1.113601 0.80857772E+01  0.79804849E+02                                 1.787548                            1.673446      -1.040770       2.379932                    0.997363       3.610226      10.222811       0.477821       1.298772      -0.704430       0.051016       0.000832      -0.009561       0.051910       0.002466      -0.007463      -0.014663       0.027156      -0.011156      -0.023098       0.003099       0.019998              1.825365       2.516347       0.021522      -0.182943       1.502271      -0.019809       1.457478          -0.000002
          101              H      10.268242       8.870341       3.343625       0.122831       0.928287 0.68998906E+01  0.66425602E+02                                 1.675879                            1.612936      -1.208214       2.308194                    0.994141       3.760867      11.036739       0.449976       1.413915      -0.679532      -0.020368      -0.003183      -0.023295       0.031107       0.002604       0.002028      -0.003054       0.003030      -0.005008      -0.005594       0.001730       0.003864              1.705699       1.667205       0.103036       0.441986       1.458337       0.134688       1.991554          -0.000003
          102              H       0.558689       9.127453       3.745152       0.135064       0.971122 0.73762793E+01  0.70752599E+02                                 1.615121                            1.583695      -0.700213       2.557116                    0.999740       3.269879       8.962402       0.500800       1.275078      -0.711653       0.030606       0.005396      -0.015218       0.034603      -0.002475      -0.005377      -0.007795       0.012305      -0.002272      -0.012865       0.003277       0.009588              1.622439       1.968374       0.036376      -0.258431       1.406987      -0.048635       1.491958          -0.000002
          103              H       9.596068      11.083185       2.898295       0.114268       0.907932 0.65286071E+01  0.62113593E+02                                 1.653728                            1.575007      -1.275016       2.275700                    0.993717       3.790832      11.132495       0.451819       1.424871      -0.676851      -0.010468      -0.006200      -0.034501       0.036583      -0.005784       0.007268       0.003965      -0.012592       0.020733      -0.015079       0.004908       0.010171              1.700542       1.420639       0.052284       0.252794       1.481950       0.174725       2.199038          -0.000002
          104              H       9.153554      13.238073       3.604617       0.104520       1.031415 0.75907428E+01  0.74538845E+02                                 1.754391                            1.661460      -1.354149       2.226020                    0.993350       3.887675      11.371329       0.457384       1.363725      -0.688477      -0.014427       0.019350      -0.022196       0.032791      -0.006152       0.003764       0.001686      -0.016528      -0.001894      -0.011532       0.000898       0.010635              1.785016       1.622183      -0.274345       0.364698       1.787883      -0.323182       1.944980          -0.000002
          105              H      10.708516      12.355043       7.185508       0.116706       0.919501 0.67258543E+01  0.64317033E+02                                 1.656073                            1.590629      -1.243242       2.295398                    0.994058       3.723344      10.878469       0.454052       1.410658      -0.680145       0.008213       0.008268       0.035022       0.036910      -0.005623       0.004163       0.001588      -0.024143       0.023005      -0.017911       0.008125       0.009786              1.673086       1.458500       0.031607       0.159690       1.515116       0.274802       2.045641          -0.000003
          106              H      -0.032824      10.244412       6.497436       0.110403       1.042562 0.80310597E+01  0.79727301E+02                                 1.754513                            1.702472      -1.249704       2.284973                    0.993926       3.761475      10.947602       0.455883       1.353376      -0.691995       0.013617      -0.019104       0.026360       0.035288      -0.005834       0.002454      -0.002930      -0.017491       0.031608      -0.015868       0.003513       0.012355              1.758242       1.644500      -0.259039       0.292795       1.904064      -0.297849       1.726160          -0.000002
          107              H       9.079614      14.900867       5.320232       0.123158       0.972492 0.73342348E+01  0.70532074E+02                                 1.639083                            1.595521      -0.740603       2.533347                    0.999289       3.379222       9.396818       0.489320       1.301612      -0.705155      -0.021457       0.009553      -0.020222       0.030993       0.001376       0.004487      -0.004950       0.010606      -0.011717      -0.009656       0.000809       0.008848              1.650381       1.747364      -0.235778       0.303608       1.589123      -0.082697       1.614655          -0.000005
          108              H       9.312635      14.454083       6.805882       0.127787       0.989039 0.74618608E+01  0.73148126E+02                                 1.741605                            1.672433      -1.259989       2.289736                    0.992792       3.758620      11.077125       0.444496       1.405665      -0.681528      -0.014103      -0.005640       0.029223       0.032934       0.004514      -0.000614      -0.001597       0.012617       0.008126      -0.009261       0.002561       0.006700              1.776545       1.656953      -0.058950      -0.383598       1.586780       0.174201       2.085901          -0.000005
          109              H       0.166587      15.675362       3.997018       0.126936       0.999635 0.70393169E+01  0.67469877E+02                                 1.693682                            1.585005      -1.037789       2.389824                    0.997908       3.539432      10.050385       0.477491       1.338326      -0.695442      -0.001228       0.004601      -0.040566       0.040845       0.016394      -0.003224      -0.008308       0.012813       0.035137      -0.024196       0.004818       0.019378              1.729023       1.475741       0.060436       0.320897       1.354164       0.129579       2.357163          -0.000003
          110              H       2.176387      16.706968       4.863952       0.122034       1.005701 0.68961557E+01  0.66130513E+02                                 1.738679                            1.596022      -1.212921       2.313265                    0.995405       3.636122      10.519281       0.461115       1.385166      -0.685614       0.028138       0.022155      -0.025175       0.043776       0.009055       0.002970      -0.006103       0.015612       0.023962      -0.017739       0.007949       0.009790              1.793200       2.024294       0.464432      -0.415675       1.722376      -0.221965       1.632928          -0.000002
          111              H       0.228203      15.199074       7.891830       0.107754       0.971033 0.69127421E+01  0.66890736E+02                                 1.739057                            1.627718      -1.468833       2.176939                    0.993609       3.982513      11.896531       0.440404       1.437274      -0.673613      -0.010666      -0.006758       0.049444       0.051031       0.010404      -0.001378       0.000008       0.006222       0.034080      -0.016564       0.004990       0.011574              1.759599       1.526163       0.030205      -0.163476       1.493004      -0.127077       2.259631          -0.000002
          112              H       7.554452      -0.713379       4.444174       0.132022       1.057614 0.76108648E+01  0.72561981E+02                                 1.623228                            1.546172      -0.796099       2.513870                    0.999757       3.080130       8.043647       0.545404       1.177911      -0.736044       0.001675       0.027226      -0.027657       0.038845      -0.000212      -0.003100      -0.015104       0.007782      -0.006115      -0.017802       0.004616       0.013186              1.634058       1.416232      -0.049882       0.062299       1.811523      -0.407522       1.674418          -0.000002
          113              H       9.650514      -1.513163       4.946082       0.122560       1.101507 0.77451924E+01  0.75026839E+02                                 1.737429                            1.609912      -0.814557       2.501978                    0.999562       3.296066       9.009460       0.503870       1.254884      -0.716178       0.032989       0.014219      -0.020835       0.041528      -0.001541      -0.001011      -0.016596       0.009054      -0.005641      -0.019483       0.005586       0.013897              1.782298       2.165871       0.298142      -0.386392       1.592153      -0.151651       1.588869          -0.000002
          114              H       9.928346      -3.033703       6.623370       0.117710       0.984171 0.70909234E+01  0.68508824E+02                                 1.718554                            1.621655      -1.180999       2.326555                    0.994820       3.672667      10.682881       0.455845       1.390738      -0.684572       0.037694      -0.006292       0.008823       0.039221      -0.001168      -0.001532      -0.008151       0.023950      -0.024248      -0.016272       0.000139       0.016133              1.765493       2.265713      -0.297040       0.197373       1.589203      -0.048362       1.441564          -0.000002
          115              H       5.094295      18.607906       3.688573       0.104339       1.214619 0.89671987E+01  0.91150011E+02                                 1.923843                            1.782376      -1.220179       2.301333                    0.994519       3.750821      10.905607       0.453558       1.328535      -0.697942       0.013620      -0.028113      -0.032738       0.045251      -0.003198       0.002394       0.011470       0.012554       0.023485      -0.016580       0.003122       0.013458              2.006808       1.799584      -0.375688      -0.307886       2.090318       0.664371       2.130523          -0.000002
          116              H       2.914210      19.151634       3.217691       0.150263       1.271407 0.96486467E+01  0.99507755E+02                                 1.967239                            1.840139      -1.376816       2.251241                    0.993580       3.583595      10.364765       0.451283       1.316031      -0.702276      -0.019548      -0.010392      -0.027873       0.035596      -0.002849       0.004372       0.004546       0.011644       0.016787      -0.011112       0.001997       0.009116              2.020428       1.766598       0.101858       0.317921       1.924316       0.489948       2.370369          -0.000002
          117              H       2.851474       0.319282       6.521163       0.138230       0.951550 0.68070262E+01  0.65058352E+02                                 1.683273                            1.590720      -1.102991       2.374063                    0.996155       3.532181      10.198723       0.459726       1.393995      -0.684584      -0.016947       0.021650       0.015345       0.031486      -0.007283       0.003380       0.013074       0.009600       0.004551      -0.018324       0.006276       0.012049              1.730942       1.653842      -0.350703      -0.280441       1.834327       0.315635       1.704656          -0.000003
          118              H       4.918409      -0.320335       6.946417       0.095888       1.059505 0.78488122E+01  0.76776164E+02                                 1.722027                            1.641973      -0.960685       2.417178                    0.997899       3.548756       9.954699       0.486098       1.288130      -0.706947       0.009206       0.020347       0.041392       0.047032      -0.006791       0.003348       0.020019       0.003223       0.025132      -0.022728       0.000144       0.022584              1.736779       1.710933       0.092601       0.356572       1.535379       0.255749       1.964026          -0.000002
          119              H       5.644357      13.617417       9.266147       0.123848       0.975613 0.66076859E+01  0.62897923E+02                                 1.721817                            1.575820      -1.212845       2.310343                    0.995488       3.684707      10.735507       0.456587       1.409273      -0.680417      -0.026883       0.034812       0.001604       0.044013       0.001318       0.004531       0.001319      -0.003839      -0.045446      -0.016134       0.005927       0.010207              1.805796       1.868708      -0.531467      -0.165255       2.161769       0.265676       1.386912          -0.000002
          120              H       5.016995      11.339242       8.693059       0.118036       1.008311 0.72452874E+01  0.70682028E+02                                 1.754477                            1.644903      -1.517911       2.153205                    0.992548       3.967984      11.762365       0.448328       1.400414      -0.680448      -0.037702      -0.006935      -0.003433       0.038487      -0.003249       0.000473       0.008539       0.000205      -0.068977      -0.025036       0.009340       0.015695              1.799318       2.461864       0.355118       0.202438       1.553120       0.095825       1.382969          -0.000002
          121              H       8.907762      11.499410       9.058083       0.097567       1.115534 0.80977511E+01  0.79884906E+02                                 1.782793                            1.669374      -1.017361       2.388217                    0.997587       3.607759      10.185169       0.481096       1.290549      -0.706148       0.051527      -0.009041       0.004327       0.052492      -0.007641       0.001523       0.003622       0.008347      -0.068180      -0.023316       0.003240       0.020077              1.820332       2.508076      -0.168404       0.072513       1.482316       0.029133       1.470605          -0.000002
          122              H       6.533867       8.997843       8.897473       0.123544       0.927686 0.68946246E+01  0.66352543E+02                                 1.673978                            1.611397      -1.200375       2.311401                    0.994204       3.757668      11.020232       0.450644       1.412297      -0.679826      -0.020466      -0.018940       0.013967       0.031187       0.000264      -0.003337       0.002014       0.001121      -0.010381      -0.005553       0.001582       0.003971              1.703630       1.664799       0.330192      -0.309133       1.739665      -0.297447       1.706428          -0.000003
          123              H       8.027214       9.217020       8.474044       0.136342       0.963790 0.73046069E+01  0.69883980E+02                                 1.606370                            1.575569      -0.672393       2.571182                    0.999887       3.253882       8.902724       0.502361       1.274411      -0.711851       0.030262      -0.015602       0.003011       0.034180      -0.003345       0.004733       0.001765       0.001779      -0.033393      -0.012700       0.003276       0.009424              1.613496       1.956109      -0.239469       0.096698       1.504895      -0.012352       1.379483          -0.000002
          124              H       5.861693       7.505754       7.203759       0.114169       0.907139 0.65245403E+01  0.62102599E+02                                 1.656954                            1.577774      -1.292544       2.268426                    0.993539       3.798620      11.179812       0.449754       1.430774      -0.675745      -0.010193      -0.026661       0.022825       0.036547       0.009150       0.001280      -0.003726      -0.011811       0.021512      -0.014864       0.004793       0.010072              1.704034       1.423058       0.193490      -0.172337       1.872542      -0.399502       1.816501          -0.000003
          125              H       5.419179       7.040004       4.984410       0.105989       1.026510 0.75500737E+01  0.74068734E+02                                 1.751853                            1.659422      -1.354860       2.226771                    0.993292       3.882062      11.363895       0.456487       1.367709      -0.687708      -0.014451      -0.028439      -0.005982       0.032456       0.006140       0.003131       0.003020      -0.007979       0.023543      -0.011342       0.000953       0.010388              1.782297       1.619941       0.451488       0.055007       2.181377       0.093130       1.545571          -0.000003
          126              H       6.974141      10.582661       3.958691       0.116779       0.918681 0.67178770E+01  0.64214800E+02                                 1.654429                            1.589165      -1.238348       2.297354                    0.994146       3.720145      10.863119       0.454533       1.409735      -0.680329       0.008262       0.026422      -0.024786       0.037159       0.006450       0.002796      -0.000472      -0.021855       0.028657      -0.017757       0.007873       0.009884              1.671406       1.457304       0.122200      -0.106995       1.673305      -0.366396       1.883608          -0.000003
          127              H       7.435701      11.042089       6.130587       0.110183       1.043708 0.80410788E+01  0.79842915E+02                                 1.754820                            1.702727      -1.241396       2.288248                    0.994194       3.763429      10.950483       0.456223       1.352094      -0.692234       0.014009       0.032285       0.003308       0.035349       0.005013       0.003799      -0.001566      -0.025466       0.007618      -0.015836       0.003348       0.012488              1.758554       1.644861       0.383233       0.077962       2.028985       0.225993       1.601817          -0.000002
          128              H       5.345240       7.694373       2.686580       0.122168       0.973778 0.73431416E+01  0.70605032E+02                                 1.637009                            1.593641      -0.730062       2.536839                    0.999381       3.379204       9.381104       0.491159       1.296971      -0.706126      -0.022082      -0.022909       0.001619       0.031860       0.003081      -0.003274       0.002713       0.006578      -0.023492      -0.009604       0.000903       0.008701              1.648247       1.744853       0.379820       0.052234       1.677735       0.030180       1.522154          -0.000005
          129              H       5.578260       9.204375       2.330682       0.127379       0.990789 0.74788045E+01  0.73355624E+02                                 1.743491                            1.674182      -1.262548       2.288332                    0.992890       3.763121      11.093430       0.444325       1.405414      -0.681560      -0.014492       0.027985      -0.010014       0.033067      -0.002690      -0.003658      -0.003651       0.003287      -0.019706      -0.009313       0.002667       0.006646              1.778544       1.658825      -0.303161       0.243256       1.812014      -0.303602       1.864793          -0.000005
          130              H       7.635112       6.161189       2.677455       0.125793       1.000151 0.70423656E+01  0.67487641E+02                                 1.692370                            1.583937      -1.027340       2.393780                    0.998111       3.538136      10.036734       0.478423       1.335944      -0.695945      -0.001372      -0.037832       0.016651       0.041357      -0.010865      -0.012566      -0.006233      -0.012178      -0.040976      -0.024214       0.004892       0.019322              1.727603       1.474810       0.247331      -0.212531       1.992212      -0.498303       1.715786          -0.000003
          131              H       9.644913       6.396171       1.350591       0.121572       1.007937 0.69160602E+01  0.66405768E+02                                 1.745265                            1.601303      -1.228432       2.306860                    0.995144       3.646923      10.576255       0.458817       1.390336      -0.684599       0.028221      -0.032918      -0.006868       0.043900      -0.001882      -0.009310      -0.005525      -0.004188      -0.035989      -0.017601       0.007957       0.009644              1.800315       2.033105      -0.596451      -0.195708       1.855154       0.150782       1.512684          -0.000002
          132              H       7.696728       9.772338       1.142527       0.108730       0.967939 0.68854297E+01  0.66550188E+02                                 1.734470                            1.623840      -1.464679       2.179290                    0.993705       3.971539      11.850935       0.441267       1.436106      -0.673855      -0.010616       0.045976      -0.018993       0.050865      -0.006437      -0.008246      -0.008556      -0.008594      -0.011115      -0.016391       0.005047       0.011344              1.754895       1.522632      -0.155901       0.055348       2.171209      -0.267013       1.570843          -0.000002
          133              C      10.026596      11.896668       0.240916       0.549916      21.916502 0.26499450E+03  0.55856942E+04                                 7.217269                            5.795020      -0.058993       2.026251                    0.999514      23.284287      66.478018       0.611451       0.475230      -1.014708       0.010933      -0.047095      -0.005542       0.048664       0.017599      -0.041500      -0.039987       0.028344       0.158347      -0.055517      -0.032322       0.087839              7.775831       8.541501      -0.847814       0.658204       9.073369       1.964276       5.712623          -0.000013
          134              C       7.314373      13.010466       0.702672       0.594590      22.046142 0.26253112E+03  0.55409767E+04                                 7.370786                            5.847086      -0.331525       1.932684                    0.999153      23.481522      67.886375       0.594253       0.488348      -1.004166      -0.023650      -0.036991      -0.012862       0.045750      -0.049188      -0.029493       0.047586      -0.042638      -0.101043      -0.058139      -0.036687       0.094826              8.247007       9.977300       2.276229       1.537402       6.697029      -1.201955       8.066692          -0.000022
          135              C       9.846229      13.330801       0.636968      -0.039939      36.952629 0.47246172E+03  0.11323509E+05                                 9.704286                            7.338096      -0.054681       1.985368                    0.998980      28.218347      81.496929       0.597944       0.427397      -1.058931      -0.013132       0.036508       0.009057       0.039841      -0.002848       0.012886      -0.008747       0.019997       0.021873      -0.016990      -0.004696       0.021686             10.901840      13.894183      -0.979570      -1.065945      12.488766       2.602919       6.322569          -0.000026
          136              C       8.552294      13.832379       0.848682      -0.100133      40.868157 0.51539195E+03  0.12626621E+05                                10.357503                            7.658950      -0.195620       1.926152                    0.998974      29.389199      85.874983       0.585766       0.426808      -1.059071       0.032972      -0.014543      -0.012404       0.038112       0.002377       0.010856      -0.029387      -0.003513       0.145379      -0.036658      -0.023427       0.060085             11.958844      17.381777      -0.558762      -0.621166      12.341127       2.089502       6.153627           0.000036
          137              C       8.429062      15.176945       1.210056       0.121505      35.591882 0.41160735E+03  0.95393050E+04                                 9.549250                            6.904412      -0.033658       2.000242                    0.999709      26.565677      75.668367       0.608514       0.434312      -1.053744      -0.047272       0.022446      -0.003189       0.052428      -0.034429      -0.014920      -0.003751       0.065015      -0.068051      -0.041159      -0.019347       0.060506             11.098363      16.964740      -1.866557      -0.879239      10.798920       1.759825       5.531428          -0.000033
          138              C       9.524706      15.979891       1.348766      -0.172709      31.306904 0.41645048E+03  0.96769552E+04                                 8.524414                            6.751291       0.313094       2.068058                    0.999846      29.310132      83.514717       0.642228       0.410432      -1.069063       0.035222      -0.002853      -0.012931       0.037629      -0.001061       0.007095       0.007789      -0.056719      -0.013888      -0.028368      -0.003951       0.032320              9.229031      13.494863      -0.086193      -0.373918       8.856764       1.495556       5.335465           0.000030
          139              C      10.776070      15.477260       1.109675      -0.069675      28.959601 0.38357296E+03  0.87617657E+04                                 8.229637                            6.567723       0.199451       2.055421                    0.999706      28.000322      79.998664       0.635842       0.421709      -1.058189      -0.027888      -0.008141      -0.001042       0.029071       0.003643       0.006365       0.008382      -0.000943      -0.060357      -0.023128       0.006400       0.016728              8.820800      11.594168      -0.278609      -0.620297       9.443257       1.649551       5.424975          -0.000026
          140              C      10.937391      14.164306       0.795753      -0.108290      31.039640 0.44028474E+03  0.10456085E+05                                 8.751155                            7.146639      -0.036703       1.967029                    0.999192      29.692644      87.758145       0.592883       0.435012      -1.045372      -0.017056       0.007497       0.009924       0.021109      -0.006693       0.002700      -0.007503       0.037635       0.006356      -0.022976       0.003127       0.019849              9.313304      11.537584       0.113146      -0.523673      10.534279       1.968893       5.868050           0.000028
          141              C       6.493201      16.418245       0.480007       0.024332      28.395988 0.36719132E+03  0.83258742E+04                                 8.247137                            6.501686       0.112529       2.037196                    0.999045      27.488016      79.152837       0.625717       0.431709      -1.048302      -0.002684      -0.034813       0.028527       0.045088       0.004500       0.000690      -0.024894      -0.006200       0.087126      -0.025645      -0.015274       0.040919              9.060393      10.688167      -2.613724      -0.525875       6.496001      -2.363447       9.997011          -0.000027
          142              C       5.172379      16.826040       0.624192      -0.277723      35.795992 0.50162492E+03  0.12276794E+05                                 9.508195                            7.532985      -0.031947       1.947401                    0.999044      31.719684      94.392844       0.589948       0.424215      -1.054607      -0.010425      -0.004457      -0.016561       0.020070      -0.023662       0.014787      -0.003200      -0.004727      -0.037986      -0.025296      -0.008202       0.033498             10.481550      12.355252      -2.040950      -2.670099       6.689053      -1.608104      12.400345           0.000028
          143              C       4.404980      16.509920       1.759418       0.416525      24.844885 0.30136947E+03  0.65125683E+04                                 7.725991                            6.084480      -0.126227       2.003711                    0.999447      23.656053      66.782875       0.615282       0.460658      -1.030090      -0.040194       0.006555       0.004366       0.040958       0.016793       0.010692       0.023396      -0.099048       0.020981      -0.056578      -0.003839       0.060417              8.467114      10.909927      -1.978033      -1.705397       5.559381      -0.841290       8.932033          -0.000009
          144              C       5.132048      15.794434       2.728558      -0.276106      34.444971 0.49213445E+03  0.11974812E+05                                 9.218536                            7.456029       0.027081       1.969510                    0.999182      31.260131      92.444293       0.594235       0.423607      -1.056072      -0.011244      -0.001484       0.003796       0.011960       0.007773      -0.019110       0.010439       0.011755       0.025483      -0.025151       0.000377       0.024775             10.030097      12.665738      -2.819800      -1.921663       7.127400      -0.927592      10.297153           0.000017
          145              C       6.377811      15.407713       2.533270       0.009731      28.246898 0.36130263E+03  0.81450785E+04                                 8.138232                            6.407122       0.265559       2.079557                    0.999860      27.412283      78.259264       0.637670       0.426075      -1.053587       0.002992       0.013977      -0.054393       0.056240      -0.000130       0.006927      -0.023907      -0.025560       0.129572      -0.035194      -0.017801       0.052995              9.081440      12.052563      -2.389129      -2.945219       5.887409      -0.598627       9.304346          -0.000018
          146              C       8.100817      -1.467853      15.752633      -0.034045      29.982798 0.40035094E+03  0.92823612E+04                                 8.542376                            6.778707       0.036906       1.996974                    0.999305      28.673145      83.675008       0.613768       0.430412      -1.048383       0.067855       0.003010       0.024312       0.072142      -0.006835      -0.007812       0.011956       0.035855      -0.046801      -0.025202      -0.004080       0.029282              9.646053      10.648446      -0.502819      -1.053204       4.705403       1.992635      13.584310           0.000010
          147              C       7.747926      -1.819800      14.507900      -0.130336      30.265191 0.42787614E+03  0.10064582E+05                                 8.535468                            6.971933       0.092131       2.009601                    0.998236      29.431096      85.886242       0.611236       0.426010      -1.053405       0.037406      -0.017813      -0.034240       0.053748      -0.011932      -0.021832       0.019975       0.095307       0.049977      -0.061513       0.005083       0.056430              9.407739      12.142208      -0.178890       1.366662       4.540673       1.357427      11.540337          -0.000008
          148              C       9.882078      -1.942034      14.697712       0.076818      24.965839 0.31865221E+03  0.69554989E+04                                 7.443587                            5.976976       0.476461       2.168646                    0.999774      25.947975      72.688414       0.667448       0.420414      -1.058027      -0.037642       0.006689       0.029466       0.048269      -0.004252      -0.010774      -0.009887       0.022556      -0.085580      -0.033620       0.005778       0.027842              8.271478      10.460015      -0.566326       0.976513       4.286734       1.096294      10.067685          -0.000018
          149              C       8.985846      -2.454149      12.419959      -0.156144      27.110693 0.39230083E+03  0.90313405E+04                                 7.939142                            6.644312      -0.095426       1.987412                    0.996723      28.183804      81.415260       0.630465       0.422000      -1.055704      -0.017083       0.049765       0.045803       0.069759      -0.005836      -0.005432       0.033486       0.013506       0.146139      -0.043808      -0.017730       0.061538              8.715838       6.191594      -0.249512       0.473280       7.932368      -0.590494      12.023553          -0.000000
          150              C       8.616150      -1.332975      11.521999       0.107183      29.590691 0.41987975E+03  0.97753449E+04                                 8.466022                            6.967589       0.016583       2.025475                    0.999607      26.326330      75.051617       0.606775       0.433582      -1.054641       0.011521      -0.029167       0.020262       0.037336      -0.015100       0.008646      -0.033211      -0.051329       0.022110      -0.033469      -0.018832       0.052301              9.146407       5.708709       0.329293       2.360298      10.615097      -2.056313      11.115413           0.000096
          151              C       7.973104      -1.612215      10.304642      -0.139128      31.544749 0.47284751E+03  0.11407940E+05                                 8.814201                            7.390967      -0.074074       1.957394                    0.997375      30.001801      88.773576       0.586013       0.433224      -1.048611      -0.005654       0.026952      -0.032564       0.042648      -0.009769      -0.008674       0.003973       0.000124      -0.066516      -0.024368       0.001704       0.022664              9.469699       6.472109       0.870869       2.569766      10.795728      -0.814734      11.141260          -0.000086
          152              C       7.698633      -0.593253       9.397556      -0.146157      31.682443 0.45644233E+03  0.10911927E+05                                 8.778204                            7.206086       0.047841       1.988552                    0.998698      30.071322      88.482389       0.600546       0.426623      -1.052975       0.004830      -0.036927       0.029094       0.047258      -0.004142      -0.002395      -0.002453       0.034847       0.032301      -0.023508       0.009529       0.013979              9.546714       6.236200       1.537618       1.949135      13.082503      -1.227273       9.321438           0.000073
          153              C       8.031359       0.717594       9.682275       0.094916      30.785426 0.40716371E+03  0.93724178E+04                                 8.596856                            6.767129       0.156104       2.065745                    0.999359      26.039697      72.939705       0.630888       0.421766      -1.065835      -0.002018       0.029364      -0.020708       0.035988      -0.014251       0.014773      -0.037478      -0.032042       0.013729      -0.029096      -0.023706       0.052802              9.836749       5.632437       1.140493       1.317201      13.640844      -3.521070      10.236965          -0.000065
          154              C       8.630714       0.984188      10.925184      -0.155605      31.016034 0.47183329E+03  0.11388138E+05                                 8.694671                            7.371756      -0.078116       1.945719                    0.998455      30.470727      90.458892       0.587567       0.431901      -1.048420       0.009194      -0.026286       0.015118       0.031687       0.006301      -0.006980       0.006943      -0.031561      -0.022966      -0.019291      -0.002622       0.021913              9.160091       6.105272       0.006370       2.085983      10.930007      -2.339345      10.444992           0.000075
          155              C       8.909666      -0.003161      11.814019      -0.155424      30.043109 0.45836067E+03  0.11000990E+05                                 8.504784                            7.259222      -0.130707       1.927210                    0.998410      30.615122      91.114896       0.591940       0.431126      -1.047188      -0.007125       0.026469      -0.021262       0.034691      -0.001642       0.009828       0.013527       0.006325       0.036681      -0.018251      -0.003307       0.021558              8.921392       5.924614       0.564626       1.819264      11.239265      -2.086485       9.600299          -0.000074
          156              C       7.834188       1.815585       8.689409      -0.161026      28.458376 0.39707754E+03  0.91873707E+04                                 8.266925                            6.715420      -0.236973       1.937006                    0.996458      28.612035      83.403572       0.621567       0.425895      -1.051176       0.071264      -0.014166      -0.003398       0.072738       0.025188      -0.024845       0.015378       0.055165      -0.031509      -0.048042      -0.000487       0.048530              9.466880       9.116024       0.695630      -1.002455      10.726222      -3.583524       8.558393           0.000009
          157              C       9.762207       1.550044       7.094252      -0.128116      28.224428 0.40212746E+03  0.92891350E+04                                 8.053588                            6.698497       0.391088       2.108769                    0.999256      28.736128      82.400380       0.633683       0.418429      -1.060894      -0.032177       0.012822       0.027849       0.044445       0.007341      -0.044083       0.044890      -0.007434       0.028772      -0.065208       0.002503       0.062705              8.598203       9.032900       2.436941      -1.733382      10.050501       1.492532       6.711207          -0.000005
          158              C      10.871294       2.246563       6.851510      -0.030885      28.205638 0.38679767E+03  0.88847741E+04                                 8.168683                            6.637944       0.179453       2.044454                    0.999614      28.353699      82.162008       0.624207       0.427184      -1.051122       0.012114       0.065857       0.023327       0.070909       0.003311      -0.009292       0.026833      -0.013550       0.006854      -0.027219      -0.004039       0.031258              8.827942      10.580574       1.469113      -3.589864       8.116278       0.747387       7.786973           0.000007
          159              C       9.810380       3.272901       8.391914       0.086447      24.958445 0.33627477E+03  0.74735769E+04                                 7.615057                            6.268835       0.191776       2.084091                    0.998363      26.350474      75.600445       0.628871       0.438239      -1.042341       0.018632      -0.011452      -0.043790       0.048947      -0.009702       0.004042      -0.002327      -0.037523       0.029997      -0.026436       0.008894       0.017543              8.254450       8.803942       1.785794      -1.773209       9.409183       1.287976       6.550226          -0.000020
          160              C       6.292333       4.797655       7.827951       0.552250      21.892292 0.26465089E+03  0.55768728E+04                                 7.213752                            5.792482      -0.056379       2.027299                    0.999507      23.268843      66.433501       0.611366       0.475431      -1.014559       0.010187       0.018573       0.045075       0.049804      -0.045778       0.005665      -0.019896      -0.074497      -0.154857      -0.055129      -0.032685       0.087814              7.771917       8.537299       0.993007       0.405103       4.849439       0.472663       9.929013          -0.000012
          161              C       3.580111       4.640649       6.632496       0.594729      22.030269 0.26228670E+03  0.55345874E+04                                 7.367254                            5.844266      -0.324364       1.935020                    0.999139      23.473673      67.858477       0.594405       0.488332      -1.004164      -0.023544       0.007594       0.038652       0.045891      -0.000283       0.057335       0.006575       0.052041       0.185070      -0.057695      -0.037223       0.094918              8.242940       9.972361       0.193396      -2.738104       8.760922       0.007542       5.995536          -0.000021
          162              C       6.111966       4.423580       6.387929      -0.040119      36.917583 0.47200680E+03  0.11308663E+05                                 9.693682                            7.331349      -0.042487       1.989218                    0.999026      28.201381      81.405074       0.598677       0.427023      -1.059277      -0.012631      -0.010603      -0.036581       0.040127       0.013310      -0.004283      -0.004943      -0.001978      -0.048631      -0.017317      -0.005238       0.022554             10.888787      13.874058      -0.433166       1.378828       5.604463       1.367469      13.187841          -0.000026
          163              C       4.818031       4.356140       5.847693      -0.099727      40.871780 0.51551950E+03  0.12631138E+05                                10.359895                            7.661657      -0.199958       1.924685                    0.998944      29.393174      85.904908       0.585433       0.427004      -1.058898       0.032924      -0.003099       0.018609       0.037946       0.007866      -0.009744      -0.015766      -0.082987      -0.088413      -0.038507      -0.021568       0.060075             11.960560      17.385015      -0.260660       0.789582       5.892522       1.634548      12.604143           0.000037
          164              C       4.694799       3.996817       4.502577       0.119727      35.624034 0.41220830E+03  0.95560606E+04                                 9.552381                            6.908156      -0.032300       2.000423                    0.999718      26.579024      75.700594       0.608562       0.434149      -1.053915      -0.046425      -0.013916      -0.017475       0.051520       0.003742       0.036564       0.002581       0.062142      -0.070220      -0.039666      -0.019586       0.059253             11.100857      16.968761       0.170707       2.055802       5.326137       1.400833      11.007674          -0.000033
          165              C       5.790443       3.715470       3.737851      -0.171378      31.279846 0.41604066E+03  0.96657190E+04                                 8.522890                            6.751434       0.311976       2.068238                    0.999851      29.293043      83.477410       0.641682       0.410854      -1.068715       0.036526      -0.010110       0.008562       0.038854       0.006166      -0.002113       0.010863      -0.022917       0.084253      -0.027482      -0.004061       0.031543              9.226119      13.488273      -0.280713       0.261302       4.920700       0.776659       9.269383           0.000029
          166              C       7.041807       3.759726       4.292688      -0.072476      29.052267 0.38523133E+03  0.88104205E+04                                 8.252125                            6.587013       0.200673       2.055142                    0.999724      28.058286      80.251343       0.634080       0.422364      -1.057626      -0.029479       0.003769       0.008405       0.030884       0.003640      -0.005455       0.009006       0.028138       0.029917      -0.022428       0.006811       0.015617              8.843885      11.622994      -0.397876       0.555499       5.014891       0.916230       9.893770          -0.000025
          167              C       7.203129       4.144340       5.586700      -0.107361      31.030719 0.44013560E+03  0.10452808E+05                                 8.755526                            7.151547      -0.041501       1.965707                    0.999226      29.687948      87.776948       0.591854       0.435757      -1.044810      -0.017306       0.004295      -0.012117       0.021558       0.005309       0.002349      -0.005580       0.014629      -0.062277      -0.022304       0.002880       0.019424              9.316909      11.538698      -0.510891       0.162162       5.332757       1.036392      11.079273           0.000028
          168              C       2.758938       2.743926       3.792605       0.021289      28.479958 0.36858299E+03  0.83655697E+04                                 8.266675                            6.517828       0.110368       2.035867                    0.998982      27.532365      79.326345       0.624373       0.432217      -1.047964      -0.003874       0.042050       0.015280       0.044908      -0.001676      -0.004265      -0.005049      -0.058595      -0.068754      -0.025752      -0.015432       0.041185              9.081338      10.714608       0.855998       2.533796      11.192044      -0.334300       5.337363          -0.000024
          169              C       1.438116       2.664896       3.367351      -0.276897      35.736388 0.50062812E+03  0.12245436E+05                                 9.493084                            7.521620      -0.089859       1.932972                    0.999317      31.696562      94.275307       0.590892       0.423778      -1.054954      -0.010785      -0.012830       0.012042       0.020639       0.024075       0.013291       0.010111       0.007929       0.003086      -0.024953      -0.007723       0.032676             10.463854      12.330542      -1.288537       3.095197      12.348143      -1.665777       6.712876           0.000025
          170              C       0.670718       3.806091       3.073506       0.416453      24.861994 0.30164515E+03  0.65204815E+04                                 7.732226                            6.089414      -0.125433       2.003480                    0.999441      23.666546      66.838099       0.614663       0.460984      -1.029835      -0.041494       0.000032      -0.008000       0.042258       0.000767      -0.019236       0.005028      -0.048108       0.170259      -0.055771      -0.004633       0.060403              8.473497      10.916943      -0.487791       2.567703       8.825164      -1.040626       5.678385          -0.000009
          171              C       1.397786       5.003134       3.208566      -0.272985      34.345702 0.49031703E+03  0.11919178E+05                                 9.199448                            7.440787       0.031908       1.971567                    0.999196      31.203852      92.224073       0.595038       0.423440      -1.056210      -0.009548       0.002314       0.000145       0.009826      -0.021360       0.003767      -0.012923       0.007813       0.010173      -0.025563      -0.000303       0.025867             10.008309      12.636749      -0.251179       3.393924      10.287512      -0.905064       7.100667           0.000018
          172              C       2.643548       5.027370       3.641120       0.003606      28.431365 0.36432291E+03  0.82305785E+04                                 8.173370                            6.434240       0.262677       2.077106                    0.999872      27.523625      78.669784       0.636243       0.426127      -1.053516       0.003096      -0.052926       0.014499       0.054963       0.005201      -0.004834      -0.010582      -0.087549      -0.047183      -0.037098      -0.016549       0.053648              9.121207      12.109619      -1.363836       3.561416       9.001492      -1.186667       6.252508          -0.000018
          173              C       4.366554       3.838757      11.646107      -0.032047      29.917742 0.39916701E+03  0.92478113E+04                                 8.530083                            6.768753       0.040555       1.998942                    0.999384      28.628486      83.505261       0.614226       0.430421      -1.048405       0.070060       0.019535      -0.015119       0.074287      -0.003881       0.009999      -0.003985       0.050368      -0.004503      -0.025207      -0.004435       0.029642              9.632374      10.630469      -0.662783       0.963471       9.625747      -4.835377       8.640905           0.000009
          174              C       4.013663       2.936759      12.573270      -0.128107      30.195036 0.42647005E+03  0.10022414E+05                                 8.519362                            6.958740       0.100327       2.012429                    0.998241      29.385920      85.692014       0.612094       0.425798      -1.053624       0.037369      -0.020521       0.032789       0.053784      -0.013066       0.022554      -0.041115       0.059022      -0.061943      -0.061552       0.003961       0.057591              9.389747      12.120747       1.269888      -0.527005       8.596567      -3.701015       7.451926          -0.000007
          175              C       6.147815       3.162259      12.584220       0.078850      24.942226 0.31825506E+03  0.69451699E+04                                 7.440165                            5.974316       0.471664       2.167406                    0.999776      25.938538      72.670567       0.667369       0.420564      -1.057856      -0.037697       0.022358      -0.020825       0.048525      -0.006353       0.007856       0.018116       0.036978      -0.040508      -0.032514       0.005488       0.027026              8.267921      10.451105       1.130412      -0.000298       7.672240      -3.051737       6.680420          -0.000017
          176              C       5.251583       1.445724      14.166602      -0.152380      26.994852 0.39002247E+03  0.89655617E+04                                 7.915372                            6.623036      -0.089736       1.990153                    0.996671      28.105586      81.121275       0.631775       0.421751      -1.055890      -0.017041       0.013429      -0.065986       0.069461      -0.002264       0.008301      -0.051033      -0.016204       0.055068      -0.043795      -0.017577       0.061372              8.690599       6.178913       0.531254      -0.020559      11.471931      -1.472309       8.420954           0.000000
          177              C       4.881888       0.107481      13.644617       0.106578      29.631146 0.42056833E+03  0.97956721E+04                                 8.474006                            6.973521       0.014346       2.024410                    0.999627      26.350384      75.143791       0.606470       0.433610      -1.054593       0.011684       0.031520       0.014102       0.036454       0.014711       0.009541       0.023639      -0.066392      -0.025131      -0.033322      -0.017807       0.051130              9.155996       5.713998       1.882780      -1.466663      12.787552       0.810049       8.966438           0.000092
          178              C       4.238841      -0.807161      14.495124      -0.137347      31.492808 0.47180382E+03  0.11377325E+05                                 8.808066                            7.385905      -0.079790       1.956285                    0.997328      29.973526      88.690435       0.585801       0.433588      -1.048312      -0.005756      -0.041849      -0.006890       0.042802      -0.003292       0.012340       0.013353       0.028329       0.020784      -0.025389       0.002969       0.022420              9.463215       6.468575       1.788937      -2.038629      11.750280       0.256232      10.170790          -0.000082
          179              C       3.964370      -2.102201      14.066220      -0.144819      31.665210 0.45613116E+03  0.10903884E+05                                 8.780080                            7.208235       0.040353       1.986388                    0.998684      30.063093      88.488982       0.599812       0.427169      -1.052518       0.003521       0.042463       0.017864       0.046202      -0.000144       0.004735      -0.013846       0.005369      -0.045716      -0.022807       0.009073       0.013734              9.548200       6.238444       0.920852      -2.306543      11.326247       2.239923      11.079910           0.000070
          180              C       4.297096      -2.511051      12.788634       0.094464      30.793645 0.40737357E+03  0.93781163E+04                                 8.596706                            6.767861       0.156803       2.065869                    0.999308      26.045588      72.950936       0.631018       0.421640      -1.065954      -0.001697      -0.032445      -0.015256       0.035893       0.021637       0.004702       0.022901      -0.056935      -0.060151      -0.029420      -0.023728       0.053148              9.835665       5.632993       0.572804      -1.645772      14.135855       3.231189       9.738149          -0.000062
          181              C       4.896452      -1.567958      11.936302      -0.154912      31.002481 0.47153349E+03  0.11379417E+05                                 8.692457                            7.369417      -0.081535       1.944818                    0.998334      30.465258      90.445159       0.587643       0.431902      -1.048390       0.008458       0.027504       0.015676       0.032768      -0.010414      -0.001050       0.008909      -0.005323       0.058000      -0.020986      -0.001591       0.022578              9.157865       6.103993       1.802320      -1.048873      12.587181       1.379958       8.782420           0.000072
          182              C       5.175404      -0.304529      12.346954      -0.158757      30.148127 0.46051686E+03  0.11065487E+05                                 8.521808                            7.274287      -0.135910       1.924792                    0.998459      30.689864      91.383816       0.591581       0.430890      -1.047353      -0.005938      -0.031095      -0.012629       0.034083       0.008579      -0.003326      -0.015946       0.002874       0.022332      -0.017942      -0.002908       0.020850              8.939100       5.935866       1.294389      -1.400348      11.842941       1.759217       9.038494          -0.000071
          183              C       4.099925      -3.919894      12.334179      -0.159451      28.377808 0.39573353E+03  0.91478914E+04                                 8.249314                            6.702468      -0.224109       1.941416                    0.996509      28.558118      83.189744       0.622429       0.425694      -1.051372       0.072067       0.003531       0.013673       0.073438      -0.033636      -0.008607      -0.013008       0.059655      -0.020087      -0.047434      -0.000990       0.048424              9.444792       9.096964      -1.209059      -0.102064      12.170784       2.719566       7.066628           0.000008
          184              C       6.027944      -5.168570      13.361723      -0.125768      28.172587 0.40112248E+03  0.92608503E+04                                 8.045256                            6.691165       0.386126       2.107982                    0.999237      28.705128      82.310018       0.633832       0.418560      -1.060728      -0.032350       0.016259      -0.025627       0.044358      -0.042410       0.015877      -0.027094       0.024418       0.123202      -0.066161       0.002820       0.063342              8.589004       9.019011      -2.713858      -1.243326       6.245043       0.698888      10.502959          -0.000006
          185              C       7.137032      -5.727050      12.879890      -0.034013      28.341356 0.38927729E+03  0.89579992E+04                                 8.203365                            6.668093       0.171754       2.040989                    0.999615      28.441852      82.551725       0.621411       0.428327      -1.050188       0.013388      -0.012921      -0.068304       0.070793      -0.009736       0.001917      -0.011268       0.011335       0.081575      -0.026373      -0.003855       0.030229              8.864760      10.622294      -3.858224       0.517108       7.252196      -0.225571       8.719790           0.000008
          186              C       6.076117      -4.906190      11.220854       0.085201      24.990057 0.33680354E+03  0.74882030E+04                                 7.621208                            6.273679       0.190377       2.083028                    0.998408      26.370297      75.669653       0.628646       0.438227      -1.042357       0.016565      -0.031371       0.030810       0.046987       0.008017       0.007286       0.002327      -0.037234       0.033558      -0.027036       0.009643       0.017392              8.260552       8.808988      -2.429665      -0.658425       6.152873       0.593456       9.819796          -0.000020
          187              C       2.557958      14.917726      10.182359       0.551362      21.899809 0.26474545E+03  0.55787575E+04                                 7.210951                            5.790265      -0.054757       2.027871                    0.999544      23.272041      66.418418       0.612065       0.474897      -1.014954       0.010669       0.029265      -0.038703       0.049681       0.027009       0.037024       0.060065      -0.006864       0.051226      -0.055420      -0.032581       0.088001              7.768686       8.533803      -0.146121      -1.061767       8.245983      -2.434764       6.526271          -0.000012
          188              C      11.048636      13.960935      10.916058       0.594137      22.059168 0.26272417E+03  0.55459540E+04                                 7.372433                            5.848313      -0.322953       1.935101                    0.999196      23.491454      67.915963       0.594343       0.488194      -1.004266      -0.024196       0.029670      -0.024741       0.045584       0.049920      -0.027514      -0.053980      -0.031552      -0.065461      -0.057381      -0.036879       0.094260              8.248753       9.979456      -2.469864       1.202685       6.684757       1.194327       8.082047          -0.000021
          189              C       2.377591      13.857669      11.226329      -0.039758      36.951554 0.47246193E+03  0.11324386E+05                                 9.706897                            7.340492      -0.052230       1.985979                    0.999053      28.218694      81.521542       0.597508       0.427676      -1.058677      -0.012118      -0.026298       0.027163       0.039702      -0.009726      -0.008948       0.012737       0.012138      -0.004432      -0.016429      -0.004936       0.021365             10.903832      13.892760       1.413412      -0.315410      10.122487      -3.973647       8.696248          -0.000023
          190              C       1.083657      13.423530      11.554851      -0.098301      40.762755 0.51385681E+03  0.12579304E+05                                10.340356                            7.648124      -0.195741       1.926620                    0.998988      29.339146      85.688498       0.586128       0.426873      -1.059058       0.032866       0.018133      -0.006289       0.038060      -0.011146      -0.003039       0.044624      -0.030720       0.062246      -0.036754      -0.022494       0.059248             11.937212      17.347612       0.813999      -0.170148       9.494066      -3.716779       8.969959           0.000034
          191              C       0.960425      12.438288      12.538592       0.120498      35.615279 0.41201010E+03  0.95506321E+04                                 9.551984                            6.907320      -0.032436       2.000457                    0.999640      26.574774      75.693334       0.608470       0.434253      -1.053817      -0.047303      -0.009279       0.021177       0.052651       0.030857      -0.021777      -0.000035       0.068046      -0.056725      -0.040094      -0.020529       0.060623             11.100509      16.967084       1.696348      -1.177531       8.374582      -3.161065       7.959861          -0.000030
          192              C       2.056068      11.916689      13.164609      -0.172701      31.336239 0.41700571E+03  0.96938661E+04                                 8.535781                            6.762114       0.301370       2.064760                    0.999836      29.318888      83.578942       0.640762       0.411201      -1.068477       0.034264       0.011281       0.004904       0.036406      -0.005900      -0.004648      -0.019893      -0.037317       0.042513      -0.028378      -0.004437       0.032815              9.240258      13.516416       0.366031       0.114165       7.517429      -2.271018       6.686928           0.000026
          193              C       3.307432      12.375064      12.848863      -0.065543      28.845114 0.38160436E+03  0.87055890E+04                                 8.208589                            6.551536       0.202952       2.057827                    0.999706      27.927275      79.738555       0.636527       0.421798      -1.058134      -0.027170       0.003934      -0.005969       0.028095      -0.007284       0.000179      -0.018133       0.016932      -0.014945      -0.024369       0.007008       0.017361              8.797554      11.564203       0.668558       0.075042       7.835733      -2.556683       6.992726          -0.000022
          194              C       3.468754      13.303404      11.868772      -0.110011      31.116762 0.44182684E+03  0.10501954E+05                                 8.767664                            7.162564      -0.035333       1.966622                    0.999200      29.735354      87.925021       0.591796       0.435428      -1.045115      -0.017380      -0.011803       0.001431       0.021058       0.000685      -0.006434       0.012814       0.028461      -0.022899      -0.022493       0.002713       0.019780              9.329087      11.549778       0.392044       0.365663       8.758642      -3.011415       7.678840           0.000025
          195              C      10.227463      12.449879      13.978614       0.022265      28.488704 0.36877040E+03  0.83713973E+04                                 8.269040                            6.519320       0.107802       2.035209                    0.999084      27.539666      79.370644       0.624287       0.432195      -1.047914      -0.003733      -0.008550      -0.045634       0.046578      -0.003380       0.003495       0.029261      -0.015343       0.061770      -0.025506      -0.014973       0.040479              9.084132      10.718052       1.767215      -2.008624       7.092852       2.702956       9.441492          -0.000028
          196              C       8.906642      12.121114      14.259683      -0.277766      35.830124 0.50228942E+03  0.12297598E+05                                 9.515091                            7.538965      -0.093448       1.931209                    0.999323      31.742401      94.489717       0.589575       0.424327      -1.054497      -0.010351       0.016894       0.004087       0.020230      -0.000768      -0.026394      -0.008077       0.012422       0.017112      -0.024425      -0.007230       0.031655             10.488631      12.363429       3.337347      -0.429968       9.588492       3.278942       9.513972           0.000028
          197              C       8.139243      11.296039      13.418301       0.414484      24.882883 0.30194662E+03  0.65278741E+04                                 7.731891                            6.088990      -0.124261       2.004120                    0.999430      23.679104      66.852818       0.615280       0.460460      -1.030247      -0.039624      -0.006220       0.003895       0.040298      -0.018800       0.009882      -0.028886      -0.089358       0.045982      -0.056390      -0.004562       0.060952              8.473391      10.917680       2.467954      -0.861173       7.366138       1.882725       7.136355          -0.000009
          198              C       8.866311      10.814482      12.314102      -0.273301      34.329486 0.49002904E+03  0.11910178E+05                                 9.195838                            7.437651       0.036474       1.972985                    0.999209      31.193216      92.178584       0.595290       0.423332      -1.056299      -0.011121      -0.002095      -0.002605       0.011612       0.013583       0.016599       0.003146      -0.010814      -0.043594      -0.025452      -0.000376       0.025828             10.004802      12.630507       3.064872      -1.475455       8.679834       1.835017       8.704064           0.000017
          199              C      10.112074      11.176967      12.076836       0.008574      28.319824 0.36251234E+03  0.81794707E+04                                 8.153872                            6.419418       0.264274       2.078713                    0.999847      27.455030      78.424491       0.636801       0.426285      -1.053420       0.004370       0.039663       0.037769       0.054943      -0.007080      -0.003520       0.035201      -0.044793       0.078730      -0.036708      -0.017827       0.054536              9.098936      12.077085       3.754071      -0.597913       7.947626       1.781610       7.272096          -0.000017
          200              C       0.632180      -2.370904       9.103712      -0.033423      29.992078 0.40043832E+03  0.92860372E+04                                 8.550306                            6.786728       0.028427       1.994655                    0.999399      28.673503      83.717158       0.612343       0.431337      -1.047691       0.068058      -0.022510      -0.009225       0.072275       0.010251      -0.002411      -0.008129       0.029595      -0.066121      -0.025176      -0.004291       0.029467              9.654324      10.655039       1.160908       0.090335      13.103470       2.851512       5.204465           0.000009
          201              C       0.279288      -1.116959       9.421283      -0.128726      30.212152 0.42684313E+03  0.10034100E+05                                 8.525063                            6.965132       0.096377       2.011200                    0.998276      29.398176      85.760457       0.611328       0.426208      -1.053295       0.036564       0.038550       0.001030       0.053142       0.025403       0.000751       0.021179       0.024712      -0.167525      -0.062029       0.004554       0.057474              9.394958      12.124269      -1.090596      -0.835876      10.951544       2.348109       5.109060          -0.000007
          202              C       2.413441      -1.220225       9.220519       0.077548      24.969083 0.31864803E+03  0.69558657E+04                                 7.447114                            5.980906       0.468650       2.166496                    0.999759      25.950535      72.714396       0.666519       0.420973      -1.057603      -0.036553      -0.029305      -0.008828       0.047675       0.010982       0.002211      -0.008023       0.056126       0.011807      -0.033920       0.005733       0.028187              8.275153      10.457075      -0.567268      -0.979912       9.582101       1.958243       4.786283          -0.000016
          203              C       1.517209       1.008424       9.915891      -0.156160      27.097863 0.39196024E+03  0.90208847E+04                                 7.935601                            6.640288      -0.089608       1.989370                    0.996762      28.168485      81.339899       0.630864       0.421855      -1.055871      -0.017333      -0.063935       0.020690       0.069399       0.009579      -0.001248       0.017752      -0.075098      -0.118806      -0.043093      -0.018476       0.061569              8.712972       6.186745      -0.286547      -0.452130      10.489256       2.067867       9.462917           0.000000
          204              C       1.147513       1.225494      11.335836       0.106686      29.622000 0.42040514E+03  0.97907555E+04                                 8.471709                            6.971619       0.016962       2.025033                    0.999647      26.345576      75.121657       0.606635       0.433541      -1.054653       0.012085      -0.004294      -0.034917       0.037198      -0.000081      -0.016855       0.008880      -0.012668       0.142218      -0.033740      -0.018269       0.052009              9.153159       5.712385      -2.211327      -0.895424       9.218245       1.248968      12.528846           0.000092
          205              C       0.504467       2.419376      11.702686      -0.136176      31.462275 0.47120143E+03  0.11358805E+05                                 8.799715                            7.377919      -0.075001       1.957792                    0.997332      29.955542      88.612351       0.586527       0.433204      -1.048578      -0.005571       0.014250       0.039485       0.042346       0.011212      -0.003833      -0.016749       0.020041      -0.002424      -0.023884       0.002247       0.021637              9.454648       6.461695      -2.657386      -0.528046      10.333925       0.551751      11.568325          -0.000082
          206              C       0.229996       2.695454      13.038676      -0.147982      31.773222 0.45820112E+03  0.10966318E+05                                 8.801484                            7.225597       0.036936       1.984541                    0.998599      30.128741      88.749059       0.598934       0.427290      -1.052391       0.004180      -0.005901      -0.046751       0.047307       0.005287      -0.002532       0.015379       0.010487      -0.037343      -0.023244       0.008563       0.014681              9.572167       6.252182      -2.462229       0.358718       9.220160      -1.019416      13.244160           0.000070
          207              C       0.562722       1.793457      14.031543       0.096901      30.737509 0.40641593E+03  0.93510024E+04                                 8.588686                            6.761283       0.158753       2.066704                    0.999268      26.015436      72.857825       0.631102       0.421812      -1.065795      -0.002284       0.002933       0.035557       0.035751      -0.006097      -0.020783       0.014121       0.005556       0.133115      -0.028901      -0.024619       0.053520              9.826809       5.628002      -1.709858       0.326187       8.031780       0.286802      15.820645          -0.000061
          208              C       1.162077       0.583769      13.640966      -0.155696      31.040494 0.47230631E+03  0.11402365E+05                                 8.698250                            7.374597      -0.086791       1.943010                    0.998402      30.487517      90.518707       0.587558       0.431801      -1.048484       0.009472      -0.000227      -0.031803       0.033184       0.004202       0.008910      -0.015746      -0.017469       0.021648      -0.020414      -0.001950       0.022364              9.163898       6.108609      -1.810767      -1.037580       8.543881       0.959059      12.839206           0.000071
          209              C       1.441029       0.307691      12.341479      -0.158202      30.119219 0.45994985E+03  0.11049169E+05                                 8.519723                            7.272552      -0.141834       1.923301                    0.998392      30.671806      91.338098       0.591279       0.431216      -1.047088      -0.007082       0.004309       0.032875       0.033904      -0.007159      -0.005676       0.002291      -0.020167      -0.049715      -0.018501      -0.002567       0.021068              8.936702       5.935115      -1.859842      -0.420545       8.214199       0.334022      12.660793          -0.000071
          210              C       0.365551       2.104309      15.478865      -0.159666      28.417694 0.39641436E+03  0.91678546E+04                                 8.258986                            6.709800      -0.237091       1.937317                    0.996517      28.585316      83.296650       0.621851       0.425894      -1.051216       0.071062       0.010029      -0.009536       0.072397       0.008710       0.033748      -0.002570       0.032276      -0.101887      -0.048669       0.000453       0.048217              9.457085       9.105929       0.518098       1.099815       5.992768       0.850987      13.272559           0.000008
          211              C       2.293570       3.618526      16.046478      -0.125158      28.174638 0.40115475E+03  0.92616771E+04                                 8.047217                            6.693209       0.385427       2.107888                    0.999220      28.698549      82.288485       0.633491       0.418782      -1.060600      -0.032850      -0.029341      -0.002629       0.044124       0.034348       0.030144      -0.018737      -0.055553      -0.113901      -0.067497       0.004164       0.063333              8.591222       9.023745       0.281152       2.973815       8.832811      -2.192114       7.917111          -0.000005
          212              C       3.402657       3.480487      16.771052      -0.032395      28.269488 0.38799183E+03  0.89195001E+04                                 8.182388                            6.649821       0.176704       2.043049                    0.999596      28.395089      82.328433       0.623390       0.427394      -1.050942       0.012672      -0.052563       0.044815       0.070227       0.005972       0.008284      -0.015423      -0.032848      -0.054199      -0.027664      -0.002982       0.030647              8.842314      10.596735       2.376144       3.072350       8.529788      -0.518872       7.400420           0.000006
          213              C       2.341742       1.633289      16.889685       0.080758      25.053784 0.33793439E+03  0.75189675E+04                                 7.631097                            6.282458       0.194257       2.083576                    0.998413      26.412280      75.796199       0.628524       0.437984      -1.042596       0.017957       0.041080       0.012901       0.046653       0.001595      -0.011216       0.000959      -0.033119       0.044182      -0.027031       0.009254       0.017777              8.271802       8.824453       0.644074       2.438939       8.394995      -1.885282       7.595959          -0.000020
          214              C       4.425146      -1.359318      18.010310       0.549916      21.916509 0.26499460E+03  0.55856969E+04                                 7.217270                            5.795021      -0.058994       2.026250                    0.999514      23.284293      66.478041       0.611451       0.475230      -1.014708       0.010933       0.047095       0.005542       0.048664      -0.017599       0.041500      -0.039987       0.028344       0.158347      -0.055517      -0.032322       0.087839              7.775833       8.541502       0.847814      -0.658204       9.073371       1.964276       5.712624          -0.000013
          215              C       1.712923      -2.473116      17.548554       0.594590      22.046149 0.26253121E+03  0.55409792E+04                                 7.370787                            5.847087      -0.331526       1.932684                    0.999153      23.481528      67.886396       0.594253       0.488348      -1.004166      -0.023650       0.036991       0.012862       0.045750       0.049188       0.029493       0.047586      -0.042638      -0.101043      -0.058139      -0.036687       0.094826              8.247008       9.977302      -2.276229      -1.537403       6.697030      -1.201956       8.066693          -0.000020
          216              C       4.244779      -2.793451      17.614258      -0.039939      36.952636 0.47246182E+03  0.11323512E+05                                 9.704287                            7.338097      -0.054682       1.985367                    0.998980      28.218351      81.496943       0.597944       0.427397      -1.058931      -0.013132      -0.036508      -0.009057       0.039841       0.002848      -0.012886      -0.008747       0.019997       0.021873      -0.016990      -0.004696       0.021686             10.901841      13.894184       0.979571       1.065945      12.488768       2.602920       6.322570          -0.000026
          217              C       2.950844      -3.295029      17.402544      -0.100133      40.868171 0.51539214E+03  0.12626627E+05                                10.357506                            7.658952      -0.195621       1.926151                    0.998974      29.389206      85.875016       0.585766       0.426808      -1.059071       0.032972       0.014543       0.012404       0.038112      -0.002377      -0.010856      -0.029387      -0.003513       0.145379      -0.036658      -0.023427       0.060085             11.958847      17.381782       0.558763       0.621166      12.341131       2.089502       6.153629           0.000036
          218              C       2.827612      -4.639595      17.041170       0.121505      35.591884 0.41160736E+03  0.95393053E+04                                 9.549251                            6.904412      -0.033658       2.000242                    0.999709      26.565678      75.668371       0.608514       0.434312      -1.053744      -0.047272      -0.022446       0.003189       0.052428       0.034429       0.014920      -0.003751       0.065015      -0.068051      -0.041159      -0.019347       0.060506             11.098363      16.964740       1.866557       0.879239      10.798921       1.759825       5.531428          -0.000034
          219              C       3.923256      -5.442541      16.902460      -0.172709      31.306908 0.41645056E+03  0.96769577E+04                                 8.524416                            6.751292       0.313094       2.068058                    0.999846      29.310135      83.514732       0.642228       0.410432      -1.069063       0.035222       0.002853       0.012931       0.037629       0.001061      -0.007095       0.007790      -0.056719      -0.013888      -0.028368      -0.003951       0.032320              9.229032      13.494865       0.086193       0.373917       8.856766       1.495557       5.335466           0.000030
          220              C       5.174620      -4.939910      17.141551      -0.069675      28.959594 0.38357285E+03  0.87617626E+04                                 8.229636                            6.567723       0.199451       2.055421                    0.999706      28.000316      79.998647       0.635842       0.421709      -1.058189      -0.027888       0.008141       0.001042       0.029071      -0.003643      -0.006365       0.008382      -0.000943      -0.060357      -0.023128       0.006400       0.016728              8.820799      11.594167       0.278609       0.620297       9.443256       1.649551       5.424975          -0.000025
          221              C       5.335941      -3.626956      17.455473      -0.108290      31.039630 0.44028460E+03  0.10456081E+05                                 8.751154                            7.146639      -0.036703       1.967029                    0.999192      29.692635      87.758123       0.592883       0.435012      -1.045372      -0.017056      -0.007497      -0.009924       0.021109       0.006693      -0.002700      -0.007502       0.037635       0.006356      -0.022976       0.003127       0.019849              9.313304      11.537583      -0.113147       0.523672      10.534278       1.968893       5.868050           0.000028
          222              C       0.891751      -5.880895      17.771219       0.024331      28.395994 0.36719141E+03  0.83258769E+04                                 8.247139                            6.501687       0.112529       2.037196                    0.999045      27.488020      79.152857       0.625717       0.431709      -1.048301      -0.002684       0.034813      -0.028527       0.045088      -0.004500      -0.000690      -0.024894      -0.006200       0.087126      -0.025645      -0.015274       0.040919              9.060395      10.688170       2.613725       0.525875       6.496002      -2.363448       9.997013          -0.000023
          223              C      10.773829      -6.288690      17.627034      -0.277723      35.795988 0.50162484E+03  0.12276792E+05                                 9.508194                            7.532984      -0.031948       1.947401                    0.999044      31.719682      94.392841       0.589948       0.424215      -1.054607      -0.010425       0.004458       0.016561       0.020071       0.023662      -0.014787      -0.003200      -0.004727      -0.037986      -0.025296      -0.008202       0.033498             10.481550      12.355252       2.040951       2.670098       6.689053      -1.608104      12.400345           0.000024
          224              C      10.006430      -5.972570      16.491808       0.416525      24.844885 0.30136947E+03  0.65125683E+04                                 7.725991                            6.084480      -0.126227       2.003711                    0.999447      23.656053      66.782876       0.615282       0.460658      -1.030090      -0.040194      -0.006555      -0.004366       0.040958      -0.016793      -0.010692       0.023396      -0.099048       0.020981      -0.056578      -0.003839       0.060417              8.467114      10.909927       1.978033       1.705397       5.559381      -0.841290       8.932034          -0.000007
          225              C      10.733498      -5.257084      15.522668      -0.276106      34.444973 0.49213448E+03  0.11974813E+05                                 9.218536                            7.456029       0.027081       1.969510                    0.999182      31.260132      92.444296       0.594235       0.423607      -1.056072      -0.011244       0.001485      -0.003796       0.011960      -0.007773       0.019110       0.010439       0.011755       0.025483      -0.025151       0.000377       0.024775             10.030097      12.665738       2.819800       1.921663       7.127400      -0.927592      10.297154           0.000015
          226              C       0.776361      -4.870363      15.717956       0.009731      28.246900 0.36130267E+03  0.81450797E+04                                 8.138233                            6.407123       0.265559       2.079557                    0.999860      27.412284      78.259269       0.637670       0.426075      -1.053587       0.002992      -0.013977       0.054393       0.056240       0.000130      -0.006928      -0.023907      -0.025560       0.129572      -0.035194      -0.017801       0.052995              9.081440      12.052564       2.389129       2.945220       5.887409      -0.598627       9.304347          -0.000015
          227              C       2.499367      12.005203       2.498593      -0.034045      29.982803 0.40035105E+03  0.92823643E+04                                 8.542377                            6.778708       0.036905       1.996974                    0.999305      28.673148      83.675021       0.613768       0.430412      -1.048383       0.067855      -0.003010      -0.024312       0.072142       0.006835       0.007812       0.011956       0.035855      -0.046800      -0.025202      -0.004080       0.029282              9.646054      10.648447       0.502819       1.053204       4.705403       1.992635      13.584311           0.000009
          228              C       2.146476      12.357150       3.743326      -0.130336      30.265188 0.42787613E+03  0.10064582E+05                                 8.535468                            6.971933       0.092132       2.009601                    0.998236      29.431094      85.886235       0.611236       0.426010      -1.053405       0.037406       0.017813       0.034240       0.053748       0.011932       0.021832       0.019975       0.095307       0.049977      -0.061513       0.005083       0.056430              9.407739      12.142207       0.178890      -1.366661       4.540672       1.357427      11.540337          -0.000007
          229              C       4.280628      12.479384       3.553514       0.076818      24.965842 0.31865225E+03  0.69555002E+04                                 7.443588                            5.976976       0.476461       2.168646                    0.999774      25.947978      72.688426       0.667448       0.420414      -1.058027      -0.037642      -0.006689      -0.029466       0.048269       0.004252       0.010774      -0.009887       0.022556      -0.085580      -0.033620       0.005778       0.027842              8.271479      10.460016       0.566326      -0.976513       4.286734       1.096294      10.067686          -0.000017
          230              C       3.384396      12.991499       5.831267      -0.156144      27.110694 0.39230084E+03  0.90313408E+04                                 7.939142                            6.644312      -0.095426       1.987412                    0.996723      28.183806      81.415266       0.630465       0.422000      -1.055704      -0.017083      -0.049765      -0.045803       0.069759       0.005836       0.005432       0.033486       0.013506       0.146139      -0.043808      -0.017730       0.061538              8.715838       6.191594       0.249512      -0.473279       7.932368      -0.590494      12.023553           0.000000
          231              C       3.014700      11.870325       6.729227       0.107183      29.590688 0.41987970E+03  0.97753435E+04                                 8.466021                            6.967588       0.016583       2.025475                    0.999607      26.326328      75.051610       0.606775       0.433582      -1.054641       0.011521       0.029167      -0.020262       0.037336       0.015100      -0.008646      -0.033211      -0.051329       0.022110      -0.033469      -0.018832       0.052301              9.146406       5.708709      -0.329293      -2.360298      10.615097      -2.056313      11.115413           0.000091
          232              C       2.371654      12.149565       7.946584      -0.139128      31.544743 0.47284740E+03  0.11407936E+05                                 8.814199                            7.390967      -0.074074       1.957395                    0.997375      30.001796      88.773557       0.586013       0.433224      -1.048611      -0.005654      -0.026952       0.032564       0.042648       0.009769       0.008674       0.003973       0.000124      -0.066516      -0.024368       0.001704       0.022664              9.469698       6.472108      -0.870868      -2.569766      10.795726      -0.814734      11.141258          -0.000080
          233              C       2.097183      11.130603       8.853670      -0.146157      31.682442 0.45644233E+03  0.10911927E+05                                 8.778203                            7.206086       0.047842       1.988552                    0.998698      30.071321      88.482384       0.600546       0.426623      -1.052975       0.004830       0.036927      -0.029094       0.047258       0.004142       0.002395      -0.002453       0.034847       0.032301      -0.023508       0.009529       0.013979              9.546713       6.236200      -1.537618      -1.949135      13.082502      -1.227273       9.321438           0.000068
          234              C       2.429909       9.819756       8.568951       0.094916      30.785422 0.40716366E+03  0.93724163E+04                                 8.596855                            6.767129       0.156104       2.065745                    0.999359      26.039695      72.939698       0.630888       0.421766      -1.065835      -0.002018      -0.029364       0.020708       0.035988       0.014251      -0.014773      -0.037478      -0.032042       0.013729      -0.029096      -0.023706       0.052802              9.836748       5.632437      -1.140493      -1.317200      13.640843      -3.521070      10.236964          -0.000060
          235              C       3.029264       9.553162       7.326042      -0.155604      31.016031 0.47183323E+03  0.11388136E+05                                 8.694670                            7.371756      -0.078115       1.945719                    0.998455      30.470725      90.458883       0.587567       0.431901      -1.048420       0.009194       0.026286      -0.015118       0.031687      -0.006301       0.006980       0.006943      -0.031561      -0.022966      -0.019291      -0.002622       0.021913              9.160089       6.105271      -0.006371      -2.085983      10.930007      -2.339345      10.444991           0.000070
          236              C       3.308216      10.540511       6.437207      -0.155424      30.043108 0.45836066E+03  0.11000990E+05                                 8.504784                            7.259222      -0.130707       1.927210                    0.998410      30.615121      91.114891       0.591940       0.431126      -1.047188      -0.007125      -0.026469       0.021262       0.034691       0.001641      -0.009828       0.013527       0.006325       0.036681      -0.018251      -0.003307       0.021558              8.921392       5.924613      -0.564626      -1.819264      11.239265      -2.086486       9.600298          -0.000070
          237              C       2.232738       8.721765       9.561817      -0.161026      28.458375 0.39707753E+03  0.91873703E+04                                 8.266925                            6.715420      -0.236973       1.937006                    0.996458      28.612035      83.403571       0.621567       0.425895      -1.051176       0.071264       0.014166       0.003397       0.072738      -0.025188       0.024845       0.015379       0.055165      -0.031508      -0.048043      -0.000487       0.048530              9.466880       9.116024      -0.695630       1.002455      10.726222      -3.583524       8.558393           0.000008
          238              C       4.160757       8.987306      11.156974      -0.128116      28.224434 0.40212756E+03  0.92891378E+04                                 8.053589                            6.698498       0.391087       2.108769                    0.999256      28.736132      82.400398       0.633683       0.418429      -1.060894      -0.032177      -0.012822      -0.027849       0.044445      -0.007341       0.044083       0.044890      -0.007434       0.028772      -0.065208       0.002503       0.062705              8.598204       9.032902      -2.436942       1.733382      10.050503       1.492532       6.711208          -0.000006
          239              C       5.269844       8.290787      11.399716      -0.030885      28.205640 0.38679767E+03  0.88847744E+04                                 8.168683                            6.637944       0.179453       2.044454                    0.999614      28.353701      82.162018       0.624207       0.427184      -1.051122       0.012114      -0.065857      -0.023327       0.070909      -0.003311       0.009292       0.026833      -0.013550       0.006854      -0.027219      -0.004039       0.031258              8.827942      10.580576      -1.469113       3.589865       8.116278       0.747387       7.786973           0.000008
          240              C       4.208930       7.264449       9.859312       0.086447      24.958442 0.33627470E+03  0.74735749E+04                                 7.615057                            6.268835       0.191776       2.084091                    0.998363      26.350472      75.600440       0.628870       0.438239      -1.042341       0.018632       0.011452       0.043790       0.048947       0.009702      -0.004042      -0.002327      -0.037523       0.029997      -0.026436       0.008893       0.017543              8.254450       8.803941      -1.785794       1.773209       9.409182       1.287977       6.550226          -0.000020
          241              C       0.690883       5.739695      10.423275       0.552250      21.892289 0.26465085E+03  0.55768717E+04                                 7.213751                            5.792481      -0.056379       2.027299                    0.999507      23.268841      66.433496       0.611366       0.475431      -1.014559       0.010186      -0.018573      -0.045075       0.049804       0.045778      -0.005665      -0.019896      -0.074497      -0.154857      -0.055129      -0.032685       0.087814              7.771917       8.537299      -0.993007      -0.405103       4.849439       0.472663       9.929013          -0.000011
          242              C       9.181561       5.896701      11.618730       0.594729      22.030269 0.26228669E+03  0.55345872E+04                                 7.367254                            5.844265      -0.324364       1.935020                    0.999139      23.473672      67.858472       0.594405       0.488332      -1.004164      -0.023544      -0.007594      -0.038652       0.045891       0.000283      -0.057335       0.006575       0.052040       0.185070      -0.057695      -0.037223       0.094918              8.242939       9.972361      -0.193396       2.738104       8.760921       0.007542       5.995536          -0.000020
          243              C       0.510516       6.113770      11.863297      -0.040119      36.917579 0.47200675E+03  0.11308661E+05                                 9.693681                            7.331348      -0.042487       1.989218                    0.999026      28.201379      81.405065       0.598677       0.427023      -1.059277      -0.012631       0.010603       0.036581       0.040127      -0.013310       0.004283      -0.004943      -0.001978      -0.048631      -0.017317      -0.005238       0.022554             10.888786      13.874057       0.433166      -1.378828       5.604463       1.367469      13.187839          -0.000027
          244              C      10.419481       6.181210      12.403533      -0.099727      40.871776 0.51551945E+03  0.12631137E+05                                10.359894                            7.661656      -0.199957       1.924685                    0.998944      29.393172      85.904899       0.585433       0.427004      -1.058898       0.032924       0.003099      -0.018608       0.037946      -0.007866       0.009744      -0.015766      -0.082987      -0.088413      -0.038507      -0.021568       0.060075             11.960559      17.385014       0.260660      -0.789582       5.892521       1.634548      12.604141           0.000036
          245              C      10.296249       6.540533      13.748649       0.119727      35.624030 0.41220825E+03  0.95560592E+04                                 9.552381                            6.908155      -0.032300       2.000423                    0.999718      26.579022      75.700587       0.608562       0.434149      -1.053915      -0.046425       0.013916       0.017475       0.051520      -0.003742      -0.036564       0.002581       0.062142      -0.070220      -0.039666      -0.019586       0.059252             11.100857      16.968761      -0.170707      -2.055802       5.326137       1.400833      11.007673          -0.000033
          246              C       0.188993       6.821880      14.513375      -0.171378      31.279843 0.41604063E+03  0.96657178E+04                                 8.522889                            6.751434       0.311976       2.068238                    0.999851      29.293041      83.477400       0.641683       0.410854      -1.068715       0.036526       0.010110      -0.008562       0.038854      -0.006166       0.002113       0.010863      -0.022917       0.084254      -0.027482      -0.004061       0.031543              9.226118      13.488272       0.280713      -0.261302       4.920700       0.776659       9.269382           0.000030
          247              C       1.440357       6.777624      13.958538      -0.072477      29.052273 0.38523141E+03  0.88104231E+04                                 8.252127                            6.587015       0.200673       2.055141                    0.999724      28.058290      80.251361       0.634080       0.422364      -1.057626      -0.029479      -0.003769      -0.008405       0.030884      -0.003640       0.005455       0.009006       0.028138       0.029917      -0.022428       0.006811       0.015617              8.843887      11.622997       0.397876      -0.555499       5.014892       0.916230       9.893772          -0.000026
          248              C       1.601679       6.393010      12.664526      -0.107361      31.030720 0.44013560E+03  0.10452809E+05                                 8.755526                            7.151548      -0.041502       1.965707                    0.999226      29.687950      87.776959       0.591854       0.435758      -1.044810      -0.017306      -0.004295       0.012117       0.021558      -0.005309      -0.002349      -0.005580       0.014629      -0.062277      -0.022304       0.002880       0.019424              9.316910      11.538699       0.510891      -0.162163       5.332757       1.036392      11.079273           0.000029
          249              C       8.360388       7.793424      14.458621       0.021289      28.479958 0.36858299E+03  0.83655695E+04                                 8.266675                            6.517828       0.110368       2.035867                    0.998982      27.532365      79.326342       0.624373       0.432217      -1.047964      -0.003874      -0.042050      -0.015280       0.044907       0.001676       0.004265      -0.005049      -0.058596      -0.068754      -0.025753      -0.015432       0.041185              9.081338      10.714608      -0.855998      -2.533796      11.192043      -0.334300       5.337362          -0.000026
          250              C       7.039566       7.872454      14.883875      -0.276897      35.736393 0.50062820E+03  0.12245438E+05                                 9.493085                            7.521621      -0.089860       1.932971                    0.999317      31.696565      94.275322       0.590892       0.423778      -1.054954      -0.010785       0.012830      -0.012043       0.020639      -0.024075      -0.013291       0.010111       0.007929       0.003086      -0.024953      -0.007723       0.032676             10.463855      12.330543       1.288537      -3.095197      12.348146      -1.665777       6.712877           0.000027
          251              C       6.272168       6.731259      15.177720       0.416453      24.861996 0.30164518E+03  0.65204823E+04                                 7.732227                            6.089415      -0.125434       2.003480                    0.999441      23.666548      66.838111       0.614663       0.460984      -1.029835      -0.041494      -0.000032       0.008000       0.042258      -0.000767       0.019237       0.005028      -0.048108       0.170260      -0.055771      -0.004633       0.060403              8.473498      10.916945       0.487791      -2.567703       8.825165      -1.040626       5.678385          -0.000009
          252              C       6.999236       5.534216      15.042660      -0.272986      34.345709 0.49031716E+03  0.11919183E+05                                 9.199450                            7.440788       0.031907       1.971566                    0.999196      31.203857      92.224093       0.595038       0.423440      -1.056210      -0.009548      -0.002314      -0.000145       0.009826       0.021360      -0.003767      -0.012923       0.007813       0.010173      -0.025563      -0.000303       0.025867             10.008311      12.636751       0.251178      -3.393925      10.287514      -0.905064       7.100669           0.000017
          253              C       8.244998       5.509980      14.610106       0.003606      28.431361 0.36432285E+03  0.82305767E+04                                 8.173369                            6.434239       0.262678       2.077106                    0.999872      27.523623      78.669774       0.636243       0.426127      -1.053516       0.003096       0.052926      -0.014499       0.054963      -0.005201       0.004834      -0.010582      -0.087549      -0.047184      -0.037098      -0.016549       0.053648              9.121205      12.109617       1.363836      -3.561415       9.001491      -1.186667       6.252508          -0.000018
          254              C       9.968004       6.698593       6.605119      -0.032047      29.917737 0.39916693E+03  0.92478090E+04                                 8.530082                            6.768752       0.040555       1.998942                    0.999384      28.628483      83.505248       0.614226       0.430421      -1.048405       0.070060      -0.019535       0.015119       0.074287       0.003881      -0.009999      -0.003985       0.050368      -0.004503      -0.025207      -0.004435       0.029642              9.632372      10.630467       0.662783      -0.963471       9.625746      -4.835376       8.640904           0.000008
          255              C       9.615113       7.600591       5.677956      -0.128107      30.195046 0.42647024E+03  0.10022420E+05                                 8.519363                            6.958741       0.100326       2.012428                    0.998241      29.385927      85.692038       0.612094       0.425798      -1.053624       0.037369       0.020520      -0.032789       0.053784       0.013066      -0.022554      -0.041115       0.059022      -0.061943      -0.061552       0.003961       0.057591              9.389749      12.120750      -1.269888       0.527006       8.596568      -3.701016       7.451927          -0.000007
          256              C       0.546365       7.375091       5.667006       0.078850      24.942225 0.31825503E+03  0.69451692E+04                                 7.440165                            5.974316       0.471664       2.167406                    0.999776      25.938537      72.670562       0.667369       0.420564      -1.057856      -0.037697      -0.022358       0.020825       0.048525       0.006353      -0.007856       0.018116       0.036978      -0.040508      -0.032514       0.005488       0.027026              8.267921      10.451105      -1.130412       0.000298       7.672239      -3.051737       6.680419          -0.000017
          257              C      10.853033       9.091626       4.084624      -0.152380      26.994851 0.39002246E+03  0.89655616E+04                                 7.915372                            6.623036      -0.089736       1.990153                    0.996671      28.105587      81.121281       0.631775       0.421751      -1.055890      -0.017041      -0.013429       0.065986       0.069461       0.002264      -0.008301      -0.051033      -0.016204       0.055068      -0.043795      -0.017577       0.061372              8.690599       6.178913      -0.531254       0.020559      11.471931      -1.472309       8.420954           0.000000
          258              C      10.483338      10.429869       4.606609       0.106577      29.631148 0.42056838E+03  0.97956734E+04                                 8.474007                            6.973522       0.014346       2.024410                    0.999627      26.350386      75.143798       0.606470       0.433610      -1.054593       0.011684      -0.031520      -0.014102       0.036454      -0.014711      -0.009541       0.023639      -0.066392      -0.025131      -0.033322      -0.017807       0.051130              9.155997       5.713999      -1.882780       1.466663      12.787552       0.810049       8.966439           0.000092
          259              C       9.840291      11.344511       3.756102      -0.137347      31.492810 0.47180385E+03  0.11377326E+05                                 8.808066                            7.385906      -0.079790       1.956285                    0.997328      29.973529      88.690446       0.585801       0.433588      -1.048312      -0.005756       0.041849       0.006890       0.042802       0.003292      -0.012340       0.013353       0.028329       0.020784      -0.025389       0.002969       0.022420              9.463216       6.468576      -1.788937       2.038629      11.750280       0.256233      10.170791          -0.000082
          260              C       9.565820      12.639551       4.185006      -0.144818      31.665207 0.45613111E+03  0.10903882E+05                                 8.780080                            7.208234       0.040353       1.986388                    0.998684      30.063091      88.488976       0.599812       0.427169      -1.052518       0.003521      -0.042463      -0.017864       0.046202       0.000144      -0.004735      -0.013846       0.005370      -0.045716      -0.022807       0.009073       0.013734              9.548200       6.238443      -0.920852       2.306543      11.326247       2.239923      11.079909           0.000069
          261              C       9.898546      13.048401       5.462592       0.094464      30.793648 0.40737361E+03  0.93781173E+04                                 8.596706                            6.767861       0.156803       2.065869                    0.999308      26.045589      72.950937       0.631018       0.421639      -1.065954      -0.001697       0.032445       0.015256       0.035893      -0.021637      -0.004702       0.022901      -0.056935      -0.060151      -0.029420      -0.023728       0.053148              9.835666       5.632993      -0.572804       1.645772      14.135855       3.231189       9.738148          -0.000062
          262              C      10.497902      12.105308       6.314924      -0.154912      31.002475 0.47153338E+03  0.11379414E+05                                 8.692456                            7.369416      -0.081534       1.944819                    0.998334      30.465253      90.445137       0.587643       0.431902      -1.048390       0.008458      -0.027504      -0.015676       0.032768       0.010414       0.001050       0.008909      -0.005323       0.058000      -0.020986      -0.001591       0.022578              9.157863       6.103992      -1.802320       1.048873      12.587179       1.379958       8.782418           0.000071
          263              C      10.776854      10.841879       5.904272      -0.158757      30.148127 0.46051687E+03  0.11065487E+05                                 8.521808                            7.274286      -0.135910       1.924792                    0.998459      30.689864      91.383813       0.591581       0.430890      -1.047353      -0.005938       0.031095       0.012629       0.034083      -0.008579       0.003326      -0.015946       0.002874       0.022332      -0.017942      -0.002908       0.020850              8.939100       5.935866      -1.294389       1.400348      11.842940       1.759217       9.038494          -0.000071
          264              C       9.701375      14.457244       5.917047      -0.159451      28.377811 0.39573357E+03  0.91478929E+04                                 8.249314                            6.702469      -0.224109       1.941415                    0.996509      28.558121      83.189758       0.622429       0.425694      -1.051372       0.072067      -0.003531      -0.013673       0.073438       0.033636       0.008607      -0.013008       0.059655      -0.020087      -0.047434      -0.000990       0.048424              9.444793       9.096965       1.209059       0.102064      12.170785       2.719566       7.066628           0.000008
          265              C       0.426494      15.705920       4.889503      -0.125768      28.172595 0.40112261E+03  0.92608541E+04                                 8.045257                            6.691166       0.386125       2.107981                    0.999237      28.705134      82.310040       0.633832       0.418560      -1.060728      -0.032350      -0.016259       0.025627       0.044358       0.042410      -0.015877      -0.027095       0.024418       0.123202      -0.066161       0.002820       0.063342              8.589006       9.019012       2.713859       1.243326       6.245044       0.698889      10.502961          -0.000006
          266              C       1.535582      16.264400       5.371336      -0.034013      28.341355 0.38927728E+03  0.89579989E+04                                 8.203365                            6.668093       0.171754       2.040989                    0.999615      28.441851      82.551723       0.621411       0.428327      -1.050188       0.013388       0.012921       0.068304       0.070793       0.009736      -0.001917      -0.011268       0.011335       0.081575      -0.026373      -0.003855       0.030229              8.864760      10.622295       3.858224      -0.517107       7.252196      -0.225570       8.719790           0.000008
          267              C       0.474667      15.443540       7.030372       0.085200      24.990056 0.33680352E+03  0.74882024E+04                                 7.621208                            6.273679       0.190377       2.083028                    0.998408      26.370296      75.669650       0.628646       0.438227      -1.042357       0.016565       0.031371      -0.030810       0.046987      -0.008017      -0.007286       0.002327      -0.037234       0.033558      -0.027036       0.009643       0.017392              8.260552       8.808988       2.429665       0.658425       6.152873       0.593456       9.819796          -0.000020
          268              C       8.159408      -4.380376       8.068867       0.551362      21.899811 0.26474548E+03  0.55787584E+04                                 7.210952                            5.790265      -0.054757       2.027871                    0.999544      23.272043      66.418426       0.612065       0.474897      -1.014954       0.010669      -0.029265       0.038703       0.049681      -0.027009      -0.037024       0.060065      -0.006864       0.051226      -0.055420      -0.032581       0.088001              7.768686       8.533803       0.146121       1.061767       8.245983      -2.434764       6.526272          -0.000012
          269              C       5.447186      -3.423585       7.335168       0.594137      22.059172 0.26272424E+03  0.55459558E+04                                 7.372433                            5.848314      -0.322953       1.935101                    0.999196      23.491458      67.915976       0.594343       0.488194      -1.004266      -0.024196      -0.029670       0.024741       0.045584      -0.049920       0.027514      -0.053980      -0.031552      -0.065461      -0.057381      -0.036879       0.094260              8.248754       9.979457       2.469864      -1.202685       6.684757       1.194327       8.082048          -0.000020
          270              C       7.979041      -3.320319       7.024897      -0.039757      36.951553 0.47246196E+03  0.11324387E+05                                 9.706896                            7.340491      -0.052231       1.985979                    0.999053      28.218693      81.521535       0.597508       0.427676      -1.058677      -0.012118       0.026298      -0.027163       0.039702       0.009726       0.008948       0.012737       0.012138      -0.004432      -0.016429      -0.004936       0.021365             10.903830      13.892758      -1.413412       0.315410      10.122485      -3.973647       8.696246          -0.000027
          271              C       6.685107      -2.886180       6.696375      -0.098301      40.762751 0.51385674E+03  0.12579302E+05                                10.340355                            7.648124      -0.195741       1.926620                    0.998988      29.339144      85.688487       0.586128       0.426873      -1.059058       0.032866      -0.018133       0.006289       0.038060       0.011146       0.003039       0.044624      -0.030720       0.062246      -0.036754      -0.022494       0.059248             11.937211      17.347611      -0.813999       0.170148       9.494064      -3.716778       8.969958           0.000037
          272              C       6.561875      -1.900938       5.712634       0.120498      35.615278 0.41201011E+03  0.95506326E+04                                 9.551984                            6.907320      -0.032436       2.000457                    0.999640      26.574774      75.693335       0.608470       0.434253      -1.053817      -0.047303       0.009279      -0.021177       0.052651      -0.030857       0.021777      -0.000035       0.068046      -0.056725      -0.040094      -0.020530       0.060623             11.100509      16.967082      -1.696348       1.177531       8.374582      -3.161065       7.959861          -0.000033
          273              C       7.657518      -1.379339       5.086617      -0.172701      31.336229 0.41700559E+03  0.96938623E+04                                 8.535779                            6.762112       0.301371       2.064760                    0.999836      29.318882      83.578914       0.640762       0.411201      -1.068477       0.034264      -0.011281      -0.004904       0.036405       0.005900       0.004648      -0.019893      -0.037317       0.042514      -0.028378      -0.004437       0.032815              9.240255      13.516410      -0.366031      -0.114165       7.517428      -2.271018       6.686927           0.000029
          274              C       8.908882      -1.837714       5.402363      -0.065543      28.845092 0.38160406E+03  0.87055802E+04                                 8.208585                            6.551533       0.202952       2.057827                    0.999706      27.927258      79.738493       0.636527       0.421798      -1.058134      -0.027170      -0.003933       0.005969       0.028095       0.007284      -0.000179      -0.018133       0.016932      -0.014945      -0.024369       0.007008       0.017361              8.797549      11.564196      -0.668558      -0.075042       7.835729      -2.556682       6.992723          -0.000025
          275              C       9.070204      -2.766054       6.382454      -0.110011      31.116697 0.44182576E+03  0.10501925E+05                                 8.767669                            7.162569      -0.035333       1.966622                    0.999200      29.735311      87.924983       0.591794       0.435429      -1.045114      -0.017380       0.011803      -0.001431       0.021058      -0.000685       0.006434       0.012814       0.028461      -0.022899      -0.022492       0.002713       0.019780              9.329092      11.549785      -0.392044      -0.365663       8.758647      -3.011416       7.678844           0.000028
          276              C       4.626013      -1.912529       4.272612       0.022265      28.488700 0.36877034E+03  0.83713956E+04                                 8.269038                            6.519319       0.107803       2.035209                    0.999084      27.539664      79.370633       0.624287       0.432195      -1.047914      -0.003733       0.008550       0.045634       0.046578       0.003380      -0.003495       0.029261      -0.015343       0.061770      -0.025506      -0.014972       0.040479              9.084131      10.718050      -1.767215       2.008623       7.092852       2.702956       9.441491          -0.000024
          277              C       3.305192      -1.583764       3.991543      -0.277766      35.830125 0.50228948E+03  0.12297599E+05                                 9.515091                            7.538965      -0.093447       1.931210                    0.999323      31.742401      94.489711       0.589575       0.424327      -1.054497      -0.010351      -0.016894      -0.004087       0.020230       0.000768       0.026394      -0.008077       0.012422       0.017112      -0.024425      -0.007230       0.031655             10.488630      12.363427      -3.337346       0.429968       9.588492       3.278942       9.513971           0.000024
          278              C       2.537793      -0.758689       4.832925       0.414484      24.882873 0.30194649E+03  0.65278704E+04                                 7.731888                            6.088988      -0.124260       2.004120                    0.999430      23.679096      66.852784       0.615280       0.460460      -1.030247      -0.039624       0.006220      -0.003895       0.040298       0.018800      -0.009881      -0.028886      -0.089358       0.045981      -0.056390      -0.004562       0.060952              8.473388      10.917676      -2.467952       0.861173       7.366135       1.882724       7.136352          -0.000008
          279              C       3.264861      -0.277132       5.937124      -0.273302      34.329491 0.49002916E+03  0.11910182E+05                                 9.195839                            7.437651       0.036474       1.972985                    0.999209      31.193219      92.178593       0.595290       0.423332      -1.056299      -0.011121       0.002095       0.002605       0.011612      -0.013583      -0.016599       0.003146      -0.010814      -0.043594      -0.025452      -0.000376       0.025828             10.004802      12.630508      -3.064872       1.475455       8.679835       1.835016       8.704064           0.000016
          280              C       4.510624      -0.639617       6.174390       0.008574      28.319823 0.36251234E+03  0.81794708E+04                                 8.153872                            6.419419       0.264273       2.078713                    0.999847      27.455030      78.424494       0.636801       0.426285      -1.053420       0.004370      -0.039663      -0.037769       0.054943       0.007080       0.003520       0.035201      -0.044793       0.078730      -0.036708      -0.017827       0.054536              9.098936      12.077084      -3.754071       0.597913       7.947626       1.781610       7.272096          -0.000016
          281              C       6.233630      12.908254       9.147514      -0.033423      29.992080 0.40043838E+03  0.92860389E+04                                 8.550307                            6.786729       0.028427       1.994655                    0.999399      28.673505      83.717170       0.612343       0.431337      -1.047691       0.068058       0.022510       0.009225       0.072275      -0.010251       0.002411      -0.008129       0.029595      -0.066121      -0.025176      -0.004291       0.029467              9.654326      10.655040      -1.160908      -0.090335      13.103471       2.851512       5.204465           0.000009
          282              C       5.880738      11.654309       8.829943      -0.128725      30.212150 0.42684311E+03  0.10034099E+05                                 8.525062                            6.965131       0.096378       2.011200                    0.998276      29.398175      85.760453       0.611328       0.426208      -1.053295       0.036564      -0.038550      -0.001030       0.053142      -0.025403      -0.000751       0.021179       0.024712      -0.167525      -0.062029       0.004555       0.057474              9.394957      12.124269       1.090596       0.835876      10.951543       2.348109       5.109060          -0.000008
          283              C       8.014891      11.757575       9.030707       0.077548      24.969084 0.31864805E+03  0.69558663E+04                                 7.447113                            5.980906       0.468650       2.166496                    0.999759      25.950536      72.714397       0.666519       0.420973      -1.057603      -0.036553       0.029305       0.008828       0.047675      -0.010982      -0.002212      -0.008023       0.056126       0.011807      -0.033920       0.005733       0.028188              8.275153      10.457075       0.567268       0.979912       9.582101       1.958243       4.786283          -0.000017
          284              C       7.118659       9.528926       8.335335      -0.156160      27.097863 0.39196025E+03  0.90208850E+04                                 7.935601                            6.640288      -0.089608       1.989370                    0.996762      28.168484      81.339896       0.630864       0.421855      -1.055871      -0.017333       0.063935      -0.020690       0.069399      -0.009579       0.001248       0.017752      -0.075098      -0.118806      -0.043093      -0.018476       0.061569              8.712972       6.186745       0.286546       0.452130      10.489256       2.067867       9.462917           0.000000
          285              C       6.748963       9.311856       6.915390       0.106686      29.622000 0.42040513E+03  0.97907554E+04                                 8.471709                            6.971619       0.016963       2.025033                    0.999647      26.345576      75.121657       0.606635       0.433541      -1.054653       0.012085       0.004294       0.034917       0.037198       0.000082       0.016855       0.008880      -0.012668       0.142218      -0.033740      -0.018269       0.052009              9.153159       5.712385       2.211327       0.895424       9.218245       1.248968      12.528845           0.000089
          286              C       6.105917       8.117974       6.548540      -0.136176      31.462274 0.47120139E+03  0.11358804E+05                                 8.799715                            7.377918      -0.075001       1.957792                    0.997332      29.955541      88.612348       0.586526       0.433204      -1.048578      -0.005571      -0.014250      -0.039485       0.042346      -0.011212       0.003833      -0.016749       0.020041      -0.002423      -0.023884       0.002247       0.021637              9.454648       6.461695       2.657386       0.528046      10.333925       0.551751      11.568324          -0.000079
          287              C       5.831446       7.841896       5.212550      -0.147982      31.773223 0.45820115E+03  0.10966319E+05                                 8.801484                            7.225597       0.036936       1.984541                    0.998599      30.128742      88.749064       0.598934       0.427290      -1.052391       0.004180       0.005901       0.046751       0.047307      -0.005287       0.002532       0.015379       0.010487      -0.037343      -0.023244       0.008563       0.014681              9.572167       6.252182       2.462229      -0.358718       9.220160      -1.019416      13.244160           0.000067
          288              C       6.164172       8.743893       4.219683       0.096901      30.737512 0.40641598E+03  0.93510039E+04                                 8.588686                            6.761284       0.158753       2.066704                    0.999268      26.015438      72.857830       0.631102       0.421812      -1.065795      -0.002284      -0.002933      -0.035557       0.035751       0.006097       0.020783       0.014121       0.005556       0.133115      -0.028901      -0.024619       0.053520              9.826809       5.628002       1.709858      -0.326186       8.031780       0.286802      15.820645          -0.000059
          289              C       6.763527       9.953581       4.610260      -0.155696      31.040492 0.47230627E+03  0.11402364E+05                                 8.698250                            7.374597      -0.086791       1.943010                    0.998402      30.487517      90.518709       0.587558       0.431802      -1.048484       0.009472       0.000227       0.031803       0.033184      -0.004202      -0.008910      -0.015746      -0.017469       0.021649      -0.020414      -0.001950       0.022364              9.163899       6.108609       1.810767       1.037581       8.543881       0.959059      12.839206           0.000069
          290              C       7.042479      10.229659       5.909747      -0.158202      30.119224 0.45994996E+03  0.11049172E+05                                 8.519724                            7.272553      -0.141835       1.923300                    0.998392      30.671810      91.338115       0.591279       0.431216      -1.047088      -0.007082      -0.004309      -0.032875       0.033904       0.007159       0.005676       0.002291      -0.020167      -0.049715      -0.018501      -0.002567       0.021068              8.936703       5.935116       1.859842       0.420545       8.214200       0.334022      12.660795          -0.000068
          291              C       5.967001       8.433041       2.772361      -0.159666      28.417694 0.39641438E+03  0.91678550E+04                                 8.258986                            6.709801      -0.237092       1.937317                    0.996517      28.585318      83.296660       0.621851       0.425894      -1.051216       0.071062      -0.010029       0.009536       0.072397      -0.008710      -0.033748      -0.002570       0.032276      -0.101887      -0.048669       0.000453       0.048217              9.457086       9.105929      -0.518098      -1.099814       5.992768       0.850987      13.272560           0.000008
          292              C       7.895020       6.918824       2.204748      -0.125158      28.174638 0.40115471E+03  0.92616758E+04                                 8.047217                            6.693209       0.385428       2.107888                    0.999220      28.698547      82.288474       0.633491       0.418782      -1.060600      -0.032850       0.029341       0.002629       0.044124      -0.034348      -0.030144      -0.018737      -0.055553      -0.113901      -0.067497       0.004164       0.063333              8.591222       9.023745      -0.281151      -2.973816       8.832810      -2.192114       7.917111          -0.000006
          293              C       9.004107       7.056863       1.480174      -0.032395      28.269477 0.38799156E+03  0.89194923E+04                                 8.182385                            6.649818       0.176704       2.043049                    0.999596      28.395088      82.328423       0.623390       0.427394      -1.050942       0.012672       0.052563      -0.044815       0.070227      -0.005972      -0.008284      -0.015423      -0.032848      -0.054199      -0.027664      -0.002982       0.030647              8.842311      10.596731      -2.376143      -3.072348       8.529786      -0.518873       7.400417           0.000007
          294              C       7.943192       8.904061       1.361541       0.080758      25.053789 0.33793452E+03  0.75189712E+04                                 7.631098                            6.282460       0.194258       2.083576                    0.998413      26.412281      75.796201       0.628524       0.437984      -1.042596       0.017957      -0.041080      -0.012901       0.046653      -0.001595       0.011216       0.000959      -0.033119       0.044182      -0.027031       0.009254       0.017777              8.271803       8.824451      -0.644076      -2.438937       8.394999      -1.885282       7.595959          -0.000020
          295              N       9.477653      -1.538453      15.878567      -0.282014      37.024922 0.55285259E+03  0.13548870E+05                                 9.197006                            7.552124       0.107464       2.038110                    0.999424      28.835013      79.663334       0.646029       0.386866      -1.104249      -0.101307      -0.023163      -0.094606       0.140535      -0.028156      -0.056143       0.011333       0.069595      -0.031487      -0.049397      -0.034771       0.084169             10.497377      11.062086       0.072050       1.923537       5.380103       2.141201      15.049942           0.000007
          296              N       8.897343      -2.109577      13.841730       0.085164      26.797027 0.31856689E+03  0.67904374E+04                                 7.433930                            5.680297       0.214973       2.166088                    0.999030      22.425753      57.458655       0.756548       0.379815      -1.111241      -0.024271       0.003848      -0.034020       0.041967      -0.009336      -0.005659       0.038980       0.098372       0.222271      -0.095776       0.011899       0.083876              8.703909       7.452218      -0.235082       0.682552       4.181256       1.642748      14.478253           0.000020
          297              N       9.086672       2.208629       8.063392       0.083268      26.370793 0.32954545E+03  0.71034751E+04                                 7.409638                            5.824369       0.157754       2.145019                    0.999135      22.735828      59.101977       0.736100       0.386023      -1.103743      -0.026500      -0.030042       0.003323       0.040197       0.047817      -0.069786       0.037022       0.046728      -0.070206      -0.105566       0.019231       0.086335              8.451111      10.836083       3.104939      -3.445728       7.915639      -0.680803       6.601610           0.000015
          298              N      10.923948       3.334018       7.687416      -0.292218      35.749196 0.55377041E+03  0.13578247E+05                                 8.980532                            7.557660       0.221092       2.080142                    0.999194      28.758195      79.495252       0.645827       0.386791      -1.104200      -0.086906      -0.097138      -0.039587       0.136219      -0.039240      -0.047214       0.042652       0.000949       0.064797      -0.050430      -0.038273       0.088703              9.943274      11.170235       3.575204      -2.055252      11.421331       0.354037       7.238256           0.000009
          299              N       7.099278      15.705920       1.425421       0.020857      30.297688 0.34441983E+03  0.75109496E+04                                 8.122284                            5.952444      -0.144194       2.033930                    0.997779      23.521718      61.620961       0.728057       0.385775      -1.103266      -0.015669      -0.011470      -0.007671       0.020879      -0.032039      -0.024894      -0.031799       0.088581      -0.002546      -0.074239       0.015076       0.059163              9.521330      13.182805      -3.566873      -1.722284       6.574196      -1.191816       8.806988           0.000011
          300              N       5.743391       3.983118      11.644282      -0.285130      37.168978 0.55534844E+03  0.13627004E+05                                 9.223818                            7.571441       0.100008       2.035246                    0.999427      28.901565      79.928241       0.644835       0.387100      -1.103949      -0.101166      -0.069782       0.066985       0.139968      -0.034960       0.051935      -0.012870       0.064382      -0.044149      -0.049811      -0.033601       0.083412             10.531471      11.090182       1.640432      -1.032603      10.818759      -5.282159       9.685470           0.000007
          301              N       5.163081       2.504728      13.157309       0.082206      26.950279 0.32058058E+03  0.68465329E+04                                 7.471164                            5.704849       0.206439       2.161891                    0.998985      22.502497      57.776944       0.753339       0.380699      -1.110206      -0.023878      -0.032578       0.013989       0.042746       0.000700       0.010690      -0.088928       0.011904      -0.035868      -0.095734       0.011925       0.083810              8.751495       7.484026       0.713073      -0.139018      10.545731      -5.317187       8.224726           0.000020
          302              N       5.352410      -4.658562      12.306802       0.081868      26.374407 0.32968489E+03  0.71063060E+04                                 7.406005                            5.822747       0.164214       2.146974                    0.999107      22.738464      59.082938       0.736840       0.385645      -1.104158      -0.026362       0.018863       0.024419       0.040584      -0.083843      -0.005372      -0.012625       0.087183       0.051107      -0.104533       0.018496       0.086036              8.445496      10.827819      -4.531159      -0.964359       7.513086       0.907932       6.995584           0.000015
          303              N       7.189685      -5.546861      11.520174      -0.287809      35.542482 0.54986473E+03  0.13456200E+05                                 8.940505                            7.526657       0.227528       2.083705                    0.999217      28.654348      79.084013       0.647828       0.386349      -1.104716      -0.088560       0.015406       0.104226       0.137635      -0.023057       0.056911      -0.035885       0.015817       0.102447      -0.048621      -0.040670       0.089291              9.895590      11.115189      -3.546045      -2.051010       7.939318       1.620172      10.632262           0.000008
          304              N       3.365015       3.918840       3.936789       0.026972      30.049450 0.34121638E+03  0.74213346E+04                                 8.071207                            5.919393      -0.141902       2.036427                    0.997766      23.400813      61.158362       0.731304       0.385084      -1.104116      -0.015462      -0.000644       0.014992       0.021547      -0.005968       0.040796      -0.002778       0.026100      -0.187577      -0.076327       0.017173       0.059155              9.457914      13.085446       0.288902       3.916800       9.227622      -0.369257       6.060676           0.000011
          305              N       2.009016      -2.444665       8.979603      -0.282299      37.026627 0.55282585E+03  0.13548047E+05                                 9.196123                            7.551037       0.096788       2.034979                    0.999490      28.835443      79.663965       0.646192       0.386773      -1.104315      -0.101786       0.093595       0.027724       0.141028       0.063455       0.004177       0.002092       0.047044      -0.102706      -0.050585      -0.034387       0.084972             10.497229      11.055918      -1.706596      -0.900468      14.492218       3.118390       5.943553           0.000006
          306              N       1.428706      -0.395151       9.503413       0.084882      26.879092 0.31960413E+03  0.68203838E+04                                 7.457769                            5.696152       0.203164       2.161487                    0.999014      22.466479      57.659547       0.753924       0.380699      -1.110221      -0.023045       0.028407       0.020943       0.042150       0.009993      -0.005283       0.050580      -0.054680      -0.240508      -0.096428       0.012435       0.083993              8.734113       7.469970      -0.476910      -0.547076      13.380756       3.655146       5.351612           0.000020
          307              N       1.618035       2.449934      16.132259       0.085669      26.290078 0.32841432E+03  0.70718802E+04                                 7.391222                            5.812086       0.162622       2.147426                    0.999103      22.689218      58.919990       0.737429       0.385721      -1.104136      -0.024969       0.009599      -0.026194       0.037439       0.035673       0.076619      -0.024748       0.024339      -0.139224      -0.105949       0.019809       0.086140              8.428164      10.805079       1.427765       4.395291       6.327057      -0.228869       8.152357           0.000015
          308              N       3.455310       2.212843      17.294862      -0.288269      35.591607 0.55080334E+03  0.13485804E+05                                 8.950988                            7.535133       0.226717       2.083189                    0.999197      28.679719      79.190492       0.647156       0.386560      -1.104493      -0.089027       0.082211      -0.065454       0.137727       0.061064      -0.009254      -0.007092      -0.059439      -0.121517      -0.049670      -0.039416       0.089086              9.907549      11.128348      -0.004275       4.101181       8.566240      -1.979649      10.028060           0.000009
          309              N      10.833540      11.987289      12.889016       0.022160      30.170559 0.34286663E+03  0.74657947E+04                                 8.088143                            5.930309      -0.132321       2.038381                    0.997759      23.464905      61.349472       0.731298       0.384646      -1.104495      -0.015095       0.012754      -0.006927       0.020940       0.038965      -0.015311       0.034379       0.083220      -0.017894      -0.074621       0.014584       0.060037              9.478675      13.117348       3.256407      -2.214876       7.186777       1.558124       8.131899           0.000011
          310              N       3.876203      12.075803       2.372659      -0.282014      37.024921 0.55285258E+03  0.13548869E+05                                 9.197006                            7.552124       0.107464       2.038110                    0.999424      28.835013      79.663334       0.646029       0.386866      -1.104249      -0.101307       0.023163       0.094606       0.140535       0.028157       0.056143       0.011333       0.069595      -0.031487      -0.049397      -0.034771       0.084169             10.497377      11.062085      -0.072050      -1.923536       5.380103       2.141202      15.049943           0.000007
          311              N       3.295893      12.646927       4.409496       0.085164      26.797033 0.31856696E+03  0.67904395E+04                                 7.433931                            5.680298       0.214972       2.166088                    0.999030      22.425756      57.458668       0.756548       0.379816      -1.111241      -0.024271      -0.003848       0.034020       0.041967       0.009336       0.005659       0.038980       0.098372       0.222271      -0.095776       0.011899       0.083876              8.703911       7.452219       0.235082      -0.682552       4.181257       1.642749      14.478257           0.000020
          312              N       3.485222       8.328721      10.187834       0.083268      26.370793 0.32954545E+03  0.71034750E+04                                 7.409638                            5.824369       0.157754       2.145019                    0.999135      22.735828      59.101978       0.736100       0.386023      -1.103743      -0.026500       0.030042      -0.003323       0.040197      -0.047817       0.069786       0.037022       0.046728      -0.070206      -0.105566       0.019231       0.086335              8.451111      10.836083      -3.104939       3.445728       7.915639      -0.680803       6.601610           0.000015
          313              N       5.322498       7.203332      10.563810      -0.292218      35.749197 0.55377041E+03  0.13578247E+05                                 8.980532                            7.557661       0.221092       2.080142                    0.999194      28.758195      79.495253       0.645826       0.386791      -1.104200      -0.086906       0.097138       0.039586       0.136219       0.039240       0.047214       0.042652       0.000949       0.064797      -0.050430      -0.038273       0.088703              9.943274      11.170235      -3.575204       2.055252      11.421332       0.354037       7.238257           0.000008
          314              N       1.497828      -5.168570      16.825805       0.020857      30.297687 0.34441982E+03  0.75109494E+04                                 8.122284                            5.952444      -0.144194       2.033930                    0.997779      23.521718      61.620962       0.728057       0.385775      -1.103266      -0.015669       0.011470       0.007671       0.020879       0.032039       0.024894      -0.031799       0.088581      -0.002546      -0.074239       0.015076       0.059163              9.521330      13.182806       3.566873       1.722284       6.574196      -1.191816       8.806988           0.000011
          315              N       0.141941       6.554232       6.606944      -0.285130      37.168977 0.55534841E+03  0.13627003E+05                                 9.223818                            7.571440       0.100008       2.035246                    0.999427      28.901564      79.928236       0.644835       0.387100      -1.103949      -0.101166       0.069782      -0.066985       0.139968       0.034960      -0.051935      -0.012870       0.064382      -0.044149      -0.049811      -0.033601       0.083412             10.531470      11.090182      -1.640432       1.032602      10.818759      -5.282159       9.685470           0.000007
          316              N      10.764531       8.032622       5.093917       0.082206      26.950271 0.32058047E+03  0.68465300E+04                                 7.471163                            5.704847       0.206440       2.161891                    0.998985      22.502493      57.776929       0.753339       0.380699      -1.110206      -0.023878       0.032578      -0.013989       0.042746      -0.000700      -0.010690      -0.088928       0.011904      -0.035868      -0.095734       0.011925       0.083810              8.751493       7.484025      -0.713073       0.139018      10.545728      -5.317185       8.224724           0.000020
          317              N      10.953860      15.195912       5.944424       0.081868      26.374409 0.32968491E+03  0.71063065E+04                                 7.406006                            5.822747       0.164214       2.146974                    0.999107      22.738465      59.082944       0.736840       0.385645      -1.104158      -0.026362      -0.018863      -0.024419       0.040584       0.083843       0.005372      -0.012625       0.087183       0.051107      -0.104533       0.018496       0.086036              8.445497      10.827821       4.531160       0.964359       7.513086       0.907932       6.995584           0.000015
          318              N       1.588235      16.084211       6.731052      -0.287809      35.542481 0.54986469E+03  0.13456199E+05                                 8.940504                            7.526656       0.227528       2.083705                    0.999217      28.654347      79.084009       0.647828       0.386349      -1.104716      -0.088560      -0.015406      -0.104226       0.137635       0.023058      -0.056911      -0.035885       0.015818       0.102447      -0.048621      -0.040670       0.089291              9.895589      11.115189       3.546045       2.051011       7.939318       1.620173      10.632262           0.000009
          319              N       8.966465       6.618510      14.314437       0.026972      30.049448 0.34121635E+03  0.74213340E+04                                 8.071206                            5.919393      -0.141902       2.036427                    0.997766      23.400812      61.158359       0.731304       0.385084      -1.104116      -0.015462       0.000644      -0.014992       0.021547       0.005968      -0.040796      -0.002778       0.026100      -0.187577      -0.076328       0.017173       0.059155              9.457914      13.085446      -0.288903      -3.916800       9.227621      -0.369257       6.060676           0.000011
          320              N       7.610466      12.982015       9.271623      -0.282299      37.026630 0.55282591E+03  0.13548049E+05                                 9.196123                            7.551037       0.096789       2.034979                    0.999490      28.835445      79.663972       0.646192       0.386773      -1.104315      -0.101786      -0.093595      -0.027724       0.141028      -0.063455      -0.004177       0.002092       0.047044      -0.102705      -0.050585      -0.034387       0.084972             10.497230      11.055918       1.706596       0.900468      14.492218       3.118391       5.943553           0.000007
          321              N       7.030156      10.932501       8.747813       0.084882      26.879090 0.31960410E+03  0.68203831E+04                                 7.457768                            5.696152       0.203164       2.161487                    0.999014      22.466478      57.659543       0.753924       0.380699      -1.110221      -0.023045      -0.028407      -0.020943       0.042150      -0.009993       0.005283       0.050580      -0.054680      -0.240508      -0.096428       0.012435       0.083993              8.734112       7.469970       0.476910       0.547076      13.380755       3.655146       5.351612           0.000020
          322              N       7.219485       8.087416       2.118967       0.085669      26.290071 0.32841426E+03  0.70718787E+04                                 7.391221                            5.812086       0.162622       2.147426                    0.999103      22.689216      58.919983       0.737429       0.385721      -1.104136      -0.024969      -0.009599       0.026194       0.037439      -0.035673      -0.076619      -0.024748       0.024339      -0.139224      -0.105949       0.019809       0.086140              8.428163      10.805077      -1.427766      -4.395289       6.327056      -0.228868       8.152355           0.000015
          323              N       9.056760       8.324506       0.956364      -0.288269      35.591602 0.55080324E+03  0.13485801E+05                                 8.950987                            7.535133       0.226716       2.083189                    0.999197      28.679720      79.190497       0.647156       0.386560      -1.104493      -0.089027      -0.082211       0.065454       0.137727      -0.061064       0.009254      -0.007092      -0.059439      -0.121517      -0.049670      -0.039416       0.089086              9.907548      11.128343       0.004273      -4.101178       8.566243      -1.979650      10.028058           0.000008
          324              N       5.232090      -1.449939       5.362210       0.022160      30.170554 0.34286658E+03  0.74657932E+04                                 8.088142                            5.930308      -0.132321       2.038381                    0.997759      23.464903      61.349461       0.731298       0.384646      -1.104495      -0.015095      -0.012754       0.006927       0.020940      -0.038965       0.015311       0.034379       0.083220      -0.017894      -0.074621       0.014584       0.060036              9.478673      13.117344      -3.256406       2.214875       7.186776       1.558124       8.131898           0.000012
          325              O      11.139043      11.331866       0.419778      -0.561662      34.810787 0.57730564E+03  0.14078758E+05                                 8.327991                            7.397375       0.594018       2.249758                    0.995174      27.427606      71.801687       0.706589       0.355452      -1.145766      -0.016049      -0.003694      -0.005973       0.017519      -0.051984      -0.003076      -0.018901       0.032633      -0.056365      -0.053604      -0.011211       0.064815              8.837820      11.728259      -2.148777       0.358715       7.641564       0.408095       7.143637           0.000003
          326              O       9.078830       0.763958      17.942780      -0.540496      33.466904 0.54617163E+03  0.13185069E+05                                 8.247346                            7.294038       0.293838       2.158522                    0.993096      27.343724      72.089749       0.694568       0.365290      -1.133751      -0.004847      -0.003247       0.013452       0.014663       0.057071       0.004848       0.004248       0.033712       0.050690      -0.067959       0.015731       0.052229              8.722986       9.754575       1.951464       1.554969       8.578948       2.212816       7.835436           0.000001
          327              O       6.997331      12.244401       1.638960      -0.577314      35.687530 0.58822029E+03  0.14408895E+05                                 8.486924                            7.461276       0.658025       2.263121                    0.994288      27.759067      72.775706       0.704528       0.354909      -1.146471       0.002791      -0.010669      -0.029799       0.031774      -0.014819      -0.050415      -0.018274      -0.042014       0.005623      -0.067850       0.024628       0.043222              9.094876       8.589062       1.541266      -1.030548       8.507989      -3.237554      10.187575           0.000009
          328              O       6.615312       2.645929      17.928179      -0.548916      33.153026 0.53081205E+03  0.12705848E+05                                 8.119304                            7.100123       0.621440       2.251397                    0.997446      27.453510      71.751420       0.718490       0.356141      -1.142523      -0.000907      -0.024924       0.011260       0.027365      -0.032694       0.039327       0.026837       0.031017      -0.003474      -0.066480       0.017034       0.049446              8.943070      10.005054       0.439862       4.045365       5.845036      -0.650097      10.979119           0.000007
          329              O       3.199548      16.861867       1.847024      -0.546876      29.506247 0.42876091E+03  0.96941108E+04                                 7.350104                            6.221424       1.200824       2.419626                    0.999527      27.061039      67.920783       0.800235       0.338529      -1.161343       0.081418      -0.009790      -0.007496       0.082347      -0.007957      -0.003339       0.099341       0.045280      -0.323991      -0.159663       0.070658       0.089004              7.881722      11.785140      -1.585667      -1.315649       5.803030       0.992799       6.056996           0.000007
          330              O       7.404781       5.234955       8.227653      -0.563117      34.860716 0.57838777E+03  0.14111946E+05                                 8.336051                            7.404357       0.588844       2.248077                    0.995091      27.449835      71.880409       0.706239       0.355457      -1.145746      -0.015034      -0.002098       0.005715       0.016220       0.022232       0.046347       0.014434       0.025108      -0.076486      -0.052972      -0.010812       0.063785              8.846452      11.740288       1.385489       1.682889       6.920509       0.010811       7.878559           0.000003
          331              O       5.344568       4.619574       8.618229      -0.541808      33.484363 0.54655242E+03  0.13196466E+05                                 8.249599                            7.296121       0.296191       2.158832                    0.993206      27.353965      72.121068       0.694539       0.365244      -1.133795      -0.005255       0.012508      -0.003670       0.014055      -0.024814      -0.052409      -0.020058       0.006135      -0.031858      -0.068329       0.015269       0.053060              8.725346       9.757751       0.370615      -2.467030       6.106290      -0.784841      10.311997           0.000001
          332              O       3.263069       5.834531       6.827784      -0.577951      35.763914 0.58981772E+03  0.14458846E+05                                 8.501648                            7.473654       0.651958       2.260796                    0.994264      27.783819      72.884684       0.703576       0.355124      -1.146218       0.002276      -0.019929       0.024383       0.031573      -0.035540       0.038713       0.016891      -0.044483      -0.000434      -0.067976       0.025257       0.042719              9.111063       8.606559      -1.665117      -0.821631      12.592427       0.892607       6.134204           0.000008
          333              O       2.881050       3.665944       6.995695      -0.549019      33.172146 0.53117215E+03  0.12716853E+05                                 8.123160                            7.103024       0.625898       2.252517                    0.997349      27.460266      71.780041       0.718256       0.356191      -1.142463      -0.000593       0.022171       0.015701       0.027174       0.050899       0.008732      -0.019585       0.044268       0.035579      -0.067114       0.017193       0.049920              8.947573      10.010716       3.285159      -2.404707      10.264102      -1.898846       6.567900           0.000007
          334              O      10.668186       3.705986       2.724908      -0.547584      29.510676 0.42888182E+03  0.96976496E+04                                 7.351047                            6.222651       1.202366       2.420167                    0.999498      27.061887      67.928514       0.800079       0.338567      -1.161295       0.080949      -0.001695       0.012446       0.081918       0.001065       0.009238       0.010783       0.235299       0.249124      -0.159651       0.069840       0.089811              7.882114      11.784209      -0.346648       2.031021       5.134402      -0.606582       6.727729           0.000006
          335              O       3.670406      15.045228       9.603795      -0.562386      34.832578 0.57775474E+03  0.14092511E+05                                 8.331485                            7.400492       0.592474       2.249391                    0.995133      27.436725      71.833728       0.706403       0.355475      -1.145743      -0.014993       0.006739      -0.001059       0.016472       0.028119      -0.042816       0.004383       0.057269       0.018261      -0.052767      -0.011067       0.063834              8.841242      11.733572       0.765198      -2.040618       7.624523      -0.420007       7.165630           0.000003
          336              O       1.610193      -5.383532       9.941443      -0.541837      33.527392 0.54742859E+03  0.13223786E+05                                 8.259220                            7.304291       0.291051       2.157085                    0.993050      27.367844      72.190017       0.693774       0.365477      -1.133540      -0.005983      -0.009441      -0.009176       0.014461      -0.032504       0.047346       0.015720      -0.002127      -0.052822      -0.067770       0.015601       0.052169              8.735538       9.769108      -2.324246       0.913644       9.951979      -1.430892       6.485527           0.000001
          337              O      10.731594      13.533119       9.784482      -0.577091      35.717534 0.58885081E+03  0.14429158E+05                                 8.494302                            7.467531       0.653718       2.261627                    0.994212      27.766587      72.823299       0.703867       0.355124      -1.146222       0.003024       0.031921       0.005506       0.032533       0.051616       0.011983       0.001894      -0.013376       0.092540      -0.068083       0.024384       0.043699              9.102824       8.596351       0.121543       1.850446       6.970434       2.348502      11.741689           0.000009
          338              O      10.349575      -6.311873      11.578578      -0.549777      33.172527 0.53119311E+03  0.12717297E+05                                 8.122490                            7.102632       0.622555       2.251527                    0.997409      27.463014      71.783693       0.718367       0.356137      -1.142522      -0.001274       0.003087      -0.026579       0.026788      -0.017130      -0.048934      -0.007872      -0.003687      -0.104666      -0.067553       0.018167       0.049386              8.946598      10.008525      -3.724302      -1.642666       9.135885       2.549703       7.695383           0.000007
          339              O       6.933811      11.044197      13.679294      -0.545978      29.477761 0.42823199E+03  0.96790743E+04                                 7.344985                            6.217269       1.198158       2.419198                    0.999495      27.049878      67.879903       0.800571       0.338494      -1.161383       0.082576       0.011035      -0.004752       0.083446       0.006679      -0.005168      -0.110121       0.064269      -0.268659      -0.159857       0.070994       0.088863              7.875949      11.775471       1.930556      -0.714699       6.848841      -0.386217       5.003534           0.000007
          340              O       5.537593      -0.794516      17.831448      -0.561662      34.810793 0.57730575E+03  0.14078761E+05                                 8.327992                            7.397375       0.594017       2.249758                    0.995174      27.427608      71.801696       0.706589       0.355452      -1.145766      -0.016049       0.003694       0.005973       0.017519       0.051984       0.003076      -0.018901       0.032633      -0.056365      -0.053604      -0.011211       0.064815              8.837821      11.728260       2.148777      -0.358715       7.641565       0.408095       7.143638           0.000003
          341              O       3.477380       9.773392       0.308446      -0.540496      33.466906 0.54617168E+03  0.13185070E+05                                 8.247346                            7.294038       0.293840       2.158522                    0.993096      27.343727      72.089755       0.694568       0.365290      -1.133751      -0.004847       0.003247      -0.013453       0.014663      -0.057071      -0.004848       0.004249       0.033712       0.050690      -0.067959       0.015731       0.052229              8.722986       9.754574      -1.951464      -1.554969       8.578948       2.212816       7.835436           0.000001
          342              O       1.395881      -1.707051      16.612266      -0.577314      35.687527 0.58822023E+03  0.14408893E+05                                 8.486923                            7.461274       0.658027       2.263121                    0.994288      27.759069      72.775704       0.704528       0.354909      -1.146472       0.002791       0.010669       0.029799       0.031774       0.014819       0.050415      -0.018274      -0.042014       0.005623      -0.067850       0.024628       0.043222              9.094874       8.589060      -1.541265       1.030548       8.507988      -3.237554      10.187574           0.000009
          343              O       1.013862       7.891421       0.323047      -0.548916      33.153036 0.53081226E+03  0.12705854E+05                                 8.119307                            7.100125       0.621438       2.251396                    0.997446      27.453513      71.751436       0.718490       0.356141      -1.142523      -0.000907       0.024924      -0.011260       0.027365       0.032694      -0.039327       0.026837       0.031017      -0.003473      -0.066480       0.017034       0.049446              8.943072      10.005057      -0.439862      -4.045366       5.845037      -0.650097      10.979122           0.000006
          344              O       8.800998      -6.324517      16.404202      -0.546876      29.506248 0.42876094E+03  0.96941117E+04                                 7.350105                            6.221424       1.200824       2.419626                    0.999527      27.061040      67.920786       0.800235       0.338529      -1.161343       0.081418       0.009790       0.007496       0.082347       0.007957       0.003339       0.099342       0.045280      -0.323991      -0.159663       0.070658       0.089004              7.881722      11.785141       1.585668       1.315649       5.803030       0.992799       6.056996           0.000006
          345              O       1.803331       5.302395      10.023573      -0.563116      34.860710 0.57838765E+03  0.14111942E+05                                 8.336049                            7.404355       0.588844       2.248077                    0.995091      27.449833      71.880399       0.706239       0.355457      -1.145747      -0.015034       0.002098      -0.005715       0.016220      -0.022232      -0.046347       0.014434       0.025108      -0.076486      -0.052972      -0.010812       0.063785              8.846450      11.740286      -1.385488      -1.682889       6.920507       0.010811       7.878557           0.000002
          346              O      10.946018       5.917776       9.632997      -0.541808      33.484368 0.54655254E+03  0.13196469E+05                                 8.249601                            7.296122       0.296189       2.158831                    0.993206      27.353966      72.121076       0.694539       0.365244      -1.133795      -0.005255      -0.012508       0.003670       0.014054       0.024814       0.052409      -0.020058       0.006135      -0.031858      -0.068329       0.015269       0.053060              8.725348       9.757753      -0.370615       2.467030       6.106291      -0.784841      10.311999           0.000001
          347              O       8.864519       4.702819      11.423442      -0.577951      35.763912 0.58981769E+03  0.14458845E+05                                 8.501648                            7.473654       0.651956       2.260795                    0.994264      27.783818      72.884681       0.703576       0.355124      -1.146218       0.002276       0.019929      -0.024383       0.031573       0.035539      -0.038713       0.016891      -0.044483      -0.000434      -0.067976       0.025257       0.042719              9.111063       8.606559       1.665117       0.821631      12.592426       0.892607       6.134203           0.000009
          348              O       8.482500       6.871406      11.255531      -0.549019      33.172147 0.53117216E+03  0.12716853E+05                                 8.123160                            7.103024       0.625899       2.252517                    0.997349      27.460267      71.780043       0.718256       0.356191      -1.142463      -0.000593      -0.022171      -0.015701       0.027174      -0.050899      -0.008732      -0.019585       0.044268       0.035579      -0.067114       0.017193       0.049921              8.947572      10.010716      -3.285159       2.404707      10.264102      -1.898846       6.567900           0.000006
          349              O       5.066736       6.831364      15.526318      -0.547583      29.510680 0.42888189E+03  0.96976515E+04                                 7.351047                            6.222651       1.202367       2.420167                    0.999498      27.061892      67.928526       0.800079       0.338567      -1.161295       0.080949       0.001695      -0.012446       0.081918      -0.001066      -0.009238       0.010783       0.235299       0.249124      -0.159651       0.069840       0.089811              7.882113      11.784209       0.346648      -2.031021       5.134402      -0.606582       6.727729           0.000007
          350              O       9.271856      -4.507878       8.647431      -0.562386      34.832581 0.57775481E+03  0.14092514E+05                                 8.331487                            7.400493       0.592472       2.249391                    0.995133      27.436725      71.833733       0.706402       0.355475      -1.145742      -0.014993      -0.006739       0.001059       0.016472      -0.028119       0.042816       0.004383       0.057269       0.018261      -0.052767      -0.011067       0.063834              8.841243      11.733573      -0.765198       2.040619       7.624525      -0.420007       7.165631           0.000003
          351              O       7.211643      15.920882       8.309783      -0.541837      33.527394 0.54742863E+03  0.13223787E+05                                 8.259220                            7.304292       0.291051       2.157085                    0.993050      27.367845      72.190020       0.693774       0.365477      -1.133540      -0.005983       0.009441       0.009176       0.014461       0.032504      -0.047346       0.015720      -0.002127      -0.052822      -0.067770       0.015601       0.052169              8.735538       9.769109       2.324246      -0.913644       9.951979      -1.430892       6.485527           0.000001
          352              O       5.130144      -2.995769       8.466744      -0.577091      35.717541 0.58885096E+03  0.14429162E+05                                 8.494302                            7.467531       0.653719       2.261627                    0.994212      27.766591      72.823311       0.703867       0.355124      -1.146222       0.003024      -0.031921      -0.005506       0.032533      -0.051616      -0.011983       0.001894      -0.013376       0.092540      -0.068083       0.024384       0.043699              9.102825       8.596352      -0.121543      -1.850446       6.970434       2.348503      11.741690           0.000008
          353              O       4.748125      16.849223       6.672648      -0.549778      33.172531 0.53119318E+03  0.12717299E+05                                 8.122491                            7.102633       0.622554       2.251527                    0.997409      27.463015      71.783699       0.718367       0.356137      -1.142522      -0.001274      -0.003087       0.026579       0.026788       0.017130       0.048934      -0.007871      -0.003687      -0.104666      -0.067553       0.018167       0.049386              8.946599      10.008526       3.724302       1.642666       9.135886       2.549704       7.695384           0.000007
          354              O       1.332361      -0.506847       4.571932      -0.545979      29.477724 0.42823135E+03  0.96790561E+04                                 7.344979                            6.217264       1.198158       2.419199                    0.999495      27.049859      67.879841       0.800571       0.338494      -1.161383       0.082576      -0.011035       0.004752       0.083446      -0.006679       0.005168      -0.110121       0.064269      -0.268659      -0.159856       0.070994       0.088863              7.875943      11.775461      -1.930554       0.714699       6.848836      -0.386217       5.003530           0.000006

******************************************************
Auxiliary information for the entire system
The total spin magnetic moment of the unit cell is   -0.000000
The total net atomic charge of the unit cell is   0.000008
Accuracy of reproducing the electrostatic potential in the unit cell:
  The inner radius (bohr) =    5.0000
  The outer radius (bohr) =   12.0000
  Valid grid points have density less than (e/(bohr^3)) =    0.0001
  The number of valid grid points were=        56688
  The rms potential error without charges in kcal/mol is=      5.21850
  The rms potential error with partial charges in kcal/mol is=      0.58587
  The RRMSE value at monopole order=      0.11227
  The rms potential error with partial charges and cloud penetration in kcal/mol is=      0.59411
  The RRMSE value at monopole order with cloud penetration is=      0.11385
  The rms potential error with partial charges and atomic dipoles in kcal/mol is=      0.23140
  The RRMSE value at dipole order=      0.04434
  The rms potential error with partial charges, atomic dipoles and cloud penetration in kcal/mol is=      0.23267
  The RRMSE value at dipole order with cloud penetration=      0.04458

******************************************************
The electron densities and ab initio electrostatic potential were computed in VASP using the PBE functional and
projector augmented wave method. See the main text of the journal article for a description of computational details.
The atomic charges, dipoles, and quadrupoles were computed with the DDEC6 method as described in
(a) T. A. Manz and N. Gabaldon Limas, RSC Adv. 6 (2016) 47771-47801 DOI: 10.1039/c6ra04656h
(b) N. Gabaldon Limas and T. A. Manz, RSC Adv. 8 (2018) 2678-2707 DOI: 10.1039/c7ra11829e.
For each atom in the material, the electron cloud parameters were fit to the spherically averaged atom-in-material
electron density using radial positions for which this density was between 10^-4 and 10^-2 electrons per cubic bohr.
The polarizabilities, dispersion coefficients, and quantum Drude oscillator (QDO) parameters were fit using the MCLF method.
The magnetic structure of the system was optimized in VASP from the default ferromagnetic initial guess using spin polarization.
The atomic spin moments (ASMs) were computed on this optimized magnetic structure using the DDEC6 partition as inputs
to the method of T. A. Manz and D. S. Sholl, J. Chem. Theory Comput. 7 (2011) 4146-4164 DOI: 10.1021/ct200539n.
The RMSE and RRMSE were computed using a uniform grid with Ewald summation.
