# Supplementary material for: A collection of forcefield precursors for metal–organic frameworks
Source: RSC Adv. 2019 Nov 13;9(63):36492–507. doi: 10.1039/c9ra07327b (PMC9075174; doi:10.1039/c9ra07327b)
Supplement: RA-009-C9RA07327B-s4526 [file RA-009-C9RA07327B-s4526.xyz]

   87
jmolscript: load "" {1 1 1} spacegroup "x,y,z" unitcell [{     11.493200     0.000000     0.000000 }, {      3.443409    11.090958     0.000000 }, {      1.813317     4.612898    10.728602 }]
Co     0.906659     2.306449     5.364301     0.903107
Co     2.628363     7.851928     5.364301     0.573100
Co     0.000000     0.000000     0.000000     0.533963
H      3.111761     8.173557     1.925784     0.092478
H     11.214638     4.755137     3.950271     0.104282
H      9.378834     6.161264     3.978166     0.115904
H      8.333130     4.551512     7.536843     0.117719
H     10.221932     3.204237     7.418828     0.098574
H      4.899101     7.340593     7.559373     0.088399
H      6.993003     6.360406     7.709573     0.111553
H      7.255142     6.520370     3.693858     0.122786
H      5.147707     7.473201     3.660599     0.086513
H     12.525931     9.161982     0.213499     0.095401
H     10.228926     9.090773     0.267142     0.124460
H      8.576811     6.586035    10.300531     0.121386
H     10.895522     6.517134    10.238305     0.098360
H     13.638165     7.530299     8.802818     0.092478
H      5.535288    10.948719     6.778331     0.104283
H      7.371092     9.542592     6.750436     0.115904
H      8.416796    11.152344     3.191759     0.117720
H      3.084585     1.408661     3.309774     0.098574
H     11.850825     8.363263     3.169229     0.088399
H      9.756923     9.343450     3.019029     0.111553
H      9.494784     9.183486     7.034744     0.122786
H     11.602219     8.230655     7.068003     0.086513
H      4.223995     6.541874    10.515103     0.095401
H      6.521000     6.613083    10.461460     0.124460
H      8.173115     9.117821     0.428071     0.121386
H      5.854404     9.186722     0.490297     0.098360
C      3.147145     8.986605     2.416081     0.136766
C     14.823133    11.080679     2.880630    -0.032671
C     14.609534    10.372902     4.056484    -0.033184
C     14.431518    10.735948     5.481243     0.574671
C     11.582349     1.408810     2.523367     0.576585
C     10.613780     4.705119     4.685180     0.110791
C      9.516758     5.550152     4.692691    -0.194414
C      8.625246     5.497391     5.746239     0.094332
C      8.908423     4.606536     6.782622    -0.196691
C     10.038417     3.798438     6.701085     0.101303
C      5.370656     7.144629     6.757946     0.090580
C      6.627072     6.556640     6.855577    -0.203802
C      7.344548     6.258810     5.714053     0.105743
C      6.780095     6.648208     4.507086    -0.190862
C      5.519097     7.222357     4.498503     0.098419
C     12.046931     9.973106     0.087975     0.097573
C     10.672320     9.920114     0.129816    -0.196711
C      6.489935     0.002798    -0.032186     0.088023
C      9.027610     5.763064    10.447513    -0.200236
C     10.419394     5.715030    10.413181     0.089227
C     13.602781     6.717251     8.312521     0.136767
C      1.926793     4.623177     7.847972    -0.032671
C      2.140392     5.330954     6.672118    -0.033185
C      2.318408     4.967908     5.247359     0.574671
C      5.167577    14.295046     8.205235     0.576585
C      6.136146    10.998737     6.043422     0.110791
C      7.233168    10.153704     6.035911    -0.194415
C      8.124680    10.206465     4.982363     0.094332
C      7.841503    11.097320     3.945980    -0.196691
C      6.711509    11.905418     4.027517     0.101303
C     11.379270     8.559227     3.970656     0.090580
C     10.122854     9.147216     3.873025    -0.203803
C      9.405378     9.445046     5.014549     0.105743
C      9.969831     9.055648     6.221516    -0.190863
C     11.230829     8.481499     6.230099     0.098419
C      4.702995     5.730750    10.640627     0.097573
C      6.077606     5.783742    10.598786    -0.196711
C      5.003265    -0.002798     0.032186     0.088023
C      7.722316     9.940792     0.281089    -0.200235
C      6.330532     9.988826     0.315421     0.089227
N      3.002941     9.034012     3.733553    -0.286063
N      3.342060    10.169351     1.836737    -0.286460
N     10.878217     3.820135     5.660410    -0.234363
N      4.797132     7.444249     5.594966    -0.195774
N     11.114495     4.591729    10.614879    -0.175686
N     13.746985     6.669844     6.995049    -0.286062
N     13.407866     5.534505     8.891865    -0.286460
N      5.871709    11.883721     5.068192    -0.234363
N     11.952794     8.259607     5.133636    -0.195774
N      2.192022     0.021169     0.113723    -0.175686
O     11.841092     2.282677     3.366635    -0.536507
O     11.504058     1.676885     1.276704    -0.516054
O     14.470816    11.933943     5.855671    -0.553052
O     14.226368     9.769865     6.273014    -0.514386
O      4.908834    13.421179     7.361967    -0.536507
O      5.245868    14.026971     9.451898    -0.516054
O      2.279110     3.769913     4.872931    -0.553052
O      2.523558     5.933991     4.455588    -0.514386

The following XYZ coordinates are in angstroms. Other properties are in atomic units.
The sperically averaged electron density of each atom fit to a function of the form exp(a - br)
eigen_1, eigen_2 and eigen_3 are the three eigenvalues of traceless quadrupole moment tensor
  atom number  atomic symbol              X              Y              Z     net charge C6 coefficient C8 coefficient C10 coefficient fluctuating dipole atomic polarizability isotropic forcefield polarizability              a              b squared Pearson coefficient          <r^3>          <r^4>         wp_QDO          m_QDO          q_QDO       dipole_x       dipole_y       dipole_z         dipole            Qxy            Qxz            Qyz     Q(x^2-y^2)  Q(3z^2 - R^2)        eigen_1        eigen_2        eigen_3 static polarizability      alpha(xx)      alpha(xy)      alpha(xz)      alpha(yy)      alpha(yz)      alpha(zz) atomic spin moment
            1             Co       0.906659       2.306449       5.364301       0.903107     112.311117 0.19528721E+04  0.62006668E+05                                18.611137                           14.172059       0.986117       2.175253                    0.993254      46.308945     121.077202       0.500171       0.385677      -1.169355      -0.000000      -0.000000       0.000000       0.000000       0.176086       0.020827      -0.127004       0.087031       0.437218      -0.284532       0.073890       0.210642             24.826557      20.055288      -1.284668       2.195954      34.008072       9.763895      20.416311           2.753832
            2             Co       2.628363       7.851928       5.364301       0.573100     150.365740 0.24085200E+04  0.81065364E+05                                22.820928                           15.911751       0.950636       2.098065                    0.994350      53.753116     147.501125       0.461641       0.394200      -1.156170       0.000000       0.000000       0.000000       0.000000       0.003869       0.001202       0.101943      -0.161693      -0.021387      -0.077614      -0.072840       0.150455             32.919453      29.691584       3.654484      -2.518154      46.200377     -17.118170      22.866398           1.711967
            3             Co       0.000000       0.000000       0.000000       0.533963     154.608226 0.23417032E+04  0.78412125E+05                                23.356242                           15.763739       0.896323       2.078972                    0.994247      54.519890     150.145123       0.459660       0.397940      -1.151265      -0.000000       0.000000      -0.000000       0.000000       0.003586      -0.005104       0.084392      -0.180155       0.069970      -0.102343      -0.037301       0.139644             34.955123      29.588773       1.201356       1.352379      14.282356      -1.949467      60.994239           1.130967
            4              H       3.111761       8.173557       1.925784       0.092478       1.400428 0.10375376E+02  0.10700559E+03                                 1.972447                            1.818362      -0.762491       2.505921                    0.999603       3.423689       9.333109       0.496953       1.195056      -0.732571      -0.002685      -0.046270      -0.027425       0.053854       0.004639      -0.003976       0.003351      -0.040901       0.033523      -0.027049       0.010104       0.016945              2.015211       1.631693       0.045532       0.049201       2.414875       0.419147       1.999064          -0.000121
            5              H      11.214638       4.755137       3.950271       0.104282       1.347248 0.10428564E+02  0.10900462E+03                                 2.002075                            1.879441      -1.176328       2.325799                    0.994968       3.642200      10.399078       0.461341       1.270176      -0.712801       0.032903       0.003925      -0.041340       0.052981      -0.004111      -0.009860      -0.013950       0.009319       0.032189      -0.020563       0.000299       0.020264              2.050542       2.219215      -0.113914      -0.563358       1.784679       0.088561       2.147734          -0.000040
            6              H       9.378834       6.161264       3.978166       0.115904       1.215267 0.93293529E+01  0.94295102E+02                                 1.809189                            1.731214      -1.197223       2.303616                    0.995842       3.553828       9.792738       0.503022       1.204706      -0.726446      -0.003364       0.020216      -0.027180       0.034041      -0.008458      -0.006914      -0.007910       0.009386       0.031755      -0.018634       0.004068       0.014566              1.824530       1.658113      -0.170477       0.078244       2.002728      -0.444274       1.812747           0.000178
            7              H       8.333130       4.551512       7.536843       0.117719       1.206896 0.92074517E+01  0.93513832E+02                                 1.855030                            1.761288      -1.244732       2.285376                    0.994598       3.676386      10.427938       0.477328       1.263434      -0.712047      -0.022785      -0.005190       0.025263       0.034414      -0.005982      -0.008102      -0.009826       0.006595       0.001668      -0.016488       0.005967       0.010520              1.874305       1.934208      -0.121328      -0.482663       1.497033      -0.062823       2.191676           0.000216
            8              H      10.221932       3.204237       7.418828       0.098574       1.241937 0.95043220E+01  0.97619886E+02                                 1.929902                            1.819775      -1.048485       2.380798                    0.995961       3.689847      10.639336       0.456398       1.306608      -0.703761       0.010525      -0.033077       0.035316       0.049518      -0.006936      -0.001802      -0.012998       0.000851       0.017908      -0.015954       0.000472       0.015482              1.964018       1.697504      -0.266155       0.182793       1.992086      -0.445810       2.202465          -0.000133
            9              H       4.899101       7.340593       7.559373       0.088399       1.286768 0.97500170E+01  0.99945361E+02                                 1.909223                            1.791259      -1.036924       2.372195                    0.996909       3.649403      10.229106       0.484179       1.234078      -0.719874      -0.023611       0.012333       0.037976       0.046387      -0.009501      -0.001297       0.005564       0.003526       0.033643      -0.015730       0.001968       0.013761              1.950599       2.045437      -0.081900      -0.516125       1.523137       0.035660       2.283224           0.000063
           10              H       6.993003       6.360406       7.709573       0.111553       1.108268 0.82169319E+01  0.81493558E+02                                 1.774469                            1.678307      -1.267045       2.268931                    0.994153       3.749120      10.670661       0.480428       1.285477      -0.705661       0.014503      -0.008021       0.028244       0.032747      -0.008421       0.003417       0.002025       0.011121       0.023612      -0.014547       0.004962       0.009585              1.801970       1.683069      -0.197985       0.295016       1.474026      -0.269190       2.248814           0.000234
           11              H       7.255142       6.520370       3.693858       0.122786       1.127315 0.85066534E+01  0.83400859E+02                                 1.681348                            1.624247      -0.932054       2.434547                    0.998648       3.282379       8.696054       0.537177       1.162992      -0.738298       0.016395      -0.005595      -0.031900       0.036300      -0.007764      -0.002755      -0.001970       0.011530       0.045298      -0.017497       0.001938       0.015558              1.674936       1.766538      -0.134394      -0.292353       1.402322       0.055573       1.855947           0.000185
           12              H       5.147707       7.473201       3.660599       0.086513       1.302102 0.96732172E+01  0.99078090E+02                                 1.932099                            1.787241      -1.099226       2.341515                    0.996482       3.688402      10.373809       0.482917       1.238303      -0.718419      -0.017162       0.009140      -0.040879       0.045268      -0.003511      -0.002257       0.000623       0.010037       0.043430      -0.013364      -0.001457       0.014821              2.005760       1.968357      -0.285272       0.504538       1.708796      -0.427895       2.340128           0.000045
           13              H      12.525931       9.161982       0.213499       0.095401       1.342832 0.10212531E+02  0.10530668E+03                                 1.932441                            1.810047      -1.089527       2.355163                    0.996394       3.540450       9.770110       0.493749       1.203033      -0.728601       0.023876      -0.041820       0.001798       0.048190      -0.000906       0.000026      -0.003331      -0.016488      -0.061227      -0.020693       0.001912       0.018781              1.972804       2.070255      -0.486324       0.107581       2.157424      -0.180751       1.690733           0.000031
           14              H      10.228926       9.090773       0.267142       0.124460       1.113036 0.81738224E+01  0.79219315E+02                                 1.658783                            1.584506      -0.894043       2.455154                    0.998902       3.220774       8.441003       0.548664       1.151845      -0.741225      -0.014398      -0.032672       0.002879       0.035819      -0.000106       0.000069      -0.004105      -0.012287      -0.050833      -0.017470       0.002328       0.015142              1.670445       1.756924       0.299843      -0.094600       1.818169      -0.142009       1.436242           0.000175
           15              H       8.576811       6.586035      10.300531       0.121386       1.131780 0.83727683E+01  0.81630627E+02                                 1.673292                            1.600650      -0.961086       2.420458                    0.998423       3.268700       8.589954       0.547478       1.147506      -0.741981      -0.015090       0.031914      -0.004332       0.035566      -0.000227      -0.001302      -0.005965      -0.011509      -0.051669      -0.018394       0.002939       0.015455              1.677826       1.784794      -0.285294       0.061482       1.836713      -0.132909       1.411972           0.000176
           16              H      10.895522       6.517134      10.238305       0.098360       1.325509 0.99940363E+01  0.10227378E+03                                 1.900674                            1.779285      -1.048938       2.377041                    0.996791       3.478880       9.495641       0.503850       1.187904      -0.732512       0.024190       0.042128      -0.006069       0.048956       0.001939       0.000018      -0.006615      -0.016019      -0.059717      -0.021033       0.001739       0.019294              1.943848       2.058428       0.510282      -0.130589       2.152331      -0.206347       1.620785          -0.000030
           17              H      13.638165       7.530299       8.802818       0.092478       1.400429 0.10375378E+02  0.10700563E+03                                 1.972448                            1.818363      -0.762489       2.505922                    0.999603       3.423689       9.333112       0.496952       1.195057      -0.732571       0.002685       0.046270       0.027424       0.053854       0.004639      -0.003976       0.003351      -0.040901       0.033523      -0.027049       0.010104       0.016945              2.015212       1.631693       0.045532       0.049201       2.414876       0.419147       1.999065          -0.000121
           18              H       5.535288      10.948719       6.778331       0.104283       1.347248 0.10428562E+02  0.10900458E+03                                 2.002074                            1.879440      -1.176327       2.325799                    0.994968       3.642199      10.399074       0.461341       1.270176      -0.712801      -0.032903      -0.003925       0.041340       0.052981      -0.004111      -0.009860      -0.013950       0.009319       0.032189      -0.020563       0.000299       0.020264              2.050542       2.219214      -0.113914      -0.563358       1.784678       0.088561       2.147733          -0.000040
           19              H       7.371092       9.542592       6.750436       0.115904       1.215268 0.93293541E+01  0.94295112E+02                                 1.809189                            1.731213      -1.197225       2.303616                    0.995842       3.553828       9.792736       0.503023       1.204705      -0.726446       0.003364      -0.020216       0.027180       0.034041      -0.008458      -0.006914      -0.007910       0.009386       0.031755      -0.018634       0.004068       0.014566              1.824529       1.658113      -0.170477       0.078244       2.002728      -0.444274       1.812747           0.000178
           20              H       8.416796      11.152344       3.191759       0.117720       1.206895 0.92074505E+01  0.93513820E+02                                 1.855029                            1.761288      -1.244731       2.285377                    0.994598       3.676386      10.427939       0.477328       1.263434      -0.712047       0.022785       0.005190      -0.025263       0.034414      -0.005982      -0.008102      -0.009826       0.006595       0.001668      -0.016488       0.005967       0.010520              1.874305       1.934208      -0.121328      -0.482663       1.497033      -0.062823       2.191676           0.000216
           21              H       3.084585       1.408661       3.309774       0.098574       1.241936 0.95043106E+01  0.97619738E+02                                 1.929900                            1.819774      -1.048484       2.380799                    0.995961       3.689845      10.639328       0.456398       1.306608      -0.703761      -0.010525       0.033077      -0.035316       0.049518      -0.006936      -0.001802      -0.012998       0.000851       0.017908      -0.015954       0.000472       0.015482              1.964017       1.697503      -0.266155       0.182793       1.992085      -0.445809       2.202463          -0.000133
           22              H      11.850825       8.363263       3.169229       0.088399       1.286770 0.97500302E+01  0.99945529E+02                                 1.909224                            1.791260      -1.036925       2.372194                    0.996909       3.649405      10.229113       0.484179       1.234078      -0.719874       0.023611      -0.012333      -0.037976       0.046387      -0.009501      -0.001297       0.005564       0.003526       0.033642      -0.015730       0.001968       0.013761              1.950601       2.045438      -0.081900      -0.516125       1.523138       0.035660       2.283225           0.000063
           23              H       9.756923       9.343450       3.019029       0.111553       1.108268 0.82169358E+01  0.81493607E+02                                 1.774469                            1.678307      -1.267046       2.268930                    0.994153       3.749121      10.670665       0.480428       1.285477      -0.705661      -0.014503       0.008021      -0.028244       0.032747      -0.008421       0.003416       0.002025       0.011121       0.023612      -0.014547       0.004962       0.009585              1.801970       1.683070      -0.197986       0.295016       1.474026      -0.269190       2.248814           0.000234
           24              H       9.494784       9.183486       7.034744       0.122786       1.127313 0.85066406E+01  0.83400699E+02                                 1.681346                            1.624246      -0.932053       2.434547                    0.998648       3.282377       8.696046       0.537177       1.162992      -0.738298      -0.016395       0.005595       0.031900       0.036300      -0.007764      -0.002755      -0.001970       0.011530       0.045298      -0.017496       0.001938       0.015559              1.674934       1.766536      -0.134394      -0.292352       1.402321       0.055573       1.855945           0.000185
           25              H      11.602219       8.230655       7.068003       0.086513       1.302101 0.96732107E+01  0.99078018E+02                                 1.932100                            1.787242      -1.099225       2.341516                    0.996482       3.688401      10.373810       0.482917       1.238304      -0.718418       0.017162      -0.009140       0.040879       0.045268      -0.003511      -0.002257       0.000622       0.010037       0.043430      -0.013364      -0.001457       0.014820              2.005761       1.968358      -0.285272       0.504538       1.708796      -0.427895       2.340128           0.000046
           26              H       4.223995       6.541874      10.515103       0.095401       1.342834 0.10212549E+02  0.10530692E+03                                 1.932443                            1.810048      -1.089528       2.355162                    0.996394       3.540453       9.770121       0.493749       1.203033      -0.728601      -0.023876       0.041820      -0.001798       0.048190      -0.000906       0.000026      -0.003331      -0.016488      -0.061227      -0.020693       0.001912       0.018781              1.972806       2.070257      -0.486325       0.107581       2.157426      -0.180752       1.690734           0.000031
           27              H       6.521000       6.613083      10.461460       0.124460       1.113034 0.81738080E+01  0.79219136E+02                                 1.658782                            1.584505      -0.894041       2.455155                    0.998902       3.220772       8.440994       0.548664       1.151845      -0.741225       0.014398       0.032672      -0.002879       0.035819      -0.000106       0.000069      -0.004105      -0.012287      -0.050833      -0.017470       0.002328       0.015142              1.670443       1.756922       0.299843      -0.094600       1.818167      -0.142009       1.436241           0.000175
           28              H       8.173115       9.117821       0.428071       0.121386       1.131780 0.83727694E+01  0.81630641E+02                                 1.673292                            1.600650      -0.961087       2.420457                    0.998423       3.268700       8.589954       0.547478       1.147506      -0.741981       0.015090      -0.031914       0.004332       0.035566      -0.000227      -0.001302      -0.005965      -0.011509      -0.051669      -0.018394       0.002939       0.015455              1.677826       1.784794      -0.285294       0.061482       1.836713      -0.132909       1.411972           0.000176
           29              H       5.854404       9.186722       0.490297       0.098360       1.325508 0.99940259E+01  0.10227364E+03                                 1.900672                            1.779283      -1.048938       2.377041                    0.996791       3.478878       9.495631       0.503851       1.187903      -0.732512      -0.024190      -0.042128       0.006070       0.048957       0.001939       0.000017      -0.006615      -0.016019      -0.059717      -0.021033       0.001739       0.019295              1.943846       2.058426       0.510281      -0.130589       2.152329      -0.206347       1.620784          -0.000030
           30              C       3.147145       8.986605       2.416081       0.136766      25.211513 0.30132697E+03  0.64986914E+04                                 7.480658                            5.785237       0.520987       2.181809                    0.999872      25.755504      72.174597       0.681840       0.416520      -1.058427       0.003247       0.048381       0.029995       0.057017       0.001951       0.005363       0.019050      -0.021531      -0.024705      -0.020023      -0.006159       0.026183              8.539218       4.718897       0.810280      -0.531531       9.826417      -1.080980      11.072341          -0.004552
           31              C      14.823133      11.080679       2.880630      -0.032671      37.037174 0.46762344E+03  0.11192822E+05                                 9.715291                            7.250441      -0.011867       1.978912                    0.999563      28.885916      83.713494       0.607014       0.421564      -1.061239      -0.004875      -0.064151      -0.037335       0.074385      -0.009349       0.006968       0.033104      -0.000217      -0.014876      -0.037762       0.005434       0.032328             11.642534       5.721252       2.276557      -0.721118      15.538758      -2.813283      13.667592          -0.001846
           32              C      14.609534      10.372902       4.056484      -0.033184      36.770785 0.47216344E+03  0.11334582E+05                                 9.680223                            7.294228      -0.011003       1.978177                    0.999598      29.007026      84.327406       0.603803       0.422569      -1.060068      -0.002950      -0.064763      -0.042131       0.077317      -0.011311       0.000356       0.018482      -0.023570      -0.091000      -0.036110       0.000147       0.035963             11.517268       5.722305       1.403569      -1.113838      11.522741      -0.403157      17.306759          -0.002390
           33              C      14.431518      10.735948       5.481243       0.574671      25.704984 0.26609809E+03  0.56232567E+04                                 8.081325                            5.850439      -0.253687       1.965465                    0.999122      23.291241      66.911231       0.600888       0.482355      -1.009418      -0.025282       0.017184       0.076557       0.082434      -0.020640       0.025212       0.003713       0.139963      -0.145856      -0.058078      -0.043183       0.101260              9.759853       5.334686       2.005503      -0.454139      14.841415       1.198860       9.103460           0.000922
           34              C      11.582349       1.408810       2.523367       0.576585      26.483668 0.25917877E+03  0.54363228E+04                                 8.213970                            5.758796      -0.145598       2.004789                    0.999314      22.984157      65.595541       0.608562       0.479839      -1.011623       0.001927       0.075213      -0.022962       0.078664      -0.030411      -0.026741       0.009072       0.138221      -0.150743      -0.056965      -0.048707       0.105672             10.125432       5.062723       1.486596       1.478773      11.415325       2.916724      13.898248          -0.001847
           35              C      10.613780       4.705119       4.685180       0.110791      25.884711 0.33220194E+03  0.73415076E+04                                 7.752313                            6.166101       0.079116       2.047099                    0.999409      26.017987      73.807267       0.645762       0.429191      -1.050517      -0.008683      -0.031104       0.042998       0.053775       0.043955       0.000319       0.019797      -0.012641       0.032482      -0.052483       0.006594       0.045890              8.793630      10.289808      -4.212922      -1.250811       9.190060      -0.951985       6.901021          -0.009199
           36              C       9.516758       5.550152       4.692691      -0.194414      33.539950 0.45803077E+03  0.10929534E+05                                 9.089740                            7.174607       0.041533       1.981136                    0.999207      30.265462      88.180839       0.609069       0.421437      -1.059087       0.003789      -0.006296       0.003574       0.008171       0.013665       0.012385      -0.013480      -0.009746       0.032413      -0.028201       0.008046       0.020155             10.356280      13.397444      -4.981383      -1.963403      10.167700      -1.115498       7.503696          -0.000025
           37              C       8.625246       5.497391       5.746239       0.094332      34.770874 0.41173238E+03  0.95136665E+04                                 9.382288                            6.825958      -0.105090       1.977771                    0.999368      26.461186      74.506817       0.624640       0.424369      -1.063122       0.003668      -0.014107      -0.003984       0.015111      -0.008974       0.001395       0.007757       0.010226      -0.001208      -0.014193       0.002872       0.011320             11.508597      16.418775      -6.562822      -0.792763      10.113251      -1.921624       7.993765          -0.016123
           38              C       8.908423       4.606536       6.782622      -0.196691      33.693278 0.46193269E+03  0.11033594E+05                                 9.051941                            7.157697       0.170058       2.018145                    0.999683      30.308263      88.024607       0.616550       0.415910      -1.063787      -0.000308      -0.009105      -0.019397       0.021430       0.011263      -0.020089       0.001765       0.021023       0.015879      -0.022848      -0.005114       0.027962             10.173821      12.154752      -5.111302      -0.725720       9.430219      -1.973315       8.936492           0.000171
           39              C      10.038417       3.798438       6.701085       0.101303      26.141982 0.34083779E+03  0.75829229E+04                                 7.802973                            6.256105       0.096305       2.047985                    0.999468      26.333776      75.020775       0.639331       0.430617      -1.049357       0.015395       0.001543      -0.052764       0.054985       0.033286       0.025564       0.002037      -0.040305       0.019775      -0.050480       0.008119       0.042361              8.711653      10.291423      -3.936643      -1.403446       7.873089      -0.841564       7.970447          -0.009331
           40              C       5.370656       7.144629       6.757946       0.090580      26.018683 0.33982605E+03  0.75394023E+04                                 7.700956                            6.201693       0.197066       2.075208                    0.999772      26.315639      74.367699       0.650475       0.424419      -1.055318      -0.011642      -0.005365      -0.050688       0.052283       0.022699      -0.016515       0.020056      -0.059590      -0.011747      -0.047306       0.003379       0.043927              8.537441      11.624336      -2.634279       0.250081       5.477891      -0.948529       8.510096          -0.005695
           41              C       6.627072       6.556640       6.855577      -0.203802      33.959252 0.47033186E+03  0.11284399E+05                                 9.098909                            7.235141       0.170709       2.017890                    0.999693      30.418427      88.527875       0.611662       0.417370      -1.062907      -0.009502      -0.012806      -0.014939       0.021851       0.003712       0.024715      -0.004736      -0.023858       0.016803      -0.032084       0.009649       0.022435             10.161758      14.242704      -4.112633      -0.535382       6.712635      -0.561400       9.529934          -0.000861
           42              C       7.344548       6.258810       5.714053       0.105743      34.120141 0.40709534E+03  0.93905046E+04                                 9.314216                            6.821889      -0.121130       1.976346                    0.999476      26.346430      74.393968       0.619397       0.428691      -1.059238      -0.015448      -0.007189      -0.001543       0.017109       0.005160      -0.005440      -0.009372       0.000972      -0.032751      -0.015649       0.000752       0.014897             11.402958      16.951363      -6.673173       0.049597       8.701050      -0.737869       8.556460          -0.012084
           43              C       6.780095       6.648208       4.507086      -0.190862      32.439217 0.44807602E+03  0.10606175E+05                                 8.825054                            7.054500       0.194723       2.030252                    0.999716      29.848208      85.892606       0.621279       0.416497      -1.064942      -0.006527      -0.010879       0.006454       0.014234       0.007644      -0.020750       0.005155      -0.004874       0.051032      -0.026170      -0.001911       0.028081              9.922374      14.250909      -4.392755       1.147283       7.088694      -1.275147       8.427518          -0.002070
           44              C       5.519097       7.222357       4.498503       0.098419      25.965382 0.33674352E+03  0.74569022E+04                                 7.724869                            6.185744       0.110542       2.048152                    0.999726      26.232058      74.155271       0.649129       0.426104      -1.053865      -0.019073      -0.013199       0.046188       0.051684       0.028194       0.012629      -0.007114      -0.061104       0.019281      -0.048538       0.010039       0.038499              8.657472      12.073515      -3.118451       0.420903       5.898047      -1.138080       8.000854          -0.005474
           45              C      12.046931       9.973106       0.087975       0.097573      25.088044 0.31925475E+03  0.69652517E+04                                 7.476366                            5.980979       0.265302       2.103057                    0.999793      25.717768      71.800398       0.668141       0.420183      -1.059189       0.007809       0.048530      -0.013585       0.050997      -0.015201       0.001506       0.018337      -0.049041       0.105757      -0.047019       0.002418       0.044600              8.318023      12.797903       0.274968      -0.310583       7.263608      -1.022259       4.892558          -0.006477
           46              C      10.672320       9.920114       0.129816      -0.196711      32.790825 0.44403203E+03  0.10460771E+05                                 8.806790                            6.978045       0.366547       2.085315                    0.999791      29.532081      84.100140       0.632226       0.411230      -1.070980       0.003063       0.007879      -0.009024       0.012365       0.021149      -0.000620       0.000229      -0.042035      -0.007333      -0.028610      -0.002428       0.031038              9.873208      16.022248      -0.628975      -0.383478       7.997970      -1.097014       5.599405          -0.002202
           47              C       6.489935       0.002798      -0.032186       0.088023      35.498809 0.41543738E+03  0.96093848E+04                                 9.475644                            6.839155      -0.032089       1.998688                    0.999319      26.484327      74.322485       0.627170       0.422212      -1.065742       0.012712      -0.000035       0.000231       0.012714      -0.001120       0.000737       0.003892       0.007423      -0.036849      -0.013291       0.003271       0.010019             11.673566      21.129941       0.257762      -1.190271       8.141156      -1.190309       5.749599          -0.015533
           48              C       9.027610       5.763064      10.447513      -0.200236      33.231886 0.45067529E+03  0.10671954E+05                                 8.919796                            7.049692       0.188508       2.022896                    0.999770      29.999514      86.050313       0.625487       0.413531      -1.067965       0.005348      -0.006459       0.010441       0.013392      -0.024412       0.004142      -0.002836      -0.037739      -0.035061      -0.025463      -0.011627       0.037090             10.054170      16.472548       1.043584      -0.598529       8.157699      -1.149370       5.532262          -0.002660
           49              C      10.419394       5.715030      10.413181       0.089227      25.779231 0.33308360E+03  0.73382597E+04                                 7.613628                            6.108512       0.174666       2.067279                    0.999792      26.095149      73.010599       0.661786       0.420096      -1.060131       0.010145      -0.047042       0.017911       0.051348       0.016539       0.001775       0.007226      -0.049152       0.082156      -0.043318       0.012277       0.031041              8.462042      13.115535       0.131562      -0.041921       7.469833      -1.027507       4.800758          -0.007486
           50              C      13.602781       6.717251       8.312521       0.136767      25.211500 0.30132678E+03  0.64986864E+04                                 7.480656                            5.785236       0.520988       2.181810                    0.999872      25.755495      72.174573       0.681840       0.416520      -1.058427      -0.003247      -0.048381      -0.029995       0.057017       0.001951       0.005363       0.019049      -0.021531      -0.024706      -0.020024      -0.006159       0.026183              8.539217       4.718896       0.810280      -0.531531       9.826415      -1.080979      11.072339          -0.004553
           51              C       1.926793       4.623177       7.847972      -0.032671      37.037181 0.46762358E+03  0.11192826E+05                                 9.715291                            7.250442      -0.011867       1.978912                    0.999563      28.885922      83.713513       0.607014       0.421564      -1.061239       0.004875       0.064151       0.037336       0.074385      -0.009349       0.006968       0.033104      -0.000217      -0.014876      -0.037761       0.005434       0.032328             11.642535       5.721253       2.276557      -0.721118      15.538757      -2.813281      13.667594          -0.001846
           52              C       2.140392       5.330954       6.672118      -0.033185      36.770797 0.47216360E+03  0.11334587E+05                                 9.680225                            7.294229      -0.011003       1.978177                    0.999598      29.007032      84.327427       0.603803       0.422569      -1.060068       0.002950       0.064763       0.042130       0.077317      -0.011311       0.000356       0.018483      -0.023570      -0.091001      -0.036110       0.000147       0.035963             11.517271       5.722306       1.403569      -1.113838      11.522743      -0.403156      17.306764          -0.002391
           53              C       2.318408       4.967908       5.247359       0.574671      25.704988 0.26609813E+03  0.56232576E+04                                 8.081326                            5.850439      -0.253688       1.965464                    0.999122      23.291242      66.911233       0.600888       0.482355      -1.009418       0.025282      -0.017184      -0.076557       0.082434      -0.020640       0.025212       0.003713       0.139963      -0.145856      -0.058078      -0.043183       0.101260              9.759855       5.334686       2.005503      -0.454139      14.841418       1.198860       9.103461           0.000922
           54              C       5.167577      14.295046       8.205235       0.576585      26.483664 0.25917873E+03  0.54363215E+04                                 8.213968                            5.758795      -0.145597       2.004790                    0.999314      22.984152      65.595517       0.608562       0.479839      -1.011623      -0.001927      -0.075213       0.022962       0.078664      -0.030411      -0.026741       0.009072       0.138220      -0.150743      -0.056965      -0.048707       0.105672             10.125430       5.062722       1.486595       1.478772      11.415322       2.916724      13.898245          -0.001847
           55              C       6.136146      10.998737       6.043422       0.110791      25.884708 0.33220189E+03  0.73415061E+04                                 7.752313                            6.166101       0.079114       2.047099                    0.999409      26.017984      73.807256       0.645762       0.429191      -1.050517       0.008683       0.031104      -0.042998       0.053775       0.043955       0.000319       0.019797      -0.012641       0.032482      -0.052483       0.006594       0.045890              8.793630      10.289808      -4.212922      -1.250810       9.190060      -0.951985       6.901021          -0.009199
           56              C       7.233168      10.153704       6.035911      -0.194415      33.539962 0.45803097E+03  0.10929540E+05                                 9.089742                            7.174609       0.041532       1.981135                    0.999207      30.265470      88.180865       0.609069       0.421437      -1.059087      -0.003789       0.006296      -0.003575       0.008171       0.013665       0.012385      -0.013480      -0.009746       0.032413      -0.028201       0.008046       0.020155             10.356282      13.397448      -4.981385      -1.963403      10.167702      -1.115498       7.503697          -0.000025
           57              C       8.124680      10.206465       4.982363       0.094332      34.770876 0.41173239E+03  0.95136670E+04                                 9.382289                            6.825958      -0.105091       1.977771                    0.999368      26.461187      74.506822       0.624640       0.424369      -1.063122      -0.003669       0.014107       0.003984       0.015111      -0.008974       0.001395       0.007757       0.010226      -0.001209      -0.014192       0.002872       0.011320             11.508598      16.418777      -6.562823      -0.792763      10.113252      -1.921624       7.993765          -0.016123
           58              C       7.841503      11.097320       3.945980      -0.196691      33.693281 0.46193272E+03  0.11033596E+05                                 9.051943                            7.157699       0.170057       2.018145                    0.999683      30.308263      88.024617       0.616550       0.415910      -1.063787       0.000308       0.009105       0.019397       0.021429       0.011263      -0.020088       0.001765       0.021023       0.015879      -0.022848      -0.005114       0.027962             10.173824      12.154755      -5.111304      -0.725720       9.430222      -1.973315       8.936494           0.000172
           59              C       6.711509      11.905418       4.027517       0.101303      26.141990 0.34083793E+03  0.75829267E+04                                 7.802975                            6.256106       0.096306       2.047985                    0.999468      26.333780      75.020792       0.639331       0.430617      -1.049357      -0.015395      -0.001543       0.052763       0.054985       0.033286       0.025564       0.002037      -0.040305       0.019776      -0.050480       0.008119       0.042361              8.711655      10.291427      -3.936645      -1.403446       7.873091      -0.841563       7.970448          -0.009330
           60              C      11.379270       8.559227       3.970656       0.090580      26.018676 0.33982591E+03  0.75393987E+04                                 7.700955                            6.201692       0.197065       2.075208                    0.999772      26.315635      74.367686       0.650475       0.424419      -1.055318       0.011642       0.005365       0.050687       0.052283       0.022699      -0.016514       0.020055      -0.059590      -0.011747      -0.047306       0.003379       0.043927              8.537439      11.624334      -2.634279       0.250080       5.477890      -0.948529       8.510095          -0.005695
           61              C      10.122854       9.147216       3.873025      -0.203803      33.959265 0.47033208E+03  0.11284406E+05                                 9.098912                            7.235143       0.170708       2.017889                    0.999693      30.418435      88.527911       0.611661       0.417370      -1.062907       0.009502       0.012806       0.014939       0.021851       0.003712       0.024715      -0.004737      -0.023858       0.016803      -0.032083       0.009648       0.022435             10.161761      14.242710      -4.112635      -0.535383       6.712638      -0.561400       9.529937          -0.000861
           62              C       9.405378       9.445046       5.014549       0.105743      34.120141 0.40709534E+03  0.93905044E+04                                 9.314216                            6.821889      -0.121130       1.976346                    0.999476      26.346431      74.393970       0.619397       0.428691      -1.059238       0.015448       0.007189       0.001543       0.017108       0.005160      -0.005440      -0.009372       0.000972      -0.032751      -0.015649       0.000752       0.014897             11.402958      16.951363      -6.673174       0.049597       8.701050      -0.737869       8.556460          -0.012084
           63              C       9.969831       9.055648       6.221516      -0.190863      32.439237 0.44807636E+03  0.10606185E+05                                 8.825058                            7.054503       0.194722       2.030252                    0.999716      29.848218      85.892646       0.621279       0.416497      -1.064942       0.006527       0.010879      -0.006454       0.014234       0.007644      -0.020750       0.005155      -0.004874       0.051033      -0.026170      -0.001911       0.028081              9.922379      14.250918      -4.392758       1.147285       7.088698      -1.275148       8.427521          -0.002070
           64              C      11.230829       8.481499       6.230099       0.098419      25.965380 0.33674348E+03  0.74569013E+04                                 7.724868                            6.185743       0.110544       2.048152                    0.999726      26.232056      74.155266       0.649129       0.426104      -1.053865       0.019073       0.013199      -0.046188       0.051684       0.028195       0.012629      -0.007114      -0.061104       0.019280      -0.048538       0.010039       0.038499              8.657471      12.073514      -3.118451       0.420904       5.898046      -1.138080       8.000854          -0.005474
           65              C       4.702995       5.730750      10.640627       0.097573      25.088049 0.31925482E+03  0.69652538E+04                                 7.476366                            5.980980       0.265301       2.103056                    0.999793      25.717774      71.800420       0.668141       0.420183      -1.059189      -0.007809      -0.048530       0.013585       0.050997      -0.015201       0.001506       0.018337      -0.049041       0.105757      -0.047019       0.002418       0.044600              8.318024      12.797905       0.274967      -0.310583       7.263608      -1.022259       4.892558          -0.006478
           66              C       6.077606       5.783742      10.598786      -0.196711      32.790824 0.44403200E+03  0.10460770E+05                                 8.806789                            6.978045       0.366549       2.085316                    0.999791      29.532079      84.100124       0.632226       0.411230      -1.070980      -0.003063      -0.007879       0.009024       0.012365       0.021149      -0.000620       0.000229      -0.042035      -0.007334      -0.028610      -0.002428       0.031038              9.873207      16.022249      -0.628977      -0.383478       7.997968      -1.097013       5.599404          -0.002202
           67              C       5.003265      -0.002798       0.032186       0.088023      35.498814 0.41543745E+03  0.96093865E+04                                 9.475643                            6.839154      -0.032088       1.998688                    0.999319      26.484329      74.322485       0.627171       0.422212      -1.065742      -0.012712       0.000035      -0.000231       0.012714      -0.001120       0.000737       0.003891       0.007423      -0.036849      -0.013291       0.003271       0.010019             11.673565      21.129942       0.257762      -1.190271       8.141155      -1.190308       5.749599          -0.015533
           68              C       7.722316       9.940792       0.281089      -0.200235      33.231873 0.45067509E+03  0.10671948E+05                                 8.919792                            7.049689       0.188507       2.022896                    0.999770      29.999508      86.050281       0.625487       0.413531      -1.067965      -0.005349       0.006459      -0.010441       0.013392      -0.024412       0.004141      -0.002836      -0.037739      -0.035061      -0.025463      -0.011627       0.037090             10.054165      16.472539       1.043582      -0.598528       8.157696      -1.149370       5.532260          -0.002660
           69              C       6.330532       9.988826       0.315421       0.089227      25.779220 0.33308343E+03  0.73382547E+04                                 7.613625                            6.108510       0.174667       2.067280                    0.999792      26.095141      73.010559       0.661786       0.420096      -1.060131      -0.010145       0.047042      -0.017911       0.051348       0.016539       0.001775       0.007226      -0.049152       0.082156      -0.043318       0.012277       0.031041              8.462038      13.115528       0.131561      -0.041921       7.469830      -1.027507       4.800756          -0.007486
           70              N       3.002941       9.034012       3.733553      -0.286063      44.132482 0.60230423E+03  0.15162387E+05                                10.602202                            7.990988      -0.088826       1.962760                    0.999276      30.116906      85.836986       0.611981       0.397573      -1.090803       0.018163       0.090725      -0.055198       0.107739      -0.001480       0.001033       0.045782      -0.025255       0.002170      -0.039765      -0.012877       0.052642             13.365822       7.509705       1.939178      -1.693622      15.716141      -5.386909      16.871619          -0.008305
           71              N       3.342060      10.169351       1.836737      -0.286460      45.335459 0.60585158E+03  0.15260064E+05                                10.778736                            7.990947      -0.039288       1.974133                    0.999592      30.187977      85.805203       0.615254       0.395241      -1.093413      -0.016950      -0.005602       0.104210       0.105727       0.002952       0.007807       0.028451      -0.070816      -0.057380      -0.034583      -0.021570       0.056153             13.854957       7.143295       1.435040      -1.029359      12.358953      -4.187761      22.062624          -0.010442
           72              N      10.878217       3.820135       5.660410      -0.234363      36.151073 0.54652180E+03  0.13379670E+05                                 9.212735                            7.621463      -0.053843       1.998335                    0.999042      28.397772      78.884275       0.627722       0.398566      -1.094050      -0.137549       0.088746       0.000028       0.163694       0.070682      -0.006147      -0.016109      -0.051378       0.169999      -0.103651       0.034392       0.069258             10.485027      10.884080      -4.088209      -1.985194      10.901367      -0.721310       9.669633           0.020674
           73              N       4.797132       7.444249       5.594966      -0.195774      33.944206 0.52350208E+03  0.12685012E+05                                 8.842939                            7.485289      -0.111128       1.990527                    0.998980      27.761317      76.840313       0.629801       0.401356      -1.091624       0.121440      -0.073834       0.004283       0.142188       0.043910      -0.004220       0.005515      -0.073072       0.157122      -0.083589       0.030474       0.053115              9.789489      13.078707      -1.963495       0.473480       6.289681      -1.407191      10.000080           0.020577
           74              N      11.114495       4.591729      10.614879      -0.175686      33.174724 0.50317680E+03  0.12072354E+05                                 8.717881                            7.346524      -0.047761       2.015621                    0.999202      27.357782      75.348390       0.634688       0.402230      -1.091034      -0.131599      -0.000402       0.007685       0.131824      -0.003142       0.001173       0.005377      -0.127355       0.084623      -0.077875       0.026964       0.050911              9.660483      13.901963       0.285848       0.201715       8.934944      -1.299501       6.144543           0.011497
           75              N      13.746985       6.669844       6.995049      -0.286062      44.132462 0.60230390E+03  0.15162376E+05                                10.602198                            7.990986      -0.088823       1.962761                    0.999276      30.116896      85.836944       0.611981       0.397572      -1.090804      -0.018163      -0.090724       0.055198       0.107739      -0.001480       0.001032       0.045782      -0.025256       0.002170      -0.039765      -0.012877       0.052642             13.365817       7.509702       1.939177      -1.693621      15.716134      -5.386905      16.871614          -0.008305
           76              N      13.407866       5.534505       8.891865      -0.286460      45.335497 0.60585215E+03  0.15260083E+05                                10.778742                            7.990951      -0.039288       1.974132                    0.999592      30.187993      85.805266       0.615254       0.395241      -1.093413       0.016950       0.005602      -0.104210       0.105727       0.002952       0.007807       0.028451      -0.070816      -0.057379      -0.034583      -0.021570       0.056153             13.854967       7.143299       1.435041      -1.029360      12.358959      -4.187763      22.062642          -0.010442
           77              N       5.871709      11.883721       5.068192      -0.234363      36.151063 0.54652157E+03  0.13379663E+05                                 9.212732                            7.621461      -0.053844       1.998335                    0.999042      28.397767      78.884254       0.627723       0.398566      -1.094050       0.137549      -0.088746      -0.000028       0.163694       0.070682      -0.006148      -0.016109      -0.051378       0.169999      -0.103651       0.034392       0.069259             10.485025      10.884078      -4.088210      -1.985194      10.901367      -0.721309       9.669630           0.020674
           78              N      11.952794       8.259607       5.133636      -0.195774      33.944200 0.52350196E+03  0.12685008E+05                                 8.842938                            7.485288      -0.111127       1.990527                    0.998980      27.761313      76.840299       0.629801       0.401356      -1.091624      -0.121439       0.073834      -0.004284       0.142188       0.043910      -0.004220       0.005515      -0.073072       0.157122      -0.083589       0.030474       0.053114              9.789488      13.078705      -1.963495       0.473480       6.289680      -1.407191      10.000079           0.020577
           79              N       2.192022       0.021169       0.113723      -0.175686      33.174736 0.50317704E+03  0.12072362E+05                                 8.717883                            7.346526      -0.047762       2.015620                    0.999202      27.357789      75.348416       0.634688       0.402230      -1.091034       0.131599       0.000402      -0.007685       0.131824      -0.003142       0.001172       0.005377      -0.127354       0.084623      -0.077875       0.026964       0.050911              9.660486      13.901967       0.285848       0.201715       8.934946      -1.299501       6.144545           0.011497
           80              O      11.841092       2.282677       3.366635      -0.536507      47.466187 0.58217419E+03  0.14330525E+05                                10.609858                            7.581864       0.007660       2.044251                    0.997137      28.205661      75.955843       0.671996       0.370280      -1.125952      -0.005142      -0.009354      -0.028916       0.030823       0.003166       0.012221       0.056970       0.100962       0.005304      -0.087769       0.030544       0.057225             13.651490       7.200501       1.494677       2.525423      15.869112       9.619858      17.884858           0.030638
           81              O      11.504058       1.676885       1.276704      -0.516054      38.119356 0.52653540E+03  0.12629063E+05                                 9.107742                            7.134410       0.197085       2.101655                    0.998178      27.879002      73.908744       0.704438       0.362510      -1.132874       0.003888      -0.034469       0.028093       0.044637      -0.015541       0.001687       0.038485       0.067302       0.224696      -0.083631      -0.000842       0.084473             11.117144       6.584239       0.150662       1.164005       6.931253       1.077427      19.835940           0.006507
           82              O      14.470816      11.933943       5.855671      -0.553052      44.731619 0.57764240E+03  0.14197171E+05                                10.182078                            7.532420      -0.025545       2.025506                    0.997100      28.546079      76.918881       0.676584       0.368334      -1.126964      -0.011961      -0.034706       0.005853       0.037173       0.014483       0.037523       0.011079      -0.008857      -0.227525      -0.087790       0.026755       0.061034             12.774489       7.645704       2.557480       0.346429      22.996425       4.668218       7.681339           0.037011
           83              O      14.226368       9.769865       6.273014      -0.514386      36.384900 0.52428443E+03  0.12573423E+05                                 8.832812                            7.143057       0.208761       2.107920                    0.998229      27.856247      74.070624       0.699821       0.364949      -1.129914       0.000939       0.009756      -0.036189       0.037493       0.008361       0.016674      -0.039695      -0.052667      -0.216867      -0.086584       0.013063       0.073521             10.454364       7.202648       2.858224      -1.111874      16.142306      -3.607340       8.018138           0.023027
           84              O       4.908834      13.421179       7.361967      -0.536507      47.466163 0.58217389E+03  0.14330515E+05                                10.609854                            7.581862       0.007660       2.044251                    0.997137      28.205656      75.955821       0.671996       0.370280      -1.125952       0.005142       0.009354       0.028916       0.030823       0.003166       0.012221       0.056970       0.100961       0.005304      -0.087769       0.030544       0.057225             13.651484       7.200497       1.494675       2.525420      15.869105       9.619853      17.884849           0.030638
           85              O       5.245868      14.026971       9.451898      -0.516054      38.119304 0.52653460E+03  0.12629038E+05                                 9.107732                            7.134403       0.197087       2.101656                    0.998178      27.878991      73.908687       0.704439       0.362510      -1.132874      -0.003888       0.034469      -0.028093       0.044636      -0.015541       0.001687       0.038485       0.067301       0.224694      -0.083630      -0.000842       0.084472             11.117130       6.584232       0.150661       1.164003       6.931245       1.077424      19.835913           0.006507
           86              O       2.279110       3.769913       4.872931      -0.553052      44.731614 0.57764225E+03  0.14197167E+05                                10.182078                            7.532419      -0.025543       2.025506                    0.997100      28.546077      76.918873       0.676585       0.368334      -1.126964       0.011961       0.034706      -0.005853       0.037173       0.014483       0.037523       0.011079      -0.008857      -0.227524      -0.087790       0.026756       0.061034             12.774489       7.645703       2.557480       0.346429      22.996425       4.668218       7.681339           0.037011
           87              O       2.523558       5.933991       4.455588      -0.514386      36.384890 0.52428425E+03  0.12573417E+05                                 8.832809                            7.143055       0.208763       2.107920                    0.998229      27.856247      74.070614       0.699821       0.364949      -1.129914      -0.000939      -0.009756       0.036189       0.037493       0.008361       0.016674      -0.039695      -0.052667      -0.216865      -0.086583       0.013063       0.073520             10.454361       7.202646       2.858223      -1.111874      16.142300      -3.607339       8.018136           0.023027

******************************************************
Auxiliary information for the entire system
The total spin magnetic moment of the unit cell is   5.651563
The total net atomic charge of the unit cell is   -0.000005
Accuracy of reproducing the electrostatic potential in the unit cell:
  The inner radius (bohr) =    5.0000
  The outer radius (bohr) =   12.0000
  Valid grid points have density less than (e/(bohr^3)) =    0.0001
  The number of valid grid points were=        61333
  The rms potential error without charges in kcal/mol is=      8.25016
  The rms potential error with partial charges in kcal/mol is=      0.64695
  The RRMSE value at monopole order=      0.07842
  The rms potential error with partial charges and cloud penetration in kcal/mol is=      0.63041
  The RRMSE value at monopole order with cloud penetration is=      0.07641
  The rms potential error with partial charges and atomic dipoles in kcal/mol is=      0.60138
  The RRMSE value at dipole order=      0.07289
  The rms potential error with partial charges, atomic dipoles and cloud penetration in kcal/mol is=      0.57397
  The RRMSE value at dipole order with cloud penetration=      0.06957

******************************************************
The electron densities and ab initio electrostatic potential were computed in VASP using the PBE functional and
projector augmented wave method. See the main text of the journal article for a description of computational details.
The atomic charges, dipoles, and quadrupoles were computed with the DDEC6 method as described in
(a) T. A. Manz and N. Gabaldon Limas, RSC Adv. 6 (2016) 47771-47801 DOI: 10.1039/c6ra04656h
(b) N. Gabaldon Limas and T. A. Manz, RSC Adv. 8 (2018) 2678-2707 DOI: 10.1039/c7ra11829e.
For each atom in the material, the electron cloud parameters were fit to the spherically averaged atom-in-material
electron density using radial positions for which this density was between 10^-4 and 10^-2 electrons per cubic bohr.
The polarizabilities, dispersion coefficients, and quantum Drude oscillator (QDO) parameters were fit using the MCLF method.
The magnetic structure of the system was optimized in VASP from the default ferromagnetic initial guess using spin polarization.
The atomic spin moments (ASMs) were computed on this optimized magnetic structure using the DDEC6 partition as inputs
to the method of T. A. Manz and D. S. Sholl, J. Chem. Theory Comput. 7 (2011) 4146-4164 DOI: 10.1021/ct200539n.
The RMSE and RRMSE were computed using a uniform grid with Ewald summation.
