# Supplementary material for: A collection of forcefield precursors for metal–organic frameworks
Source: RSC Adv. 2019 Nov 13;9(63):36492–507. doi: 10.1039/c9ra07327b (PMC9075174; doi:10.1039/c9ra07327b)
Supplement: RA-009-C9RA07327B-s4527 [file RA-009-C9RA07327B-s4527.xyz]

  208
jmolscript: load "" {1 1 1} spacegroup "x,y,z" unitcell [{     15.991900     0.000000     0.000000 }, {      7.995974    14.274332     0.000000 }, {      7.995974     0.000004    14.274332 }]
Dy    14.540251     8.852227     0.479332     2.003698
Dy     9.287957    12.661761     0.356145     1.991051
Dy    22.536218    12.559273     6.657834     2.003712
Dy    17.283912     8.749739     6.781021     1.991045
Dy    18.538236    13.795000     1.715061     2.003706
Dy    13.285943    13.918189     5.524595     1.991049
Dy    10.542282     7.616500     5.422105     2.003703
Dy     5.289976     7.493311     1.612571     1.991046
Dy    17.443597     5.422109    13.795000     2.003699
Dy    22.695891     1.612575    13.918187     1.991051
Dy     9.447630     1.715063     7.616498     2.003713
Dy    14.699936     5.524597     7.493311     1.991045
Dy    13.445612     0.479336    12.559271     2.003706
Dy    18.697905     0.356147     8.749737     1.991049
Dy    21.441566     6.657836     8.852227     2.003703
Dy    26.693872     6.781025    12.661761     1.991046
H      8.888322    10.742863     3.619971     0.073364
H     14.734958     8.537479     4.046773     0.078259
H     16.884272    10.668637     3.517195     0.073369
H     22.730914    12.874021     3.090393     0.078263
H     12.886297    10.654362     3.605696     0.073367
H     18.732931    10.227559     1.400312     0.078260
H     20.882247    10.757138     3.531470     0.073367
H     10.736990    11.183941     5.736854     0.078260
H     23.095526     3.531473    10.654361     0.073364
H     17.248890     5.736857    10.227559     0.078259
H     15.099576     3.605699    10.757137     0.073369
H      9.252934     1.400315    11.183939     0.078263
H     19.097551     3.619974    10.668636     0.073367
H     13.250917     4.046777    12.874020     0.078260
H     11.101601     3.517198    10.742862     0.073367
H     21.246858     3.090395     8.537478     0.078260
C      9.564778    10.360311     3.108950     0.213688
C     11.099997     9.028516     2.450903    -0.037140
C     10.965665    10.040566     1.518789    -0.004969
C     11.576554    10.341754     0.226962     0.664690
C     12.001939     7.887997     2.569380     0.646271
C     15.579329     8.340493     3.709899     0.230460
C     17.175318     7.945094     2.329571    -0.000026
C     17.639085     7.820908     3.627108     0.013666
C     18.979207     7.589664     4.198081     0.651994
C     17.733433     7.789503     0.972082     0.627226
C     17.560731    11.051189     4.028216     0.213690
C     19.095956    12.382984     4.686263    -0.037128
C     18.961624    11.370934     5.618377    -0.004974
C     19.572517    11.069746     6.910204     0.664681
C     19.997901    13.523503     4.567786     0.646267
C     23.575287    13.071007     3.427267     0.230477
C     25.171281    13.466406     4.807595    -0.000020
C      9.643144    13.590592     3.510058     0.013667
C     10.983265    13.821836     2.939085     0.651990
C     25.729401    13.621997     6.165084     0.627229
C     13.562755    11.165383     3.223144     0.213698
C     15.097976    11.823430     1.891349    -0.037162
C     14.963647    12.755544     2.903399    -0.004957
C     15.574540    14.047371     3.204588     0.664685
C     15.999917    11.704952     0.750830     0.646269
C     19.577304    10.564433     1.203326     0.230486
C     21.173297    11.944761     0.807927     0.000007
C     21.637060    10.647224     0.683741     0.013662
C      6.985280    10.076251     0.452496     0.651995
C     21.731416    13.302250     0.652337     0.627232
C     21.558704    10.246117     3.914022     0.213680
C     23.093928     9.588070     5.245817    -0.037133
C     22.959593     8.655956     4.233767    -0.004968
C      7.578580     7.364129     3.932578     0.664683
C     23.995873     9.706548     6.386336     0.646268
C     11.581362    10.847067     5.933840     0.230458
C     13.177352     9.466739     6.329239    -0.000028
C     13.641120    10.764276     6.453425     0.013665
C     14.981242    11.335249     6.684670     0.651995
C     13.735467     8.109250     6.484829     0.627251
C     22.419070     3.914025    11.165382     0.213688
C     20.883851     5.245820    11.823429    -0.037140
C     21.018183     4.233770    12.755543    -0.004969
C     20.407294     3.932582    14.047370     0.664690
C     19.981909     6.386339    11.704952     0.646271
C     16.404519     5.933843    10.564433     0.230460
C     14.808530     6.329242    11.944761    -0.000026
C     14.344763     6.453428    10.647224     0.013666
C     13.004641     6.684672    10.076251     0.651994
C     14.250415     6.484833    13.302250     0.627226
C     14.423117     3.223147    10.246116     0.213690
C     12.887892     1.891352     9.588069    -0.037128
C     13.022224     2.903402     8.655955    -0.004974
C     12.411331     3.204590     7.364128     0.664681
C     11.985947     0.750833     9.706546     0.646267
C      8.408561     1.203329    10.847065     0.230477
C      6.812567     0.807930     9.466737    -0.000020
C     22.340704     0.683744    10.764274     0.013667
C     21.000583     0.452500    11.335247     0.651990
C      6.254447     0.652339     8.109248     0.627229
C     18.421093     3.108953    11.051188     0.213698
C     16.885872     2.450906    12.382983    -0.037162
C     17.020201     1.518792    11.370933    -0.004957
C     16.409308     0.226965    11.069744     0.664685
C     15.983931     2.569384    13.523502     0.646269
C     12.406544     3.709903    13.071006     0.230486
C     10.810551     2.329575    13.466405     0.000007
C     10.346788     3.627112    13.590591     0.013662
C     24.998568     4.198085    13.821836     0.651995
C     10.252432     0.972086    13.621995     0.627232
C     10.425144     4.028219    10.360310     0.213680
C      8.889920     4.686266     9.028515    -0.037133
C      9.024255     5.618380    10.040565    -0.004968
C     24.405268     6.910207    10.341754     0.664683
C      7.987975     4.567788     7.887996     0.646268
C     20.402486     3.427269     8.340492     0.230458
C     18.806496     4.807597     7.945093    -0.000028
C     18.342728     3.510060     7.820907     0.013665
C     17.002606     2.939087     7.589662     0.651995
C     18.248381     6.165086     7.789503     0.627251
N      9.977368    10.889888     1.957011    -0.425353
N     10.196457     9.229784     3.474372    -0.460383
N     15.836797     8.291960     2.399515    -0.486042
N     16.622002     8.089265     4.497842    -0.449826
N     17.973323    10.521612     5.180155    -0.425364
N     18.192412    12.181716     3.662794    -0.460377
N     23.832759    13.119540     4.737651    -0.486075
N     24.617958    13.322235     2.639324    -0.449824
N     13.975348    12.317322     3.752722    -0.425368
N     14.194432    10.799960     2.092617    -0.460371
N     19.834775    11.874817     1.154793    -0.486097
N     20.619974     9.776490     0.952098    -0.449825
N     21.971292     9.094178     3.384444    -0.425348
N     22.190387    10.611540     5.044549    -0.460382
N     11.838830     9.536683     5.982373    -0.486045
N     12.624036    11.635010     6.185068    -0.449822
N     22.006480     3.384448    12.317321    -0.425353
N     21.787391     5.044552    10.799960    -0.460383
N     16.147051     5.982376    11.874817    -0.486042
N     15.361846     6.185071     9.776490    -0.449826
N     14.010525     3.752724     9.094177    -0.425364
N     13.791436     2.092620    10.611538    -0.460377
N      8.151089     1.154796     9.536681    -0.486075
N      7.365890     0.952101    11.635008    -0.449824
N     18.008500     1.957014    10.521610    -0.425368
N     17.789416     3.474376    12.181715    -0.460371
N     12.149073     2.399519    13.119539    -0.486097
N     11.363874     4.497846    13.322234    -0.449825
N     10.012556     5.180158    10.889888    -0.425348
N      9.793461     3.662796     9.229783    -0.460382
N     20.145018     4.737653     8.291959    -0.486045
N     19.359812     2.639326     8.089264    -0.449822
O     19.065586    11.333253    13.861804    -0.647946
O     20.538437     9.693988    14.028243    -0.684141
O     13.007828     7.773802     1.835679    -0.666535
O     11.714084     7.024400     3.461526    -0.643344
O     19.057569     7.756674     5.451938    -0.629085
O     19.932322     7.221100     3.475514    -0.666390
O     18.912035     7.326872     0.773526    -0.734788
O     16.996205     8.108677     0.007423    -0.658404
O     19.065573    10.078251     7.549694    -0.647938
O     20.538429    11.717516     7.383255    -0.684146
O     21.003793    13.637698     5.301487    -0.666534
O     11.714073     0.112768     3.675640    -0.643349
O     11.061623    13.654826     1.685228    -0.629083
O     11.936384    14.190400     3.661652    -0.666387
O     26.908005    14.084628     6.363640    -0.734794
O     24.992176    13.302823     7.129743    -0.658403
O      7.071626     0.412529     4.196083    -0.647940
O      8.544477     0.246090     2.556818    -0.684141
O     17.005808    12.438653     0.636635    -0.666526
O     23.708034    10.812810    14.161565    -0.643345
O      7.063638     8.822394     0.619506    -0.629087
O      7.938397    10.798818     0.083933    -0.666390
O     22.910019    13.500806     0.189706    -0.734801
O     12.998218    -0.007422     0.971511    -0.658402
O      7.071634     6.724639     2.941083    -0.647946
O      8.544491     6.891078     4.580348    -0.684139
O      9.009862     8.972847     6.500531    -0.666527
O     23.708022    10.598694     7.249933    -0.643350
O     15.059604    12.589106     6.517660    -0.629087
O     15.934359    10.612682     7.053233    -0.666391
O     14.914071     7.910694     6.947460    -0.734774
O     12.998239     7.144590     6.165655    -0.658434
O     12.918262     2.941083     0.412528    -0.647946
O     11.445411     4.580348     0.246089    -0.684141
O     18.976020     6.500534    12.438653    -0.666535
O     20.269764     7.249936    10.812806    -0.643344
O     12.926279     6.517662     8.822394    -0.629085
O     12.051526     7.053236    10.798818    -0.666390
O     13.071813     6.947464    13.500806    -0.734788
O      6.991669     6.165655    -0.007423    -0.658404
O     12.918275     4.196085     6.724638    -0.647938
O     11.445419     2.556820     6.891077    -0.684146
O     10.980055     0.636638     8.972845    -0.666534
O     20.269775    14.161568    10.598692    -0.643349
O     20.922225     0.619510    12.589104    -0.629083
O     20.047464     0.083936    10.612680    -0.666387
O      5.075843     0.189708     7.910692    -0.734794
O      6.991672     0.971513     7.144589    -0.658403
O     24.912222    13.861807    10.078249    -0.647940
O     23.439371    14.028246    11.717514    -0.684141
O     14.978040     1.835683    13.637697    -0.666526
O      8.275814     3.461526     0.112767    -0.643345
O     24.920210     5.451942    13.654826    -0.629087
O     24.045451     3.475518    14.190399    -0.666390
O      9.073829     0.773530    14.084626    -0.734801
O     10.989656     0.007426    13.302821    -0.658402
O     24.912214     7.549697    11.333249    -0.647946
O     23.439357     7.383258     9.693984    -0.684139
O     22.973986     5.301489     7.773801    -0.666527
O      8.275826     3.675642     7.024399    -0.643350
O     16.924244     1.685230     7.756672    -0.629087
O     16.049489     3.661654     7.221099    -0.666391
O     17.069777     6.363642     7.326872    -0.734774
O     18.985609     7.129746     8.108677    -0.658434

The following XYZ coordinates are in angstroms. Other properties are in atomic units.
The sperically averaged electron density of each atom fit to a function of the form exp(a - br)
eigen_1, eigen_2 and eigen_3 are the three eigenvalues of traceless quadrupole moment tensor
  atom number  atomic symbol              X              Y              Z     net charge C6 coefficient C8 coefficient C10 coefficient fluctuating dipole atomic polarizability isotropic forcefield polarizability              a              b squared Pearson coefficient          <r^3>          <r^4>         wp_QDO          m_QDO          q_QDO       dipole_x       dipole_y       dipole_z         dipole            Qxy            Qxz            Qyz     Q(x^2-y^2)  Q(3z^2 - R^2)        eigen_1        eigen_2        eigen_3 static polarizability      alpha(xx)      alpha(xy)      alpha(xz)      alpha(yy)      alpha(yz)      alpha(zz) atomic spin moment
            1             Dy      14.540251       8.852227       0.479332       2.003698     104.761924 0.23615971E+04  0.75479724E+05                                14.607767                           13.123102       2.378600       2.486082                    0.999750      73.125531     167.819028       0.700782       0.273463      -1.327549      -0.017890      -0.067988      -0.131091       0.148753       0.060199      -0.033994       0.072669      -0.209936       0.315675      -0.183334       0.027058       0.156276             15.651425      20.510259      -1.518541       1.422319      14.264513       1.430561      12.179503           0.000007
            2             Dy       9.287957      12.661761       0.356145       1.991051     123.340620 0.27895787E+04  0.92799803E+05                                16.400148                           14.309525       2.548963       2.523656                    0.999763      74.246284     172.923791       0.668890       0.275260      -1.327513      -0.005727       0.001403      -0.107621       0.107782       0.050595       0.023950       0.030330       0.085185       0.206515      -0.102418       0.011784       0.090634             18.466208      17.082648      -0.035572       1.980393      22.888690      -4.945092      15.427286           0.000001
            3             Dy      22.536218      12.559273       6.657834       2.003712     104.757549 0.23614707E+04  0.75474577E+05                                14.607267                           13.122663       2.378682       2.486113                    0.999751      73.124677     167.815130       0.700802       0.273459      -1.327555      -0.017892       0.067982       0.131088       0.148747      -0.060224       0.033957       0.072665      -0.209929       0.315643      -0.183327       0.027059       0.156268             15.650887      20.509496       1.518499      -1.422317      14.264054       1.430473      12.179112           0.000007
            4             Dy      17.283912       8.749739       6.781021       1.991045     123.344632 0.27896819E+04  0.92804136E+05                                16.400568                           14.309835       2.548976       2.523656                    0.999763      74.246666     172.925773       0.668879       0.275262      -1.327510      -0.005715      -0.001396       0.107623       0.107784      -0.050634      -0.023989       0.030338       0.085195       0.206522      -0.102450       0.011771       0.090678             18.466748      17.083124       0.035520      -1.980369      22.889478      -4.945332      15.427643           0.000001
            5             Dy      18.538236      13.795000       1.715061       2.003706     104.759606 0.23615275E+04  0.75476890E+05                                14.607496                           13.122853       2.378586       2.486078                    0.999750      73.125128     167.817027       0.700794       0.273461      -1.327553      -0.017881       0.131092      -0.067987       0.148751       0.033965       0.060209      -0.072651      -0.262796       0.157071      -0.183324       0.027067       0.156257             15.651144      20.509881      -1.422363      -1.518544      12.179311      -1.430494      14.264239           0.000007
            6             Dy      13.285943      13.918189       5.524595       1.991049     123.339279 0.27895401E+04  0.92798226E+05                                16.400035                           14.309421       2.548919       2.523640                    0.999763      74.246355     172.923845       0.668892       0.275260      -1.327513      -0.005718       0.107621       0.001402       0.107781      -0.023992       0.050581      -0.030310      -0.060645      -0.231075      -0.102410       0.011758       0.090652             18.466093      17.082501      -1.980340      -0.035537      15.427185       4.945080      22.888593           0.000001
            7             Dy      10.542282       7.616500       5.422105       2.003703     104.762125 0.23615989E+04  0.75479762E+05                                14.607779                           13.123095       2.378619       2.486089                    0.999751      73.125325     167.818265       0.700784       0.273462      -1.327550      -0.017890      -0.131091       0.067987       0.148752      -0.033995      -0.060224      -0.072656      -0.262793       0.157073      -0.183342       0.027082       0.156260             15.651461      20.510367       1.422299       1.518636      12.179461      -1.430580      14.264554           0.000007
            8             Dy       5.289976       7.493311       1.612571       1.991046     123.343451 0.27896556E+04  0.92803090E+05                                16.400475                           14.309785       2.548912       2.523637                    0.999763      74.246769     172.926125       0.668879       0.275262      -1.327509      -0.005719      -0.107624      -0.001402       0.107785       0.023942      -0.050634      -0.030315      -0.060652      -0.231063      -0.102451       0.011819       0.090631             18.466610      17.082946       1.980395       0.035482      15.427595       4.945276      22.889289           0.000001
            9             Dy      17.443597       5.422109      13.795000       2.003699     104.761870 0.23615956E+04  0.75479663E+05                                14.607761                           13.123097       2.378601       2.486082                    0.999750      73.125526     167.818997       0.700783       0.273463      -1.327549       0.017890       0.067988       0.131091       0.148753       0.060199      -0.033994       0.072669      -0.209936       0.315675      -0.183334       0.027058       0.156275             15.651418      20.510249      -1.518541       1.422318      14.264507       1.430560      12.179498           0.000007
           10             Dy      22.695891       1.612575      13.918187       1.991051     123.340628 0.27895789E+04  0.92799815E+05                                16.400148                           14.309526       2.548963       2.523656                    0.999763      74.246286     172.923799       0.668890       0.275260      -1.327513       0.005727      -0.001403       0.107621       0.107782       0.050595       0.023950       0.030330       0.085185       0.206515      -0.102418       0.011784       0.090634             18.466209      17.082649      -0.035572       1.980393      22.888691      -4.945092      15.427287           0.000001
           11             Dy       9.447630       1.715063       7.616498       2.003713     104.757499 0.23614693E+04  0.75474521E+05                                14.607262                           13.122659       2.378682       2.486113                    0.999751      73.124671     167.815100       0.700802       0.273459      -1.327555       0.017892      -0.067982      -0.131088       0.148747      -0.060224       0.033957       0.072665      -0.209929       0.315643      -0.183327       0.027059       0.156268             15.650881      20.509488       1.518498      -1.422316      14.264049       1.430472      12.179107           0.000007
           12             Dy      14.699936       5.524597       7.493311       1.991045     123.344654 0.27896825E+04  0.92804161E+05                                16.400570                           14.309837       2.548976       2.523656                    0.999763      74.246669     172.925787       0.668879       0.275262      -1.327510       0.005715       0.001396      -0.107623       0.107784      -0.050634      -0.023989       0.030338       0.085195       0.206521      -0.102450       0.011771       0.090678             18.466751      17.083126       0.035520      -1.980369      22.889482      -4.945333      15.427645           0.000001
           13             Dy      13.445612       0.479336      12.559271       2.003706     104.759575 0.23615266E+04  0.75476855E+05                                14.607493                           13.122850       2.378586       2.486078                    0.999750      73.125125     167.817009       0.700794       0.273461      -1.327553       0.017881      -0.131092       0.067987       0.148751       0.033965       0.060209      -0.072651      -0.262796       0.157071      -0.183324       0.027067       0.156257             15.651140      20.509876      -1.422362      -1.518543      12.179308      -1.430493      14.264235           0.000007
           14             Dy      18.697905       0.356147       8.749737       1.991049     123.339306 0.27895409E+04  0.92798260E+05                                16.400038                           14.309423       2.548919       2.523640                    0.999763      74.246358     172.923863       0.668892       0.275260      -1.327513       0.005718      -0.107621      -0.001402       0.107781      -0.023992       0.050581      -0.030310      -0.060645      -0.231075      -0.102410       0.011758       0.090652             18.466097      17.082504      -1.980340      -0.035538      15.427188       4.945081      22.888597           0.000001
           15             Dy      21.441566       6.657836       8.852227       2.003703     104.762106 0.23615984E+04  0.75479741E+05                                14.607776                           13.123094       2.378619       2.486089                    0.999751      73.125323     167.818254       0.700784       0.273462      -1.327550       0.017890       0.131091      -0.067987       0.148752      -0.033995      -0.060224      -0.072656      -0.262793       0.157073      -0.183342       0.027082       0.156260             15.651458      20.510364       1.422299       1.518636      12.179460      -1.430580      14.264552           0.000007
           16             Dy      26.693872       6.781025      12.661761       1.991046     123.343468 0.27896561E+04  0.92803111E+05                                16.400477                           14.309786       2.548912       2.523637                    0.999763      74.246772     172.926138       0.668879       0.275262      -1.327509       0.005719       0.107624       0.001402       0.107785       0.023942      -0.050634      -0.030315      -0.060652      -0.231063      -0.102451       0.011819       0.090631             18.466612      17.082948       1.980395       0.035482      15.427597       4.945277      22.889291           0.000001
           17              H       8.888322      10.742863       3.619971       0.073364       0.998600 0.71134872E+01  0.69093477E+02                                 1.751796                            1.634982      -1.269144       2.258316                    0.993514       4.021038      11.902049       0.447484       1.409206      -0.679236      -0.038317       0.021100       0.024590       0.050180      -0.011880      -0.006596      -0.000000       0.003356       0.010811      -0.014870       0.001835       0.013035              1.805941       2.118154      -0.324939      -0.473237       1.623613       0.226271       1.676056           0.000001
           18              H      14.734958       8.537479       4.046773       0.078259       1.038867 0.71325990E+01  0.69027859E+02                                 1.777061                            1.621274      -1.189431       2.305597                    0.994138       3.842803      11.195333       0.457966       1.381962      -0.685503      -0.048213       0.004119       0.015700       0.050872      -0.002187      -0.000739      -0.001228       0.028442      -0.000425      -0.014432      -0.000055       0.014487              1.865905       2.533560      -0.250444      -0.441508       1.442438       0.062862       1.621716           0.000001
           19              H      16.884272      10.668637       3.517195       0.073369       0.998601 0.71135058E+01  0.69093722E+02                                 1.751798                            1.634985      -1.269175       2.258303                    0.993513       4.021042      11.902078       0.447483       1.409208      -0.679236      -0.038316      -0.021100      -0.024591       0.050180       0.011869       0.006585      -0.000001       0.003356       0.010808      -0.014856       0.001837       0.013019              1.805943       2.118158       0.324938       0.473236       1.623614       0.226270       1.676057           0.000001
           20              H      22.730914      12.874021       3.090393       0.078263       1.038844 0.71324225E+01  0.69025754E+02                                 1.777041                            1.621258      -1.189409       2.305608                    0.994139       3.842752      11.195168       0.457966       1.381970      -0.685502      -0.048213      -0.004120      -0.015702       0.050873       0.002178       0.000730      -0.001228       0.028443      -0.000425      -0.014431      -0.000055       0.014486              1.865882       2.533523       0.250438       0.441493       1.442426       0.062859       1.621696           0.000001
           21              H      12.886297      10.654362       3.605696       0.073367       0.998593 0.71134405E+01  0.69093042E+02                                 1.751802                            1.634988      -1.269161       2.258309                    0.993513       4.021045      11.902146       0.447477       1.409226      -0.679233      -0.038317      -0.024591       0.021099       0.050180       0.006585      -0.011880       0.000007      -0.003728      -0.010439      -0.014868       0.001845       0.013024              1.805947       2.118163       0.473238      -0.324941       1.676060      -0.226272       1.623619           0.000001
           22              H      18.732931      10.227559       1.400312       0.078260       1.038853 0.71324900E+01  0.69026563E+02                                 1.777049                            1.621265      -1.189411       2.305605                    0.994139       3.842769      11.195226       0.457966       1.381968      -0.685502      -0.048213      -0.015702       0.004119       0.050872       0.000730      -0.002187       0.001233       0.014434      -0.042452      -0.014433      -0.000054       0.014487              1.865891       2.533540       0.441499      -0.250441       1.621703      -0.062860       1.442431           0.000001
           23              H      20.882247      10.757138       3.531470       0.073367       0.998583 0.71133766E+01  0.69092426E+02                                 1.751808                            1.634995      -1.269149       2.258315                    0.993514       4.021056      11.902269       0.447469       1.409250      -0.679228      -0.038317       0.024590      -0.021100       0.050180      -0.006594       0.011870       0.000006      -0.003729      -0.010438      -0.014862       0.001838       0.013024              1.805953       2.118168      -0.473238       0.324938       1.676067      -0.226270       1.623624           0.000001
           24              H      10.736990      11.183941       5.736854       0.078260       1.038848 0.71324596E+01  0.69026242E+02                                 1.777049                            1.621266      -1.189405       2.305610                    0.994139       3.842770      11.195252       0.457963       1.381976      -0.685501      -0.048213       0.015701      -0.004120       0.050872      -0.000739       0.002179       0.001232       0.014433      -0.042452      -0.014432      -0.000054       0.014486              1.865891       2.533533      -0.441499       0.250439       1.621707      -0.062860       1.442432           0.000001
           25              H      23.095526       3.531473      10.654361       0.073364       0.998600 0.71134872E+01  0.69093477E+02                                 1.751796                            1.634982      -1.269144       2.258316                    0.993514       4.021038      11.902049       0.447484       1.409206      -0.679236       0.038317      -0.021100      -0.024590       0.050180      -0.011880      -0.006596      -0.000000       0.003356       0.010811      -0.014870       0.001835       0.013035              1.805941       2.118154      -0.324939      -0.473237       1.623613       0.226271       1.676056           0.000001
           26              H      17.248890       5.736857      10.227559       0.078259       1.038866 0.71325930E+01  0.69027793E+02                                 1.777061                            1.621274      -1.189431       2.305597                    0.994138       3.842802      11.195333       0.457966       1.381963      -0.685503       0.048213      -0.004119      -0.015700       0.050872      -0.002187      -0.000739      -0.001228       0.028442      -0.000425      -0.014432      -0.000055       0.014487              1.865905       2.533560      -0.250444      -0.441508       1.442438       0.062862       1.621716           0.000001
           27              H      15.099576       3.605699      10.757137       0.073369       0.998601 0.71135003E+01  0.69093660E+02                                 1.751798                            1.634985      -1.269175       2.258303                    0.993513       4.021041      11.902077       0.447482       1.409208      -0.679236       0.038316       0.021100       0.024591       0.050180       0.011869       0.006585      -0.000001       0.003356       0.010808      -0.014856       0.001837       0.013019              1.805943       2.118158       0.324938       0.473236       1.623614       0.226270       1.676057           0.000001
           28              H       9.252934       1.400315      11.183939       0.078263       1.038844 0.71324225E+01  0.69025754E+02                                 1.777041                            1.621258      -1.189409       2.305608                    0.994139       3.842752      11.195168       0.457966       1.381970      -0.685502       0.048213       0.004120       0.015702       0.050873       0.002178       0.000730      -0.001228       0.028443      -0.000425      -0.014431      -0.000055       0.014486              1.865882       2.533523       0.250438       0.441493       1.442426       0.062859       1.621696           0.000001
           29              H      19.097551       3.619974      10.668636       0.073367       0.998593 0.71134415E+01  0.69093052E+02                                 1.751802                            1.634988      -1.269161       2.258310                    0.993513       4.021045      11.902145       0.447477       1.409225      -0.679233       0.038317       0.024591      -0.021099       0.050180       0.006585      -0.011880       0.000007      -0.003728      -0.010439      -0.014868       0.001845       0.013024              1.805947       2.118163       0.473238      -0.324941       1.676060      -0.226272       1.623619           0.000001
           30              H      13.250917       4.046777      12.874020       0.078260       1.038853 0.71324910E+01  0.69026572E+02                                 1.777049                            1.621265      -1.189411       2.305605                    0.994139       3.842769      11.195225       0.457966       1.381968      -0.685502       0.048213       0.015702      -0.004119       0.050872       0.000730      -0.002187       0.001233       0.014434      -0.042452      -0.014433      -0.000054       0.014487              1.865891       2.533540       0.441499      -0.250441       1.621703      -0.062860       1.442430           0.000001
           31              H      11.101601       3.517198      10.742862       0.073367       0.998583 0.71133766E+01  0.69092426E+02                                 1.751808                            1.634995      -1.269149       2.258315                    0.993514       4.021056      11.902269       0.447469       1.409250      -0.679228       0.038317      -0.024590       0.021100       0.050180      -0.006594       0.011870       0.000006      -0.003729      -0.010438      -0.014862       0.001838       0.013024              1.805953       2.118168      -0.473238       0.324938       1.676067      -0.226270       1.623624           0.000001
           32              H      21.246858       3.090395       8.537478       0.078260       1.038848 0.71324596E+01  0.69026242E+02                                 1.777049                            1.621266      -1.189405       2.305610                    0.994139       3.842770      11.195252       0.457963       1.381976      -0.685501       0.048213      -0.015701       0.004120       0.050872      -0.000739       0.002179       0.001232       0.014433      -0.042452      -0.014432      -0.000054       0.014486              1.865891       2.533533      -0.441499       0.250439       1.621707      -0.062860       1.442432           0.000001
           33              C       9.564778      10.360311       3.108950       0.213688      22.378207 0.30970833E+03  0.68142818E+04                                 7.327441                            6.171601      -0.281948       1.939076                    0.997094      26.281802      77.647935       0.603622       0.461184      -1.018359       0.031840      -0.036224      -0.042337       0.064175       0.020541       0.015525       0.046825       0.049881      -0.039985      -0.062896       0.006073       0.056823              7.830352       8.829604      -2.490027      -2.553669       7.127567      -0.178251       7.533887          -0.000001
           34              C      11.099997       9.028516       2.450903      -0.037140      35.288185 0.45964789E+03  0.10982993E+05                                 9.411959                            7.195267      -0.039469       1.970876                    0.999548      29.051688      84.832970       0.606891       0.422377      -1.057996      -0.073542       0.045266       0.039136       0.094811       0.011686      -0.009195       0.027908       0.045592      -0.085918      -0.050552       0.010505       0.040047             10.653685      11.258569      -5.474465      -0.738805      12.594209      -1.937295       8.108278          -0.000001
           35              C      10.965665      10.040566       1.518789      -0.004969      33.612876 0.44937821E+03  0.10692944E+05                                 9.175600                            7.182270      -0.160611       1.942879                    0.999161      28.611692      83.778516       0.597968       0.430470      -1.051430      -0.064881       0.027957       0.054646       0.089316       0.009329       0.002400       0.033185       0.039478      -0.045728      -0.047203       0.014283       0.032920             10.044450       9.089957      -1.566915      -3.134498       8.426695      -2.615187      12.616699          -0.000001
           36              C      11.576554      10.341754       0.226962       0.664690      22.457985 0.24809013E+03  0.51736807E+04                                 7.529042                            5.759420      -0.373420       1.944391                    0.998883      22.491523      65.087402       0.585783       0.501394      -0.995441       0.031754       0.013329      -0.101175       0.106875       0.073395       0.043329       0.058822      -0.032263      -0.012531      -0.073341      -0.046776       0.120117              8.319541       8.684099      -2.785466      -1.830437       7.612280      -1.063967       8.662244           0.000003
           37              C      12.001939       7.887997       2.569380       0.646271      21.920353 0.24587534E+03  0.51181420E+04                                 7.406452                            5.722332      -0.226673       1.990164                    0.999320      22.631958      65.523112       0.589178       0.499416      -0.996011       0.062836      -0.092183      -0.001246       0.111569       0.035073       0.062782       0.055753      -0.018494       0.009786      -0.069699      -0.033928       0.103626              8.177422       9.342283      -2.277275      -1.974481       8.501812      -1.130911       6.688171           0.000003
           38              C      15.579329       8.340493       3.709899       0.230460      23.686719 0.30135862E+03  0.65711636E+04                                 7.571415                            6.059132      -0.220949       1.959443                    0.998442      25.813766      75.387152       0.614864       0.456845      -1.022983       0.046458      -0.036250      -0.026923       0.064786       0.022450      -0.025249       0.009934      -0.077907      -0.195832      -0.076638      -0.001030       0.077668              8.393892      11.952191      -1.757709      -1.558159       4.655381       0.301952       8.574103          -0.000000
           39              C      17.175318       7.945094       2.329571      -0.000026      37.734908 0.43517112E+03  0.10222527E+05                                 9.843369                            6.987087       0.075663       2.023954                    0.999544      27.832766      79.706792       0.619790       0.420691      -1.062611      -0.080178      -0.005677       0.030581       0.086000      -0.007876      -0.021389       0.002337       0.003829      -0.144591      -0.053921       0.017460       0.036461             11.903850      10.893704      -1.832753      -3.342618       5.839035       2.511670      18.978811          -0.000001
           40              C      17.639085       7.820908       3.627108       0.013666      33.712574 0.42785796E+03  0.10009538E+05                                 9.076115                            6.918050      -0.063781       1.972559                    0.999386      27.868256      79.678459       0.624155       0.419468      -1.063247      -0.088451      -0.002562       0.026211       0.092289       0.003116      -0.023909       0.002493      -0.034779      -0.120349      -0.050949       0.013222       0.037727             10.272311      14.042441      -1.952631       2.366930       5.195443      -0.178317      11.579050          -0.000001
           41              C      18.979207       7.589664       4.198081       0.651994      21.308328 0.23666512E+03  0.48543587E+04                                 7.130344                            5.529594      -0.190074       2.008070                    0.999044      21.904506      61.893001       0.616347       0.484489      -1.008819       0.089381      -0.030444       0.038809       0.102088       0.044378       0.002260      -0.029877      -0.149093      -0.181242      -0.071476      -0.049878       0.121354              7.851901      10.132732      -1.311694      -0.664070       4.298836       0.268517       9.124137           0.000003
           42              C      17.733433       7.789503       0.972082       0.627226      23.121730 0.25203659E+03  0.52839381E+04                                 7.685072                            5.760557      -0.347272       1.938568                    0.998892      23.233946      67.714518       0.591719       0.493738      -0.997920       0.032101      -0.022260      -0.063818       0.074824       0.053910       0.015307      -0.020112      -0.119820      -0.239287      -0.089981      -0.031387       0.121367              8.932096       9.286325      -1.749023      -2.095305       5.613844       2.230674      11.896119           0.000002
           43              C      17.560731      11.051189       4.028216       0.213690      22.378014 0.30970544E+03  0.68142076E+04                                 7.327447                            6.171612      -0.281942       1.939080                    0.997093      26.281614      77.647509       0.603615       0.461190      -1.018355       0.031854       0.036224       0.042357       0.064195      -0.020608      -0.015576       0.046825       0.049895      -0.039927      -0.062898       0.005992       0.056906              7.830357       8.829617       2.490021       2.553663       7.127563      -0.178263       7.533891          -0.000001
           44              C      19.095956      12.382984       4.686263      -0.037128      35.287807 0.45964294E+03  0.10982834E+05                                 9.411881                            7.195222      -0.039491       1.970872                    0.999548      29.051416      84.831755       0.606894       0.422376      -1.057998      -0.073530      -0.045267      -0.039138       0.094802      -0.011736       0.009140       0.027903       0.045606      -0.085928      -0.050546       0.010476       0.040071             10.653592      11.258470       5.474393       0.738793      12.594089      -1.937284       8.108216          -0.000001
           45              C      18.961624      11.370934       5.618377      -0.004974      33.612838 0.44937816E+03  0.10692920E+05                                 9.175516                            7.182212      -0.160609       1.942877                    0.999161      28.611636      83.777704       0.597979       0.430463      -1.051436      -0.064884      -0.027963      -0.054645       0.089319      -0.009388      -0.002462       0.033190       0.039467      -0.045742      -0.047206       0.014210       0.032996             10.044355       9.089901       1.566898       3.134468       8.426611      -2.615152      12.616554          -0.000001
           46              C      19.572517      11.069746       6.910204       0.664681      22.458517 0.24809736E+03  0.51738779E+04                                 7.529192                            5.759526      -0.373363       1.944403                    0.998884      22.491968      65.089345       0.585773       0.501398      -0.995438       0.031757      -0.013329       0.101165       0.106867      -0.073434      -0.043371       0.058821      -0.032268      -0.012547      -0.073372      -0.046797       0.120168              8.319712       8.684302       2.785544       1.830462       7.612441      -1.063991       8.662393           0.000003
           47              C      19.997901      13.523503       4.567786       0.646267      21.920563 0.24587880E+03  0.51182380E+04                                 7.406538                            5.722401      -0.226690       1.990155                    0.999320      22.632140      65.524053       0.589169       0.499421      -0.996007       0.062833       0.092191       0.001241       0.111573      -0.035109      -0.062823       0.055753      -0.018480       0.009807      -0.069721      -0.033953       0.103675              8.177516       9.342393       2.277298       1.974496       8.501917      -1.130928       6.688239           0.000003
           48              C      23.575287      13.071007       3.427267       0.230477      23.686887 0.30136176E+03  0.65712740E+04                                 7.571586                            6.059269      -0.221097       1.959395                    0.998440      25.813925      75.388789       0.614839       0.456860      -1.022970       0.046467       0.036242       0.026958       0.064803      -0.022512       0.025209       0.009923      -0.077907      -0.195709      -0.076583      -0.001096       0.077678              8.394085      11.952493       1.757755       1.558163       4.655489       0.301951       8.574273          -0.000000
           49              C      25.171281      13.466406       4.807595      -0.000020      37.734835 0.43516992E+03  0.10222504E+05                                 9.843410                            6.987114       0.075716       2.023969                    0.999544      27.832730      79.707019       0.619783       0.420696      -1.062607      -0.080181       0.005675      -0.030580       0.086002       0.007827       0.021332       0.002342       0.003822      -0.144595      -0.053894       0.017496       0.036398             11.903899      10.893780       1.832771       3.342660       5.839064       2.511676      18.978854          -0.000001
           50              C       9.643144      13.590592       3.510058       0.013667      33.712864 0.42786149E+03  0.10009653E+05                                 9.076204                            6.918101      -0.063733       1.972574                    0.999386      27.868357      79.679164       0.624149       0.419471      -1.063244      -0.088453       0.002564      -0.026210       0.092290      -0.003169       0.023858       0.002492      -0.034784      -0.120359      -0.050915       0.013175       0.037740             10.272422      14.042616       1.952673      -2.366984       5.195495      -0.178329      11.579156          -0.000001
           51              C      10.983265      13.821836       2.939085       0.651990      21.308442 0.23666683E+03  0.48544111E+04                                 7.130410                            5.529640      -0.190090       2.008064                    0.999044      21.904656      61.893887       0.616339       0.484493      -1.008815       0.089382       0.030446      -0.038810       0.102090      -0.044415      -0.002298      -0.029883      -0.149098      -0.181235      -0.071519      -0.049853       0.121372              7.851977      10.132866       1.311717       0.664067       4.298877       0.268510       9.124187           0.000003
           52              C      25.729401      13.621997       6.165084       0.627229      23.121636 0.25203586E+03  0.52839130E+04                                 7.685019                            5.760525      -0.347259       1.938574                    0.998892      23.233845      67.713915       0.591725       0.493734      -0.997924       0.032101       0.022258       0.063814       0.074820      -0.053952      -0.015351      -0.020110      -0.119815      -0.239294      -0.090016      -0.031375       0.121391              8.932026       9.286248       1.749001       2.095281       5.613811       2.230642      11.896019           0.000002
           53              C      13.562755      11.165383       3.223144       0.213698      22.377822 0.30970241E+03  0.68141259E+04                                 7.327404                            6.171577      -0.281888       1.939097                    0.997093      26.281506      77.647163       0.603617       0.461189      -1.018355       0.031854       0.042363      -0.036225       0.064199      -0.015573       0.020541      -0.046792       0.044899      -0.054876      -0.062857       0.006019       0.056838              7.830309       8.829556       2.553644      -2.490010       7.533839       0.178250       7.127533          -0.000001
           54              C      15.097976      11.823430       1.891349      -0.037162      35.288361 0.45965165E+03  0.10983089E+05                                 9.411942                            7.195263      -0.039473       1.970876                    0.999548      29.051741      84.832760       0.606896       0.422373      -1.058000      -0.073535      -0.039134       0.045252       0.094798       0.009135       0.011690      -0.027875       0.065747      -0.025486      -0.050504       0.010457       0.040048             10.653657      11.258536       0.738815      -5.474434       8.108257       1.937283      12.594178          -0.000001
           55              C      14.963647      12.755544       2.903399      -0.004957      33.612253 0.44936901E+03  0.10692648E+05                                 9.175426                            7.182152      -0.160667       1.942866                    0.999160      28.611281      83.776445       0.597980       0.430464      -1.051435      -0.064884      -0.054669       0.027946       0.089329      -0.002460       0.009330      -0.033150       0.042566      -0.036378      -0.047155       0.014220       0.032935             10.044252       9.089805       3.134448      -1.566868      12.616421       2.615114       8.426530          -0.000001
           56              C      15.574540      14.047371       3.204588       0.664685      22.458181 0.24809317E+03  0.51737562E+04                                 7.529050                            5.759430      -0.373435       1.944384                    0.998884      22.491671      65.087757       0.585787       0.501390      -0.995444       0.031755       0.101165       0.013326       0.106866      -0.043374       0.073396      -0.058802      -0.009859       0.054677      -0.073331      -0.046799       0.120130              8.319550       8.684123       1.830435      -2.785466       8.662235       1.063972       7.612291           0.000003
           57              C      15.999917      11.704952       0.750830       0.646269      21.920406 0.24587638E+03  0.51181724E+04                                 7.406492                            5.722364      -0.226665       1.990166                    0.999320      22.632004      65.523454       0.589173       0.499419      -0.996008       0.062831       0.001242      -0.092173       0.111558      -0.062825       0.035072      -0.055727      -0.014141       0.022838      -0.069728      -0.033907       0.103635              8.177464       9.342336       1.974497      -2.277278       6.688200       1.130913       8.501855           0.000003
           58              C      19.577304      10.564433       1.203326       0.230486      23.686451 0.30135488E+03  0.65710823E+04                                 7.571468                            6.059180      -0.221006       1.959426                    0.998441      25.813635      75.387547       0.614846       0.456858      -1.022972       0.046472       0.026956      -0.036242       0.064805       0.025212       0.022456      -0.009895       0.058911       0.214717      -0.076577      -0.001073       0.077650              8.393945      11.952284       1.558122      -1.757721       8.574131      -0.301945       4.655419          -0.000000
           59              C      21.173297      11.944761       0.807927       0.000007      37.733652 0.43515575E+03  0.10222071E+05                                 9.843158                            6.986971       0.075691       2.023970                    0.999544      27.832193      79.704675       0.619794       0.420692      -1.062611      -0.080190      -0.030588      -0.005669       0.086013       0.021350      -0.007876      -0.002324       0.074204       0.066504      -0.053891       0.017448       0.036443             11.903562      10.893477       3.342506      -1.832706      18.978287      -2.511579       5.838923          -0.000001
           60              C      21.637060      10.647224       0.683741       0.013662      33.712829 0.42786151E+03  0.10009640E+05                                 9.076147                            6.918069      -0.063765       1.972563                    0.999386      27.868360      79.678770       0.624156       0.419467      -1.063248      -0.088458      -0.026207      -0.002559       0.092294       0.023863       0.003122      -0.002475       0.042795       0.112341      -0.050917       0.013189       0.037727             10.272349      14.042527      -2.366971      -1.952662      11.579053       0.178333       5.195468          -0.000001
           61              C       6.985280      10.076251       0.452496       0.651995      21.308452 0.23666680E+03  0.48544001E+04                                 7.130356                            5.529602      -0.190088       2.008066                    0.999045      21.904589      61.893212       0.616348       0.484487      -1.008821       0.089385      -0.038814      -0.030451       0.102095      -0.002294       0.044387       0.029891       0.016079       0.314279      -0.071516      -0.049849       0.121365              7.851914      10.132773       0.664071      -1.311709       9.124121      -0.268512       4.298847           0.000003
           62              C      21.731416      13.302250       0.652337       0.627232      23.121250 0.25203172E+03  0.52837870E+04                                 7.684829                            5.760407      -0.347238       1.938584                    0.998892      23.233475      67.711850       0.591744       0.493722      -0.997933       0.032114       0.063826      -0.022254       0.074835      -0.015345       0.053916       0.020140       0.059757       0.299345      -0.090021      -0.031346       0.121367              8.931784       9.286016       2.095206      -1.748946      11.895665      -2.230555       5.613671           0.000002
           63              C      21.558704      10.246117       3.914022       0.213680      22.378323 0.30971192E+03  0.68144060E+04                                 7.327584                            6.171724      -0.281953       1.939075                    0.997093      26.282106      77.650031       0.603601       0.461197      -1.018348       0.031838      -0.042331       0.036227       0.064172       0.015529      -0.020606      -0.046792       0.044932      -0.054818      -0.062866       0.006011       0.056855              7.830505       8.829782      -2.553709       2.490071       7.534034       0.178274       7.127699          -0.000001
           64              C      23.093928       9.588070       5.245817      -0.037133      35.287953 0.45964585E+03  0.10982919E+05                                 9.411887                            7.195230      -0.039454       1.970881                    0.999548      29.051532      84.832105       0.606896       0.422374      -1.057999      -0.073534       0.039135      -0.045267       0.094805      -0.009201      -0.011742      -0.027877       0.065781      -0.025450      -0.050543       0.010457       0.040086             10.653592      11.258492      -0.738792       5.474399       8.108209       1.937270      12.594074          -0.000001
           65              C      22.959593       8.655956       4.233767      -0.004968      33.612675 0.44937558E+03  0.10692846E+05                                 9.175499                            7.182201      -0.160582       1.942887                    0.999161      28.611524      83.777386       0.597978       0.430464      -1.051435      -0.064884       0.054645      -0.027960       0.089318       0.002398      -0.009394      -0.033157       0.042607      -0.036329      -0.047180       0.014224       0.032956             10.044335       9.089890      -3.134479       1.566894      12.616545       2.615124       8.426568          -0.000001
           66              C       7.578580       7.364129       3.932578       0.664683      22.458274 0.24809413E+03  0.51737808E+04                                 7.529075                            5.759444      -0.373396       1.944394                    0.998883      22.491683      65.087794       0.585786       0.501390      -0.995444       0.031758      -0.101177      -0.013333       0.106878       0.043332      -0.073435      -0.058803      -0.009873       0.054664      -0.073380      -0.046755       0.120135              8.319579       8.684161      -1.830439       2.785486       8.662273       1.063970       7.612301           0.000003
           67              C      23.995873       9.706548       6.386336       0.646268      21.920460 0.24587715E+03  0.51181862E+04                                 7.406470                            5.722350      -0.226670       1.990162                    0.999320      22.631978      65.523097       0.589178       0.499415      -0.996012       0.062831      -0.001242       0.092190       0.111572       0.062779      -0.035115      -0.055729      -0.014131       0.022805      -0.069669      -0.033962       0.103630              8.177440       9.342324      -1.974490       2.277278       6.688181       1.130907       8.501815           0.000003
           68              C      11.581362      10.847067       5.933840       0.230458      23.687241 0.30136726E+03  0.65714207E+04                                 7.571641                            6.059308      -0.221006       1.959424                    0.998441      25.814178      75.389569       0.614839       0.456858      -1.022972       0.046457      -0.026923       0.036248       0.064784      -0.025247      -0.022506      -0.009908       0.058955       0.214777      -0.076634      -0.001061       0.077695              8.394150      11.952552      -1.558199       1.757767       8.574380      -0.301963       4.655517          -0.000000
           69              C      13.177352       9.466739       6.329239      -0.000028      37.734568 0.43516688E+03  0.10222386E+05                                 9.843263                            6.987011       0.075753       2.023978                    0.999544      27.832574      79.705674       0.619800       0.420686      -1.062616      -0.080179       0.030584       0.005673       0.086002      -0.021394       0.007824      -0.002318       0.074211       0.066556      -0.053925       0.017509       0.036415             11.903729      10.893584      -3.342606       1.832734      18.978629      -2.511646       5.838976          -0.000001
           70              C      13.641120      10.764276       6.453425       0.013665      33.712798 0.42786117E+03  0.10009633E+05                                 9.076157                            6.918076      -0.063788       1.972556                    0.999386      27.868359      79.678852       0.624154       0.419468      -1.063246      -0.088448       0.026205       0.002567       0.092284      -0.023909      -0.003169      -0.002464       0.042797       0.112351      -0.050954       0.013215       0.037738             10.272364      14.042538       2.366934       1.952660      11.579083       0.178317       5.195472          -0.000001
           71              C      14.981242      11.335249       6.684670       0.651995      21.308454 0.23666679E+03  0.48544094E+04                                 7.130423                            5.529650      -0.190149       2.008046                    0.999044      21.904609      61.893720       0.616336       0.484495      -1.008814       0.089381       0.038809       0.030444       0.102088       0.002260      -0.044416       0.029898       0.016072       0.314256      -0.071494      -0.049883       0.121377              7.851992      10.132865      -0.664077       1.311717       9.124231      -0.268516       4.298881           0.000003
           72              C      13.735467       8.109250       6.484829       0.627251      23.121068 0.25202886E+03  0.52837520E+04                                 7.685002                            5.760514      -0.347272       1.938573                    0.998892      23.233771      67.714543       0.591712       0.493746      -0.997913       0.032065      -0.063828       0.022242       0.074812       0.015317      -0.053946       0.020133       0.059730       0.299351      -0.089995      -0.031391       0.121386              8.932012       9.286234      -2.095290       1.748989      11.895999      -2.230644       5.613802           0.000002
           73              C      22.419070       3.914025      11.165382       0.213688      22.378206 0.30970830E+03  0.68142812E+04                                 7.327441                            6.171600      -0.281948       1.939076                    0.997094      26.281801      77.647933       0.603622       0.461184      -1.018359      -0.031840       0.036224       0.042337       0.064175       0.020541       0.015525       0.046825       0.049881      -0.039985      -0.062896       0.006073       0.056823              7.830352       8.829604      -2.490027      -2.553669       7.127567      -0.178251       7.533886          -0.000001
           74              C      20.883851       5.245820      11.823429      -0.037140      35.288183 0.45964786E+03  0.10982992E+05                                 9.411959                            7.195267      -0.039469       1.970876                    0.999548      29.051687      84.832966       0.606891       0.422377      -1.057996       0.073542      -0.045266      -0.039136       0.094811       0.011686      -0.009195       0.027908       0.045592      -0.085918      -0.050552       0.010505       0.040047             10.653685      11.258568      -5.474464      -0.738805      12.594209      -1.937295       8.108278          -0.000001
           75              C      21.018183       4.233770      12.755543      -0.004969      33.612876 0.44937822E+03  0.10692944E+05                                 9.175600                            7.182270      -0.160611       1.942879                    0.999161      28.611692      83.778515       0.597968       0.430470      -1.051430       0.064881      -0.027957      -0.054646       0.089316       0.009329       0.002400       0.033185       0.039478      -0.045728      -0.047203       0.014283       0.032920             10.044450       9.089957      -1.566915      -3.134498       8.426695      -2.615187      12.616699          -0.000001
           76              C      20.407294       3.932582      14.047370       0.664690      22.457985 0.24809013E+03  0.51736807E+04                                 7.529042                            5.759420      -0.373420       1.944391                    0.998883      22.491523      65.087402       0.585783       0.501394      -0.995441      -0.031754      -0.013329       0.101175       0.106875       0.073395       0.043329       0.058822      -0.032263      -0.012531      -0.073341      -0.046776       0.120117              8.319541       8.684099      -2.785466      -1.830437       7.612280      -1.063967       8.662244           0.000003
           77              C      19.981909       6.386339      11.704952       0.646271      21.920353 0.24587535E+03  0.51181421E+04                                 7.406451                            5.722331      -0.226672       1.990164                    0.999320      22.631958      65.523110       0.589178       0.499416      -0.996011      -0.062836       0.092183       0.001246       0.111569       0.035073       0.062782       0.055753      -0.018494       0.009786      -0.069699      -0.033928       0.103626              8.177422       9.342283      -2.277275      -1.974481       8.501812      -1.130911       6.688171           0.000003
           78              C      16.404519       5.933843      10.564433       0.230460      23.686720 0.30135865E+03  0.65711642E+04                                 7.571414                            6.059132      -0.220949       1.959443                    0.998442      25.813766      75.387150       0.614864       0.456845      -1.022983      -0.046458       0.036250       0.026923       0.064786       0.022450      -0.025249       0.009934      -0.077907      -0.195832      -0.076638      -0.001030       0.077668              8.393891      11.952190      -1.757709      -1.558159       4.655381       0.301952       8.574102          -0.000000
           79              C      14.808530       6.329242      11.944761      -0.000026      37.734909 0.43517114E+03  0.10222527E+05                                 9.843369                            6.987086       0.075663       2.023954                    0.999544      27.832767      79.706792       0.619790       0.420691      -1.062611       0.080178       0.005677      -0.030581       0.086000      -0.007876      -0.021389       0.002337       0.003829      -0.144591      -0.053921       0.017460       0.036461             11.903850      10.893703      -1.832753      -3.342618       5.839035       2.511670      18.978810          -0.000001
           80              C      14.344763       6.453428      10.647224       0.013666      33.712572 0.42785793E+03  0.10009538E+05                                 9.076115                            6.918050      -0.063781       1.972559                    0.999386      27.868255      79.678456       0.624155       0.419468      -1.063247       0.088451       0.002562      -0.026211       0.092289       0.003116      -0.023909       0.002493      -0.034779      -0.120349      -0.050949       0.013222       0.037727             10.272311      14.042440      -1.952631       2.366930       5.195443      -0.178317      11.579050          -0.000001
           81              C      13.004641       6.684672      10.076251       0.651994      21.308329 0.23666514E+03  0.48543592E+04                                 7.130344                            5.529594      -0.190074       2.008070                    0.999044      21.904507      61.893005       0.616347       0.484489      -1.008819      -0.089381       0.030444      -0.038809       0.102088       0.044378       0.002260      -0.029877      -0.149093      -0.181243      -0.071476      -0.049878       0.121354              7.851902      10.132732      -1.311695      -0.664070       4.298836       0.268517       9.124137           0.000003
           82              C      14.250415       6.484833      13.302250       0.627226      23.121729 0.25203658E+03  0.52839378E+04                                 7.685072                            5.760557      -0.347272       1.938568                    0.998892      23.233946      67.714520       0.591719       0.493738      -0.997920      -0.032101       0.022260       0.063818       0.074824       0.053910       0.015307      -0.020112      -0.119820      -0.239287      -0.089981      -0.031387       0.121367              8.932096       9.286325      -1.749023      -2.095305       5.613844       2.230674      11.896120           0.000002
           83              C      14.423117       3.223147      10.246116       0.213690      22.378015 0.30970547E+03  0.68142083E+04                                 7.327447                            6.171612      -0.281942       1.939080                    0.997093      26.281614      77.647508       0.603615       0.461190      -1.018355      -0.031854      -0.036224      -0.042357       0.064195      -0.020608      -0.015576       0.046825       0.049895      -0.039927      -0.062898       0.005992       0.056906              7.830357       8.829617       2.490021       2.553662       7.127563      -0.178263       7.533891          -0.000001
           84              C      12.887892       1.891352       9.588069      -0.037128      35.287808 0.45964294E+03  0.10982834E+05                                 9.411881                            7.195222      -0.039491       1.970872                    0.999548      29.051416      84.831753       0.606895       0.422376      -1.057998       0.073530       0.045267       0.039138       0.094802      -0.011736       0.009140       0.027903       0.045606      -0.085928      -0.050546       0.010476       0.040071             10.653591      11.258470       5.474393       0.738792      12.594089      -1.937284       8.108215          -0.000001
           85              C      13.022224       2.903402       8.655955      -0.004974      33.612838 0.44937816E+03  0.10692921E+05                                 9.175515                            7.182212      -0.160609       1.942877                    0.999161      28.611636      83.777703       0.597979       0.430463      -1.051436       0.064884       0.027963       0.054645       0.089319      -0.009388      -0.002462       0.033190       0.039467      -0.045742      -0.047206       0.014210       0.032996             10.044355       9.089901       1.566898       3.134468       8.426611      -2.615152      12.616554          -0.000001
           86              C      12.411331       3.204590       7.364128       0.664681      22.458517 0.24809736E+03  0.51738779E+04                                 7.529191                            5.759526      -0.373363       1.944403                    0.998884      22.491968      65.089344       0.585773       0.501398      -0.995438      -0.031757       0.013329      -0.101165       0.106867      -0.073434      -0.043371       0.058821      -0.032268      -0.012547      -0.073372      -0.046797       0.120168              8.319712       8.684302       2.785544       1.830462       7.612441      -1.063991       8.662393           0.000003
           87              C      11.985947       0.750833       9.706546       0.646267      21.920563 0.24587879E+03  0.51182379E+04                                 7.406538                            5.722401      -0.226690       1.990155                    0.999320      22.632140      65.524053       0.589169       0.499421      -0.996007      -0.062833      -0.092191      -0.001241       0.111573      -0.035109      -0.062824       0.055753      -0.018480       0.009807      -0.069721      -0.033953       0.103675              8.177516       9.342392       2.277298       1.974496       8.501917      -1.130928       6.688239           0.000003
           88              C       8.408561       1.203329      10.847065       0.230477      23.686886 0.30136176E+03  0.65712740E+04                                 7.571587                            6.059269      -0.221097       1.959395                    0.998440      25.813925      75.388792       0.614838       0.456861      -1.022970      -0.046467      -0.036242      -0.026958       0.064803      -0.022512       0.025209       0.009923      -0.077907      -0.195709      -0.076583      -0.001096       0.077678              8.394086      11.952494       1.757756       1.558163       4.655489       0.301951       8.574274          -0.000000
           89              C       6.812567       0.807930       9.466737      -0.000020      37.734836 0.43516991E+03  0.10222504E+05                                 9.843411                            6.987114       0.075716       2.023969                    0.999544      27.832730      79.707020       0.619783       0.420696      -1.062607       0.080181      -0.005675       0.030580       0.086002       0.007827       0.021332       0.002342       0.003822      -0.144595      -0.053894       0.017496       0.036398             11.903899      10.893780       1.832771       3.342660       5.839064       2.511676      18.978854          -0.000001
           90              C      22.340704       0.683744      10.764274       0.013667      33.712862 0.42786146E+03  0.10009652E+05                                 9.076204                            6.918101      -0.063733       1.972574                    0.999386      27.868356      79.679162       0.624149       0.419471      -1.063244       0.088453      -0.002564       0.026210       0.092290      -0.003169       0.023858       0.002492      -0.034784      -0.120359      -0.050915       0.013175       0.037740             10.272422      14.042616       1.952673      -2.366984       5.195495      -0.178329      11.579156          -0.000001
           91              C      21.000583       0.452500      11.335247       0.651990      21.308443 0.23666685E+03  0.48544114E+04                                 7.130410                            5.529640      -0.190090       2.008064                    0.999044      21.904656      61.893885       0.616339       0.484493      -1.008815      -0.089382      -0.030446       0.038810       0.102090      -0.044415      -0.002298      -0.029883      -0.149098      -0.181235      -0.071519      -0.049853       0.121372              7.851977      10.132866       1.311717       0.664067       4.298877       0.268510       9.124187           0.000003
           92              C       6.254447       0.652339       8.109248       0.627229      23.121638 0.25203588E+03  0.52839136E+04                                 7.685019                            5.760525      -0.347259       1.938574                    0.998892      23.233846      67.713916       0.591725       0.493734      -0.997924      -0.032101      -0.022258      -0.063814       0.074820      -0.053952      -0.015351      -0.020110      -0.119815      -0.239294      -0.090016      -0.031375       0.121391              8.932026       9.286248       1.749001       2.095281       5.613811       2.230642      11.896019           0.000002
           93              C      18.421093       3.108953      11.051188       0.213698      22.377822 0.30970241E+03  0.68141258E+04                                 7.327404                            6.171577      -0.281888       1.939097                    0.997093      26.281506      77.647163       0.603617       0.461189      -1.018355      -0.031854      -0.042363       0.036225       0.064199      -0.015573       0.020541      -0.046792       0.044899      -0.054876      -0.062857       0.006019       0.056838              7.830309       8.829556       2.553644      -2.490010       7.533839       0.178250       7.127533          -0.000001
           94              C      16.885872       2.450906      12.382983      -0.037162      35.288359 0.45965162E+03  0.10983089E+05                                 9.411942                            7.195263      -0.039473       1.970876                    0.999548      29.051740      84.832759       0.606896       0.422373      -1.058000       0.073535       0.039134      -0.045252       0.094798       0.009135       0.011690      -0.027875       0.065747      -0.025486      -0.050504       0.010457       0.040048             10.653657      11.258536       0.738815      -5.474434       8.108257       1.937283      12.594178          -0.000001
           95              C      17.020201       1.518792      11.370933      -0.004957      33.612253 0.44936902E+03  0.10692648E+05                                 9.175426                            7.182152      -0.160666       1.942866                    0.999160      28.611281      83.776445       0.597980       0.430464      -1.051435       0.064884       0.054669      -0.027946       0.089329      -0.002460       0.009330      -0.033150       0.042566      -0.036378      -0.047155       0.014220       0.032935             10.044252       9.089805       3.134448      -1.566868      12.616421       2.615114       8.426530          -0.000001
           96              C      16.409308       0.226965      11.069744       0.664685      22.458180 0.24809315E+03  0.51737558E+04                                 7.529051                            5.759430      -0.373435       1.944384                    0.998884      22.491670      65.087755       0.585787       0.501390      -0.995444      -0.031755      -0.101165      -0.013326       0.106866      -0.043374       0.073396      -0.058802      -0.009859       0.054677      -0.073331      -0.046799       0.120130              8.319550       8.684123       1.830435      -2.785466       8.662235       1.063972       7.612291           0.000003
           97              C      15.983931       2.569384      13.523502       0.646269      21.920406 0.24587637E+03  0.51181723E+04                                 7.406491                            5.722364      -0.226665       1.990166                    0.999320      22.632004      65.523454       0.589173       0.499419      -0.996008      -0.062831      -0.001242       0.092173       0.111558      -0.062825       0.035072      -0.055727      -0.014141       0.022838      -0.069728      -0.033908       0.103635              8.177464       9.342336       1.974497      -2.277278       6.688200       1.130913       8.501855           0.000003
           98              C      12.406544       3.709903      13.071006       0.230486      23.686451 0.30135488E+03  0.65710822E+04                                 7.571468                            6.059180      -0.221005       1.959426                    0.998441      25.813635      75.387546       0.614846       0.456858      -1.022973      -0.046472      -0.026956       0.036242       0.064805       0.025212       0.022456      -0.009895       0.058911       0.214717      -0.076577      -0.001073       0.077650              8.393945      11.952284       1.558122      -1.757721       8.574131      -0.301945       4.655419          -0.000000
           99              C      10.810551       2.329575      13.466405       0.000007      37.733655 0.43515577E+03  0.10222072E+05                                 9.843159                            6.986971       0.075691       2.023970                    0.999544      27.832194      79.704678       0.619794       0.420692      -1.062611       0.080190       0.030588       0.005669       0.086013       0.021350      -0.007876      -0.002324       0.074204       0.066504      -0.053891       0.017448       0.036443             11.903563      10.893477       3.342507      -1.832706      18.978288      -2.511579       5.838923          -0.000001
          100              C      10.346788       3.627112      13.590591       0.013662      33.712829 0.42786151E+03  0.10009640E+05                                 9.076146                            6.918069      -0.063765       1.972563                    0.999386      27.868360      79.678768       0.624156       0.419467      -1.063248       0.088458       0.026207       0.002559       0.092294       0.023863       0.003122      -0.002475       0.042795       0.112341      -0.050917       0.013189       0.037727             10.272349      14.042526      -2.366971      -1.952662      11.579052       0.178333       5.195468          -0.000001
          101              C      24.998568       4.198085      13.821836       0.651995      21.308451 0.23666679E+03  0.48543998E+04                                 7.130355                            5.529602      -0.190088       2.008066                    0.999045      21.904588      61.893208       0.616348       0.484487      -1.008821      -0.089385       0.038814       0.030451       0.102095      -0.002294       0.044387       0.029891       0.016079       0.314279      -0.071516      -0.049849       0.121365              7.851913      10.132773       0.664071      -1.311709       9.124121      -0.268512       4.298846           0.000003
          102              C      10.252432       0.972086      13.621995       0.627232      23.121250 0.25203171E+03  0.52837868E+04                                 7.684829                            5.760407      -0.347238       1.938584                    0.998892      23.233475      67.711851       0.591744       0.493722      -0.997933      -0.032114      -0.063826       0.022254       0.074835      -0.015345       0.053916       0.020140       0.059757       0.299345      -0.090021      -0.031346       0.121367              8.931784       9.286016       2.095206      -1.748946      11.895665      -2.230555       5.613671           0.000002
          103              C      10.425144       4.028219      10.360310       0.213680      22.378323 0.30971192E+03  0.68144059E+04                                 7.327585                            6.171724      -0.281953       1.939075                    0.997093      26.282106      77.650032       0.603601       0.461197      -1.018348      -0.031838       0.042331      -0.036227       0.064172       0.015529      -0.020606      -0.046792       0.044932      -0.054818      -0.062866       0.006011       0.056855              7.830505       8.829782      -2.553709       2.490071       7.534034       0.178274       7.127699          -0.000001
          104              C       8.889920       4.686266       9.028515      -0.037133      35.287953 0.45964585E+03  0.10982919E+05                                 9.411887                            7.195230      -0.039454       1.970881                    0.999548      29.051532      84.832107       0.606896       0.422374      -1.057999       0.073534      -0.039135       0.045267       0.094804      -0.009201      -0.011742      -0.027877       0.065781      -0.025450      -0.050543       0.010457       0.040086             10.653592      11.258492      -0.738792       5.474400       8.108209       1.937270      12.594074          -0.000001
          105              C       9.024255       5.618380      10.040565      -0.004968      33.612675 0.44937558E+03  0.10692846E+05                                 9.175499                            7.182201      -0.160582       1.942887                    0.999161      28.611524      83.777387       0.597978       0.430464      -1.051435       0.064884      -0.054645       0.027960       0.089318       0.002398      -0.009394      -0.033157       0.042607      -0.036329      -0.047180       0.014224       0.032956             10.044335       9.089890      -3.134479       1.566894      12.616545       2.615124       8.426568          -0.000001
          106              C      24.405268       6.910207      10.341754       0.664683      22.458275 0.24809415E+03  0.51737811E+04                                 7.529075                            5.759444      -0.373396       1.944394                    0.998883      22.491683      65.087792       0.585786       0.501390      -0.995444      -0.031758       0.101177       0.013333       0.106878       0.043332      -0.073435      -0.058803      -0.009873       0.054664      -0.073380      -0.046755       0.120135              8.319578       8.684161      -1.830439       2.785486       8.662273       1.063970       7.612301           0.000003
          107              C       7.987975       4.567788       7.887996       0.646268      21.920462 0.24587717E+03  0.51181867E+04                                 7.406470                            5.722349      -0.226670       1.990162                    0.999320      22.631979      65.523098       0.589178       0.499415      -0.996012      -0.062831       0.001241      -0.092190       0.111572       0.062779      -0.035115      -0.055729      -0.014131       0.022805      -0.069669      -0.033962       0.103630              8.177440       9.342324      -1.974490       2.277278       6.688181       1.130907       8.501815           0.000003
          108              C      20.402486       3.427269       8.340492       0.230458      23.687240 0.30136724E+03  0.65714202E+04                                 7.571641                            6.059308      -0.221006       1.959424                    0.998441      25.814177      75.389567       0.614839       0.456858      -1.022972      -0.046457       0.026923      -0.036248       0.064784      -0.025247      -0.022506      -0.009908       0.058955       0.214777      -0.076634      -0.001061       0.077694              8.394150      11.952552      -1.558199       1.757767       8.574380      -0.301963       4.655517          -0.000000
          109              C      18.806496       4.807597       7.945093      -0.000028      37.734566 0.43516686E+03  0.10222386E+05                                 9.843263                            6.987011       0.075753       2.023978                    0.999544      27.832573      79.705672       0.619800       0.420686      -1.062616       0.080179      -0.030584      -0.005673       0.086002      -0.021394       0.007824      -0.002318       0.074211       0.066556      -0.053925       0.017509       0.036415             11.903729      10.893584      -3.342606       1.832734      18.978629      -2.511646       5.838976          -0.000001
          110              C      18.342728       3.510060       7.820907       0.013665      33.712796 0.42786115E+03  0.10009632E+05                                 9.076157                            6.918076      -0.063788       1.972556                    0.999386      27.868358      79.678850       0.624154       0.419468      -1.063246       0.088448      -0.026205      -0.002567       0.092284      -0.023909      -0.003169      -0.002464       0.042797       0.112351      -0.050954       0.013215       0.037738             10.272364      14.042538       2.366934       1.952660      11.579083       0.178317       5.195472          -0.000001
          111              C      17.002606       2.939087       7.589662       0.651995      21.308453 0.23666679E+03  0.48544093E+04                                 7.130424                            5.529650      -0.190149       2.008046                    0.999044      21.904609      61.893723       0.616336       0.484495      -1.008814      -0.089381      -0.038809      -0.030444       0.102088       0.002260      -0.044416       0.029898       0.016072       0.314256      -0.071494      -0.049883       0.121377              7.851993      10.132865      -0.664077       1.311717       9.124231      -0.268516       4.298881           0.000003
          112              C      18.248381       6.165086       7.789503       0.627251      23.121066 0.25202883E+03  0.52837514E+04                                 7.685002                            5.760514      -0.347272       1.938573                    0.998892      23.233770      67.714542       0.591712       0.493746      -0.997913      -0.032065       0.063828      -0.022242       0.074812       0.015317      -0.053946       0.020133       0.059730       0.299351      -0.089995      -0.031391       0.121386              8.932012       9.286234      -2.095290       1.748989      11.895999      -2.230644       5.613802           0.000002
          113              N       9.977368      10.889888       1.957011      -0.425353      40.928976 0.71937419E+03  0.18919116E+05                                 9.951531                            8.722543      -0.094635       1.932370                    0.998938      32.527747      94.551111       0.587215       0.396609      -1.092195       0.075325      -0.178458       0.085423       0.211703       0.056723      -0.037068       0.080137       0.109919       0.022833      -0.136748       0.061131       0.075617             10.626570      10.479304      -3.168817      -1.838891      10.785804      -1.595189      10.614602          -0.000003
          114              N      10.196457       9.229784       3.474372      -0.460383      42.475833 0.76352153E+03  0.20365572E+05                                10.150574                            8.965396      -0.103859       1.919438                    0.999018      33.489480      97.787667       0.581677       0.394774      -1.094312       0.012200       0.110384      -0.194427       0.223909      -0.017251      -0.002495       0.098239       0.066742      -0.174283      -0.133430       0.051002       0.082428             10.711902      11.624206      -2.654528      -2.048521      10.075508      -1.759361      10.435992          -0.000003
          115              N      15.836797       8.291960       2.399515      -0.486042      44.071273 0.71983109E+03  0.18892342E+05                                10.356847                            8.642014      -0.073364       1.929949                    0.999614      33.097020      95.416006       0.599819       0.389073      -1.099874       0.141708      -0.064015       0.157132       0.221064       0.011866      -0.092980       0.015163      -0.037703      -0.111402      -0.115913       0.039829       0.076084             11.385690      14.450335      -2.645780      -0.594040       6.708373       0.793163      12.998362          -0.000001
          116              N      16.622002       8.089265       4.497842      -0.449826      41.342423 0.68891005E+03  0.17899310E+05                                 9.939254                            8.484803      -0.096526       1.929658                    0.999543      32.554160      93.649959       0.601562       0.391879      -1.096925      -0.003635      -0.035007      -0.209363       0.212301      -0.014324      -0.019088      -0.001847       0.009760      -0.377843      -0.127866       0.048716       0.079150             10.764604      13.328389      -1.401309      -0.510510       6.243940      -0.202904      12.721481          -0.000002
          117              N      17.973323      10.521612       5.180155      -0.425364      40.929191 0.71937904E+03  0.18919253E+05                                 9.951517                            8.722532      -0.094660       1.932362                    0.998938      32.527774      94.550840       0.587221       0.396605      -1.092199       0.075321       0.178446      -0.085415       0.211688      -0.056795       0.037001       0.080139       0.109944       0.022835      -0.136770       0.061121       0.075649             10.626559      10.479329       3.168807       1.838895      10.785753      -1.595186      10.614596          -0.000003
          118              N      18.192412      12.181716       3.662794      -0.460377      42.474854 0.76349936E+03  0.20364784E+05                                10.150334                            8.965198      -0.103752       1.919475                    0.999020      33.488881      97.784666       0.581691       0.394768      -1.094318       0.012197      -0.110387       0.194432       0.223915       0.017172       0.002424       0.098229       0.066728      -0.174282      -0.133419       0.051098       0.082320             10.711642      11.623945       2.654460       2.048466      10.075264      -1.759287      10.435717          -0.000003
          119              N      23.832759      13.119540       4.737651      -0.486075      44.071587 0.71983767E+03  0.18892557E+05                                10.356871                            8.642029      -0.073366       1.929943                    0.999614      33.097305      95.416925       0.599821       0.389070      -1.099876       0.141704       0.064023      -0.157118       0.221054      -0.011935       0.092913       0.015153      -0.037688      -0.111417      -0.115857       0.039836       0.076021             11.385719      14.450408       2.645792       0.594009       6.708395       0.793153      12.998353          -0.000001
          120              N      24.617958      13.322235       2.639324      -0.449824      41.342378 0.68890926E+03  0.17899296E+05                                 9.939270                            8.484811      -0.096482       1.929672                    0.999544      32.554124      93.650085       0.601560       0.391880      -1.096924      -0.003636       0.035008       0.209364       0.212302       0.014256       0.019022      -0.001849       0.009756      -0.377850      -0.127855       0.048776       0.079079             10.764620      13.328442       1.401327       0.510480       6.243965      -0.202905      12.721454          -0.000002
          121              N      13.975348      12.317322       3.752722      -0.425368      40.929299 0.71938260E+03  0.18919392E+05                                 9.951594                            8.722604      -0.094622       1.932372                    0.998938      32.527859      94.551566       0.587212       0.396610      -1.092195       0.075329      -0.085415      -0.178444       0.211690       0.037004       0.056723      -0.080102       0.043560      -0.176329      -0.136703       0.061090       0.075613             10.626635      10.479389       1.838899      -3.168829      10.614660       1.595190      10.785857          -0.000003
          122              N      14.194432      10.799960       2.092617      -0.460371      42.475082 0.76350594E+03  0.20365048E+05                                10.150468                            8.965316      -0.103840       1.919452                    0.999019      33.489047      97.786069       0.581678       0.394775      -1.094311       0.012203       0.194433       0.110381       0.223913       0.002432      -0.017254      -0.098195       0.120507      -0.012944      -0.133390       0.051021       0.082369             10.711783      11.624087       2.048499      -2.654498      10.435860       1.759315      10.075401          -0.000003
          123              N      19.834775      11.874817       1.154793      -0.486097      44.073276 0.71987234E+03  0.18893715E+05                                10.357177                            8.642278      -0.073428       1.929919                    0.999614      33.097945      95.419719       0.599808       0.389074      -1.099872       0.141684      -0.157106      -0.064018       0.221032       0.092934       0.011876      -0.015128       0.036851       0.112312      -0.115873       0.039844       0.076029             11.386056      14.450814       0.593966      -2.645872      12.998776      -0.793175       6.708579          -0.000001
          124              N      20.619974       9.776490       0.952098      -0.449825      41.342298 0.68890816E+03  0.17899259E+05                                 9.939251                            8.484803      -0.096533       1.929656                    0.999543      32.554152      93.650114       0.601560       0.391880      -1.096924      -0.003633       0.209365      -0.035007       0.212303       0.019021      -0.014324       0.001881       0.193798       0.174273      -0.127851       0.048713       0.079138             10.764590      13.328393       0.510449      -1.401320      12.721425       0.202913       6.243952          -0.000001
          125              N      21.971292       9.094178       3.384444      -0.425348      40.928898 0.71937357E+03  0.18919120E+05                                 9.951586                            8.722591      -0.094639       1.932370                    0.998938      32.527753      94.551582       0.587208       0.396614      -1.092191       0.075323       0.085421       0.178459       0.211703      -0.037069      -0.056793      -0.080097       0.043541      -0.176302      -0.136754       0.061092       0.075661             10.626629      10.479381      -1.838897       3.168829      10.614671       1.595209      10.785836          -0.000003
          126              N      22.190387      10.611540       5.044549      -0.460382      42.475386 0.76351269E+03  0.20365283E+05                                10.150526                            8.965360      -0.103716       1.919482                    0.999018      33.489216      97.786844       0.581676       0.394776      -1.094310       0.012205      -0.194427      -0.110384       0.223910      -0.002489       0.017175      -0.098196       0.120508      -0.012973      -0.133383       0.051045       0.082339             10.711847      11.624174      -2.048495       2.654513      10.435914       1.759336      10.075452          -0.000003
          127              N      11.838830       9.536683       5.982373      -0.486045      44.071051 0.71982658E+03  0.18892182E+05                                10.356774                            8.641951      -0.073300       1.929967                    0.999614      33.097012      95.415677       0.599825       0.389069      -1.099877       0.141708       0.157129       0.064013       0.221062      -0.092981      -0.011938      -0.015126       0.036851       0.112240      -0.115917       0.039830       0.076086             11.385614      14.450189      -0.594088       2.645756      12.998323      -0.793182       6.708329          -0.000001
          128              N      12.624036      11.635010       6.185068      -0.449822      41.342270 0.68890664E+03  0.17899203E+05                                 9.939234                            8.484781      -0.096504       1.929665                    0.999544      32.554108      93.649840       0.601562       0.391879      -1.096925      -0.003634      -0.209361       0.035007       0.212298      -0.019087       0.014254       0.001882       0.193804       0.174273      -0.127867       0.048784       0.079083             10.764585      13.328388      -0.510505       1.401324      12.721418       0.202895       6.243947          -0.000001
          129              N      22.006480       3.384448      12.317321      -0.425353      40.928974 0.71937415E+03  0.18919115E+05                                 9.951531                            8.722543      -0.094635       1.932370                    0.998938      32.527746      94.551109       0.587215       0.396609      -1.092195      -0.075325       0.178458      -0.085423       0.211703       0.056723      -0.037068       0.080137       0.109919       0.022833      -0.136748       0.061131       0.075617             10.626570      10.479304      -3.168817      -1.838891      10.785804      -1.595189      10.614602          -0.000003
          130              N      21.787391       5.044552      10.799960      -0.460383      42.475833 0.76352153E+03  0.20365573E+05                                10.150574                            8.965396      -0.103859       1.919438                    0.999018      33.489480      97.787665       0.581677       0.394774      -1.094312      -0.012200      -0.110384       0.194427       0.223909      -0.017251      -0.002495       0.098239       0.066742      -0.174283      -0.133430       0.051002       0.082428             10.711902      11.624206      -2.654528      -2.048521      10.075508      -1.759361      10.435992          -0.000003
          131              N      16.147051       5.982376      11.874817      -0.486042      44.071273 0.71983110E+03  0.18892343E+05                                10.356848                            8.642015      -0.073364       1.929949                    0.999614      33.097020      95.416008       0.599819       0.389073      -1.099874      -0.141708       0.064015      -0.157132       0.221064       0.011866      -0.092980       0.015163      -0.037703      -0.111402      -0.115913       0.039829       0.076084             11.385691      14.450336      -2.645780      -0.594040       6.708373       0.793163      12.998362          -0.000001
          132              N      15.361846       6.185071       9.776490      -0.449826      41.342421 0.68891000E+03  0.17899308E+05                                 9.939253                            8.484803      -0.096526       1.929658                    0.999543      32.554159      93.649953       0.601562       0.391879      -1.096925       0.003635       0.035007       0.209363       0.212301      -0.014324      -0.019088      -0.001847       0.009760      -0.377843      -0.127866       0.048716       0.079150             10.764603      13.328388      -1.401309      -0.510509       6.243940      -0.202904      12.721480          -0.000001
          133              N      14.010525       3.752724       9.094177      -0.425364      40.929191 0.71937904E+03  0.18919253E+05                                 9.951517                            8.722532      -0.094660       1.932362                    0.998938      32.527774      94.550839       0.587221       0.396605      -1.092199      -0.075321      -0.178446       0.085415       0.211688      -0.056795       0.037001       0.080139       0.109944       0.022835      -0.136770       0.061121       0.075649             10.626559      10.479329       3.168807       1.838895      10.785753      -1.595186      10.614596          -0.000003
          134              N      13.791436       2.092620      10.611538      -0.460377      42.474854 0.76349936E+03  0.20364784E+05                                10.150334                            8.965198      -0.103752       1.919475                    0.999020      33.488881      97.784667       0.581691       0.394768      -1.094318      -0.012197       0.110387      -0.194432       0.223915       0.017172       0.002424       0.098229       0.066728      -0.174282      -0.133419       0.051098       0.082320             10.711642      11.623946       2.654460       2.048466      10.075264      -1.759287      10.435717          -0.000003
          135              N       8.151089       1.154796       9.536681      -0.486075      44.071589 0.71983772E+03  0.18892559E+05                                10.356872                            8.642030      -0.073366       1.929943                    0.999614      33.097306      95.416930       0.599821       0.389070      -1.099876      -0.141704      -0.064023       0.157118       0.221054      -0.011936       0.092913       0.015153      -0.037688      -0.111417      -0.115857       0.039836       0.076021             11.385719      14.450409       2.645792       0.594009       6.708395       0.793153      12.998354          -0.000001
          136              N       7.365890       0.952101      11.635008      -0.449824      41.342377 0.68890924E+03  0.17899295E+05                                 9.939270                            8.484811      -0.096482       1.929672                    0.999544      32.554123      93.650084       0.601559       0.391880      -1.096924       0.003636      -0.035008      -0.209364       0.212302       0.014256       0.019022      -0.001849       0.009756      -0.377850      -0.127855       0.048776       0.079079             10.764620      13.328442       1.401327       0.510480       6.243965      -0.202905      12.721454          -0.000002
          137              N      18.008500       1.957014      10.521610      -0.425368      40.929299 0.71938260E+03  0.18919392E+05                                 9.951594                            8.722604      -0.094622       1.932372                    0.998938      32.527859      94.551565       0.587212       0.396610      -1.092195      -0.075329       0.085415       0.178444       0.211690       0.037004       0.056723      -0.080102       0.043560      -0.176329      -0.136703       0.061090       0.075613             10.626635      10.479389       1.838899      -3.168829      10.614660       1.595191      10.785857          -0.000003
          138              N      17.789416       3.474376      12.181715      -0.460371      42.475083 0.76350595E+03  0.20365049E+05                                10.150469                            8.965316      -0.103840       1.919452                    0.999019      33.489047      97.786071       0.581678       0.394775      -1.094311      -0.012203      -0.194433      -0.110381       0.223913       0.002432      -0.017254      -0.098195       0.120507      -0.012944      -0.133390       0.051021       0.082369             10.711783      11.624087       2.048499      -2.654498      10.435860       1.759315      10.075401          -0.000003
          139              N      12.149073       2.399519      13.119539      -0.486097      44.073277 0.71987238E+03  0.18893716E+05                                10.357177                            8.642278      -0.073428       1.929919                    0.999614      33.097946      95.419721       0.599808       0.389074      -1.099872      -0.141684       0.157107       0.064018       0.221032       0.092934       0.011876      -0.015128       0.036851       0.112312      -0.115873       0.039844       0.076029             11.386056      14.450814       0.593966      -2.645872      12.998776      -0.793175       6.708579          -0.000001
          140              N      11.363874       4.497846      13.322234      -0.449825      41.342296 0.68890812E+03  0.17899258E+05                                 9.939251                            8.484803      -0.096533       1.929656                    0.999543      32.554151      93.650111       0.601560       0.391880      -1.096924       0.003633      -0.209365       0.035007       0.212303       0.019021      -0.014324       0.001881       0.193798       0.174273      -0.127851       0.048713       0.079138             10.764590      13.328392       0.510450      -1.401319      12.721425       0.202913       6.243952          -0.000002
          141              N      10.012556       5.180158      10.889888      -0.425348      40.928898 0.71937358E+03  0.18919120E+05                                 9.951586                            8.722591      -0.094639       1.932370                    0.998938      32.527753      94.551581       0.587208       0.396614      -1.092191      -0.075323      -0.085421      -0.178459       0.211702      -0.037069      -0.056793      -0.080097       0.043541      -0.176302      -0.136754       0.061092       0.075661             10.626629      10.479381      -1.838897       3.168829      10.614671       1.595209      10.785836          -0.000003
          142              N       9.793461       3.662796       9.229783      -0.460382      42.475387 0.76351273E+03  0.20365284E+05                                10.150526                            8.965360      -0.103716       1.919482                    0.999018      33.489217      97.786847       0.581676       0.394776      -1.094310      -0.012205       0.194427       0.110384       0.223910      -0.002489       0.017175      -0.098196       0.120508      -0.012973      -0.133383       0.051045       0.082339             10.711847      11.624174      -2.048495       2.654513      10.435914       1.759336      10.075452          -0.000003
          143              N      20.145018       4.737653       8.291959      -0.486045      44.071051 0.71982658E+03  0.18892182E+05                                10.356774                            8.641951      -0.073300       1.929967                    0.999614      33.097012      95.415677       0.599825       0.389069      -1.099877      -0.141708      -0.157129      -0.064013       0.221062      -0.092981      -0.011938      -0.015126       0.036851       0.112241      -0.115917       0.039830       0.076086             11.385614      14.450189      -0.594088       2.645756      12.998323      -0.793182       6.708329          -0.000001
          144              N      19.359812       2.639326       8.089264      -0.449822      41.342269 0.68890661E+03  0.17899202E+05                                 9.939234                            8.484781      -0.096504       1.929665                    0.999544      32.554107      93.649837       0.601562       0.391879      -1.096925       0.003634       0.209361      -0.035007       0.212298      -0.019087       0.014254       0.001882       0.193804       0.174273      -0.127867       0.048784       0.079083             10.764584      13.328388      -0.510505       1.401324      12.721418       0.202895       6.243947          -0.000002
          145              O      19.065586      11.333253      13.861804      -0.647946      38.288704 0.59020521E+03  0.14546933E+05                                 9.031245                            7.539791       0.259219       2.105541                    0.997368      29.278981      78.348067       0.688004       0.361199      -1.135387       0.070814      -0.057024      -0.028835       0.095383      -0.000499       0.062807       0.012437      -0.072148      -0.112205      -0.091643       0.033525       0.058118              9.914825       8.470302      -3.782403       1.292235      12.527846      -3.541838       8.746328           0.000004
          146              O      20.538437       9.693988      14.028243      -0.684141      40.767235 0.62735144E+03  0.15709185E+05                                 9.392427                            7.783009       0.307020       2.106766                    0.998539      29.990395      81.040070       0.675535       0.362089      -1.134043      -0.114139       0.043304      -0.054446       0.133669      -0.002520       0.029229       0.055940       0.014196      -0.127230      -0.083069       0.026906       0.056163             10.267422      13.587439      -4.422508      -1.549957       9.314588       1.836332       7.900238           0.000005
          147              O      13.007828       7.773802       1.835679      -0.666535      40.333881 0.64562275E+03  0.16290457E+05                                 9.349357                            7.948112       0.131625       2.058625                    0.996991      29.832284      81.039355       0.661563       0.366928      -1.129779      -0.066815      -0.057947       0.077790       0.117785       0.042128       0.011421       0.029053       0.041585       0.067118      -0.062589       0.006416       0.056173              9.999358      14.276064      -0.609164      -3.700682       7.219948       0.842763       8.502061           0.000002
          148              O      11.714084       7.024400       3.461526      -0.643344      35.156525 0.58157323E+03  0.14280941E+05                                 8.487773                            7.488764       0.348983       2.138827                    0.997018      29.099698      77.714042       0.689774       0.361616      -1.135103       0.066852      -0.040526      -0.089364       0.118733       0.046702       0.010008      -0.014454      -0.030284       0.119240      -0.071452       0.027056       0.044397              8.804307       6.809020       0.654472      -1.402326       9.430426      -2.960052      10.173473           0.000004
          149              O      19.057569       7.756674       5.451938      -0.629085      39.622316 0.66288526E+03  0.16808494E+05                                 9.276000                            8.073155       0.105455       2.059610                    0.996561      29.381194      79.573051       0.655143       0.368705      -1.130310       0.054178      -0.040159      -0.044021       0.080535       0.052408      -0.026562      -0.003193      -0.155345       0.102910      -0.114881       0.035537       0.079343              9.988169       7.215215      -0.231467      -0.663273       6.763833      -1.238615      15.985460           0.000000
          150              O      19.932322       7.221100       3.475514      -0.666390      37.743236 0.57523861E+03  0.14084323E+05                                 8.870625                            7.421790       0.331431       2.124314                    0.997901      29.301518      78.094914       0.696655       0.359088      -1.137293      -0.042863      -0.010881       0.101495       0.110711       0.013231      -0.032124       0.000891      -0.080970      -0.059857      -0.058835       0.005981       0.052854              9.638675      13.044813      -0.769654      -4.774291       5.823815       0.802207      10.047399           0.000003
          151              O      18.912035       7.326872       0.773526      -0.734788      52.009857 0.82040477E+03  0.21999830E+05                                11.201978                            9.009203      -0.217772       1.916930                    0.996814      32.147340      90.314828       0.615657       0.371002      -1.125564      -0.059271      -0.002763       0.044291       0.074043      -0.006643      -0.033961      -0.015410      -0.040315      -0.228028      -0.088907       0.028769       0.060138             12.823689      17.100763      -2.114905      -2.716344       9.667040       4.022975      11.703265           0.000000
          152              O      16.996205       8.108677       0.007423      -0.658404      42.609961 0.70509472E+03  0.18193312E+05                                 9.797197                            8.344832       0.005834       2.012916                    0.995787      30.374306      83.528925       0.640948       0.370356      -1.126785       0.030444       0.003014       0.008111       0.031650       0.037601       0.069387      -0.036052      -0.099845      -0.039177      -0.114974       0.042190       0.072784             10.705625      10.232575      -1.758143       2.039401       8.649189       2.016694      13.235110           0.000001
          153              O      19.065573      10.078251       7.549694      -0.647938      38.288915 0.59020738E+03  0.14547004E+05                                 9.031314                            7.539830       0.259271       2.105558                    0.997367      29.278765      78.347615       0.687998       0.361202      -1.135385       0.070823       0.057032       0.028839       0.095395       0.000461      -0.062843       0.012436      -0.072141      -0.112204      -0.091674       0.033540       0.058134              9.914920       8.470406       3.782487      -1.292262      12.527988      -3.541876       8.746365           0.000004
          154              O      20.538429      11.717516       7.383255      -0.684146      40.768752 0.62737987E+03  0.15710100E+05                                 9.392739                            7.783253       0.307046       2.106771                    0.998539      29.990663      81.041753       0.675515       0.362095      -1.134036      -0.114136      -0.043303       0.054449       0.133667       0.002464      -0.029281       0.055937       0.014184      -0.127214      -0.083070       0.026841       0.056228             10.267777      13.587928       4.422691       1.549980       9.314922       1.836394       7.900480           0.000005
          155              O      21.003793      13.637698       5.301487      -0.666534      40.333531 0.64561721E+03  0.16290277E+05                                 9.349292                            7.948067       0.131624       2.058627                    0.996993      29.832176      81.038876       0.661566       0.366927      -1.129780      -0.066813       0.057943      -0.077790       0.117782      -0.042175      -0.011466       0.029048       0.041574       0.067116      -0.062612       0.006381       0.056231              9.999282      14.275937       0.609143       3.700616       7.219916       0.842752       8.501992           0.000002
          156              O      11.714073       0.112768       3.675640      -0.643349      35.156802 0.58157946E+03  0.14281134E+05                                 8.487819                            7.488805       0.348977       2.138824                    0.997017      29.099828      77.714540       0.689771       0.361616      -1.135103       0.066852       0.040530       0.089365       0.118735      -0.046743      -0.010057      -0.014452      -0.030286       0.119212      -0.071498       0.027116       0.044382              8.804354       6.809059      -0.654481       1.402342       9.430490      -2.960064      10.173514           0.000004
          157              O      11.061623      13.654826       1.685228      -0.629083      39.623730 0.66291642E+03  0.16809533E+05                                 9.276364                            8.073467       0.105439       2.059605                    0.996561      29.381393      79.574971       0.655114       0.368717      -1.130298       0.054175       0.040157       0.044019       0.080531      -0.052454       0.026510      -0.003194      -0.155354       0.102915      -0.114893       0.035528       0.079365              9.988562       7.215518       0.231491       0.663297       6.764097      -1.238696      15.986071           0.000000
          158              O      11.936384      14.190400       3.661652      -0.666387      37.742901 0.57523296E+03  0.14084150E+05                                 8.870582                            7.421754       0.331493       2.124333                    0.997902      29.301367      78.094406       0.696656       0.359088      -1.137293      -0.042860       0.010882      -0.101492       0.110707      -0.013270       0.032078       0.000887      -0.080972      -0.059845      -0.058796       0.005929       0.052867              9.638629      13.044774       0.769653       4.774254       5.823795       0.802203      10.047317           0.000003
          159              O      26.908005      14.084628       6.363640      -0.734794      52.010996 0.82042780E+03  0.22000617E+05                                11.202179                            9.009363      -0.217780       1.916923                    0.996814      32.147636      90.316213       0.615648       0.371004      -1.125561      -0.059275       0.002764      -0.044283       0.074041       0.006583       0.033901      -0.015414      -0.040317      -0.228046      -0.088874       0.028740       0.060134             12.823931      17.101034       2.114915       2.716387       9.667255       4.023084      11.703505           0.000000
          160              O      24.992176      13.302823       7.129743      -0.658403      42.609117 0.70507792E+03  0.18192753E+05                                 9.797022                            8.344695       0.005859       2.012923                    0.995788      30.374185      83.528059       0.640958       0.370352      -1.126789       0.030447      -0.003016      -0.008113       0.031653      -0.037663      -0.069444      -0.036049      -0.099846      -0.039175      -0.115051       0.042257       0.072794             10.705420      10.232372       1.758084      -2.039399       8.649018       2.016613      13.234869           0.000001
          161              O       7.071626       0.412529       4.196083      -0.647940      38.288357 0.59019815E+03  0.14546716E+05                                 9.031200                            7.539753       0.259203       2.105538                    0.997368      29.278806      78.347494       0.688005       0.361200      -1.135386       0.070819       0.028834      -0.057034       0.095393      -0.062843      -0.000496      -0.012409       0.020026       0.164297      -0.091672       0.033569       0.058102              9.914775       8.470284      -1.292225      -3.782396       8.746262       3.541807      12.527779           0.000004
          162              O       8.544477       0.246090       2.556818      -0.684141      40.768472 0.62737487E+03  0.15709951E+05                                 9.392721                            7.783245       0.307030       2.106769                    0.998539      29.990545      81.041489       0.675512       0.362098      -1.134034      -0.114138       0.054448       0.043302       0.133668      -0.029285      -0.002516      -0.055914       0.070706       0.042319      -0.083066       0.026889       0.056177             10.267751      13.587902       1.549973      -4.422665       7.900468      -1.836380       9.314884           0.000005
          163              O      17.005808      12.438653       0.636635      -0.666526      40.333391 0.64561357E+03  0.16290160E+05                                 9.349279                            7.948051       0.131669       2.058642                    0.996992      29.832006      81.038320       0.661566       0.366927      -1.129780      -0.066816      -0.077790      -0.057952       0.117789      -0.011467       0.042138      -0.029019      -0.012749      -0.095919      -0.062569       0.006378       0.056191              9.999273      14.275946       3.700626      -0.609156       8.501982      -0.842760       7.219891           0.000002
          164              O      23.708034      10.812810      14.161565      -0.643345      35.156533 0.58157377E+03  0.14280956E+05                                 8.487769                            7.488763       0.348987       2.138827                    0.997017      29.099705      77.714039       0.689774       0.361615      -1.135103       0.066851       0.089361      -0.040527       0.118730      -0.010059       0.046696       0.014477      -0.074758      -0.014172      -0.071462       0.027063       0.044399              8.804299       6.809021       1.402341       0.654484      10.173447       2.960037       9.430428           0.000004
          165              O       7.063638       8.822394       0.619506      -0.629087      39.622744 0.66289543E+03  0.16808828E+05                                 9.276086                            8.073238       0.105389       2.059587                    0.996561      29.381395      79.573964       0.655137       0.368707      -1.130308       0.054172       0.044021      -0.040158       0.080530       0.026506       0.052414       0.003219      -0.129129       0.181577      -0.114866       0.035513       0.079353              9.988251       7.215299       0.663262      -0.231482      15.985544       1.238639       6.763909           0.000000
          166              O       7.938397      10.798818       0.083933      -0.666390      37.742589 0.57522692E+03  0.14083956E+05                                 8.870498                            7.421691       0.331438       2.124315                    0.997901      29.301383      78.094170       0.696663       0.359085      -1.137295      -0.042866      -0.101488      -0.010880       0.110706       0.032076       0.013227      -0.000872      -0.010567       0.151393      -0.058787       0.005931       0.052857              9.638530      13.044639       4.774194      -0.769649      10.047206      -0.802194       5.823745           0.000003
          167              O      22.910019      13.500806       0.189706      -0.734801      52.010709 0.82042325E+03  0.22000448E+05                                11.202103                            9.009319      -0.217761       1.916929                    0.996814      32.147584      90.315749       0.615652       0.371003      -1.125563      -0.059270      -0.044288      -0.002775       0.074041       0.033902      -0.006638       0.015440       0.093867       0.174481      -0.088882       0.028740       0.060142             12.823821      17.100925       2.716299      -2.114871      11.703376      -4.023021       9.667161           0.000000
          168              O      12.998218      -0.007422       0.971511      -0.658402      42.610065 0.70509723E+03  0.18193396E+05                                 9.797237                            8.344871       0.005877       2.012929                    0.995788      30.374276      83.528931       0.640944       0.370358      -1.126783       0.030444      -0.008112       0.003015       0.031650      -0.069442       0.037606       0.036081      -0.030337       0.169359      -0.115036       0.042238       0.072798             10.705669      10.232594      -2.039382      -1.758151      13.235155      -2.016721       8.649257           0.000001
          169              O       7.071634       6.724639       2.941083      -0.647946      38.287628 0.59018511E+03  0.14546294E+05                                 9.031006                            7.539602       0.259192       2.105533                    0.997367      29.278892      78.347112       0.688022       0.361193      -1.135393       0.070817      -0.028836       0.057029       0.095388       0.062803       0.000450      -0.012407       0.020032       0.164321      -0.091633       0.033511       0.058122              9.914557       8.470116       1.292212       3.782308       8.746074       3.541721      12.527480           0.000004
          170              O       8.544491       6.891078       4.580348      -0.684139      40.768389 0.62737310E+03  0.15709889E+05                                 9.392699                            7.783226       0.307031       2.106771                    0.998539      29.990439      81.041043       0.675514       0.362097      -1.134035      -0.114138      -0.054447      -0.043304       0.133668       0.029229       0.002466      -0.055912       0.070699       0.042327      -0.083029       0.026849       0.056180             10.267729      13.587889      -1.549999       4.422638       7.900463      -1.836392       9.314834           0.000005
          171              O       9.009862       8.972847       6.500531      -0.666527      40.331843 0.64558198E+03  0.16289147E+05                                 9.348978                            7.947802       0.131695       2.058653                    0.996993      29.831770      81.036875       0.661584       0.366922      -1.129785      -0.066815       0.077791       0.057947       0.117786       0.011413      -0.042184      -0.029024      -0.012763      -0.095940      -0.062624       0.006442       0.056182              9.998948      14.275453      -3.700527       0.609116       8.501736      -0.842719       7.219654           0.000002
          172              O      23.708022      10.598694       7.249933      -0.643350      35.156961 0.58158328E+03  0.14281254E+05                                 8.487852                            7.488840       0.348968       2.138820                    0.997018      29.099890      77.714825       0.689768       0.361617      -1.135101       0.066854      -0.089365       0.040529       0.118735       0.010010      -0.046749       0.014478      -0.074759      -0.014195      -0.071501       0.027085       0.044415              8.804384       6.809090      -1.402331      -0.654469      10.173539       2.960065       9.430523           0.000004
          173              O      15.059604      12.589106       6.517660      -0.629087      39.622316 0.66288600E+03  0.16808514E+05                                 9.275980                            8.073141       0.105389       2.059587                    0.996561      29.381308      79.573312       0.655146       0.368704      -1.130311       0.054179      -0.044020       0.040158       0.080534      -0.026563      -0.052459       0.003221      -0.129125       0.181559      -0.114904       0.035519       0.079385              9.988143       7.215202      -0.663255       0.231473      15.985396       1.238607       6.763831           0.000000
          174              O      15.934359      10.612682       7.053233      -0.666391      37.743191 0.57523794E+03  0.14084301E+05                                 8.870616                            7.421780       0.331493       2.124332                    0.997901      29.301477      78.094761       0.696656       0.359087      -1.137293      -0.042863       0.101496       0.010884       0.110712      -0.032127      -0.013272      -0.000868      -0.010567       0.151392      -0.058843       0.005968       0.052874              9.638669      13.044811      -4.774283       0.769655      10.047386      -0.802203       5.823809           0.000003
          175              O      14.914071       7.910694       6.947460      -0.734774      52.012024 0.82044504E+03  0.22001265E+05                                11.202502                            9.009588      -0.217772       1.916928                    0.996815      32.147561      90.317328       0.615625       0.371015      -1.125549      -0.059292       0.044294       0.002757       0.074061      -0.033954       0.006604       0.015435       0.093879       0.174464      -0.088911       0.028782       0.060129             12.824328      17.101657      -2.716445       2.114997      11.703842      -4.023200       9.667486           0.000000
          176              O      12.998239       7.144590       6.165655      -0.658434      42.613154 0.70515927E+03  0.18195487E+05                                 9.797953                            8.345430       0.005799       2.012909                    0.995788      30.374792      83.532835       0.640897       0.370375      -1.126765       0.030425       0.008070      -0.003024       0.031622       0.069368      -0.037657       0.036069      -0.030285       0.169409      -0.114989       0.042167       0.072822             10.706501      10.233430       2.039486       1.758352      13.236172      -2.016979       8.649900           0.000001
          177              O      12.918262       2.941083       0.412528      -0.647946      38.288700 0.59020513E+03  0.14546930E+05                                 9.031244                            7.539790       0.259219       2.105541                    0.997368      29.278980      78.348062       0.688004       0.361199      -1.135387      -0.070814       0.057024       0.028835       0.095383      -0.000499       0.062807       0.012437      -0.072148      -0.112205      -0.091643       0.033525       0.058118              9.914824       8.470301      -3.782402       1.292235      12.527844      -3.541838       8.746327           0.000004
          178              O      11.445411       4.580348       0.246089      -0.684141      40.767237 0.62735148E+03  0.15709186E+05                                 9.392427                            7.783010       0.307020       2.106766                    0.998539      29.990396      81.040074       0.675535       0.362089      -1.134043       0.114139      -0.043304       0.054446       0.133669      -0.002520       0.029229       0.055940       0.014196      -0.127230      -0.083069       0.026906       0.056163             10.267422      13.587440      -4.422509      -1.549957       9.314588       1.836333       7.900238           0.000005
          179              O      18.976020       6.500534      12.438653      -0.666535      40.333882 0.64562277E+03  0.16290458E+05                                 9.349357                            7.948112       0.131625       2.058625                    0.996991      29.832285      81.039357       0.661563       0.366928      -1.129779       0.066815       0.057947      -0.077790       0.117785       0.042128       0.011421       0.029053       0.041585       0.067118      -0.062589       0.006416       0.056173              9.999358      14.276064      -0.609164      -3.700681       7.219948       0.842763       8.502061           0.000002
          180              O      20.269764       7.249936      10.812806      -0.643344      35.156523 0.58157318E+03  0.14280939E+05                                 8.487773                            7.488764       0.348983       2.138827                    0.997018      29.099696      77.714037       0.689774       0.361616      -1.135103      -0.066852       0.040526       0.089364       0.118733       0.046702       0.010008      -0.014454      -0.030284       0.119240      -0.071452       0.027056       0.044397              8.804306       6.809020       0.654472      -1.402326       9.430426      -2.960052      10.173473           0.000004
          181              O      12.926279       6.517662       8.822394      -0.629085      39.622319 0.66288531E+03  0.16808495E+05                                 9.276000                            8.073155       0.105455       2.059610                    0.996561      29.381195      79.573055       0.655143       0.368705      -1.130310      -0.054178       0.040159       0.044021       0.080535       0.052408      -0.026562      -0.003193      -0.155345       0.102910      -0.114881       0.035537       0.079343              9.988170       7.215215      -0.231467      -0.663273       6.763834      -1.238615      15.985461           0.000000
          182              O      12.051526       7.053236      10.798818      -0.666390      37.743232 0.57523853E+03  0.14084321E+05                                 8.870624                            7.421789       0.331431       2.124314                    0.997901      29.301518      78.094910       0.696655       0.359088      -1.137293       0.042863       0.010881      -0.101495       0.110711       0.013231      -0.032124       0.000891      -0.080970      -0.059857      -0.058835       0.005981       0.052854              9.638674      13.044811      -0.769654      -4.774290       5.823814       0.802207      10.047398           0.000003
          183              O      13.071813       6.947464      13.500806      -0.734788      52.009858 0.82040479E+03  0.21999831E+05                                11.201978                            9.009203      -0.217772       1.916930                    0.996814      32.147340      90.314829       0.615657       0.371002      -1.125564       0.059271       0.002763      -0.044291       0.074043      -0.006643      -0.033961      -0.015410      -0.040315      -0.228028      -0.088907       0.028769       0.060138             12.823690      17.100764      -2.114905      -2.716344       9.667040       4.022975      11.703266           0.000000
          184              O       6.991669       6.165655      -0.007423      -0.658404      42.609969 0.70509488E+03  0.18193317E+05                                 9.797198                            8.344834       0.005834       2.012916                    0.995787      30.374308      83.528936       0.640948       0.370356      -1.126785      -0.030444      -0.003014      -0.008111       0.031650       0.037601       0.069387      -0.036052      -0.099845      -0.039177      -0.114974       0.042190       0.072784             10.705627      10.232577      -1.758144       2.039401       8.649191       2.016694      13.235112           0.000001
          185              O      12.918275       4.196085       6.724638      -0.647938      38.288917 0.59020741E+03  0.14547005E+05                                 9.031314                            7.539830       0.259271       2.105558                    0.997367      29.278766      78.347618       0.687998       0.361202      -1.135385      -0.070823      -0.057032      -0.028839       0.095395       0.000461      -0.062843       0.012436      -0.072141      -0.112204      -0.091674       0.033540       0.058134              9.914920       8.470406       3.782487      -1.292262      12.527988      -3.541876       8.746365           0.000004
          186              O      11.445419       2.556820       6.891077      -0.684146      40.768753 0.62737990E+03  0.15710101E+05                                 9.392739                            7.783253       0.307046       2.106771                    0.998539      29.990665      81.041757       0.675515       0.362095      -1.134036       0.114136       0.043303      -0.054449       0.133667       0.002464      -0.029281       0.055937       0.014184      -0.127214      -0.083070       0.026841       0.056228             10.267777      13.587928       4.422690       1.549980       9.314922       1.836394       7.900480           0.000005
          187              O      10.980055       0.636638       8.972845      -0.666534      40.333537 0.64561732E+03  0.16290280E+05                                 9.349293                            7.948068       0.131624       2.058627                    0.996993      29.832178      81.038884       0.661566       0.366927      -1.129780       0.066813      -0.057943       0.077790       0.117782      -0.042175      -0.011466       0.029048       0.041574       0.067116      -0.062612       0.006381       0.056231              9.999283      14.275938       0.609143       3.700616       7.219917       0.842753       8.501993           0.000002
          188              O      20.269775      14.161568      10.598692      -0.643349      35.156806 0.58157954E+03  0.14281137E+05                                 8.487820                            7.488805       0.348977       2.138823                    0.997017      29.099829      77.714545       0.689771       0.361616      -1.135103      -0.066852      -0.040530      -0.089365       0.118735      -0.046743      -0.010057      -0.014452      -0.030286       0.119212      -0.071498       0.027116       0.044382              8.804355       6.809060      -0.654481       1.402343       9.430491      -2.960064      10.173515           0.000004
          189              O      20.922225       0.619510      12.589104      -0.629083      39.623729 0.66291639E+03  0.16809532E+05                                 9.276363                            8.073466       0.105439       2.059605                    0.996561      29.381393      79.574969       0.655114       0.368716      -1.130298      -0.054175      -0.040157      -0.044019       0.080531      -0.052454       0.026510      -0.003194      -0.155354       0.102915      -0.114893       0.035528       0.079365              9.988562       7.215518       0.231491       0.663297       6.764097      -1.238696      15.986070           0.000000
          190              O      20.047464       0.083936      10.612680      -0.666387      37.742892 0.57523279E+03  0.14084144E+05                                 8.870580                            7.421752       0.331494       2.124334                    0.997902      29.301365      78.094394       0.696657       0.359088      -1.137293       0.042860      -0.010882       0.101492       0.110707      -0.013270       0.032078       0.000887      -0.080972      -0.059845      -0.058796       0.005929       0.052867              9.638627      13.044771       0.769653       4.774253       5.823794       0.802203      10.047315           0.000003
          191              O       5.075843       0.189708       7.910692      -0.734794      52.010993 0.82042774E+03  0.22000615E+05                                11.202179                            9.009363      -0.217780       1.916923                    0.996814      32.147635      90.316209       0.615648       0.371004      -1.125561       0.059275      -0.002764       0.044283       0.074041       0.006583       0.033901      -0.015414      -0.040317      -0.228046      -0.088874       0.028740       0.060134             12.823931      17.101034       2.114915       2.716387       9.667254       4.023084      11.703504           0.000000
          192              O       6.991672       0.971513       7.144589      -0.658403      42.609123 0.70507803E+03  0.18192757E+05                                 9.797023                            8.344695       0.005859       2.012923                    0.995788      30.374187      83.528068       0.640958       0.370352      -1.126789      -0.030447       0.003016       0.008113       0.031653      -0.037663      -0.069444      -0.036049      -0.099846      -0.039175      -0.115051       0.042257       0.072794             10.705421      10.232373       1.758084      -2.039399       8.649019       2.016613      13.234871           0.000001
          193              O      24.912222      13.861807      10.078249      -0.647940      38.288350 0.59019802E+03  0.14546712E+05                                 9.031198                            7.539752       0.259203       2.105538                    0.997368      29.278804      78.347485       0.688005       0.361200      -1.135387      -0.070819      -0.028834       0.057034       0.095393      -0.062843      -0.000496      -0.012409       0.020026       0.164297      -0.091672       0.033569       0.058103              9.914774       8.470283      -1.292225      -3.782395       8.746260       3.541806      12.527777           0.000004
          194              O      23.439371      14.028246      11.717514      -0.684141      40.768473 0.62737490E+03  0.15709952E+05                                 9.392721                            7.783245       0.307029       2.106769                    0.998539      29.990546      81.041492       0.675512       0.362097      -1.134034       0.114138      -0.054448      -0.043302       0.133668      -0.029285      -0.002516      -0.055914       0.070706       0.042319      -0.083066       0.026889       0.056177             10.267752      13.587902       1.549973      -4.422665       7.900468      -1.836380       9.314884           0.000005
          195              O      14.978040       1.835683      13.637697      -0.666526      40.333394 0.64561363E+03  0.16290162E+05                                 9.349279                            7.948051       0.131668       2.058642                    0.996992      29.832007      81.038324       0.661566       0.366927      -1.129780       0.066816       0.077790       0.057952       0.117789      -0.011467       0.042138      -0.029019      -0.012749      -0.095919      -0.062569       0.006378       0.056191              9.999274      14.275947       3.700627      -0.609156       8.501983      -0.842760       7.219891           0.000002
          196              O       8.275814       3.461526       0.112767      -0.643345      35.156539 0.58157389E+03  0.14280959E+05                                 8.487769                            7.488764       0.348987       2.138827                    0.997017      29.099708      77.714049       0.689774       0.361615      -1.135103      -0.066851      -0.089361       0.040527       0.118730      -0.010059       0.046696       0.014477      -0.074758      -0.014172      -0.071462       0.027063       0.044399              8.804300       6.809022       1.402341       0.654484      10.173448       2.960038       9.430429           0.000004
          197              O      24.920210       5.451942      13.654826      -0.629087      39.622741 0.66289537E+03  0.16808826E+05                                 9.276086                            8.073238       0.105390       2.059587                    0.996561      29.381394      79.573960       0.655137       0.368707      -1.130308      -0.054172      -0.044021       0.040158       0.080530       0.026506       0.052414       0.003219      -0.129128       0.181577      -0.114866       0.035513       0.079353              9.988250       7.215298       0.663262      -0.231482      15.985543       1.238639       6.763908           0.000000
          198              O      24.045451       3.475518      14.190399      -0.666390      37.742581 0.57522677E+03  0.14083952E+05                                 8.870496                            7.421690       0.331438       2.124316                    0.997901      29.301381      78.094160       0.696663       0.359085      -1.137295       0.042866       0.101488       0.010880       0.110706       0.032076       0.013227      -0.000872      -0.010567       0.151393      -0.058787       0.005931       0.052857              9.638528      13.044637       4.774193      -0.769649      10.047204      -0.802194       5.823744           0.000003
          199              O       9.073829       0.773530      14.084626      -0.734801      52.010710 0.82042327E+03  0.22000449E+05                                11.202103                            9.009319      -0.217761       1.916929                    0.996814      32.147584      90.315751       0.615652       0.371003      -1.125563       0.059270       0.044288       0.002775       0.074041       0.033902      -0.006638       0.015440       0.093867       0.174481      -0.088882       0.028740       0.060142             12.823821      17.100926       2.716299      -2.114871      11.703376      -4.023021       9.667162           0.000000
          200              O      10.989656       0.007426      13.302821      -0.658402      42.610068 0.70509729E+03  0.18193398E+05                                 9.797237                            8.344872       0.005877       2.012929                    0.995788      30.374277      83.528935       0.640944       0.370358      -1.126783      -0.030444       0.008112      -0.003015       0.031650      -0.069442       0.037606       0.036081      -0.030337       0.169359      -0.115036       0.042238       0.072798             10.705669      10.232595      -2.039382      -1.758151      13.235156      -2.016721       8.649257           0.000001
          201              O      24.912214       7.549697      11.333249      -0.647946      38.287616 0.59018488E+03  0.14546287E+05                                 9.031004                            7.539600       0.259193       2.105533                    0.997367      29.278888      78.347095       0.688022       0.361193      -1.135393      -0.070817       0.028836      -0.057029       0.095388       0.062803       0.000450      -0.012407       0.020032       0.164321      -0.091633       0.033511       0.058122              9.914554       8.470114       1.292212       3.782307       8.746072       3.541720      12.527477           0.000004
          202              O      23.439357       7.383258       9.693984      -0.684139      40.768389 0.62737311E+03  0.15709889E+05                                 9.392699                            7.783226       0.307031       2.106770                    0.998539      29.990440      81.041045       0.675514       0.362097      -1.134035       0.114138       0.054447       0.043304       0.133668       0.029229       0.002466      -0.055912       0.070699       0.042327      -0.083029       0.026849       0.056180             10.267729      13.587889      -1.549999       4.422638       7.900463      -1.836392       9.314834           0.000005
          203              O      22.973986       5.301489       7.773801      -0.666527      40.331842 0.64558197E+03  0.16289147E+05                                 9.348978                            7.947802       0.131695       2.058653                    0.996993      29.831770      81.036874       0.661584       0.366922      -1.129785       0.066815      -0.077791      -0.057947       0.117786       0.011413      -0.042184      -0.029024      -0.012763      -0.095940      -0.062624       0.006442       0.056182              9.998947      14.275453      -3.700527       0.609116       8.501735      -0.842719       7.219654           0.000002
          204              O       8.275826       3.675642       7.024399      -0.643350      35.156963 0.58158332E+03  0.14281255E+05                                 8.487853                            7.488841       0.348968       2.138820                    0.997018      29.099891      77.714829       0.689768       0.361617      -1.135101      -0.066854       0.089365      -0.040529       0.118735       0.010010      -0.046749       0.014478      -0.074759      -0.014195      -0.071501       0.027085       0.044415              8.804385       6.809090      -1.402331      -0.654469      10.173540       2.960065       9.430524           0.000004
          205              O      16.924244       1.685230       7.756672      -0.629087      39.622316 0.66288600E+03  0.16808514E+05                                 9.275980                            8.073141       0.105389       2.059587                    0.996561      29.381308      79.573312       0.655146       0.368704      -1.130311      -0.054179       0.044020      -0.040158       0.080534      -0.026563      -0.052459       0.003221      -0.129125       0.181559      -0.114904       0.035519       0.079385              9.988143       7.215202      -0.663255       0.231473      15.985396       1.238607       6.763831           0.000000
          206              O      16.049489       3.661654       7.221099      -0.666391      37.743192 0.57523796E+03  0.14084302E+05                                 8.870616                            7.421780       0.331492       2.124332                    0.997901      29.301477      78.094762       0.696656       0.359087      -1.137293       0.042863      -0.101496      -0.010884       0.110712      -0.032127      -0.013272      -0.000868      -0.010567       0.151392      -0.058843       0.005968       0.052874              9.638669      13.044811      -4.774283       0.769655      10.047387      -0.802203       5.823809           0.000003
          207              O      17.069777       6.363642       7.326872      -0.734774      52.012024 0.82044505E+03  0.22001266E+05                                11.202502                            9.009588      -0.217772       1.916928                    0.996815      32.147561      90.317328       0.615625       0.371015      -1.125549       0.059292      -0.044294      -0.002757       0.074061      -0.033954       0.006604       0.015435       0.093879       0.174464      -0.088911       0.028782       0.060129             12.824328      17.101657      -2.716445       2.114997      11.703842      -4.023200       9.667486           0.000000
          208              O      18.985609       7.129746       8.108677      -0.658434      42.613153 0.70515926E+03  0.18195487E+05                                 9.797953                            8.345430       0.005799       2.012909                    0.995788      30.374792      83.532834       0.640897       0.370375      -1.126765      -0.030425      -0.008070       0.003024       0.031622       0.069368      -0.037657       0.036069      -0.030285       0.169409      -0.114989       0.042167       0.072822             10.706500      10.233430       2.039486       1.758351      13.236172      -2.016979       8.649900           0.000001

******************************************************
Auxiliary information for the entire system
The total spin magnetic moment of the unit cell is   0.000212
The total net atomic charge of the unit cell is   -0.000008
Accuracy of reproducing the electrostatic potential in the unit cell:
  The inner radius (bohr) =    5.0000
  The outer radius (bohr) =   12.0000
  Valid grid points have density less than (e/(bohr^3)) =    0.0001
  The number of valid grid points were=        92490
  The rms potential error without charges in kcal/mol is=      8.01894
  The rms potential error with partial charges in kcal/mol is=      1.28080
  The RRMSE value at monopole order=      0.15972
  The rms potential error with partial charges and cloud penetration in kcal/mol is=      1.26474
  The RRMSE value at monopole order with cloud penetration is=      0.15772
  The rms potential error with partial charges and atomic dipoles in kcal/mol is=      1.65433
  The RRMSE value at dipole order=      0.20630
  The rms potential error with partial charges, atomic dipoles and cloud penetration in kcal/mol is=      1.64046
  The RRMSE value at dipole order with cloud penetration=      0.20457

******************************************************
The electron densities and ab initio electrostatic potential were computed in VASP using the PBE functional and
projector augmented wave method. See the main text of the journal article for a description of computational details.
The atomic charges, dipoles, and quadrupoles were computed with the DDEC6 method as described in
(a) T. A. Manz and N. Gabaldon Limas, RSC Adv. 6 (2016) 47771-47801 DOI: 10.1039/c6ra04656h
(b) N. Gabaldon Limas and T. A. Manz, RSC Adv. 8 (2018) 2678-2707 DOI: 10.1039/c7ra11829e.
For each atom in the material, the electron cloud parameters were fit to the spherically averaged atom-in-material
electron density using radial positions for which this density was between 10^-4 and 10^-2 electrons per cubic bohr.
The polarizabilities, dispersion coefficients, and quantum Drude oscillator (QDO) parameters were fit using the MCLF method.
The magnetic structure of the system was optimized in VASP from the default ferromagnetic initial guess using spin polarization.
The atomic spin moments (ASMs) were computed on this optimized magnetic structure using the DDEC6 partition as inputs
to the method of T. A. Manz and D. S. Sholl, J. Chem. Theory Comput. 7 (2011) 4146-4164 DOI: 10.1021/ct200539n.
The RMSE and RRMSE were computed using a uniform grid with Ewald summation.
