# Supplementary material for: A collection of forcefield precursors for metal–organic frameworks
Source: RSC Adv. 2019 Nov 13;9(63):36492–507. doi: 10.1039/c9ra07327b (PMC9075174; doi:10.1039/c9ra07327b)
Supplement: RA-009-C9RA07327B-s4528 [file RA-009-C9RA07327B-s4528.xyz]

  192
jmolscript: load "" {1 1 1} spacegroup "x,y,z" unitcell [{     11.284500     0.000000     0.000000 }, {      4.561410    10.321506     0.000000 }, {      1.620146     1.055310    19.790772 }]
Ni     5.709857     9.850290    18.312401     0.780122
Ni     6.958409    10.663556    11.373757     0.780077
Ni    11.756199     1.526526     1.478371     0.780037
Ni    10.507647     0.713260     8.417015     0.779917
H      7.980218    10.787261    16.535190     0.107263
H     10.293154    10.881094    16.456027     0.126617
H      8.752961     7.882977     0.201866     0.126863
H      6.441433     7.894436     0.203845     0.094659
H     10.713405     8.360227     0.364150     0.117049
H     13.021458     8.350914     0.344359     0.093435
H     14.717499    10.237737    16.353115     0.098110
H     12.413226    10.328896    16.281868     0.122258
H      8.267377     1.207157    10.985858     0.121945
H      6.448396     1.892263    12.278195     0.131545
H      8.941653     2.670998    15.345765     0.126920
H     10.759726     2.013232    14.043532     0.117352
H      5.457883     3.190509    16.958713     0.125269
H      5.217730     5.268588    17.972000     0.112318
H      6.898566     7.036722    14.759958     0.113025
H      7.213036     4.936486    13.776356     0.129653
H      5.183673     8.965683    13.150968     0.107239
H      4.162915     6.888057    13.230131     0.126595
H      5.907608     6.029607     9.693520     0.126843
H      6.831491     8.148507     9.691541     0.094655
H      4.678638     4.429377     9.531236     0.117045
H      3.754196     2.314524     9.551027     0.093430
H      2.962965     2.581219    13.333043     0.098084
H      3.811016     4.725699    13.404290     0.122233
H     13.830157     4.830570    18.700300     0.121924
H     13.938783     6.771255    17.407963     0.131533
H     12.218682     4.805547    14.340393     0.126950
H     12.085415     2.876743    15.642626     0.117362
H     13.151711     8.202016    12.727445     0.125292
H     11.348045     9.261674    11.714158     0.112345
H      9.051373     8.438990    14.926200     0.113018
H     10.845265     7.302401    15.909802     0.129635
H      9.485838     0.589555     3.255582     0.107265
H      7.172902     0.495722     3.334745     0.126621
H      8.713095     3.493839    19.588906     0.126834
H     11.024623     3.482380    19.586927     0.094635
H      6.752651     3.016589    19.426622     0.117027
H      4.444598     3.025902    19.446413     0.093407
H      2.748557     1.139079     3.437657     0.098119
H      5.052830     1.047920     3.508904     0.122266
H      9.198679    10.169659     8.804914     0.121920
H     11.017660     9.484553     7.512577     0.131548
H      8.524403     8.705818     4.445007     0.126932
H      6.706330     9.363584     5.747240     0.117358
H     12.008173     8.186307     2.832059     0.125250
H     12.248326     6.108228     1.818772     0.112287
H     10.567490     4.340094     5.030814     0.113021
H     10.253020     6.440330     6.014416     0.129643
H     12.282383     2.411133     6.639804     0.107219
H     13.303141     4.488759     6.560641     0.126579
H     11.558448     5.347209    10.097252     0.126789
H     10.634565     3.228309    10.099231     0.094603
H     12.787418     6.947439    10.259536     0.117002
H     13.711860     9.062292    10.239745     0.093382
H     14.503091     8.795597     6.457729     0.098067
H     13.655040     6.651117     6.386482     0.122222
H      3.635899     6.546246     1.090472     0.121900
H      3.527273     4.605561     2.382809     0.131530
H      5.247374     6.571269     5.450379     0.126951
H      5.380641     8.500073     4.148146     0.117363
H      4.314345     3.174800     7.063327     0.125261
H      6.118011     2.115142     8.076614     0.112300
H      8.414683     2.937826     4.864572     0.113003
H      6.620791     4.074415     3.880970     0.129621
C      8.477352    10.420144    17.257553     0.100883
C      9.860399    10.468375    17.194223    -0.187708
C     10.608572     9.903140    18.227301     0.101691
C      9.905294     9.336262    19.268296    -0.190814
C      8.519791     9.345235    19.262358     0.108685
C     12.101776     9.898167    18.211468     0.104744
C     12.797493     9.608948    19.349438    -0.194359
C     14.182312     9.599530    19.327668     0.095912
C     14.230854    10.085401    17.154641     0.104828
C     12.845417    10.131168    17.103185    -0.186137
C      9.691676     1.514529    12.394961    -0.051091
C      8.409055     1.499371    11.878421    -0.076947
C      7.326321     1.905488    12.642345    -0.205145
C      7.534138     2.326046    13.928745     0.269163
C      8.804603     2.368568    14.455180    -0.225755
C      9.882894     1.971319    13.683340    -0.088964
C     10.855968     1.038052    11.569685     0.581842
C      6.360024     3.891329    15.274518     0.275225
C      5.761986     3.975149    16.517378    -0.222885
C      5.613232     5.207200    17.111101    -0.086475
C      6.032714     6.366889    16.463943    -0.039345
C      6.615400     6.253958    15.217125    -0.082512
C      6.792456     5.006531    14.625381    -0.234619
C      5.854459     7.694389    17.124955     0.545905
C      5.318510     8.362578    12.428605     0.100864
C      4.715341     7.117053    12.491935    -0.187727
C      4.929915     6.204249    11.458857     0.101687
C      5.732695     6.618368    10.417862    -0.190809
C      6.284534     7.889262    10.423800     0.108684
C      4.330882     4.836461    11.474690     0.104743
C      4.314197     4.083208    10.336720    -0.194345
C      3.763041     2.812759    10.358490     0.095914
C      3.299012     2.964757    12.531517     0.104805
C      3.817170     4.250464    12.582973    -0.186160
C     12.973286     3.652063    17.291197    -0.051124
C     13.505610     4.819101    17.807737    -0.076961
C     13.571813     5.973596    17.043813    -0.205148
C     13.103140     5.953512    15.757413     0.269181
C     12.550702     4.808654    15.230978    -0.225717
C     12.478184     3.661805    16.002818    -0.088944
C     12.938473     2.394527    18.116473     0.581863
C     12.146034     7.660146    14.411640     0.275212
C     12.311106     8.241031    13.168780    -0.222850
C     11.244325     8.875109    12.575057    -0.086450
C     10.014038     8.960193    13.222215    -0.039322
C      9.881799     8.381584    14.469033    -0.082524
C     10.951205     7.715403    15.060777    -0.234645
C      8.871878     9.659837    12.561203     0.545906
C      8.988704     0.956672     2.533219     0.100897
C      7.605657     0.908441     2.596549    -0.187699
C      6.857484     1.473676     1.563471     0.101680
C      7.560762     2.040554     0.522476    -0.190837
C      8.946265     2.031581     0.528414     0.108661
C      5.364280     1.478649     1.579304     0.104746
C      4.668563     1.767868     0.441334    -0.194389
C      3.283744     1.777286     0.463104     0.095881
C      3.235202     1.291415     2.636131     0.104834
C      4.620639     1.245648     2.687587    -0.186129
C      7.774380     9.862287     7.395811    -0.051110
C      9.057001     9.877445     7.912351    -0.076969
C     10.139735     9.471328     7.148427    -0.205115
C      9.931918     9.050770     5.862027     0.269181
C      8.661453     9.008248     5.335592    -0.225752
C      7.583162     9.405497     6.107432    -0.088945
C      6.610088    10.338764     8.221087     0.581853
C     11.106032     7.485487     4.516254     0.275216
C     11.704070     7.401667     3.273394    -0.222910
C     11.852824     6.169616     2.679671    -0.086501
C     11.433342     5.009927     3.326829    -0.039356
C     10.850656     5.122858     4.573647    -0.082498
C     10.673600     6.370285     5.165391    -0.234618
C     11.611597     3.682427     2.665817     0.545911
C     12.147546     3.014238     7.362167     0.100848
C     12.750715     4.259763     7.298837    -0.187749
C     12.536141     5.172567     8.331915     0.101658
C     11.733361     4.758448     9.372910    -0.190874
C     11.181522     3.487554     9.366972     0.108628
C     13.135174     6.540355     8.316082     0.104727
C     13.151859     7.293608     9.454052    -0.194418
C     13.703015     8.564057     9.432282     0.095847
C     14.167044     8.412059     7.259255     0.104793
C     13.648886     7.126352     7.207799    -0.186180
C      4.492770     7.724753     2.499575    -0.051147
C      3.960446     6.557715     1.983035    -0.076979
C      3.894243     5.403220     2.746959    -0.205143
C      4.362916     5.423304     4.033359     0.269200
C      4.915354     6.568162     4.559794    -0.225704
C      4.987872     7.715011     3.787954    -0.088935
C      4.527583     8.982289     1.674299     0.581870
C      5.320022     3.716670     5.379132     0.275194
C      5.154950     3.135785     6.621992    -0.222893
C      6.221731     2.501707     7.215715    -0.086494
C      7.452018     2.416623     6.568557    -0.039328
C      7.584257     2.995232     5.321739    -0.082535
C      6.514851     3.661413     4.729995    -0.234674
C      8.594178     1.716979     7.229569     0.545905
N      7.805507     9.882561    18.282715    -0.196394
N     14.899453     9.843202    18.253029    -0.189231
N      6.081789     8.759789    11.403443    -0.196390
N      3.250282     2.255314    11.433129    -0.189225
N      9.660549     1.494255     1.508057    -0.196394
N      2.566603     1.533614     1.537743    -0.189229
N     11.384267     2.617027     8.387329    -0.196401
N     14.215774     9.121502     8.357643    -0.189237
O      5.755217     7.723831    18.399085    -0.558152
O      5.824872     8.748268    16.456225    -0.524027
O      6.428401     2.623094    14.718397    -0.247179
O     10.609936     0.541148    10.444580    -0.591247
O     11.996752     1.162221    12.082662    -0.553822
O      8.885065     9.762511    11.287073    -0.558130
O      7.919895    10.112898    13.229933    -0.524047
O     13.278402     7.084960    14.967761    -0.247169
O      2.207923     2.418706    19.241578    -0.591280
O     12.363774     1.401287    17.603496    -0.553807
O     11.710839     3.652985     1.391687    -0.558200
O     11.641184     2.628548     3.334547    -0.524007
O     11.037655     8.753722     5.072375    -0.247172
O      2.294710     0.514162     9.346192    -0.591306
O      5.469304    10.214595     7.708110    -0.553784
O      8.580991     1.614305     8.503699    -0.558241
O      9.546161     1.263918     6.560839    -0.524106
O      4.187654     4.291856     4.823011    -0.247174
O      3.973633     8.958110     0.549194    -0.591324
O      5.102282     9.975529     2.187276    -0.553778

The following XYZ coordinates are in angstroms. Other properties are in atomic units.
The sperically averaged electron density of each atom fit to a function of the form exp(a - br)
eigen_1, eigen_2 and eigen_3 are the three eigenvalues of traceless quadrupole moment tensor
  atom number  atomic symbol              X              Y              Z     net charge C6 coefficient C8 coefficient C10 coefficient fluctuating dipole atomic polarizability isotropic forcefield polarizability              a              b squared Pearson coefficient          <r^3>          <r^4>         wp_QDO          m_QDO          q_QDO       dipole_x       dipole_y       dipole_z         dipole            Qxy            Qxz            Qyz     Q(x^2-y^2)  Q(3z^2 - R^2)        eigen_1        eigen_2        eigen_3 static polarizability      alpha(xx)      alpha(xy)      alpha(xz)      alpha(yy)      alpha(yz)      alpha(zz) atomic spin moment
            1             Ni       5.709857       9.850290      18.312401       0.780122      98.429584 0.18019188E+04  0.56243410E+05                                17.261188                           13.742480       0.736425       2.111202                    0.993586      46.002747     120.430008       0.499279       0.393031      -1.160350      -0.011399       0.003595       0.016770       0.020594      -0.012712      -0.011546      -0.004247      -0.183296       0.334307      -0.148780       0.036651       0.112129             21.240450      25.543670       1.293002      -0.539816      22.603398       4.745862      15.574282           1.776777
            2             Ni       6.958409      10.663556      11.373757       0.780077      98.427605 0.18018721E+04  0.56241899E+05                                17.261355                           13.742601       0.736358       2.111172                    0.993587      46.003172     120.433260       0.499258       0.393048      -1.160331       0.001318       0.011880      -0.016760       0.020585      -0.076343      -0.008539      -0.008852       0.104614       0.334330      -0.148801       0.036666       0.112135             21.240673      24.040175       1.957551       4.122774      24.107386      -2.412161      15.574459           1.776930
            3             Ni      11.756199       1.526526       1.478371       0.780037      98.429258 0.18019080E+04  0.56243379E+05                                17.261632                           13.742807       0.736363       2.111162                    0.993587      46.003722     120.435638       0.499250       0.393052      -1.160327       0.011398      -0.003580      -0.016761       0.020583      -0.012714      -0.011551      -0.004259      -0.183304       0.334342      -0.148790       0.036648       0.112142             21.241041      25.544539       1.293066      -0.539803      22.604062       4.745989      15.574522           1.776941
            4             Ni      10.507647       0.713260       8.417015       0.779917      98.425856 0.18018207E+04  0.56240653E+05                                17.262094                           13.743115       0.736227       2.111097                    0.993589      46.004944     120.443592       0.499203       0.393088      -1.160285      -0.001347      -0.011866       0.016739       0.020563      -0.076354      -0.008554      -0.008854       0.104627       0.334374      -0.148822       0.036670       0.112152             21.241702      24.041410       1.957767       4.123032      24.108768      -2.412261      15.574929           1.776972
            5              H       7.980218      10.787261      16.535190       0.107263       1.060298 0.78111941E+01  0.76704979E+02                                 1.758387                            1.665531      -1.017385       2.399828                    0.996940       3.592684      10.266356       0.468361       1.331740      -0.697536      -0.025450       0.017899      -0.040921       0.051407      -0.001106       0.005774      -0.014990       0.011997       0.020739      -0.018547       0.000724       0.017823              1.792565       1.836668      -0.204692       0.338188       1.590160      -0.237341       1.950867           0.000395
            6              H      10.293154      10.881094      16.456027       0.126617       0.982844 0.72295324E+01  0.70326045E+02                                 1.723380                            1.641943      -1.311556       2.261300                    0.993737       3.776522      11.094060       0.450259       1.398420      -0.682277       0.014848       0.013631      -0.028978       0.035298      -0.000426       0.000838      -0.006639       0.020755       0.012070      -0.014739       0.006005       0.008734              1.748516       1.729326       0.155301      -0.308887       1.615255      -0.291989       1.900968           0.000312
            7              H       8.752961       7.882977       0.201866       0.126863       1.033856 0.76280082E+01  0.73337108E+02                                 1.634920                            1.575143      -0.876635       2.467076                    0.999088       3.265252       8.784221       0.522316       1.219719      -0.723975       0.016068      -0.016498       0.028447       0.036600      -0.001608      -0.000221      -0.012920       0.010861       0.019122      -0.016182       0.002334       0.013848              1.632131       1.755309      -0.135783       0.286207       1.410989      -0.244220       1.730097           0.000349
            8              H       6.441433       7.894436       0.203845       0.094659       1.230129 0.90770364E+01  0.92078104E+02                                 1.902321                            1.762992      -1.197488       2.306124                    0.994482       3.721217      10.630349       0.470225       1.284067      -0.707498      -0.021525      -0.020207       0.036730       0.047125       0.000758       0.001839      -0.013540       0.009093       0.013613      -0.015970       0.002318       0.013652              1.966495       2.066389       0.270132      -0.593340       1.627222      -0.348120       2.205873           0.000377
            9              H      10.713405       8.360227       0.364150       0.117049       1.038812 0.77858025E+01  0.76461831E+02                                 1.729690                            1.658828      -1.168901       2.321153                    0.995440       3.684528      10.560061       0.470581       1.325350      -0.697750      -0.017617      -0.008312       0.027913       0.034039      -0.000218      -0.002993      -0.004235       0.017552       0.022480      -0.013418       0.003387       0.010031              1.739093       1.796545       0.052699      -0.259734       1.385784      -0.148604       2.034948           0.000297
           10              H      13.021458       8.350914       0.344359       0.093435       1.031115 0.72449873E+01  0.70297739E+02                                 1.762497                            1.627171      -1.133733       2.330803                    0.995152       3.798861      11.034253       0.460619       1.370440      -0.687842       0.022602      -0.010130       0.039148       0.046325      -0.001590       0.000803      -0.009030       0.005216       0.042709      -0.012936      -0.004396       0.017332              1.837784       1.894479      -0.105501       0.484048       1.420072      -0.200917       2.198799           0.000416
           11              H      14.717499      10.237737      16.353115       0.098110       1.107906 0.80985415E+01  0.80302507E+02                                 1.812889                            1.696870      -1.067201       2.371748                    0.996098       3.684848      10.604366       0.463300       1.333280      -0.696863       0.027132       0.006674      -0.041346       0.049902       0.003737      -0.006687      -0.004203       0.022004       0.041552      -0.018852       0.000781       0.018071              1.858009       1.870946       0.079924      -0.415362       1.500256      -0.153987       2.202824           0.000444
           12              H      12.413226      10.328896      16.281868       0.122258       0.968105 0.70984575E+01  0.68737880E+02                                 1.709659                            1.630219      -1.243335       2.295859                    0.993790       3.738391      10.958165       0.450521       1.403974      -0.681581      -0.017354       0.006229      -0.031549       0.036542      -0.004195       0.003148      -0.004380       0.020662       0.033148      -0.017171       0.003700       0.013471              1.734773       1.715067      -0.087567       0.323125       1.434850      -0.165030       2.054403           0.000314
           13              H       8.267377       1.207157      10.985858       0.121945       1.033631 0.73922033E+01  0.72035888E+02                                 1.762690                            1.644428      -1.226163       2.303177                    0.994968       3.694289      10.728384       0.458188       1.371788      -0.688169      -0.007959      -0.010837      -0.041733       0.043846       0.002064       0.005830       0.008096       0.015425       0.017477      -0.013946       0.000427       0.013520              1.823870       1.535053       0.010930       0.017929       1.521735       0.284095       2.414824          -0.000061
           14              H       6.448396       1.892263      12.278195       0.131545       0.938887 0.67143077E+01  0.63851811E+02                                 1.656153                            1.570781      -1.015610       2.410147                    0.996589       3.528181      10.109522       0.467383       1.378039      -0.687640      -0.033588      -0.004687      -0.017515       0.038170      -0.000657       0.003889       0.006618       0.022473       0.015745      -0.016061       0.004453       0.011609              1.686786       2.167045      -0.039508       0.310951       1.391421       0.033139       1.501891           0.000018
           15              H       8.941653       2.670998      15.345765       0.126920       1.136383 0.86676885E+01  0.86859732E+02                                 1.806611                            1.729212      -1.027819       2.395070                    0.997285       3.532607      10.008572       0.472462       1.293672      -0.706648       0.009856       0.010831       0.032924       0.036034      -0.000092       0.003340       0.009704       0.020918       0.028702      -0.018644       0.004563       0.014081              1.823433       1.589862      -0.017867       0.077595       1.563007       0.259375       2.317430           0.000024
           16              H      10.759726       2.013232      14.043532       0.117352       0.999477 0.70547761E+01  0.67509366E+02                                 1.682979                            1.575825      -1.021781       2.394407                    0.997372       3.533066       9.953861       0.484910       1.319971      -0.699354       0.037291       0.000522       0.014587       0.040046       0.000377       0.007806       0.003386       0.017252       0.001136      -0.010240      -0.003151       0.013391              1.724671       2.193799       0.082002       0.284456       1.367387       0.111616       1.612827           0.000175
           17              H       5.457883       3.190509      16.958713       0.125269       0.983820 0.70230982E+01  0.67675584E+02                                 1.716928                            1.611111      -1.178928       2.324221                    0.994880       3.674672      10.666908       0.458616       1.385969      -0.685313      -0.014642      -0.024738       0.016449       0.033120       0.003196      -0.007982      -0.000540      -0.013798       0.018646      -0.013712       0.003729       0.009983              1.759923       1.437190       0.200286      -0.190332       2.114561      -0.371026       1.728017           0.000028
           18              H       5.217730       5.268588      17.972000       0.112318       1.063273 0.78899025E+01  0.77862835E+02                                 1.770663                            1.680808      -1.204690       2.309503                    0.994158       3.703720      10.695150       0.462223       1.342752      -0.694398      -0.018111       0.003838       0.037380       0.041713      -0.000495      -0.013863      -0.000391      -0.009942       0.029626      -0.017069       0.000055       0.017015              1.802641       1.613754      -0.025688      -0.354559       1.586321       0.057226       2.207847           0.000326
           19              H       6.898566       7.036722      14.759958       0.113025       1.009678 0.73981765E+01  0.71885884E+02                                 1.710889                            1.627102      -1.178306       2.318690                    0.994715       3.685935      10.581170       0.469733       1.341949      -0.694107       0.012330       0.034230      -0.019860       0.041451       0.004802      -0.011927      -0.002906      -0.016402       0.013930      -0.017424       0.003283       0.014141              1.730136       1.510792       0.259473      -0.125167       2.051916      -0.306814       1.627699           0.000202
           20              H       7.213036       4.936486      13.776356       0.129653       1.143106 0.89501911E+01  0.90290406E+02                                 1.807203                            1.753338      -1.052126       2.384020                    0.997610       3.512550       9.940889       0.471375       1.288042      -0.708377       0.016993       0.005081      -0.032689       0.037191       0.007511      -0.014519      -0.002945      -0.011298       0.021136      -0.018943       0.000759       0.018184              1.803441       1.620636      -0.105640      -0.329786       1.632829       0.114877       2.156858           0.000007
           21              H       5.183673       8.965683      13.150968       0.107239       1.060381 0.78119593E+01  0.76714276E+02                                 1.758464                            1.665601      -1.017410       2.399797                    0.996939       3.592862      10.266942       0.468357       1.331721      -0.697539      -0.006084       0.030513       0.040914       0.051401       0.003694      -0.011376       0.011338      -0.009711       0.020746      -0.018547       0.000725       0.017822              1.792646       1.479137      -0.046663      -0.080390       1.947843       0.405291       1.950957           0.000397
           22              H       4.162915       6.888057      13.230131       0.126595       0.982889 0.72299168E+01  0.70330466E+02                                 1.723405                            1.641966      -1.311502       2.261309                    0.993738       3.776590      11.094183       0.450266       1.398384      -0.682283      -0.018470      -0.008072       0.028972       0.035294       0.007387      -0.005734       0.003450      -0.014601       0.012069      -0.014738       0.006004       0.008734              1.748542       1.748755       0.146732      -0.391938       1.595876      -0.164506       1.900996           0.000314
           23              H       5.907608       6.029607       9.693520       0.126843       1.033863 0.76280656E+01  0.73337704E+02                                 1.634922                            1.575145      -0.876655       2.467064                    0.999088       3.265259       8.784206       0.522319       1.219713      -0.723977       0.008592      -0.021365      -0.028448       0.036600       0.002932      -0.011907       0.005021      -0.009690       0.019122      -0.016182       0.002333       0.013848              1.632133       1.366845       0.035892      -0.107689       1.799456       0.360502       1.730099           0.000361
           24              H       6.831491       8.148507       9.691541       0.094655       1.230127 0.90770130E+01  0.92077679E+02                                 1.902308                            1.762981      -1.197440       2.306143                    0.994483       3.721207      10.630261       0.470231       1.284055      -0.707500       0.027180       0.011520      -0.036730       0.047123       0.003873      -0.011642       0.007155      -0.004997       0.013616      -0.015971       0.002317       0.013654              1.966481       1.898714       0.344222      -0.558245       1.794871      -0.401984       2.205857           0.000385
           25              H       4.678638       4.429377       9.531236       0.117045       1.038769 0.77853837E+01  0.76456619E+02                                 1.729642                            1.658784      -1.168810       2.321200                    0.995441       3.684416      10.559632       0.470587       1.325351      -0.697751       0.014721       0.012757      -0.027915       0.034039       0.006342      -0.005085      -0.001025      -0.012137       0.022484      -0.013418       0.003386       0.010033              1.739043       1.491831       0.187338      -0.240903       1.690413      -0.177495       2.034886           0.000303
           26              H       3.754196       2.314524       9.551027       0.093430       1.031141 0.72452053E+01  0.70300317E+02                                 1.762518                            1.627189      -1.133721       2.330802                    0.995152       3.798907      11.034389       0.460620       1.370428      -0.687845       0.000125      -0.024764      -0.039147       0.046323       0.000858      -0.007936       0.004384      -0.005861       0.042709      -0.012935      -0.004397       0.017332              1.837807       1.419589       0.104376       0.011891       1.894999       0.523965       2.198832           0.000419
           27              H       2.962965       2.581219      13.333043       0.098084       1.108016 0.80995387E+01  0.80314771E+02                                 1.812992                            1.696960      -1.067260       2.371698                    0.996097       3.685081      10.605152       0.463294       1.333258      -0.696867      -0.017072      -0.022118       0.041339       0.049896       0.010651      -0.006548      -0.004415      -0.009291       0.041551      -0.018853       0.000784       0.018069              1.858117       1.620011       0.190877      -0.308769       1.751380      -0.317698       2.202961           0.000444
           28              H       3.811016       4.725699      13.404290       0.122233       0.968161 0.70989604E+01  0.68743801E+02                                 1.709706                            1.630261      -1.243287       2.295864                    0.993790       3.738509      10.958508       0.450522       1.403948      -0.681586       0.001317       0.018391       0.031543       0.036537       0.004816      -0.002734       0.004649      -0.020112       0.033148      -0.017170       0.003701       0.013470              1.734822       1.415917       0.044655      -0.020333       1.734085       0.362275       2.054464           0.000314
           29              H      13.830157       4.830570      18.700300       0.121924       1.033669 0.73925380E+01  0.72039859E+02                                 1.762722                            1.644457      -1.226141       2.303176                    0.994967       3.694368      10.728615       0.458189       1.371774      -0.688172       0.013133       0.002901       0.041731       0.043845       0.007094       0.009762       0.002062      -0.007336       0.017481      -0.013948       0.000427       0.013521              1.823904       1.532018       0.012283       0.267104       1.524822      -0.098441       2.414871          -0.000067
           30              H      13.938783       6.771255      17.407963       0.131533       0.938911 0.67145214E+01  0.63854312E+02                                 1.656176                            1.570802      -1.015603       2.410143                    0.996589       3.528240      10.109707       0.467382       1.378031      -0.687642       0.017867       0.028826       0.017512       0.038168       0.007866       0.007626       0.000883      -0.016103       0.015745      -0.016062       0.004452       0.011610              1.686809       1.488957       0.260174       0.156006       2.069561       0.271024       1.501909           0.000014
           31              H      12.218682       4.805547      14.340393       0.126950       1.136198 0.86659074E+01  0.86837495E+02                                 1.806435                            1.729051      -1.027671       2.395171                    0.997287       3.532242      10.007313       0.472476       1.293698      -0.706643      -0.013888      -0.004637      -0.032933       0.036041       0.007670       0.010226      -0.000868      -0.014213       0.028711      -0.018644       0.004560       0.014084              1.823252       1.554046      -0.002100       0.268567       1.598535      -0.033863       2.317176           0.000028
           32              H      12.085415       2.876743      15.642626       0.117362       0.999411 0.70541926E+01  0.67502508E+02                                 1.682924                            1.575775      -1.021685       2.394466                    0.997372       3.532932       9.953449       0.484910       1.319996      -0.699350      -0.015549      -0.033899      -0.014594       0.040049       0.006632       0.006252       0.005769      -0.011060       0.001134      -0.010241      -0.003149       0.013390              1.724613       1.563006       0.360734       0.217066       1.998057       0.215059       1.612775           0.000174
           33              H      13.151711       8.202016      12.727445       0.125292       0.983727 0.70222668E+01  0.67665656E+02                                 1.716837                            1.611030      -1.178897       2.324259                    0.994881       3.674445      10.666143       0.458621       1.385993      -0.685309       0.028548       0.003390      -0.016456       0.033125      -0.002949      -0.003721      -0.007082       0.014014       0.018642      -0.013710       0.003728       0.009983              1.759827       2.151859      -0.115594      -0.416268       1.399699      -0.024110       1.727922           0.000031
           34              H      11.348045       9.261674      11.714158       0.112345       1.063217 0.78893825E+01  0.77856558E+02                                 1.770615                            1.680764      -1.204696       2.309515                    0.994158       3.703599      10.694783       0.462224       1.342770      -0.694395       0.003812       0.018114      -0.037384       0.041716      -0.004007      -0.005962      -0.012521       0.005956       0.029624      -0.017067       0.000052       0.017014              1.802590       1.571766      -0.007149      -0.090976       1.628222      -0.347418       2.207782           0.000331
           35              H       9.051373       8.438990      14.926200       0.113018       1.009734 0.73986930E+01  0.71892040E+02                                 1.710934                            1.627144      -1.178339       2.318660                    0.994715       3.686057      10.581547       0.469734       1.341925      -0.694111      -0.036293       0.002556       0.019853       0.041447      -0.002831      -0.007478      -0.009732       0.018144       0.013937      -0.017423       0.003282       0.014141              1.730182       2.155430      -0.025388      -0.331235       1.407375       0.009533       1.627741           0.000201
           36              H      10.845265       7.302401      15.909802       0.129635       1.143235 0.89514735E+01  0.90306429E+02                                 1.807317                            1.753444      -1.052228       2.383947                    0.997609       3.512793       9.941693       0.471369       1.288014      -0.708382      -0.011518      -0.013490       0.032682       0.037186       0.000878      -0.008562      -0.012088       0.018718       0.021133      -0.018943       0.000761       0.018183              1.803556       1.552814      -0.075636      -0.028233       1.700847      -0.348113       2.157006          -0.000002
           37              H       9.485838       0.589555       3.255582       0.107265       1.060254 0.78107757E+01  0.76699796E+02                                 1.758340                            1.665489      -1.017357       2.399850                    0.996941       3.592569      10.265935       0.468366       1.331743      -0.697536       0.025451      -0.017896       0.040926       0.051409      -0.001107       0.005774      -0.014990       0.011998       0.020733      -0.018547       0.000724       0.017823              1.792517       1.836616      -0.204685       0.338177       1.590120      -0.237333       1.950814           0.000394
           38              H       7.172902       0.495722       3.334745       0.126621       0.982829 0.72293929E+01  0.70324376E+02                                 1.723366                            1.641931      -1.311552       2.261308                    0.993737       3.776485      11.093941       0.450259       1.398425      -0.682276      -0.014846      -0.013628       0.028982       0.035300      -0.000427       0.000838      -0.006640       0.020753       0.012070      -0.014739       0.006005       0.008734              1.748502       1.729309       0.155299      -0.308883       1.615245      -0.291986       1.900953           0.000311
           39              H       8.713095       3.493839      19.588906       0.126834       1.033963 0.76290013E+01  0.73348856E+02                                 1.635009                            1.575225      -0.876803       2.466976                    0.999086       3.265458       8.784834       0.522314       1.219689      -0.723981      -0.016069       0.016497      -0.028441       0.036596      -0.001608      -0.000222      -0.012921       0.010867       0.019121      -0.016185       0.002337       0.013847              1.632221       1.755415      -0.135793       0.286228       1.411058      -0.244238       1.730190           0.000350
           40              H      11.024623       3.482380      19.586927       0.094635       1.230198 0.90776655E+01  0.92085994E+02                                 1.902382                            1.763045      -1.197487       2.306111                    0.994481       3.721351      10.630786       0.470222       1.284056      -0.707500       0.021526       0.020208      -0.036724       0.047121       0.000758       0.001837      -0.013540       0.009098       0.013617      -0.015972       0.002320       0.013653              1.966561       2.066467       0.270144      -0.593369       1.627269      -0.348133       2.205945           0.000377
           41              H       6.752651       3.016589      19.426622       0.117027       1.038877 0.77864109E+01  0.76469088E+02                                 1.729739                            1.658873      -1.168918       2.321127                    0.995440       3.684666      10.560449       0.470584       1.325319      -0.697757       0.017619       0.008314      -0.027908       0.034035      -0.000218      -0.002991      -0.004236       0.017554       0.022484      -0.013420       0.003389       0.010031              1.739142       1.796605       0.052701      -0.259743       1.385818      -0.148608       2.035003           0.000297
           42              H       4.444598       3.025902      19.446413       0.093407       1.031212 0.72458288E+01  0.70307907E+02                                 1.762598                            1.627257      -1.133770       2.330765                    0.995151       3.799096      11.035073       0.460611       1.370426      -0.687845      -0.022603       0.010132      -0.039140       0.046319      -0.001589       0.000801      -0.009030       0.005221       0.042703      -0.012937      -0.004393       0.017330              1.837893       1.894600      -0.105510       0.484091       1.420143      -0.200932       2.198936           0.000416
           43              H       2.748557       1.139079       3.437657       0.098119       1.107862 0.80981259E+01  0.80297263E+02                                 1.812835                            1.696823      -1.067144       2.371781                    0.996098       3.684733      10.603921       0.463309       1.333275      -0.696864      -0.027134      -0.006670       0.041348       0.049904       0.003739      -0.006687      -0.004203       0.022005       0.041555      -0.018853       0.000781       0.018072              1.857953       1.870888       0.079920      -0.415344       1.500217      -0.153981       2.202753           0.000441
           44              H       5.052830       1.047920       3.508904       0.122266       0.968071 0.70981443E+01  0.68734094E+02                                 1.709622                            1.630186      -1.243313       2.295877                    0.993790       3.738306      10.957859       0.450524       1.403979      -0.681580       0.017355      -0.006226       0.031551       0.036544      -0.004195       0.003148      -0.004381       0.020662       0.033151      -0.017172       0.003700       0.013472              1.734735       1.715028      -0.087564       0.323112       1.434823      -0.165024       2.054354           0.000313
           45              H       9.198679      10.169659       8.804914       0.121920       1.033719 0.73929754E+01  0.72045025E+02                                 1.762759                            1.644488      -1.226113       2.303176                    0.994967       3.694454      10.728853       0.458193       1.371745      -0.688177       0.007963       0.010840       0.041726       0.043840       0.002063       0.005833       0.008093       0.015429       0.017486      -0.013947       0.000425       0.013522              1.823942       1.535110       0.010930       0.017929       1.521787       0.284111       2.414930          -0.000062
           46              H      11.017660       9.484553       7.512577       0.131548       0.938830 0.67138045E+01  0.63845891E+02                                 1.656100                            1.570734      -1.015613       2.410160                    0.996589       3.528053      10.109097       0.467384       1.378059      -0.687637       0.033595       0.004689       0.017511       0.038174      -0.000659       0.003889       0.006617       0.022474       0.015734      -0.016060       0.004452       0.011608              1.686730       2.166966      -0.039507       0.310935       1.391381       0.033137       1.501842           0.000017
           47              H       8.524403       8.705818       4.445007       0.126932       1.136427 0.86681304E+01  0.86865392E+02                                 1.806662                            1.729258      -1.027881       2.395038                    0.997284       3.532699      10.008951       0.472454       1.293676      -0.706646      -0.009854      -0.010830      -0.032922       0.036031      -0.000091       0.003340       0.009704       0.020916       0.028698      -0.018643       0.004563       0.014080              1.823485       1.589905      -0.017868       0.077598       1.563048       0.259387       2.317503           0.000021
           48              H       6.706330       9.363584       5.747240       0.117358       0.999440 0.70544505E+01  0.67505471E+02                                 1.682941                            1.575793      -1.021731       2.394436                    0.997372       3.532973       9.953542       0.484913       1.319977      -0.699353      -0.037293      -0.000518      -0.014589       0.040049       0.000376       0.007808       0.003386       0.017253       0.001127      -0.010240      -0.003153       0.013393              1.724631       2.193743       0.082000       0.284446       1.367360       0.111612       1.612789           0.000172
           49              H      12.008173       8.186307       2.832059       0.125250       0.983874 0.70235862E+01  0.67681421E+02                                 1.716984                            1.611162      -1.178953       2.324196                    0.994881       3.674806      10.667366       0.458612       1.385959      -0.685314       0.014645       0.024737      -0.016443       0.033117       0.003196      -0.007983      -0.000538      -0.013799       0.018650      -0.013713       0.003729       0.009983              1.759981       1.437233       0.200294      -0.190341       2.114639      -0.371042       1.728072           0.000028
           50              H      12.248326       6.108228       1.818772       0.112287       1.063390 0.78909889E+01  0.77876119E+02                                 1.770774                            1.680908      -1.204799       2.309431                    0.994156       3.703978      10.696018       0.462217       1.342727      -0.694403       0.018113      -0.003840      -0.037374       0.041709      -0.000494      -0.013863      -0.000392      -0.009944       0.029622      -0.017070       0.000057       0.017014              1.802756       1.613851      -0.025690      -0.354592       1.586420       0.057234       2.207997           0.000325
           51              H      10.567490       4.340094       5.030814       0.113021       1.009616 0.73976104E+01  0.71879165E+02                                 1.710843                            1.627060      -1.178280       2.318716                    0.994716       3.685808      10.580791       0.469729       1.341984      -0.694101      -0.012330      -0.034234       0.019863       0.041455       0.004803      -0.011926      -0.002907      -0.016401       0.013930      -0.017424       0.003282       0.014142              1.730089       1.510755       0.259464      -0.125162       2.051855      -0.306803       1.627656           0.000201
           52              H      10.253020       6.440330       6.014416       0.129643       1.143114 0.89502666E+01  0.90291413E+02                                 1.807218                            1.753351      -1.052120       2.384021                    0.997610       3.512568       9.940973       0.471371       1.288051      -0.708376      -0.016990      -0.005084       0.032690       0.037190       0.007511      -0.014518      -0.002946      -0.011300       0.021133      -0.018942       0.000759       0.018183              1.803456       1.620648      -0.105640      -0.329792       1.632839       0.114877       2.156879           0.000005
           53              H      12.282383       2.411133       6.639804       0.107219       1.060368 0.78118199E+01  0.76712432E+02                                 1.758445                            1.665583      -1.017369       2.399816                    0.996940       3.592809      10.266701       0.468361       1.331716      -0.697541       0.006077      -0.030513      -0.040916       0.051401       0.003694      -0.011377       0.011338      -0.009715       0.020741      -0.018548       0.000727       0.017821              1.792626       1.479123      -0.046663      -0.080390       1.947822       0.405287       1.950934           0.000395
           54              H      13.303141       4.488759       6.560641       0.126579       0.982906 0.72300683E+01  0.70332290E+02                                 1.723425                            1.641984      -1.311518       2.261299                    0.993738       3.776634      11.094331       0.450264       1.398384      -0.682284       0.018468       0.008072      -0.028974       0.035294       0.007386      -0.005735       0.003451      -0.014600       0.012066      -0.014738       0.006004       0.008734              1.748563       1.748777       0.146732      -0.391945       1.595893      -0.164506       1.901019           0.000313
           55              H      11.558448       5.347209      10.097252       0.126789       1.034044 0.76297593E+01  0.73357891E+02                                 1.635089                            1.575299      -0.876929       2.466903                    0.999085       3.265620       8.785345       0.522304       1.219682      -0.723983      -0.008592       0.021365       0.028439       0.036593       0.002937      -0.011909       0.005020      -0.009695       0.019119      -0.016186       0.002339       0.013847              1.632301       1.366974       0.035905      -0.107704       1.799657       0.360551       1.730273           0.000362
           56              H      10.634565       3.228309      10.099231       0.094603       1.230239 0.90780350E+01  0.92090675E+02                                 1.902426                            1.763083      -1.197467       2.306113                    0.994481       3.721442      10.631098       0.470216       1.284059      -0.707500      -0.027183      -0.011522       0.036722       0.047119       0.003875      -0.011643       0.007154      -0.005003       0.013621      -0.015973       0.002320       0.013653              1.966608       1.898833       0.344261      -0.558293       1.794994      -0.402025       2.205997           0.000386
           57              H      12.787418       6.947439      10.259536       0.117002       1.038896 0.77865782E+01  0.76470996E+02                                 1.729749                            1.658883      -1.168881       2.321135                    0.995441       3.684702      10.560505       0.470587       1.325305      -0.697760      -0.014724      -0.012757       0.027905       0.034033       0.006343      -0.005085      -0.001022      -0.012140       0.022489      -0.013421       0.003389       0.010032              1.739152       1.491917       0.187361      -0.240920       1.690530      -0.177508       2.035010           0.000303
           58              H      13.711860       9.062292      10.239745       0.093382       1.031285 0.72464571E+01  0.70315484E+02                                 1.762674                            1.627321      -1.133793       2.330738                    0.995150       3.799268      11.035666       0.460605       1.370415      -0.687846      -0.000126       0.024768       0.039135       0.046314       0.000861      -0.007937       0.004381      -0.005867       0.042700      -0.012938      -0.004391       0.017329              1.837975       1.419701       0.104396       0.011897       1.895184       0.524036       2.199041           0.000419
           59              H      14.503091       8.795597       6.457729       0.098067       1.108006 0.80994302E+01  0.80313361E+02                                 1.812980                            1.696949      -1.067234       2.371711                    0.996097       3.685049      10.605010       0.463296       1.333259      -0.696867       0.017069       0.022123      -0.041338       0.049896       0.010653      -0.006549      -0.004413      -0.009290       0.041551      -0.018855       0.000785       0.018069              1.858105       1.620001       0.190875      -0.308767       1.751369      -0.317695       2.202946           0.000442
           60              H      13.655040       6.651117       6.386482       0.122222       0.968154 0.70988912E+01  0.68742938E+02                                 1.709698                            1.630254      -1.243265       2.295874                    0.993790       3.738494      10.958435       0.450523       1.403949      -0.681586      -0.001320      -0.018391      -0.031544       0.036537       0.004816      -0.002736       0.004649      -0.020112       0.033149      -0.017171       0.003701       0.013470              1.734813       1.415912       0.044654      -0.020334       1.734076       0.362270       2.054452           0.000314
           61              H       3.635899       6.546246       1.090472       0.121900       1.033742 0.73931803E+01  0.72047513E+02                                 1.762785                            1.644511      -1.226121       2.303167                    0.994967       3.694516      10.729066       0.458189       1.371746      -0.688177      -0.013135      -0.002903      -0.041726       0.043841       0.007095       0.009761       0.002064      -0.007340       0.017488      -0.013949       0.000426       0.013523              1.823971       1.532068       0.012284       0.267118       1.524873      -0.098447       2.414971          -0.000067
           62              H       3.527273       4.605561       2.382809       0.131530       0.938898 0.67144098E+01  0.63853020E+02                                 1.656167                            1.570794      -1.015611       2.410142                    0.996589       3.528217      10.109641       0.467381       1.378040      -0.687640      -0.017869      -0.028827      -0.017508       0.038169       0.007866       0.007626       0.000883      -0.016105       0.015738      -0.016062       0.004452       0.011609              1.686799       1.488949       0.260171       0.156004       2.069547       0.271020       1.501901           0.000013
           63              H       5.247374       6.571269       5.450379       0.126951       1.136242 0.86663386E+01  0.86843049E+02                                 1.806491                            1.729102      -1.027740       2.395138                    0.997286       3.532329      10.007688       0.472465       1.293709      -0.706641       0.013886       0.004636       0.032932       0.036039       0.007670       0.010227      -0.000868      -0.014212       0.028706      -0.018642       0.004559       0.014083              1.823310       1.554090      -0.002100       0.268580       1.598582      -0.033865       2.317257           0.000027
           64              H       5.380641       8.500073       4.148146       0.117363       0.999383 0.70539530E+01  0.67499649E+02                                 1.682897                            1.575753      -1.021631       2.394496                    0.997373       3.532864       9.953219       0.484911       1.320003      -0.699349       0.015545       0.033902       0.014596       0.040051       0.006631       0.006252       0.005771      -0.011062       0.001129      -0.010241      -0.003151       0.013391              1.724585       1.562982       0.360725       0.217060       1.998023       0.215054       1.612749           0.000172
           65              H       4.314345       3.174800       7.063327       0.125261       0.983801 0.70229302E+01  0.67673636E+02                                 1.716919                            1.611103      -1.178953       2.324215                    0.994880       3.674637      10.666820       0.458612       1.385988      -0.685310      -0.028548      -0.003392       0.016449       0.033122      -0.002950      -0.003720      -0.007084       0.014013       0.018646      -0.013711       0.003728       0.009983              1.759913       2.151977      -0.115605      -0.416296       1.399760      -0.024113       1.728003           0.000031
           66              H       6.118011       2.115142       8.076614       0.112300       1.063380 0.78908978E+01  0.77875095E+02                                 1.770771                            1.680905      -1.204862       2.309409                    0.994156       3.703960      10.696002       0.462214       1.342737      -0.694400      -0.003808      -0.018116       0.037375       0.041709      -0.004007      -0.005965      -0.012520       0.005958       0.029617      -0.017067       0.000054       0.017013              1.802752       1.571903      -0.007151      -0.090985       1.628361      -0.347465       2.207993           0.000331
           67              H       8.414683       2.937826       4.864572       0.113003       1.009715 0.73985284E+01  0.71890156E+02                                 1.710931                            1.627141      -1.178345       2.318662                    0.994715       3.686032      10.581510       0.469727       1.341950      -0.694107       0.036295      -0.002557      -0.019851       0.041448      -0.002830      -0.007478      -0.009730       0.018145       0.013938      -0.017421       0.003280       0.014141              1.730178       2.155424      -0.025387      -0.331234       1.407372       0.009533       1.627738           0.000199
           68              H       6.620791       4.074415       3.880970       0.129621       1.143295 0.89520689E+01  0.90313965E+02                                 1.807379                            1.753501      -1.052267       2.383918                    0.997609       3.512917       9.942138       0.471362       1.288012      -0.708382       0.011519       0.013487      -0.032680       0.037183       0.000877      -0.008563      -0.012087       0.018721       0.021129      -0.018943       0.000762       0.018182              1.803618       1.552864      -0.075641      -0.028234       1.700904      -0.348131       2.157087          -0.000004
           69              C       8.477352      10.420144      17.257553       0.100883      26.054117 0.34299435E+03  0.76319680E+04                                 7.781219                            6.283735       0.197624       2.088271                    0.999527      25.962383      73.621493       0.637641       0.431698      -1.050208      -0.006411      -0.027797       0.041656       0.050488      -0.009999       0.007116       0.016891      -0.077549       0.032853      -0.047055       0.004325       0.042730              8.638519      12.705139       0.317785      -0.990130       5.327266      -1.586974       7.883153          -0.004394
           70              C       9.860399      10.468375      17.194223      -0.187708      33.659090 0.48312864E+03  0.11676687E+05                                 9.107350                            7.383314       0.084505       2.002226                    0.998809      30.103286      88.109896       0.598933       0.423127      -1.058618      -0.007737      -0.010198      -0.001051       0.012844       0.007197      -0.010072       0.000648      -0.023544       0.021570      -0.020881       0.008443       0.012438             10.086720      15.162509      -0.312274       0.257592       6.157142      -1.859032       8.940508           0.002293
           71              C      10.608572       9.903140      18.227301       0.101691      33.399236 0.41346628E+03  0.95673529E+04                                 9.141863                            6.866512      -0.084572       1.987441                    0.999406      26.320951      74.255492       0.619000       0.427625      -1.060695      -0.006074      -0.004842      -0.003046       0.008344      -0.000860       0.002393       0.002312       0.020177       0.012076      -0.012495       0.003308       0.009187             10.822663      18.622678      -0.426560      -0.025101       5.550618      -1.579800       8.294694          -0.006899
           72              C       9.905294       9.336262      19.268296      -0.190814      31.675213 0.43784061E+03  0.10284376E+05                                 8.608839                            6.919293       0.299241       2.066245                    0.999797      29.397167      83.741131       0.635924       0.410052      -1.071163      -0.006173       0.001941      -0.000828       0.006524      -0.014961       0.017580      -0.003160      -0.015110       0.050296      -0.029331       0.001801       0.027530              9.522518      15.341885       0.417827      -1.172177       5.365198      -1.609256       7.860470           0.002128
           73              C       8.519791       9.345235      19.262358       0.108685      25.278645 0.32848264E+03  0.72309274E+04                                 7.617660                            6.132623       0.193747       2.085840                    0.999657      25.805085      72.797274       0.648057       0.429350      -1.051579      -0.006873       0.027979      -0.037449       0.047249       0.002786      -0.009890       0.019496      -0.076714       0.038414      -0.046897       0.002702       0.044195              8.416845      12.695872       0.324227      -0.748098       4.955309      -1.648022       7.599353          -0.004810
           74              C      12.101776       9.898167      18.211468       0.104744      32.870465 0.39052184E+03  0.89310377E+04                                 9.079974                            6.692825      -0.038009       2.006897                    0.999417      26.124228      73.880144       0.622651       0.430135      -1.056457       0.001908      -0.002736      -0.002009       0.003894       0.000117       0.001417      -0.005007      -0.010626      -0.031475      -0.011791       0.000098       0.011693             10.838207      18.263789      -0.630348       0.189992       4.800186      -0.717830       9.450647          -0.005906
           75              C      12.797493       9.608948      19.349438      -0.194359      33.740502 0.46457064E+03  0.11132860E+05                                 9.136941                            7.238217       0.115176       2.007986                    0.999324      30.183636      88.334606       0.604378       0.422905      -1.057415       0.003003      -0.004053      -0.008640       0.010005       0.008981      -0.022218      -0.002508      -0.022925       0.003631      -0.029448       0.006807       0.022641             10.254135      15.629177      -0.668729       1.607785       5.066976      -0.965278      10.066251           0.002086
           76              C      14.182312       9.599530      19.327668       0.095912      27.096583 0.34443247E+03  0.76873964E+04                                 8.057445                            6.334308       0.164043       2.074249                    0.999498      26.222387      74.962017       0.628211       0.436843      -1.045003       0.011494       0.013425      -0.050061       0.053089       0.000803       0.017168       0.005182      -0.078561      -0.017779      -0.044072       0.001184       0.042888              9.101783      13.299046      -0.215553       0.378981       4.561291      -0.864799       9.445013          -0.003908
           77              C      14.230854      10.085401      17.154641       0.104828      26.311087 0.33334196E+03  0.73726290E+04                                 7.834826                            6.195022       0.131821       2.065598                    0.999580      25.940942      73.605776       0.641426       0.431745      -1.049015       0.006559      -0.013195       0.047173       0.049421       0.011185      -0.015981       0.011886      -0.067289      -0.002585      -0.042689       0.004389       0.038300              8.747842      12.569253      -0.165858       0.874846       4.536042      -0.802405       9.138229          -0.004396
           78              C      12.845417      10.131168      17.103185      -0.186137      33.213622 0.46389784E+03  0.11116002E+05                                 9.047337                            7.246935       0.073367       1.999049                    0.999086      30.007439      87.901062       0.602091       0.424539      -1.056083       0.008229      -0.009906       0.005918       0.014173      -0.009916       0.021889       0.002736      -0.025471       0.012185      -0.031462       0.011595       0.019867             10.035196      14.913488      -0.273592      -0.416196       5.077555      -0.867129      10.114545           0.002253
           79              C       9.691676       1.514529      12.394961      -0.051091      38.319043 0.45408930E+03  0.10718898E+05                                 9.806035                            7.046735       0.049576       2.012652                    0.999435      27.732550      78.124368       0.632749       0.410077      -1.075618      -0.033749       0.010779       0.028950       0.045753       0.005112       0.006935       0.001088       0.000798       0.004335      -0.008093      -0.001246       0.009339             11.883505      15.279738      -2.509623      -3.882933       6.589788       3.555052      13.780989           0.005909
           80              C       8.409055       1.499371      11.878421      -0.076947      33.621149 0.44284414E+03  0.10517658E+05                                 9.224487                            7.157407      -0.107721       1.943923                    0.999419      29.464955      86.698527       0.594492       0.433802      -1.047538      -0.012846       0.012993       0.026956       0.032565       0.009252       0.007721      -0.004675      -0.026614       0.042255      -0.025212       0.008580       0.016632             10.449072      13.740695      -1.794481      -2.485595       6.132939       2.517011      11.473581           0.000142
           81              C       7.326321       1.905488      12.642345      -0.205145      34.926890 0.46918231E+03  0.11257327E+05                                 9.282146                            7.233654       0.156962       2.019959                    0.999255      30.251423      88.232957       0.610390       0.418220      -1.061668       0.015360      -0.031078      -0.036969       0.050680       0.007398       0.012856      -0.010077       0.037924      -0.036595      -0.026601      -0.002887       0.029488             10.490320      12.210436      -1.899500      -1.798048       6.934708       3.508171      12.325818           0.000326
           82              C       7.534138       2.326046      13.928745       0.269163      30.052352 0.35978789E+03  0.80832930E+04                                 8.642561                            6.512565      -0.047571       2.005455                    0.999625      25.210660      71.298671       0.616702       0.442068      -1.046396      -0.058518       0.005941       0.041922       0.072229      -0.017690      -0.042978       0.018322       0.034816      -0.049099      -0.044524      -0.016633       0.061157             10.119980      11.520892      -2.872143      -2.138533       7.270207       3.879941      11.568841          -0.000331
           83              C       8.804603       2.368568      14.455180      -0.225755      34.207438 0.47828431E+03  0.11532078E+05                                 9.093611                            7.276129       0.068101       1.984231                    0.999554      30.843305      90.208176       0.611982       0.415093      -1.063560       0.045498      -0.010812      -0.012826       0.048492       0.005202       0.003241       0.008418      -0.028423       0.088985      -0.030016      -0.002153       0.032169             10.035137      13.198004      -2.275843      -1.782920       6.156334       2.251300      10.751073           0.000213
           84              C       9.882894       1.971319      13.683340      -0.088964      33.762616 0.43403125E+03  0.10218385E+05                                 9.103740                            6.983825       0.080222       1.996211                    0.999659      29.255890      84.666149       0.617373       0.421402      -1.059115      -0.031541       0.001619       0.002115       0.031654       0.004076       0.012202      -0.013429       0.002576      -0.051390      -0.027471       0.012482       0.014990             10.341531      12.108781      -1.563166      -2.342112       6.152667       3.235148      12.763146           0.000074
           85              C      10.855968       1.038052      11.569685       0.581842      24.410697 0.25595882E+03  0.53562474E+04                                 7.802208                            5.713259      -0.151730       2.000370                    0.999237      23.065757      65.920905       0.612050       0.478221      -1.011680       0.054882      -0.026423      -0.034302       0.069906       0.017937       0.006196      -0.047932      -0.104172      -0.046744      -0.056046      -0.028517       0.084563              9.233938      12.032729      -1.225213      -1.100328       5.676784       2.143837       9.992302           0.002008
           86              C       6.360024       3.891329      15.274518       0.275225      30.031706 0.35503126E+03  0.79466425E+04                                 8.612091                            6.451117      -0.045398       2.005016                    0.999754      25.131882      70.847235       0.622522       0.439576      -1.048309      -0.007274      -0.056497      -0.026102       0.062659      -0.009537      -0.010595       0.037718      -0.051767      -0.070304      -0.042552      -0.015462       0.058014             10.105107       6.341599      -1.803004      -3.464925      13.156129       2.715690      10.817595          -0.000083
           87              C       5.761986       3.975149      16.517378      -0.222885      36.009016 0.47786393E+03  0.11513637E+05                                 9.429013                            7.266493       0.174275       2.017890                    0.999610      30.627698      89.398817       0.613509       0.414359      -1.064564      -0.027801       0.026493       0.014506       0.041051       0.017362       0.007463      -0.014633      -0.026764      -0.037064      -0.028092      -0.002476       0.030568             10.701151       6.700689      -0.874251      -3.596070      13.226407       2.000972      12.176356           0.000201
           88              C       5.613232       5.207200      17.111101      -0.086475      32.909842 0.45120217E+03  0.10763706E+05                                 9.046382                            7.196999      -0.133334       1.926403                    0.999536      29.906024      88.120026       0.596420       0.430490      -1.049807       0.006981      -0.008251      -0.028117       0.030123       0.001965      -0.003756       0.003235       0.022831       0.066885      -0.023011      -0.000088       0.023099             10.029081       6.068812      -0.009055      -2.259546      14.496458       1.376408       9.521971           0.000758
           89              C       6.032714       6.366889      16.463943      -0.039345      37.010328 0.44333496E+03  0.10411951E+05                                 9.627493                            6.999540       0.001186       2.004829                    0.999295      27.476746      77.436069       0.629314       0.414418      -1.071819       0.001926      -0.035647      -0.015489       0.038914       0.000344       0.007302      -0.006046      -0.004415       0.018733      -0.009990      -0.002024       0.012014             11.553461       6.122124      -0.313610      -2.650302      16.977387       4.104911      11.560871           0.003164
           90              C       6.615400       6.253958      15.217125      -0.082512      32.209455 0.44150876E+03  0.10451278E+05                                 8.859940                            7.074077       0.021738       1.980154                    0.999707      29.366091      85.547376       0.608758       0.425042      -1.055590      -0.003000      -0.036123      -0.001313       0.036271       0.010006      -0.000188      -0.011669       0.001492      -0.032996      -0.018149       0.000098       0.018051              9.772135       5.887765      -0.345438      -2.439554      12.775471       2.439115      10.653168           0.000405
           91              C       6.792456       5.006531      14.625381      -0.234619      33.075454 0.47965450E+03  0.11590347E+05                                 8.929955                            7.315487       0.033854       1.969868                    0.999198      31.093012      91.474104       0.605827       0.418398      -1.059901       0.003560       0.052716       0.005128       0.053085       0.003525      -0.016409       0.005817       0.020877       0.084390      -0.026653      -0.008700       0.035353              9.690402       5.716884      -0.745071      -1.932608      14.167124       1.750589       9.187197           0.000122
           92              C       5.854459       7.694389      17.124955       0.545905      24.260548 0.27185400E+03  0.57475889E+04                                 7.743133                            5.822289      -0.145472       1.992617                    0.999478      23.276353      65.826294       0.619545       0.467609      -1.022260      -0.005306       0.041380       0.023462       0.047864       0.020562      -0.000543      -0.014089       0.159588      -0.113931      -0.069546      -0.031881       0.101428              9.197267       4.574052      -0.553381      -0.584644      13.660853       3.712842       9.356895          -0.005593
           93              C       5.318510       8.362578      12.428605       0.100864      26.054848 0.34300520E+03  0.76322705E+04                                 7.781327                            6.283804       0.197637       2.088259                    0.999528      25.962995      73.623544       0.637642       0.431694      -1.050211       0.028004      -0.005361      -0.041670       0.050491      -0.035396       0.018328      -0.000311       0.037408       0.032861      -0.047050       0.004329       0.042721              8.638645       6.767821       2.941765      -1.851793      11.264857      -0.264133       7.883259          -0.004391
           94              C       4.715341       7.117053      12.491935      -0.187727      33.659635 0.48313662E+03  0.11676915E+05                                 9.107380                            7.383324       0.084622       2.002253                    0.998809      30.103670      88.110847       0.598939       0.423122      -1.058623       0.012436       0.002956       0.001034       0.012824      -0.003853      -0.003482      -0.009483       0.026492       0.021586      -0.020886       0.008440       0.012446             10.086761       7.397659       3.119311      -1.596262      13.922104       0.987058       8.940520           0.002300
           95              C       4.929915       6.204249      11.458857       0.101687      33.398992 0.41346286E+03  0.95672529E+04                                 9.141821                            6.866486      -0.084577       1.987441                    0.999406      26.320828      74.255032       0.619001       0.427626      -1.060695       0.006864       0.003608       0.003037       0.008328       0.006881       0.003085       0.001252      -0.014857       0.012078      -0.012497       0.003311       0.009187             10.822610       7.371048       4.545860      -1.455128      16.802124       0.615611       8.294658          -0.006882
           96              C       5.732695       6.618368      10.417862      -0.190809      31.674993 0.43783719E+03  0.10284285E+05                                 8.608846                            6.919305       0.299155       2.066221                    0.999797      29.396987      83.740824       0.635918       0.410056      -1.071159       0.000699       0.006439       0.000814       0.006528      -0.015662       0.004219       0.017356      -0.011947       0.050291      -0.029334       0.001807       0.027528              9.522518       7.304278       3.969892      -1.945741      13.402800      -0.421646       7.860477           0.002154
           97              C       6.284534       7.889262      10.423800       0.108684      25.278567 0.32848162E+03  0.72308994E+04                                 7.617649                            6.132619       0.193730       2.085834                    0.999657      25.805022      72.797069       0.648056       0.429351      -1.051579      -0.022829       0.017604       0.037438       0.047251      -0.026488       0.013837      -0.016925       0.055773       0.038415      -0.046900       0.002702       0.044198              8.416828       6.459794       3.080125      -1.809771      11.191345      -0.018082       7.599346          -0.004795
           98              C       4.330882       4.836461      11.474690       0.104743      32.870203 0.39051822E+03  0.89309319E+04                                 9.079936                            6.692801      -0.038035       2.006891                    0.999417      26.124060      73.879518       0.622651       0.430136      -1.056457       0.001712      -0.002845       0.002003       0.003877      -0.003850      -0.004003       0.003316       0.007330      -0.031475      -0.011788       0.000097       0.011691             10.838159       6.533915       4.553446      -0.579779      16.529968       0.463897       9.450595          -0.005891
           99              C       4.314197       4.083208      10.336720      -0.194345      33.739670 0.46455782E+03  0.11132467E+05                                 9.136793                            7.238119       0.115191       2.007998                    0.999324      30.183063      88.332357       0.604382       0.422905      -1.057416       0.002466      -0.004369       0.008633       0.009986      -0.002431      -0.011271      -0.019312       0.028726       0.003626      -0.029455       0.006815       0.022640             10.253954       6.298185       3.454832      -0.233000      14.397603       1.860727      10.066073           0.002103
          100              C       3.763041       2.812759      10.358490       0.095914      27.096402 0.34442986E+03  0.76873206E+04                                 8.057399                            6.334277       0.164054       2.074252                    0.999498      26.222276      74.961529       0.628214       0.436842      -1.045004      -0.016953      -0.005076       0.050055       0.053091      -0.028507       0.011684       0.013605       0.054079      -0.017776      -0.044073       0.001182       0.042891              9.101724       5.829549       3.085401      -0.637804      12.030621       0.696216       9.445003          -0.003898
          101              C       3.299012       2.964757      12.531517       0.104805      26.311884 0.33335275E+03  0.73729302E+04                                 7.834950                            6.195095       0.131836       2.065586                    0.999580      25.941609      73.608069       0.641426       0.431741      -1.049017       0.009404      -0.011332      -0.047183       0.049427      -0.017344       0.004411      -0.019428       0.061832      -0.002581      -0.042689       0.004395       0.038294              8.747993       5.726057       2.858485      -0.380311      11.379534       1.124529       9.138389          -0.004393
          102              C       3.817170       4.250464      12.582973      -0.186160      33.214164 0.46390522E+03  0.11116208E+05                                 9.047347                            7.246923       0.073510       1.999082                    0.999086      30.007854      87.901985       0.602101       0.424531      -1.056090       0.005723      -0.011521      -0.005928       0.014165      -0.016089       0.011358       0.018923       0.002473       0.012204      -0.031469       0.011592       0.019877             10.035220       6.482376       3.452430      -0.961351      13.508754      -0.030169      10.114530           0.002261
          103              C      12.973286       3.652063      17.291197      -0.051124      38.320142 0.45410575E+03  0.10719378E+05                                 9.806172                            7.046831       0.049632       2.012661                    0.999435      27.733133      78.126214       0.632749       0.410074      -1.075621       0.003800       0.035224      -0.028961       0.045759       0.003746       0.003804       0.005893       0.006990       0.004350      -0.008074      -0.001267       0.009341             11.883664       6.154012       1.523413       1.682129      15.715854      -4.988646      13.781126           0.005907
          104              C      13.505610       4.819101      17.807737      -0.076961      33.621849 0.44285491E+03  0.10517975E+05                                 9.224567                            7.157459      -0.107699       1.943918                    0.999420      29.465498      86.700304       0.594495       0.433798      -1.047541      -0.006670       0.016998      -0.026968       0.032568      -0.003604      -0.001144       0.008959       0.031590       0.042298      -0.025216       0.008575       0.016641             10.449165       6.049116       1.604723       1.297488      13.824736      -3.290944      11.473643           0.000126
          105              C      13.571813       5.973596      17.043813      -0.205148      34.927140 0.46918626E+03  0.11257448E+05                                 9.282186                            7.233684       0.156930       2.019945                    0.999255      30.251612      88.233682       0.610389       0.418220      -1.061668       0.022240      -0.026617       0.036960       0.050687       0.019002      -0.004017       0.015831      -0.014594      -0.036597      -0.026598      -0.002891       0.029489             10.490366       6.392170       0.671788       2.481981      12.753100      -3.062715      12.325827           0.000314
          106              C      13.103140       5.953512      15.757413       0.269181      30.051577 0.35977834E+03  0.80830246E+04                                 8.642445                            6.512504      -0.047589       2.005459                    0.999625      25.210180      71.297076       0.616701       0.442071      -1.046394       0.018233       0.055919      -0.041930       0.072232       0.000951      -0.000616      -0.046706      -0.049562      -0.049100      -0.044520      -0.016614       0.061134             10.119827       5.840877      -0.362010       2.684358      12.949925      -3.524337      11.568679          -0.000334
          107              C      12.550702       4.808654      15.230978      -0.225717      34.205318 0.47825224E+03  0.11531102E+05                                 9.093311                            7.275950       0.068057       1.984246                    0.999554      30.841689      90.202406       0.611982       0.415101      -1.063556      -0.008481      -0.045992       0.012808       0.048489      -0.007015       0.008999      -0.000438       0.026836       0.088947      -0.030018      -0.002136       0.032153             10.034770       5.623874       1.071311       1.338417      13.729815      -2.540628      10.750623           0.000212
          108              C      12.478184       3.661805      16.002818      -0.088944      33.761343 0.43401500E+03  0.10217899E+05                                 9.103524                            6.983705       0.080254       1.996234                    0.999659      29.255107      84.663253       0.617378       0.421404      -1.059115       0.011290       0.029499      -0.002129       0.031658       0.003696      -0.007348       0.016594       0.004303      -0.051364      -0.027469       0.012480       0.014988             10.341247       5.969875       1.149762       2.012308      12.291080      -3.449736      12.762787           0.000068
          109              C      12.938473       2.394527      18.116473       0.581863      24.410491 0.25595633E+03  0.53561872E+04                                 7.802182                            5.713244      -0.151756       2.000360                    0.999238      23.065705      65.920897       0.612048       0.478224      -1.011678       0.001999      -0.060883       0.034305       0.069911      -0.026435      -0.041331       0.025056       0.096678      -0.046721      -0.056067      -0.028498       0.084565              9.233899       5.809301       1.525128       1.516093      11.900178      -1.872990       9.992219           0.002005
          110              C      12.146034       7.660146      14.411640       0.275212      30.031980 0.35503627E+03  0.79467658E+04                                 8.612061                            6.451107      -0.045272       2.005050                    0.999754      25.132039      70.847232       0.622532       0.439569      -1.048316       0.054614      -0.016200       0.026092       0.062657      -0.025571       0.030218      -0.024941       0.020778      -0.070307      -0.042555      -0.015475       0.058030             10.105051      10.709458      -3.733268       1.083300       8.788178      -4.266894      10.817516          -0.000081
          111              C      12.311106       8.241031      13.168780      -0.222850      36.007295 0.47783883E+03  0.11512866E+05                                 9.428725                            7.266313       0.174288       2.017912                    0.999610      30.626572      89.394502       0.613516       0.414360      -1.064565      -0.013002       0.036112      -0.014527       0.041038       0.001795      -0.010366       0.012747       0.043675      -0.037048      -0.028091      -0.002464       0.030556             10.700790      11.513288      -3.001121       0.376556       8.413111      -4.097839      12.175969           0.000211
          112              C      11.244325       8.875109      12.575057      -0.086450      32.908825 0.45118728E+03  0.10763257E+05                                 9.046223                            7.196903      -0.133362       1.926408                    0.999536      29.905263      88.117248       0.596422       0.430493      -1.049806       0.004725      -0.009742       0.028100       0.030114       0.009763       0.001438      -0.004728      -0.012477       0.066842      -0.023005      -0.000075       0.023081             10.028880      13.112458      -3.121893       0.345538       7.452375      -2.623012       9.521806           0.000770
          113              C      10.014038       8.960193      13.222215      -0.039322      37.009792 0.44332709E+03  0.10411715E+05                                 9.627392                            6.999470       0.001175       2.004827                    0.999296      27.476472      77.434983       0.629319       0.414417      -1.071820       0.031818      -0.016188       0.015480       0.038911      -0.001389      -0.002581       0.009131       0.003454       0.018712      -0.009985      -0.002032       0.012017             11.553338      14.971609      -4.224525       2.683284       8.127628      -4.083389      11.560777           0.003164
          114              C       9.881799       8.381584      14.469033      -0.082524      32.210359 0.44152180E+03  0.10451660E+05                                 8.860059                            7.074146       0.021780       1.980155                    0.999707      29.366712      85.549391       0.608760       0.425037      -1.055593       0.034244      -0.011883       0.001297       0.036270       0.007284      -0.010746       0.004547       0.013804      -0.033009      -0.018149       0.000097       0.018053              9.772287      11.394806      -2.779183       1.244937       7.268722      -3.217392      10.653334           0.000405
          115              C      10.951205       7.715403      15.060777      -0.234645      33.076801 0.47967610E+03  0.11590993E+05                                 8.930103                            7.315577       0.033964       1.969882                    0.999199      31.094115      91.477670       0.605833       0.418389      -1.059907      -0.049667       0.018031      -0.005149       0.053089       0.010092      -0.001315      -0.017368      -0.008829       0.084421      -0.026658      -0.008708       0.035366              9.690578      12.235671      -3.625919       0.820042       7.648667      -2.475390       9.187397           0.000117
          116              C       8.871878       9.659837      12.561203       0.545906      24.260890 0.27185872E+03  0.57477178E+04                                 7.743210                            5.822343      -0.145537       1.992593                    0.999478      23.276659      65.827476       0.619542       0.467610      -1.022259      -0.035709       0.021575      -0.023464       0.047866       0.072841      -0.013092       0.005192      -0.077039      -0.113997      -0.069528      -0.031909       0.101437              9.197362      11.767043      -3.732197       3.159733       6.468040      -2.035595       9.357002          -0.005582
          117              C       8.988704       0.956672       2.533219       0.100897      26.053411 0.34298350E+03  0.76316577E+04                                 7.781073                            6.283632       0.197660       2.088292                    0.999527      25.961813      73.619271       0.637648       0.431697      -1.050210       0.006411       0.027821      -0.041641       0.050488      -0.010000       0.007112       0.016893      -0.077550       0.032852      -0.047054       0.004322       0.042732              8.638346      12.704844       0.317772      -0.990098       5.327181      -1.586950       7.883013          -0.004404
          118              C       7.605657       0.908441       2.596549      -0.187699      33.658806 0.48312455E+03  0.11676561E+05                                 9.107299                            7.383285       0.084510       2.002230                    0.998809      30.103094      88.109170       0.598934       0.423128      -1.058618       0.007741       0.010223       0.001068       0.012867       0.007195      -0.010068       0.000644      -0.023551       0.021582      -0.020882       0.008441       0.012441             10.086653      15.162340      -0.312280       0.257603       6.157129      -1.859041       8.940491           0.002287
          119              C       6.857484       1.473676       1.563471       0.101680      33.399783 0.41347265E+03  0.95675413E+04                                 9.141957                            6.866559      -0.084547       1.987445                    0.999406      26.321237      74.256562       0.618999       0.427625      -1.060695       0.006075       0.004865       0.003056       0.008361      -0.000859       0.002396       0.002310       0.020193       0.012080      -0.012503       0.003307       0.009196             10.822800      18.622942      -0.426552      -0.025122       5.550669      -1.579826       8.294790          -0.006907
          120              C       7.560762       2.040554       0.522476      -0.190837      31.676805 0.43786408E+03  0.10285081E+05                                 8.609133                            6.919480       0.299171       2.066204                    0.999797      29.398253      83.745292       0.635915       0.410052      -1.071162       0.006169      -0.001923       0.000846       0.006517      -0.014962       0.017588      -0.003166      -0.015082       0.050307      -0.029328       0.001785       0.027543              9.522883      15.342585       0.417844      -1.172230       5.365352      -1.609308       7.860713           0.002125
          121              C       8.946265       2.031581       0.528414       0.108661      25.279590 0.32849555E+03  0.72312862E+04                                 7.617828                            6.132723       0.193769       2.085831                    0.999657      25.805797      72.799776       0.648055       0.429347      -1.051580       0.006878      -0.027959       0.037462       0.047248       0.002789      -0.009900       0.019493      -0.076695       0.038428      -0.046894       0.002709       0.044185              8.417061      12.696296       0.324236      -0.748119       4.955397      -1.648049       7.599490          -0.004818
          122              C       5.364280       1.478649       1.579304       0.104746      32.870921 0.39052665E+03  0.89311827E+04                                 9.080071                            6.692874      -0.038055       2.006878                    0.999417      26.124479      73.881208       0.622647       0.430136      -1.056455      -0.001909       0.002757       0.002013       0.003911       0.000117       0.001418      -0.005008      -0.010617      -0.031463      -0.011788       0.000101       0.011687             10.838350      18.264091      -0.630353       0.190007       4.800228      -0.717837       9.450731          -0.005915
          123              C       4.668563       1.767868       0.441334      -0.194389      33.742001 0.46459293E+03  0.11133527E+05                                 9.137155                            7.238345       0.115248       2.007988                    0.999325      30.184669      88.338141       0.604378       0.422900      -1.057419      -0.002996       0.004071       0.008653       0.010021       0.008985      -0.022229      -0.002509      -0.022896       0.003652      -0.029450       0.006798       0.022652             10.254413      15.629734      -0.668750       1.607853       5.067068      -0.965287      10.066436           0.002082
          124              C       3.283744       1.777286       0.463104       0.095881      27.097829 0.34444967E+03  0.76878758E+04                                 8.057627                            6.334413       0.164112       2.074248                    0.999499      26.223345      74.965212       0.628213       0.436836      -1.045008      -0.011499      -0.013407       0.050069       0.053093       0.000800       0.017180       0.005181      -0.078537      -0.017765      -0.044071       0.001198       0.042873              9.102018      13.299466      -0.215569       0.379036       4.561371      -0.864812       9.445217          -0.003915
          125              C       3.235202       1.291415       2.636131       0.104834      26.310939 0.33334024E+03  0.73725780E+04                                 7.834793                            6.195006       0.131818       2.065598                    0.999580      25.940805      73.605207       0.641427       0.431745      -1.049015      -0.006561       0.013218      -0.047168       0.049423       0.011187      -0.015981       0.011886      -0.067281      -0.002582      -0.042687       0.004391       0.038296              8.747801      12.569184      -0.165860       0.874852       4.536029      -0.802402       9.138190          -0.004409
          126              C       4.620639       1.245648       2.687587      -0.186129      33.213638 0.46389897E+03  0.11116040E+05                                 9.047361                            7.246962       0.073332       1.999038                    0.999086      30.007422      87.901152       0.602087       0.424541      -1.056082      -0.008227       0.009930      -0.005911       0.014186      -0.009918       0.021890       0.002735      -0.025466       0.012195      -0.031462       0.011591       0.019871             10.035218      14.913500      -0.273587      -0.416209       5.077572      -0.867131      10.114582           0.002246
          127              C       7.774380       9.862287       7.395811      -0.051110      38.320064 0.45410349E+03  0.10719316E+05                                 9.806178                            7.046825       0.049578       2.012643                    0.999435      27.733083      78.126141       0.632748       0.410075      -1.075620       0.033752      -0.010750      -0.028975       0.045764       0.005108       0.006933       0.001093       0.000803       0.004312      -0.008084      -0.001254       0.009338             11.883686      15.279969      -2.509678      -3.883030       6.589887       3.555136      13.781204           0.005907
          128              C       9.057001       9.877445       7.912351      -0.076969      33.622003 0.44285884E+03  0.10518080E+05                                 9.224536                            7.157447      -0.107588       1.943947                    0.999420      29.465702      86.700664       0.594501       0.433793      -1.047545       0.012858      -0.012958      -0.026970       0.032567       0.009248       0.007734      -0.004663      -0.026596       0.042280      -0.025210       0.008576       0.016634             10.449119      13.740739      -1.794483      -2.485597       6.132974       2.517036      11.473645           0.000138
          129              C      10.139735       9.471328       7.148427      -0.205115      34.925854 0.46916600E+03  0.11256845E+05                                 9.282032                            7.233583       0.156856       2.019941                    0.999254      30.250688      88.230639       0.610386       0.418227      -1.061663      -0.015352       0.031099       0.036956       0.050681       0.007394       0.012851      -0.010076       0.037905      -0.036651      -0.026598      -0.002885       0.029483             10.490182      12.210253      -1.899484      -1.798041       6.934648       3.508134      12.325645           0.000325
          130              C       9.931918       9.050770       5.862027       0.269181      30.051676 0.35977899E+03  0.80830446E+04                                 8.642464                            6.512507      -0.047551       2.005470                    0.999625      25.210246      71.297340       0.616702       0.442071      -1.046394       0.058520      -0.005935      -0.041921       0.072230      -0.017686      -0.042968       0.018320       0.034800      -0.049130      -0.044524      -0.016620       0.061144             10.119857      11.520743      -2.872101      -2.138496       7.270131       3.879894      11.568696          -0.000335
          131              C       8.661453       9.008248       5.335592      -0.225752      34.207542 0.47828669E+03  0.11532160E+05                                 9.093654                            7.276165       0.068067       1.984220                    0.999554      30.843414      90.208841       0.611978       0.415095      -1.063558      -0.045494       0.010818       0.012823       0.048489       0.005199       0.003239       0.008418      -0.028438       0.088948      -0.030017      -0.002143       0.032159             10.035182      13.198002      -2.275848      -1.782933       6.156375       2.251344      10.751171           0.000208
          132              C       7.583162       9.405497       6.107432      -0.088945      33.762091 0.43402358E+03  0.10218156E+05                                 9.103646                            6.983763       0.080215       1.996214                    0.999659      29.255568      84.664932       0.617376       0.421402      -1.059115       0.031543      -0.001595      -0.002116       0.031655       0.004071       0.012208      -0.013426       0.002563      -0.051424      -0.027478       0.012483       0.014995             10.341415      12.108596      -1.563144      -2.342093       6.152623       3.235137      12.763026           0.000067
          133              C       6.610088      10.338764       8.221087       0.581853      24.410741 0.25595911E+03  0.53562553E+04                                 7.802214                            5.713259      -0.151766       2.000356                    0.999237      23.065789      65.921016       0.612050       0.478221      -1.011680      -0.054867       0.026470       0.034315       0.069919       0.017940       0.006190      -0.047927      -0.104187      -0.046728      -0.056045      -0.028520       0.084565              9.233947      12.032807      -1.225234      -1.100363       5.676772       2.143832       9.992263           0.001998
          134              C      11.106032       7.485487       4.516254       0.275216      30.031846 0.35503337E+03  0.79467044E+04                                 8.612131                            6.451144      -0.045407       2.005012                    0.999754      25.131965      70.847616       0.622519       0.439578      -1.048308       0.007294       0.056497       0.026108       0.062664      -0.009537      -0.010598       0.037722      -0.051774      -0.070317      -0.042559      -0.015462       0.058021             10.105155       6.341639      -1.803021      -3.464966      13.156146       2.715712      10.817680          -0.000088
          135              C      11.704070       7.401667       3.273394      -0.222910      36.010142 0.47788048E+03  0.11514143E+05                                 9.429188                            7.266600       0.174283       2.017879                    0.999611      30.628473      89.401690       0.613507       0.414357      -1.064565       0.027824      -0.026495      -0.014485       0.041061       0.017370       0.007457      -0.014633      -0.026781      -0.037082      -0.028093      -0.002489       0.030582             10.701365       6.700807      -0.874289      -3.596151      13.226714       2.001054      12.176574           0.000197
          136              C      11.852824       6.169616       2.679671      -0.086501      32.911073 0.45122084E+03  0.10764281E+05                                 9.046611                            7.197147      -0.133375       1.926375                    0.999536      29.906998      88.123912       0.596413       0.430490      -1.049806      -0.006961       0.008244       0.028130       0.030128       0.001969      -0.003764       0.003243       0.022827       0.066888      -0.023012      -0.000092       0.023104             10.029355       6.068961      -0.009071      -2.259632      14.496865       1.376504       9.522238           0.000752
          137              C      11.433342       5.009927       3.326829      -0.039356      37.010739 0.44334010E+03  0.10412117E+05                                 9.627617                            6.999617       0.001142       2.004814                    0.999295      27.476914      77.437075       0.629305       0.414422      -1.071815      -0.001918       0.035645       0.015493       0.038914       0.000351       0.007303      -0.006045      -0.004410       0.018731      -0.009993      -0.002019       0.012012             11.553620       6.122199      -0.313601      -2.650339      16.977633       4.104978      11.561029           0.003158
          138              C      10.850656       5.122858       4.573647      -0.082498      32.208507 0.44149418E+03  0.10450849E+05                                 8.859809                            7.073991       0.021710       1.980157                    0.999707      29.365420      85.545143       0.608757       0.425045      -1.055587       0.003011       0.036119       0.001321       0.036269       0.010010      -0.000183      -0.011667       0.001500      -0.032987      -0.018148       0.000098       0.018050              9.771974       5.887695      -0.345422      -2.439526      12.775196       2.439052      10.653033           0.000397
          139              C      10.673600       6.370285       5.165391      -0.234618      33.075074 0.47964927E+03  0.11590191E+05                                 8.929896                            7.315454       0.033867       1.969876                    0.999198      31.092801      91.473404       0.605828       0.418398      -1.059900      -0.003541      -0.052723      -0.005116       0.053089       0.003529      -0.016409       0.005810       0.020874       0.084392      -0.026652      -0.008701       0.035352              9.690323       5.716862      -0.745055      -1.932617      14.166921       1.750553       9.187187           0.000116
          140              C      11.611597       3.682427       2.665817       0.545911      24.260315 0.27185073E+03  0.57475059E+04                                 7.743117                            5.822276      -0.145490       1.992616                    0.999478      23.276182      65.825853       0.619542       0.467613      -1.022258       0.005305      -0.041381      -0.023466       0.047866       0.020566      -0.000543      -0.014082       0.159590      -0.113938      -0.069542      -0.031889       0.101431              9.197250       4.574041      -0.553373      -0.584634      13.660871       3.712829       9.356839          -0.005591
          141              C      12.147546       3.014238       7.362167       0.100848      26.054667 0.34300205E+03  0.76321748E+04                                 7.781267                            6.283757       0.197696       2.088278                    0.999528      25.962832      73.622703       0.637648       0.431691      -1.050213      -0.028035       0.005369       0.041654       0.050496      -0.035394       0.018327      -0.000308       0.037398       0.032844      -0.047044       0.004328       0.042716              8.638582       6.767784       2.941737      -1.851788      11.264765      -0.264100       7.883198          -0.004401
          142              C      12.750715       4.259763       7.298837      -0.187749      33.660102 0.48314402E+03  0.11677138E+05                                 9.107447                            7.383366       0.084654       2.002255                    0.998810      30.103988      88.111935       0.598939       0.423120      -1.058624      -0.012461      -0.002944      -0.001048       0.012847      -0.003851      -0.003494      -0.009480       0.026499       0.021590      -0.020888       0.008429       0.012459             10.086844       7.397725       3.119315      -1.596308      13.922188       0.987097       8.940619           0.002297
          143              C      12.536141       5.172567       8.331915       0.101658      33.399853 0.41347136E+03  0.95675089E+04                                 9.141986                            6.866553      -0.084554       1.987440                    0.999406      26.321273      74.256775       0.618998       0.427625      -1.060695      -0.006892      -0.003599      -0.003051       0.008352       0.006890       0.003082       0.001258      -0.014869       0.012074      -0.012505       0.003306       0.009199             10.822872       7.371216       4.546027      -1.455189      16.802575       0.615611       8.294823          -0.006881
          144              C      11.733361       4.758448       9.372910      -0.190874      31.677960 0.43788120E+03  0.10285613E+05                                 8.609421                            6.919671       0.299003       2.066141                    0.999797      29.398963      83.748607       0.635896       0.410059      -1.071154      -0.000723      -0.006421      -0.000843       0.006516      -0.015647       0.004212       0.017374      -0.011977       0.050303      -0.029328       0.001779       0.027549              9.523236       7.304782       3.970309      -1.945878      13.403970      -0.421687       7.860957           0.002155
          145              C      11.181522       3.487554       9.366972       0.108628      25.280173 0.32850334E+03  0.72315113E+04                                 7.617975                            6.132813       0.193717       2.085806                    0.999657      25.806217      72.801586       0.648046       0.429349      -1.051577       0.022793      -0.017599      -0.037460       0.047250      -0.026473       0.013826      -0.016936       0.055764       0.038428      -0.046894       0.002712       0.044183              8.417249       6.460089       3.080375      -1.809847      11.192027      -0.018093       7.599631          -0.004799
          146              C      13.135174       6.540355       8.316082       0.104727      32.871024 0.39052586E+03  0.89311636E+04                                 9.080112                            6.692877      -0.038115       2.006857                    0.999417      26.124499      73.881351       0.622645       0.430137      -1.056454      -0.001735       0.002858      -0.002008       0.003900      -0.003845      -0.004008       0.003321       0.007319      -0.031470      -0.011790       0.000104       0.011686             10.838438       6.534067       4.553632      -0.579795      16.530489       0.463918       9.450759          -0.005889
          147              C      13.151859       7.293608       9.454052      -0.194418      33.742583 0.46460099E+03  0.11133771E+05                                 9.137259                            7.238404       0.115257       2.007982                    0.999326      30.185042      88.339502       0.604376       0.422899      -1.057419      -0.002498       0.004371      -0.008656       0.010013      -0.002411      -0.011284      -0.019326       0.028703       0.003658      -0.029457       0.006796       0.022661             10.254555       6.298512       3.455154      -0.232982      14.398648       1.860850      10.066507           0.002102
          148              C      13.703015       8.564057       9.432282       0.095847      27.098568 0.34445937E+03  0.76881507E+04                                 8.057757                            6.334485       0.164120       2.074237                    0.999499      26.223914      74.967259       0.628212       0.436833      -1.045009       0.016929       0.005097      -0.050069       0.053098      -0.028498       0.011688       0.013624       0.054042      -0.017760      -0.044073       0.001204       0.042868              9.102190       5.829795       3.085628      -0.637803      12.031369       0.696299       9.445406          -0.003903
          149              C      14.167044       8.412059       7.259255       0.104793      26.311911 0.33335287E+03  0.73729350E+04                                 7.834962                            6.195098       0.131815       2.065577                    0.999580      25.941638      73.608211       0.641426       0.431741      -1.049016      -0.009427       0.011350       0.047178       0.049431      -0.017337       0.004405      -0.019430       0.061820      -0.002589      -0.042684       0.004399       0.038285              8.748014       5.726059       2.858491      -0.380329      11.379572       1.124522       9.138412          -0.004404
          150              C      13.648886       7.126352       7.207799      -0.186180      33.214792 0.46391535E+03  0.11116518E+05                                 9.047476                            7.247012       0.073484       1.999066                    0.999087      30.008254      87.903619       0.602096       0.424532      -1.056088      -0.005748       0.011525       0.005923       0.014176      -0.016088       0.011352       0.018932       0.002458       0.012222      -0.031470       0.011579       0.019891             10.035379       6.482467       3.452494      -0.961385      13.508977      -0.030182      10.114691           0.002258
          151              C       4.492770       7.724753       2.499575      -0.051147      38.321148 0.45411926E+03  0.10719778E+05                                 9.806323                            7.046923       0.049637       2.012654                    0.999435      27.733636      78.127950       0.632747       0.410072      -1.075622      -0.003822      -0.035219       0.028979       0.045768       0.003746       0.003806       0.005890       0.006974       0.004349      -0.008065      -0.001274       0.009339             11.883860       6.154096       1.523431       1.682160      15.716118      -4.988772      13.781368           0.005908
          152              C       3.960446       6.557715       1.983035      -0.076979      33.622613 0.44286693E+03  0.10518325E+05                                 9.224635                            7.157502      -0.107618       1.943930                    0.999420      29.466133      86.702277       0.594500       0.433791      -1.047546       0.006645      -0.016993       0.026979       0.032569      -0.003600      -0.001133       0.008962       0.031580       0.042328      -0.025216       0.008571       0.016645             10.449247       6.049158       1.604724       1.297511      13.824826      -3.290990      11.473756           0.000127
          153              C       3.894243       5.403220       2.746959      -0.205143      34.926987 0.46918307E+03  0.11257360E+05                                 9.282199                            7.233690       0.156859       2.019928                    0.999255      30.251450      88.233356       0.610384       0.418224      -1.061665      -0.022258       0.026619      -0.036948       0.050686       0.018996      -0.004017       0.015828      -0.014593      -0.036635      -0.026595      -0.002891       0.029487             10.490391       6.392183       0.671761       2.481996      12.753128      -3.062761      12.325861           0.000313
          154              C       4.362916       5.423304       4.033359       0.269200      30.050907 0.35976860E+03  0.80827564E+04                                 8.642366                            6.512448      -0.047598       2.005465                    0.999625      25.209763      71.295834       0.616699       0.442076      -1.046390      -0.018239      -0.055917       0.041932       0.072233       0.000943      -0.000617      -0.046696      -0.049539      -0.049120      -0.044518      -0.016599       0.061117             10.119740       5.840837      -0.362028       2.684352      12.949787      -3.524310      11.568594          -0.000336
          155              C       4.915354       6.568162       4.559794      -0.225704      34.204945 0.47824589E+03  0.11530924E+05                                 9.093293                            7.275934       0.067987       1.984230                    0.999553      30.841469      90.202005       0.611978       0.415105      -1.063552       0.008467       0.045991      -0.012799       0.048484      -0.007026       0.008994      -0.000440       0.026837       0.088912      -0.030017      -0.002124       0.032141             10.034752       5.623864       1.071280       1.338440      13.729733      -2.540635      10.750659           0.000209
          156              C       4.987872       7.715011       3.787954      -0.088935      33.760937 0.43400908E+03  0.10217721E+05                                 9.103447                            6.983653       0.080268       1.996243                    0.999659      29.254854      84.662254       0.617381       0.421403      -1.059115      -0.011317      -0.029491       0.002135       0.031660       0.003689      -0.007346       0.016601       0.004298      -0.051376      -0.027474       0.012477       0.014997             10.341154       5.969828       1.149731       2.012302      12.290932      -3.449716      12.762703           0.000062
          157              C       4.527583       8.982289       1.674299       0.581870      24.410564 0.25595693E+03  0.53562023E+04                                 7.802190                            5.713245      -0.151772       2.000352                    0.999238      23.065746      65.921009       0.612049       0.478223      -1.011678      -0.002030       0.060887      -0.034311       0.069918      -0.026436      -0.041330       0.025056       0.096687      -0.046703      -0.056070      -0.028496       0.084566              9.233913       5.809294       1.525142       1.516079      11.900235      -1.873017       9.992209           0.002001
          158              C       5.320022       3.716670       5.379132       0.275194      30.032332 0.35504009E+03  0.79468800E+04                                 8.612149                            6.451153      -0.045299       2.005039                    0.999754      25.132266      70.848219       0.622527       0.439571      -1.048314      -0.054619       0.016191      -0.026091       0.062659      -0.025578       0.030221      -0.024948       0.020793      -0.070329      -0.042565      -0.015479       0.058044             10.105174      10.709561      -3.733315       1.083322       8.788289      -4.266983      10.817671          -0.000085
          159              C       5.154950       3.135785       6.621992      -0.222893      36.008966 0.47786286E+03  0.11513603E+05                                 9.428991                            7.266470       0.174293       2.017895                    0.999610      30.627696      89.398712       0.613512       0.414357      -1.064566       0.012996      -0.036126       0.014505       0.041041       0.001792      -0.010372       0.012737       0.043704      -0.037087      -0.028092      -0.002485       0.030578             10.701123      11.513691      -3.001270       0.376612       8.413379      -4.098006      12.176300           0.000208
          160              C       6.221731       2.501707       7.215715      -0.086494      32.910587 0.45121353E+03  0.10764068E+05                                 9.046564                            7.197120      -0.133436       1.926364                    0.999536      29.906625      88.122779       0.596410       0.430494      -1.049803      -0.004721       0.009723      -0.028110       0.030116       0.009765       0.001445      -0.004745      -0.012471       0.066828      -0.023005      -0.000077       0.023082             10.029295      13.113006      -3.122058       0.345621       7.452674      -2.623191       9.522205           0.000767
          161              C       7.452018       2.416623       6.568557      -0.039328      37.010198 0.44332989E+03  0.10411827E+05                                 9.627576                            6.999566       0.001051       2.004789                    0.999295      27.476568      77.436144       0.629303       0.414425      -1.071812      -0.031816       0.016186      -0.015481       0.038909      -0.001374      -0.002580       0.009136       0.003445       0.018693      -0.009986      -0.002029       0.012016             11.553601      14.971981      -4.224649       2.683390       8.127787      -4.083506      11.561035           0.003163
          162              C       7.584257       2.995232       5.321739      -0.082535      32.210281 0.44151987E+03  0.10451617E+05                                 8.860101                            7.074168       0.021715       1.980138                    0.999707      29.366640      85.549585       0.608753       0.425042      -1.055588      -0.034239       0.011880      -0.001296       0.036265       0.007286      -0.010739       0.004551       0.013811      -0.033018      -0.018150       0.000097       0.018053              9.772340      11.394842      -2.779194       1.244954       7.268758      -3.217433      10.653420           0.000399
          163              C       6.514851       3.661413       4.729995      -0.234674      33.077535 0.47968892E+03  0.11591392E+05                                 8.930240                            7.315674       0.033979       1.969877                    0.999200      31.094717      91.480090       0.605829       0.418389      -1.059906       0.049668      -0.018040       0.005148       0.053092       0.010093      -0.001320      -0.017372      -0.008822       0.084435      -0.026660      -0.008713       0.035373              9.690735      12.235818      -3.625966       0.820060       7.648787      -2.475470       9.187601           0.000112
          164              C       8.594178       1.716979       7.229569       0.545905      24.260303 0.27185053E+03  0.57475124E+04                                 7.743151                            5.822293      -0.145619       1.992574                    0.999477      23.276416      65.827019       0.619537       0.467616      -1.022254       0.035713      -0.021571       0.023471       0.047871       0.072838      -0.013074       0.005183      -0.077034      -0.114035      -0.069507      -0.031933       0.101440              9.197306      11.767017      -3.732194       3.159727       6.468009      -2.035577       9.356893          -0.005582
          165              N       7.805507       9.882561      18.282715      -0.196394      33.718876 0.51521182E+03  0.12434167E+05                                 8.801274                            7.413490      -0.044524       2.014834                    0.999074      27.591432      76.212281       0.634431       0.400028      -1.092550       0.142112       0.005476      -0.003080       0.142251      -0.000918       0.002882      -0.003388      -0.129479       0.152973      -0.090299       0.038337       0.051962              9.733054      13.477915       0.539118      -0.762155       6.417361      -1.990205       9.303885           0.037227
          166              N      14.899453       9.843202      18.253029      -0.189231      35.018683 0.48728963E+03  0.11608325E+05                                 9.034998                            7.200394      -0.037764       2.022564                    0.998964      27.264419      75.046971       0.644417       0.398985      -1.092254      -0.135638       0.006819       0.002564       0.135834       0.007571      -0.002336      -0.002803      -0.122740       0.159533      -0.088457       0.034777       0.053680             10.343383      14.545064       0.087618       0.673295       5.388408      -0.820974      11.096679           0.036793
          167              N       6.081789       8.759789      11.403443      -0.196390      33.718681 0.51520785E+03  0.12434053E+05                                 8.801255                            7.413472      -0.044541       2.014832                    0.999073      27.591334      76.212056       0.634430       0.400030      -1.092548      -0.062471      -0.127770       0.003072       0.142258      -0.048489      -0.001927       0.004007       0.085821       0.152975      -0.090304       0.038343       0.051960              9.733031       7.969632       2.973384      -2.128440      11.925578       0.107370       9.303883           0.037224
          168              N       3.250282       2.255314      11.433129      -0.189225      35.018425 0.48728480E+03  0.11608189E+05                                 9.034979                            7.200377      -0.037765       2.022568                    0.998964      27.264294      75.046715       0.644415       0.398987      -1.092252       0.048574       0.126834      -0.002569       0.135841      -0.040289      -0.003501      -0.001008       0.093833       0.159527      -0.088462       0.034787       0.053675             10.343357       6.949299       3.444388      -0.478753      12.984057       0.947700      11.096716           0.036791
          169              N       9.660549       1.494255       1.508057      -0.196394      33.718578 0.51520535E+03  0.12433966E+05                                 8.801206                            7.413428      -0.044457       2.014857                    0.999074      27.591261      76.211548       0.634436       0.400027      -1.092551      -0.142114      -0.005453       0.003095       0.142253      -0.000919       0.002882      -0.003388      -0.129486       0.152973      -0.090303       0.038340       0.051962              9.732984      13.477835       0.539092      -0.762096       6.417319      -1.990191       9.303798           0.037218
          170              N       2.566603       1.533614       1.537743      -0.189229      35.018735 0.48728988E+03  0.11608339E+05                                 9.035015                            7.200400      -0.037775       2.022559                    0.998964      27.264485      75.047300       0.644416       0.398986      -1.092253       0.135642      -0.006796      -0.002555       0.135836       0.007570      -0.002340      -0.002804      -0.122739       0.159539      -0.088458       0.034776       0.053682             10.343412      14.545142       0.087618       0.673261       5.388413      -0.820974      11.096680           0.036784
          171              N      11.384267       2.617027       8.387329      -0.196401      33.718261 0.51519751E+03  0.12433747E+05                                 8.801202                            7.413404      -0.044480       2.014856                    0.999074      27.591105      76.211372       0.634432       0.400030      -1.092547       0.062436       0.127785      -0.003097       0.142256      -0.048495      -0.001925       0.004009       0.085835       0.152965      -0.090311       0.038353       0.051958              9.732998       7.969595       2.973386      -2.128406      11.925587       0.107456       9.303812           0.037213
          172              N      14.215774       9.121502       8.357643      -0.189237      35.018602 0.48728564E+03  0.11608235E+05                                 9.035063                            7.200416      -0.037792       2.022558                    0.998964      27.264436      75.047634       0.644408       0.398991      -1.092247      -0.048607      -0.126820       0.002555       0.135840      -0.040292      -0.003507      -0.001014       0.093826       0.159530      -0.088462       0.034785       0.053677             10.343486       6.949358       3.444465      -0.478790      12.984300       0.947653      11.096802           0.036782
          173              O       5.755217       7.723831      18.399085      -0.558152      35.095639 0.56376809E+03  0.13703772E+05                                 8.491623                            7.336593       0.500877       2.195198                    0.998920      28.090063      74.057769       0.703796       0.358030      -1.140654      -0.002329       0.005517      -0.016352       0.017414       0.017364      -0.007365       0.027178       0.050492       0.168660      -0.065269       0.002515       0.062754              9.356631       5.833492       0.148698      -0.529515       9.304337       3.052884      12.932064           0.048220
          174              O       5.824872       8.748268      16.456225      -0.524027      31.478803 0.51493935E+03  0.12227172E+05                                 7.834959                            6.994116       0.654820       2.262811                    0.998796      27.127822      70.511248       0.724095       0.356238      -1.142963       0.003461      -0.010477       0.014742       0.018414      -0.003319       0.004400      -0.034762      -0.026757      -0.162616      -0.065722       0.013319       0.052403              8.377200       6.003859      -0.077915      -0.114045      11.487177       0.181823       7.640563           0.049163
          175              O       6.428401       2.623094      14.718397      -0.247179      31.038505 0.37630841E+03  0.82717167E+04                                 7.949718                            5.995127       0.366477       2.238498                    0.998804      23.169152      58.175684       0.777983       0.358166      -1.140017       0.100766       0.094801      -0.025911       0.140756      -0.050494      -0.089153       0.094968      -0.045880      -0.033119      -0.113692      -0.045331       0.159023              9.537819       8.516751      -3.507047      -3.645988      11.364619       4.293886       8.732087          -0.000034
          176              O      10.609936       0.541148      10.444580      -0.591247      47.332955 0.72540057E+03  0.18877173E+05                                10.545607                            8.525193      -0.211714       1.959073                    0.995507      29.663419      82.299790       0.626448       0.375718      -1.121162       0.015099       0.007153       0.011360       0.020204       0.025515       0.023661      -0.001353      -0.108626       0.098815      -0.081270       0.035886       0.045384             12.007185       8.456837       0.761883       1.650940       9.083351       3.002510      18.481367           0.019374
          177              O      11.996752       1.162221      12.082662      -0.553822      41.334756 0.59683536E+03  0.14749597E+05                                 9.558773                            7.604259       0.194674       2.099975                    0.997542      28.257706      75.684351       0.682166       0.363321      -1.133871      -0.011686      -0.013424      -0.026020       0.031525       0.002841       0.023847      -0.032076       0.025363      -0.082385      -0.054174       0.015646       0.038528             11.058992      18.794898      -0.641262       1.182710       7.246514       0.624777       7.135562           0.043054
          178              O       8.885065       9.762511      11.287073      -0.558130      35.095125 0.56375839E+03  0.13703466E+05                                 8.491490                            7.336490       0.500927       2.195214                    0.998920      28.089998      74.057216       0.703807       0.358026      -1.140658      -0.004135       0.004367       0.016348       0.017419       0.030371       0.021886      -0.017722      -0.008349       0.168677      -0.065288       0.002528       0.062760              9.356466       8.846992      -1.183108       2.578219       6.290548      -1.718312      12.931858           0.048211
          179              O       7.919895      10.112898      13.229933      -0.524047      31.480660 0.51497829E+03  0.12228333E+05                                 7.835245                            6.994361       0.654784       2.262776                    0.998797      27.128840      70.514679       0.724085       0.356236      -1.142964       0.008163      -0.007393      -0.014792       0.018441      -0.012127      -0.030030       0.018078       0.013100      -0.162744      -0.065766       0.013341       0.052424              8.377519      10.534039      -2.079867       0.120286       6.957676      -0.177850       7.640842           0.049142
          180              O      13.278402       7.084960      14.967761      -0.247169      31.037491 0.37629552E+03  0.82713544E+04                                 7.949522                            5.995008       0.366532       2.238522                    0.998804      23.168842      58.174436       0.777995       0.358164      -1.140020      -0.127436      -0.053853       0.025879       0.140748      -0.050959       0.050813      -0.119940      -0.043780      -0.033110      -0.113698      -0.045325       0.159023              9.537554       8.305853      -3.413818       2.453588      11.574971      -5.070323       8.731838          -0.000031
          181              O       2.207923       2.418706      19.241578      -0.591280      47.335115 0.72544266E+03  0.18878559E+05                                10.545945                            8.525464      -0.211786       1.959039                    0.995507      29.664233      82.302924       0.626435       0.375720      -1.121159      -0.012642      -0.010907      -0.011385       0.020209      -0.022977       0.008318       0.022184       0.110855       0.098837      -0.081266       0.035893       0.045373             12.007567       9.544612       0.281285       3.413699       7.996118       0.296339      18.481970           0.019379
          182              O      12.363774       1.401287      17.603496      -0.553807      41.333875 0.59681911E+03  0.14749098E+05                                 9.558664                            7.604176       0.194633       2.099970                    0.997542      28.257305      75.683076       0.682167       0.363323      -1.133869       0.017004       0.005267       0.025985       0.031497       0.011288      -0.019693       0.034775      -0.012868      -0.082338      -0.054160       0.015639       0.038521             11.058855       8.659165       3.837974       1.049536      17.381907       0.829238       7.135494           0.043057
          183              O      11.710839       3.652985       1.391687      -0.558200      35.097501 0.56380621E+03  0.13704934E+05                                 8.491908                            7.336826       0.500898       2.195187                    0.998920      28.090956      74.060836       0.703787       0.358029      -1.140655       0.002327      -0.005538       0.016374       0.017441       0.017369      -0.007365       0.027195       0.050505       0.168662      -0.065285       0.002522       0.062762              9.356966       5.833684       0.148707      -0.529520       9.304774       3.053087      12.932440           0.048216
          184              O      11.641184       2.628548       3.334547      -0.524007      31.476802 0.51489791E+03  0.12225924E+05                                 7.834581                            6.993795       0.654914       2.262857                    0.998796      27.126987      70.507977       0.724119       0.356234      -1.142968      -0.003468       0.010468      -0.014737       0.018406      -0.003316       0.004397      -0.034765      -0.026753      -0.162607      -0.065721       0.013320       0.052401              8.376774       6.003582      -0.077908      -0.114037      11.486574       0.181727       7.640167           0.049155
          185              O      11.037655       8.753722       5.072375      -0.247172      31.037680 0.37629712E+03  0.82714047E+04                                 7.949588                            5.995044       0.366509       2.238519                    0.998804      23.168782      58.174486       0.777988       0.358167      -1.140017      -0.100747      -0.094800       0.025913       0.140743      -0.050493      -0.089158       0.094967      -0.045870      -0.033136      -0.113698      -0.045326       0.159024              9.537655       8.516610      -3.506985      -3.645913      11.364423       4.293808       8.731932          -0.000038
          186              O       2.294710       0.514162       9.346192      -0.591306      47.335678 0.72545284E+03  0.18878874E+05                                10.545978                            8.525488      -0.211725       1.959055                    0.995507      29.664491      82.303509       0.626439       0.375717      -1.121162      -0.015136      -0.007131      -0.011422       0.020258       0.025512       0.023638      -0.001360      -0.108601       0.098865      -0.081258       0.035897       0.045361             12.007607       8.457132       0.761841       1.650880       9.083588       3.002602      18.482100           0.019397
          187              O       5.469304      10.214595       7.708110      -0.553784      41.332476 0.59679475E+03  0.14748336E+05                                 9.558420                            7.603991       0.194706       2.099998                    0.997543      28.256825      75.681209       0.682179       0.363320      -1.133872       0.011642       0.013456       0.025983       0.031492       0.002862       0.023876      -0.032095       0.025340      -0.082391      -0.054207       0.015668       0.038539             11.058571      18.794180      -0.641203       1.182695       7.246247       0.624751       7.135284           0.043027
          188              O       8.580991       1.614305       8.503699      -0.558241      35.098619 0.56382898E+03  0.13705628E+05                                 8.492063                            7.336954       0.500937       2.195187                    0.998921      28.091540      74.062789       0.703784       0.358027      -1.140656       0.004181      -0.004382      -0.016379       0.017463       0.030383       0.021911      -0.017734      -0.008360       0.168688      -0.065313       0.002538       0.062775              9.357139       8.847749      -1.183262       2.578538       6.290985      -1.718476      12.932683           0.048202
          189              O       9.546161       1.263918       6.560839      -0.524106      31.480518 0.51497533E+03  0.12228238E+05                                 7.835187                            6.994309       0.654887       2.262802                    0.998798      27.128921      70.514688       0.724093       0.356233      -1.142967      -0.008143       0.007389       0.014819       0.018453      -0.012123      -0.030032       0.018076       0.013094      -0.162788      -0.065779       0.013354       0.052426              8.377456      10.533962      -2.079858       0.120262       6.957632      -0.177836       7.640773           0.049125
          190              O       4.187654       4.291856       4.823011      -0.247174      31.037207 0.37629085E+03  0.82712276E+04                                 7.949494                            5.994983       0.366549       2.238534                    0.998804      23.168650      58.173906       0.777994       0.358165      -1.140019       0.127432       0.053844      -0.025867       0.140738      -0.050957       0.050804      -0.119948      -0.043782      -0.033115      -0.113705      -0.045320       0.159025              9.537535       8.305844      -3.413835       2.453601      11.574939      -5.070319       8.731821          -0.000036
          191              O       3.973633       8.958110       0.549194      -0.591324      47.336981 0.72547778E+03  0.18879698E+05                                10.546189                            8.525652      -0.211760       1.959037                    0.995507      29.664972      82.305413       0.626430       0.375718      -1.121160       0.012639       0.010928       0.011424       0.020240      -0.022972       0.008307       0.022173       0.110842       0.098869      -0.081258       0.035901       0.045357             12.007853       9.544760       0.281277       3.413741       7.996324       0.296269      18.482474           0.019389
          192              O       5.102282       9.975529       2.187276      -0.553778      41.332283 0.59679090E+03  0.14748220E+05                                 9.558410                            7.603985       0.194648       2.099984                    0.997542      28.256719      75.680923       0.682177       0.363322      -1.133871      -0.017015      -0.005237      -0.025955       0.031474       0.011293      -0.019697       0.034794      -0.012849      -0.082323      -0.054176       0.015648       0.038528             11.058547       8.658938       3.837879       1.049509      17.381400       0.829231       7.135303           0.043047

******************************************************
Auxiliary information for the entire system
The total spin magnetic moment of the unit cell is   8.000238
The total net atomic charge of the unit cell is   -0.000007
Accuracy of reproducing the electrostatic potential in the unit cell:
  The inner radius (bohr) =    5.0000
  The outer radius (bohr) =   12.0000
  Valid grid points have density less than (e/(bohr^3)) =    0.0001
  The number of valid grid points were=         9810
  The rms potential error without charges in kcal/mol is=      2.30892
  The rms potential error with partial charges in kcal/mol is=      0.45417
  The RRMSE value at monopole order=      0.19670
  The rms potential error with partial charges and cloud penetration in kcal/mol is=      0.45684
  The RRMSE value at monopole order with cloud penetration is=      0.19786
  The rms potential error with partial charges and atomic dipoles in kcal/mol is=      0.32024
  The RRMSE value at dipole order=      0.13870
  The rms potential error with partial charges, atomic dipoles and cloud penetration in kcal/mol is=      0.30950
  The RRMSE value at dipole order with cloud penetration=      0.13405

******************************************************
The electron densities and ab initio electrostatic potential were computed in VASP using the PBE functional and
projector augmented wave method. See the main text of the journal article for a description of computational details.
The atomic charges, dipoles, and quadrupoles were computed with the DDEC6 method as described in
(a) T. A. Manz and N. Gabaldon Limas, RSC Adv. 6 (2016) 47771-47801 DOI: 10.1039/c6ra04656h
(b) N. Gabaldon Limas and T. A. Manz, RSC Adv. 8 (2018) 2678-2707 DOI: 10.1039/c7ra11829e.
For each atom in the material, the electron cloud parameters were fit to the spherically averaged atom-in-material
electron density using radial positions for which this density was between 10^-4 and 10^-2 electrons per cubic bohr.
The polarizabilities, dispersion coefficients, and quantum Drude oscillator (QDO) parameters were fit using the MCLF method.
The magnetic structure of the system was optimized in VASP from the default ferromagnetic initial guess using spin polarization.
The atomic spin moments (ASMs) were computed on this optimized magnetic structure using the DDEC6 partition as inputs
to the method of T. A. Manz and D. S. Sholl, J. Chem. Theory Comput. 7 (2011) 4146-4164 DOI: 10.1021/ct200539n.
The RMSE and RRMSE were computed using a uniform grid with Ewald summation.
