# Supplementary material for: A collection of forcefield precursors for metal–organic frameworks
Source: RSC Adv. 2019 Nov 13;9(63):36492–507. doi: 10.1039/c9ra07327b (PMC9075174; doi:10.1039/c9ra07327b)
Supplement: RA-009-C9RA07327B-s4529 [file RA-009-C9RA07327B-s4529.xyz]

  216
jmolscript: load "" {1 1 1} spacegroup "x,y,z" unitcell [{      9.871500     0.000000     0.000000 }, {      0.000000    18.161300     0.000000 }, {      0.000000     0.000000    18.267800 }]
Mg     0.780342     1.099303    12.423565     1.344237
Mg     8.772802    17.517482    14.306062     1.334586
Mg     4.155408    10.179953    14.978135     1.344237
Mg     6.034448     8.436832    13.095638     1.334585
Mg     9.091158     7.981347    12.423565     1.344237
Mg     1.098698     9.724468    14.306062     1.334585
Mg     5.716092    17.061997    14.978135     1.344237
Mg     3.837052     0.643818    13.095638     1.334585
Mg     9.091158    17.061997     5.844235     1.344237
Mg     1.098698     0.643818     3.961738     1.334586
Mg     5.716092     7.981347     3.289665     1.344236
Mg     3.837052     9.724468     5.172162     1.334585
Mg     0.780342    10.179953     5.844235     1.344237
Mg     8.772802     8.436832     3.961738     1.334585
Mg     4.155408     1.099303     3.289665     1.344237
Mg     6.034448    17.517482     5.172162     1.334586
Mg     0.000000     4.540325    12.564045     1.356863
Mg     4.935750    13.620975    14.837655     1.356863
Mg     0.000000    13.620975     5.703755     1.356863
Mg     4.935750     4.540325     3.430145     1.356863
Mg     0.000000     0.000000     9.133900     1.344704
Mg     4.935750     9.080650     0.000000     1.344704
Mg     0.000000     9.080650     9.133900     1.344704
Mg     4.935750     0.000000     0.000000     1.344704
H      2.833120     4.322389    12.557286     0.025416
H      3.790656     0.114416    10.054597     0.025643
H      2.300060    18.072310    15.797993     0.022868
H      9.516126    15.538808    11.941661     0.030080
H      7.818228     2.181172    15.017958     0.016155
H      8.311803     2.391843     9.663666     0.020787
H      2.102629    13.403039    14.844414     0.025416
H      1.145094     9.195066    17.347103     0.025643
H      2.635690     8.991660    11.603707     0.022868
H      5.291124     6.458158    15.460039     0.030080
H      6.989022    11.261822    12.383742     0.016155
H      6.495447    11.472493    17.738034     0.020787
H      7.038380     4.758261    12.557286     0.025416
H      6.080844     8.966234    10.054597     0.025643
H      7.571440     9.169640    15.797993     0.022868
H      0.355374    11.703142    11.941661     0.030080
H      2.053272     6.899478    15.017958     0.016155
H      1.559697     6.688807     9.663666     0.020787
H      7.768871    13.838911    14.844414     0.025416
H      8.726406    18.046884    17.347103     0.025643
H      7.235810     0.088990    11.603707     0.022868
H      4.580376     2.622492    15.460039     0.030080
H      2.882478    15.980128    12.383742     0.016155
H      3.376053    15.769457    17.738034     0.020787
H      7.038380    13.838911     5.710514     0.025416
H      6.080844    18.046884     8.213203     0.025643
H      7.571440     0.088990     2.469807     0.022868
H      0.355374     2.622492     6.326139     0.030080
H      2.053272    15.980128     3.249842     0.016155
H      1.559697    15.769457     8.604134     0.020787
H      7.768871     4.758261     3.423386     0.025416
H      8.726406     8.966234     0.920697     0.025643
H      7.235810     9.169640     6.664093     0.022868
H      4.580376    11.703142     2.807761     0.030080
H      2.882478     6.899478     5.884058     0.016155
H      3.376053     6.688807     0.529766     0.020787
H      2.833120    13.403039     5.710514     0.025416
H      3.790656     9.195066     8.213203     0.025643
H      2.300060     8.991660     2.469807     0.022868
H      9.516126     6.458158     6.326139     0.030080
H      7.818228    11.261822     3.249842     0.016156
H      8.311803    11.472493     8.604134     0.020787
H      2.102629     4.322389     3.423386     0.025416
H      1.145094     0.114416     0.920697     0.025643
H      2.635690    18.072310     6.664093     0.022868
H      5.291124    15.538808     2.807761     0.030080
H      6.989022     2.181172     5.884058     0.016155
H      6.495447     2.391843     0.529766     0.020787
C      2.727495     3.401793    12.675296     0.570908
C      2.828185     0.227561    10.264859     0.571983
C      1.669271     0.003814    15.155332     0.570086
C      9.704672    16.433797    11.661981     0.564537
C      8.550693     2.400197    14.277747     0.575164
C      8.885337     2.464307    10.467084     0.581514
C      2.208255    12.482443    14.726404     0.570908
C      2.107565     9.308211    17.136841     0.571983
C      3.266479     9.084464    12.246368     0.570086
C      5.102578     7.353147    15.739719     0.564537
C      6.256557    11.480847    13.123953     0.575164
C      5.921913    11.544957    16.934616     0.581514
C      7.144005     5.678857    12.675296     0.570908
C      7.043315     8.853089    10.264859     0.571983
C      8.202229     9.076836    15.155332     0.570086
C      0.166828    10.808153    11.661981     0.564537
C      1.320807     6.680453    14.277747     0.575164
C      0.986163     6.616343    10.467084     0.581514
C      7.663245    14.759507    14.726404     0.570908
C      7.763935    17.933739    17.136841     0.571983
C      6.605021    -0.003814    12.246368     0.570086
C      4.768922     1.727503    15.739719     0.564537
C      3.614943    15.761103    13.123953     0.575164
C      3.949587    15.696993    16.934616     0.581514
C      7.144005    14.759507     5.592504     0.570908
C      7.043315    17.933739     8.002941     0.571983
C      8.202229    -0.003814     3.112468     0.570086
C      0.166828     1.727503     6.605819     0.564537
C      1.320807    15.761103     3.990053     0.575164
C      0.986163    15.696993     7.800716     0.581514
C      7.663245     5.678857     3.541396     0.570908
C      7.763935     8.853089     1.130959     0.571983
C      6.605021     9.076836     6.021432     0.570086
C      4.768922    10.808153     2.528081     0.564537
C      3.614943     6.680453     5.143847     0.575164
C      3.949587     6.616343     1.333184     0.581514
C      2.727495    12.482443     5.592504     0.570908
C      2.828185     9.308211     8.002941     0.571984
C      1.669271     9.084464     3.112468     0.570086
C      9.704672     7.353147     6.605819     0.564537
C      8.550693    11.480847     3.990053     0.575164
C      8.885337    11.544957     7.800716     0.581514
C      2.208255     3.401793     3.541396     0.570908
C      2.107565     0.227561     1.130959     0.571983
C      3.266479     0.003814     6.021432     0.570086
C      5.102578    16.433797     2.528081     0.564537
C      6.256557     2.400197     5.143847     0.575164
C      5.921913     2.464307     1.333184     0.581514
O      1.508464     3.047829    12.549431    -0.688849
O      3.687005     2.653003    12.884462    -0.580923
O      2.525623     0.406813    11.490446    -0.689327
O      2.036490     0.145654     9.322241    -0.574479
O      1.975682     0.568994    14.062004    -0.681004
O      0.567611    17.687653    15.456568    -0.580093
O     -0.029614    16.584899    10.446441    -0.576365
O      9.818194    17.342952    12.541575    -0.691399
O      9.065393     1.370815    13.748346    -0.689008
O      8.811301     3.575415    14.021450    -0.572649
O      9.613854     1.437830    10.673693    -0.699385
O      8.847825     3.484427    11.148838    -0.581267
O      3.427286    12.128479    14.852269    -0.688849
O      1.248745    11.733653    14.517238    -0.580922
O      2.410127     9.487463    15.911254    -0.689327
O      2.899260     9.226304    18.079459    -0.574479
O      2.960068     9.649644    13.339696    -0.681004
O      4.368139     8.607003    11.945132    -0.580093
O      4.965365     7.504249    16.955259    -0.576365
O      4.989056     8.262302    14.860125    -0.691400
O      5.741857    10.451465    13.653354    -0.689009
O      5.995949    12.656065    13.380250    -0.572648
O      5.193396    10.518480    16.728007    -0.699385
O      5.959425    12.565077    16.252862    -0.581266
O      8.363036     6.032821    12.549431    -0.688849
O      6.184495     6.427647    12.884462    -0.580923
O      7.345877     8.673837    11.490446    -0.689327
O      7.835010     8.934996     9.322241    -0.574479
O      7.895818     8.511656    14.062004    -0.681004
O      9.303889     9.554297    15.456568    -0.580093
O      0.029614    10.657051    10.446441    -0.576365
O      0.053306     9.898998    12.541575    -0.691400
O      0.806107     7.709835    13.748346    -0.689008
O      1.060199     5.505235    14.021450    -0.572649
O      0.257646     7.642820    10.673693    -0.699385
O      1.023675     5.596223    11.148838    -0.581266
O      6.444214    15.113471    14.852269    -0.688848
O      8.622755    15.508297    14.517238    -0.580924
O      7.461373    17.754487    15.911254    -0.689327
O      6.972240    18.015646    18.079459    -0.574479
O      6.911432    17.592306    13.339696    -0.681005
O      5.503361     0.473647    11.945132    -0.580093
O      4.906135     1.576401    16.955259    -0.576365
O      4.882444     0.818348    14.860125    -0.691400
O      4.129643    16.790485    13.653354    -0.689009
O      3.875551    14.585885    13.380250    -0.572648
O      4.678104    16.723470    16.728007    -0.699385
O      3.912075    14.676873    16.252862    -0.581267
O      8.363036    15.113471     5.718369    -0.688848
O      6.184495    15.508297     5.383338    -0.580924
O      7.345877    17.754487     6.777354    -0.689327
O      7.835010    18.015646     8.945559    -0.574479
O      7.895818    17.592306     4.205796    -0.681005
O      9.303889     0.473647     2.811232    -0.580093
O      0.029614     1.576401     7.821359    -0.576365
O      0.053306     0.818348     5.726225    -0.691399
O      0.806107    16.790485     4.519454    -0.689009
O      1.060199    14.585885     4.246350    -0.572648
O      0.257646    16.723470     7.594107    -0.699385
O      1.023675    14.676873     7.118962    -0.581267
O      6.444214     6.032821     3.415531    -0.688849
O      8.622755     6.427647     3.750562    -0.580923
O      7.461373     8.673837     2.356546    -0.689327
O      6.972240     8.934996     0.188341    -0.574479
O      6.911432     8.511656     4.928104    -0.681004
O      5.503361     9.554297     6.322668    -0.580093
O      4.906135    10.657051     1.312541    -0.576365
O      4.882444     9.898998     3.407675    -0.691399
O      4.129643     7.709835     4.614446    -0.689008
O      3.875551     5.505235     4.887550    -0.572649
O      4.678104     7.642820     1.539793    -0.699385
O      3.912075     5.596223     2.014938    -0.581267
O      1.508464    12.128479     5.718369    -0.688848
O      3.687005    11.733653     5.383338    -0.580924
O      2.525623     9.487463     6.777354    -0.689327
O      2.036490     9.226304     8.945559    -0.574479
O      1.975682     9.649644     4.205796    -0.681004
O      0.567611     8.607003     2.811232    -0.580093
O     -0.029614     7.504249     7.821359    -0.576365
O      9.818194     8.262302     5.726225    -0.691399
O      9.065393    10.451465     4.519454    -0.689008
O      8.811301    12.656065     4.246350    -0.572649
O      9.613854    10.518480     7.594107    -0.699385
O      8.847825    12.565077     7.118962    -0.581266
O      3.427286     3.047829     3.415531    -0.688848
O      1.248745     2.653003     3.750562    -0.580924
O      2.410127     0.406813     2.356546    -0.689327
O      2.899260     0.145654     0.188341    -0.574479
O      2.960068     0.568994     4.928104    -0.681004
O      4.368139    17.687653     6.322668    -0.580093
O      4.965365    16.584899     1.312541    -0.576364
O      4.989056    17.342952     3.407675    -0.691400
O      5.741857     1.370815     4.614446    -0.689009
O      5.995949     3.575415     4.887550    -0.572648
O      5.193396     1.437830     1.539793    -0.699385
O      5.959425     3.484427     2.014938    -0.581266

The following XYZ coordinates are in angstroms. Other properties are in atomic units.
The sperically averaged electron density of each atom fit to a function of the form exp(a - br)
eigen_1, eigen_2 and eigen_3 are the three eigenvalues of traceless quadrupole moment tensor
  atom number  atomic symbol              X              Y              Z     net charge C6 coefficient C8 coefficient C10 coefficient fluctuating dipole atomic polarizability isotropic forcefield polarizability              a              b squared Pearson coefficient          <r^3>          <r^4>         wp_QDO          m_QDO          q_QDO       dipole_x       dipole_y       dipole_z         dipole            Qxy            Qxz            Qyz     Q(x^2-y^2)  Q(3z^2 - R^2)        eigen_1        eigen_2        eigen_3 static polarizability      alpha(xx)      alpha(xy)      alpha(xz)      alpha(yy)      alpha(yz)      alpha(zz) atomic spin moment
            1             Mg       0.780342       1.099303      12.423565       1.344237      22.914435 0.38038431E+03  0.88266940E+04                                 9.377736                            8.585327      -0.909471       1.792715                    0.999210      21.001804      64.101586       0.363252       0.726645      -0.907294       0.000074       0.000146       0.000779       0.000796      -0.002728      -0.006300      -0.002102       0.005150      -0.003888      -0.007644      -0.000130       0.007774             10.099363      10.806129       0.064620       0.248257       9.761699      -0.360307       9.730261           0.000005
            2             Mg       8.772802      17.517482      14.306062       1.334586      25.432575 0.38608534E+03  0.89777906E+04                                 9.974441                            8.616308      -0.858195       1.807886                    0.999115      21.009339      63.852612       0.365283       0.721092      -0.910511      -0.000460       0.001252       0.001346       0.001895      -0.019230      -0.002185      -0.007306      -0.003314       0.022511      -0.024413       0.007116       0.017297             11.341471      12.940828       1.618461      -1.644385      10.409175      -0.893286      10.674410           0.000002
            3             Mg       4.155408      10.179953      14.978135       1.344237      22.914423 0.38038406E+03  0.88266871E+04                                 9.377734                            8.585324      -0.909471       1.792716                    0.999210      21.001798      64.101565       0.363252       0.726645      -0.907294      -0.000074       0.000146      -0.000779       0.000796       0.002728      -0.006300       0.002102       0.005150      -0.003887      -0.007644      -0.000130       0.007774             10.099360      10.806127      -0.064620       0.248257       9.761696       0.360307       9.730258           0.000005
            4             Mg       6.034448       8.436832      13.095638       1.334585      25.432580 0.38608543E+03  0.89777932E+04                                 9.974443                            8.616310      -0.858195       1.807885                    0.999115      21.009342      63.852625       0.365283       0.721092      -0.910511       0.000460       0.001252      -0.001346       0.001895       0.019230      -0.002185       0.007306      -0.003314       0.022511      -0.024413       0.007116       0.017297             11.341473      12.940829      -1.618462      -1.644386      10.409177       0.893286      10.674412           0.000002
            5             Mg       9.091158       7.981347      12.423565       1.344237      22.914431 0.38038422E+03  0.88266916E+04                                 9.377736                            8.585326      -0.909471       1.792715                    0.999210      21.001802      64.101580       0.363252       0.726645      -0.907294      -0.000074      -0.000146       0.000779       0.000796      -0.002728       0.006300       0.002102       0.005150      -0.003887      -0.007644      -0.000130       0.007774             10.099362      10.806128       0.064620      -0.248257       9.761698       0.360308       9.730260           0.000005
            6             Mg       1.098698       9.724468      14.306062       1.334585      25.432594 0.38608568E+03  0.89778008E+04                                 9.974447                            8.616313      -0.858196       1.807885                    0.999115      21.009350      63.852661       0.365283       0.721092      -0.910511       0.000460      -0.001252       0.001346       0.001895      -0.019230       0.002185       0.007306      -0.003314       0.022511      -0.024413       0.007116       0.017297             11.341478      12.940836       1.618463       1.644387      10.409181       0.893287      10.674416           0.000002
            7             Mg       5.716092      17.061997      14.978135       1.344237      22.914433 0.38038427E+03  0.88266930E+04                                 9.377736                            8.585326      -0.909471       1.792715                    0.999210      21.001803      64.101582       0.363252       0.726645      -0.907294       0.000074      -0.000146      -0.000779       0.000796       0.002728       0.006300      -0.002102       0.005150      -0.003887      -0.007644      -0.000130       0.007774             10.099363      10.806129      -0.064620      -0.248257       9.761698      -0.360308       9.730261           0.000005
            8             Mg       3.837052       0.643818      13.095638       1.334585      25.432584 0.38608551E+03  0.89777957E+04                                 9.974444                            8.616311      -0.858196       1.807885                    0.999115      21.009345      63.852640       0.365283       0.721092      -0.910511      -0.000460      -0.001252      -0.001346       0.001895       0.019230       0.002185      -0.007306      -0.003314       0.022511      -0.024413       0.007116       0.017297             11.341475      12.940832      -1.618462       1.644386      10.409179      -0.893287      10.674413           0.000002
            9             Mg       9.091158      17.061997       5.844235       1.344237      22.914429 0.38038420E+03  0.88266908E+04                                 9.377735                            8.585326      -0.909471       1.792715                    0.999210      21.001801      64.101576       0.363252       0.726645      -0.907294      -0.000074      -0.000146      -0.000779       0.000796      -0.002728      -0.006300      -0.002102       0.005150      -0.003887      -0.007644      -0.000130       0.007774             10.099362      10.806128       0.064619       0.248257       9.761697      -0.360307       9.730260           0.000005
           10             Mg       1.098698       0.643818       3.961738       1.334586      25.432575 0.38608533E+03  0.89777903E+04                                 9.974441                            8.616309      -0.858195       1.807885                    0.999115      21.009339      63.852614       0.365283       0.721092      -0.910511       0.000460      -0.001252      -0.001346       0.001895      -0.019230      -0.002185      -0.007306      -0.003315       0.022511      -0.024413       0.007116       0.017297             11.341471      12.940828       1.618461      -1.644386      10.409175      -0.893286      10.674410           0.000002
           11             Mg       5.716092       7.981347       3.289665       1.344236      22.914438 0.38038438E+03  0.88266961E+04                                 9.377738                            8.585328      -0.909471       1.792715                    0.999210      21.001806      64.101595       0.363252       0.726645      -0.907294       0.000074      -0.000146       0.000779       0.000796       0.002728      -0.006300       0.002102       0.005150      -0.003888      -0.007644      -0.000130       0.007774             10.099364      10.806131      -0.064620       0.248257       9.761700       0.360307       9.730262           0.000005
           12             Mg       3.837052       9.724468       5.172162       1.334585      25.432584 0.38608551E+03  0.89777957E+04                                 9.974444                            8.616311      -0.858195       1.807885                    0.999115      21.009344      63.852633       0.365283       0.721092      -0.910511      -0.000460      -0.001252       0.001346       0.001895       0.019230      -0.002185       0.007306      -0.003314       0.022511      -0.024413       0.007116       0.017297             11.341474      12.940832      -1.618462      -1.644386      10.409177       0.893286      10.674412           0.000002
           13             Mg       0.780342      10.179953       5.844235       1.344237      22.914434 0.38038431E+03  0.88266941E+04                                 9.377737                            8.585327      -0.909471       1.792715                    0.999210      21.001804      64.101588       0.363252       0.726645      -0.907294       0.000074       0.000146      -0.000779       0.000796      -0.002728       0.006300       0.002102       0.005150      -0.003888      -0.007644      -0.000130       0.007774             10.099363      10.806129       0.064619      -0.248257       9.761699       0.360308       9.730262           0.000005
           14             Mg       8.772802       8.436832       3.961738       1.334585      25.432583 0.38608549E+03  0.89777951E+04                                 9.974444                            8.616311      -0.858195       1.807885                    0.999115      21.009344      63.852635       0.365283       0.721092      -0.910511      -0.000460       0.001252      -0.001346       0.001895      -0.019230       0.002185       0.007306      -0.003314       0.022511      -0.024413       0.007116       0.017297             11.341474      12.940831       1.618462       1.644386      10.409178       0.893286      10.674413           0.000002
           15             Mg       4.155408       1.099303       3.289665       1.344237      22.914435 0.38038431E+03  0.88266940E+04                                 9.377736                            8.585327      -0.909471       1.792715                    0.999210      21.001804      64.101586       0.363252       0.726645      -0.907294      -0.000074       0.000146       0.000779       0.000796       0.002728       0.006300      -0.002102       0.005150      -0.003888      -0.007644      -0.000130       0.007774             10.099363      10.806130      -0.064619      -0.248257       9.761698      -0.360307       9.730261           0.000005
           16             Mg       6.034448      17.517482       5.172162       1.334586      25.432568 0.38608522E+03  0.89777870E+04                                 9.974439                            8.616307      -0.858195       1.807886                    0.999115      21.009336      63.852600       0.365283       0.721092      -0.910511       0.000460       0.001252       0.001346       0.001895       0.019230       0.002185      -0.007306      -0.003315       0.022511      -0.024413       0.007116       0.017297             11.341469      12.940824      -1.618461       1.644385      10.409174      -0.893286      10.674408           0.000002
           17             Mg       0.000000       4.540325      12.564045       1.356863      24.759469 0.36733209E+03  0.84378676E+04                                 9.871684                            8.471568      -0.884923       1.809040                    0.999133      20.492430      61.945526       0.363942       0.732656      -0.906701      -0.000000      -0.000000      -0.000298       0.000298      -0.011578      -0.000000       0.000000       0.070834       0.058399      -0.046995       0.019466       0.027529             11.216404       9.991388       0.249812       0.000000      14.711053       0.000000       8.946770           0.000003
           18             Mg       4.935750      13.620975      14.837655       1.356863      24.759471 0.36733212E+03  0.84378684E+04                                 9.871685                            8.471568      -0.884923       1.809040                    0.999133      20.492431      61.945531       0.363942       0.732656      -0.906701      -0.000000       0.000000       0.000298       0.000298       0.011578      -0.000000       0.000000       0.070834       0.058399      -0.046995       0.019466       0.027529             11.216404       9.991388      -0.249812      -0.000000      14.711054       0.000000       8.946771           0.000003
           19             Mg       0.000000      13.620975       5.703755       1.356863      24.759469 0.36733209E+03  0.84378676E+04                                 9.871684                            8.471568      -0.884923       1.809040                    0.999133      20.492430      61.945528       0.363942       0.732656      -0.906701      -0.000000       0.000000       0.000298       0.000298      -0.011578       0.000000      -0.000000       0.070834       0.058399      -0.046995       0.019466       0.027528             11.216404       9.991387       0.249812       0.000000      14.711054       0.000000       8.946771           0.000003
           20             Mg       4.935750       4.540325       3.430145       1.356863      24.759470 0.36733211E+03  0.84378683E+04                                 9.871685                            8.471569      -0.884923       1.809040                    0.999133      20.492431      61.945533       0.363942       0.732656      -0.906701       0.000000       0.000000      -0.000298       0.000298       0.011578      -0.000000       0.000000       0.070834       0.058399      -0.046995       0.019466       0.027529             11.216405       9.991388      -0.249812      -0.000000      14.711055       0.000000       8.946771           0.000003
           21             Mg       0.000000       0.000000       9.133900       1.344704      24.474564 0.37726311E+03  0.87271522E+04                                 9.787616                            8.569982      -0.884625       1.803645                    0.999152      20.813108      63.211591       0.362686       0.730040      -0.907182      -0.000000       0.000000      -0.000000       0.000000      -0.000088      -0.025775       0.007892      -0.021703      -0.070353      -0.040487       0.015004       0.025483             10.909639      10.087665      -0.146969       0.765184       9.638962       1.000640      13.002288           0.000003
           22             Mg       4.935750       9.080650       0.000000       1.344704      24.474561 0.37726304E+03  0.87271502E+04                                 9.787615                            8.569981      -0.884625       1.803645                    0.999152      20.813106      63.211582       0.362686       0.730040      -0.907182       0.000000       0.000000       0.000000       0.000000       0.000088      -0.025775      -0.007892      -0.021703      -0.070352      -0.040487       0.015004       0.025483             10.909638      10.087666       0.146968       0.765182       9.638961      -1.000640      13.002286           0.000003
           23             Mg       0.000000       9.080650       9.133900       1.344704      24.474560 0.37726303E+03  0.87271499E+04                                 9.787615                            8.569981      -0.884625       1.803645                    0.999152      20.813106      63.211584       0.362686       0.730040      -0.907182      -0.000000      -0.000000      -0.000000       0.000000      -0.000088       0.025775      -0.007892      -0.021703      -0.070353      -0.040487       0.015004       0.025483             10.909638      10.087664      -0.146970      -0.765184       9.638962      -1.000640      13.002288           0.000003
           24             Mg       4.935750       0.000000       0.000000       1.344704      24.474568 0.37726317E+03  0.87271540E+04                                 9.787617                            8.569983      -0.884625       1.803645                    0.999152      20.813110      63.211601       0.362686       0.730040      -0.907182      -0.000000       0.000000       0.000000       0.000000       0.000088       0.025775       0.007892      -0.021703      -0.070353      -0.040487       0.015004       0.025483             10.909640      10.087667       0.146969      -0.765182       9.638963       1.000641      13.002290           0.000003
           25              H       2.833120       4.322389      12.557286       0.025416       1.398016 0.10020499E+02  0.10271835E+03                                 1.956698                            1.766591      -0.974967       2.384918                    0.997919       3.757103      10.298395       0.511603       1.167922      -0.734866       0.006192       0.063094      -0.012786       0.064674       0.006717      -0.001603      -0.001333      -0.012551      -0.020958      -0.007617      -0.005244       0.012860              2.057402       1.662735       0.023488       0.035372       3.042702      -0.174013       1.466770          -0.000003
           26              H       3.790656       0.114416      10.054597       0.025643       1.480699 0.11063585E+02  0.11566476E+03                                 1.997206                            1.826903      -0.947430       2.381746                    0.997897       3.823842      10.410863       0.517886       1.131270      -0.744518       0.063774      -0.007691      -0.020959       0.067569      -0.004560      -0.007778       0.000182       0.004657      -0.000676      -0.008264      -0.001831       0.010095              2.070811       2.962492      -0.119791      -0.211007       1.451828       0.043717       1.798114          -0.000004
           27              H       2.300060      18.072310      15.797993       0.022868       1.134924 0.77742006E+01  0.76142514E+02                                 1.815869                            1.638582      -1.079413       2.343126                    0.996769       3.862953      10.973033       0.482862       1.295125      -0.703417       0.036588      -0.010182       0.046521       0.060055      -0.000416       0.005470      -0.002797      -0.004557      -0.010759      -0.008055       0.002002       0.006052              1.919887       2.220320      -0.089160       0.685136       1.385963      -0.123958       2.153378          -0.000002
           28              H       9.516126      15.538808      11.941661       0.030080       1.304832 0.95764607E+01  0.96217042E+02                                 1.815590                            1.688468      -0.769428       2.479436                    0.999396       3.524923       9.296689       0.546068       1.116380      -0.749721      -0.012359      -0.065134       0.009066       0.066914       0.003715       0.002347       0.003191      -0.017000      -0.017148      -0.008034      -0.004805       0.012839              1.858677       1.470477       0.194036      -0.122005       2.450438      -0.361581       1.655115          -0.000004
           29              H       7.818228       2.181172      15.017958       0.016155       1.728972 0.13687907E+02  0.15076680E+03                                 2.213810                            2.029082      -0.871923       2.391401                    0.997565       4.092167      11.397574       0.492997       1.127959      -0.745831      -0.052586      -0.014859       0.049912       0.074009       0.000768      -0.009295       0.002088       0.004729       0.002272      -0.008658      -0.002085       0.010744              2.313053       2.542301       0.340627      -0.848865       1.946106      -0.344583       2.450752          -0.000007
           30              H       8.311803       2.391843       9.663666       0.020787       1.652348 0.12748898E+02  0.13748546E+03                                 2.120446                            1.942605      -1.056707       2.330074                    0.996973       3.869458      10.546788       0.511675       1.110012      -0.751364      -0.040643      -0.001349      -0.056627       0.069716      -0.006834       0.012532      -0.002804       0.004436       0.002152      -0.012188      -0.004178       0.016366              2.199334       2.024491       0.094315       0.608328       1.787227       0.297374       2.786285          -0.000004
           31              H       2.102629      13.403039      14.844414       0.025416       1.398016 0.10020500E+02  0.10271836E+03                                 1.956698                            1.766591      -0.974967       2.384918                    0.997919       3.757103      10.298396       0.511603       1.167923      -0.734866      -0.006192       0.063094       0.012786       0.064674      -0.006717      -0.001603       0.001333      -0.012551      -0.020958      -0.007617      -0.005244       0.012860              2.057403       1.662735      -0.023489       0.035372       3.042702       0.174013       1.466771          -0.000003
           32              H       1.145094       9.195066      17.347103       0.025643       1.480700 0.11063593E+02  0.11566487E+03                                 1.997207                            1.826904      -0.947431       2.381745                    0.997897       3.823843      10.410869       0.517886       1.131271      -0.744518      -0.063774      -0.007691       0.020959       0.067569       0.004560      -0.007778      -0.000182       0.004657      -0.000676      -0.008264      -0.001831       0.010095              2.070813       2.962495       0.119791      -0.211007       1.451828      -0.043717       1.798115          -0.000005
           33              H       2.635690       8.991660      11.603707       0.022868       1.134924 0.77742006E+01  0.76142514E+02                                 1.815869                            1.638582      -1.079413       2.343126                    0.996769       3.862953      10.973033       0.482862       1.295125      -0.703417      -0.036588      -0.010182      -0.046521       0.060055       0.000416       0.005470       0.002797      -0.004557      -0.010759      -0.008055       0.002002       0.006052              1.919887       2.220320       0.089160       0.685136       1.385963       0.123958       2.153378          -0.000002
           34              H       5.291124       6.458158      15.460039       0.030080       1.304831 0.95764591E+01  0.96217019E+02                                 1.815589                            1.688468      -0.769428       2.479436                    0.999396       3.524923       9.296688       0.546069       1.116380      -0.749721       0.012359      -0.065134      -0.009066       0.066914      -0.003715       0.002347      -0.003191      -0.017000      -0.017148      -0.008034      -0.004805       0.012839              1.858676       1.470477      -0.194036      -0.122005       2.450437       0.361581       1.655115          -0.000004
           35              H       6.989022      11.261822      12.383742       0.016155       1.728973 0.13687911E+02  0.15076687E+03                                 2.213811                            2.029083      -0.871923       2.391401                    0.997565       4.092167      11.397577       0.492996       1.127960      -0.745831       0.052586      -0.014859      -0.049912       0.074009      -0.000768      -0.009295      -0.002088       0.004729       0.002272      -0.008658      -0.002085       0.010744              2.313054       2.542302      -0.340627      -0.848866       1.946106       0.344584       2.450753          -0.000007
           36              H       6.495447      11.472493      17.738034       0.020787       1.652347 0.12748893E+02  0.13748539E+03                                 2.120445                            1.942605      -1.056706       2.330074                    0.996973       3.869457      10.546785       0.511675       1.110012      -0.751364       0.040643      -0.001349       0.056627       0.069716       0.006834       0.012532       0.002804       0.004436       0.002152      -0.012188      -0.004178       0.016366              2.199334       2.024491      -0.094315       0.608328       1.787227      -0.297373       2.786284          -0.000005
           37              H       7.038380       4.758261      12.557286       0.025416       1.398016 0.10020499E+02  0.10271834E+03                                 1.956697                            1.766591      -0.974966       2.384918                    0.997919       3.757103      10.298394       0.511604       1.167922      -0.734867      -0.006192      -0.063094      -0.012786       0.064674       0.006717       0.001603       0.001333      -0.012551      -0.020958      -0.007617      -0.005244       0.012860              2.057402       1.662735       0.023488      -0.035372       3.042701       0.174013       1.466770          -0.000003
           38              H       6.080844       8.966234      10.054597       0.025643       1.480699 0.11063586E+02  0.11566478E+03                                 1.997206                            1.826903      -0.947430       2.381746                    0.997897       3.823842      10.410864       0.517886       1.131271      -0.744518      -0.063774       0.007691      -0.020959       0.067569      -0.004560       0.007778      -0.000182       0.004657      -0.000676      -0.008264      -0.001831       0.010095              2.070812       2.962493      -0.119791       0.211007       1.451828      -0.043717       1.798114          -0.000005
           39              H       7.571440       9.169640      15.797993       0.022868       1.134925 0.77742080E+01  0.76142601E+02                                 1.815869                            1.638582      -1.079414       2.343126                    0.996769       3.862955      10.973038       0.482862       1.295124      -0.703417      -0.036588       0.010182       0.046521       0.060055      -0.000416      -0.005470       0.002797      -0.004557      -0.010759      -0.008055       0.002002       0.006052              1.919888       2.220321      -0.089160      -0.685136       1.385963       0.123958       2.153378          -0.000002
           40              H       0.355374      11.703142      11.941661       0.030080       1.304832 0.95764672E+01  0.96217128E+02                                 1.815591                            1.688469      -0.769429       2.479436                    0.999396       3.524924       9.296694       0.546068       1.116380      -0.749721       0.012359       0.065134       0.009066       0.066914       0.003715      -0.002347      -0.003191      -0.017000      -0.017148      -0.008034      -0.004805       0.012839              1.858678       1.470478       0.194036       0.122006       2.450440       0.361581       1.655116          -0.000004
           41              H       2.053272       6.899478      15.017958       0.016155       1.728973 0.13687915E+02  0.15076691E+03                                 2.213811                            2.029082      -0.871924       2.391401                    0.997565       4.092168      11.397578       0.492997       1.127959      -0.745831       0.052586       0.014859       0.049912       0.074009       0.000768       0.009295      -0.002088       0.004729       0.002272      -0.008658      -0.002085       0.010744              2.313053       2.542301       0.340627       0.848866       1.946106       0.344584       2.450752          -0.000007
           42              H       1.559697       6.688807       9.663666       0.020787       1.652347 0.12748893E+02  0.13748539E+03                                 2.120445                            1.942605      -1.056706       2.330074                    0.996973       3.869457      10.546786       0.511675       1.110012      -0.751364       0.040643       0.001349      -0.056627       0.069716      -0.006834      -0.012532       0.002804       0.004436       0.002152      -0.012188      -0.004178       0.016366              2.199334       2.024491       0.094315      -0.608328       1.787227      -0.297374       2.786284          -0.000005
           43              H       7.768871      13.838911      14.844414       0.025416       1.398017 0.10020508E+02  0.10271845E+03                                 1.956698                            1.766592      -0.974967       2.384918                    0.997919       3.757104      10.298399       0.511603       1.167923      -0.734866       0.006192      -0.063094       0.012786       0.064674      -0.006717       0.001603      -0.001333      -0.012551      -0.020958      -0.007617      -0.005244       0.012860              2.057403       1.662736      -0.023489      -0.035372       3.042703      -0.174013       1.466771          -0.000003
           44              H       8.726406      18.046884      17.347103       0.025643       1.480699 0.11063580E+02  0.11566470E+03                                 1.997205                            1.826903      -0.947429       2.381747                    0.997897       3.823841      10.410861       0.517886       1.131271      -0.744518       0.063774       0.007691       0.020959       0.067569       0.004560       0.007778       0.000182       0.004657      -0.000676      -0.008264      -0.001831       0.010095              2.070811       2.962492       0.119791       0.211007       1.451827       0.043717       1.798114          -0.000005
           45              H       7.235810       0.088990      11.603707       0.022868       1.134924 0.77742080E+01  0.76142601E+02                                 1.815869                            1.638582      -1.079414       2.343126                    0.996769       3.862955      10.973038       0.482862       1.295124      -0.703417       0.036588       0.010182      -0.046521       0.060055       0.000416      -0.005470      -0.002797      -0.004557      -0.010759      -0.008055       0.002002       0.006052              1.919888       2.220321       0.089160      -0.685136       1.385963      -0.123958       2.153378          -0.000002
           46              H       4.580376       2.622492      15.460039       0.030080       1.304832 0.95764647E+01  0.96217089E+02                                 1.815590                            1.688468      -0.769429       2.479436                    0.999396       3.524924       9.296691       0.546069       1.116380      -0.749721      -0.012359       0.065134      -0.009066       0.066914      -0.003715      -0.002347       0.003191      -0.017000      -0.017148      -0.008034      -0.004805       0.012840              1.858677       1.470477      -0.194036       0.122005       2.450438      -0.361581       1.655115          -0.000004
           47              H       2.882478      15.980128      12.383742       0.016155       1.728974 0.13687918E+02  0.15076696E+03                                 2.213811                            2.029083      -0.871924       2.391401                    0.997565       4.092168      11.397580       0.492996       1.127959      -0.745831      -0.052586       0.014859      -0.049912       0.074009      -0.000768       0.009295       0.002088       0.004729       0.002272      -0.008658      -0.002085       0.010744              2.313054       2.542302      -0.340628       0.848866       1.946107      -0.344584       2.450753          -0.000007
           48              H       3.376053      15.769457      17.738034       0.020787       1.652347 0.12748894E+02  0.13748541E+03                                 2.120446                            1.942605      -1.056707       2.330074                    0.996973       3.869457      10.546786       0.511675       1.110012      -0.751364      -0.040643       0.001349       0.056627       0.069716       0.006834      -0.012532      -0.002804       0.004436       0.002152      -0.012188      -0.004178       0.016366              2.199334       2.024491      -0.094315      -0.608328       1.787227       0.297374       2.786284          -0.000005
           49              H       7.038380      13.838911       5.710514       0.025416       1.398015 0.10020490E+02  0.10271823E+03                                 1.956697                            1.766591      -0.974965       2.384918                    0.997919       3.757101      10.298389       0.511603       1.167923      -0.734866      -0.006192      -0.063094       0.012786       0.064674       0.006717      -0.001603      -0.001333      -0.012551      -0.020958      -0.007617      -0.005244       0.012860              2.057402       1.662735       0.023488       0.035372       3.042701      -0.174013       1.466770          -0.000003
           50              H       6.080844      18.046884       8.213203       0.025643       1.480700 0.11063588E+02  0.11566480E+03                                 1.997206                            1.826904      -0.947431       2.381746                    0.997897       3.823842      10.410865       0.517886       1.131271      -0.744518      -0.063774       0.007691       0.020959       0.067569      -0.004560      -0.007778       0.000182       0.004657      -0.000676      -0.008264      -0.001831       0.010095              2.070812       2.962493      -0.119791      -0.211007       1.451828       0.043717       1.798114          -0.000005
           51              H       7.571440       0.088990       2.469807       0.022868       1.134925 0.77742084E+01  0.76142607E+02                                 1.815869                            1.638582      -1.079414       2.343126                    0.996769       3.862955      10.973039       0.482862       1.295124      -0.703417      -0.036588       0.010182      -0.046521       0.060055      -0.000416       0.005470      -0.002797      -0.004557      -0.010759      -0.008055       0.002002       0.006052              1.919888       2.220321      -0.089160       0.685136       1.385963      -0.123958       2.153379          -0.000002
           52              H       0.355374       2.622492       6.326139       0.030080       1.304831 0.95764579E+01  0.96217004E+02                                 1.815589                            1.688468      -0.769428       2.479436                    0.999396       3.524923       9.296688       0.546069       1.116380      -0.749721       0.012359       0.065134      -0.009066       0.066914       0.003715       0.002347       0.003191      -0.017000      -0.017148      -0.008034      -0.004805       0.012839              1.858676       1.470477       0.194036      -0.122005       2.450437      -0.361580       1.655115          -0.000004
           53              H       2.053272      15.980128       3.249842       0.016155       1.728973 0.13687911E+02  0.15076687E+03                                 2.213811                            2.029083      -0.871923       2.391401                    0.997565       4.092167      11.397577       0.492996       1.127960      -0.745831       0.052586       0.014859      -0.049912       0.074009       0.000768      -0.009295       0.002088       0.004729       0.002272      -0.008658      -0.002085       0.010744              2.313054       2.542302       0.340627      -0.848866       1.946106      -0.344584       2.450753          -0.000007
           54              H       1.559697      15.769457       8.604134       0.020787       1.652347 0.12748892E+02  0.13748538E+03                                 2.120445                            1.942605      -1.056706       2.330074                    0.996973       3.869457      10.546785       0.511675       1.110012      -0.751364       0.040643       0.001349       0.056627       0.069716      -0.006834       0.012532      -0.002804       0.004436       0.002152      -0.012188      -0.004178       0.016366              2.199334       2.024491       0.094315       0.608327       1.787227       0.297373       2.786284          -0.000005
           55              H       7.768871       4.758261       3.423386       0.025416       1.398016 0.10020505E+02  0.10271842E+03                                 1.956698                            1.766592      -0.974967       2.384917                    0.997919       3.757104      10.298398       0.511603       1.167922      -0.734867       0.006192      -0.063094      -0.012786       0.064674      -0.006717      -0.001603       0.001333      -0.012551      -0.020958      -0.007617      -0.005244       0.012860              2.057403       1.662736      -0.023489       0.035372       3.042702       0.174013       1.466771          -0.000003
           56              H       8.726406       8.966234       0.920697       0.025643       1.480701 0.11063598E+02  0.11566493E+03                                 1.997207                            1.826904      -0.947431       2.381745                    0.997897       3.823844      10.410872       0.517886       1.131271      -0.744518       0.063774       0.007691      -0.020959       0.067569       0.004560      -0.007778      -0.000182       0.004657      -0.000676      -0.008264      -0.001831       0.010095              2.070813       2.962495       0.119791      -0.211007       1.451829      -0.043717       1.798115          -0.000005
           57              H       7.235810       9.169640       6.664093       0.022868       1.134925 0.77742092E+01  0.76142615E+02                                 1.815869                            1.638582      -1.079414       2.343126                    0.996769       3.862955      10.973038       0.482862       1.295124      -0.703417       0.036588       0.010182       0.046521       0.060055       0.000416       0.005470       0.002797      -0.004557      -0.010759      -0.008055       0.002002       0.006052              1.919888       2.220321       0.089160       0.685136       1.385963       0.123958       2.153379          -0.000002
           58              H       4.580376      11.703142       2.807761       0.030080       1.304832 0.95764648E+01  0.96217090E+02                                 1.815590                            1.688468      -0.769428       2.479436                    0.999396       3.524924       9.296691       0.546069       1.116380      -0.749721      -0.012359       0.065134       0.009066       0.066914      -0.003715       0.002347      -0.003191      -0.017000      -0.017148      -0.008034      -0.004805       0.012839              1.858677       1.470477      -0.194036      -0.122005       2.450438       0.361581       1.655115          -0.000004
           59              H       2.882478       6.899478       5.884058       0.016155       1.728973 0.13687911E+02  0.15076686E+03                                 2.213811                            2.029082      -0.871924       2.391401                    0.997565       4.092167      11.397576       0.492997       1.127959      -0.745831      -0.052586       0.014859       0.049912       0.074009      -0.000768      -0.009295      -0.002088       0.004729       0.002272      -0.008658      -0.002085       0.010744              2.313053       2.542302      -0.340627      -0.848866       1.946106       0.344584       2.450752          -0.000007
           60              H       3.376053       6.688807       0.529766       0.020787       1.652347 0.12748889E+02  0.13748533E+03                                 2.120444                            1.942604      -1.056705       2.330075                    0.996973       3.869457      10.546783       0.511675       1.110012      -0.751364      -0.040643       0.001349      -0.056627       0.069716       0.006834       0.012532       0.002804       0.004436       0.002152      -0.012188      -0.004178       0.016366              2.199333       2.024490      -0.094315       0.608327       1.787226      -0.297373       2.786283          -0.000004
           61              H       2.833120      13.403039       5.710514       0.025416       1.398015 0.10020493E+02  0.10271827E+03                                 1.956696                            1.766590      -0.974966       2.384918                    0.997919       3.757102      10.298389       0.511604       1.167922      -0.734867       0.006192       0.063094       0.012786       0.064674       0.006717       0.001603       0.001333      -0.012551      -0.020958      -0.007617      -0.005244       0.012860              2.057401       1.662734       0.023488      -0.035372       3.042700       0.174013       1.466770          -0.000003
           62              H       3.790656       9.195066       8.213203       0.025643       1.480698 0.11063575E+02  0.11566463E+03                                 1.997205                            1.826903      -0.947429       2.381747                    0.997897       3.823840      10.410857       0.517886       1.131271      -0.744518       0.063774      -0.007691       0.020959       0.067569      -0.004560       0.007778      -0.000182       0.004657      -0.000676      -0.008264      -0.001831       0.010095              2.070810       2.962491      -0.119791       0.211007       1.451827      -0.043717       1.798113          -0.000004
           63              H       2.300060       8.991660       2.469807       0.022868       1.134924 0.77742036E+01  0.76142548E+02                                 1.815869                            1.638582      -1.079414       2.343126                    0.996769       3.862954      10.973035       0.482862       1.295124      -0.703417       0.036588      -0.010182      -0.046521       0.060055      -0.000416      -0.005470       0.002797      -0.004557      -0.010759      -0.008055       0.002002       0.006052              1.919887       2.220320      -0.089160      -0.685136       1.385963       0.123958       2.153378          -0.000002
           64              H       9.516126       6.458158       6.326139       0.030080       1.304832 0.95764668E+01  0.96217121E+02                                 1.815591                            1.688469      -0.769429       2.479436                    0.999396       3.524924       9.296693       0.546068       1.116380      -0.749721      -0.012359      -0.065134      -0.009066       0.066914       0.003715      -0.002347      -0.003191      -0.017000      -0.017148      -0.008034      -0.004805       0.012839              1.858678       1.470478       0.194036       0.122006       2.450439       0.361581       1.655116          -0.000004
           65              H       7.818228      11.261822       3.249842       0.016156       1.728973 0.13687909E+02  0.15076684E+03                                 2.213810                            2.029082      -0.871923       2.391401                    0.997565       4.092167      11.397576       0.492997       1.127959      -0.745831      -0.052586      -0.014859      -0.049912       0.074009       0.000768       0.009295      -0.002088       0.004729       0.002272      -0.008658      -0.002085       0.010744              2.313053       2.542301       0.340627       0.848866       1.946106       0.344583       2.450752          -0.000007
           66              H       8.311803      11.472493       8.604134       0.020787       1.652348 0.12748906E+02  0.13748556E+03                                 2.120446                            1.942605      -1.056707       2.330073                    0.996973       3.869459      10.546791       0.511675       1.110012      -0.751364      -0.040643      -0.001349       0.056627       0.069716      -0.006834      -0.012532       0.002804       0.004436       0.002152      -0.012188      -0.004178       0.016366              2.199335       2.024492       0.094315      -0.608328       1.787227      -0.297374       2.786285          -0.000005
           67              H       2.102629       4.322389       3.423386       0.025416       1.398015 0.10020496E+02  0.10271831E+03                                 1.956697                            1.766591      -0.974965       2.384918                    0.997919       3.757102      10.298392       0.511603       1.167923      -0.734866      -0.006192       0.063094      -0.012786       0.064674      -0.006717       0.001603      -0.001333      -0.012551      -0.020958      -0.007617      -0.005244       0.012860              2.057402       1.662735      -0.023489      -0.035372       3.042701      -0.174013       1.466770          -0.000003
           68              H       1.145094       0.114416       0.920697       0.025643       1.480699 0.11063580E+02  0.11566470E+03                                 1.997205                            1.826903      -0.947429       2.381746                    0.997897       3.823841      10.410861       0.517886       1.131271      -0.744518      -0.063774      -0.007691      -0.020959       0.067569       0.004560       0.007778       0.000182       0.004657      -0.000676      -0.008264      -0.001831       0.010095              2.070811       2.962492       0.119791       0.211007       1.451827       0.043717       1.798114          -0.000004
           69              H       2.635690      18.072310       6.664093       0.022868       1.134924 0.77742056E+01  0.76142570E+02                                 1.815869                            1.638582      -1.079413       2.343126                    0.996769       3.862954      10.973034       0.482862       1.295124      -0.703417      -0.036588      -0.010182       0.046521       0.060055       0.000416      -0.005470      -0.002797      -0.004557      -0.010759      -0.008055       0.002002       0.006052              1.919887       2.220320       0.089160      -0.685136       1.385963      -0.123958       2.153378          -0.000002
           70              H       5.291124      15.538808       2.807761       0.030080       1.304833 0.95764696E+01  0.96217153E+02                                 1.815590                            1.688469      -0.769429       2.479436                    0.999396       3.524925       9.296695       0.546068       1.116380      -0.749721       0.012359      -0.065134       0.009066       0.066914      -0.003715      -0.002347       0.003191      -0.017000      -0.017148      -0.008034      -0.004805       0.012839              1.858678       1.470478      -0.194036       0.122005       2.450439      -0.361581       1.655116          -0.000004
           71              H       6.989022       2.181172       5.884058       0.016155       1.728974 0.13687918E+02  0.15076697E+03                                 2.213812                            2.029083      -0.871924       2.391401                    0.997565       4.092168      11.397582       0.492996       1.127960      -0.745831       0.052586      -0.014859       0.049912       0.074009      -0.000768       0.009295       0.002088       0.004729       0.002272      -0.008658      -0.002085       0.010744              2.313055       2.542303      -0.340628       0.848867       1.946107      -0.344584       2.450754          -0.000007
           72              H       6.495447       2.391843       0.529766       0.020787       1.652348 0.12748901E+02  0.13748549E+03                                 2.120446                            1.942605      -1.056707       2.330074                    0.996973       3.869458      10.546789       0.511675       1.110012      -0.751364       0.040643      -0.001349      -0.056627       0.069716       0.006834      -0.012532      -0.002804       0.004436       0.002152      -0.012188      -0.004178       0.016366              2.199335       2.024492      -0.094315      -0.608328       1.787227       0.297374       2.786285          -0.000005
           73              C       2.727495       3.401793      12.675296       0.570908      19.306127 0.20348162E+03  0.40171142E+04                                 6.535995                            4.988693       0.199575       2.127533                    0.999712      21.873895      60.541869       0.676453       0.458648      -1.023224      -0.021070      -0.060120      -0.000616       0.063708       0.016942      -0.035041       0.019613      -0.001027       0.433478      -0.095540      -0.055732       0.151271              7.360948       9.027033      -1.735981       1.156361       9.250876      -0.896612       3.804935          -0.000011
           74              C       2.828185       0.227561      10.264859       0.571983      19.990126 0.20736966E+03  0.40982559E+04                                 6.612444                            4.980044       0.428540       2.203773                    0.999662      21.708007      59.400202       0.691035       0.448490      -1.032744      -0.065782       0.022955       0.027037       0.074734       0.010346      -0.021551      -0.030541      -0.207592      -0.206145      -0.091567      -0.051842       0.143409              7.541631       8.189413      -0.125670       1.348539       3.707388       0.959884      10.728090          -0.000019
           75              C       1.669271       0.003814      15.155332       0.570086      18.237708 0.19926062E+03  0.39228721E+04                                 6.358758                            4.978057       0.209573       2.140046                    0.999657      21.731499      60.549439       0.667105       0.466369      -1.016456      -0.039728       0.017004      -0.045797       0.062967      -0.057264      -0.008339       0.070477      -0.183675      -0.101384      -0.094687      -0.056975       0.151662              7.051313       9.065167       1.049522       0.180212       4.411747      -1.629527       7.677024          -0.000008
           76              C       9.704672      16.433797      11.661981       0.564537      18.857895 0.20636952E+03  0.40841023E+04                                 6.407211                            5.016134       0.279058       2.154051                    0.999843      21.889309      60.445508       0.676910       0.457219      -1.025127       0.010358       0.062482      -0.009209       0.064001      -0.031810       0.023042       0.003348       0.162865      -0.260687      -0.090320      -0.042761       0.133081              7.085815       4.033779       0.434466      -0.753005       7.146536       0.430721      10.077129          -0.000012
           77              C       8.550693       2.400197      14.277747       0.575164      20.208593 0.21745987E+03  0.43376303E+04                                 6.620214                            5.074097       0.541477       2.237719                    0.999564      21.782627      59.370105       0.691613       0.443986      -1.038071       0.055930      -0.001229      -0.052986       0.077053      -0.001975       0.104909       0.012153       0.136216       0.104142      -0.089548      -0.058599       0.148147              7.467132       5.864022       0.606337      -2.094710      10.949987      -0.822984       5.587385          -0.000027
           78              C       8.885337       2.464307      10.467084       0.581514      19.518148 0.20943290E+03  0.41628305E+04                                 6.576773                            5.055624       0.236626       2.139448                    0.999777      21.957061      60.898891       0.673328       0.457653      -1.024193       0.050589      -0.004846       0.048325       0.070129       0.054607      -0.077682      -0.061117       0.101888      -0.033108      -0.091868      -0.049505       0.141373              7.394965       5.115285      -0.999925       1.154697       9.537144       2.727795       7.532465          -0.000015
           79              C       2.208255      12.482443      14.726404       0.570908      19.306134 0.20348173E+03  0.40171170E+04                                 6.535996                            4.988695       0.199573       2.127533                    0.999712      21.873901      60.541893       0.676453       0.458648      -1.023224       0.021070      -0.060120       0.000616       0.063708      -0.016942      -0.035041      -0.019613      -0.001027       0.433478      -0.095540      -0.055732       0.151271              7.360950       9.027037       1.735977       1.156361       9.250877       0.896612       3.804936          -0.000011
           80              C       2.107565       9.308211      17.136841       0.571983      19.990127 0.20736967E+03  0.40982560E+04                                 6.612445                            4.980044       0.428540       2.203773                    0.999662      21.708008      59.400209       0.691035       0.448490      -1.032744       0.065782       0.022955      -0.027037       0.074734      -0.010346      -0.021551       0.030541      -0.207592      -0.206145      -0.091567      -0.051842       0.143409              7.541632       8.189414       0.125671       1.348540       3.707389      -0.959884      10.728092          -0.000020
           81              C       3.266479       9.084464      12.246368       0.570086      18.237709 0.19926063E+03  0.39228724E+04                                 6.358758                            4.978057       0.209573       2.140046                    0.999657      21.731500      60.549442       0.667105       0.466369      -1.016456       0.039728       0.017004       0.045797       0.062967       0.057264      -0.008339      -0.070477      -0.183675      -0.101384      -0.094687      -0.056975       0.151662              7.051313       9.065168      -1.049522       0.180212       4.411747       1.629527       7.677024          -0.000008
           82              C       5.102578       7.353147      15.739719       0.564537      18.857894 0.20636951E+03  0.40841022E+04                                 6.407212                            5.016135       0.279057       2.154050                    0.999843      21.889310      60.445515       0.676910       0.457219      -1.025127      -0.010358       0.062482       0.009210       0.064001       0.031810       0.023042      -0.003348       0.162865      -0.260687      -0.090320      -0.042760       0.133081              7.085815       4.033779      -0.434466      -0.753002       7.146536      -0.430721      10.077131          -0.000012
           83              C       6.256557      11.480847      13.123953       0.575164      20.208597 0.21745991E+03  0.43376313E+04                                 6.620215                            5.074097       0.541476       2.237719                    0.999564      21.782630      59.370116       0.691613       0.443986      -1.038071      -0.055930      -0.001229       0.052986       0.077053       0.001975       0.104909      -0.012153       0.136216       0.104142      -0.089548      -0.058599       0.148147              7.467132       5.864023      -0.606337      -2.094710      10.949988       0.822984       5.587386          -0.000028
           84              C       5.921913      11.544957      16.934616       0.581514      19.518148 0.20943292E+03  0.41628308E+04                                 6.576772                            5.055624       0.236627       2.139448                    0.999777      21.957061      60.898886       0.673328       0.457652      -1.024193      -0.050589      -0.004846      -0.048325       0.070129      -0.054607      -0.077682       0.061117       0.101888      -0.033108      -0.091868      -0.049504       0.141373              7.394964       5.115285       0.999925       1.154697       9.537143      -2.727794       7.532464          -0.000016
           85              C       7.144005       5.678857      12.675296       0.570908      19.306124 0.20348159E+03  0.40171133E+04                                 6.535994                            4.988693       0.199576       2.127533                    0.999712      21.873892      60.541859       0.676453       0.458648      -1.023224       0.021070       0.060120      -0.000616       0.063708       0.016942       0.035041      -0.019613      -0.001027       0.433478      -0.095540      -0.055732       0.151271              7.360947       9.027032      -1.735980      -1.156361       9.250875       0.896612       3.804935          -0.000011
           86              C       7.043315       8.853089      10.264859       0.571983      19.990126 0.20736966E+03  0.40982559E+04                                 6.612445                            4.980044       0.428540       2.203773                    0.999662      21.708007      59.400204       0.691035       0.448490      -1.032744       0.065782      -0.022955       0.027037       0.074734       0.010346       0.021551       0.030541      -0.207592      -0.206145      -0.091567      -0.051842       0.143409              7.541631       8.189413      -0.125670      -1.348539       3.707388      -0.959884      10.728091          -0.000020
           87              C       8.202229       9.076836      15.155332       0.570086      18.237711 0.19926064E+03  0.39228728E+04                                 6.358760                            4.978058       0.209572       2.140045                    0.999657      21.731503      60.549461       0.667104       0.466369      -1.016456       0.039728      -0.017004      -0.045797       0.062967      -0.057264       0.008339      -0.070477      -0.183675      -0.101384      -0.094687      -0.056975       0.151662              7.051315       9.065170       1.049522      -0.180212       4.411748       1.629527       7.677026          -0.000008
           88              C       0.166828      10.808153      11.661981       0.564537      18.857900 0.20636959E+03  0.40841039E+04                                 6.407212                            5.016135       0.279058       2.154050                    0.999843      21.889314      60.445524       0.676910       0.457219      -1.025127      -0.010358      -0.062482      -0.009209       0.064001      -0.031810      -0.023042      -0.003348       0.162865      -0.260687      -0.090320      -0.042760       0.133081              7.085816       4.033779       0.434466       0.753005       7.146537      -0.430720      10.077130          -0.000011
           89              C       1.320807       6.680453      14.277747       0.575164      20.208596 0.21745989E+03  0.43376309E+04                                 6.620215                            5.074097       0.541476       2.237719                    0.999564      21.782629      59.370113       0.691613       0.443986      -1.038071      -0.055930       0.001229      -0.052986       0.077053      -0.001975      -0.104909      -0.012153       0.136216       0.104142      -0.089548      -0.058599       0.148147              7.467132       5.864022       0.606337       2.094710      10.949989       0.822984       5.587386          -0.000027
           90              C       0.986163       6.616343      10.467084       0.581514      19.518151 0.20943296E+03  0.41628318E+04                                 6.576773                            5.055624       0.236626       2.139447                    0.999777      21.957064      60.898897       0.673328       0.457652      -1.024193      -0.050589       0.004846       0.048325       0.070129       0.054607       0.077682       0.061117       0.101888      -0.033108      -0.091868      -0.049504       0.141373              7.394965       5.115285      -0.999925      -1.154697       9.537144      -2.727795       7.532465          -0.000015
           91              C       7.663245      14.759507      14.726404       0.570908      19.306124 0.20348161E+03  0.40171139E+04                                 6.535994                            4.988693       0.199575       2.127533                    0.999712      21.873893      60.541862       0.676453       0.458648      -1.023224      -0.021070       0.060120       0.000616       0.063708      -0.016941       0.035041       0.019613      -0.001027       0.433478      -0.095540      -0.055732       0.151271              7.360947       9.027033       1.735976      -1.156361       9.250874      -0.896612       3.804934          -0.000011
           92              C       7.763935      17.933739      17.136841       0.571983      19.990127 0.20736968E+03  0.40982563E+04                                 6.612444                            4.980044       0.428540       2.203774                    0.999662      21.708008      59.400204       0.691035       0.448490      -1.032744      -0.065782      -0.022955      -0.027037       0.074734      -0.010346       0.021551      -0.030541      -0.207592      -0.206145      -0.091567      -0.051842       0.143409              7.541631       8.189413       0.125671      -1.348540       3.707388       0.959884      10.728091          -0.000019
           93              C       6.605021      -0.003814      12.246368       0.570086      18.237712 0.19926066E+03  0.39228734E+04                                 6.358760                            4.978058       0.209572       2.140045                    0.999657      21.731504      60.549465       0.667104       0.466369      -1.016456      -0.039728      -0.017004       0.045797       0.062967       0.057264       0.008339       0.070477      -0.183675      -0.101384      -0.094687      -0.056975       0.151662              7.051315       9.065171      -1.049522      -0.180212       4.411748      -1.629528       7.677027          -0.000008
           94              C       4.768922       1.727503      15.739719       0.564537      18.857897 0.20636954E+03  0.40841028E+04                                 6.407212                            5.016134       0.279058       2.154050                    0.999843      21.889312      60.445518       0.676910       0.457219      -1.025127       0.010358      -0.062482       0.009209       0.064001       0.031810      -0.023042       0.003348       0.162865      -0.260687      -0.090320      -0.042760       0.133081              7.085815       4.033779      -0.434466       0.753002       7.146536       0.430721      10.077131          -0.000012
           95              C       3.614943      15.761103      13.123953       0.575164      20.208601 0.21745995E+03  0.43376325E+04                                 6.620216                            5.074098       0.541476       2.237718                    0.999564      21.782633      59.370127       0.691613       0.443986      -1.038071       0.055930       0.001229       0.052986       0.077053       0.001975      -0.104909       0.012153       0.136216       0.104142      -0.089548      -0.058599       0.148147              7.467133       5.864023      -0.606337       2.094711      10.949990      -0.822984       5.587387          -0.000028
           96              C       3.949587      15.696993      16.934616       0.581514      19.518145 0.20943288E+03  0.41628299E+04                                 6.576772                            5.055623       0.236627       2.139448                    0.999777      21.957059      60.898878       0.673328       0.457652      -1.024193       0.050589       0.004846      -0.048325       0.070129      -0.054607       0.077682      -0.061117       0.101888      -0.033108      -0.091868      -0.049505       0.141373              7.394963       5.115284       0.999925      -1.154697       9.537142       2.727794       7.532463          -0.000015
           97              C       7.144005      14.759507       5.592504       0.570908      19.306120 0.20348154E+03  0.40171122E+04                                 6.535993                            4.988692       0.199576       2.127534                    0.999712      21.873888      60.541842       0.676453       0.458648      -1.023224       0.021070       0.060120       0.000616       0.063708       0.016942      -0.035041       0.019613      -0.001027       0.433478      -0.095540      -0.055732       0.151271              7.360946       9.027030      -1.735980       1.156361       9.250873      -0.896612       3.804934          -0.000011
           98              C       7.043315      17.933739       8.002941       0.571983      19.990127 0.20736967E+03  0.40982561E+04                                 6.612444                            4.980044       0.428540       2.203773                    0.999662      21.708008      59.400204       0.691035       0.448490      -1.032744       0.065782      -0.022955      -0.027037       0.074734       0.010346      -0.021551      -0.030541      -0.207592      -0.206145      -0.091567      -0.051842       0.143409              7.541630       8.189413      -0.125670       1.348539       3.707388       0.959883      10.728090          -0.000020
           99              C       8.202229      -0.003814       3.112468       0.570086      18.237711 0.19926065E+03  0.39228731E+04                                 6.358760                            4.978058       0.209572       2.140045                    0.999657      21.731503      60.549461       0.667104       0.466369      -1.016456       0.039728      -0.017004       0.045797       0.062967      -0.057264      -0.008339       0.070477      -0.183675      -0.101384      -0.094687      -0.056975       0.151662              7.051315       9.065170       1.049522       0.180212       4.411748      -1.629527       7.677027          -0.000008
          100              C       0.166828       1.727503       6.605819       0.564537      18.857894 0.20636951E+03  0.40841020E+04                                 6.407211                            5.016134       0.279059       2.154051                    0.999843      21.889308      60.445503       0.676910       0.457219      -1.025127      -0.010358      -0.062482       0.009209       0.064001      -0.031810       0.023042       0.003348       0.162865      -0.260687      -0.090320      -0.042761       0.133081              7.085814       4.033779       0.434466      -0.753005       7.146535       0.430721      10.077129          -0.000011
          101              C       1.320807      15.761103       3.990053       0.575164      20.208594 0.21745988E+03  0.43376306E+04                                 6.620214                            5.074097       0.541477       2.237719                    0.999564      21.782628      59.370106       0.691613       0.443986      -1.038071      -0.055930       0.001229       0.052986       0.077053      -0.001975       0.104909       0.012153       0.136216       0.104142      -0.089548      -0.058599       0.148147              7.467131       5.864022       0.606337      -2.094710      10.949987      -0.822984       5.587385          -0.000028
          102              C       0.986163      15.696993       7.800716       0.581514      19.518143 0.20943285E+03  0.41628292E+04                                 6.576772                            5.055623       0.236627       2.139448                    0.999777      21.957057      60.898874       0.673328       0.457652      -1.024193      -0.050589       0.004846      -0.048325       0.070129       0.054606      -0.077682      -0.061117       0.101888      -0.033108      -0.091868      -0.049505       0.141373              7.394963       5.115284      -0.999925       1.154697       9.537142       2.727794       7.532464          -0.000016
          103              C       7.663245       5.678857       3.541396       0.570908      19.306129 0.20348167E+03  0.40171154E+04                                 6.535996                            4.988694       0.199574       2.127533                    0.999712      21.873897      60.541881       0.676453       0.458648      -1.023224      -0.021070       0.060120      -0.000616       0.063708      -0.016942      -0.035041      -0.019613      -0.001027       0.433478      -0.095540      -0.055732       0.151271              7.360949       9.027035       1.735977       1.156361       9.250876       0.896612       3.804935          -0.000011
          104              C       7.763935       8.853089       1.130959       0.571983      19.990127 0.20736966E+03  0.40982558E+04                                 6.612445                            4.980044       0.428539       2.203773                    0.999662      21.708008      59.400210       0.691035       0.448490      -1.032744      -0.065782      -0.022954       0.027037       0.074734      -0.010346      -0.021551       0.030541      -0.207592      -0.206145      -0.091567      -0.051842       0.143409              7.541632       8.189414       0.125671       1.348539       3.707389      -0.959884      10.728092          -0.000020
          105              C       6.605021       9.076836       6.021432       0.570086      18.237709 0.19926062E+03  0.39228723E+04                                 6.358759                            4.978057       0.209572       2.140045                    0.999657      21.731501      60.549452       0.667104       0.466369      -1.016456      -0.039728      -0.017004      -0.045797       0.062967       0.057264      -0.008339      -0.070477      -0.183675      -0.101384      -0.094687      -0.056975       0.151662              7.051314       9.065169      -1.049522       0.180212       4.411748       1.629527       7.677026          -0.000009
          106              C       4.768922      10.808153       2.528081       0.564537      18.857891 0.20636946E+03  0.40841010E+04                                 6.407211                            5.016134       0.279058       2.154051                    0.999843      21.889307      60.445502       0.676910       0.457219      -1.025127       0.010358      -0.062482      -0.009210       0.064001       0.031810       0.023042      -0.003348       0.162865      -0.260687      -0.090320      -0.042761       0.133081              7.085814       4.033778      -0.434466      -0.753002       7.146535      -0.430721      10.077129          -0.000012
          107              C       3.614943       6.680453       5.143847       0.575164      20.208591 0.21745984E+03  0.43376295E+04                                 6.620213                            5.074096       0.541477       2.237719                    0.999564      21.782626      59.370099       0.691613       0.443986      -1.038071       0.055930       0.001229      -0.052986       0.077053       0.001975       0.104909      -0.012153       0.136216       0.104142      -0.089548      -0.058599       0.148147              7.467130       5.864021      -0.606337      -2.094710      10.949985       0.822984       5.587385          -0.000029
          108              C       3.949587       6.616343       1.333184       0.581514      19.518145 0.20943289E+03  0.41628301E+04                                 6.576772                            5.055623       0.236627       2.139448                    0.999777      21.957059      60.898879       0.673328       0.457652      -1.024193       0.050589       0.004846       0.048325       0.070129      -0.054606      -0.077682       0.061117       0.101888      -0.033108      -0.091868      -0.049504       0.141373              7.394963       5.115285       0.999925       1.154697       9.537142      -2.727794       7.532463          -0.000015
          109              C       2.727495      12.482443       5.592504       0.570908      19.306119 0.20348153E+03  0.40171117E+04                                 6.535993                            4.988692       0.199576       2.127534                    0.999712      21.873887      60.541838       0.676453       0.458648      -1.023224      -0.021070      -0.060120       0.000616       0.063708       0.016942       0.035041      -0.019613      -0.001027       0.433478      -0.095540      -0.055732       0.151271              7.360946       9.027031      -1.735980      -1.156361       9.250873       0.896612       3.804934          -0.000011
          110              C       2.828185       9.308211       8.002941       0.571984      19.990119 0.20736958E+03  0.40982539E+04                                 6.612443                            4.980043       0.428541       2.203774                    0.999662      21.708001      59.400180       0.691035       0.448490      -1.032744      -0.065782       0.022955      -0.027037       0.074734       0.010346       0.021551       0.030541      -0.207592      -0.206145      -0.091567      -0.051842       0.143409              7.541629       8.189411      -0.125670      -1.348539       3.707387      -0.959883      10.728088          -0.000019
          111              C       1.669271       9.084464       3.112468       0.570086      18.237711 0.19926066E+03  0.39228732E+04                                 6.358759                            4.978058       0.209573       2.140045                    0.999657      21.731503      60.549457       0.667104       0.466369      -1.016456      -0.039728       0.017004       0.045797       0.062967      -0.057264       0.008339      -0.070477      -0.183675      -0.101384      -0.094687      -0.056975       0.151662              7.051314       9.065169       1.049522      -0.180212       4.411748       1.629527       7.677026          -0.000009
          112              C       9.704672       7.353147       6.605819       0.564537      18.857895 0.20636952E+03  0.40841023E+04                                 6.407211                            5.016134       0.279058       2.154051                    0.999843      21.889310      60.445513       0.676910       0.457219      -1.025127       0.010358       0.062482       0.009209       0.064001      -0.031810      -0.023042      -0.003348       0.162865      -0.260687      -0.090320      -0.042761       0.133081              7.085815       4.033779       0.434466       0.753005       7.146536      -0.430721      10.077129          -0.000012
          113              C       8.550693      11.480847       3.990053       0.575164      20.208593 0.21745986E+03  0.43376302E+04                                 6.620214                            5.074097       0.541477       2.237719                    0.999564      21.782627      59.370106       0.691613       0.443986      -1.038071       0.055930      -0.001229       0.052986       0.077053      -0.001975      -0.104909      -0.012153       0.136216       0.104142      -0.089548      -0.058599       0.148147              7.467132       5.864022       0.606337       2.094710      10.949988       0.822984       5.587386          -0.000028
          114              C       8.885337      11.544957       7.800716       0.581514      19.518151 0.20943294E+03  0.41628315E+04                                 6.576774                            5.055624       0.236626       2.139447                    0.999777      21.957064      60.898900       0.673328       0.457652      -1.024193       0.050589      -0.004846      -0.048325       0.070129       0.054606       0.077682       0.061117       0.101888      -0.033108      -0.091868      -0.049504       0.141373              7.394965       5.115286      -0.999925      -1.154697       9.537144      -2.727795       7.532466          -0.000016
          115              C       2.208255       3.401793       3.541396       0.570908      19.306117 0.20348153E+03  0.40171117E+04                                 6.535992                            4.988692       0.199577       2.127534                    0.999712      21.873886      60.541834       0.676453       0.458648      -1.023224       0.021070      -0.060120      -0.000616       0.063708      -0.016941       0.035041       0.019613      -0.001027       0.433478      -0.095540      -0.055732       0.151271              7.360945       9.027030       1.735975      -1.156360       9.250870      -0.896611       3.804933          -0.000011
          116              C       2.107565       0.227561       1.130959       0.571983      19.990123 0.20736962E+03  0.40982549E+04                                 6.612444                            4.980044       0.428540       2.203774                    0.999662      21.708004      59.400193       0.691035       0.448490      -1.032744       0.065782       0.022955       0.027037       0.074734      -0.010346       0.021551      -0.030541      -0.207592      -0.206145      -0.091567      -0.051842       0.143409              7.541630       8.189412       0.125671      -1.348539       3.707388       0.959883      10.728090          -0.000019
          117              C       3.266479       0.003814       6.021432       0.570086      18.237708 0.19926060E+03  0.39228719E+04                                 6.358759                            4.978057       0.209573       2.140045                    0.999657      21.731499      60.549443       0.667104       0.466369      -1.016456       0.039728       0.017004      -0.045797       0.062967       0.057264       0.008339       0.070477      -0.183675      -0.101384      -0.094687      -0.056975       0.151662              7.051314       9.065168      -1.049522      -0.180212       4.411747      -1.629527       7.677025          -0.000008
          118              C       5.102578      16.433797       2.528081       0.564537      18.857897 0.20636954E+03  0.40841029E+04                                 6.407212                            5.016135       0.279057       2.154050                    0.999843      21.889313      60.445526       0.676910       0.457219      -1.025127      -0.010358       0.062482      -0.009209       0.064001       0.031810      -0.023042       0.003348       0.162865      -0.260687      -0.090320      -0.042760       0.133081              7.085816       4.033779      -0.434466       0.753002       7.146537       0.430721      10.077131          -0.000012
          119              C       6.256557       2.400197       5.143847       0.575164      20.208604 0.21746000E+03  0.43376337E+04                                 6.620217                            5.074099       0.541475       2.237718                    0.999564      21.782636      59.370141       0.691613       0.443986      -1.038071      -0.055930      -0.001230      -0.052986       0.077053       0.001975      -0.104909       0.012153       0.136216       0.104142      -0.089548      -0.058599       0.148147              7.467135       5.864024      -0.606338       2.094711      10.949992      -0.822984       5.587388          -0.000028
          120              C       5.921913       2.464307       1.333184       0.581514      19.518149 0.20943293E+03  0.41628312E+04                                 6.576773                            5.055624       0.236626       2.139448                    0.999777      21.957063      60.898897       0.673328       0.457652      -1.024193      -0.050589      -0.004846       0.048325       0.070129      -0.054607       0.077682      -0.061117       0.101888      -0.033108      -0.091868      -0.049505       0.141373              7.394965       5.115285       0.999925      -1.154697       9.537144       2.727795       7.532465          -0.000015
          121              O       1.508464       3.047829      12.549431      -0.688849      44.184151 0.73049510E+03  0.18963345E+05                                 9.976910                            8.431113      -0.235972       1.947241                    0.994274      30.039067      82.107730       0.646584       0.364908      -1.134120       0.097862       0.023510       0.006549       0.100859       0.034692      -0.008727       0.012574       0.133017       0.232849      -0.114883       0.035513       0.079370             10.981806      15.144862       0.561441       1.551905      11.865407       0.073246       5.935150           0.000005
          122              O       3.687005       2.653003      12.884462      -0.580923      35.151375 0.48952885E+03  0.11465227E+05                                 8.447190                            6.769809       0.464773       2.199083                    0.998736      27.177542      69.908803       0.744896       0.351080      -1.148384      -0.042228       0.063238      -0.019204       0.078429      -0.081951      -0.000292       0.000061       0.047032       0.216585      -0.121356       0.049158       0.072198              9.588202      11.398543      -4.823700       1.915534      11.663753      -1.779798       5.702311           0.000007
          123              O       2.525623       0.406813      11.490446      -0.689327      49.886781 0.77807430E+03  0.20528559E+05                                10.877423                            8.742728      -0.302140       1.926642                    0.994062      30.278927      83.555451       0.630180       0.368387      -1.130941       0.004635      -0.019892      -0.099033       0.101117       0.016302      -0.029281      -0.018256      -0.152028       0.130075      -0.104519       0.031015       0.073504             12.507998      10.455830      -0.989973       0.108345       6.963986       1.878709      20.104180           0.000006
          124              O       2.036490       0.145654       9.322241      -0.574479      37.615628 0.52587296E+03  0.12542991E+05                                 8.903086                            7.073235       0.422130       2.189234                    0.997740      27.323994      71.003883       0.719779       0.356769      -1.143409       0.059793       0.019038       0.033273       0.071026       0.015268       0.064995      -0.008370      -0.145641      -0.013053      -0.112074       0.035445       0.076630             10.228326      11.086167       0.804798       5.054257       5.434879       1.346027      14.163932           0.000015
          125              O       1.975682       0.568994      14.062004      -0.681004      44.115534 0.71956152E+03  0.18624830E+05                                 9.966767                            8.380587      -0.153935       1.971296                    0.996548      29.956067      81.985133       0.646501       0.366026      -1.132303      -0.038656      -0.027240       0.097445       0.108314      -0.010286      -0.047764       0.008838      -0.160780       0.112428      -0.114464       0.044795       0.069669             10.978814      10.718947       0.514576      -1.517233       7.910051      -3.935562      14.307444           0.000002
          126              O       0.567611      17.687653      15.456568      -0.580093      34.852907 0.50244840E+03  0.11848743E+05                                 8.431621                            6.881234       0.472289       2.207055                    0.997884      27.192026      70.264417       0.734942       0.353405      -1.146099       0.077772       0.017564       0.002538       0.079772       0.018758      -0.059804       0.046956      -0.023522      -0.254580      -0.124540       0.055965       0.068575              9.474827      15.802458       2.604630      -0.905668       5.871891      -0.723439       6.750131           0.000007
          127              O      -0.029614      16.584899      10.446441      -0.576365      36.645536 0.51501000E+03  0.12225225E+05                                 8.737467                            6.987021       0.351472       2.163574                    0.997499      27.357983      71.022180       0.725881       0.355467      -1.143961      -0.009210      -0.032157       0.065081       0.073174      -0.028388      -0.002126      -0.003699       0.171297       0.123392      -0.110901       0.041156       0.069745              9.945338       5.617193       0.002904      -1.340300       6.468874      -1.033534      17.749948           0.000011
          128              O       9.818194      17.342952      12.541575      -0.691399      48.443418 0.79229034E+03  0.21049849E+05                                10.691123                            8.874466      -0.406919       1.887827                    0.994764      30.703207      85.703528       0.618458       0.372762      -1.124856       0.008284      -0.068656      -0.073757       0.101105      -0.033755       0.040415       0.066980       0.047563      -0.050033      -0.103379       0.047457       0.055922             11.890124       8.779372       0.756583      -1.494778      12.164580       4.534601      14.726421           0.000004
          129              O       9.065393       1.370815      13.748346      -0.689008      46.652696 0.77779248E+03  0.20530420E+05                                10.369309                            8.750749      -0.310685       1.920635                    0.994840      30.370471      83.975988       0.628513       0.369197      -1.129707      -0.036416       0.085946       0.019574       0.095373      -0.034640       0.077455       0.054703       0.008726      -0.003784      -0.112843       0.030698       0.082146             11.433067       9.759194      -2.263443      -2.565068      16.273569       1.943485       8.266438           0.000011
          130              O       8.811301       3.575415      14.021450      -0.572649      34.960991 0.47535671E+03  0.11063315E+05                                 8.451458                            6.684650       0.335247       2.155909                    0.998292      27.180250      69.932464       0.746572       0.352508      -1.146028      -0.009130      -0.048297       0.037302       0.061704       0.015781       0.101118      -0.021968      -0.033546      -0.094290      -0.123161       0.037040       0.086121              9.754814       6.312886       2.325319      -1.226048      16.534670      -3.055703       6.416886           0.000022
          131              O       9.613854       1.437830      10.673693      -0.699385      45.868119 0.78025515E+03  0.20637924E+05                                10.317945                            8.791888      -0.337207       1.912086                    0.994100      30.621613      85.110389       0.623330       0.371500      -1.126518      -0.044802       0.080850      -0.018994       0.094365      -0.005517      -0.052645      -0.052062       0.004110      -0.200116      -0.107280       0.038738       0.068542             11.366285       9.063705      -3.628096       1.253410      13.847706       1.059865      11.187445           0.000006
          132              O       8.847825       3.484427      11.148838      -0.581267      37.132894 0.50449838E+03  0.11910890E+05                                 8.822974                            6.900584       0.436617       2.192116                    0.998268      27.253250      70.496103       0.732957       0.353951      -1.145494      -0.016375      -0.053284      -0.052174       0.076351       0.032974      -0.090560       0.016016      -0.029643      -0.039149      -0.110348       0.027611       0.082737             10.215572       5.825715      -0.019416       0.299419      15.343235       5.931586       9.477766           0.000012
          133              O       3.427286      12.128479      14.852269      -0.688849      44.184161 0.73049521E+03  0.18963348E+05                                 9.976912                            8.431114      -0.235973       1.947241                    0.994274      30.039068      82.107738       0.646584       0.364908      -1.134120      -0.097862       0.023509      -0.006549       0.100859      -0.034692      -0.008727      -0.012574       0.133017       0.232850      -0.114883       0.035513       0.079370             10.981808      15.144866      -0.561440       1.551906      11.865408      -0.073246       5.935151           0.000005
          134              O       1.248745      11.733653      14.517238      -0.580922      35.151377 0.48952893E+03  0.11465229E+05                                 8.447189                            6.769809       0.464776       2.199084                    0.998736      27.177549      69.908817       0.744897       0.351080      -1.148384       0.042228       0.063238       0.019204       0.078429       0.081951      -0.000292      -0.000061       0.047032       0.216585      -0.121356       0.049158       0.072198              9.588201      11.398540       4.823699       1.915534      11.663752       1.779798       5.702310           0.000008
          135              O       2.410127       9.487463      15.911254      -0.689327      49.886766 0.77807397E+03  0.20528548E+05                                10.877420                            8.742725      -0.302138       1.926643                    0.994062      30.278922      83.555423       0.630180       0.368387      -1.130942      -0.004634      -0.019892       0.099033       0.101117      -0.016302      -0.029281       0.018256      -0.152028       0.130075      -0.104519       0.031015       0.073504             12.507995      10.455826       0.989972       0.108344       6.963983      -1.878709      20.104175           0.000006
          136              O       2.899260       9.226304      18.079459      -0.574479      37.615641 0.52587314E+03  0.12542997E+05                                 8.903090                            7.073238       0.422127       2.189233                    0.997740      27.323993      71.003894       0.719779       0.356769      -1.143409      -0.059793       0.019038      -0.033273       0.071026      -0.015268       0.064995       0.008370      -0.145641      -0.013053      -0.112074       0.035445       0.076630             10.228331      11.086173      -0.804798       5.054261       5.434881      -1.346028      14.163939           0.000016
          137              O       2.960068       9.649644      13.339696      -0.681004      44.115538 0.71956159E+03  0.18624833E+05                                 9.966769                            8.380589      -0.153937       1.971295                    0.996547      29.956066      81.985140       0.646501       0.366026      -1.132303       0.038656      -0.027240      -0.097445       0.108314       0.010286      -0.047764      -0.008838      -0.160781       0.112428      -0.114464       0.044795       0.069669             10.978816      10.718950      -0.514576      -1.517233       7.910053       3.935563      14.307446           0.000002
          138              O       4.368139       8.607003      11.945132      -0.580093      34.852910 0.50244845E+03  0.11848744E+05                                 8.431621                            6.881234       0.472291       2.207056                    0.997884      27.192030      70.264425       0.734942       0.353405      -1.146099      -0.077772       0.017564      -0.002538       0.079772      -0.018758      -0.059804      -0.046956      -0.023522      -0.254580      -0.124540       0.055965       0.068575              9.474827      15.802458      -2.604630      -0.905668       5.871891       0.723439       6.750131           0.000007
          139              O       4.965365       7.504249      16.955259      -0.576365      36.645535 0.51500995E+03  0.12225224E+05                                 8.737466                            6.987020       0.351474       2.163574                    0.997499      27.357985      71.022181       0.725881       0.355467      -1.143961       0.009210      -0.032157      -0.065081       0.073174       0.028388      -0.002126       0.003700       0.171297       0.123392      -0.110901       0.041156       0.069745              9.945337       5.617191      -0.002903      -1.340296       6.468873       1.033534      17.749946           0.000010
          140              O       4.989056       8.262302      14.860125      -0.691400      48.443436 0.79229070E+03  0.21049861E+05                                10.691127                            8.874469      -0.406920       1.887827                    0.994764      30.703213      85.703555       0.618458       0.372762      -1.124856      -0.008284      -0.068656       0.073757       0.101105       0.033755       0.040415      -0.066980       0.047563      -0.050033      -0.103379       0.047457       0.055922             11.890128       8.779375      -0.756584      -1.494778      12.164583      -4.534603      14.726426           0.000004
          141              O       5.741857      10.451465      13.653354      -0.689009      46.652703 0.77779262E+03  0.20530425E+05                                10.369311                            8.750750      -0.310686       1.920634                    0.994840      30.370473      83.976001       0.628513       0.369197      -1.129706       0.036416       0.085946      -0.019574       0.095373       0.034640       0.077456      -0.054703       0.008726      -0.003784      -0.112843       0.030698       0.082146             11.433069       9.759196       2.263444      -2.565068      16.273572      -1.943486       8.266440           0.000011
          142              O       5.995949      12.656065      13.380250      -0.572648      34.961001 0.47535688E+03  0.11063320E+05                                 8.451458                            6.684651       0.335248       2.155909                    0.998292      27.180258      69.932485       0.746572       0.352508      -1.146028       0.009130      -0.048297      -0.037302       0.061704      -0.015781       0.101118       0.021969      -0.033546      -0.094290      -0.123162       0.037040       0.086121              9.754815       6.312887      -2.325320      -1.226049      16.534672       3.055704       6.416887           0.000022
          143              O       5.193396      10.518480      16.728007      -0.699385      45.868119 0.78025519E+03  0.20637926E+05                                10.317945                            8.791889      -0.337207       1.912086                    0.994100      30.621613      85.110392       0.623330       0.371500      -1.126518       0.044803       0.080850       0.018994       0.094365       0.005517      -0.052645       0.052062       0.004110      -0.200116      -0.107280       0.038738       0.068542             11.366286       9.063705       3.628096       1.253410      13.847706      -1.059866      11.187446           0.000006
          144              O       5.959425      12.565077      16.252862      -0.581266      37.132882 0.50449822E+03  0.11910885E+05                                 8.822971                            6.900582       0.436618       2.192117                    0.998268      27.253249      70.496093       0.732957       0.353951      -1.145494       0.016375      -0.053284       0.052174       0.076351      -0.032974      -0.090560      -0.016016      -0.029643      -0.039150      -0.110349       0.027611       0.082737             10.215568       5.825714       0.019416       0.299419      15.343229      -5.931583       9.477762           0.000013
          145              O       8.363036       6.032821      12.549431      -0.688849      44.184140 0.73049488E+03  0.18963337E+05                                 9.976907                            8.431111      -0.235971       1.947242                    0.994274      30.039064      82.107712       0.646584       0.364908      -1.134120      -0.097862      -0.023510       0.006549       0.100859       0.034692       0.008727      -0.012574       0.133017       0.232850      -0.114883       0.035513       0.079370             10.981803      15.144858       0.561441      -1.551905      11.865403      -0.073246       5.935148           0.000005
          146              O       6.184495       6.427647      12.884462      -0.580923      35.151368 0.48952874E+03  0.11465223E+05                                 8.447189                            6.769809       0.464774       2.199083                    0.998736      27.177539      69.908793       0.744896       0.351080      -1.148384       0.042228      -0.063238      -0.019204       0.078429      -0.081951       0.000292      -0.000061       0.047032       0.216585      -0.121356       0.049158       0.072198              9.588201      11.398541      -4.823699      -1.915534      11.663751       1.779798       5.702310           0.000007
          147              O       7.345877       8.673837      11.490446      -0.689327      49.886780 0.77807428E+03  0.20528559E+05                                10.877424                            8.742728      -0.302141       1.926642                    0.994062      30.278926      83.555451       0.630180       0.368387      -1.130941      -0.004634       0.019892      -0.099033       0.101117       0.016302       0.029281       0.018256      -0.152028       0.130075      -0.104519       0.031015       0.073504             12.507999      10.455830      -0.989973      -0.108344       6.963986      -1.878709      20.104181           0.000006
          148              O       7.835010       8.934996       9.322241      -0.574479      37.615626 0.52587294E+03  0.12542990E+05                                 8.903085                            7.073235       0.422130       2.189234                    0.997740      27.323994      71.003881       0.719779       0.356769      -1.143409      -0.059793      -0.019038       0.033273       0.071026       0.015268      -0.064995       0.008370      -0.145641      -0.013053      -0.112074       0.035445       0.076630             10.228325      11.086166       0.804798      -5.054257       5.434879      -1.346027      14.163931           0.000016
          149              O       7.895818       8.511656      14.062004      -0.681004      44.115537 0.71956155E+03  0.18624831E+05                                 9.966767                            8.380588      -0.153935       1.971296                    0.996548      29.956067      81.985136       0.646501       0.366026      -1.132303       0.038656       0.027240       0.097445       0.108314      -0.010286       0.047764      -0.008838      -0.160780       0.112428      -0.114464       0.044795       0.069669             10.978815      10.718948       0.514576       1.517233       7.910052       3.935563      14.307446           0.000002
          150              O       9.303889       9.554297      15.456568      -0.580093      34.852940 0.50244898E+03  0.11848760E+05                                 8.431627                            6.881239       0.472288       2.207055                    0.997884      27.192039      70.264466       0.734941       0.353405      -1.146099      -0.077772      -0.017564       0.002538       0.079772       0.018758       0.059804      -0.046956      -0.023522      -0.254580      -0.124540       0.055965       0.068575              9.474834      15.802470       2.604632       0.905669       5.871895       0.723440       6.750136           0.000007
          151              O       0.029614      10.657051      10.446441      -0.576365      36.645531 0.51500988E+03  0.12225221E+05                                 8.737465                            6.987019       0.351475       2.163575                    0.997499      27.357983      71.022172       0.725881       0.355467      -1.143961       0.009210       0.032157       0.065081       0.073174      -0.028388       0.002126       0.003700       0.171297       0.123393      -0.110901       0.041156       0.069745              9.945336       5.617192       0.002904       1.340300       6.468872       1.033534      17.749945           0.000010
          152              O       0.053306       9.898998      12.541575      -0.691400      48.443432 0.79229062E+03  0.21049859E+05                                10.691127                            8.874469      -0.406921       1.887827                    0.994764      30.703211      85.703552       0.618458       0.372762      -1.124856      -0.008284       0.068656      -0.073757       0.101105      -0.033755      -0.040415      -0.066980       0.047563      -0.050033      -0.103379       0.047457       0.055922             11.890128       8.779375       0.756583       1.494779      12.164583      -4.534603      14.726426           0.000004
          153              O       0.806107       7.709835      13.748346      -0.689008      46.652696 0.77779246E+03  0.20530419E+05                                10.369309                            8.750748      -0.310685       1.920635                    0.994840      30.370471      83.975984       0.628513       0.369197      -1.129707       0.036416      -0.085946       0.019574       0.095373      -0.034640      -0.077456      -0.054703       0.008726      -0.003784      -0.112843       0.030698       0.082146             11.433066       9.759192      -2.263444       2.565067      16.273569      -1.943485       8.266438           0.000010
          154              O       1.060199       5.505235      14.021450      -0.572649      34.961002 0.47535687E+03  0.11063319E+05                                 8.451460                            6.684652       0.335247       2.155909                    0.998292      27.180253      69.932477       0.746571       0.352508      -1.146028       0.009130       0.048297       0.037302       0.061704       0.015781      -0.101119       0.021969      -0.033546      -0.094290      -0.123162       0.037040       0.086121              9.754817       6.312887       2.325320       1.226049      16.534675       3.055705       6.416888           0.000022
          155              O       0.257646       7.642820      10.673693      -0.699385      45.868126 0.78025530E+03  0.20637929E+05                                10.317947                            8.791890      -0.337208       1.912086                    0.994100      30.621615      85.110402       0.623329       0.371500      -1.126518       0.044802      -0.080850      -0.018994       0.094365      -0.005517       0.052645       0.052062       0.004110      -0.200116      -0.107280       0.038738       0.068542             11.366287       9.063706      -3.628097      -1.253410      13.847709      -1.059866      11.187448           0.000006
          156              O       1.023675       5.596223      11.148838      -0.581266      37.132893 0.50449836E+03  0.11910890E+05                                 8.822973                            6.900583       0.436618       2.192117                    0.998268      27.253252      70.496105       0.732957       0.353951      -1.145494       0.016375       0.053284      -0.052174       0.076351       0.032974       0.090560      -0.016016      -0.029643      -0.039149      -0.110348       0.027611       0.082737             10.215571       5.825715      -0.019416      -0.299419      15.343234      -5.931585       9.477765           0.000013
          157              O       6.444214      15.113471      14.852269      -0.688848      44.184143 0.73049487E+03  0.18963337E+05                                 9.976907                            8.431110      -0.235970       1.947242                    0.994274      30.039065      82.107710       0.646584       0.364908      -1.134120       0.097862      -0.023510      -0.006549       0.100859      -0.034692       0.008727       0.012574       0.133017       0.232849      -0.114883       0.035513       0.079370             10.981803      15.144858      -0.561441      -1.551905      11.865402       0.073246       5.935148           0.000005
          158              O       8.622755      15.508297      14.517238      -0.580924      35.151362 0.48952868E+03  0.11465222E+05                                 8.447189                            6.769809       0.464773       2.199083                    0.998736      27.177535      69.908784       0.744896       0.351080      -1.148384      -0.042228      -0.063238       0.019204       0.078429       0.081951       0.000293       0.000061       0.047032       0.216585      -0.121356       0.049158       0.072198              9.588200      11.398539       4.823698      -1.915534      11.663752      -1.779798       5.702310           0.000007
          159              O       7.461373      17.754487      15.911254      -0.689327      49.886778 0.77807420E+03  0.20528556E+05                                10.877423                            8.742728      -0.302140       1.926642                    0.994062      30.278925      83.555446       0.630180       0.368387      -1.130941       0.004634       0.019892       0.099033       0.101117      -0.016302       0.029281      -0.018256      -0.152028       0.130075      -0.104519       0.031015       0.073504             12.507999      10.455829       0.989973      -0.108344       6.963985       1.878709      20.104181           0.000006
          160              O       6.972240      18.015646      18.079459      -0.574479      37.615638 0.52587312E+03  0.12542996E+05                                 8.903088                            7.073237       0.422129       2.189234                    0.997740      27.323997      71.003896       0.719779       0.356769      -1.143409       0.059793      -0.019038      -0.033273       0.071026      -0.015268      -0.064995      -0.008370      -0.145641      -0.013053      -0.112074       0.035445       0.076630             10.228329      11.086169      -0.804798      -5.054259       5.434880       1.346028      14.163936           0.000016
          161              O       6.911432      17.592306      13.339696      -0.681005      44.115546 0.71956173E+03  0.18624838E+05                                 9.966770                            8.380590      -0.153937       1.971295                    0.996547      29.956069      81.985151       0.646501       0.366026      -1.132303      -0.038656       0.027240      -0.097445       0.108314       0.010286       0.047764       0.008838      -0.160780       0.112428      -0.114464       0.044795       0.069669             10.978818      10.718951      -0.514576       1.517233       7.910054      -3.935564      14.307449           0.000002
          162              O       5.503361       0.473647      11.945132      -0.580093      34.852921 0.50244865E+03  0.11848750E+05                                 8.431622                            6.881235       0.472291       2.207056                    0.997884      27.192036      70.264443       0.734942       0.353405      -1.146099       0.077772      -0.017564      -0.002538       0.079772      -0.018758       0.059804       0.046956      -0.023522      -0.254580      -0.124541       0.055965       0.068575              9.474828      15.802461      -2.604631       0.905668       5.871892      -0.723440       6.750132           0.000007
          163              O       4.906135       1.576401      16.955259      -0.576365      36.645531 0.51500987E+03  0.12225221E+05                                 8.737465                            6.987019       0.351474       2.163574                    0.997499      27.357983      71.022174       0.725881       0.355467      -1.143961      -0.009210       0.032157      -0.065081       0.073174       0.028388       0.002126      -0.003699       0.171297       0.123392      -0.110901       0.041156       0.069745              9.945336       5.617191      -0.002903       1.340296       6.468872      -1.033535      17.749946           0.000010
          164              O       4.882444       0.818348      14.860125      -0.691400      48.443431 0.79229059E+03  0.21049858E+05                                10.691127                            8.874469      -0.406921       1.887827                    0.994764      30.703210      85.703550       0.618458       0.372762      -1.124856       0.008284       0.068656       0.073757       0.101105       0.033755      -0.040415       0.066980       0.047563      -0.050033      -0.103379       0.047457       0.055922             11.890128       8.779375      -0.756584       1.494778      12.164583       4.534603      14.726427           0.000004
          165              O       4.129643      16.790485      13.653354      -0.689009      46.652703 0.77779260E+03  0.20530424E+05                                10.369311                            8.750750      -0.310686       1.920634                    0.994840      30.370473      83.975999       0.628513       0.369197      -1.129706      -0.036416      -0.085946      -0.019574       0.095373       0.034640      -0.077456       0.054703       0.008726      -0.003784      -0.112843       0.030698       0.082146             11.433069       9.759195       2.263444       2.565068      16.273572       1.943486       8.266439           0.000011
          166              O       3.875551      14.585885      13.380250      -0.572648      34.960995 0.47535677E+03  0.11063316E+05                                 8.451457                            6.684650       0.335249       2.155909                    0.998292      27.180257      69.932477       0.746572       0.352508      -1.146028      -0.009130       0.048297      -0.037302       0.061704      -0.015781      -0.101119      -0.021969      -0.033546      -0.094290      -0.123162       0.037040       0.086121              9.754813       6.312885      -2.325319       1.226048      16.534669      -3.055703       6.416885           0.000022
          167              O       4.678104      16.723470      16.728007      -0.699385      45.868114 0.78025507E+03  0.20637921E+05                                10.317944                            8.791888      -0.337207       1.912086                    0.994100      30.621612      85.110382       0.623330       0.371500      -1.126519      -0.044802      -0.080850       0.018994       0.094365       0.005517       0.052645      -0.052062       0.004110      -0.200116      -0.107280       0.038738       0.068542             11.366284       9.063704       3.628096      -1.253410      13.847705       1.059866      11.187444           0.000006
          168              O       3.912075      14.676873      16.252862      -0.581267      37.132888 0.50449830E+03  0.11910888E+05                                 8.822974                            6.900584       0.436616       2.192116                    0.998268      27.253246      70.496094       0.732957       0.353951      -1.145494      -0.016375       0.053284       0.052174       0.076351      -0.032974       0.090560       0.016016      -0.029643      -0.039150      -0.110348       0.027611       0.082737             10.215572       5.825715       0.019416      -0.299419      15.343234       5.931585       9.477765           0.000013
          169              O       8.363036      15.113471       5.718369      -0.688848      44.184130 0.73049469E+03  0.18963331E+05                                 9.976905                            8.431109      -0.235970       1.947242                    0.994274      30.039061      82.107697       0.646584       0.364908      -1.134120      -0.097862      -0.023510      -0.006549       0.100859       0.034692      -0.008727       0.012574       0.133017       0.232849      -0.114883       0.035513       0.079370             10.981800      15.144854       0.561441       1.551904      11.865400       0.073246       5.935147           0.000005
          170              O       6.184495      15.508297       5.383338      -0.580924      35.151362 0.48952865E+03  0.11465221E+05                                 8.447188                            6.769809       0.464772       2.199083                    0.998736      27.177535      69.908782       0.744896       0.351080      -1.148384       0.042228      -0.063238       0.019204       0.078429      -0.081951      -0.000293       0.000061       0.047032       0.216584      -0.121356       0.049158       0.072198              9.588200      11.398540      -4.823698       1.915534      11.663750      -1.779798       5.702310           0.000007
          171              O       7.345877      17.754487       6.777354      -0.689327      49.886777 0.77807421E+03  0.20528556E+05                                10.877423                            8.742728      -0.302140       1.926642                    0.994062      30.278925      83.555445       0.630180       0.368387      -1.130941      -0.004634       0.019892       0.099033       0.101117       0.016302      -0.029281      -0.018256      -0.152028       0.130075      -0.104519       0.031015       0.073504             12.507998      10.455829      -0.989973       0.108344       6.963985       1.878709      20.104180           0.000006
          172              O       7.835010      18.015646       8.945559      -0.574479      37.615628 0.52587296E+03  0.12542991E+05                                 8.903086                            7.073236       0.422129       2.189234                    0.997740      27.323993      71.003882       0.719779       0.356769      -1.143409      -0.059793      -0.019038      -0.033273       0.071026       0.015268       0.064995      -0.008370      -0.145641      -0.013053      -0.112074       0.035445       0.076630             10.228326      11.086168       0.804798       5.054258       5.434879       1.346027      14.163932           0.000016
          173              O       7.895818      17.592306       4.205796      -0.681005      44.115542 0.71956168E+03  0.18624836E+05                                 9.966769                            8.380589      -0.153937       1.971295                    0.996547      29.956068      81.985146       0.646501       0.366026      -1.132303       0.038656       0.027240      -0.097445       0.108314      -0.010286      -0.047764       0.008838      -0.160780       0.112428      -0.114464       0.044795       0.069669             10.978817      10.718949       0.514576      -1.517233       7.910053      -3.935563      14.307448           0.000002
          174              O       9.303889       0.473647       2.811232      -0.580093      34.852913 0.50244851E+03  0.11848746E+05                                 8.431621                            6.881234       0.472291       2.207056                    0.997884      27.192032      70.264430       0.734942       0.353405      -1.146099      -0.077772      -0.017564      -0.002538       0.079772       0.018758      -0.059804       0.046956      -0.023522      -0.254580      -0.124541       0.055965       0.068575              9.474827      15.802458       2.604630      -0.905668       5.871891      -0.723439       6.750131           0.000006
          175              O       0.029614       1.576401       7.821359      -0.576365      36.645543 0.51501011E+03  0.12225228E+05                                 8.737468                            6.987022       0.351472       2.163574                    0.997499      27.357984      71.022187       0.725881       0.355467      -1.143961       0.009210       0.032157      -0.065081       0.073174      -0.028388      -0.002126      -0.003699       0.171297       0.123392      -0.110901       0.041156       0.069745              9.945340       5.617194       0.002904      -1.340300       6.468875      -1.033534      17.749951           0.000010
          176              O       0.053306       0.818348       5.726225      -0.691399      48.443420 0.79229040E+03  0.21049851E+05                                10.691123                            8.874466      -0.406919       1.887827                    0.994764      30.703208      85.703529       0.618458       0.372762      -1.124856      -0.008284       0.068656       0.073757       0.101105      -0.033755       0.040415       0.066980       0.047563      -0.050033      -0.103379       0.047457       0.055922             11.890124       8.779372       0.756583      -1.494778      12.164579       4.534601      14.726422           0.000004
          177              O       0.806107      16.790485       4.519454      -0.689009      46.652699 0.77779255E+03  0.20530422E+05                                10.369310                            8.750750      -0.310686       1.920635                    0.994840      30.370472      83.975993       0.628513       0.369197      -1.129706       0.036416      -0.085946      -0.019574       0.095373      -0.034640       0.077456       0.054703       0.008726      -0.003784      -0.112843       0.030698       0.082146             11.433068       9.759195      -2.263444      -2.565068      16.273570       1.943486       8.266439           0.000011
          178              O       1.060199      14.585885       4.246350      -0.572648      34.960990 0.47535668E+03  0.11063314E+05                                 8.451457                            6.684650       0.335248       2.155909                    0.998292      27.180251      69.932464       0.746572       0.352508      -1.146028       0.009130       0.048297      -0.037302       0.061704       0.015781       0.101119      -0.021968      -0.033546      -0.094290      -0.123162       0.037040       0.086121              9.754813       6.312885       2.325319      -1.226048      16.534669      -3.055703       6.416886           0.000022
          179              O       0.257646      16.723470       7.594107      -0.699385      45.868113 0.78025503E+03  0.20637920E+05                                10.317944                            8.791888      -0.337207       1.912086                    0.994100      30.621611      85.110379       0.623330       0.371500      -1.126519       0.044802      -0.080850       0.018995       0.094365      -0.005517      -0.052645      -0.052062       0.004110      -0.200116      -0.107280       0.038738       0.068542             11.366284       9.063703      -3.628096       1.253410      13.847705       1.059865      11.187444           0.000007
          180              O       1.023675      14.676873       7.118962      -0.581267      37.132890 0.50449833E+03  0.11910889E+05                                 8.822974                            6.900584       0.436616       2.192116                    0.998268      27.253248      70.496099       0.732957       0.353951      -1.145494       0.016375       0.053284       0.052174       0.076351       0.032974      -0.090560       0.016016      -0.029643      -0.039149      -0.110348       0.027611       0.082737             10.215572       5.825715      -0.019416       0.299419      15.343235       5.931585       9.477765           0.000013
          181              O       6.444214       6.032821       3.415531      -0.688849      44.184154 0.73049508E+03  0.18963344E+05                                 9.976910                            8.431113      -0.235972       1.947241                    0.994274      30.039066      82.107728       0.646584       0.364908      -1.134120       0.097862      -0.023510       0.006549       0.100859      -0.034692      -0.008727      -0.012574       0.133017       0.232850      -0.114883       0.035513       0.079370             10.981807      15.144864      -0.561440       1.551905      11.865406      -0.073246       5.935150           0.000005
          182              O       8.622755       6.427647       3.750562      -0.580923      35.151373 0.48952887E+03  0.11465227E+05                                 8.447189                            6.769809       0.464774       2.199083                    0.998736      27.177543      69.908805       0.744896       0.351080      -1.148384      -0.042228      -0.063238      -0.019204       0.078429       0.081951      -0.000292      -0.000061       0.047032       0.216585      -0.121356       0.049158       0.072198              9.588201      11.398541       4.823699       1.915534      11.663752       1.779798       5.702311           0.000008
          183              O       7.461373       8.673837       2.356546      -0.689327      49.886771 0.77807405E+03  0.20528551E+05                                10.877422                            8.742727      -0.302140       1.926642                    0.994062      30.278922      83.555433       0.630180       0.368387      -1.130941       0.004634       0.019892      -0.099033       0.101117      -0.016302      -0.029281       0.018256      -0.152028       0.130075      -0.104519       0.031015       0.073504             12.507997      10.455828       0.989973       0.108343       6.963984      -1.878709      20.104179           0.000006
          184              O       6.972240       8.934996       0.188341      -0.574479      37.615642 0.52587317E+03  0.12542998E+05                                 8.903089                            7.073238       0.422128       2.189234                    0.997740      27.323996      71.003898       0.719779       0.356769      -1.143409       0.059793      -0.019038       0.033273       0.071026      -0.015268       0.064995       0.008370      -0.145641      -0.013053      -0.112074       0.035445       0.076630             10.228330      11.086172      -0.804798       5.054261       5.434881      -1.346028      14.163938           0.000016
          185              O       6.911432       8.511656       4.928104      -0.681004      44.115541 0.71956164E+03  0.18624834E+05                                 9.966769                            8.380589      -0.153936       1.971295                    0.996547      29.956067      81.985143       0.646501       0.366026      -1.132303      -0.038656       0.027240       0.097445       0.108314       0.010286      -0.047764      -0.008838      -0.160780       0.112428      -0.114464       0.044795       0.069669             10.978817      10.718950      -0.514576      -1.517233       7.910053       3.935564      14.307448           0.000002
          186              O       5.503361       9.554297       6.322668      -0.580093      34.852913 0.50244851E+03  0.11848746E+05                                 8.431621                            6.881235       0.472290       2.207056                    0.997884      27.192031      70.264429       0.734942       0.353405      -1.146099       0.077772      -0.017564       0.002538       0.079772      -0.018758      -0.059804      -0.046956      -0.023522      -0.254580      -0.124541       0.055965       0.068575              9.474827      15.802459      -2.604630      -0.905668       5.871891       0.723439       6.750132           0.000007
          187              O       4.906135      10.657051       1.312541      -0.576365      36.645530 0.51500986E+03  0.12225221E+05                                 8.737467                            6.987020       0.351472       2.163574                    0.997499      27.357978      71.022168       0.725881       0.355467      -1.143961      -0.009210       0.032158       0.065081       0.073174       0.028388      -0.002126       0.003699       0.171297       0.123392      -0.110901       0.041156       0.069745              9.945338       5.617192      -0.002904      -1.340296       6.468873       1.033535      17.749948           0.000010
          188              O       4.882444       9.898998       3.407675      -0.691399      48.443418 0.79229034E+03  0.21049849E+05                                10.691123                            8.874466      -0.406919       1.887827                    0.994764      30.703207      85.703526       0.618458       0.372762      -1.124856       0.008284       0.068656      -0.073757       0.101105       0.033755       0.040415      -0.066980       0.047563      -0.050033      -0.103379       0.047457       0.055922             11.890124       8.779372      -0.756584      -1.494777      12.164579      -4.534601      14.726421           0.000004
          189              O       4.129643       7.709835       4.614446      -0.689008      46.652692 0.77779240E+03  0.20530417E+05                                10.369308                            8.750748      -0.310684       1.920635                    0.994840      30.370470      83.975978       0.628513       0.369197      -1.129707      -0.036416      -0.085946       0.019574       0.095373       0.034640       0.077456      -0.054703       0.008726      -0.003784      -0.112843       0.030698       0.082146             11.433065       9.759192       2.263443      -2.565067      16.273566      -1.943485       8.266437           0.000011
          190              O       3.875551       5.505235       4.887550      -0.572649      34.961004 0.47535692E+03  0.11063321E+05                                 8.451461                            6.684653       0.335245       2.155908                    0.998292      27.180252      69.932480       0.746571       0.352508      -1.146028      -0.009130       0.048297       0.037302       0.061704      -0.015781       0.101118       0.021968      -0.033546      -0.094290      -0.123161       0.037040       0.086121              9.754818       6.312888      -2.325321      -1.226049      16.534676       3.055705       6.416888           0.000023
          191              O       4.678104       7.642820       1.539793      -0.699385      45.868115 0.78025508E+03  0.20637922E+05                                10.317943                            8.791887      -0.337206       1.912087                    0.994100      30.621613      85.110381       0.623330       0.371500      -1.126519      -0.044803      -0.080850      -0.018994       0.094365       0.005517      -0.052645       0.052062       0.004110      -0.200117      -0.107280       0.038738       0.068542             11.366283       9.063703       3.628095       1.253410      13.847704      -1.059866      11.187443           0.000006
          192              O       3.912075       5.596223       2.014938      -0.581267      37.132891 0.50449837E+03  0.11910890E+05                                 8.822974                            6.900584       0.436615       2.192116                    0.998268      27.253248      70.496102       0.732957       0.353951      -1.145494      -0.016375       0.053284      -0.052174       0.076351      -0.032974      -0.090560      -0.016016      -0.029643      -0.039149      -0.110348       0.027611       0.082737             10.215572       5.825716       0.019416       0.299420      15.343235      -5.931585       9.477765           0.000013
          193              O       1.508464      12.128479       5.718369      -0.688848      44.184129 0.73049466E+03  0.18963330E+05                                 9.976905                            8.431109      -0.235970       1.947242                    0.994274      30.039061      82.107695       0.646584       0.364908      -1.134120       0.097862       0.023509      -0.006549       0.100859       0.034692       0.008727      -0.012574       0.133017       0.232849      -0.114883       0.035513       0.079370             10.981800      15.144853       0.561441      -1.551904      11.865399      -0.073246       5.935147           0.000005
          194              O       3.687005      11.733653       5.383338      -0.580924      35.151361 0.48952863E+03  0.11465220E+05                                 8.447188                            6.769809       0.464772       2.199083                    0.998736      27.177534      69.908780       0.744896       0.351080      -1.148384      -0.042228       0.063238       0.019204       0.078429      -0.081951       0.000293      -0.000061       0.047032       0.216584      -0.121356       0.049158       0.072198              9.588200      11.398540      -4.823698      -1.915534      11.663750       1.779798       5.702310           0.000007
          195              O       2.525623       9.487463       6.777354      -0.689327      49.886764 0.77807399E+03  0.20528549E+05                                10.877420                            8.742726      -0.302139       1.926643                    0.994062      30.278922      83.555426       0.630180       0.368387      -1.130941       0.004634      -0.019892       0.099033       0.101117       0.016302       0.029281       0.018256      -0.152028       0.130075      -0.104519       0.031015       0.073504             12.507995      10.455827      -0.989972      -0.108345       6.963983      -1.878708      20.104174           0.000006
          196              O       2.036490       9.226304       8.945559      -0.574479      37.615629 0.52587301E+03  0.12542993E+05                                 8.903087                            7.073237       0.422127       2.189233                    0.997740      27.323992      71.003885       0.719779       0.356769      -1.143409       0.059793       0.019038      -0.033273       0.071026       0.015268      -0.064995       0.008370      -0.145641      -0.013053      -0.112074       0.035445       0.076630             10.228328      11.086168       0.804798      -5.054258       5.434880      -1.346028      14.163934           0.000015
          197              O       1.975682       9.649644       4.205796      -0.681004      44.115545 0.71956174E+03  0.18624837E+05                                 9.966769                            8.380589      -0.153936       1.971295                    0.996548      29.956070      81.985151       0.646501       0.366026      -1.132303      -0.038656      -0.027240      -0.097445       0.108314      -0.010286       0.047764      -0.008838      -0.160780       0.112428      -0.114464       0.044795       0.069669             10.978817      10.718950       0.514576       1.517233       7.910053       3.935563      14.307448           0.000002
          198              O       0.567611       8.607003       2.811232      -0.580093      34.852926 0.50244872E+03  0.11848752E+05                                 8.431624                            6.881237       0.472289       2.207055                    0.997884      27.192034      70.264445       0.734941       0.353405      -1.146099       0.077772       0.017564      -0.002538       0.079772       0.018758       0.059804      -0.046956      -0.023522      -0.254580      -0.124540       0.055965       0.068575              9.474830      15.802464       2.604631       0.905669       5.871893       0.723440       6.750134           0.000007
          199              O      -0.029614       7.504249       7.821359      -0.576365      36.645542 0.51501007E+03  0.12225227E+05                                 8.737468                            6.987022       0.351472       2.163574                    0.997499      27.357983      71.022183       0.725881       0.355467      -1.143961      -0.009210      -0.032157      -0.065081       0.073174      -0.028388       0.002126       0.003699       0.171297       0.123392      -0.110901       0.041156       0.069745              9.945340       5.617194       0.002904       1.340301       6.468874       1.033534      17.749951           0.000010
          200              O       9.818194       8.262302       5.726225      -0.691399      48.443428 0.79229054E+03  0.21049856E+05                                10.691125                            8.874467      -0.406920       1.887827                    0.994764      30.703210      85.703543       0.618458       0.372762      -1.124856       0.008284      -0.068656       0.073757       0.101105      -0.033755      -0.040415      -0.066981       0.047563      -0.050033      -0.103379       0.047457       0.055922             11.890127       8.779373       0.756583       1.494779      12.164582      -4.534602      14.726425           0.000004
          201              O       9.065393      10.451465       4.519454      -0.689008      46.652697 0.77779250E+03  0.20530420E+05                                10.369309                            8.750749      -0.310686       1.920635                    0.994840      30.370471      83.975988       0.628513       0.369197      -1.129707      -0.036416       0.085946      -0.019574       0.095373      -0.034640      -0.077455      -0.054703       0.008726      -0.003784      -0.112843       0.030698       0.082146             11.433067       9.759193      -2.263444       2.565067      16.273570      -1.943485       8.266438           0.000011
          202              O       8.811301      12.656065       4.246350      -0.572649      34.960999 0.47535683E+03  0.11063318E+05                                 8.451459                            6.684651       0.335246       2.155909                    0.998292      27.180253      69.932475       0.746571       0.352508      -1.146028      -0.009130      -0.048297      -0.037302       0.061704       0.015781      -0.101119       0.021968      -0.033546      -0.094290      -0.123162       0.037040       0.086121              9.754816       6.312887       2.325320       1.226049      16.534673       3.055704       6.416887           0.000022
          203              O       9.613854      10.518480       7.594107      -0.699385      45.868119 0.78025514E+03  0.20637924E+05                                10.317945                            8.791889      -0.337207       1.912086                    0.994100      30.621613      85.110390       0.623330       0.371500      -1.126518      -0.044803       0.080850       0.018994       0.094365      -0.005517       0.052645       0.052062       0.004110      -0.200116      -0.107280       0.038738       0.068542             11.366286       9.063705      -3.628097      -1.253410      13.847706      -1.059865      11.187446           0.000007
          204              O       8.847825      12.565077       7.118962      -0.581266      37.132891 0.50449833E+03  0.11910889E+05                                 8.822973                            6.900583       0.436617       2.192117                    0.998268      27.253250      70.496101       0.732957       0.353951      -1.145494      -0.016375      -0.053284       0.052174       0.076351       0.032974       0.090560      -0.016016      -0.029643      -0.039149      -0.110348       0.027611       0.082737             10.215571       5.825715      -0.019416      -0.299419      15.343234      -5.931585       9.477765           0.000013
          205              O       3.427286       3.047829       3.415531      -0.688848      44.184124 0.73049449E+03  0.18963324E+05                                 9.976903                            8.431107      -0.235968       1.947243                    0.994274      30.039059      82.107680       0.646584       0.364908      -1.134120      -0.097862       0.023510       0.006549       0.100859      -0.034692       0.008727       0.012574       0.133017       0.232849      -0.114883       0.035513       0.079370             10.981798      15.144853      -0.561441      -1.551904      11.865396       0.073246       5.935146           0.000005
          206              O       1.248745       2.653003       3.750562      -0.580924      35.151365 0.48952874E+03  0.11465224E+05                                 8.447191                            6.769811       0.464770       2.199083                    0.998736      27.177531      69.908783       0.744896       0.351080      -1.148384       0.042228       0.063238      -0.019204       0.078429       0.081951       0.000293       0.000061       0.047033       0.216584      -0.121356       0.049158       0.072198              9.588203      11.398542       4.823699      -1.915534      11.663754      -1.779798       5.702311           0.000007
          207              O       2.410127       0.406813       2.356546      -0.689327      49.886775 0.77807418E+03  0.20528555E+05                                10.877422                            8.742727      -0.302140       1.926642                    0.994062      30.278925      83.555441       0.630180       0.368387      -1.130941      -0.004634      -0.019892      -0.099033       0.101117      -0.016302       0.029281      -0.018256      -0.152028       0.130075      -0.104519       0.031015       0.073504             12.507997      10.455829       0.989972      -0.108344       6.963985       1.878709      20.104178           0.000006
          208              O       2.899260       0.145654       0.188341      -0.574479      37.615629 0.52587297E+03  0.12542992E+05                                 8.903087                            7.073236       0.422129       2.189234                    0.997740      27.323992      71.003883       0.719779       0.356769      -1.143409      -0.059793       0.019038       0.033273       0.071026      -0.015268      -0.064995      -0.008370      -0.145641      -0.013053      -0.112074       0.035445       0.076630             10.228327      11.086169      -0.804797      -5.054259       5.434880       1.346028      14.163934           0.000015
          209              O       2.960068       0.568994       4.928104      -0.681004      44.115533 0.71956149E+03  0.18624829E+05                                 9.966767                            8.380587      -0.153935       1.971296                    0.996548      29.956066      81.985132       0.646501       0.366026      -1.132303       0.038656      -0.027240       0.097445       0.108314       0.010286       0.047764       0.008838      -0.160780       0.112428      -0.114464       0.044795       0.069669             10.978814      10.718947      -0.514576       1.517232       7.910051      -3.935562      14.307444           0.000002
          210              O       4.368139      17.687653       6.322668      -0.580093      34.852910 0.50244846E+03  0.11848745E+05                                 8.431621                            6.881234       0.472290       2.207056                    0.997884      27.192030      70.264425       0.734942       0.353405      -1.146099      -0.077773       0.017564       0.002538       0.079772      -0.018758       0.059804       0.046956      -0.023522      -0.254580      -0.124541       0.055965       0.068575              9.474826      15.802457      -2.604630       0.905668       5.871891      -0.723439       6.750131           0.000007
          211              O       4.965365      16.584899       1.312541      -0.576364      36.645536 0.51500997E+03  0.12225224E+05                                 8.737466                            6.987020       0.351474       2.163574                    0.997499      27.357986      71.022183       0.725881       0.355467      -1.143961       0.009210      -0.032157       0.065081       0.073174       0.028388       0.002126      -0.003700       0.171297       0.123392      -0.110901       0.041156       0.069745              9.945337       5.617191      -0.002903       1.340296       6.468873      -1.033535      17.749947           0.000010
          212              O       4.989056      17.342952       3.407675      -0.691400      48.443436 0.79229068E+03  0.21049861E+05                                10.691127                            8.874469      -0.406921       1.887827                    0.994764      30.703212      85.703556       0.618458       0.372762      -1.124856      -0.008284      -0.068656      -0.073757       0.101106       0.033755      -0.040415       0.066980       0.047563      -0.050033      -0.103379       0.047457       0.055922             11.890129       8.779375      -0.756584       1.494778      12.164584       4.534604      14.726427           0.000004
          213              O       5.741857       1.370815       4.614446      -0.689009      46.652714 0.77779284E+03  0.20530432E+05                                10.369313                            8.750752      -0.310687       1.920634                    0.994840      30.370477      83.976021       0.628512       0.369197      -1.129706       0.036417       0.085946       0.019574       0.095374       0.034640      -0.077456       0.054703       0.008726      -0.003783      -0.112843       0.030698       0.082146             11.433072       9.759198       2.263445       2.565069      16.273576       1.943487       8.266442           0.000011
          214              O       5.995949       3.575415       4.887550      -0.572648      34.960997 0.47535679E+03  0.11063317E+05                                 8.451457                            6.684649       0.335250       2.155910                    0.998292      27.180259      69.932480       0.746572       0.352508      -1.146028       0.009130      -0.048297       0.037302       0.061704      -0.015781      -0.101119      -0.021969      -0.033546      -0.094290      -0.123162       0.037040       0.086121              9.754813       6.312885      -2.325319       1.226048      16.534669      -3.055703       6.416885           0.000022
          215              O       5.193396       1.437830       1.539793      -0.699385      45.868121 0.78025520E+03  0.20637926E+05                                10.317945                            8.791889      -0.337207       1.912086                    0.994100      30.621614      85.110394       0.623330       0.371500      -1.126518       0.044802       0.080850      -0.018995       0.094365       0.005517       0.052645      -0.052062       0.004110      -0.200116      -0.107280       0.038738       0.068542             11.366286       9.063705       3.628097      -1.253410      13.847707       1.059866      11.187446           0.000006
          216              O       5.959425       3.484427       2.014938      -0.581266      37.132891 0.50449835E+03  0.11910889E+05                                 8.822973                            6.900583       0.436617       2.192117                    0.998268      27.253250      70.496101       0.732957       0.353951      -1.145494       0.016375      -0.053284      -0.052174       0.076351      -0.032974       0.090560       0.016016      -0.029644      -0.039149      -0.110348       0.027611       0.082737             10.215571       5.825715       0.019416      -0.299419      15.343234       5.931585       9.477765           0.000012

******************************************************
Auxiliary information for the entire system
The total spin magnetic moment of the unit cell is   0.000002
The total net atomic charge of the unit cell is   -0.000008
Accuracy of reproducing the electrostatic potential in the unit cell:
  The inner radius (bohr) =    5.0000
  The outer radius (bohr) =   12.0000
  Valid grid points have density less than (e/(bohr^3)) =    0.0001
  The number of valid grid points were=        63924
  The rms potential error without charges in kcal/mol is=      2.41278
  The rms potential error with partial charges in kcal/mol is=      0.71604
  The RRMSE value at monopole order=      0.29677
  The rms potential error with partial charges and cloud penetration in kcal/mol is=      0.70263
  The RRMSE value at monopole order with cloud penetration is=      0.29121
  The rms potential error with partial charges and atomic dipoles in kcal/mol is=      0.83539
  The RRMSE value at dipole order=      0.34623
  The rms potential error with partial charges, atomic dipoles and cloud penetration in kcal/mol is=      0.81593
  The RRMSE value at dipole order with cloud penetration=      0.33817

******************************************************
The electron densities and ab initio electrostatic potential were computed in VASP using the PBE functional and
projector augmented wave method. See the main text of the journal article for a description of computational details.
The atomic charges, dipoles, and quadrupoles were computed with the DDEC6 method as described in
(a) T. A. Manz and N. Gabaldon Limas, RSC Adv. 6 (2016) 47771-47801 DOI: 10.1039/c6ra04656h
(b) N. Gabaldon Limas and T. A. Manz, RSC Adv. 8 (2018) 2678-2707 DOI: 10.1039/c7ra11829e.
For each atom in the material, the electron cloud parameters were fit to the spherically averaged atom-in-material
electron density using radial positions for which this density was between 10^-4 and 10^-2 electrons per cubic bohr.
The polarizabilities, dispersion coefficients, and quantum Drude oscillator (QDO) parameters were fit using the MCLF method.
The magnetic structure of the system was optimized in VASP from the default ferromagnetic initial guess using spin polarization.
The atomic spin moments (ASMs) were computed on this optimized magnetic structure using the DDEC6 partition as inputs
to the method of T. A. Manz and D. S. Sholl, J. Chem. Theory Comput. 7 (2011) 4146-4164 DOI: 10.1021/ct200539n.
The RMSE and RRMSE were computed using a uniform grid with Ewald summation.
