# Supplementary material for: A collection of forcefield precursors for metal–organic frameworks
Source: RSC Adv. 2019 Nov 13;9(63):36492–507. doi: 10.1039/c9ra07327b (PMC9075174; doi:10.1039/c9ra07327b)
Supplement: RA-009-C9RA07327B-s4530 [file RA-009-C9RA07327B-s4530.xyz]

  216
jmolscript: load "" {1 1 1} spacegroup "x,y,z" unitcell [{      9.868000     0.000000     0.000000 }, {      0.000000    18.140000     0.000000 }, {      0.000000     0.000000    18.247600 }]
Zn     9.103526    17.011329    12.384646     0.948197
Zn     1.084592     0.650319    14.320169     0.932332
Zn     5.698474     7.941329    14.986571     0.948157
Zn     3.849408     9.720319    13.051048     0.932269
Zn     0.764474    10.198671    12.384646     0.948197
Zn     8.783408     8.419681    14.320169     0.932332
Zn     4.169526     1.128671    14.986571     0.948157
Zn     6.018592    17.489681    13.051048     0.932269
Zn     0.764474     1.128671     5.862771     0.948157
Zn     8.783408    17.489681     3.927248     0.932269
Zn     4.169526    10.198671     3.260846     0.948197
Zn     6.018592     8.419681     5.196369     0.932332
Zn     9.103526     7.941329     5.862771     0.948157
Zn     1.084592     9.720319     3.927248     0.932269
Zn     5.698474    17.011329     3.260846     0.948197
Zn     3.849408     0.650319     5.196369     0.932332
Zn     0.000000    13.605000    12.569312     0.967014
Zn     4.934000     4.535000    14.802088     0.967008
Zn     0.000000     4.535000     5.678288     0.967008
Zn     4.934000    13.605000     3.445512     0.967014
Zn     0.000000     0.000000     9.123800     0.949148
Zn     4.934000     9.070000     0.000000     0.949148
Zn     0.000000     9.070000     9.123800     0.949148
Zn     4.934000     0.000000     0.000000     0.949148
H      1.490068    15.720124     9.740569     0.030873
H      1.973600    15.919664    14.970331     0.030192
H      7.499680     0.110654    15.745854     0.029733
H      0.374984     2.583136    11.970426     0.033043
H      6.887864    13.802726    12.559823     0.037717
H      6.108292    17.907808    10.056252     0.034227
H      3.443932     6.650124    17.630831     0.030870
H      2.960400     6.849664    12.401069     0.030195
H      7.302320     9.180654    11.625546     0.029735
H      4.559016    11.653136    15.400974     0.033039
H      7.914136     4.732726    14.811577     0.037716
H      8.693708     8.837808    17.315148     0.034220
H      8.377932    11.489876     9.740569     0.030873
H      7.894400    11.290336    14.970331     0.030192
H      2.368320     8.959346    15.745854     0.029733
H      9.493016     6.486864    11.970426     0.033043
H      2.980136    13.407274    12.559823     0.037717
H      3.759708     9.302192    10.056252     0.034227
H      6.424068     2.419876    17.630831     0.030870
H      6.907600     2.220336    12.401069     0.030195
H      2.565680    18.029346    11.625546     0.029735
H      5.308984    15.556864    15.400974     0.033039
H      1.953864     4.337274    14.811577     0.037716
H      1.174292     0.232192    17.315148     0.034220
H      8.377932     2.419876     8.507031     0.030870
H      7.894400     2.220336     3.277269     0.030195
H      2.368320    18.029346     2.501746     0.029735
H      9.493016    15.556864     6.277174     0.033039
H      2.980136     4.337274     5.687777     0.037716
H      3.759708     0.232192     8.191348     0.034220
H      6.424068    11.489876     0.616769     0.030873
H      6.907600    11.290336     5.846531     0.030192
H      2.565680     8.959346     6.622054     0.029733
H      5.308984     6.486864     2.846626     0.033043
H      1.953864    13.407274     3.436023     0.037717
H      1.174292     9.302192     0.932452     0.034227
H      1.490068     6.650124     8.507031     0.030870
H      1.973600     6.849664     3.277269     0.030195
H      7.499680     9.180654     2.501746     0.029735
H      0.374984    11.653136     6.277174     0.033039
H      6.887864     4.732726     5.687777     0.037716
H      6.108292     8.837808     8.191348     0.034220
H      3.443932    15.720124     0.616769     0.030873
H      2.960400    15.919664     5.846531     0.030192
H      7.302320     0.110654     6.622054     0.029733
H      4.559016     2.583136     2.846626     0.033043
H      7.914136    13.802726     3.436023     0.037717
H      8.693708    17.907808     0.932452     0.034227
C      0.997655    15.652280    10.435985     0.531838
C      1.342048    15.729920    14.292068     0.530234
C      0.169730     1.743254    11.651458     0.527018
C      8.186493     0.008526    15.142223     0.534146
C      7.126670    14.725871    12.660550     0.535746
C      7.029963    17.910348    10.224495     0.530817
C      3.936345     6.582280    16.935415     0.531806
C      3.591952     6.659920    13.079332     0.530197
C      4.764270    10.813254    15.719942     0.527048
C      6.615507     9.078526    12.229177     0.534185
C      7.675330     5.655871    14.710850     0.535759
C      7.772037     8.840348    17.146905     0.530831
C      8.870345    11.557720    10.435985     0.531838
C      8.525952    11.480080    14.292068     0.530234
C      9.698270     7.326746    11.651458     0.527017
C      1.681507     9.061474    15.142223     0.534146
C      2.741330    12.484129    12.660550     0.535746
C      2.838037     9.299652    10.224495     0.530817
C      5.931655     2.487720    16.935415     0.531806
C      6.276048     2.410080    13.079332     0.530197
C      5.103730    16.396746    15.719942     0.527048
C      3.252493    -0.008526    12.229177     0.534185
C      2.192670     3.414129    14.710850     0.535759
C      2.095963     0.229652    17.146905     0.530831
C      8.870345     2.487720     7.811615     0.531806
C      8.525952     2.410080     3.955532     0.530197
C      9.698270    16.396746     6.596142     0.527048
C      1.681507    -0.008526     3.105377     0.534185
C      2.741330     3.414129     5.587050     0.535759
C      2.838037     0.229652     8.023105     0.530831
C      5.931655    11.557720     1.312185     0.531838
C      6.276048    11.480080     5.168268     0.530234
C      5.103730     7.326746     2.527658     0.527018
C      3.252493     9.061474     6.018423     0.534146
C      2.192670    12.484129     3.536750     0.535746
C      2.095963     9.299652     1.100695     0.530817
C      0.997655     6.582280     7.811615     0.531806
C      1.342048     6.659920     3.955532     0.530197
C      0.169730    10.813254     6.596142     0.527048
C      8.186493     9.078526     3.105377     0.534184
C      7.126670     5.655871     5.587050     0.535759
C      7.029963     8.840348     8.023105     0.530831
C      3.936345    15.652280     1.312185     0.531838
C      3.591952    15.729920     5.168268     0.530234
C      4.764270     1.743254     2.527658     0.527017
C      6.615507     0.008526     6.018423     0.534145
C      7.675330    14.725871     3.536750     0.535746
C      7.772037    17.910348     1.100695     0.530817
O      0.261403    16.671204    10.658971    -0.539130
O      1.067619    14.635352    11.114248    -0.491793
O      0.827629    16.742857    13.728764    -0.544439
O      1.087454    14.549006    14.047550    -0.495499
O      0.073122     0.811946    12.505445    -0.545843
O      0.021710     1.631512    10.430876    -0.497337
O      7.911373    17.569678    14.046090    -0.542142
O      9.283913     0.483068    15.469950    -0.496406
O      8.342703    15.086857    12.533182    -0.535064
O      7.807463    17.981638     9.263029    -0.491853
O      6.147567    15.463987    12.847770    -0.499641
O      7.352943    17.754888    11.447084    -0.544964
O      4.672597     7.601204    16.712429    -0.539070
O      3.866381     5.565352    16.257152    -0.491799
O      4.106371     7.672857    13.642636    -0.544319
O      3.846546     5.479006    13.323850    -0.495493
O      4.860878     9.881946    14.865955    -0.545926
O      4.912290    10.701512    16.940524    -0.497349
O      6.890627     8.499678    13.325310    -0.542182
O      5.518087     9.553068    11.901450    -0.496415
O      6.459297     6.016857    14.838218    -0.535046
O      6.994537     8.911638    18.108371    -0.491878
O      8.654433     6.393987    14.523630    -0.499688
O      7.449057     8.684888    15.924316    -0.545023
O      9.606597    10.538796    10.658971    -0.539130
O      8.800381    12.574648    11.114248    -0.491793
O      9.040371    10.467143    13.728764    -0.544439
O      8.780546    12.660994    14.047550    -0.495499
O      9.794878     8.258054    12.505445    -0.545843
O     -0.021710     7.438488    10.430876    -0.497337
O      1.956627     9.640322    14.046090    -0.542142
O      0.584087     8.586932    15.469950    -0.496406
O      1.525297    12.123143    12.533182    -0.535064
O      2.060537     9.228362     9.263029    -0.491853
O      3.720433    11.746013    12.847770    -0.499641
O      2.515057     9.455112    11.447084    -0.544964
O      5.195403     1.468796    16.712429    -0.539070
O      6.001619     3.504648    16.257152    -0.491799
O      5.761629     1.397143    13.642636    -0.544319
O      6.021454     3.590994    13.323850    -0.495493
O      5.007122    17.328054    14.865955    -0.545926
O      4.955710    16.508488    16.940524    -0.497349
O      2.977373     0.570322    13.325310    -0.542182
O      4.349913    17.656932    11.901450    -0.496415
O      3.408703     3.053143    14.838218    -0.535046
O      2.873463     0.158362    18.108371    -0.491878
O      1.213567     2.676013    14.523630    -0.499688
O      2.418943     0.385112    15.924316    -0.545023
O      9.606597     1.468796     7.588629    -0.539070
O      8.800381     3.504648     7.133352    -0.491799
O      9.040371     1.397143     4.518836    -0.544319
O      8.780546     3.590994     4.200050    -0.495493
O      9.794878    17.328054     5.742155    -0.545926
O     -0.021710    16.508488     7.816724    -0.497349
O      1.956627     0.570322     4.201510    -0.542182
O      0.584087    17.656932     2.777650    -0.496415
O      1.525297     3.053143     5.714418    -0.535046
O      2.060537     0.158362     8.984571    -0.491878
O      3.720433     2.676013     5.399830    -0.499688
O      2.515057     0.385112     6.800516    -0.545023
O      5.195403    10.538796     1.535171    -0.539130
O      6.001619    12.574648     1.990448    -0.491793
O      5.761629    10.467143     4.604964    -0.544439
O      6.021454    12.660994     4.923750    -0.495499
O      5.007122     8.258054     3.381645    -0.545843
O      4.955710     7.438488     1.307076    -0.497337
O      2.977373     9.640322     4.922290    -0.542142
O      4.349913     8.586932     6.346150    -0.496406
O      3.408703    12.123143     3.409382    -0.535064
O      2.873463     9.228362     0.139229    -0.491853
O      1.213567    11.746013     3.723970    -0.499641
O      2.418943     9.455112     2.323284    -0.544964
O      0.261403     7.601204     7.588629    -0.539070
O      1.067619     5.565352     7.133352    -0.491799
O      0.827629     7.672857     4.518836    -0.544320
O      1.087454     5.479006     4.200050    -0.495493
O      0.073122     9.881946     5.742155    -0.545926
O      0.021710    10.701512     7.816724    -0.497349
O      7.911373     8.499678     4.201510    -0.542182
O      9.283913     9.553068     2.777650    -0.496415
O      8.342703     6.016857     5.714418    -0.535046
O      7.807463     8.911638     8.984571    -0.491878
O      6.147567     6.393987     5.399830    -0.499688
O      7.352943     8.684888     6.800516    -0.545023
O      4.672597    16.671204     1.535171    -0.539130
O      3.866381    14.635352     1.990448    -0.491793
O      4.106371    16.742857     4.604964    -0.544439
O      3.846546    14.549006     4.923750    -0.495499
O      4.860878     0.811946     3.381645    -0.545843
O      4.912290     1.631512     1.307076    -0.497337
O      6.890627    17.569678     4.922290    -0.542142
O      5.518087     0.483068     6.346150    -0.496406
O      6.459297    15.086857     3.409382    -0.535064
O      6.994537    17.981638     0.139229    -0.491853
O      8.654433    15.463987     3.723970    -0.499641
O      7.449057    17.754888     2.323284    -0.544964

The following XYZ coordinates are in angstroms. Other properties are in atomic units.
The sperically averaged electron density of each atom fit to a function of the form exp(a - br)
eigen_1, eigen_2 and eigen_3 are the three eigenvalues of traceless quadrupole moment tensor
  atom number  atomic symbol              X              Y              Z     net charge C6 coefficient C8 coefficient C10 coefficient fluctuating dipole atomic polarizability isotropic forcefield polarizability              a              b squared Pearson coefficient          <r^3>          <r^4>         wp_QDO          m_QDO          q_QDO       dipole_x       dipole_y       dipole_z         dipole            Qxy            Qxz            Qyz     Q(x^2-y^2)  Q(3z^2 - R^2)        eigen_1        eigen_2        eigen_3 static polarizability      alpha(xx)      alpha(xy)      alpha(xz)      alpha(yy)      alpha(yz)      alpha(zz) atomic spin moment
            1             Zn       9.103526      17.011329      12.384646       0.948197      72.634420 0.15041350E+04  0.45742085E+05                                15.753704                           13.964808       0.193935       1.931383                    0.997437      45.478371     125.092037       0.414250       0.486199      -1.079412      -0.006511       0.007425       0.009872       0.013964       0.003909       0.007237       0.007413       0.009908      -0.017495      -0.012252      -0.001626       0.013878             17.381100      18.805285       0.215447      -0.719550      16.810647       0.772559      16.527368           0.000000
            2             Zn       1.084592       0.650319      14.320169       0.932332      89.284250 0.17541835E+04  0.55073891E+05                                17.177207                           14.450380       0.245025       1.946881                    0.997057      45.451432     124.327124       0.437039       0.446390      -1.109986      -0.002680       0.005307       0.000151       0.005947      -0.023372       0.007190       0.019951       0.014002       0.014480      -0.036851       0.011793       0.025057             19.973991      24.081158       3.689295       4.017345      17.454730       2.155181      18.386087          -0.000001
            3             Zn       5.698474       7.941329      14.986571       0.948157      72.635493 0.15041499E+04  0.45742840E+05                                15.754058                           13.965036       0.193523       1.931250                    0.997437      45.480429     125.099803       0.414238       0.486210      -1.079401       0.006682       0.007491      -0.009881       0.014086      -0.003868       0.007141      -0.007435       0.009805      -0.017723      -0.012276      -0.001505       0.013781             17.381519      18.805587      -0.215660      -0.718964      16.811422      -0.772704      16.527547           0.000000
            4             Zn       3.849408       9.720319      13.051048       0.932269      89.293083 0.17543842E+04  0.55082281E+05                                17.179178                           14.451890       0.244624       1.946731                    0.997057      45.454908     124.342782       0.436981       0.446433      -1.109950       0.002764       0.005378      -0.000080       0.006047       0.023386       0.007128      -0.019975       0.014238       0.015095      -0.036929       0.011864       0.025065             19.976462      24.085086      -3.690263       4.018129      17.456273      -2.155492      18.388027          -0.000001
            5             Zn       0.764474      10.198671      12.384646       0.948197      72.634422 0.15041351E+04  0.45742087E+05                                15.753704                           13.964808       0.193935       1.931383                    0.997437      45.478371     125.092037       0.414250       0.486199      -1.079412       0.006511      -0.007425       0.009872       0.013964       0.003909      -0.007237      -0.007413       0.009908      -0.017495      -0.012252      -0.001626       0.013878             17.381100      18.805285       0.215447       0.719550      16.810647      -0.772559      16.527369           0.000000
            6             Zn       8.783408       8.419681      14.320169       0.932332      89.284246 0.17541834E+04  0.55073887E+05                                17.177206                           14.450379       0.245025       1.946881                    0.997057      45.451430     124.327119       0.437039       0.446390      -1.109986       0.002680      -0.005307       0.000151       0.005947      -0.023372      -0.007190      -0.019951       0.014002       0.014480      -0.036851       0.011793       0.025057             19.973991      24.081157       3.689294      -4.017345      17.454730      -2.155181      18.386087          -0.000001
            7             Zn       4.169526       1.128671      14.986571       0.948157      72.635494 0.15041499E+04  0.45742840E+05                                15.754058                           13.965036       0.193523       1.931250                    0.997437      45.480430     125.099806       0.414238       0.486210      -1.079401      -0.006682      -0.007491      -0.009881       0.014086      -0.003868      -0.007141       0.007435       0.009805      -0.017723      -0.012276      -0.001505       0.013781             17.381519      18.805587      -0.215660       0.718964      16.811422       0.772703      16.527548           0.000000
            8             Zn       6.018592      17.489681      13.051048       0.932269      89.293083 0.17543842E+04  0.55082281E+05                                17.179178                           14.451890       0.244624       1.946731                    0.997057      45.454908     124.342784       0.436981       0.446433      -1.109950      -0.002764      -0.005378      -0.000080       0.006047       0.023386      -0.007128       0.019975       0.014238       0.015095      -0.036929       0.011864       0.025065             19.976462      24.085086      -3.690263      -4.018129      17.456273       2.155492      18.388028          -0.000001
            9             Zn       0.764474       1.128671       5.862771       0.948157      72.635495 0.15041499E+04  0.45742841E+05                                15.754058                           13.965036       0.193523       1.931250                    0.997437      45.480430     125.099805       0.414238       0.486210      -1.079401       0.006682      -0.007491      -0.009881       0.014086       0.003868       0.007141       0.007435       0.009805      -0.017723      -0.012276      -0.001505       0.013781             17.381519      18.805587       0.215659      -0.718964      16.811421       0.772703      16.527548           0.000000
           10             Zn       8.783408      17.489681       3.927248       0.932269      89.293082 0.17543842E+04  0.55082280E+05                                17.179178                           14.451890       0.244624       1.946731                    0.997057      45.454908     124.342782       0.436981       0.446433      -1.109950       0.002764      -0.005378      -0.000080       0.006047      -0.023386       0.007128       0.019975       0.014238       0.015095      -0.036929       0.011864       0.025065             19.976462      24.085085       3.690263       4.018128      17.456273       2.155492      18.388027          -0.000001
           11             Zn       4.169526      10.198671       3.260846       0.948197      72.634421 0.15041350E+04  0.45742086E+05                                15.753704                           13.964808       0.193935       1.931383                    0.997437      45.478372     125.092041       0.414250       0.486199      -1.079412      -0.006511      -0.007425       0.009872       0.013964      -0.003909       0.007237      -0.007413       0.009908      -0.017495      -0.012252      -0.001626       0.013878             17.381100      18.805285      -0.215447      -0.719551      16.810647      -0.772559      16.527369           0.000000
           12             Zn       6.018592       8.419681       5.196369       0.932332      89.284248 0.17541835E+04  0.55073890E+05                                17.177206                           14.450379       0.245025       1.946881                    0.997057      45.451431     124.327121       0.437039       0.446390      -1.109986      -0.002680      -0.005307       0.000151       0.005947       0.023372       0.007190      -0.019951       0.014002       0.014480      -0.036851       0.011793       0.025057             19.973991      24.081157      -3.689295       4.017345      17.454729      -2.155181      18.386087          -0.000001
           13             Zn       9.103526       7.941329       5.862771       0.948157      72.635493 0.15041499E+04  0.45742840E+05                                15.754057                           13.965036       0.193523       1.931250                    0.997437      45.480429     125.099802       0.414238       0.486210      -1.079401      -0.006682       0.007491      -0.009881       0.014086       0.003868      -0.007141      -0.007435       0.009806      -0.017724      -0.012276      -0.001505       0.013781             17.381518      18.805586       0.215660       0.718964      16.811421      -0.772703      16.527547           0.000000
           14             Zn       1.084592       9.720319       3.927248       0.932269      89.293082 0.17543841E+04  0.55082280E+05                                17.179178                           14.451890       0.244624       1.946731                    0.997057      45.454908     124.342782       0.436981       0.446433      -1.109950      -0.002764       0.005378      -0.000080       0.006047      -0.023386      -0.007128      -0.019975       0.014238       0.015095      -0.036929       0.011864       0.025065             19.976462      24.085085       3.690263      -4.018129      17.456273      -2.155492      18.388027          -0.000001
           15             Zn       5.698474      17.011329       3.260846       0.948197      72.634420 0.15041350E+04  0.45742086E+05                                15.753704                           13.964808       0.193935       1.931383                    0.997437      45.478372     125.092041       0.414250       0.486199      -1.079412       0.006511       0.007425       0.009872       0.013964      -0.003909      -0.007237       0.007413       0.009908      -0.017495      -0.012252      -0.001626       0.013878             17.381100      18.805285      -0.215447       0.719551      16.810647       0.772559      16.527369           0.000000
           16             Zn       3.849408       0.650319       5.196369       0.932332      89.284249 0.17541835E+04  0.55073891E+05                                17.177206                           14.450379       0.245025       1.946881                    0.997057      45.451431     124.327119       0.437039       0.446390      -1.109986       0.002680       0.005307       0.000151       0.005947       0.023372      -0.007190       0.019951       0.014002       0.014480      -0.036851       0.011793       0.025057             19.973991      24.081157      -3.689294      -4.017345      17.454728       2.155181      18.386086          -0.000001
           17             Zn       0.000000      13.605000      12.569312       0.967014      91.076425 0.18012121E+04  0.56833763E+05                                17.224614                           14.523681       0.192318       1.937470                    0.997071      44.805743     122.220903       0.442023       0.439157      -1.116331       0.000000      -0.000000       0.000722       0.000722      -0.022577      -0.000000       0.000000       0.076703       0.100208      -0.061205       0.027802       0.033403             19.854987      17.194188      -0.735910      -0.000000      27.895635      -0.000001      14.475138           0.000000
           18             Zn       4.934000       4.535000      14.802088       0.967008      91.077001 0.18012226E+04  0.56834194E+05                                17.224684                           14.523719       0.192301       1.937464                    0.997071      44.805904     122.221559       0.442022       0.439157      -1.116331      -0.000000       0.000000      -0.000719       0.000719       0.022573      -0.000000      -0.000000       0.076703       0.100207      -0.061202       0.027800       0.033402             19.855085      17.194147       0.735902      -0.000000      27.895829       0.000000      14.475280           0.000000
           19             Zn       0.000000       4.535000       5.678288       0.967008      91.076997 0.18012225E+04  0.56834189E+05                                17.224684                           14.523719       0.192301       1.937464                    0.997071      44.805903     122.221558       0.442022       0.439157      -1.116331       0.000000       0.000000      -0.000719       0.000719      -0.022573      -0.000000       0.000000       0.076703       0.100207      -0.061202       0.027800       0.033402             19.855085      17.194146      -0.735901      -0.000000      27.895829      -0.000000      14.475281           0.000000
           20             Zn       4.934000      13.605000       3.445512       0.967014      91.076429 0.18012122E+04  0.56833767E+05                                17.224615                           14.523682       0.192318       1.937470                    0.997071      44.805745     122.220909       0.442023       0.439157      -1.116331       0.000000       0.000000       0.000722       0.000722       0.022577      -0.000000       0.000000       0.076704       0.100208      -0.061205       0.027802       0.033403             19.854988      17.194189       0.735910       0.000000      27.895637      -0.000000      14.475138           0.000000
           21             Zn       0.000000       0.000000       9.123800       0.949148      84.674976 0.17184082E+04  0.53670764E+05                                16.838903                           14.508704       0.247802       1.952898                    0.996753      45.020686     122.808516       0.426906       0.459370      -1.102117       0.000004      -0.000008       0.000004       0.000010       0.006279       0.036036      -0.007423      -0.027599      -0.090612      -0.054891       0.024619       0.030272             19.076392      16.643147      -0.064394      -1.427784      16.302054      -3.188140      24.283974           0.000000
           22             Zn       4.934000       9.070000       0.000000       0.949148      84.674976 0.17184082E+04  0.53670764E+05                                16.838902                           14.508704       0.247802       1.952898                    0.996753      45.020686     122.808516       0.426906       0.459370      -1.102117       0.000004       0.000008       0.000004       0.000010      -0.006279       0.036036       0.007423      -0.027599      -0.090612      -0.054891       0.024619       0.030272             19.076392      16.643147       0.064394      -1.427784      16.302054       3.188139      24.283973           0.000000
           23             Zn       0.000000       9.070000       9.123800       0.949148      84.674974 0.17184082E+04  0.53670763E+05                                16.838903                           14.508704       0.247802       1.952898                    0.996753      45.020686     122.808517       0.426906       0.459370      -1.102117      -0.000004       0.000008       0.000004       0.000010       0.006279      -0.036036       0.007423      -0.027599      -0.090612      -0.054891       0.024619       0.030272             19.076392      16.643147      -0.064394       1.427784      16.302054       3.188139      24.283974           0.000000
           24             Zn       4.934000       0.000000       0.000000       0.949148      84.674977 0.17184082E+04  0.53670765E+05                                16.838902                           14.508704       0.247802       1.952898                    0.996753      45.020686     122.808514       0.426906       0.459370      -1.102117      -0.000004      -0.000008       0.000004       0.000010      -0.006279      -0.036036      -0.007423      -0.027599      -0.090612      -0.054891       0.024619       0.030272             19.076391      16.643147       0.064394       1.427784      16.302054      -3.188138      24.283973           0.000000
           25              H       1.490068      15.720124       9.740569       0.030873       1.156257 0.80476170E+01  0.77903502E+02                                 1.708901                            1.576560      -0.831539       2.465927                    0.999643       3.413085       9.018935       0.546300       1.158204      -0.738209       0.033591      -0.000269      -0.044262       0.055566      -0.005358      -0.011864       0.005095       0.010571       0.000513      -0.009612      -0.007608       0.017220              1.761619       1.623714       0.062067      -0.442794       1.475742      -0.222760       2.185402           0.000000
           26              H       1.973600      15.919664      14.970331       0.030192       1.319385 0.95968993E+01  0.97344445E+02                                 1.893924                            1.738617      -0.802213       2.466836                    0.999124       3.648079       9.955306       0.511232       1.181159      -0.732611       0.041729       0.009550       0.044104       0.061463       0.000007       0.006760      -0.003281       0.008403       0.011164      -0.007651      -0.002547       0.010198              1.965794       2.106455       0.260804       0.684928       1.680828       0.278719       2.110099           0.000000
           27              H       7.499680       0.110654      15.745854       0.029733       1.164232 0.80578826E+01  0.79788633E+02                                 1.859462                            1.677141      -1.170797       2.300665                    0.995712       3.951393      11.358794       0.472538       1.309029      -0.700158      -0.044400       0.008970       0.040107       0.060501      -0.000062      -0.006805       0.003217      -0.000657      -0.016243      -0.009951       0.002854       0.007096              1.968381       2.350080      -0.106804      -0.693273       1.425553       0.126410       2.129509          -0.000000
           28              H       0.374984       2.583136      11.970426       0.033043       1.224499 0.88127524E+01  0.86983590E+02                                 1.758420                            1.634924      -0.795713       2.475709                    0.999582       3.462586       9.140545       0.545589       1.137404      -0.743998       0.014902       0.057649       0.015666       0.061571       0.003455      -0.002022      -0.002049      -0.014841      -0.021450      -0.008117      -0.003955       0.012072              1.799925       1.432303       0.201078       0.137247       2.319538       0.382695       1.647933           0.000000
           29              H       6.887864      13.802726      12.559823       0.037717       1.469092 0.10865085E+02  0.11370565E+03                                 2.029647                            1.845185      -1.145828       2.311429                    0.995637       3.822500      10.602940       0.498057       1.175108      -0.733395      -0.029254      -0.060490      -0.010179       0.067959       0.009917       0.001920       0.000822      -0.009581      -0.027006      -0.009581      -0.006054       0.015634              2.121339       1.764975       0.180020      -0.022969       3.086220       0.148599       1.512822           0.000000
           30              H       6.108292      17.907808      10.056252       0.034227       1.296639 0.93212653E+01  0.93600089E+02                                 1.845255                            1.692564      -0.925002       2.412156                    0.998708       3.613415       9.721888       0.529247       1.152515      -0.739186      -0.059619      -0.006442      -0.013317       0.061427      -0.000890       0.008046       0.001113       0.002054      -0.005496      -0.008452       0.000132       0.008320              1.906777       2.721246      -0.011182       0.147356       1.344961      -0.021363       1.654126           0.000001
           31              H       3.443932       6.650124      17.630831       0.030870       1.156282 0.80478540E+01  0.77906405E+02                                 1.708927                            1.576585      -0.831547       2.465921                    0.999643       3.413132       9.019108       0.546295       1.158206      -0.738208      -0.033590      -0.000270       0.044261       0.055564       0.005356      -0.011862      -0.005094       0.010571       0.000515      -0.009610      -0.007606       0.017216              1.761647       1.623734      -0.062071      -0.442799       1.475767       0.222771       2.185439           0.000000
           32              H       2.960400       6.849664      12.401069       0.030195       1.319387 0.95969081E+01  0.97344561E+02                                 1.893926                            1.738618      -0.802240       2.466826                    0.999124       3.648078       9.955306       0.511231       1.181159      -0.732611      -0.041729       0.009548      -0.044103       0.061462      -0.000007       0.006759       0.003281       0.008402       0.011164      -0.007649      -0.002546       0.010196              1.965798       2.106462      -0.260804       0.684930       1.680833      -0.278720       2.110098           0.000000
           33              H       7.302320       9.180654      11.625546       0.029735       1.164229 0.80578051E+01  0.79787575E+02                                 1.859450                            1.677126      -1.170796       2.300666                    0.995712       3.951354      11.358615       0.472543       1.309019      -0.700160       0.044399       0.008970      -0.040108       0.060501       0.000062      -0.006806      -0.003219      -0.000660      -0.016242      -0.009952       0.002855       0.007096              1.968372       2.350082       0.106803      -0.693274       1.425542      -0.126409       2.129492          -0.000000
           34              H       4.559016      11.653136      15.400974       0.033039       1.224529 0.88129964E+01  0.86986715E+02                                 1.758456                            1.634953      -0.795717       2.475704                    0.999582       3.462639       9.140762       0.545580       1.137413      -0.743995      -0.014902       0.057646      -0.015668       0.061568      -0.003456      -0.002022       0.002049      -0.014843      -0.021451      -0.008118      -0.003955       0.012073              1.799964       1.432329      -0.201088       0.137252       2.319593      -0.382709       1.647969           0.000000
           35              H       7.914136       4.732726      14.811577       0.037716       1.469083 0.10864995E+02  0.11370440E+03                                 2.029634                            1.845173      -1.145816       2.311434                    0.995637       3.822487      10.602870       0.498061       1.175103      -0.733397       0.029256      -0.060489       0.010179       0.067959      -0.009915       0.001921      -0.000822      -0.009582      -0.027009      -0.009582      -0.006052       0.015634              2.121326       1.764965      -0.180020      -0.022968       3.086196      -0.148604       1.512816           0.000000
           36              H       8.693708       8.837808      17.315148       0.034220       1.296677 0.93215786E+01  0.93604001E+02                                 1.845285                            1.692587      -0.924999       2.412148                    0.998708       3.613488       9.722117       0.529245       1.152508      -0.739188       0.059617      -0.006443       0.013314       0.061425       0.000890       0.008047      -0.001112       0.002054      -0.005493      -0.008452       0.000132       0.008321              1.906811       2.721300       0.011183       0.147361       1.344980       0.021363       1.654151           0.000001
           37              H       8.377932      11.489876       9.740569       0.030873       1.156257 0.80476170E+01  0.77903502E+02                                 1.708901                            1.576560      -0.831539       2.465927                    0.999643       3.413085       9.018935       0.546300       1.158204      -0.738209      -0.033591       0.000269      -0.044262       0.055566      -0.005358       0.011864      -0.005095       0.010571       0.000513      -0.009612      -0.007608       0.017220              1.761619       1.623714       0.062067       0.442794       1.475742       0.222760       2.185402           0.000000
           38              H       7.894400      11.290336      14.970331       0.030192       1.319385 0.95969024E+01  0.97344487E+02                                 1.893924                            1.738618      -0.802213       2.466836                    0.999124       3.648080       9.955310       0.511231       1.181159      -0.732611      -0.041729      -0.009550       0.044104       0.061463       0.000007      -0.006760       0.003281       0.008403       0.011164      -0.007651      -0.002547       0.010198              1.965794       2.106456       0.260804      -0.684928       1.680828      -0.278719       2.110100           0.000000
           39              H       2.368320       8.959346      15.745854       0.029733       1.164232 0.80578826E+01  0.79788633E+02                                 1.859462                            1.677141      -1.170797       2.300665                    0.995712       3.951393      11.358794       0.472538       1.309029      -0.700158       0.044400      -0.008970       0.040107       0.060501      -0.000062       0.006805      -0.003217      -0.000657      -0.016243      -0.009951       0.002854       0.007096              1.968381       2.350080      -0.106804       0.693273       1.425553      -0.126410       2.129509          -0.000000
           40              H       9.493016       6.486864      11.970426       0.033043       1.224499 0.88127506E+01  0.86983564E+02                                 1.758420                            1.634923      -0.795713       2.475709                    0.999582       3.462586       9.140543       0.545589       1.137404      -0.743998      -0.014902      -0.057649       0.015666       0.061571       0.003455       0.002022       0.002049      -0.014841      -0.021450      -0.008117      -0.003955       0.012072              1.799924       1.432303       0.201078      -0.137247       2.319537      -0.382695       1.647932           0.000000
           41              H       2.980136      13.407274      12.559823       0.037717       1.469092 0.10865086E+02  0.11370565E+03                                 2.029648                            1.845185      -1.145828       2.311429                    0.995637       3.822500      10.602941       0.498057       1.175108      -0.733395       0.029254       0.060490      -0.010179       0.067959       0.009917      -0.001920      -0.000822      -0.009581      -0.027006      -0.009581      -0.006054       0.015634              2.121339       1.764975       0.180020       0.022969       3.086220      -0.148599       1.512822           0.000000
           42              H       3.759708       9.302192      10.056252       0.034227       1.296639 0.93212653E+01  0.93600089E+02                                 1.845255                            1.692564      -0.925002       2.412156                    0.998708       3.613415       9.721888       0.529247       1.152515      -0.739186       0.059619       0.006442      -0.013317       0.061427      -0.000890      -0.008046      -0.001113       0.002054      -0.005496      -0.008452       0.000132       0.008320              1.906777       2.721246      -0.011182      -0.147356       1.344961       0.021363       1.654126           0.000001
           43              H       6.424068       2.419876      17.630831       0.030870       1.156282 0.80478542E+01  0.77906409E+02                                 1.708928                            1.576585      -0.831547       2.465921                    0.999643       3.413132       9.019109       0.546295       1.158207      -0.738208       0.033590       0.000270       0.044261       0.055564       0.005356       0.011862       0.005094       0.010571       0.000515      -0.009610      -0.007606       0.017216              1.761647       1.623734      -0.062071       0.442799       1.475767      -0.222771       2.185440           0.000000
           44              H       6.907600       2.220336      12.401069       0.030195       1.319387 0.95969081E+01  0.97344563E+02                                 1.893926                            1.738618      -0.802240       2.466826                    0.999124       3.648078       9.955307       0.511231       1.181159      -0.732611       0.041729      -0.009548      -0.044103       0.061462      -0.000007      -0.006759      -0.003281       0.008402       0.011164      -0.007649      -0.002546       0.010196              1.965798       2.106462      -0.260804      -0.684930       1.680833       0.278720       2.110099           0.000000
           45              H       2.565680      18.029346      11.625546       0.029735       1.164230 0.80578102E+01  0.79787634E+02                                 1.859450                            1.677126      -1.170796       2.300666                    0.995712       3.951355      11.358616       0.472544       1.309018      -0.700160      -0.044399      -0.008970      -0.040108       0.060501       0.000062       0.006806       0.003219      -0.000660      -0.016242      -0.009952       0.002855       0.007096              1.968372       2.350082       0.106803       0.693274       1.425542       0.126409       2.129492          -0.000000
           46              H       5.308984      15.556864      15.400974       0.033039       1.224528 0.88129927E+01  0.86986675E+02                                 1.758456                            1.634953      -0.795717       2.475704                    0.999582       3.462638       9.140761       0.545580       1.137414      -0.743995       0.014902      -0.057646      -0.015668       0.061568      -0.003456       0.002022      -0.002049      -0.014843      -0.021451      -0.008118      -0.003955       0.012073              1.799964       1.432329      -0.201088      -0.137252       2.319593       0.382710       1.647969           0.000000
           47              H       1.953864       4.337274      14.811577       0.037716       1.469083 0.10864995E+02  0.11370440E+03                                 2.029634                            1.845173      -1.145816       2.311434                    0.995637       3.822487      10.602870       0.498061       1.175103      -0.733397      -0.029256       0.060489       0.010179       0.067959      -0.009915      -0.001921       0.000822      -0.009582      -0.027009      -0.009582      -0.006052       0.015634              2.121326       1.764965      -0.180020       0.022968       3.086196       0.148604       1.512816           0.000000
           48              H       1.174292       0.232192      17.315148       0.034220       1.296677 0.93215786E+01  0.93604004E+02                                 1.845285                            1.692588      -0.925000       2.412148                    0.998708       3.613488       9.722118       0.529245       1.152509      -0.739188      -0.059617       0.006443       0.013314       0.061425       0.000890      -0.008047       0.001112       0.002054      -0.005493      -0.008452       0.000132       0.008321              1.906811       2.721300       0.011183      -0.147361       1.344981      -0.021363       1.654152           0.000001
           49              H       8.377932       2.419876       8.507031       0.030870       1.156282 0.80478565E+01  0.77906433E+02                                 1.708927                            1.576585      -0.831547       2.465921                    0.999643       3.413133       9.019110       0.546295       1.158206      -0.738208      -0.033590       0.000270       0.044261       0.055564      -0.005356      -0.011862       0.005094       0.010571       0.000515      -0.009610      -0.007606       0.017216              1.761647       1.623734       0.062071      -0.442799       1.475767      -0.222771       2.185439           0.000000
           50              H       7.894400       2.220336       3.277269       0.030195       1.319388 0.95969126E+01  0.97344619E+02                                 1.893927                            1.738619      -0.802240       2.466826                    0.999124       3.648079       9.955310       0.511231       1.181159      -0.732611      -0.041729      -0.009548      -0.044103       0.061462       0.000007       0.006759      -0.003281       0.008402       0.011164      -0.007649      -0.002546       0.010196              1.965798       2.106463       0.260804       0.684931       1.680833       0.278720       2.110099           0.000000
           51              H       2.368320      18.029346       2.501746       0.029735       1.164230 0.80578102E+01  0.79787634E+02                                 1.859450                            1.677126      -1.170796       2.300666                    0.995712       3.951355      11.358616       0.472544       1.309018      -0.700160       0.044399      -0.008970      -0.040108       0.060501      -0.000062      -0.006806       0.003219      -0.000660      -0.016242      -0.009952       0.002855       0.007096              1.968372       2.350082      -0.106803      -0.693274       1.425542       0.126409       2.129492          -0.000000
           52              H       9.493016      15.556864       6.277174       0.033039       1.224528 0.88129964E+01  0.86986715E+02                                 1.758456                            1.634953      -0.795717       2.475704                    0.999582       3.462639       9.140762       0.545580       1.137413      -0.743995      -0.014902      -0.057646      -0.015668       0.061568       0.003456      -0.002022      -0.002049      -0.014843      -0.021451      -0.008118      -0.003955       0.012073              1.799964       1.432329       0.201088       0.137252       2.319593       0.382709       1.647969           0.000000
           53              H       2.980136       4.337274       5.687777       0.037716       1.469082 0.10864992E+02  0.11370436E+03                                 2.029634                            1.845173      -1.145816       2.311434                    0.995637       3.822486      10.602867       0.498061       1.175103      -0.733397       0.029256       0.060489       0.010179       0.067959       0.009915       0.001921       0.000822      -0.009582      -0.027009      -0.009582      -0.006052       0.015634              2.121325       1.764965       0.180020      -0.022968       3.086196       0.148604       1.512816           0.000000
           54              H       3.759708       0.232192       8.191348       0.034220       1.296678 0.93215830E+01  0.93604053E+02                                 1.845285                            1.692588      -0.925000       2.412147                    0.998708       3.613489       9.722119       0.529246       1.152508      -0.739188       0.059617       0.006443       0.013314       0.061425      -0.000890       0.008047       0.001112       0.002054      -0.005493      -0.008452       0.000132       0.008321              1.906811       2.721300      -0.011183       0.147361       1.344981      -0.021363       1.654151           0.000001
           55              H       6.424068      11.489876       0.616769       0.030873       1.156257 0.80476195E+01  0.77903530E+02                                 1.708901                            1.576560      -0.831539       2.465927                    0.999643       3.413086       9.018937       0.546301       1.158203      -0.738209       0.033591       0.000269      -0.044262       0.055566       0.005358      -0.011864      -0.005095       0.010571       0.000513      -0.009612      -0.007608       0.017220              1.761619       1.623714      -0.062067      -0.442794       1.475742       0.222760       2.185402           0.000000
           56              H       6.907600      11.290336       5.846531       0.030192       1.319385 0.95968980E+01  0.97344428E+02                                 1.893923                            1.738617      -0.802213       2.466836                    0.999124       3.648079       9.955306       0.511232       1.181159      -0.732611       0.041729      -0.009550       0.044104       0.061463      -0.000007       0.006760       0.003281       0.008403       0.011164      -0.007651      -0.002547       0.010198              1.965794       2.106455      -0.260804       0.684928       1.680828      -0.278719       2.110099           0.000000
           57              H       2.565680       8.959346       6.622054       0.029733       1.164232 0.80578835E+01  0.79788642E+02                                 1.859462                            1.677141      -1.170797       2.300665                    0.995712       3.951393      11.358793       0.472538       1.309029      -0.700158      -0.044400      -0.008970       0.040106       0.060501       0.000062      -0.006805      -0.003217      -0.000657      -0.016243      -0.009951       0.002854       0.007096              1.968381       2.350080       0.106804      -0.693273       1.425553      -0.126410       2.129509          -0.000000
           58              H       5.308984       6.486864       2.846626       0.033043       1.224499 0.88127524E+01  0.86983590E+02                                 1.758420                            1.634924      -0.795713       2.475709                    0.999582       3.462586       9.140545       0.545589       1.137404      -0.743998       0.014902      -0.057649       0.015666       0.061571      -0.003455      -0.002022       0.002049      -0.014841      -0.021450      -0.008117      -0.003955       0.012072              1.799925       1.432303      -0.201078       0.137247       2.319538      -0.382695       1.647933           0.000001
           59              H       1.953864      13.407274       3.436023       0.037717       1.469091 0.10865082E+02  0.11370561E+03                                 2.029648                            1.845185      -1.145828       2.311429                    0.995637       3.822499      10.602939       0.498057       1.175109      -0.733395      -0.029254       0.060490      -0.010179       0.067959      -0.009917       0.001920      -0.000822      -0.009581      -0.027006      -0.009581      -0.006054       0.015634              2.121339       1.764975      -0.180020      -0.022969       3.086221      -0.148599       1.512822           0.000000
           60              H       1.174292       9.302192       0.932452       0.034227       1.296640 0.93212710E+01  0.93600157E+02                                 1.845255                            1.692564      -0.925002       2.412156                    0.998708       3.613416       9.721890       0.529247       1.152514      -0.739186      -0.059619       0.006442      -0.013317       0.061427       0.000890       0.008046      -0.001113       0.002054      -0.005496      -0.008452       0.000132       0.008320              1.906778       2.721246       0.011182       0.147356       1.344961       0.021363       1.654126           0.000001
           61              H       1.490068       6.650124       8.507031       0.030870       1.156281 0.80478525E+01  0.77906382E+02                                 1.708927                            1.576584      -0.831547       2.465921                    0.999643       3.413132       9.019106       0.546295       1.158206      -0.738208       0.033590      -0.000270       0.044261       0.055564      -0.005356       0.011862      -0.005094       0.010571       0.000515      -0.009610      -0.007606       0.017216              1.761646       1.623733       0.062071       0.442799       1.475767       0.222771       2.185438           0.000000
           62              H       1.973600       6.849664       3.277269       0.030195       1.319387 0.95969081E+01  0.97344563E+02                                 1.893926                            1.738618      -0.802240       2.466826                    0.999124       3.648078       9.955307       0.511231       1.181159      -0.732611       0.041729       0.009548      -0.044103       0.061462       0.000007      -0.006759       0.003281       0.008402       0.011164      -0.007649      -0.002546       0.010196              1.965798       2.106462       0.260804      -0.684930       1.680833      -0.278720       2.110099           0.000000
           63              H       7.499680       9.180654       2.501746       0.029735       1.164229 0.80578047E+01  0.79787569E+02                                 1.859450                            1.677126      -1.170796       2.300666                    0.995712       3.951354      11.358614       0.472544       1.309019      -0.700160      -0.044399       0.008970      -0.040108       0.060501      -0.000062       0.006806      -0.003219      -0.000660      -0.016242      -0.009952       0.002855       0.007096              1.968372       2.350082      -0.106803       0.693273       1.425542      -0.126409       2.129492          -0.000000
           64              H       0.374984      11.653136       6.277174       0.033039       1.224528 0.88129924E+01  0.86986669E+02                                 1.758456                            1.634953      -0.795717       2.475704                    0.999582       3.462638       9.140760       0.545580       1.137413      -0.743995       0.014902       0.057646      -0.015668       0.061568       0.003456       0.002022       0.002049      -0.014843      -0.021451      -0.008118      -0.003955       0.012073              1.799964       1.432329       0.201088      -0.137252       2.319593      -0.382709       1.647969           0.000000
           65              H       6.887864       4.732726       5.687777       0.037716       1.469082 0.10864991E+02  0.11370434E+03                                 2.029634                            1.845173      -1.145816       2.311434                    0.995637       3.822486      10.602867       0.498061       1.175103      -0.733397      -0.029256      -0.060489       0.010179       0.067959       0.009915      -0.001921      -0.000822      -0.009582      -0.027009      -0.009582      -0.006052       0.015634              2.121325       1.764965       0.180020       0.022968       3.086196      -0.148604       1.512815           0.000000
           66              H       6.108292       8.837808       8.191348       0.034220       1.296678 0.93215830E+01  0.93604053E+02                                 1.845285                            1.692588      -0.925000       2.412147                    0.998708       3.613489       9.722119       0.529246       1.152508      -0.739188      -0.059617      -0.006443       0.013314       0.061425      -0.000890      -0.008047      -0.001112       0.002054      -0.005493      -0.008452       0.000132       0.008321              1.906811       2.721300      -0.011183      -0.147361       1.344981       0.021363       1.654151           0.000001
           67              H       3.443932      15.720124       0.616769       0.030873       1.156257 0.80476170E+01  0.77903502E+02                                 1.708901                            1.576560      -0.831539       2.465927                    0.999643       3.413085       9.018935       0.546300       1.158204      -0.738209      -0.033591      -0.000269      -0.044262       0.055566       0.005358       0.011864       0.005095       0.010571       0.000513      -0.009612      -0.007608       0.017220              1.761619       1.623714      -0.062067       0.442794       1.475742      -0.222760       2.185402           0.000000
           68              H       2.960400      15.919664       5.846531       0.030192       1.319385 0.95968948E+01  0.97344391E+02                                 1.893923                            1.738617      -0.802212       2.466836                    0.999124       3.648078       9.955304       0.511231       1.181159      -0.732611      -0.041729       0.009550       0.044104       0.061463      -0.000007      -0.006760      -0.003281       0.008403       0.011164      -0.007651      -0.002547       0.010198              1.965794       2.106455      -0.260804      -0.684928       1.680828       0.278719       2.110099           0.000000
           69              H       7.302320       0.110654       6.622054       0.029733       1.164232 0.80578826E+01  0.79788633E+02                                 1.859462                            1.677141      -1.170797       2.300665                    0.995712       3.951393      11.358794       0.472538       1.309029      -0.700158       0.044400       0.008970       0.040107       0.060501       0.000062       0.006805       0.003217      -0.000657      -0.016243      -0.009951       0.002854       0.007096              1.968381       2.350080       0.106804       0.693273       1.425553       0.126410       2.129509          -0.000000
           70              H       4.559016       2.583136       2.846626       0.033043       1.224499 0.88127484E+01  0.86983544E+02                                 1.758420                            1.634924      -0.795713       2.475709                    0.999582       3.462585       9.140543       0.545589       1.137405      -0.743998      -0.014902       0.057649       0.015666       0.061571      -0.003455       0.002022      -0.002049      -0.014841      -0.021450      -0.008117      -0.003955       0.012072              1.799925       1.432303      -0.201078      -0.137247       2.319538       0.382695       1.647933           0.000000
           71              H       7.914136      13.802726       3.436023       0.037717       1.469091 0.10865081E+02  0.11370559E+03                                 2.029648                            1.845185      -1.145828       2.311429                    0.995637       3.822499      10.602939       0.498057       1.175109      -0.733395       0.029254      -0.060490      -0.010179       0.067959      -0.009917      -0.001920       0.000822      -0.009581      -0.027006      -0.009581      -0.006054       0.015634              2.121339       1.764975      -0.180020       0.022969       3.086220       0.148599       1.512822           0.000000
           72              H       8.693708      17.907808       0.932452       0.034227       1.296640 0.93212697E+01  0.93600139E+02                                 1.845254                            1.692564      -0.925002       2.412156                    0.998708       3.613416       9.721889       0.529247       1.152514      -0.739187       0.059619      -0.006442      -0.013317       0.061427       0.000890      -0.008046       0.001113       0.002054      -0.005496      -0.008452       0.000132       0.008320              1.906777       2.721245       0.011182      -0.147356       1.344961      -0.021363       1.654126           0.000001
           73              C       0.997655      15.652280      10.435985       0.531838      18.164603 0.19214150E+03  0.37528074E+04                                 6.362410                            4.916245       0.181755       2.129157                    0.999558      21.892644      60.986854       0.664805       0.471712      -1.012393      -0.042817       0.005080       0.037972       0.057454       0.057363       0.063615       0.062217       0.114332      -0.026558      -0.097737      -0.036984       0.134721              7.130306       4.935650      -1.141607      -0.959973       9.333026      -2.581624       7.122242           0.000000
           74              C       1.342048      15.729920      14.292068       0.530234      19.200993 0.20503183E+03  0.40375734E+04                                 6.411972                            4.944166       0.587706       2.258905                    0.999768      21.695262      59.115050       0.695682       0.447091      -1.034321      -0.046072       0.002065      -0.044985       0.064425       0.001056      -0.092044      -0.005275       0.151548       0.111321      -0.094618      -0.045217       0.139835              7.182686       5.557982       0.502873       1.999028      10.533691       0.655835       5.456385           0.000001
           75              C       0.169730       1.743254      11.651458       0.527018      18.902147 0.20549787E+03  0.40589809E+04                                 6.398918                            4.997796       0.366832       2.183459                    0.999845      21.922530      60.305193       0.680323       0.455807      -1.026822      -0.008838      -0.058032      -0.008639       0.059333      -0.029366      -0.023403       0.007139       0.154075      -0.263306      -0.090641      -0.038414       0.129055              7.083309       4.016034       0.429139       0.862774       7.052368      -0.469632      10.181524           0.000000
           76              C       8.186493       0.008526      15.142223       0.534146      19.294999 0.21205350E+03  0.42321579E+04                                 6.577391                            5.120693       0.220665       2.138402                    0.999530      22.092486      61.595084       0.661830       0.463707      -1.019841       0.042295      -0.015241      -0.044091       0.062970      -0.052091       0.001322      -0.073580      -0.160698      -0.098804      -0.090875      -0.050505       0.141380              7.319648       9.637670       1.084350      -0.174198       4.573767       1.723105       7.747508           0.000001
           77              C       7.126670      14.725871      12.660550       0.535746      20.273087 0.21756304E+03  0.43588041E+04                                 6.724983                            5.145723       0.242426       2.137828                    0.999733      22.213969      61.532554       0.669861       0.456393      -1.026544       0.023892       0.065924       0.000482       0.070122       0.020163       0.033348      -0.017126      -0.005554       0.396963      -0.092452      -0.046191       0.138642              7.554518       9.681099      -1.240879      -1.138485       9.144067       0.761404       3.838389           0.000001
           78              C       7.029963      17.910348      10.224495       0.530817      19.821988 0.20431010E+03  0.40196776E+04                                 6.556339                            4.937471       0.519204       2.235305                    0.999788      21.698331      59.089722       0.695752       0.447456      -1.034146       0.059834      -0.012467       0.025293       0.066146       0.003133       0.017479       0.025409      -0.192277      -0.235759      -0.090241      -0.048302       0.138543              7.472718       8.062140       0.094814      -1.442235       3.609055      -0.862902      10.746960           0.000001
           79              C       3.936345       6.582280      16.935415       0.531806      18.165054 0.19214743E+03  0.37529498E+04                                 6.362475                            4.916291       0.181895       2.129193                    0.999558      21.893074      60.988146       0.664808       0.471707      -1.012397       0.042807       0.005066      -0.037970       0.057444      -0.057368       0.063617      -0.062220       0.114337      -0.026547      -0.097742      -0.036985       0.134728              7.130383       4.935644       1.141560      -0.959958       9.333142       2.581746       7.122364           0.000000
           80              C       3.591952       6.659920      13.079332       0.530197      19.201397 0.20503716E+03  0.40377003E+04                                 6.412028                            4.944206       0.587855       2.258950                    0.999768      21.695547      59.115789       0.695685       0.447087      -1.034325       0.046057       0.002053       0.044981       0.064411      -0.001055      -0.092049       0.005274       0.151545       0.111329      -0.094617      -0.045222       0.139839              7.182752       5.558057      -0.502820       1.999065      10.533778      -0.655838       5.456421           0.000001
           81              C       4.764270      10.813254      15.719942       0.527048      18.901987 0.20549470E+03  0.40589146E+04                                 6.398968                            4.997819       0.366647       2.183404                    0.999845      21.922438      60.305495       0.680307       0.455818      -1.026813       0.008837      -0.058046       0.008634       0.059346       0.029365      -0.023405      -0.007149       0.154074      -0.263321      -0.090648      -0.038410       0.129058              7.083370       4.016052      -0.429176       0.862723       7.052448       0.469615      10.181610           0.000000
           82              C       6.615507       9.078526      12.229177       0.534185      19.294197 0.21204066E+03  0.42318378E+04                                 6.577244                            5.120560       0.220499       2.138366                    0.999528      22.091710      61.592463       0.661834       0.463711      -1.019839      -0.042301      -0.015241       0.044098       0.062978       0.052089       0.001324       0.073581      -0.160709      -0.098799      -0.090876      -0.050508       0.141384              7.319518       9.637594      -1.084363      -0.174195       4.573676      -1.723063       7.747283           0.000001
           83              C       7.675330       5.655871      14.710850       0.535759      20.272883 0.21756045E+03  0.43587431E+04                                 6.724969                            5.145716       0.242407       2.137826                    0.999733      22.213815      61.532243       0.669857       0.456397      -1.026541      -0.023883       0.065930      -0.000471       0.070124      -0.020163       0.033347       0.017133      -0.005545       0.396939      -0.092449      -0.046187       0.138636              7.554498       9.681075       1.240834      -1.138477       9.144026      -0.761432       3.838393           0.000001
           84              C       7.772037       8.840348      17.146905       0.530831      19.822272 0.20431216E+03  0.40197403E+04                                 6.556468                            4.937546       0.519113       2.235276                    0.999788      21.698557      59.091089       0.695733       0.447465      -1.034137      -0.059838      -0.012471      -0.025294       0.066151      -0.003135       0.017473      -0.025409      -0.192271      -0.235769      -0.090238      -0.048304       0.138542              7.472873       8.062303      -0.094812      -1.442216       3.609126       0.862906      10.747189           0.000001
           85              C       8.870345      11.557720      10.435985       0.531838      18.164603 0.19214150E+03  0.37528074E+04                                 6.362410                            4.916245       0.181755       2.129157                    0.999558      21.892644      60.986854       0.664805       0.471712      -1.012393       0.042817      -0.005080       0.037972       0.057454       0.057363      -0.063615      -0.062217       0.114332      -0.026558      -0.097737      -0.036984       0.134721              7.130306       4.935650      -1.141607       0.959973       9.333026       2.581624       7.122242           0.000000
           86              C       8.525952      11.480080      14.292068       0.530234      19.200996 0.20503187E+03  0.40375743E+04                                 6.411972                            4.944167       0.587706       2.258905                    0.999768      21.695265      59.115061       0.695682       0.447091      -1.034321       0.046072      -0.002065      -0.044985       0.064425       0.001056       0.092044       0.005275       0.151548       0.111321      -0.094618      -0.045217       0.139835              7.182687       5.557983       0.502874      -1.999028      10.533692      -0.655835       5.456386           0.000001
           87              C       9.698270       7.326746      11.651458       0.527017      18.902148 0.20549789E+03  0.40589813E+04                                 6.398919                            4.997797       0.366832       2.183459                    0.999845      21.922531      60.305197       0.680323       0.455807      -1.026822       0.008838       0.058032      -0.008639       0.059333      -0.029366       0.023403      -0.007139       0.154075      -0.263306      -0.090641      -0.038414       0.129055              7.083309       4.016034       0.429139      -0.862774       7.052369       0.469632      10.181525           0.000000
           88              C       1.681507       9.061474      15.142223       0.534146      19.294998 0.21205348E+03  0.42321576E+04                                 6.577391                            5.120694       0.220665       2.138402                    0.999530      22.092485      61.595084       0.661830       0.463707      -1.019841      -0.042295       0.015241      -0.044091       0.062970      -0.052091      -0.001322       0.073580      -0.160698      -0.098804      -0.090875      -0.050505       0.141380              7.319649       9.637670       1.084350       0.174198       4.573768      -1.723106       7.747508           0.000001
           89              C       2.741330      12.484129      12.660550       0.535746      20.273087 0.21756304E+03  0.43588041E+04                                 6.724983                            5.145723       0.242426       2.137828                    0.999733      22.213969      61.532556       0.669861       0.456393      -1.026544      -0.023892      -0.065924       0.000482       0.070122       0.020163      -0.033348       0.017126      -0.005554       0.396963      -0.092452      -0.046191       0.138642              7.554518       9.681099      -1.240879       1.138485       9.144067      -0.761404       3.838389           0.000001
           90              C       2.838037       9.299652      10.224495       0.530817      19.821988 0.20431011E+03  0.40196776E+04                                 6.556339                            4.937471       0.519204       2.235305                    0.999788      21.698331      59.089722       0.695752       0.447456      -1.034146      -0.059834       0.012467       0.025293       0.066146       0.003133      -0.017479      -0.025409      -0.192277      -0.235759      -0.090241      -0.048302       0.138543              7.472718       8.062140       0.094814       1.442235       3.609055       0.862902      10.746960           0.000001
           91              C       5.931655       2.487720      16.935415       0.531806      18.165055 0.19214744E+03  0.37529501E+04                                 6.362475                            4.916292       0.181895       2.129193                    0.999558      21.893075      60.988149       0.664808       0.471707      -1.012397      -0.042807      -0.005066      -0.037970       0.057444      -0.057368      -0.063618       0.062220       0.114337      -0.026547      -0.097742      -0.036985       0.134728              7.130383       4.935644       1.141560       0.959958       9.333142      -2.581746       7.122364           0.000000
           92              C       6.276048       2.410080      13.079332       0.530197      19.201398 0.20503717E+03  0.40377006E+04                                 6.412028                            4.944206       0.587855       2.258950                    0.999768      21.695548      59.115794       0.695685       0.447087      -1.034325      -0.046057      -0.002053       0.044981       0.064411      -0.001055       0.092049      -0.005274       0.151545       0.111329      -0.094617      -0.045222       0.139839              7.182752       5.558057      -0.502820      -1.999065      10.533779       0.655838       5.456421           0.000001
           93              C       5.103730      16.396746      15.719942       0.527048      18.901989 0.20549474E+03  0.40589155E+04                                 6.398969                            4.997820       0.366646       2.183403                    0.999845      21.922440      60.305504       0.680307       0.455818      -1.026813      -0.008837       0.058046       0.008634       0.059346       0.029365       0.023405       0.007149       0.154074      -0.263321      -0.090648      -0.038410       0.129058              7.083371       4.016052      -0.429176      -0.862723       7.052449      -0.469615      10.181611           0.000000
           94              C       3.252493      -0.008526      12.229177       0.534185      19.294198 0.21204067E+03  0.42318379E+04                                 6.577244                            5.120560       0.220499       2.138366                    0.999528      22.091711      61.592463       0.661834       0.463711      -1.019839       0.042301       0.015241       0.044098       0.062978       0.052089      -0.001324      -0.073581      -0.160710      -0.098798      -0.090876      -0.050508       0.141384              7.319517       9.637593      -1.084363       0.174195       4.573676       1.723063       7.747283           0.000001
           95              C       2.192670       3.414129      14.710850       0.535759      20.272885 0.21756047E+03  0.43587435E+04                                 6.724970                            5.145716       0.242407       2.137826                    0.999733      22.213816      61.532248       0.669857       0.456397      -1.026541       0.023883      -0.065930      -0.000471       0.070124      -0.020163      -0.033347      -0.017133      -0.005545       0.396939      -0.092449      -0.046187       0.138636              7.554498       9.681075       1.240834       1.138477       9.144026       0.761432       3.838393           0.000001
           96              C       2.095963       0.229652      17.146905       0.530831      19.822271 0.20431215E+03  0.40197403E+04                                 6.556468                            4.937546       0.519113       2.235276                    0.999788      21.698557      59.091090       0.695733       0.447465      -1.034137       0.059838       0.012471      -0.025294       0.066151      -0.003135      -0.017473       0.025409      -0.192271      -0.235769      -0.090238      -0.048304       0.138542              7.472873       8.062303      -0.094812       1.442216       3.609126      -0.862906      10.747189           0.000001
           97              C       8.870345       2.487720       7.811615       0.531806      18.165056 0.19214745E+03  0.37529503E+04                                 6.362475                            4.916292       0.181895       2.129193                    0.999558      21.893076      60.988152       0.664808       0.471707      -1.012397       0.042807      -0.005066      -0.037970       0.057444       0.057368       0.063618       0.062220       0.114337      -0.026547      -0.097742      -0.036985       0.134728              7.130384       4.935644      -1.141560      -0.959958       9.333142      -2.581746       7.122364           0.000000
           98              C       8.525952       2.410080       3.955532       0.530197      19.201398 0.20503716E+03  0.40377004E+04                                 6.412029                            4.944206       0.587855       2.258950                    0.999768      21.695548      59.115798       0.695685       0.447087      -1.034325       0.046057      -0.002053       0.044981       0.064411       0.001055      -0.092049      -0.005274       0.151545       0.111328      -0.094617      -0.045222       0.139839              7.182753       5.558058       0.502820       1.999065      10.533779       0.655839       5.456421           0.000001
           99              C       9.698270      16.396746       6.596142       0.527048      18.901987 0.20549471E+03  0.40589147E+04                                 6.398968                            4.997820       0.366647       2.183404                    0.999845      21.922438      60.305495       0.680307       0.455818      -1.026813       0.008837       0.058046       0.008634       0.059346      -0.029365      -0.023405       0.007149       0.154074      -0.263321      -0.090648      -0.038410       0.129058              7.083370       4.016052       0.429176       0.862723       7.052448      -0.469615      10.181610           0.000000
          100              C       1.681507      -0.008526       3.105377       0.534185      19.294198 0.21204067E+03  0.42318380E+04                                 6.577244                            5.120560       0.220499       2.138366                    0.999528      22.091711      61.592464       0.661834       0.463711      -1.019839      -0.042301       0.015241       0.044098       0.062978      -0.052089       0.001324      -0.073581      -0.160710      -0.098799      -0.090876      -0.050508       0.141384              7.319517       9.637594       1.084363      -0.174195       4.573676       1.723063       7.747283           0.000001
          101              C       2.741330       3.414129       5.587050       0.535759      20.272883 0.21756045E+03  0.43587429E+04                                 6.724969                            5.145716       0.242407       2.137826                    0.999733      22.213814      61.532237       0.669857       0.456397      -1.026541      -0.023883      -0.065930      -0.000471       0.070124       0.020163       0.033347      -0.017133      -0.005545       0.396939      -0.092449      -0.046187       0.138636              7.554497       9.681074      -1.240834      -1.138477       9.144025       0.761432       3.838392           0.000001
          102              C       2.838037       0.229652       8.023105       0.530831      19.822269 0.20431212E+03  0.40197394E+04                                 6.556468                            4.937546       0.519113       2.235276                    0.999788      21.698555      59.091083       0.695733       0.447465      -1.034137      -0.059838       0.012471      -0.025294       0.066151       0.003135       0.017473       0.025409      -0.192271      -0.235769      -0.090238      -0.048304       0.138542              7.472872       8.062302       0.094812      -1.442216       3.609126      -0.862906      10.747189           0.000001
          103              C       5.931655      11.557720       1.312185       0.531838      18.164604 0.19214151E+03  0.37528076E+04                                 6.362410                            4.916245       0.181755       2.129157                    0.999558      21.892645      60.986856       0.664805       0.471712      -1.012393      -0.042817      -0.005080       0.037972       0.057454      -0.057363       0.063615      -0.062217       0.114332      -0.026558      -0.097737      -0.036984       0.134721              7.130306       4.935650       1.141607      -0.959973       9.333026       2.581624       7.122242           0.000000
          104              C       6.276048      11.480080       5.168268       0.530234      19.200995 0.20503186E+03  0.40375742E+04                                 6.411972                            4.944167       0.587706       2.258905                    0.999768      21.695264      59.115056       0.695682       0.447091      -1.034321      -0.046072      -0.002065      -0.044985       0.064425      -0.001056      -0.092044       0.005275       0.151548       0.111321      -0.094618      -0.045217       0.139835              7.182686       5.557982      -0.502873       1.999028      10.533691      -0.655835       5.456386           0.000001
          105              C       5.103730       7.326746       2.527658       0.527018      18.902147 0.20549787E+03  0.40589809E+04                                 6.398918                            4.997796       0.366833       2.183459                    0.999845      21.922530      60.305191       0.680323       0.455807      -1.026822      -0.008838       0.058032      -0.008639       0.059333       0.029366      -0.023403      -0.007139       0.154075      -0.263306      -0.090641      -0.038414       0.129055              7.083308       4.016034      -0.429139       0.862774       7.052368       0.469632      10.181523           0.000000
          106              C       3.252493       9.061474       6.018423       0.534146      19.294999 0.21205350E+03  0.42321579E+04                                 6.577391                            5.120694       0.220665       2.138402                    0.999530      22.092486      61.595088       0.661830       0.463707      -1.019841       0.042295       0.015241      -0.044091       0.062970       0.052091       0.001322       0.073580      -0.160698      -0.098804      -0.090875      -0.050505       0.141380              7.319649       9.637671      -1.084350      -0.174198       4.573768      -1.723106       7.747508           0.000001
          107              C       2.192670      12.484129       3.536750       0.535746      20.273087 0.21756305E+03  0.43588041E+04                                 6.724983                            5.145723       0.242426       2.137828                    0.999733      22.213969      61.532554       0.669861       0.456393      -1.026544       0.023892      -0.065924       0.000482       0.070122      -0.020163       0.033348       0.017126      -0.005554       0.396963      -0.092452      -0.046191       0.138643              7.554518       9.681098       1.240879      -1.138485       9.144067      -0.761404       3.838388           0.000001
          108              C       2.095963       9.299652       1.100695       0.530817      19.821985 0.20431007E+03  0.40196767E+04                                 6.556339                            4.937470       0.519204       2.235305                    0.999788      21.698329      59.089716       0.695752       0.447456      -1.034146       0.059834       0.012467       0.025293       0.066146      -0.003133       0.017479      -0.025409      -0.192277      -0.235759      -0.090241      -0.048302       0.138543              7.472718       8.062140      -0.094814      -1.442235       3.609055       0.862902      10.746959           0.000001
          109              C       0.997655       6.582280       7.811615       0.531806      18.165056 0.19214745E+03  0.37529503E+04                                 6.362475                            4.916292       0.181895       2.129193                    0.999558      21.893075      60.988146       0.664808       0.471707      -1.012397      -0.042807       0.005066      -0.037970       0.057444       0.057368      -0.063617      -0.062220       0.114337      -0.026547      -0.097742      -0.036985       0.134728              7.130383       4.935644      -1.141560       0.959958       9.333142       2.581746       7.122364           0.000000
          110              C       1.342048       6.659920       3.955532       0.530197      19.201398 0.20503716E+03  0.40377005E+04                                 6.412028                            4.944206       0.587855       2.258950                    0.999768      21.695548      59.115793       0.695685       0.447087      -1.034325      -0.046057       0.002053       0.044981       0.064411       0.001055       0.092049       0.005274       0.151545       0.111329      -0.094617      -0.045222       0.139839              7.182752       5.558057       0.502820      -1.999065      10.533778      -0.655838       5.456421           0.000001
          111              C       0.169730      10.813254       6.596142       0.527048      18.901990 0.20549474E+03  0.40589156E+04                                 6.398969                            4.997820       0.366646       2.183403                    0.999845      21.922440      60.305503       0.680307       0.455818      -1.026813      -0.008837      -0.058046       0.008634       0.059346      -0.029365       0.023405      -0.007149       0.154074      -0.263321      -0.090648      -0.038410       0.129058              7.083371       4.016052       0.429176      -0.862723       7.052449       0.469615      10.181612           0.000000
          112              C       8.186493       9.078526       3.105377       0.534184      19.294198 0.21204068E+03  0.42318382E+04                                 6.577244                            5.120560       0.220499       2.138366                    0.999528      22.091711      61.592464       0.661834       0.463711      -1.019839       0.042301      -0.015241       0.044098       0.062978      -0.052089      -0.001324       0.073581      -0.160710      -0.098799      -0.090876      -0.050508       0.141385              7.319518       9.637594       1.084363       0.174194       4.573676      -1.723063       7.747283           0.000001
          113              C       7.126670       5.655871       5.587050       0.535759      20.272882 0.21756045E+03  0.43587429E+04                                 6.724969                            5.145716       0.242407       2.137826                    0.999733      22.213814      61.532240       0.669857       0.456397      -1.026541       0.023883       0.065930      -0.000471       0.070124       0.020163      -0.033347       0.017133      -0.005545       0.396939      -0.092449      -0.046187       0.138636              7.554498       9.681075      -1.240834       1.138477       9.144026      -0.761432       3.838392           0.000001
          114              C       7.029963       8.840348       8.023105       0.530831      19.822270 0.20431213E+03  0.40197397E+04                                 6.556468                            4.937546       0.519113       2.235276                    0.999788      21.698556      59.091084       0.695734       0.447465      -1.034137       0.059838      -0.012471      -0.025294       0.066151       0.003135      -0.017473      -0.025409      -0.192271      -0.235769      -0.090238      -0.048304       0.138542              7.472872       8.062302       0.094812       1.442216       3.609126       0.862906      10.747188           0.000001
          115              C       3.936345      15.652280       1.312185       0.531838      18.164605 0.19214152E+03  0.37528078E+04                                 6.362410                            4.916244       0.181754       2.129157                    0.999558      21.892645      60.986855       0.664805       0.471712      -1.012393       0.042817       0.005080       0.037972       0.057454      -0.057363      -0.063615       0.062217       0.114332      -0.026558      -0.097737      -0.036984       0.134721              7.130306       4.935650       1.141607       0.959973       9.333026      -2.581624       7.122242           0.000000
          116              C       3.591952      15.729920       5.168268       0.530234      19.200993 0.20503184E+03  0.40375736E+04                                 6.411972                            4.944166       0.587706       2.258905                    0.999768      21.695262      59.115050       0.695682       0.447091      -1.034321       0.046072       0.002065      -0.044985       0.064425      -0.001056       0.092044      -0.005275       0.151548       0.111321      -0.094618      -0.045217       0.139835              7.182686       5.557982      -0.502873      -1.999028      10.533691       0.655835       5.456385           0.000001
          117              C       4.764270       1.743254       2.527658       0.527017      18.902150 0.20549792E+03  0.40589821E+04                                 6.398919                            4.997797       0.366832       2.183459                    0.999845      21.922533      60.305203       0.680323       0.455807      -1.026822       0.008838      -0.058032      -0.008639       0.059333       0.029366       0.023403       0.007139       0.154075      -0.263306      -0.090641      -0.038414       0.129055              7.083309       4.016034      -0.429139      -0.862774       7.052369      -0.469632      10.181525           0.000000
          118              C       6.615507       0.008526       6.018423       0.534145      19.295000 0.21205351E+03  0.42321584E+04                                 6.577392                            5.120694       0.220665       2.138402                    0.999530      22.092487      61.595092       0.661830       0.463707      -1.019841      -0.042295      -0.015241      -0.044091       0.062970       0.052091      -0.001322      -0.073580      -0.160698      -0.098804      -0.090875      -0.050505       0.141380              7.319650       9.637672      -1.084350       0.174198       4.573768       1.723106       7.747509           0.000001
          119              C       7.675330      14.725871       3.536750       0.535746      20.273087 0.21756305E+03  0.43588042E+04                                 6.724983                            5.145723       0.242426       2.137828                    0.999733      22.213969      61.532553       0.669861       0.456393      -1.026544      -0.023892       0.065924       0.000482       0.070122      -0.020163      -0.033348      -0.017126      -0.005554       0.396964      -0.092452      -0.046191       0.138643              7.554518       9.681098       1.240879       1.138485       9.144067       0.761404       3.838388           0.000001
          120              C       7.772037      17.910348       1.100695       0.530817      19.821986 0.20431008E+03  0.40196770E+04                                 6.556339                            4.937470       0.519204       2.235305                    0.999788      21.698330      59.089716       0.695752       0.447456      -1.034146      -0.059834      -0.012467       0.025293       0.066146      -0.003133      -0.017479       0.025409      -0.192277      -0.235759      -0.090241      -0.048302       0.138543              7.472718       8.062140      -0.094814       1.442235       3.609055      -0.862901      10.746958           0.000001
          121              O       0.261403      16.671204      10.658971      -0.539130      39.562062 0.63672382E+03  0.16006896E+05                                 9.336449                            7.909236      -0.233612       1.980053                    0.994461      28.072163      76.065424       0.661303       0.368425      -1.128867       0.029424      -0.062651      -0.013963       0.070611      -0.025684       0.020380       0.036801      -0.008065      -0.124453      -0.068088       0.017940       0.050148             10.328151       8.246808      -3.302818      -1.222157      12.480857      -0.952228      10.256788          -0.000000
          122              O       1.067619      14.635352      11.114248      -0.491793      33.900945 0.45317492E+03  0.10417552E+05                                 8.272591                            6.533687       0.506353       2.233745                    0.998418      26.057824      66.542800       0.754265       0.353250      -1.145894      -0.018647       0.052049      -0.025962       0.061080       0.046432       0.064728      -0.043628      -0.043474      -0.000206      -0.107778       0.050812       0.056966              9.506513       5.481825      -0.216021      -0.139852      14.243759      -5.465126       8.793955          -0.000000
          123              O       0.827629      16.742857      13.728764      -0.544439      40.546329 0.64965930E+03  0.16385487E+05                                 9.411633                            7.967501      -0.174084       1.994432                    0.995402      28.093389      75.809288       0.662739       0.366429      -1.132397       0.016422      -0.057629       0.013908       0.061516      -0.034513      -0.037153      -0.051020      -0.011006      -0.030086      -0.082907       0.030267       0.052639             10.347796       8.768738      -1.971242       2.375757      14.638799      -1.869151       7.635852           0.000000
          124              O       1.087454      14.549006      14.047550      -0.495499      32.333999 0.43645877E+03  0.99443935E+04                                 7.986304                            6.396576       0.387969       2.186957                    0.998554      26.223300      66.776444       0.764694       0.351547      -1.146709      -0.018931       0.052529      -0.001326       0.055852       0.035477      -0.072286       0.045543      -0.041498      -0.096801      -0.114096       0.054590       0.059505              9.119245       5.945420       2.156059       1.115546      15.395849       2.781669       6.016467           0.000001
          125              O       0.073122       0.811946      12.505445      -0.545843      42.008871 0.65753886E+03  0.16674518E+05                                 9.710970                            8.064110      -0.292694       1.955433                    0.994940      28.387333      77.419293       0.651256       0.370871      -1.126266       0.001416       0.037166      -0.047966       0.060696      -0.016330      -0.020022      -0.061709       0.019529      -0.032312      -0.076603       0.022275       0.054328             10.804033       7.906271       0.726084       1.409149      11.302370      -4.099461      13.203458           0.000000
          126              O       0.021710       1.631512      10.430876      -0.497337      33.539022 0.46169705E+03  0.10658428E+05                                 8.189117                            6.590850       0.427517       2.203856                    0.997937      26.249159      67.079092       0.751992       0.352823      -1.146733       0.009573      -0.016707       0.049092       0.052733      -0.027021       0.007898       0.024730       0.134900       0.167472      -0.104714       0.044168       0.060546              9.272003       5.275227      -0.022993       1.323870       6.025441       0.743861      16.515340          -0.000000
          127              O       7.911373      17.569678      14.046090      -0.542142      38.894527 0.61058564E+03  0.15177371E+05                                 9.173224                            7.717993      -0.070138       2.026710                    0.996975      27.961018      75.136677       0.673539       0.365842      -1.131779       0.028959       0.024268       0.050842       0.063344      -0.009793       0.039775       0.004765      -0.098471       0.119806      -0.083196       0.030205       0.052991             10.104134       9.788673       0.416391       1.176994       7.384551       3.728584      13.139176           0.000000
          128              O       9.283913       0.483068      15.469950      -0.496406      32.380608 0.45496187E+03  0.10467471E+05                                 8.002835                            6.534263       0.506602       2.233165                    0.998216      26.148822      66.773116       0.756467       0.351925      -1.147131      -0.037524      -0.020380      -0.040645       0.058952       0.026075       0.040389      -0.044889       0.017533      -0.232111      -0.107882       0.041138       0.066744              8.978140      14.945702       2.488349       0.912207       5.589049       0.678341       6.399670          -0.000000
          129              O       8.342703      15.086857      12.533182      -0.535064      39.581915 0.61348424E+03  0.15261168E+05                                 9.279593                            7.725239      -0.223132       1.981298                    0.995540      27.909888      74.926772       0.674948       0.364797      -1.133057      -0.060022      -0.006733       0.006161       0.060712       0.021691       0.004563      -0.011416       0.097319       0.107005      -0.072467       0.034013       0.038454             10.292871      14.254194       0.480173      -1.418321      11.134519      -0.095475       5.489899           0.000000
          130              O       7.807463      17.981638       9.263029      -0.491853      34.620491 0.47546314E+03  0.11054424E+05                                 8.384129                            6.709340       0.471733       2.222387                    0.997651      26.207470      67.156771       0.742015       0.355037      -1.145222      -0.011254      -0.018363       0.048487       0.053055       0.011236      -0.074748      -0.000791      -0.086202      -0.044571      -0.101152       0.042605       0.058547              9.570965      10.258339       0.763055      -4.632296       5.108877      -1.239400      13.345681          -0.000000
          131              O       6.147567      15.463987      12.847770      -0.499641      32.243018 0.44589398E+03  0.10202630E+05                                 7.953264                            6.449979       0.578359       2.254964                    0.998932      26.103918      66.375434       0.765084       0.349878      -1.149335       0.047855      -0.007191      -0.014494       0.050516      -0.078732      -0.001325       0.004910       0.006884       0.157546      -0.105109       0.048203       0.056906              8.969613      10.656703      -4.449741      -1.651045      10.937504       1.578498       5.314632           0.000000
          132              O       7.352943      17.754888      11.447084      -0.544964      43.046259 0.64424350E+03  0.16203113E+05                                 9.808808                            7.909928      -0.166456       2.000001                    0.994491      28.004002      75.282200       0.668700       0.364189      -1.134961      -0.001511       0.002452      -0.062459       0.062525       0.001944       0.025070       0.006824      -0.094487       0.150107      -0.077204       0.020768       0.056437             11.262177       9.569861      -0.872722      -0.043460       6.195528      -1.506682      18.021142           0.000000
          133              O       4.672597       7.601204      16.712429      -0.539070      39.560793 0.63670627E+03  0.16006340E+05                                 9.336310                            7.909187      -0.233488       1.980096                    0.994470      28.071509      76.063309       0.661298       0.368431      -1.128863      -0.029405      -0.062642       0.013925       0.070587       0.025700       0.020344      -0.036817      -0.008079      -0.124380      -0.068069       0.017901       0.050168             10.327951       8.246487       3.302699      -1.221829      12.480851       0.952426      10.256514          -0.000000
          134              O       3.866381       5.565352      16.257152      -0.491799      33.901370 0.45317899E+03  0.10417666E+05                                 8.272646                            6.533705       0.506339       2.233734                    0.998418      26.057988      66.543249       0.754267       0.353249      -1.145895       0.018649       0.052054       0.025966       0.061087      -0.046437       0.064727       0.043627      -0.043472      -0.000197      -0.107779       0.050815       0.056964              9.506599       5.481834       0.215959      -0.139886      14.243838       5.465247       8.794124          -0.000000
          135              O       4.106371       7.672857      13.642636      -0.544319      40.543030 0.64959189E+03  0.16383392E+05                                 9.411217                            7.967150      -0.174478       1.994322                    0.995406      28.091924      75.804878       0.662745       0.366435      -1.132390      -0.016405      -0.057593      -0.013896       0.061475       0.034505      -0.037101       0.051003      -0.011027      -0.030110      -0.082855       0.030220       0.052635             10.347332       8.768702       1.971353       2.375830      14.637704       1.869018       7.635590           0.000000
          136              O       3.846546       5.479006      13.323850      -0.495493      32.334450 0.43646751E+03  0.99446498E+04                                 7.986404                            6.396664       0.387938       2.186944                    0.998555      26.223429      66.777132       0.764684       0.351549      -1.146706       0.018925       0.052531       0.001326       0.055852      -0.035484      -0.072289      -0.045543      -0.041489      -0.096783      -0.114098       0.054598       0.059500              9.119352       5.945476      -2.156044       1.115557      15.396049      -2.781711       6.016532           0.000001
          137              O       4.860878       9.881946      14.865955      -0.545926      42.011991 0.65760004E+03  0.16676385E+05                                 9.711232                            8.064311      -0.292067       1.955593                    0.994937      28.388696      77.422645       0.651271       0.370855      -1.126283      -0.001384       0.037161       0.048020       0.060735       0.016353      -0.020087       0.061680       0.019514      -0.032432      -0.076616       0.022318       0.054298             10.804314       7.906270      -0.726250       1.408749      11.302960       4.099831      13.203713           0.000000
          138              O       4.912290      10.701512      16.940524      -0.497349      33.539213 0.46169952E+03  0.10658497E+05                                 8.189141                            6.590857       0.427559       2.203869                    0.997937      26.249206      67.079204       0.751993       0.352822      -1.146734      -0.009569      -0.016720      -0.049102       0.052745       0.027021       0.007900      -0.024725       0.134892       0.167490      -0.104712       0.044161       0.060551              9.272039       5.275215       0.022997       1.323811       6.025438      -0.743902      16.515465          -0.000000
          139              O       6.890627       8.499678      13.325310      -0.542182      38.895826 0.61061066E+03  0.15178158E+05                                 9.173375                            7.718097      -0.070366       2.026617                    0.996970      27.961803      75.139348       0.673541       0.365837      -1.131782      -0.028944       0.024274      -0.050864       0.063357       0.009776       0.039778      -0.004750      -0.098511       0.119755      -0.083205       0.030230       0.052975             10.104348       9.789268      -0.416271       1.176747       7.384641      -3.728649      13.139136           0.000000
          140              O       5.518087       9.553068      11.901450      -0.496415      32.381272 0.45496234E+03  0.10467486E+05                                 8.002913                            6.534231       0.507024       2.233292                    0.998217      26.148935      66.773442       0.756475       0.351921      -1.147134       0.037544      -0.020388       0.040639       0.058964      -0.026039       0.040404       0.044869       0.017465      -0.232062      -0.107857       0.041166       0.066691              8.978327      14.946303      -2.488485       0.912201       5.589082      -0.678340       6.399596          -0.000000
          141              O       6.459297       6.016857      14.838218      -0.535046      39.581544 0.61347652E+03  0.15260962E+05                                 9.279638                            7.725270      -0.223709       1.981136                    0.995527      27.909542      74.926346       0.674934       0.364805      -1.133049       0.060016      -0.006726      -0.006140       0.060703      -0.021701       0.004561       0.011426       0.097322       0.106955      -0.072467       0.034023       0.038444             10.292922      14.254178      -0.480232      -1.418237      11.134681       0.095288       5.489905           0.000000
          142              O       6.994537       8.911638      18.108371      -0.491878      34.621497 0.47547855E+03  0.11054873E+05                                 8.384278                            6.709438       0.471797       2.222401                    0.997652      26.207857      67.158069       0.742011       0.355036      -1.145223       0.011248      -0.018366      -0.048501       0.053068      -0.011237      -0.074749       0.000793      -0.086197      -0.044565      -0.101151       0.042603       0.058548              9.571145      10.258529      -0.763069      -4.632404       5.108948       1.239413      13.345958          -0.000000
          143              O       8.654433       6.393987      14.523630      -0.499688      32.243903 0.44590798E+03  0.10203021E+05                                 7.953374                            6.450050       0.578769       2.255086                    0.998934      26.104478      66.376898       0.765086       0.349874      -1.149339      -0.047843      -0.007220       0.014519       0.050516       0.078722      -0.001330      -0.004894       0.006940       0.157607      -0.105110       0.048211       0.056899              8.969753      10.656878       4.449777      -1.651128      10.937620      -1.578683       5.314761           0.000000
          144              O       7.449057       8.684888      15.924316      -0.545023      43.048884 0.64428784E+03  0.16204484E+05                                 9.809184                            7.910198      -0.165725       2.000214                    0.994496      28.004779      75.284533       0.668690       0.364188      -1.134962       0.001525       0.002456       0.062504       0.062571      -0.001989       0.025070      -0.006821      -0.094561       0.150026      -0.077228       0.020813       0.056415             11.262618       9.569674       0.872690      -0.043031       6.195766       1.506819      18.022414           0.000000
          145              O       9.606597      10.538796      10.658971      -0.539130      39.562062 0.63672382E+03  0.16006896E+05                                 9.336449                            7.909236      -0.233612       1.980053                    0.994461      28.072163      76.065424       0.661303       0.368425      -1.128867      -0.029424       0.062651      -0.013963       0.070611      -0.025684      -0.020380      -0.036801      -0.008065      -0.124453      -0.068088       0.017940       0.050148             10.328151       8.246808      -3.302818       1.222157      12.480857       0.952228      10.256788          -0.000000
          146              O       8.800381      12.574648      11.114248      -0.491793      33.900945 0.45317493E+03  0.10417552E+05                                 8.272591                            6.533687       0.506353       2.233745                    0.998418      26.057824      66.542800       0.754265       0.353250      -1.145894       0.018647      -0.052049      -0.025962       0.061080       0.046432      -0.064728       0.043628      -0.043474      -0.000206      -0.107778       0.050812       0.056966              9.506513       5.481825      -0.216021       0.139851      14.243759       5.465126       8.793955          -0.000000
          147              O       9.040371      10.467143      13.728764      -0.544439      40.546329 0.64965926E+03  0.16385486E+05                                 9.411634                            7.967501      -0.174084       1.994432                    0.995402      28.093388      75.809287       0.662739       0.366429      -1.132396      -0.016422       0.057629       0.013908       0.061516      -0.034513       0.037153       0.051020      -0.011006      -0.030086      -0.082907       0.030267       0.052639             10.347797       8.768738      -1.971243      -2.375757      14.638800       1.869151       7.635852           0.000000
          148              O       8.780546      12.660994      14.047550      -0.495499      32.334012 0.43645898E+03  0.99443994E+04                                 7.986307                            6.396578       0.387968       2.186957                    0.998554      26.223303      66.776460       0.764694       0.351547      -1.146709       0.018931      -0.052529      -0.001326       0.055852       0.035477       0.072286      -0.045543      -0.041498      -0.096802      -0.114096       0.054590       0.059505              9.119248       5.945422       2.156060      -1.115547      15.395855      -2.781671       6.016469           0.000001
          149              O       9.794878       8.258054      12.505445      -0.545843      42.008871 0.65753886E+03  0.16674518E+05                                 9.710970                            8.064110      -0.292694       1.955433                    0.994940      28.387333      77.419293       0.651256       0.370871      -1.126266      -0.001416      -0.037166      -0.047966       0.060696      -0.016330       0.020022       0.061709       0.019529      -0.032312      -0.076603       0.022275       0.054328             10.804033       7.906271       0.726084      -1.409149      11.302370       4.099461      13.203458           0.000000
          150              O      -0.021710       7.438488      10.430876      -0.497337      33.539023 0.46169707E+03  0.10658429E+05                                 8.189117                            6.590850       0.427517       2.203856                    0.997937      26.249158      67.079092       0.751992       0.352823      -1.146733      -0.009573       0.016707       0.049092       0.052733      -0.027021      -0.007898      -0.024730       0.134900       0.167472      -0.104714       0.044168       0.060546              9.272003       5.275228      -0.022993      -1.323870       6.025441      -0.743861      16.515341          -0.000000
          151              O       1.956627       9.640322      14.046090      -0.542142      38.894524 0.61058557E+03  0.15177369E+05                                 9.173224                            7.717993      -0.070138       2.026710                    0.996975      27.961016      75.136673       0.673539       0.365842      -1.131779      -0.028959      -0.024268       0.050842       0.063344      -0.009793      -0.039775      -0.004765      -0.098471       0.119806      -0.083196       0.030205       0.052991             10.104133       9.788673       0.416391      -1.176994       7.384551      -3.728584      13.139176           0.000000
          152              O       0.584087       8.586932      15.469950      -0.496406      32.380606 0.45496184E+03  0.10467471E+05                                 8.002834                            6.534263       0.506602       2.233165                    0.998216      26.148822      66.773114       0.756467       0.351924      -1.147131       0.037524       0.020380      -0.040645       0.058952       0.026075      -0.040389       0.044889       0.017533      -0.232111      -0.107882       0.041138       0.066744              8.978140      14.945701       2.488349      -0.912207       5.589049      -0.678341       6.399670          -0.000000
          153              O       1.525297      12.123143      12.533182      -0.535064      39.581915 0.61348425E+03  0.15261169E+05                                 9.279593                            7.725239      -0.223132       1.981298                    0.995540      27.909888      74.926773       0.674948       0.364797      -1.133057       0.060022       0.006733       0.006161       0.060712       0.021691      -0.004563       0.011416       0.097319       0.107005      -0.072467       0.034013       0.038454             10.292871      14.254195       0.480173       1.418321      11.134519       0.095475       5.489899           0.000000
          154              O       2.060537       9.228362       9.263029      -0.491853      34.620490 0.47546311E+03  0.11054423E+05                                 8.384128                            6.709340       0.471733       2.222387                    0.997651      26.207470      67.156769       0.742015       0.355037      -1.145222       0.011253       0.018363       0.048487       0.053055       0.011236       0.074748       0.000791      -0.086202      -0.044571      -0.101152       0.042605       0.058547              9.570965      10.258338       0.763055       4.632296       5.108877       1.239400      13.345680          -0.000000
          155              O       3.720433      11.746013      12.847770      -0.499641      32.243021 0.44589402E+03  0.10202631E+05                                 7.953265                            6.449979       0.578359       2.254964                    0.998932      26.103919      66.375438       0.765084       0.349878      -1.149335      -0.047855       0.007191      -0.014494       0.050516      -0.078732       0.001325      -0.004910       0.006884       0.157546      -0.105109       0.048203       0.056906              8.969614      10.656703      -4.449741       1.651045      10.937505      -1.578499       5.314632           0.000000
          156              O       2.515057       9.455112      11.447084      -0.544964      43.046259 0.64424351E+03  0.16203114E+05                                 9.808808                            7.909928      -0.166456       2.000001                    0.994491      28.004002      75.282201       0.668700       0.364189      -1.134961       0.001511      -0.002452      -0.062459       0.062525       0.001944      -0.025070      -0.006824      -0.094487       0.150107      -0.077204       0.020768       0.056437             11.262177       9.569862      -0.872722       0.043460       6.195528       1.506682      18.021143           0.000000
          157              O       5.195403       1.468796      16.712429      -0.539070      39.560793 0.63670628E+03  0.16006340E+05                                 9.336310                            7.909187      -0.233488       1.980096                    0.994470      28.071509      76.063310       0.661298       0.368431      -1.128863       0.029405       0.062642       0.013925       0.070587       0.025700      -0.020344       0.036817      -0.008079      -0.124380      -0.068069       0.017901       0.050168             10.327951       8.246487       3.302699       1.221829      12.480851      -0.952426      10.256514          -0.000000
          158              O       6.001619       3.504648      16.257152      -0.491799      33.901370 0.45317899E+03  0.10417667E+05                                 8.272646                            6.533705       0.506339       2.233734                    0.998418      26.057989      66.543250       0.754267       0.353249      -1.145895      -0.018649      -0.052054       0.025966       0.061087      -0.046437      -0.064727      -0.043627      -0.043472      -0.000197      -0.107779       0.050815       0.056964              9.506598       5.481834       0.215959       0.139886      14.243837      -5.465246       8.794124          -0.000000
          159              O       5.761629       1.397143      13.642636      -0.544319      40.543030 0.64959189E+03  0.16383392E+05                                 9.411217                            7.967150      -0.174477       1.994322                    0.995406      28.091924      75.804878       0.662745       0.366435      -1.132390       0.016405       0.057593      -0.013896       0.061475       0.034505       0.037101      -0.051003      -0.011027      -0.030110      -0.082855       0.030220       0.052635             10.347332       8.768702       1.971353      -2.375830      14.637705      -1.869019       7.635590           0.000000
          160              O       6.021454       3.590994      13.323850      -0.495493      32.334456 0.43646760E+03  0.99446527E+04                                 7.986406                            6.396665       0.387938       2.186943                    0.998555      26.223429      66.777138       0.764684       0.351550      -1.146706      -0.018925      -0.052531       0.001326       0.055852      -0.035484       0.072289       0.045543      -0.041489      -0.096783      -0.114098       0.054598       0.059500              9.119355       5.945477      -2.156045      -1.115558      15.396053       2.781711       6.016534           0.000001
          161              O       5.007122      17.328054      14.865955      -0.545926      42.011991 0.65760003E+03  0.16676384E+05                                 9.711232                            8.064311      -0.292067       1.955593                    0.994937      28.388696      77.422645       0.651271       0.370855      -1.126283       0.001384      -0.037161       0.048020       0.060735       0.016353       0.020087      -0.061680       0.019514      -0.032432      -0.076616       0.022318       0.054298             10.804314       7.906270      -0.726250      -1.408749      11.302960      -4.099831      13.203713           0.000000
          162              O       4.955710      16.508488      16.940524      -0.497349      33.539216 0.46169958E+03  0.10658499E+05                                 8.189141                            6.590857       0.427558       2.203869                    0.997937      26.249207      67.079208       0.751993       0.352822      -1.146734       0.009569       0.016720      -0.049102       0.052746       0.027021      -0.007900       0.024725       0.134892       0.167491      -0.104712       0.044161       0.060551              9.272040       5.275215       0.022997      -1.323811       6.025439       0.743902      16.515467          -0.000000
          163              O       2.977373       0.570322      13.325310      -0.542182      38.895827 0.61061067E+03  0.15178158E+05                                 9.173375                            7.718097      -0.070366       2.026617                    0.996970      27.961803      75.139349       0.673541       0.365837      -1.131782       0.028944      -0.024274      -0.050864       0.063357       0.009776      -0.039778       0.004750      -0.098511       0.119755      -0.083205       0.030230       0.052975             10.104348       9.789268      -0.416271      -1.176747       7.384641       3.728649      13.139136           0.000000
          164              O       4.349913      17.656932      11.901450      -0.496415      32.381270 0.45496230E+03  0.10467485E+05                                 8.002913                            6.534231       0.507024       2.233292                    0.998217      26.148933      66.773438       0.756475       0.351921      -1.147134      -0.037544       0.020388       0.040639       0.058964      -0.026039      -0.040404      -0.044869       0.017464      -0.232062      -0.107857       0.041166       0.066691              8.978327      14.946303      -2.488485      -0.912201       5.589082       0.678340       6.399596          -0.000000
          165              O       3.408703       3.053143      14.838218      -0.535046      39.581545 0.61347653E+03  0.15260962E+05                                 9.279639                            7.725270      -0.223709       1.981135                    0.995527      27.909542      74.926347       0.674934       0.364805      -1.133049      -0.060016       0.006726      -0.006140       0.060703      -0.021701      -0.004561      -0.011426       0.097322       0.106955      -0.072467       0.034023       0.038444             10.292922      14.254179      -0.480232       1.418237      11.134681      -0.095288       5.489905           0.000000
          166              O       2.873463       0.158362      18.108371      -0.491878      34.621499 0.47547856E+03  0.11054874E+05                                 8.384278                            6.709439       0.471796       2.222401                    0.997652      26.207857      67.158070       0.742011       0.355036      -1.145223      -0.011248       0.018366      -0.048501       0.053068      -0.011237       0.074749      -0.000793      -0.086197      -0.044564      -0.101151       0.042603       0.058548              9.571145      10.258529      -0.763069       4.632404       5.108948      -1.239413      13.345958          -0.000000
          167              O       1.213567       2.676013      14.523630      -0.499688      32.243905 0.44590802E+03  0.10203022E+05                                 7.953374                            6.450051       0.578769       2.255086                    0.998934      26.104479      66.376901       0.765086       0.349874      -1.149339       0.047843       0.007220       0.014519       0.050516       0.078722       0.001330       0.004894       0.006940       0.157607      -0.105110       0.048211       0.056899              8.969753      10.656878       4.449777       1.651128      10.937620       1.578683       5.314761           0.000000
          168              O       2.418943       0.385112      15.924316      -0.545023      43.048885 0.64428784E+03  0.16204484E+05                                 9.809185                            7.910198      -0.165725       2.000214                    0.994496      28.004779      75.284534       0.668690       0.364188      -1.134962      -0.001525      -0.002456       0.062504       0.062571      -0.001989      -0.025070       0.006821      -0.094561       0.150026      -0.077228       0.020813       0.056415             11.262618       9.569674       0.872690       0.043031       6.195766      -1.506819      18.022414           0.000000
          169              O       9.606597       1.468796       7.588629      -0.539070      39.560794 0.63670629E+03  0.16006340E+05                                 9.336310                            7.909187      -0.233488       1.980096                    0.994470      28.071509      76.063312       0.661298       0.368431      -1.128863      -0.029405       0.062642       0.013925       0.070587      -0.025700       0.020344       0.036817      -0.008079      -0.124380      -0.068069       0.017901       0.050168             10.327951       8.246487      -3.302699      -1.221829      12.480852      -0.952427      10.256515          -0.000000
          170              O       8.800381       3.504648       7.133352      -0.491799      33.901374 0.45317905E+03  0.10417668E+05                                 8.272646                            6.533706       0.506339       2.233734                    0.998418      26.057990      66.543255       0.754267       0.353249      -1.145895       0.018649      -0.052054       0.025966       0.061087       0.046437       0.064727      -0.043627      -0.043472      -0.000197      -0.107779       0.050815       0.056964              9.506599       5.481835      -0.215959      -0.139886      14.243839      -5.465247       8.794124          -0.000000
          171              O       9.040371       1.397143       4.518836      -0.544319      40.543031 0.64959190E+03  0.16383393E+05                                 9.411217                            7.967150      -0.174478       1.994322                    0.995406      28.091924      75.804880       0.662745       0.366435      -1.132390      -0.016405       0.057593      -0.013896       0.061475      -0.034505      -0.037101      -0.051003      -0.011027      -0.030110      -0.082855       0.030220       0.052635             10.347333       8.768703      -1.971353       2.375830      14.637706      -1.869019       7.635591           0.000000
          172              O       8.780546       3.590994       4.200050      -0.495493      32.334469 0.43646781E+03  0.99446586E+04                                 7.986408                            6.396667       0.387938       2.186943                    0.998555      26.223433      66.777154       0.764684       0.351550      -1.146706       0.018925      -0.052531       0.001326       0.055852       0.035484      -0.072289       0.045543      -0.041489      -0.096783      -0.114098       0.054598       0.059500              9.119357       5.945479       2.156046       1.115558      15.396059       2.781713       6.016535           0.000001
          173              O       9.794878      17.328054       5.742155      -0.545926      42.011991 0.65760003E+03  0.16676385E+05                                 9.711232                            8.064311      -0.292067       1.955593                    0.994937      28.388696      77.422645       0.651271       0.370855      -1.126283      -0.001384      -0.037161       0.048020       0.060735      -0.016353      -0.020087      -0.061680       0.019514      -0.032432      -0.076616       0.022318       0.054298             10.804314       7.906270       0.726250       1.408749      11.302960      -4.099831      13.203712           0.000000
          174              O      -0.021710      16.508488       7.816724      -0.497349      33.539206 0.46169942E+03  0.10658494E+05                                 8.189140                            6.590856       0.427559       2.203870                    0.997937      26.249204      67.079195       0.751993       0.352822      -1.146734      -0.009569       0.016720      -0.049102       0.052745      -0.027021       0.007900       0.024725       0.134892       0.167490      -0.104712       0.044161       0.060551              9.272038       5.275214      -0.022997       1.323811       6.025437       0.743902      16.515462          -0.000000
          175              O       1.956627       0.570322       4.201510      -0.542182      38.895827 0.61061066E+03  0.15178158E+05                                 9.173375                            7.718097      -0.070366       2.026617                    0.996970      27.961803      75.139348       0.673541       0.365837      -1.131782      -0.028944      -0.024274      -0.050864       0.063357      -0.009776       0.039778       0.004750      -0.098511       0.119755      -0.083205       0.030230       0.052975             10.104348       9.789268       0.416271       1.176747       7.384641       3.728649      13.139136           0.000000
          176              O       0.584087      17.656932       2.777650      -0.496415      32.381270 0.45496230E+03  0.10467485E+05                                 8.002913                            6.534231       0.507024       2.233292                    0.998217      26.148934      66.773439       0.756475       0.351921      -1.147134       0.037544       0.020388       0.040639       0.058964       0.026039       0.040404      -0.044869       0.017465      -0.232062      -0.107857       0.041166       0.066691              8.978327      14.946302       2.488485       0.912201       5.589082       0.678340       6.399596          -0.000000
          177              O       1.525297       3.053143       5.714418      -0.535046      39.581541 0.61347646E+03  0.15260960E+05                                 9.279638                            7.725269      -0.223709       1.981136                    0.995527      27.909541      74.926341       0.674934       0.364805      -1.133049       0.060016       0.006726      -0.006140       0.060703       0.021701       0.004561      -0.011426       0.097322       0.106955      -0.072467       0.034022       0.038444             10.292921      14.254177       0.480232      -1.418237      11.134680      -0.095289       5.489905           0.000000
          178              O       2.060537       0.158362       8.984571      -0.491878      34.621494 0.47547850E+03  0.11054872E+05                                 8.384277                            6.709438       0.471797       2.222401                    0.997652      26.207857      67.158065       0.742012       0.355036      -1.145223       0.011248       0.018366      -0.048501       0.053068       0.011237      -0.074749      -0.000793      -0.086197      -0.044564      -0.101151       0.042603       0.058548              9.571144      10.258528       0.763069      -4.632403       5.108947      -1.239412      13.345956          -0.000000
          179              O       3.720433       2.676013       5.399830      -0.499688      32.243897 0.44590790E+03  0.10203019E+05                                 7.953372                            6.450049       0.578769       2.255086                    0.998934      26.104478      66.376893       0.765086       0.349874      -1.149339      -0.047843       0.007220       0.014519       0.050516      -0.078722      -0.001330       0.004894       0.006940       0.157607      -0.105110       0.048211       0.056899              8.969751      10.656876      -4.449776      -1.651127      10.937618       1.578683       5.314760           0.000000
          180              O       2.515057       0.385112       6.800516      -0.545023      43.048884 0.64428783E+03  0.16204484E+05                                 9.809184                            7.910198      -0.165724       2.000214                    0.994496      28.004779      75.284532       0.668690       0.364188      -1.134962       0.001525      -0.002456       0.062504       0.062571       0.001989       0.025070       0.006821      -0.094560       0.150026      -0.077228       0.020813       0.056415             11.262618       9.569674      -0.872690      -0.043031       6.195766      -1.506819      18.022414           0.000000
          181              O       5.195403      10.538796       1.535171      -0.539130      39.562062 0.63672382E+03  0.16006896E+05                                 9.336449                            7.909236      -0.233612       1.980053                    0.994461      28.072163      76.065425       0.661303       0.368425      -1.128867       0.029424       0.062651      -0.013963       0.070611       0.025684       0.020380      -0.036801      -0.008065      -0.124454      -0.068088       0.017940       0.050148             10.328151       8.246808       3.302818      -1.222158      12.480857       0.952228      10.256789          -0.000000
          182              O       6.001619      12.574648       1.990448      -0.491793      33.900946 0.45317494E+03  0.10417552E+05                                 8.272591                            6.533688       0.506353       2.233745                    0.998418      26.057824      66.542801       0.754265       0.353250      -1.145894      -0.018647      -0.052049      -0.025962       0.061080      -0.046432       0.064728       0.043628      -0.043474      -0.000206      -0.107778       0.050812       0.056966              9.506513       5.481825       0.216021      -0.139851      14.243760       5.465126       8.793955          -0.000000
          183              O       5.761629      10.467143       4.604964      -0.544439      40.546330 0.64965930E+03  0.16385487E+05                                 9.411634                            7.967501      -0.174084       1.994432                    0.995402      28.093389      75.809289       0.662739       0.366429      -1.132397       0.016422       0.057629       0.013908       0.061516       0.034513      -0.037153       0.051020      -0.011006      -0.030086      -0.082907       0.030267       0.052639             10.347796       8.768738       1.971242       2.375757      14.638800       1.869151       7.635852           0.000000
          184              O       6.021454      12.660994       4.923750      -0.495499      32.334004 0.43645885E+03  0.99443957E+04                                 7.986305                            6.396577       0.387969       2.186957                    0.998554      26.223301      66.776450       0.764694       0.351547      -1.146709      -0.018931      -0.052529      -0.001326       0.055852      -0.035477      -0.072286      -0.045543      -0.041498      -0.096802      -0.114096       0.054590       0.059505              9.119246       5.945420      -2.156060       1.115547      15.395851      -2.781670       6.016468           0.000001
          185              O       5.007122       8.258054       3.381645      -0.545843      42.008871 0.65753886E+03  0.16674518E+05                                 9.710970                            8.064110      -0.292694       1.955433                    0.994940      28.387333      77.419293       0.651256       0.370871      -1.126266       0.001416      -0.037166      -0.047966       0.060696       0.016330      -0.020022       0.061708       0.019529      -0.032312      -0.076603       0.022275       0.054328             10.804033       7.906271      -0.726084       1.409148      11.302370       4.099461      13.203458           0.000000
          186              O       4.955710       7.438488       1.307076      -0.497337      33.539020 0.46169703E+03  0.10658428E+05                                 8.189117                            6.590849       0.427517       2.203856                    0.997937      26.249158      67.079089       0.751992       0.352823      -1.146733       0.009573       0.016707       0.049092       0.052733       0.027021       0.007898      -0.024730       0.134900       0.167472      -0.104714       0.044168       0.060546              9.272002       5.275227       0.022993       1.323870       6.025441      -0.743861      16.515340          -0.000000
          187              O       2.977373       9.640322       4.922290      -0.542142      38.894528 0.61058565E+03  0.15177371E+05                                 9.173224                            7.717993      -0.070138       2.026710                    0.996975      27.961018      75.136679       0.673539       0.365842      -1.131779       0.028959      -0.024268       0.050843       0.063344       0.009793       0.039775      -0.004765      -0.098471       0.119806      -0.083196       0.030205       0.052991             10.104134       9.788674      -0.416391       1.176994       7.384552      -3.728584      13.139177          -0.000000
          188              O       4.349913       8.586932       6.346150      -0.496406      32.380604 0.45496181E+03  0.10467470E+05                                 8.002834                            6.534263       0.506602       2.233165                    0.998216      26.148821      66.773112       0.756467       0.351925      -1.147131      -0.037524       0.020380      -0.040645       0.058952      -0.026075       0.040389       0.044889       0.017533      -0.232111      -0.107882       0.041138       0.066744              8.978140      14.945701      -2.488349       0.912207       5.589049      -0.678341       6.399670          -0.000000
          189              O       3.408703      12.123143       3.409382      -0.535064      39.581916 0.61348428E+03  0.15261169E+05                                 9.279593                            7.725239      -0.223132       1.981298                    0.995540      27.909889      74.926775       0.674948       0.364797      -1.133057      -0.060022       0.006733       0.006161       0.060712      -0.021691       0.004563       0.011416       0.097319       0.107005      -0.072467       0.034013       0.038454             10.292871      14.254194      -0.480173      -1.418321      11.134519       0.095475       5.489899           0.000000
          190              O       2.873463       9.228362       0.139229      -0.491853      34.620488 0.47546308E+03  0.11054422E+05                                 8.384128                            6.709340       0.471733       2.222387                    0.997651      26.207469      67.156766       0.742015       0.355037      -1.145222      -0.011253       0.018363       0.048487       0.053055      -0.011236      -0.074748       0.000791      -0.086202      -0.044571      -0.101152       0.042605       0.058547              9.570964      10.258338      -0.763055      -4.632295       5.108876       1.239400      13.345679          -0.000000
          191              O       1.213567      11.746013       3.723970      -0.499641      32.243020 0.44589401E+03  0.10202630E+05                                 7.953265                            6.449979       0.578359       2.254964                    0.998932      26.103919      66.375437       0.765084       0.349878      -1.149335       0.047855       0.007191      -0.014494       0.050516       0.078732      -0.001325      -0.004910       0.006884       0.157546      -0.105109       0.048203       0.056906              8.969613      10.656703       4.449741      -1.651045      10.937505      -1.578499       5.314632           0.000000
          192              O       2.418943       9.455112       2.323284      -0.544964      43.046258 0.64424350E+03  0.16203113E+05                                 9.808808                            7.909928      -0.166456       2.000001                    0.994491      28.004002      75.282199       0.668700       0.364189      -1.134961      -0.001511      -0.002452      -0.062459       0.062525      -0.001944       0.025070      -0.006824      -0.094487       0.150107      -0.077204       0.020768       0.056437             11.262177       9.569861       0.872722      -0.043460       6.195528       1.506682      18.021142           0.000000
          193              O       0.261403       7.601204       7.588629      -0.539070      39.560793 0.63670628E+03  0.16006340E+05                                 9.336310                            7.909187      -0.233488       1.980096                    0.994470      28.071509      76.063310       0.661298       0.368431      -1.128863       0.029405      -0.062642       0.013925       0.070587      -0.025700      -0.020344      -0.036817      -0.008079      -0.124380      -0.068069       0.017901       0.050168             10.327951       8.246487      -3.302699       1.221829      12.480851       0.952427      10.256514          -0.000000
          194              O       1.067619       5.565352       7.133352      -0.491799      33.901367 0.45317894E+03  0.10417665E+05                                 8.272645                            6.533705       0.506339       2.233734                    0.998418      26.057988      66.543247       0.754267       0.353249      -1.145895      -0.018649       0.052054       0.025966       0.061087       0.046437      -0.064727       0.043627      -0.043472      -0.000197      -0.107779       0.050815       0.056964              9.506598       5.481834      -0.215959       0.139886      14.243836       5.465246       8.794123          -0.000000
          195              O       0.827629       7.672857       4.518836      -0.544320      40.543031 0.64959189E+03  0.16383393E+05                                 9.411217                            7.967150      -0.174478       1.994322                    0.995406      28.091924      75.804880       0.662745       0.366435      -1.132390       0.016405      -0.057593      -0.013896       0.061475      -0.034505       0.037101       0.051003      -0.011027      -0.030110      -0.082855       0.030220       0.052635             10.347333       8.768703      -1.971353      -2.375830      14.637706       1.869019       7.635591           0.000000
          196              O       1.087454       5.479006       4.200050      -0.495493      32.334463 0.43646771E+03  0.99446559E+04                                 7.986408                            6.396666       0.387938       2.186943                    0.998555      26.223430      66.777145       0.764684       0.351550      -1.146706      -0.018925       0.052531       0.001326       0.055852       0.035484       0.072289      -0.045543      -0.041489      -0.096783      -0.114098       0.054598       0.059500              9.119357       5.945478       2.156046      -1.115558      15.396057      -2.781712       6.016535           0.000001
          197              O       0.073122       9.881946       5.742155      -0.545926      42.011991 0.65760003E+03  0.16676385E+05                                 9.711232                            8.064311      -0.292067       1.955593                    0.994937      28.388696      77.422645       0.651271       0.370855      -1.126283       0.001384       0.037161       0.048020       0.060735      -0.016353       0.020087       0.061680       0.019514      -0.032432      -0.076616       0.022318       0.054298             10.804314       7.906270       0.726250      -1.408749      11.302960       4.099831      13.203713           0.000000
          198              O       0.021710      10.701512       7.816724      -0.497349      33.539211 0.46169950E+03  0.10658497E+05                                 8.189140                            6.590857       0.427558       2.203869                    0.997937      26.249206      67.079202       0.751993       0.352822      -1.146734       0.009569      -0.016720      -0.049102       0.052746      -0.027021      -0.007900      -0.024725       0.134892       0.167491      -0.104712       0.044161       0.060551              9.272039       5.275215      -0.022997      -1.323811       6.025438      -0.743902      16.515464          -0.000000
          199              O       7.911373       8.499678       4.201510      -0.542182      38.895824 0.61061062E+03  0.15178157E+05                                 9.173374                            7.718096      -0.070366       2.026617                    0.996970      27.961802      75.139345       0.673541       0.365837      -1.131782       0.028944       0.024274      -0.050864       0.063357      -0.009776      -0.039778      -0.004750      -0.098511       0.119755      -0.083205       0.030230       0.052975             10.104348       9.789268       0.416271      -1.176747       7.384641      -3.728649      13.139135           0.000000
          200              O       9.283913       9.553068       2.777650      -0.496415      32.381272 0.45496234E+03  0.10467486E+05                                 8.002913                            6.534231       0.507024       2.233292                    0.998217      26.148935      66.773442       0.756475       0.351921      -1.147134      -0.037544      -0.020388       0.040639       0.058964       0.026039      -0.040404       0.044869       0.017465      -0.232062      -0.107857       0.041166       0.066691              8.978327      14.946302       2.488485      -0.912201       5.589082      -0.678340       6.399596          -0.000000
          201              O       8.342703       6.016857       5.714418      -0.535046      39.581545 0.61347654E+03  0.15260963E+05                                 9.279639                            7.725270      -0.223709       1.981135                    0.995527      27.909542      74.926348       0.674934       0.364805      -1.133049      -0.060016      -0.006726      -0.006140       0.060703       0.021701      -0.004561       0.011426       0.097322       0.106955      -0.072467       0.034023       0.038444             10.292922      14.254179       0.480232       1.418237      11.134682       0.095289       5.489905           0.000000
          202              O       7.807463       8.911638       8.984571      -0.491878      34.621498 0.47547856E+03  0.11054874E+05                                 8.384278                            6.709439       0.471797       2.222401                    0.997652      26.207857      67.158070       0.742011       0.355036      -1.145223      -0.011248      -0.018366      -0.048501       0.053068       0.011237       0.074749       0.000793      -0.086197      -0.044564      -0.101151       0.042603       0.058548              9.571145      10.258529       0.763069       4.632404       5.108948       1.239413      13.345958          -0.000000
          203              O       6.147567       6.393987       5.399830      -0.499688      32.243900 0.44590794E+03  0.10203020E+05                                 7.953373                            6.450050       0.578769       2.255086                    0.998934      26.104478      66.376896       0.765086       0.349874      -1.149339       0.047843      -0.007220       0.014519       0.050516      -0.078722       0.001330      -0.004894       0.006940       0.157607      -0.105110       0.048211       0.056899              8.969752      10.656877      -4.449776       1.651128      10.937619      -1.578683       5.314760           0.000000
          204              O       7.352943       8.684888       6.800516      -0.545023      43.048884 0.64428784E+03  0.16204484E+05                                 9.809184                            7.910198      -0.165724       2.000214                    0.994496      28.004779      75.284533       0.668690       0.364188      -1.134962      -0.001525       0.002456       0.062504       0.062571       0.001989      -0.025070      -0.006821      -0.094561       0.150026      -0.077228       0.020813       0.056415             11.262618       9.569674      -0.872690       0.043031       6.195766       1.506819      18.022414           0.000000
          205              O       4.672597      16.671204       1.535171      -0.539130      39.562062 0.63672382E+03  0.16006896E+05                                 9.336449                            7.909236      -0.233612       1.980053                    0.994461      28.072163      76.065425       0.661303       0.368425      -1.128867      -0.029424      -0.062651      -0.013963       0.070611       0.025684      -0.020380       0.036801      -0.008065      -0.124453      -0.068088       0.017940       0.050148             10.328151       8.246808       3.302818       1.222158      12.480857      -0.952228      10.256789          -0.000000
          206              O       3.866381      14.635352       1.990448      -0.491793      33.900944 0.45317490E+03  0.10417551E+05                                 8.272591                            6.533687       0.506353       2.233745                    0.998418      26.057823      66.542798       0.754265       0.353250      -1.145894       0.018647       0.052048      -0.025962       0.061080      -0.046432      -0.064728      -0.043628      -0.043474      -0.000206      -0.107778       0.050812       0.056966              9.506513       5.481825       0.216021       0.139851      14.243759      -5.465126       8.793955          -0.000000
          207              O       4.106371      16.742857       4.604964      -0.544439      40.546330 0.64965931E+03  0.16385488E+05                                 9.411634                            7.967501      -0.174084       1.994432                    0.995402      28.093389      75.809290       0.662739       0.366429      -1.132396      -0.016422      -0.057629       0.013908       0.061516       0.034513       0.037153      -0.051020      -0.011006      -0.030086      -0.082907       0.030267       0.052639             10.347797       8.768738       1.971243      -2.375757      14.638800      -1.869151       7.635852           0.000000
          208              O       3.846546      14.549006       4.923750      -0.495499      32.334000 0.43645880E+03  0.99443942E+04                                 7.986304                            6.396576       0.387969       2.186957                    0.998554      26.223301      66.776447       0.764694       0.351547      -1.146709       0.018931       0.052529      -0.001326       0.055852      -0.035477       0.072286       0.045543      -0.041498      -0.096801      -0.114096       0.054590       0.059505              9.119245       5.945420      -2.156059      -1.115546      15.395849       2.781669       6.016467           0.000001
          209              O       4.860878       0.811946       3.381645      -0.545843      42.008872 0.65753886E+03  0.16674518E+05                                 9.710971                            8.064110      -0.292694       1.955433                    0.994940      28.387333      77.419295       0.651256       0.370871      -1.126266      -0.001416       0.037166      -0.047966       0.060696       0.016330       0.020022      -0.061709       0.019529      -0.032312      -0.076603       0.022275       0.054328             10.804033       7.906271      -0.726084      -1.409149      11.302371      -4.099461      13.203458           0.000000
          210              O       4.912290       1.631512       1.307076      -0.497337      33.539025 0.46169710E+03  0.10658430E+05                                 8.189118                            6.590850       0.427517       2.203856                    0.997937      26.249159      67.079095       0.751992       0.352823      -1.146733      -0.009573      -0.016707       0.049092       0.052733       0.027021      -0.007898       0.024730       0.134900       0.167473      -0.104714       0.044168       0.060546              9.272004       5.275228       0.022993      -1.323870       6.025441       0.743861      16.515342          -0.000000
          211              O       6.890627      17.569678       4.922290      -0.542142      38.894527 0.61058563E+03  0.15177370E+05                                 9.173224                            7.717992      -0.070138       2.026710                    0.996975      27.961018      75.136677       0.673539       0.365842      -1.131779      -0.028959       0.024268       0.050843       0.063344       0.009793      -0.039775       0.004765      -0.098471       0.119806      -0.083196       0.030205       0.052991             10.104133       9.788673      -0.416390      -1.176994       7.384551       3.728584      13.139176           0.000000
          212              O       5.518087       0.483068       6.346150      -0.496406      32.380605 0.45496182E+03  0.10467470E+05                                 8.002834                            6.534263       0.506602       2.233165                    0.998216      26.148822      66.773113       0.756467       0.351924      -1.147131       0.037524      -0.020380      -0.040645       0.058952      -0.026075      -0.040389      -0.044889       0.017533      -0.232111      -0.107882       0.041138       0.066744              8.978139      14.945700      -2.488349      -0.912207       5.589048       0.678341       6.399669          -0.000000
          213              O       6.459297      15.086857       3.409382      -0.535064      39.581916 0.61348426E+03  0.15261169E+05                                 9.279593                            7.725239      -0.223132       1.981298                    0.995540      27.909889      74.926773       0.674948       0.364797      -1.133057       0.060022      -0.006733       0.006161       0.060712      -0.021691      -0.004563      -0.011416       0.097319       0.107005      -0.072467       0.034013       0.038454             10.292870      14.254194      -0.480173       1.418321      11.134519      -0.095475       5.489899           0.000000
          214              O       6.994537      17.981638       0.139229      -0.491853      34.620490 0.47546312E+03  0.11054423E+05                                 8.384128                            6.709340       0.471733       2.222387                    0.997651      26.207470      67.156769       0.742015       0.355037      -1.145222       0.011253      -0.018363       0.048487       0.053055      -0.011236       0.074748      -0.000791      -0.086202      -0.044571      -0.101152       0.042605       0.058547              9.570965      10.258338      -0.763055       4.632295       5.108877      -1.239400      13.345679          -0.000000
          215              O       8.654433      15.463987       3.723970      -0.499641      32.243018 0.44589397E+03  0.10202629E+05                                 7.953264                            6.449979       0.578359       2.254964                    0.998932      26.103918      66.375434       0.765084       0.349878      -1.149335      -0.047855      -0.007191      -0.014494       0.050516       0.078732       0.001325       0.004910       0.006884       0.157546      -0.105109       0.048203       0.056906              8.969613      10.656703       4.449741       1.651045      10.937504       1.578498       5.314632           0.000000
          216              O       7.449057      17.754888       2.323284      -0.544964      43.046258 0.64424350E+03  0.16203113E+05                                 9.808807                            7.909928      -0.166456       2.000001                    0.994491      28.004002      75.282198       0.668700       0.364189      -1.134961       0.001511       0.002452      -0.062459       0.062525      -0.001944      -0.025070       0.006824      -0.094487       0.150107      -0.077204       0.020768       0.056437             11.262177       9.569861       0.872722       0.043460       6.195528      -1.506682      18.021141           0.000000

******************************************************
Auxiliary information for the entire system
The total spin magnetic moment of the unit cell is   0.000051
The total net atomic charge of the unit cell is   -0.000005
Accuracy of reproducing the electrostatic potential in the unit cell:
  The inner radius (bohr) =    5.0000
  The outer radius (bohr) =   12.0000
  Valid grid points have density less than (e/(bohr^3)) =    0.0001
  The number of valid grid points were=        63032
  The rms potential error without charges in kcal/mol is=      2.54447
  The rms potential error with partial charges in kcal/mol is=      0.77126
  The RRMSE value at monopole order=      0.30311
  The rms potential error with partial charges and cloud penetration in kcal/mol is=      0.75728
  The RRMSE value at monopole order with cloud penetration is=      0.29762
  The rms potential error with partial charges and atomic dipoles in kcal/mol is=      0.69323
  The RRMSE value at dipole order=      0.27245
  The rms potential error with partial charges, atomic dipoles and cloud penetration in kcal/mol is=      0.67956
  The RRMSE value at dipole order with cloud penetration=      0.26707

******************************************************
The electron densities and ab initio electrostatic potential were computed in VASP using the PBE functional and
projector augmented wave method. See the main text of the journal article for a description of computational details.
The atomic charges, dipoles, and quadrupoles were computed with the DDEC6 method as described in
(a) T. A. Manz and N. Gabaldon Limas, RSC Adv. 6 (2016) 47771-47801 DOI: 10.1039/c6ra04656h
(b) N. Gabaldon Limas and T. A. Manz, RSC Adv. 8 (2018) 2678-2707 DOI: 10.1039/c7ra11829e.
For each atom in the material, the electron cloud parameters were fit to the spherically averaged atom-in-material
electron density using radial positions for which this density was between 10^-4 and 10^-2 electrons per cubic bohr.
The polarizabilities, dispersion coefficients, and quantum Drude oscillator (QDO) parameters were fit using the MCLF method.
The magnetic structure of the system was optimized in VASP from the default ferromagnetic initial guess using spin polarization.
The atomic spin moments (ASMs) were computed on this optimized magnetic structure using the DDEC6 partition as inputs
to the method of T. A. Manz and D. S. Sholl, J. Chem. Theory Comput. 7 (2011) 4146-4164 DOI: 10.1021/ct200539n.
The RMSE and RRMSE were computed using a uniform grid with Ewald summation.
