# Supplementary material for: A collection of forcefield precursors for metal–organic frameworks
Source: RSC Adv. 2019 Nov 13;9(63):36492–507. doi: 10.1039/c9ra07327b (PMC9075174; doi:10.1039/c9ra07327b)
Supplement: RA-009-C9RA07327B-s4531 [file RA-009-C9RA07327B-s4531.xyz]

  132
jmolscript: load "" {1 1 1} spacegroup "x,y,z" unitcell [{      4.821800     0.000000     0.000000 }, {     -1.619006    18.223223     0.000000 }, {      0.000000     0.000000    19.891100 }]
Cu     3.424305    14.534843     5.896518     0.817546
Cu     0.814581    13.644456     3.131058     1.112560
Cu     3.165450    12.820037     0.596733     1.086118
Cu     1.379886    12.799992    15.842068     0.817569
Cu    -0.832190    13.690379    13.076608     1.112548
Cu     1.638741    14.514797    10.542283     1.086163
Cu    -0.221511     3.688380    13.994582     0.819429
Cu     2.388213     4.578767    16.760042     1.112402
Cu     0.037344     5.403186    19.294367     1.088258
Cu     1.822908     5.423231     4.049032     0.817084
Cu     4.034984     4.532844     6.814492     1.112565
Cu     1.564053     3.708426     9.348817     1.086014
P      3.395208    11.872976     3.472986     1.380663
P     -0.835366    13.332110     8.807381     1.400073
P      1.482506     6.319632     7.017182     1.386994
P      1.408983    15.461858    13.418536     1.380649
P      0.817757    14.002725    18.752931     1.400072
P      0.118891     2.791980    16.962732     1.386642
P     -0.192414     6.350247    16.418114     1.379817
P      4.038160     4.891113    11.083719     1.400423
P      1.720288    11.903591    12.873918     1.387002
P      1.793811     2.761365     6.472564     1.380629
P      2.385037     4.220498     1.138169     1.400124
P      3.083903    15.431243     2.928368     1.387019
H     -0.065359    11.389514     6.323381     0.139817
H      2.534067     9.652841     9.141950     0.115377
H      1.914233     8.765370     5.312913     0.124839
H      3.320706     9.585415     3.618191     0.179013
H     -0.081084    10.101133     4.029937     0.193968
H      0.529271    11.480630     8.863474     0.182748
H     -0.690511    11.272886     9.822225     0.177436
H      0.221504     8.198628     7.401478     0.184801
H      1.084821     7.865143     8.666552     0.171903
H      0.047750    15.945320    16.268931     0.139799
H      2.270124    17.681993    19.087500     0.115322
H      4.508964     0.346241    15.258463     0.124768
H      1.483485    17.749419    13.563741     0.178969
H      0.063475    17.233702    13.975487     0.193941
H     -0.546880    15.854204    18.809024     0.182757
H      0.672902    16.061949    19.767775     0.177409
H      1.379893     0.912983    17.347028     0.184660
H      0.516576     1.246468    18.612102     0.171712
H      3.268153     6.833709    13.567719     0.139726
H      0.668727     8.570382    10.749150     0.115302
H      1.288561     9.457853    14.578187     0.124822
H     -0.117912     8.637808    16.272909     0.179036
H      3.283878     8.122090    15.861163     0.193853
H      2.673523     6.742593    11.027626     0.182740
H      3.893305     6.950337    10.068875     0.177394
H      2.981290    10.024595    12.489622     0.184771
H      2.117973    10.358080    11.224548     0.171848
H      3.155044     2.277903     3.622169     0.139802
H      0.932670     0.541230     0.803600     0.115394
H     -1.306170    17.876982     4.632637     0.124854
H      1.719309     0.473804     6.327359     0.179055
H      3.139319     0.989521     5.915613     0.193993
H      3.749674     2.369019     1.082076     0.182750
H      2.529892     2.161274     0.123325     0.177529
H      1.822901    17.310240     2.544072     0.184796
H      2.686218    16.976755     1.278998     0.171893
C      3.426620    10.092021     5.593377     0.213649
C     -0.752254    10.811838     6.568041    -0.242761
C      3.726462    10.706144     7.904723     0.216416
C      2.751938     9.767648     8.244861    -0.263428
C      2.101164     9.005917     7.302023     0.213438
C      2.399018     9.213662     5.969319    -0.243805
C      3.789272    10.259675     4.135360    -0.531771
C     -0.432101    11.582681     8.941049    -0.551036
C      1.105994     7.930747     7.697856    -0.538434
C      1.377571    17.242814    15.538927     0.213517
C      0.734645    16.522996    16.513591    -0.243052
C      1.077729    16.628691    17.850273     0.216553
C      2.052253    17.567187    18.190411    -0.263676
C      4.322033     0.105695    17.247573     0.213569
C      2.405173    18.121173    15.914869    -0.243931
C      1.014919    17.075160    14.080910    -0.531726
C      0.414492    15.752154    18.886599    -0.551008
C      0.495403     1.180865    17.643406    -0.539206
C     -0.223826     8.131202    14.297723     0.213593
C      3.955048     7.411385    13.323059    -0.242856
C     -0.523668     7.517079    11.986377     0.216093
C      0.450856     8.455575    11.646239    -0.263403
C      1.101630     9.217306    12.589077     0.213292
C      0.803776     9.009561    13.921781    -0.244247
C     -0.586478     7.963548    15.755740    -0.531637
C      3.634895     6.640542    10.950051    -0.550992
C      2.096800    10.292476    12.193244    -0.538410
C      1.825223     0.980409     4.352173     0.213650
C      2.468149     1.700227     3.377509    -0.242814
C      2.125065     1.594532     2.040827     0.216328
C      1.150541     0.656036     1.700689    -0.263461
C     -1.119239    18.117528     2.643527     0.213441
C      0.797621     0.102050     3.976231    -0.243840
C      2.187875     1.148063     5.810190    -0.531781
C      2.788302     2.471069     1.004501    -0.551019
C      2.707391    17.042358     2.247694    -0.538437
O     -0.618283    12.923910     4.242374    -0.751179
O      1.896824    12.087464     3.645243    -0.746836
O     -0.995003    11.888831     2.014968    -0.810228
O     -0.432884    13.794980     7.410031    -0.750415
O      2.491056    13.545322     9.032946    -0.767394
O     -0.060500    14.075617     9.887866    -0.781253
O      0.950425     6.262593     5.588206    -0.806668
O      0.685430     5.272525     7.857581    -0.775772
O      2.982129     6.102046     7.156420    -0.736217
O      0.600674    14.410925    14.187924    -0.751091
O      2.907367    15.247371    13.590793    -0.746700
O      0.977394    15.446004    11.960518    -0.810194
O      0.415275    13.539855    17.355581    -0.750412
O      2.313135    13.789513    18.978496    -0.767324
O      0.042891    13.259217    19.833416    -0.781232
O      0.650972     2.849019    15.533756    -0.805905
O      0.915967     3.839086    17.803131    -0.776547
O      3.441068     3.009565    17.101970    -0.737363
O      3.821077     5.299313    15.648726    -0.748405
O      1.305970     6.135759    16.245857    -0.747843
O      4.197797     6.334392    17.876132    -0.809196
O      3.635678     4.428243    12.481069    -0.751335
O      0.711738     4.677901    10.858154    -0.768113
O      3.263294     4.147606    10.003234    -0.781388
O      2.252369    11.960630    14.302894    -0.806591
O      2.517364    12.950698    12.033519    -0.775972
O      0.220665    12.121177    12.734680    -0.736213
O      2.602120     3.812298     5.703176    -0.751080
O      0.295427     2.975852     6.300307    -0.746657
O      2.225400     2.777219     7.930582    -0.810321
O      2.787519     4.683368     2.535519    -0.750577
O      0.889659     4.433710     0.912604    -0.767246
O      3.159903     4.964006     0.057684    -0.781359
O      2.551822    15.374204     4.357344    -0.806625
O      2.286827    14.384137     2.087969    -0.776010
O     -0.238274    15.213658     2.789130    -0.736309

The following XYZ coordinates are in angstroms. Other properties are in atomic units.
The sperically averaged electron density of each atom fit to a function of the form exp(a - br)
eigen_1, eigen_2 and eigen_3 are the three eigenvalues of traceless quadrupole moment tensor
  atom number  atomic symbol              X              Y              Z     net charge C6 coefficient C8 coefficient C10 coefficient fluctuating dipole atomic polarizability isotropic forcefield polarizability              a              b squared Pearson coefficient          <r^3>          <r^4>         wp_QDO          m_QDO          q_QDO       dipole_x       dipole_y       dipole_z         dipole            Qxy            Qxz            Qyz     Q(x^2-y^2)  Q(3z^2 - R^2)        eigen_1        eigen_2        eigen_3 static polarizability      alpha(xx)      alpha(xy)      alpha(xz)      alpha(yy)      alpha(yz)      alpha(zz) atomic spin moment
            1             Cu       3.424305      14.534843       5.896518       0.817546      59.768106 0.10592088E+04  0.29341977E+05                                13.840911                           11.739694       0.602473       2.085298                    0.999910      42.552560     109.673836       0.453143       0.487936      -1.084539      -0.000784      -0.044174      -0.028838       0.052760      -0.075674       0.042115      -0.035840       0.073050       0.023585      -0.088762      -0.020858       0.109620             15.762932       9.550418      -2.117305       3.420494      12.812096      -7.431432      24.926280           0.370473
            2             Cu       0.814581      13.644456       3.131058       1.112560      46.834064 0.77073351E+03  0.19461202E+05                                11.132766                            9.496488       1.055047       2.327818                    0.998084      36.007536      84.870260       0.552825       0.438786      -1.128485       0.000650       0.002927      -0.003996       0.004996      -0.020137      -0.056299      -0.087148      -0.045667      -0.137601      -0.125900       0.025788       0.100112             12.741821      18.644876      -0.137546      -1.570351      11.536008      -2.825546       8.044579           0.453186
            3             Cu       3.165450      12.820037       0.596733       1.086118      41.429234 0.65322589E+03  0.15941543E+05                                10.424827                            8.864481       0.896420       2.252526                    0.999392      36.734471      87.169489       0.556371       0.451102      -1.112573       0.024282       0.036270       0.028493       0.052125      -0.040615      -0.021643      -0.116728       0.165488       0.020544      -0.173595       0.081930       0.091665             11.584188      11.146060      -1.049807       1.000881       8.151062      -3.361431      15.455443           0.747635
            4             Cu       1.379886      12.799992      15.842068       0.817569      59.770698 0.10592389E+04  0.29343039E+05                                13.841400                           11.739892       0.602455       2.085289                    0.999910      42.552869     109.675306       0.453137       0.487939      -1.084537       0.000787       0.044229      -0.028852       0.052813      -0.075653      -0.042103       0.035887       0.073009       0.023430      -0.088718      -0.020902       0.109620             15.764150       9.550736      -2.117330      -3.420648      12.812629       7.432397      24.929085           0.371000
            5             Cu      -0.832190      13.690379      13.076608       1.112548      46.834384 0.77074207E+03  0.19461460E+05                                11.132780                            9.496511       1.055072       2.327818                    0.998085      36.007859      84.870940       0.552827       0.438784      -1.128487      -0.000653      -0.002927      -0.004003       0.005002      -0.020119       0.056286       0.087134      -0.045681      -0.137511      -0.125861       0.025757       0.100104             12.741856      18.644794      -0.137421       1.570502      11.535969       2.825661       8.044804           0.452009
            6             Cu       1.638741      14.514797      10.542283       1.086163      41.421687 0.65309171E+03  0.15937367E+05                                10.423368                            8.863420       0.896692       2.252648                    0.999393      36.731943      87.159541       0.556421       0.451086      -1.112588      -0.024279      -0.036206       0.028443       0.052052      -0.040610       0.021631       0.116685       0.165432       0.020568      -0.173535       0.081895       0.091640             11.582355      11.144346      -1.049578      -1.000601       8.149989       3.360621      15.452729           0.747360
            7             Cu      -0.221511       3.688380      13.994582       0.819429      59.526000 0.10540916E+04  0.29161330E+05                                13.796600                           11.705009       0.614151       2.089412                    0.999913      42.494677     109.408082       0.454235       0.487412      -1.084963       0.000862       0.040247       0.026328       0.048101      -0.075646       0.043652      -0.031657       0.062071       0.027710      -0.086433      -0.020455       0.106889             15.710269       9.522565      -2.109855       3.408461      12.772430      -7.402834      24.835811           0.397567
            8             Cu       2.388213       4.578767      16.760042       1.112402      46.868499 0.77127085E+03  0.19478772E+05                                11.139432                            9.500556       1.054196       2.327381                    0.998082      36.017238      84.910518       0.552623       0.438856      -1.128404      -0.000859      -0.003146       0.004001       0.005162      -0.020217      -0.056410      -0.087408      -0.046255      -0.138463      -0.126305       0.025751       0.100554             12.751000      18.658657      -0.138840      -1.570909      11.545165      -2.829044       8.049180          -0.507011
            9             Cu       0.037344       5.403186      19.294367       1.088258      41.226907 0.64949155E+03  0.15825215E+05                                10.384310                            8.833530       0.903394       2.255490                    0.999398      36.672036      86.907432       0.557961       0.450533      -1.113099      -0.024674      -0.035820      -0.027833       0.051639      -0.040361      -0.021878      -0.115069       0.162237       0.021576      -0.171066       0.081067       0.089999             11.536404      11.100349      -1.044244       0.994660       8.122556      -3.345208      15.386308           0.760958
           10             Cu       1.822908       5.423231       4.049032       0.817084      59.813794 0.10601943E+04  0.29376631E+05                                13.848671                           11.745888       0.601456       2.084847                    0.999910      42.566120     109.728942       0.452973       0.487997      -1.084486      -0.000688      -0.044284       0.028947       0.052911      -0.075789      -0.042213       0.036058       0.073267       0.023329      -0.088901      -0.021016       0.109917             15.771527       9.555273      -2.118874      -3.422731      12.819730       7.436776      24.939578           0.371075
           11             Cu       4.034984       4.532844       6.814492       1.112565      46.830474 0.77068590E+03  0.19459637E+05                                11.132086                            9.496135       1.055096       2.327849                    0.998085      36.006577      84.866314       0.552842       0.438781      -1.128492       0.000617       0.002905       0.004058       0.005028      -0.020137       0.056325       0.087129      -0.045656      -0.137580      -0.125900       0.025806       0.100095             12.740754      18.643391      -0.137496       1.570146      11.535258       2.825096       8.043612           0.450865
           12             Cu       1.564053       3.708426       9.348817       1.086014      41.440923 0.65344508E+03  0.15948384E+05                                10.427124                            8.866304       0.895467       2.252189                    0.999390      36.738020      87.184740       0.556277       0.451136      -1.112541       0.024229       0.036385      -0.028620       0.052249      -0.040795       0.021909       0.117050       0.165947       0.020377      -0.174131       0.082293       0.091839             11.586420      11.148829      -1.050306      -1.001491       8.152861       3.362287      15.457570           0.748316
           13              P       3.395208      11.872976       3.472986       1.380663      65.501447 0.11668598E+04  0.34828211E+05                                13.380643                           10.941715       0.099370       1.827933                    0.999823      48.731928     153.714235       0.533347       0.384754      -1.094321       0.001403       0.021409       0.003061       0.021672       0.005245      -0.013921       0.049603       0.044613       0.049478      -0.063757       0.013585       0.050172             15.295483      15.493182       0.151240      -0.625563      14.815135      -5.060656      15.578132           0.012399
           14              P      -0.835366      13.332110       8.807381       1.400073      69.414953 0.11784011E+04  0.35297426E+05                                13.771642                           10.953294       0.046012       1.817988                    0.999643      48.577983     154.042285       0.535585       0.381793      -1.095254       0.011526       0.045960      -0.013742       0.049336       0.036740      -0.015296       0.004285       0.096417      -0.024444      -0.058187      -0.008811       0.066998             15.550268      15.611221       0.269474       0.480515      12.462917       0.389092      18.576668           0.007963
           15              P       1.482506       6.319632       7.017182       1.386994      57.416127 0.10272330E+04  0.29886174E+05                                13.175204                           11.047562       0.070449       1.821733                    0.999769      48.932472     155.541907       0.472508       0.445549      -1.048312      -0.007178      -0.027553       0.000515       0.028477      -0.000046       0.013270      -0.038771       0.053980       0.064247      -0.057367       0.011846       0.045521             14.844295      16.189520       0.759232       0.263618      16.651990       1.726889      11.691374           0.007096
           16              P       1.408983      15.461858      13.418536       1.380649      65.502579 0.11668946E+04  0.34829431E+05                                13.380760                           10.941847       0.099293       1.827915                    0.999823      48.731547     153.712290       0.533348       0.384752      -1.094325      -0.001393      -0.021410       0.003097       0.021678       0.005264       0.013917      -0.049631       0.044681       0.049635      -0.063812       0.013601       0.050211             15.295616      15.493246       0.151273       0.625605      14.814429       5.060513      15.579173           0.012416
           17              P       0.817757      14.002725      18.752931       1.400072      69.416415 0.11784120E+04  0.35297981E+05                                13.772046                           10.953478       0.045856       1.817938                    0.999643      48.578989     154.048066       0.535569       0.381802      -1.095243      -0.011519      -0.045933      -0.013759       0.049314       0.036760       0.015291      -0.004321       0.096528      -0.024351      -0.058266      -0.008768       0.067033             15.551029      15.611812       0.269544      -0.480502      12.463287      -0.389121      18.577987           0.008197
           18              P       0.118891       2.791980      16.962732       1.386642      57.426324 0.10273293E+04  0.29890667E+05                                13.178215                           11.049158       0.068262       1.821058                    0.999766      48.946452     155.607645       0.472389       0.445636      -1.048226       0.007290       0.027383       0.000145       0.028337       0.000169      -0.013904       0.039148       0.054186       0.063606      -0.057789       0.011796       0.045994             14.848702      16.198573       0.759129      -0.264043      16.656348      -1.727341      11.691185          -0.005248
           19              P      -0.192414       6.350247      16.418114       1.379817      65.536790 0.11676889E+04  0.34859575E+05                                13.385416                           10.945585       0.096728       1.827047                    0.999821      48.751329     153.796240       0.533248       0.384753      -1.094308      -0.001277      -0.021685      -0.002603       0.021878       0.005772      -0.014260       0.049772       0.044645       0.048573      -0.064092       0.013936       0.050156             15.300976      15.502940       0.150722      -0.625962      14.820529      -5.061931      15.579457          -0.000013
           20              P       4.038160       4.891113      11.083719       1.400423      69.401844 0.11781400E+04  0.35287849E+05                                13.769892                           10.952136       0.045822       1.817932                    0.999644      48.574695     154.030870       0.535606       0.381797      -1.095245      -0.011627      -0.045978       0.013935       0.049431       0.036781      -0.015304       0.004387       0.096559      -0.023894      -0.058383      -0.008603       0.066985             15.547566      15.611139       0.269681       0.479218      12.461437       0.390749      18.570121           0.008128
           21              P       1.720288      11.903591      12.873918       1.387002      57.416583 0.10272230E+04  0.29885937E+05                                13.175499                           11.047661       0.070220       1.821662                    0.999769      48.933320     155.546898       0.472495       0.445561      -1.048300       0.007190       0.027560      -0.000461       0.028487       0.000001       0.013279      -0.038829       0.054065       0.064134      -0.057447       0.011917       0.045529             14.844972      16.190259       0.759369       0.263761      16.652441       1.727105      11.692217           0.007104
           22              P       1.793811       2.761365       6.472564       1.380629      65.500070 0.11668573E+04  0.34827920E+05                                13.380195                           10.941552       0.099620       1.828009                    0.999823      48.730848     153.707506       0.533366       0.384744      -1.094334       0.001377       0.021388      -0.003065       0.021650       0.005254       0.013884      -0.049650       0.044626       0.049436      -0.063799       0.013614       0.050185             15.294478      15.492197       0.151320       0.625464      14.814596       5.060067      15.576640           0.012369
           23              P       2.385037       4.220498       1.138169       1.400124      69.414709 0.11785044E+04  0.35301514E+05                                13.771666                           10.953822       0.045330       1.817781                    0.999643      48.579453     154.052255       0.535565       0.381796      -1.095245       0.011450       0.045965       0.013613       0.049287       0.036773       0.015190      -0.004318       0.096690      -0.024297      -0.058329      -0.008735       0.067064             15.549618      15.608219       0.269673      -0.481116      12.463138      -0.387774      18.577497           0.007963
           24              P       3.083903      15.431243       2.928368       1.387019      57.416042 0.10272199E+04  0.29885723E+05                                13.175211                           11.047500       0.070438       1.821727                    0.999769      48.932537     155.542383       0.472509       0.445549      -1.048310      -0.007205      -0.027563      -0.000491       0.028493      -0.000029      -0.013269       0.038768       0.054016       0.064126      -0.057373       0.011882       0.045491             14.844469      16.189917       0.759254      -0.263648      16.651851      -1.726561      11.691640           0.007119
           25              H      -0.065359      11.389514       6.323381       0.139817       0.880939 0.65051215E+01  0.61699762E+02                                 1.618084                            1.572504      -1.155235       2.354249                    0.995718       3.555874      10.352440       0.453021       1.425474      -0.678257       0.027724       0.025790      -0.010141       0.039199       0.016595      -0.002006       0.002144       0.010061       0.016592      -0.020434       0.005846       0.014588              1.636338       1.737813       0.315264      -0.155353       1.638000      -0.168620       1.533200          -0.000021
           26              H       2.534067       9.652841       9.141950       0.115377       0.869845 0.61946287E+01  0.57612122E+02                                 1.553628                            1.491745      -0.953372       2.418971                    0.998488       3.532895       9.941367       0.488880       1.347116      -0.693030      -0.006047      -0.003145       0.025041       0.025952       0.008967      -0.000962      -0.000428      -0.003978       0.016044      -0.011873       0.004838       0.007034              1.581396       1.402205       0.067584      -0.188735       1.305683      -0.071902       2.036301           0.000040
           27              H       1.914233       8.765370       5.312913       0.124839       0.993678 0.75665788E+01  0.73925574E+02                                 1.697591                            1.651501      -1.066226       2.376909                    0.997135       3.604412      10.370222       0.463790       1.351728      -0.692956      -0.021300      -0.013131      -0.020023       0.032047       0.010833       0.003036      -0.002762       0.011973       0.019514      -0.016305       0.006611       0.009693              1.699740       1.680134       0.244130       0.226688       1.680227       0.185241       1.738859           0.000058
           28              H       3.320706       9.585415       3.618191       0.179013       0.943100 0.70976194E+01  0.67213677E+02                                 1.573062                            1.546394      -0.745139       2.553687                    0.999854       3.051993       8.226062       0.511920       1.263453      -0.715553      -0.010830      -0.017378      -0.009054       0.022389       0.002597       0.000842       0.002414       0.008138       0.015292      -0.007720       0.001708       0.006012              1.566212       1.495325       0.200281       0.131732       1.632726       0.170872       1.570585          -0.000102
           29              H      -0.081084      10.101133       4.029937       0.193968       0.876304 0.64417586E+01  0.60332898E+02                                 1.571759                            1.530545      -0.898609       2.495868                    0.998861       3.142520       8.794514       0.479554       1.363700      -0.692819       0.023688      -0.005148      -0.000327       0.024243      -0.000667      -0.001889       0.003279       0.008497       0.005754      -0.006487       0.001241       0.005246              1.583782       2.024231      -0.076772      -0.066899       1.346649      -0.047857       1.380467           0.000311
           30              H       0.529271      11.480630       8.863474       0.182748       0.788182 0.57713675E+01  0.53362471E+02                                 1.532446                            1.500958      -1.144621       2.365183                    0.995996       3.468870      10.116524       0.452542       1.463827      -0.670793       0.020704      -0.000657      -0.004870       0.021279       0.004744       0.000017      -0.001463       0.009707       0.018364      -0.009963       0.003617       0.006346              1.552444       2.018362      -0.047812      -0.023161       1.313408       0.023022       1.325562           0.000171
           31              H      -0.690511      11.272886       9.822225       0.177436       0.767954 0.55687522E+01  0.50954069E+02                                 1.501008                            1.470801      -1.052576       2.413107                    0.995807       3.389275       9.784512       0.459520       1.456737      -0.672623      -0.007385      -0.007381       0.020030       0.022588       0.003298      -0.000998       0.002065       0.006823       0.017788      -0.008084       0.001776       0.006308              1.519492       1.383680       0.061512      -0.157677       1.317733      -0.114049       1.857065          -0.000076
           32              H       0.221504       8.198628       7.401478       0.184801       0.839992 0.62511961E+01  0.59394792E+02                                 1.635324                            1.588339      -1.545650       2.175152                    0.991352       3.778427      11.438799       0.425958       1.513402      -0.660412      -0.018471       0.005364      -0.010461       0.021894       0.004144       0.004000      -0.002359       0.009235       0.014570      -0.009588       0.001827       0.007761              1.670128       2.110229      -0.193967       0.180052       1.488381      -0.063744       1.411773           0.000340
           33              H       1.084821       7.865143       8.666552       0.171903       0.773622 0.55867746E+01  0.51093065E+02                                 1.501301                            1.466097      -1.003753       2.428995                    0.996748       3.400223       9.771574       0.464205       1.442764      -0.675132       0.001721       0.000172       0.019605       0.019681       0.003890       0.001449      -0.005106      -0.001428       0.004428      -0.007163       0.000941       0.006221              1.524488       1.335804       0.028000      -0.047390       1.314535      -0.077405       1.923124           0.000076
           34              H       0.047750      15.945320      16.268931       0.139799       0.881000 0.65057203E+01  0.61706830E+02                                 1.618152                            1.572569      -1.155189       2.354247                    0.995717       3.556068      10.353104       0.453015       1.425461      -0.678259      -0.027724      -0.025776      -0.010137       0.039189       0.016594       0.002002      -0.002144       0.010052       0.016621      -0.020436       0.005855       0.014581              1.636409       1.737876       0.315269       0.155365       1.638070       0.168636       1.533282          -0.000035
           35              H       2.270124      17.681993      19.087500       0.115322       0.870035 0.61963331E+01  0.57631280E+02                                 1.553766                            1.491878      -0.953397       2.418890                    0.998488       3.533306       9.942438       0.488899       1.346986      -0.693055       0.006050       0.003148       0.025016       0.025929       0.008973       0.000965       0.000421      -0.003965       0.016036      -0.011876       0.004841       0.007035              1.581543       1.402338       0.067601       0.188756       1.305807       0.071907       2.036485           0.000042
           36              H       4.508964       0.346241      15.258463       0.124768       0.993202 0.75612222E+01  0.73853723E+02                                 1.696515                            1.650502      -1.064230       2.377803                    0.997159       3.602159      10.359420       0.464146       1.351050      -0.693103       0.021315       0.013144      -0.020019       0.032060       0.010867      -0.003046       0.002684       0.011890       0.019631      -0.016313       0.006593       0.009720              1.698653       1.679071       0.243850      -0.226450       1.679126      -0.185047       1.737761           0.000078
           37              H       1.483485      17.749419      13.563741       0.178969       0.942329 0.70893106E+01  0.67109003E+02                                 1.571578                            1.544979      -0.744877       2.553761                    0.999855       3.050314       8.217411       0.512457       1.262619      -0.715739       0.010834       0.017389      -0.009055       0.022400       0.002615      -0.000852      -0.002442       0.008081       0.015189      -0.007696       0.001692       0.006005              1.564736       1.493989       0.199985      -0.131549       1.631104      -0.170640       1.569115          -0.000108
           38              H       0.063475      17.233702      13.975487       0.193941       0.876339 0.64419133E+01  0.60332891E+02                                 1.571598                            1.530401      -0.898678       2.495807                    0.998861       3.142305       8.792940       0.479667       1.363412      -0.692877      -0.023689       0.005152      -0.000316       0.024244      -0.000675       0.001889      -0.003297       0.008457       0.005718      -0.006479       0.001234       0.005245              1.583615       2.023924      -0.076789       0.066929       1.346547       0.047840       1.380373           0.000322
           39              H      -0.546880      15.854204      18.809024       0.182757       0.788142 0.57709757E+01  0.53357909E+02                                 1.532394                            1.500907      -1.144606       2.365198                    0.995998       3.468745      10.116050       0.452550       1.463827      -0.670793      -0.020705       0.000672      -0.004882       0.021284       0.004746      -0.000015       0.001466       0.009691       0.018357      -0.009958       0.003613       0.006345              1.552393       2.018290      -0.047809       0.023165       1.313370      -0.023020       1.325518           0.000255
           40              H       0.672902      16.061949      19.767775       0.177409       0.768024 0.55693742E+01  0.50960970E+02                                 1.501069                            1.470858      -1.052500       2.413117                    0.995807       3.389421       9.784916       0.459524       1.456688      -0.672631       0.007385       0.007390       0.020018       0.022580       0.003293       0.001000      -0.002065       0.006818       0.017774      -0.008076       0.001773       0.006304              1.519559       1.383730       0.061516       0.157687       1.317786       0.114057       1.857159          -0.000075
           41              H       1.379893       0.912983      17.347028       0.184660       0.840440 0.62553633E+01  0.59443692E+02                                 1.635807                            1.588780      -1.545672       2.175010                    0.991349       3.779748      11.443319       0.425938       1.513235      -0.660437       0.018426      -0.005323      -0.010463       0.021848       0.004151      -0.003971       0.002370       0.009198       0.014497      -0.009571       0.001856       0.007715              1.670643       2.110945      -0.194052      -0.180141       1.488822       0.063776       1.412162          -0.000452
           42              H       0.516576       1.246468      18.612102       0.171712       0.774162 0.55916598E+01  0.51147584E+02                                 1.501803                            1.466570      -1.003414       2.428946                    0.996749       3.401570       9.775554       0.464222       1.442435      -0.675188      -0.001742      -0.000146       0.019530       0.019609       0.003914      -0.001443       0.005110      -0.001392       0.004408      -0.007180       0.000955       0.006225              1.525016       1.336235       0.028019       0.047414       1.314979       0.077453       1.923835          -0.000014
           43              H       3.268153       6.833709      13.567719       0.139726       0.880978 0.65054580E+01  0.61703238E+02                                 1.618090                            1.572513      -1.154783       2.354433                    0.995716       3.555927      10.352337       0.453038       1.425416      -0.678269      -0.027753      -0.025768       0.010115       0.039199       0.016617      -0.002032       0.002151       0.010080       0.016624      -0.020467       0.005859       0.014608              1.636343       1.737813       0.315251      -0.155350       1.637996      -0.168614       1.533219          -0.000071
           44              H       0.668727       8.570382      10.749150       0.115302       0.870051 0.61964919E+01  0.57633438E+02                                 1.553821                            1.491926      -0.953361       2.418914                    0.998487       3.533421       9.942996       0.488875       1.347038      -0.693045       0.006049       0.003139      -0.025032       0.025943       0.008972      -0.000965      -0.000420      -0.003976       0.016042      -0.011877       0.004843       0.007035              1.581595       1.402375       0.067599      -0.188763       1.305835      -0.071909       2.036574           0.000048
           45              H       1.288561       9.457853      14.578187       0.124822       0.993758 0.75673251E+01  0.73934100E+02                                 1.697627                            1.651537      -1.066137       2.376919                    0.997136       3.604495      10.370278       0.463808       1.351654      -0.692971       0.021301       0.013127       0.020009       0.032038       0.010847       0.003023      -0.002770       0.011982       0.019511      -0.016319       0.006625       0.009693              1.699782       1.680172       0.244126       0.226685       1.680264       0.185239       1.738909           0.000044
           46              H      -0.117912       8.637808      16.272909       0.179036       0.942703 0.70935841E+01  0.67164967E+02                                 1.572559                            1.545906      -0.744944       2.553842                    0.999856       3.051130       8.222715       0.512032       1.263373      -0.715574       0.010842       0.017423       0.009032       0.022421       0.002581       0.000854       0.002400       0.008113       0.015274      -0.007693       0.001689       0.006005              1.565718       1.494877       0.200197       0.131688       1.632180       0.170820       1.570096          -0.000145
           47              H       3.283878       8.122090      15.861163       0.193853       0.876493 0.64433653E+01  0.60350835E+02                                 1.571895                            1.530662      -0.898611       2.495818                    0.998861       3.142809       8.795117       0.479577       1.363568      -0.692846      -0.023705       0.005193       0.000284       0.024268      -0.000660      -0.001870       0.003279       0.008455       0.005712      -0.006464       0.001250       0.005214              1.583928       2.024459      -0.076805      -0.066937       1.346749      -0.047854       1.380576          -0.000770
           48              H       2.673523       6.742593      11.027626       0.182740       0.788238 0.57718866E+01  0.53368520E+02                                 1.532517                            1.501022      -1.144786       2.365087                    0.995995       3.469078      10.117280       0.452534       1.463819      -0.670793      -0.020708       0.000652       0.004872       0.021283       0.004752       0.000019      -0.001471       0.009712       0.018368      -0.009972       0.003623       0.006349              1.552519       2.018492      -0.047812      -0.023168       1.313454       0.023028       1.325610           0.000249
           49              H       3.893305       6.950337      10.068875       0.177394       0.768072 0.55698657E+01  0.50966675E+02                                 1.501137                            1.470927      -1.052624       2.413050                    0.995805       3.389605       9.785615       0.459511       1.456695      -0.672629       0.007390       0.007382      -0.020016       0.022578       0.003298      -0.000999       0.002069       0.006822       0.017776      -0.008082       0.001777       0.006305              1.519618       1.383792       0.061521      -0.157697       1.317830      -0.114050       1.857233          -0.000085
           50              H       2.981290      10.024595      12.489622       0.184771       0.840081 0.62520369E+01  0.59404801E+02                                 1.635435                            1.588441      -1.545817       2.175059                    0.991350       3.778730      11.439925       0.425946       1.513393      -0.660413       0.018473      -0.005377       0.010467       0.021902       0.004140       0.003993      -0.002359       0.009242       0.014581      -0.009587       0.001830       0.007757              1.670247       2.110401      -0.193984       0.180074       1.488479      -0.063748       1.411863           0.000363
           51              H       2.117973      10.358080      11.224548       0.171848       0.773755 0.55879772E+01  0.51106533E+02                                 1.501432                            1.466220      -1.003650       2.428998                    0.996748       3.400558       9.772598       0.464205       1.442696      -0.675144      -0.001721      -0.000187      -0.019593       0.019670       0.003890       0.001447      -0.005102      -0.001427       0.004425      -0.007159       0.000941       0.006218              1.524628       1.335916       0.028005      -0.047396       1.314650      -0.077420       1.923317           0.000077
           52              H       3.155044       2.277903       3.622169       0.139802       0.880951 0.65052364E+01  0.61701042E+02                                 1.618090                            1.572511      -1.155172       2.354270                    0.995718       3.555914      10.352527       0.453024       1.425462      -0.678259       0.027723       0.025788       0.010146       0.039198       0.016595       0.002005      -0.002146       0.010043       0.016586      -0.020431       0.005844       0.014586              1.636341       1.737821       0.315268       0.155354       1.638010       0.168626       1.533193          -0.000014
           53              H       0.932670       0.541230       0.803600       0.115394       0.869834 0.61945063E+01  0.57610769E+02                                 1.553622                            1.491734      -0.953571       2.418884                    0.998487       3.532881       9.941348       0.488880       1.347123      -0.693029      -0.006046      -0.003155      -0.025044       0.025956       0.008970       0.000957       0.000434      -0.003971       0.016014      -0.011869       0.004830       0.007039              1.581396       1.402197       0.067584       0.188742       1.305679       0.071906       2.036311           0.000046
           54              H      -1.306170      17.876982       4.632637       0.124854       0.993598 0.75657520E+01  0.73915087E+02                                 1.697476                            1.651394      -1.066088       2.376990                    0.997137       3.604090      10.368948       0.463815       1.351700      -0.692963      -0.021300      -0.013131       0.020027       0.032050       0.010832      -0.003036       0.002759       0.011972       0.019526      -0.016305       0.006612       0.009692              1.699622       1.680018       0.244101      -0.226666       1.680106      -0.185222       1.738742           0.000055
           55              H       1.719309       0.473804       6.327359       0.179055       0.942758 0.70942624E+01  0.67173635E+02                                 1.572665                            1.546018      -0.744971       2.553814                    0.999856       3.051348       8.223696       0.511990       1.263435      -0.715559      -0.010828      -0.017387       0.009066       0.022400       0.002599      -0.000845      -0.002420       0.008130       0.015282      -0.007718       0.001704       0.006013              1.565815       1.494962       0.200203      -0.131680       1.632299      -0.170811       1.570183          -0.000122
           56              H       3.139319       0.989521       5.915613       0.193993       0.876154 0.64403619E+01  0.60316426E+02                                 1.571576                            1.530377      -0.898438       2.495974                    0.998863       3.142174       8.793241       0.479582       1.363698      -0.692821       0.023685      -0.005159       0.000335       0.024243      -0.000670       0.001891      -0.003282       0.008495       0.005752      -0.006488       0.001238       0.005250              1.583592       2.023948      -0.076765       0.066893       1.346509       0.047844       1.380318           0.000305
           57              H       3.749674       2.369019       1.082076       0.182750       0.788132 0.57708490E+01  0.53356165E+02                                 1.532351                            1.500868      -1.144374       2.365304                    0.995999       3.468612      10.115434       0.452569       1.463782      -0.670802       0.020697      -0.000684       0.004874       0.021274       0.004746      -0.000012       0.001468       0.009691       0.018357      -0.009958       0.003611       0.006346              1.552343       2.018220      -0.047813       0.023144       1.313332      -0.023015       1.325477           0.000172
           58              H       2.529892       2.161274       0.123325       0.177529       0.767574 0.55650921E+01  0.50911939E+02                                 1.500517                            1.470326      -1.051949       2.413493                    0.995816       3.388024       9.779900       0.459592       1.456754      -0.672624      -0.007382      -0.007403      -0.020050       0.022612       0.003296       0.000987      -0.002072       0.006810       0.017855      -0.008089       0.001759       0.006330              1.518993       1.383251       0.061486       0.157609       1.317329       0.114011       1.856399          -0.000042
           59              H       1.822901      17.310240       2.544072       0.184796       0.839980 0.62510711E+01  0.59393220E+02                                 1.635303                            1.588318      -1.545587       2.175182                    0.991353       3.778363      11.438513       0.425963       1.513394      -0.660414      -0.018472       0.005363       0.010462       0.021896       0.004144      -0.003999       0.002360       0.009234       0.014566      -0.009587       0.001828       0.007759              1.670106       2.110196      -0.193962      -0.180052       1.488363       0.063746       1.411760           0.000346
           60              H       2.686218      16.976755       1.278998       0.171893       0.773649 0.55870001E+01  0.51095546E+02                                 1.501323                            1.466116      -1.003745       2.428989                    0.996749       3.400271       9.771692       0.464208       1.442743      -0.675136       0.001722       0.000175      -0.019602       0.019678       0.003891      -0.001451       0.005104      -0.001426       0.004420      -0.007163       0.000945       0.006219              1.524517       1.335822       0.028002       0.047394       1.314558       0.077412       1.923170           0.000082
           61              C       3.426620      10.092021       5.593377       0.213649      29.336724 0.37954726E+03  0.86136421E+04                                 8.456582                            6.637698       0.011977       2.031008                    0.999338      25.157635      70.745661       0.619990       0.435312      -1.053886       0.013007       0.012986      -0.062975       0.065602       0.008887      -0.022038      -0.002190       0.008203       0.127152      -0.032750      -0.017228       0.049978              9.544003       7.944836       3.331993      -1.237814       8.195809      -2.057969      12.491364           0.001857
           62              C      -0.752254      10.811838       6.568041      -0.242761      31.619790 0.48879449E+03  0.11876516E+05                                 8.743716                            7.457940      -0.119303       1.936800                    0.997361      30.763320      90.990093       0.590746       0.426720      -1.053856       0.002981       0.019071      -0.002389       0.019450      -0.000025      -0.007823      -0.011939      -0.003174      -0.077768      -0.030546       0.012039       0.018506              9.251267       7.540429       2.246712      -0.160618       7.313539       0.096894      12.899833           0.001445
           63              C       3.726462      10.706144       7.904723       0.216416      29.189933 0.38632543E+03  0.88172475E+04                                 8.430945                            6.718358      -0.130762       1.983519                    0.999541      25.401854      71.924792       0.612523       0.438131      -1.050886       0.021414       0.042021       0.041582       0.062876       0.023257       0.018848       0.022498       0.009350       0.041448      -0.031683      -0.012697       0.044380              9.340324       7.972988       3.563165       0.141268       8.936990       1.475460      11.110994           0.000371
           64              C       2.751938       9.767648       8.244861      -0.263428      33.204142 0.48458335E+03  0.11668421E+05                                 8.809318                            7.247953       0.392538       2.095677                    0.999035      30.318574      87.292533       0.625704       0.406531      -1.074047      -0.003431       0.005768      -0.000415       0.006725      -0.018625      -0.010176      -0.009470      -0.019376       0.048721      -0.032898       0.011971       0.020927              9.611908       9.364161       4.370529       0.053045       9.729427       0.875236       9.742135           0.002737
           65              C       2.101164       9.005917       7.302023       0.213438      29.182988 0.38907125E+03  0.89057485E+04                                 8.474896                            6.759920      -0.215185       1.953957                    0.999444      25.617973      72.911790       0.607547       0.440438      -1.048318      -0.036525      -0.046069       0.016531       0.061071       0.040268      -0.012759      -0.014709      -0.000484      -0.029403      -0.035451      -0.015892       0.051343              9.524804       8.780569       4.572572      -0.554312      10.481579      -0.330767       9.312265          -0.000020
           66              C       2.399018       9.213662       5.969319      -0.243805      32.628196 0.48214284E+03  0.11643978E+05                                 8.857967                            7.329814       0.028977       1.986685                    0.998053      30.519400      89.220318       0.606930       0.417870      -1.062200      -0.007712      -0.003829      -0.005061       0.009987      -0.010893       0.020418       0.009185      -0.009793      -0.048850      -0.033175       0.012422       0.020752              9.658920       9.059335       4.099024      -1.720556       9.588126      -2.209022      10.329298           0.003237
           67              C       3.789272      10.259675       4.135360      -0.531771      34.214133 0.54157686E+03  0.13395562E+05                                 9.013118                            7.562772      -0.186555       1.916042                    0.995962      32.541032      94.660878       0.625276       0.396035      -1.082129      -0.002435      -0.040003       0.064183       0.075668       0.026051      -0.008013       0.031512       0.056775       0.080664      -0.063517       0.024129       0.039387             10.111474       7.607090      -0.130598      -0.688322      10.393604      -3.781862      12.333728           0.009976
           68              C      -0.432101      11.582681       8.941049      -0.551036      34.698727 0.60447821E+03  0.15363081E+05                                 9.034355                            7.989772      -0.246847       1.892624                    0.995497      33.280335      98.036954       0.608540       0.396022      -1.082470      -0.012038      -0.061792      -0.038492       0.073789       0.041151      -0.006690       0.009478       0.079950       0.142723      -0.082149       0.033190       0.048959              9.635199       8.492137       0.767204       1.305360      10.541820       2.172588       9.871638           0.000667
           69              C       1.105994       7.930747       7.697856      -0.538434      36.525717 0.60024994E+03  0.15248014E+05                                 9.427439                            7.970095      -0.350374       1.862917                    0.994935      33.243209      98.305768       0.607573       0.396850      -1.080547       0.032322       0.069002      -0.003319       0.076270       0.043191       0.011645      -0.029482       0.042428       0.102636      -0.074218       0.028929       0.045289             10.619541      10.249236       1.805930      -0.971710      13.870262       0.126411       7.739124           0.004975
           70              C       1.377571      17.242814      15.538927       0.213517      29.341975 0.37962105E+03  0.86156992E+04                                 8.457260                            6.638099       0.011549       2.030810                    0.999339      25.160753      70.755030       0.620008       0.435280      -1.053910      -0.012989      -0.012992      -0.062948       0.065574       0.008947       0.022078       0.002218       0.008293       0.127474      -0.032863      -0.017239       0.050103              9.545005       7.945426       3.332234       1.238333       8.196559       2.058770      12.493030           0.002230
           71              C       0.734645      16.522996      16.513591      -0.243052      31.626385 0.48892379E+03  0.11880417E+05                                 8.744644                            7.458714      -0.119074       1.936812                    0.997361      30.768225      91.006857       0.590742       0.426695      -1.053874      -0.003007      -0.019011      -0.002359       0.019391       0.000128       0.007842       0.011971      -0.003084      -0.077593      -0.030506       0.011939       0.018566              9.252395       7.541231       2.246949       0.160866       7.314378      -0.096550      12.901575           0.004154
           72              C       1.077729      16.628691      17.850273       0.216553      29.188954 0.38630335E+03  0.88166810E+04                                 8.430992                            6.718329      -0.131189       1.983389                    0.999541      25.401474      71.925154       0.612497       0.438153      -1.050866      -0.021444      -0.041953       0.041564       0.062829       0.023247      -0.018877      -0.022538       0.009326       0.041392      -0.031668      -0.012751       0.044419              9.340514       7.973138       3.563283      -0.141091       8.937230      -1.475291      11.111175           0.001822
           73              C       2.052253      17.567187      18.190411      -0.263676      33.211169 0.48470498E+03  0.11672079E+05                                 8.810368                            7.248709       0.392558       2.095618                    0.999036      30.323259      87.308671       0.625692       0.406514      -1.074059       0.003361      -0.005744      -0.000401       0.006667      -0.018520       0.010245       0.009487      -0.019309       0.048804      -0.032843       0.011878       0.020966              9.613237       9.365498       4.371360      -0.052844       9.730998      -0.875159       9.743214           0.003442
           74              C       4.322033       0.105695      17.247573       0.213569      29.183382 0.38905941E+03  0.89054878E+04                                 8.475242                            6.759990      -0.215397       1.953872                    0.999444      25.618552      72.915574       0.607515       0.440461      -1.048295       0.036634       0.046108       0.016557       0.061172       0.040346       0.012725       0.014783      -0.000446      -0.029384      -0.035543      -0.015886       0.051429              9.525485       8.781397       4.573253       0.554702      10.482692       0.331315       9.312366           0.001550
           75              C       2.405173      18.121173      15.914869      -0.243931      32.635308 0.48226333E+03  0.11647425E+05                                 8.858802                            7.330461       0.029222       1.986664                    0.998057      30.522944      89.227955       0.606947       0.417840      -1.062237       0.007781       0.003751      -0.005075       0.010019      -0.010678      -0.020461      -0.009290      -0.009728      -0.048719      -0.033167       0.012661       0.020506              9.660033       9.060241       4.099427       1.721500       9.589243       2.210281      10.330615           0.005744
           76              C       1.014919      17.075160      14.080910      -0.531726      34.214722 0.54157350E+03  0.13395189E+05                                 9.012986                            7.562618      -0.186581       1.916005                    0.995966      32.539538      94.649284       0.625312       0.396021      -1.082160       0.002432       0.040008       0.064185       0.075672       0.026049       0.007978      -0.031605       0.056675       0.080433      -0.063504       0.024093       0.039411             10.111509       7.606804      -0.130840       0.688779      10.392907       3.782289      12.334816           0.010002
           77              C       0.414492      15.752154      18.886599      -0.551008      34.697920 0.60445481E+03  0.15362319E+05                                 9.034167                            7.989571      -0.246738       1.892665                    0.995497      33.279643      98.033996       0.608554       0.396017      -1.082475       0.012032       0.061809      -0.038509       0.073811       0.041102       0.006730      -0.009444       0.079861       0.142622      -0.082064       0.033125       0.048939              9.635067       8.491956       0.767251      -1.305291      10.541714      -2.172511       9.871531           0.001019
           78              C       0.495403       1.180865      17.643406      -0.539206      36.540399 0.60051596E+03  0.15256451E+05                                 9.429495                            7.971379      -0.350475       1.862777                    0.994938      33.253659      98.341859       0.607580       0.396802      -1.080580      -0.032362      -0.069307      -0.003235       0.076559       0.043365      -0.011789       0.029666       0.042972       0.102622      -0.074600       0.029237       0.045363             10.622299      10.252121       1.806368       0.972036      13.874211      -0.126127       7.740565          -0.003298
           79              C      -0.223826       8.131202      14.297723       0.213593      29.337857 0.37956013E+03  0.86140086E+04                                 8.456756                            6.637778       0.011953       2.030993                    0.999339      25.158416      70.748203       0.619991       0.435308      -1.053889      -0.013011      -0.012894       0.062984       0.065594       0.008882      -0.022089      -0.002110       0.008292       0.127551      -0.032842      -0.017273       0.050115              9.544269       7.945098       3.332071      -1.237761       8.195983      -2.057996      12.491725           0.002306
           80              C       3.955048       7.411385      13.323059      -0.242856      31.624111 0.48887666E+03  0.11879068E+05                                 8.744611                            7.458631      -0.119624       1.936656                    0.997359      30.766767      91.003826       0.590708       0.426727      -1.053847      -0.003024      -0.019032       0.002326       0.019411       0.000093      -0.007909      -0.011775      -0.002933      -0.078060      -0.030574       0.012113       0.018461              9.252292       7.541274       2.246969      -0.160528       7.314096       0.097040      12.901505           0.001594
           81              C      -0.523668       7.517079      11.986377       0.216093      29.194517 0.38639524E+03  0.88192117E+04                                 8.431577                            6.718759      -0.130161       1.983697                    0.999542      25.404680      71.933573       0.612534       0.438104      -1.050906      -0.021400      -0.042090      -0.041582       0.062918       0.023421       0.018867       0.022512       0.009197       0.041771      -0.031846      -0.012664       0.044510              9.341096       7.973677       3.563557       0.141485       8.937684       1.475943      11.111927           0.000774
           82              C       0.450856       8.455575      11.646239      -0.263403      33.207544 0.48463957E+03  0.11670186E+05                                 8.809983                            7.248417       0.392493       2.095604                    0.999037      30.321437      87.304092       0.625674       0.406536      -1.074037       0.003429      -0.005754       0.000448       0.006714      -0.018589      -0.010197      -0.009460      -0.019369       0.048955      -0.032904       0.011922       0.020982              9.612702       9.364971       4.370969       0.053198       9.730150       0.875517       9.742986           0.004480
           83              C       1.101630       9.217306      12.589077       0.213292      29.187852 0.38914268E+03  0.89077776E+04                                 8.475583                            6.760347      -0.215284       1.953865                    0.999444      25.621225      72.922268       0.607554       0.440413      -1.048335       0.036523       0.046075      -0.016549       0.061079       0.040420      -0.012772      -0.014697      -0.000485      -0.029353      -0.035608      -0.015867       0.051476              9.525688       8.781448       4.573144      -0.554257      10.482532      -0.330678       9.313084          -0.000299
           84              C       0.803776       9.009561      13.921781      -0.244247      32.638780 0.48233503E+03  0.11649678E+05                                 8.859253                            7.330799       0.029720       1.986801                    0.998055      30.526816      89.243509       0.606954       0.417816      -1.062243       0.007678       0.003788       0.005079       0.009954      -0.010645       0.020440       0.009206      -0.009717      -0.048470      -0.033062       0.012607       0.020455              9.660392       9.060685       4.099697      -1.720750       9.589596      -2.209342      10.330894           0.005353
           85              C      -0.586478       7.963548      15.755740      -0.531637      34.210200 0.54150413E+03  0.13393118E+05                                 9.011831                            7.561796      -0.185156       1.916464                    0.995972      32.538724      94.647361       0.625384       0.395986      -1.082179       0.002469       0.040131      -0.064247       0.075791       0.025949      -0.007886       0.031423       0.056607       0.080246      -0.063274       0.024025       0.039249             10.109871       7.606723      -0.130942      -0.688287      10.391508      -3.780396      12.331382           0.003269
           86              C       3.634895       6.640542      10.950051      -0.550992      34.697870 0.60444988E+03  0.15362183E+05                                 9.034159                            7.989526      -0.246714       1.892667                    0.995497      33.279922      98.035212       0.608556       0.396016      -1.082474       0.012066       0.061846       0.038527       0.073857       0.041199      -0.006670       0.009427       0.080027       0.142845      -0.082220       0.033230       0.048990              9.634998       8.492154       0.767307       1.305320      10.541536       2.173037       9.871304           0.000897
           87              C       2.096800      10.292476      12.193244      -0.538410      36.526974 0.60026505E+03  0.15248569E+05                                 9.427752                            7.970253      -0.350514       1.862854                    0.994936      33.244470      98.311635       0.607558       0.396856      -1.080538      -0.032331      -0.069055       0.003339       0.076322       0.043187       0.011645      -0.029459       0.042438       0.102801      -0.074227       0.028917       0.045310             10.620002      10.249742       1.806176      -0.971732      13.870757       0.126462       7.739508           0.005052
           88              C       1.825223       0.980409       4.352173       0.213650      29.336469 0.37954778E+03  0.86136480E+04                                 8.456469                            6.637677       0.011956       2.030998                    0.999338      25.157684      70.745534       0.619995       0.435308      -1.053889       0.013021       0.012970       0.062970       0.065597       0.008893       0.022028       0.002183       0.008218       0.127157      -0.032756      -0.017217       0.049973              9.543738       7.944770       3.331993       1.237844       8.195741       2.058054      12.490703           0.001855
           89              C       2.468149       1.700227       3.377509      -0.242814      31.621493 0.48883822E+03  0.11877843E+05                                 8.743937                            7.458236      -0.119285       1.936781                    0.997362      30.764947      90.995891       0.590739       0.426715      -1.053859       0.003005       0.019031       0.002409       0.019417       0.000020       0.007826       0.011962      -0.003202      -0.077723      -0.030541       0.011991       0.018550              9.251318       7.540670       2.246843       0.160736       7.313798      -0.096527      12.899486           0.001479
           90              C       2.125065       1.594532       2.040827       0.216328      29.191252 0.38635461E+03  0.88180462E+04                                 8.430976                            6.718480      -0.130523       1.983575                    0.999541      25.402911      71.927427       0.612537       0.438114      -1.050901       0.021479       0.041991      -0.041627       0.062908       0.023343      -0.018879      -0.022539       0.009338       0.041657      -0.031794      -0.012697       0.044491              9.340203       7.973120       3.563261      -0.140997       8.936982      -1.474902      11.110506           0.000475
           91              C       1.150541       0.656036       1.700689      -0.263461      33.205220 0.48460318E+03  0.11669015E+05                                 8.809463                            7.248076       0.392547       2.095669                    0.999035      30.319330      87.295059       0.625702       0.406528      -1.074049      -0.003406       0.005723       0.000430       0.006673      -0.018598       0.010185       0.009469      -0.019309       0.048775      -0.032873       0.011936       0.020937              9.612056       9.364338       4.370607      -0.052766       9.729498      -0.874853       9.742334           0.002821
           92              C      -1.119239      18.117528       2.643527       0.213441      29.183020 0.38907255E+03  0.89057828E+04                                 8.474883                            6.759922      -0.215200       1.953951                    0.999444      25.618038      72.911922       0.607548       0.440437      -1.048319      -0.036516      -0.046078      -0.016542       0.061076       0.040278       0.012752       0.014707      -0.000458      -0.029373      -0.035467      -0.015878       0.051346              9.524786       8.780589       4.572584       0.554463      10.481540       0.331044       9.312228          -0.000029
           93              C       0.797621       0.102050       3.976231      -0.243840      32.628219 0.48214400E+03  0.11643970E+05                                 8.857851                            7.329739       0.029103       1.986726                    0.998052      30.519325      89.218886       0.606946       0.417861      -1.062210      -0.007712      -0.003837       0.005076       0.009998      -0.010879      -0.020423      -0.009183      -0.009776      -0.048787      -0.033162       0.012432       0.020731              9.658786       9.059239       4.098975       1.720606       9.587973       2.209139      10.329146           0.003405
           94              C       2.187875       1.148063       5.810190      -0.531781      34.213012 0.54156036E+03  0.13394959E+05                                 9.012814                            7.562614      -0.186385       1.916116                    0.995962      32.539475      94.653503       0.625293       0.396030      -1.082140      -0.002425      -0.040028      -0.064153       0.075656       0.026032       0.008023      -0.031519       0.056743       0.080728      -0.063508       0.024102       0.039406             10.110966       7.606692      -0.130626       0.688378      10.393218       3.781701      12.332988           0.009908
           95              C       2.788302       2.471069       1.004501      -0.551019      34.695053 0.60440498E+03  0.15360593E+05                                 9.033470                            7.989143      -0.246540       1.892772                    0.995492      33.276900      98.021479       0.608587       0.396008      -1.082491      -0.012036      -0.061889       0.038531       0.073890       0.041103       0.006694      -0.009439       0.079844       0.142791      -0.082083       0.033104       0.048980              9.634063       8.491298       0.767084      -1.305220      10.540514      -2.171709       9.870377           0.000776
           96              C       2.707391      17.042358       2.247694      -0.538437      36.525723 0.60024801E+03  0.15247946E+05                                 9.427429                            7.970072      -0.350359       1.862922                    0.994935      33.243164      98.305441       0.607576       0.396849      -1.080548       0.032323       0.069009       0.003320       0.076276       0.043200      -0.011651       0.029478       0.042447       0.102638      -0.074230       0.028945       0.045285             10.619566      10.249232       1.805981       0.971771      13.870218      -0.126103       7.739247           0.005011
           97              O      -0.618283      12.923910       4.242374      -0.751179      45.896165 0.95280067E+03  0.26499473E+05                                10.374161                            9.752862      -0.404505       1.867040                    0.996063      32.411753      92.455732       0.588271       0.374363      -1.124062       0.022407       0.005869       0.068696       0.072496       0.002861      -0.001745      -0.009708       0.019543      -0.010386      -0.015775       0.003061       0.012714             10.913576      12.321342       2.826831      -0.782869      10.661318      -0.775470       9.758068           0.048612
           98              O       1.896824      12.087464       3.645243      -0.746836      47.072779 0.81108780E+03  0.21576656E+05                                10.403026                            8.875038       0.021256       2.014490                    0.996846      30.964564      85.200404       0.632246       0.364170      -1.136640      -0.067644      -0.030804       0.029976       0.080145       0.006252      -0.006049      -0.004303       0.017100      -0.063200      -0.022438       0.000149       0.022289             11.481524      18.413234      -2.772658      -0.161612       9.068479      -1.882646       6.962858           0.032653
           99              O      -0.995003      11.888831       2.014968      -0.810228      48.569454 0.81603330E+03  0.21860381E+05                                10.724888                            8.913422      -0.159603       1.926250                    0.997975      32.795148      92.184148       0.626245       0.365100      -1.129724       0.063879      -0.049374      -0.049118       0.094503      -0.037439      -0.042317      -0.016829      -0.030867      -0.017706      -0.069248       0.022647       0.046601             12.123948       8.043113       0.104088      -1.305942       8.960550      -4.449224      19.368182           0.044726
          100              O      -0.432884      13.794980       7.410031      -0.750415      50.601709 0.81727539E+03  0.21861092E+05                                11.079392                            8.954855      -0.104566       1.966987                    0.996462      31.629246      88.300137       0.622333       0.367943      -1.129645       0.069690      -0.011825      -0.033307       0.078140      -0.003719       0.011184       0.003350       0.062510       0.078142      -0.044732       0.010741       0.033990             12.854419       7.926952      -0.095809       0.082639       9.132863      -5.257789      21.503441           0.037826
          101              O       2.491056      13.545322       9.032946      -0.767394      50.944996 0.87758284E+03  0.23867477E+05                                11.089047                            9.305541      -0.105690       1.959357                    0.996783      32.093816      89.995186       0.608641       0.370021      -1.129394      -0.081596      -0.041994      -0.031101       0.096895       0.006352       0.012717       0.012606       0.109082       0.024096      -0.061007       0.006159       0.054848             12.246277      18.711314      -1.769087      -4.026380       7.260533       1.227230      10.766982           0.074250
          102              O      -0.060500      14.075617       9.887866      -0.781253      56.166432 0.89085957E+03  0.24419382E+05                                11.943436                            9.445323      -0.266003       1.901108                    0.996896      32.826581      93.654955       0.595011       0.375540      -1.120627       0.026990       0.022561       0.023699       0.042416       0.001351      -0.007845       0.022382      -0.009094       0.030365      -0.021346      -0.007219       0.028564             13.705776      16.149915       3.172560       7.007996       8.452018       3.715979      16.515396           0.089818
          103              O       0.950425       6.262593       5.588206      -0.806668      45.838799 0.90439400E+03  0.24824947E+05                                10.291397                            9.398996      -0.098722       1.943788                    0.998019      33.161557      93.944655       0.609171       0.366300      -1.130311      -0.053267       0.033939      -0.048590       0.079688      -0.047646       0.017417       0.018679      -0.005453       0.038583      -0.062749       0.021335       0.041415             10.971965       8.730874      -0.069768       0.478757       9.660788       3.283465      14.524232           0.014223
          104              O       0.685430       5.272525       7.857581      -0.775772      49.855895 0.10110287E+04  0.28476309E+05                                10.910082                            9.974373      -0.305479       1.889966                    0.996511      32.849025      93.621543       0.589314       0.369011      -1.130600      -0.021986       0.012984       0.058279       0.063627       0.012726       0.004732       0.018018       0.028197      -0.000765      -0.027945       0.002922       0.025023             11.754825      13.629397       2.923624      -0.376123      10.936385      -1.265805      10.698692           0.049328
          105              O       2.982129       6.102046       7.156420      -0.736217      48.170601 0.84754915E+03  0.22807142E+05                                10.622512                            9.102828      -0.113861       1.976599                    0.995692      30.947635      85.783304       0.620842       0.366622      -1.134172       0.071510       0.028957       0.023743       0.080722       0.003590       0.004877       0.010557       0.032541      -0.041990      -0.022507      -0.002157       0.024664             11.884323      18.516668      -3.342581       0.457071      10.358093       0.914503       6.778208           0.035169
          106              O       0.600674      14.410925      14.187924      -0.751091      45.893091 0.95272081E+03  0.26496712E+05                                10.373780                            9.752523      -0.404627       1.867025                    0.996062      32.410308      92.450841       0.588275       0.374369      -1.124057      -0.022407      -0.005825       0.068730       0.072525       0.002882       0.001769       0.009721       0.019556      -0.010382      -0.015793       0.003051       0.012742             10.913241      12.320691       2.826671       0.782961      10.660879       0.775628       9.758152           0.048660
          107              O       2.907367      15.247371      13.590793      -0.746700      47.066812 0.81096836E+03  0.21572674E+05                                10.402182                            8.874413       0.021112       2.014476                    0.996845      30.962467      85.192902       0.632265       0.364172      -1.136639       0.067630       0.030822       0.029998       0.080148       0.006247       0.006045       0.004296       0.017056      -0.063191      -0.022432       0.000166       0.022266             11.480502      18.411264      -2.772235       0.161634       9.067675       1.882466       6.962566           0.032545
          108              O       0.977394      15.446004      11.960518      -0.810194      48.565718 0.81596362E+03  0.21858012E+05                                10.724342                            8.913046      -0.159436       1.926321                    0.997975      32.793750      92.178664       0.626258       0.365101      -1.129726      -0.063886       0.049420      -0.049148       0.094548      -0.037436       0.042311       0.016801      -0.030861      -0.017642      -0.069227       0.022627       0.046600             12.123266       8.042713       0.104058       1.305944       8.959915       4.448376      19.367169           0.044776
          109              O       0.415275      13.539855      17.355581      -0.750412      50.604512 0.81731568E+03  0.21862484E+05                                11.079928                            8.955139      -0.104709       1.966939                    0.996462      31.629738      88.302739       0.622315       0.367948      -1.129639      -0.069702       0.011900      -0.033342       0.078177      -0.003739      -0.011163      -0.003342       0.062582       0.078212      -0.044781       0.010786       0.033995             12.855488       7.927361      -0.095800      -0.082609       9.133308       5.258279      21.505795           0.037987
          110              O       2.313135      13.789513      18.978496      -0.767324      50.945363 0.87757633E+03  0.23867327E+05                                11.089290                            9.305628      -0.105924       1.959297                    0.996782      32.093287      89.994628       0.608625       0.370031      -1.129383       0.081604       0.042050      -0.031109       0.096929       0.006356      -0.012733      -0.012599       0.109144       0.024259      -0.061060       0.006195       0.054865             12.246733      18.711938      -1.769175       4.026755       7.260701      -1.227355      10.767560           0.074503
          111              O       0.042891      13.259217      19.833416      -0.781232      56.171227 0.89093147E+03  0.24421934E+05                                11.944262                            9.445797      -0.266209       1.901032                    0.996896      32.827561      93.659970       0.594985       0.375547      -1.120618      -0.027000      -0.022512       0.023706       0.042400       0.001300       0.007819      -0.022386      -0.009094       0.030348      -0.021303      -0.007266       0.028569             13.706940      16.151330       3.172878      -7.008748       8.452523      -3.716395      16.516967           0.090180
          112              O       0.650972       2.849019      15.533756      -0.805905      45.798666 0.90351789E+03  0.24794565E+05                                10.285504                            9.394801      -0.098962       1.943820                    0.998027      33.147925      93.890029       0.609280       0.366328      -1.130304       0.053044      -0.034712      -0.048359       0.079732      -0.047130      -0.016498      -0.018053      -0.004985       0.041649      -0.061984       0.021579       0.040405             10.965218       8.726986      -0.069006      -0.480232       9.654543      -3.279639      14.514126           0.019820
          113              O       0.915967       3.839086      17.803131      -0.776547      49.903653 0.10121489E+04  0.28515995E+05                                10.917011                            9.979659      -0.305365       1.889743                    0.996516      32.867516      93.690184       0.589174       0.368993      -1.130604       0.022080      -0.013415       0.058327       0.063793       0.011935      -0.004847      -0.017659       0.029387       0.000176      -0.027803       0.003227       0.024576             11.763492      13.642160       2.927207       0.376542      10.943499       1.264235      10.704818          -0.015896
          114              O       3.441068       3.009565      17.101970      -0.737363      48.244703 0.84898041E+03  0.22856061E+05                                10.634259                            9.110928      -0.160424       1.961380                    0.995737      30.972847      85.882133       0.620502       0.366656      -1.134108      -0.071436      -0.029258       0.023919       0.080817       0.003948      -0.004897      -0.011365       0.033138      -0.039813      -0.023118      -0.001652       0.024770             11.899226      18.542955      -3.348465      -0.456971      10.370178      -0.916155       6.784545          -0.036410
          115              O       3.821077       5.299313      15.648726      -0.748405      45.865244 0.95193462E+03  0.26470329E+05                                10.371819                            9.750230      -0.404880       1.866956                    0.996092      32.395663      92.411958       0.588166       0.374502      -1.123917      -0.021696      -0.003648      -0.068634       0.072074       0.001664      -0.003051      -0.008728       0.023241      -0.006956      -0.016023       0.002114       0.013909             10.911746      12.320362       2.826945      -0.783169      10.659794      -0.777518       9.755082          -0.006177
          116              O       1.305970       6.135759      16.245857      -0.747843      47.127229 0.81213370E+03  0.21611843E+05                                10.411280                            8.880786       0.019780       2.013792                    0.996835      30.984175      85.274077       0.632026       0.364172      -1.136617       0.068094       0.030815      -0.030157       0.080597       0.005993      -0.006142      -0.004354       0.018670      -0.062266      -0.022195      -0.000451       0.022646             11.491699      18.430777      -2.776535      -0.160629       9.076512      -1.885114       6.967809          -0.035248
          117              O       4.197797       6.334392      17.876132      -0.809196      48.506645 0.81495439E+03  0.21823948E+05                                10.716039                            8.908134      -0.159901       1.926428                    0.997971      32.773892      92.104231       0.626375       0.365150      -1.129702      -0.063750       0.049880       0.049196       0.094722      -0.036573      -0.041832      -0.016167      -0.030253      -0.017022      -0.067936       0.022120       0.045816             12.112407       8.038033       0.104645      -1.306833       8.952908      -4.442147      19.346279           0.051248
          118              O       3.635678       4.428243      12.481069      -0.751335      50.623890 0.81784855E+03  0.21880038E+05                                11.081908                            8.957727      -0.103659       1.967042                    0.996478      31.642375      88.341182       0.622267       0.367921      -1.129673      -0.069403       0.011988       0.033197       0.077862      -0.004169       0.011261       0.003194       0.060775       0.077755      -0.043862       0.010153       0.033709             12.856450       7.928848      -0.095264       0.081118       9.134401      -5.257816      21.506101           0.039551
          119              O       0.711738       4.677901      10.858154      -0.768113      50.977659 0.87822785E+03  0.23889411E+05                                11.093216                            9.308498      -0.105867       1.959110                    0.996787      32.106869      90.040115       0.608590       0.369984      -1.129421       0.081820       0.042092       0.031102       0.097127       0.006369       0.012805       0.012918       0.109359       0.023372      -0.061139       0.006009       0.055130             12.251174      18.720652      -1.770340      -4.028523       7.262966       1.228223      10.769905           0.074768
          120              O       3.263294       4.147606      10.003234      -0.781388      56.170941 0.89093690E+03  0.24422019E+05                                11.943873                            9.445610      -0.266510       1.900948                    0.996890      32.828117      93.660174       0.595014       0.375530      -1.120635      -0.027071      -0.022531      -0.023652       0.042425       0.001167      -0.007939       0.022631      -0.008630       0.029942      -0.021536      -0.007177       0.028713             13.705906      16.151849       3.173160       7.007933       8.452489       3.716176      16.513380           0.091077
          121              O       2.252369      11.960630      14.302894      -0.806591      45.833136 0.90425626E+03  0.24820161E+05                                10.290631                            9.398328      -0.098607       1.943852                    0.998019      33.159315      93.935663       0.609189       0.366303      -1.130311       0.053298      -0.033994       0.048545       0.079705      -0.047609       0.017399       0.018667      -0.005422       0.038498      -0.062693       0.021302       0.041391             10.971555       8.730314      -0.069579       0.479059       9.659886       3.283236      14.524465           0.014228
          122              O       2.517364      12.950698      12.033519      -0.775972      49.868194 0.10113227E+04  0.28486712E+05                                10.911830                            9.975730      -0.305474       1.889894                    0.996514      32.853928      93.639537       0.589281       0.369004      -1.130604       0.022007      -0.013021      -0.058220       0.063588       0.012658       0.004717       0.018021       0.028222      -0.000835      -0.027934       0.002960       0.024975             11.757102      13.632020       2.924251      -0.376103      10.938139      -1.265929      10.701147           0.049379
          123              O       0.220665      12.121177      12.734680      -0.736213      48.173569 0.84759630E+03  0.22808792E+05                                10.623078                            9.103150      -0.114039       1.976533                    0.995692      30.948396      85.786916       0.620822       0.366628      -1.134164      -0.071521      -0.029010      -0.023741       0.080750       0.003607       0.004894       0.010534       0.032562      -0.042040      -0.022497      -0.002194       0.024691             11.885161      18.518044      -3.342844       0.457062      10.358625       0.914671       6.778814           0.035314
          124              O       2.602120       3.812298       5.703176      -0.751080      45.892356 0.95272187E+03  0.26496730E+05                                10.373571                            9.752485      -0.404529       1.867048                    0.996063      32.410304      92.450588       0.588280       0.374365      -1.124061       0.022377       0.005845      -0.068687       0.072476       0.002898       0.001807       0.009725       0.019582      -0.010228      -0.015800       0.003043       0.012757             10.912649      12.320249       2.826612       0.782718      10.660831       0.775181       9.756867           0.048386
          125              O       0.295427       2.975852       6.300307      -0.746657      47.062686 0.81089587E+03  0.21570214E+05                                10.401503                            8.873986       0.021421       2.014586                    0.996847      30.961153      85.187600       0.632285       0.364170      -1.136643      -0.067617      -0.030835      -0.029912       0.080110       0.006239       0.006001       0.004312       0.017033      -0.063119      -0.022404       0.000174       0.022230             11.479582      18.409957      -2.772095       0.161656       9.067181       1.882159       6.961607           0.032479
          126              O       2.225400       2.777219       7.930582      -0.810321      48.571292 0.81607490E+03  0.21861802E+05                                10.725157                            8.913702      -0.159404       1.926324                    0.997974      32.795456      92.186049       0.626228       0.365105      -1.129719       0.063868      -0.049399       0.049183       0.094543      -0.037420       0.042314       0.016852      -0.030569      -0.017696      -0.069197       0.022632       0.046565             12.123685       8.043125       0.103966       1.305630       8.960864       4.449152      19.367065           0.044509
          127              O       2.787519       4.683368       2.535519      -0.750577      50.608685 0.81740707E+03  0.21865531E+05                                11.080206                            8.955438      -0.104703       1.966913                    0.996462      31.631962      88.310041       0.622326       0.367931      -1.129652       0.069734      -0.011866       0.033543       0.078287      -0.003855      -0.010996      -0.003292       0.062615       0.078302      -0.044821       0.010965       0.033856             12.855011       7.927222      -0.095943      -0.082985       9.134037       5.258917      21.503775           0.038621
          128              O       0.889659       4.433710       0.912604      -0.767246      50.925414 0.87737568E+03  0.23860284E+05                                11.086112                            9.304709      -0.105355       1.959505                    0.996779      32.090325      89.980597       0.608646       0.370042      -1.129385      -0.081601      -0.042366       0.031464       0.097178       0.006408      -0.012900      -0.012657       0.109234       0.024357      -0.061140       0.006145       0.054995             12.241478      18.704482      -1.767159       4.021860       7.258500      -1.225086      10.761453           0.076084
          129              O       3.159903       4.964006       0.057684      -0.781359      56.164639 0.89096017E+03  0.24422810E+05                                11.943672                            9.446444      -0.266486       1.900955                    0.996893      32.827382      93.658280       0.594921       0.375586      -1.120593       0.026782       0.022323      -0.023595       0.042099       0.001046       0.007787      -0.022403      -0.009027       0.029132      -0.021162      -0.007275       0.028438             13.705275      16.144532       3.171643      -7.005828       8.452651      -3.716457      16.518642           0.091577
          130              O       2.551822      15.374204       4.357344      -0.806625      45.832668 0.90425418E+03  0.24820044E+05                                10.290419                            9.398236      -0.098446       1.943895                    0.998020      33.159557      93.935669       0.609201       0.366297      -1.130318      -0.053298       0.033958       0.048564       0.079701      -0.047612      -0.017400      -0.018649      -0.005390       0.038566      -0.062696       0.021317       0.041379             10.971040       8.730105      -0.069652      -0.478974       9.659584      -3.282727      14.523430           0.014188
          131              O       2.286827      14.384137       2.087969      -0.776010      49.867841 0.10113164E+04  0.28486480E+05                                10.911762                            9.975693      -0.305451       1.889907                    0.996512      32.853853      93.639156       0.589283       0.369003      -1.130604      -0.022001       0.012989      -0.058220       0.063580       0.012640      -0.004696      -0.018021       0.028181      -0.000862      -0.027919       0.002977       0.024942             11.757017      13.631892       2.924178       0.376194      10.938069       1.266021      10.701089           0.049430
          132              O      -0.238274      15.213658       2.789130      -0.736309      48.174325 0.84761309E+03  0.22809286E+05                                10.623005                            9.103103      -0.113761       1.976609                    0.995693      30.949015      85.787841       0.620840       0.366617      -1.134176       0.071530       0.028975      -0.023746       0.080746       0.003609      -0.004891      -0.010534       0.032591      -0.041982      -0.022494      -0.002201       0.024695             11.885046      18.517896      -3.342846      -0.457044      10.358564      -0.914519       6.778678           0.035375

******************************************************
Auxiliary information for the entire system
The total spin magnetic moment of the unit cell is   7.018871
The total net atomic charge of the unit cell is   -0.000002
Accuracy of reproducing the electrostatic potential in the unit cell:
  The inner radius (bohr) =    5.0000
  The outer radius (bohr) =   12.0000
  Valid grid points have density less than (e/(bohr^3)) =    0.0001
  The number of valid grid points were=        27300
  The rms potential error without charges in kcal/mol is=      2.73258
  The rms potential error with partial charges in kcal/mol is=      0.80493
  The RRMSE value at monopole order=      0.29457
  The rms potential error with partial charges and cloud penetration in kcal/mol is=      0.80073
  The RRMSE value at monopole order with cloud penetration is=      0.29303
  The rms potential error with partial charges and atomic dipoles in kcal/mol is=      0.54546
  The RRMSE value at dipole order=      0.19961
  The rms potential error with partial charges, atomic dipoles and cloud penetration in kcal/mol is=      0.53928
  The RRMSE value at dipole order with cloud penetration=      0.19735

******************************************************
The electron densities and ab initio electrostatic potential were computed in VASP using the PBE functional and
projector augmented wave method. See the main text of the journal article for a description of computational details.
The atomic charges, dipoles, and quadrupoles were computed with the DDEC6 method as described in
(a) T. A. Manz and N. Gabaldon Limas, RSC Adv. 6 (2016) 47771-47801 DOI: 10.1039/c6ra04656h
(b) N. Gabaldon Limas and T. A. Manz, RSC Adv. 8 (2018) 2678-2707 DOI: 10.1039/c7ra11829e.
For each atom in the material, the electron cloud parameters were fit to the spherically averaged atom-in-material
electron density using radial positions for which this density was between 10^-4 and 10^-2 electrons per cubic bohr.
The polarizabilities, dispersion coefficients, and quantum Drude oscillator (QDO) parameters were fit using the MCLF method.
The magnetic structure of the system was optimized in VASP from the default ferromagnetic initial guess using spin polarization.
The atomic spin moments (ASMs) were computed on this optimized magnetic structure using the DDEC6 partition as inputs
to the method of T. A. Manz and D. S. Sholl, J. Chem. Theory Comput. 7 (2011) 4146-4164 DOI: 10.1021/ct200539n.
The RMSE and RRMSE were computed using a uniform grid with Ewald summation.
