# Supplementary material for: A collection of forcefield precursors for metal–organic frameworks
Source: RSC Adv. 2019 Nov 13;9(63):36492–507. doi: 10.1039/c9ra07327b (PMC9075174; doi:10.1039/c9ra07327b)
Supplement: RA-009-C9RA07327B-s4532 [file RA-009-C9RA07327B-s4532.xyz]

  156
jmolscript: load "" {1 1 1} spacegroup "x,y,z" unitcell [{      9.556500     0.000000     0.000000 }, {      0.000000    12.470600     0.000000 }, {     -4.573616     0.000000    22.292771 }]
Mn     7.589640     2.412936     6.893148     1.073366
Mn     4.585005     4.445644     6.302389     1.089865
Mn     0.824454     4.116919     6.107550     1.054026
Mn     0.524582    10.057664    18.039533     1.072713
Mn    -2.480053     8.024956    17.448775     1.089300
Mn     3.315896     8.353681    17.253936     1.053756
H      2.790562     2.421791     5.784974     0.459285
H      2.773672     2.731061     7.120311     0.456990
H      0.794254    11.886976     3.083090     0.103987
H      1.018898    10.990340     4.391676     0.099265
H      8.490827     0.476377     4.150914     0.150307
H     -0.798482    12.075282     5.461729     0.150248
H      6.276088     7.118218     4.148685     0.108066
H      6.787059     7.951255     5.417143     0.111841
H     -0.661591     6.856336     5.278928     0.150109
H      8.365447     6.009582     4.026074     0.149282
H      6.892516    10.849422     0.040127     0.111187
H      6.006682     9.530033     0.254138     0.098472
H      4.092408     9.599868    21.532588     0.151423
H      3.357169     8.234337    21.911565     0.152837
H      3.917743     1.996543    11.041609     0.103948
H      4.723850     0.634754    10.783013     0.117334
H      5.920689     3.182497    10.250216     0.156487
H      6.471419     1.764590     9.759775     0.144342
H     -2.757152     4.518098    15.292841     0.099919
H      5.854955     5.060569    14.124700     0.109369
H      4.885180     3.865886    16.489963     0.157884
H      3.978221     4.518098    15.339656     0.139388
H     -0.905152    12.209964    13.569610     0.103466
H     -0.972713     0.327977    15.058767     0.099082
H     -2.537705    10.743422    13.953045     0.146016
H     -3.046167    11.522834    15.248255     0.153110
H      5.282004    10.048809    16.931360     0.459269
H      5.265114     9.739539    18.266697     0.456970
H      3.285696     0.583624    14.229476     0.103933
H      3.510340     1.480260    15.538061     0.099241
H      1.425769    11.994223    15.297299     0.150246
H      1.692960     0.395318    16.608114     0.150193
H     -0.788970     5.352382    15.295070     0.108084
H     -0.277999     4.519345    16.563529     0.111844
H      1.829851     5.614264    16.425314     0.150087
H      1.300389     6.461018    15.172460     0.149195
H     -0.172542     1.621178    11.186512     0.111189
H     -1.058376     2.940567    11.400523     0.098486
H      1.600966     2.870732    10.386202     0.151485
H      0.865727     4.236263    10.765179     0.152983
H     -3.147315    10.474057    22.187995     0.103957
H     -2.341208    11.835846    21.929399     0.117362
H     -1.144369     9.288103    21.396602     0.156436
H     -0.593639    10.706010    20.906161     0.144332
H      4.307906     7.952502     4.146455     0.099897
H      3.363513     7.410031     2.978314     0.109384
H      2.393738     8.604714     5.343577     0.157894
H      1.486779     7.952502     4.193270     0.139395
H      6.159906     0.260636     2.423224     0.103534
H      6.092345    12.142623     3.912381     0.099076
H      4.527353     1.727178     2.806660     0.146117
H      4.018891     0.947766     4.101870     0.153122
C      8.475131     9.506338     4.200404     0.558343
C      7.072505     8.665820     2.397365     0.549182
C      8.443203    10.664857     2.065202     0.549539
C      0.334896    11.454246     3.845503    -0.041297
C     -0.357779     0.051129     4.697087    -0.377129
C      0.536720     1.112378     5.218738     0.694599
C      7.073623     7.528501     4.570018    -0.034707
C      8.091265     6.449794     4.868741    -0.382043
C      7.494798     5.412240     5.821534     0.725012
C      6.928482     9.889186     0.277991    -0.043920
C      3.209796     9.153420    21.577173    -0.359549
C      2.651360     9.068620    20.181869     0.712037
C      5.220220     2.862003    13.063564     0.562728
C     -2.645369     2.141202    14.659949     0.566917
C      6.440533     0.814330    12.657167     0.550084
C      4.821769     1.594990    11.003043    -0.041364
C      5.647669     2.290849     9.918054    -0.377194
C      4.940798     2.455461     8.645360     0.685634
C      5.934549     4.372192    14.831381    -0.039341
C      4.851163     4.579204    15.803345    -0.351588
C      4.966827     5.934759    16.483275     0.682314
C     -1.518575    -0.023694    14.309730    -0.034465
C     -2.235998    11.237258    14.755585    -0.365261
C     -1.464371    10.282010    15.633920     0.703200
C      1.410073     2.964262    15.346789     0.558342
C      0.007447     3.804780    13.543750     0.549188
C      1.378145     1.805743    13.211588     0.549550
C      2.826338     1.016354    14.991888    -0.041305
C      2.133663    12.419471    15.843472    -0.377096
C      3.028162    11.358222    16.365123     0.694504
C      0.008565     4.942099    15.716404    -0.034721
C      1.026207     6.020806    16.015127    -0.382018
C      0.429740     7.058360    16.967920     0.724913
C     -0.136576     2.581414    11.424376    -0.043888
C      0.718354     3.317180    10.430788    -0.359596
C      0.159918     3.401980     9.035483     0.712176
C      2.728778     9.608597     1.917178     0.562718
C      4.419689    10.329398     3.513564     0.566911
C      3.949091    11.656270     1.510781     0.550072
C     -2.243289    10.875610    22.149428    -0.041406
C     -1.417389    10.179751    21.064439    -0.377158
C     -2.124260    10.015139    19.791745     0.685573
C      3.443107     8.098408     3.684995    -0.039335
C      2.359721     7.891396     4.656960    -0.351593
C      2.475385     6.535841     5.336889     0.682373
C      5.546483     0.023694     3.163344    -0.034466
C      4.829060     1.233342     3.609200    -0.365282
C      5.600687     2.188590     4.487535     0.703293
N     -0.633332    10.479045     3.344584    -0.236498
N      7.623904     8.558573     3.671396    -0.241955
N      7.486374     9.735797     1.645206    -0.243917
N      5.488445     1.738402    12.326788    -0.235686
N      5.964463     3.045321    14.191355    -0.248981
N     -2.455813     1.022589    13.853397    -0.254561
N      1.858110     1.991555    14.490970    -0.236488
N      0.558846     3.912027    14.817782    -0.241946
N      0.421316     2.734803    12.791592    -0.243936
N      2.997003    10.732198     1.180402    -0.235675
N      3.473021     9.425279     3.044970    -0.248991
N      4.609245    11.448011     2.707011    -0.254569
O     -0.733275     9.447727     5.355838    -0.476687
O      6.262348     7.880172     1.975140    -0.479969
O      8.807406    11.580199     1.347375    -0.474049
O      0.003920     2.012755     5.960418    -0.640057
O      1.756318     1.077460     4.937403    -0.561423
O      6.356092     5.593064     6.263823    -0.550728
O      8.212528     4.392145     6.091054    -0.619001
O      3.300293     8.374008    19.369743    -0.579309
O      1.574396     9.694644    19.917030    -0.599231
O      4.385090     3.667603    12.700637    -0.498816
O     -2.026194     2.324520    15.634366    -0.462695
O      6.731201    12.335918    11.939562    -0.485206
O      5.592026     2.944309     7.651102    -0.660659
O      3.723615     2.142449     8.591188    -0.542667
O      6.042588     6.570759    16.315187    -0.565179
O      3.975947     6.347535    17.163650    -0.583915
O     -0.491967    10.759634    16.277513    -0.592941
O     -1.890986     9.113514    15.726212    -0.588196
O      2.783662     3.065273     6.339841    -0.869670
O      1.758167     3.022873    16.502224    -0.476609
O     -0.802710     4.590428    13.121525    -0.480034
O      1.742348     0.890401    12.493761    -0.474147
O      2.495362    10.457845    17.106804    -0.639984
O      4.247760    11.393140    16.083788    -0.561549
O     -0.708966     6.877536    17.410208    -0.550736
O      1.147470     8.078455    17.237439    -0.618911
O      0.808851     4.096592     8.223357    -0.579290
O     -0.917046     2.775956     8.770645    -0.599225
O      1.893648     8.802997     1.554252    -0.498753
O      5.038864    10.146080     4.487981    -0.462780
O      4.239759     0.134682     0.793177    -0.485082
O     -1.473032     9.526291    18.797487    -0.660504
O     -3.341443    10.328151    19.737574    -0.542736
O      3.551146     5.899841     5.168802    -0.565223
O      1.484505     6.123065     6.017265    -0.583918
O      6.573091     1.710966     5.131127    -0.592972
O      5.174072     3.357086     4.579827    -0.588211
O      5.275104     9.405327    17.486227    -0.869594

The following XYZ coordinates are in angstroms. Other properties are in atomic units.
The sperically averaged electron density of each atom fit to a function of the form exp(a - br)
eigen_1, eigen_2 and eigen_3 are the three eigenvalues of traceless quadrupole moment tensor
  atom number  atomic symbol              X              Y              Z     net charge C6 coefficient C8 coefficient C10 coefficient fluctuating dipole atomic polarizability isotropic forcefield polarizability              a              b squared Pearson coefficient          <r^3>          <r^4>         wp_QDO          m_QDO          q_QDO       dipole_x       dipole_y       dipole_z         dipole            Qxy            Qxz            Qyz     Q(x^2-y^2)  Q(3z^2 - R^2)        eigen_1        eigen_2        eigen_3 static polarizability      alpha(xx)      alpha(xy)      alpha(xz)      alpha(yy)      alpha(yz)      alpha(zz) atomic spin moment
            1             Mn       7.589640       2.412936       6.893148       1.073366     147.398046 0.33919951E+04  0.12461697E+06                                21.896745                           18.455081       0.054678       1.827249                    0.999605      51.988697     150.013501       0.442768       0.376537      -1.167181      -0.000714      -0.024347       0.012696       0.027468       0.001142      -0.036827      -0.043025      -0.131375      -0.098303      -0.083266      -0.014305       0.097570             25.566790      32.985673       1.057878      -0.082824      17.191990       3.551875      26.522706           4.755617
            2             Mn       4.585005       4.445644       6.302389       1.089865     139.089300 0.32440450E+04  0.11784162E+06                                21.146024                           18.052130       0.121480       1.854487                    0.999870      51.122774     146.608270       0.447603       0.376705      -1.167234       0.001500       0.023003      -0.008154       0.024451       0.044764      -0.034878       0.012566      -0.063230       0.258809      -0.105005       0.011394       0.093611             24.570395      30.965352      -1.495840       1.637421      24.959986      -5.617897      17.785846           4.741271
            3             Mn       0.824454       4.116919       6.107550       1.054026     142.919790 0.33788002E+04  0.12404143E+06                                21.536519                           18.394577       0.106542       1.843437                    0.999630      52.111270     150.431493       0.444277       0.375533      -1.167677      -0.003620       0.011412       0.021643       0.024734      -0.036370      -0.005114       0.043204       0.003952       0.038178      -0.056545      -0.002432       0.058977             25.231139      32.208305       2.023590      -0.105460      26.762581      -3.546220      16.722531           4.755578
            4             Mn       0.524582      10.057664      18.039533       1.072713     147.470890 0.33940287E+04  0.12471224E+06                                21.905009                           18.461549       0.054084       1.826987                    0.999607      51.999694     150.064990       0.442650       0.376575      -1.167134      -0.000677       0.024178       0.012624       0.027284      -0.001095      -0.036731       0.042906      -0.131044      -0.098041      -0.083060      -0.014249       0.097308             25.577110      33.001264      -1.058191      -0.082669      17.198352      -3.553236      26.531713           4.754736
            5             Mn      -2.480053       8.024956      17.448775       1.089300     139.168176 0.32462392E+04  0.11794351E+06                                21.155467                           18.059489       0.120686       1.854165                    0.999871      51.134004     146.663418       0.447457       0.376757      -1.167171       0.001592      -0.022856      -0.008386       0.024398      -0.044766      -0.034726      -0.012323      -0.063072       0.257919      -0.104739       0.011478       0.093261             24.582371      30.982940       1.497635       1.638300      24.971203       5.620666      17.792970           4.740607
            6             Mn       3.315896       8.353681      17.253936       1.053756     142.953993 0.33797169E+04  0.12408460E+06                                21.540654                           18.397622       0.106338       1.843345                    0.999630      52.115980     150.455214       0.444216       0.375556      -1.167649      -0.003602      -0.011410       0.021688       0.024769       0.036310      -0.005162      -0.043185       0.003975       0.038091      -0.056467      -0.002483       0.058950             25.236886      32.216987      -2.025335      -0.105888      26.768216       3.547178      16.725456           4.755683
            7              H       2.790562       2.421791       5.784974       0.459285       0.347277 0.20001532E+01  0.14631748E+02                                 1.006099                            0.980543      -1.296189       2.467875                    0.999877       2.269840       6.509044       0.464485       1.802608      -0.617527       0.008337      -0.004184      -0.008358       0.012524      -0.007227      -0.006174      -0.007611      -0.003877       0.013632      -0.014573       0.004415       0.010158              1.024375       0.942627       0.053408       0.026167       1.029607       0.211926       1.100890           0.000682
            8              H       2.773672       2.731061       7.120311       0.456990       0.370351 0.21807569E+01  0.16267437E+02                                 1.038077                            1.013173      -1.419826       2.399838                    0.999010       2.340134       6.730374       0.465160       1.765191      -0.622072      -0.007839      -0.002526       0.007817       0.011355       0.005309      -0.007903       0.003735      -0.010639      -0.010021      -0.013417       0.004207       0.009210              1.056951       0.973835      -0.021618       0.077850       0.884689      -0.050688       1.312329           0.000467
            9              H       0.794254      11.886976       3.083090       0.103987       1.296612 0.10819091E+02  0.11441744E+03                                 1.959507                            1.913658      -1.215312       2.286657                    0.993976       3.871393      11.209796       0.456284       1.269314      -0.711135       0.018435       0.028033      -0.029397       0.044608       0.008620      -0.014325      -0.005680      -0.013258      -0.002228      -0.018502      -0.000719       0.019221              1.983279       2.058716       0.217555      -0.371159       1.779810      -0.071549       2.111311          -0.000035
           10              H       1.018898      10.990340       4.391676       0.099265       1.274446 0.10463049E+02  0.10992087E+03                                 1.955141                            1.896145      -1.143614       2.322320                    0.994034       3.841601      11.149729       0.452448       1.288594      -0.707232       0.026976      -0.012817       0.030132       0.042425      -0.009115       0.015512       0.002738       0.003395       0.004873      -0.018785       0.000942       0.017843              1.990708       2.287425      -0.344524       0.301846       1.967194      -0.103774       1.717506          -0.000050
           11              H       8.490827       0.476377       4.150914       0.150307       1.129116 0.90679091E+01  0.92218012E+02                                 1.828392                            1.785300      -1.120028       2.354188                    0.995617       3.621933      10.454155       0.456931       1.318095      -0.700938      -0.015985       0.011123      -0.021109       0.028720      -0.003765       0.007063      -0.007213      -0.007015       0.005712      -0.009101      -0.003756       0.012857              1.855863       2.184188      -0.275897       0.335377       1.739469       0.025237       1.643931          -0.000371
           12              H      -0.798482      12.075282       5.461729       0.150248       1.169572 0.97979841E+01  0.10076212E+03                                 1.821162                            1.818212      -1.053597       2.384920                    0.996960       3.511887       9.924335       0.470719       1.265270      -0.713964      -0.007248      -0.016980       0.020021       0.027234       0.003336      -0.003245      -0.002570       0.006894       0.031620      -0.010138      -0.001741       0.011879              1.813337       1.705708       0.143482      -0.215700       1.846397      -0.058281       1.887905           0.001214
           13              H       6.276088       7.118218       4.148685       0.108066       1.193519 0.93792821E+01  0.96290662E+02                                 1.893379                            1.809503      -1.212564       2.291886                    0.993256       3.866012      11.248721       0.455734       1.309122      -0.701425      -0.031633      -0.027175      -0.014423       0.044126       0.008976       0.004762       0.003362      -0.002402      -0.043424      -0.015617      -0.001690       0.017307              1.950114       2.389005       0.235279       0.281542       1.812583      -0.094691       1.648753          -0.000428
           14              H       6.787059       7.951255       5.417143       0.111841       1.342889 0.11477601E+02  0.12188318E+03                                 1.944500                            1.925617      -1.146795       2.330958                    0.994713       3.627212      10.164711       0.476095       1.211490      -0.727174      -0.010547       0.014956       0.042362       0.046146      -0.009281      -0.008837       0.005246      -0.005689       0.044575      -0.017703      -0.002567       0.020270              1.943396       1.794858      -0.102008      -0.207565       1.931502       0.108444       2.103828          -0.000174
           15              H      -0.661591       6.856336       5.278928       0.150109       1.119158 0.86995253E+01  0.87580699E+02                                 1.798758                            1.730172      -1.355760       2.230549                    0.995485       3.762608      10.814082       0.471497       1.290369      -0.704500       0.016942       0.019729       0.014556       0.029802       0.004755       0.002574       0.000579       0.005383       0.027197      -0.010031       0.000221       0.009810              1.843531       2.297009       0.241127       0.267252       1.751090      -0.036684       1.482495           0.000099
           16              H       8.365447       6.009582       4.026074       0.149282       1.142513 0.95169199E+01  0.96212056E+02                                 1.745411                            1.757739      -0.733219       2.538393                    0.999634       3.229351       8.762398       0.497656       1.217429      -0.727995      -0.000439      -0.004454      -0.027825       0.028182       0.000018      -0.000862       0.005405      -0.005053       0.026629      -0.007041      -0.004112       0.011153              1.722270       1.580573      -0.104944      -0.140544       1.758976       0.134388       1.827260           0.001464
           17              H       6.892516      10.849422       0.040127       0.111187       1.343585 0.11653458E+02  0.12496081E+03                                 1.990757                            1.978659      -1.113429       2.346040                    0.994686       3.710612      10.653531       0.453386       1.259849      -0.715836       0.001998       0.039508      -0.021295       0.044926      -0.004599      -0.004250      -0.010275      -0.027736       0.016425      -0.018931      -0.000063       0.018994              1.976178       1.764076      -0.098982       0.047266       2.256677      -0.094871       1.907780          -0.000111
           18              H       6.006682       9.530033       0.254138       0.098472       1.184126 0.94662213E+01  0.97518369E+02                                 1.890648                            1.825027      -1.164481       2.308117                    0.993630       3.914987      11.453275       0.450612       1.319451      -0.699253      -0.035546      -0.019239      -0.010677       0.041805       0.007097       0.002032       0.008481       0.022624      -0.009842      -0.016334       0.000270       0.016064              1.935115       2.526073       0.185321       0.046663       1.493932       0.013923       1.785341          -0.000116
           19              H       4.092408       9.599868      21.532588       0.151423       1.010187 0.76984347E+01  0.75551468E+02                                 1.725487                            1.665109      -1.198257       2.320275                    0.994808       3.613311      10.424591       0.462116       1.350561      -0.692995       0.020400       0.017256       0.002362       0.026823       0.003107       0.000636      -0.000927       0.002786      -0.013487      -0.004839      -0.000814       0.005653              1.764365       2.257016       0.332135      -0.056192       1.427237       0.049499       1.608842           0.000221
           20              H       3.357169       8.234337      21.911565       0.152837       1.149814 0.94389159E+01  0.95249569E+02                                 1.748681                            1.744827      -0.883655       2.470925                    0.998788       3.259263       8.842239       0.501824       1.209523      -0.729012       0.000414      -0.024453       0.011533       0.027039      -0.003889       0.001444      -0.001756      -0.017336      -0.011396      -0.007883      -0.003782       0.011664              1.734616       1.476184      -0.093447       0.015382       1.936054      -0.190091       1.791610           0.000335
           21              H       3.917743       1.996543      11.041609       0.103948       1.171217 0.90333799E+01  0.91834888E+02                                 1.849026                            1.757283      -1.439761       2.175830                    0.992576       3.992854      11.545576       0.469985       1.281930      -0.705403      -0.035922       0.016876      -0.004726       0.039969      -0.006798      -0.001400      -0.004523       0.016740      -0.013706      -0.011657      -0.001412       0.013069              1.910184       2.504693      -0.311294      -0.038863       1.477979      -0.006964       1.747880          -0.000033
           22              H       4.723850       0.634754      10.783013       0.117334       1.293001 0.10723911E+02  0.11141186E+03                                 1.869791                            1.842965      -0.879842       2.461018                    0.997778       3.418081       9.323037       0.496381       1.187715      -0.734396      -0.006949      -0.041809      -0.018509       0.046248       0.012582      -0.001510       0.008562      -0.026023       0.017584      -0.021840       0.002482       0.019358              1.858303       1.625306       0.090766       0.064525       2.192536       0.133186       1.757067          -0.000066
           23              H       5.920689       3.182497      10.250216       0.156487       1.138846 0.95629259E+01  0.97707171E+02                                 1.800175                            1.807939      -0.864898       2.483267                    0.998311       3.370865       9.481438       0.467695       1.281763      -0.711965       0.003627       0.025294       0.012300       0.028359       0.006416       0.001451       0.001301      -0.020582      -0.011637      -0.010357      -0.003861       0.014218              1.787211       1.639910       0.191183       0.093248       1.859837       0.179609       1.861887          -0.000147
           24              H       6.471419       1.764590       9.759775       0.144342       1.222281 0.99996711E+01  0.10387337E+03                                 1.899220                            1.852334      -1.251484       2.285411                    0.994493       3.715125      10.723141       0.458251       1.286720      -0.707465       0.017197      -0.020170      -0.001228       0.026534      -0.007121      -0.002024       0.005010      -0.004216      -0.006168      -0.006996      -0.003631       0.010627              1.922573       2.325534      -0.282746      -0.131769       1.612815      -0.011972       1.829369           0.001372
           25              H      -2.757152       4.518098      15.292841       0.099919       1.168440 0.89683175E+01  0.91460089E+02                                 1.887301                            1.781816      -1.439371       2.178481                    0.991279       4.059580      11.948446       0.452418       1.327535      -0.695815       0.029867       0.010637       0.025879       0.040926       0.003630       0.005160       0.006963       0.016552       0.007410      -0.012780       0.000156       0.012624              1.959540       2.587346       0.117356       0.307349       1.694067       0.228306       1.597207          -0.000267
           26              H       5.854955       5.060569      14.124700       0.109369       1.328279 0.11465114E+02  0.12160864E+03                                 1.929234                            1.925636      -1.010555       2.395292                    0.996005       3.577704       9.990897       0.476122       1.212834      -0.727623      -0.006318       0.036681      -0.026636       0.045770      -0.005862      -0.008502      -0.010652      -0.027341       0.005321      -0.021066       0.001786       0.019281              1.910373       1.671483      -0.057150       0.020927       2.091009      -0.205679       1.968628          -0.000114
           27              H       4.885180       3.865886      16.489963       0.157884       1.132097 0.92507257E+01  0.93076011E+02                                 1.751539                            1.745551      -0.735451       2.545617                    0.999487       3.210745       8.757375       0.492860       1.235152      -0.723686       0.007124      -0.022084       0.017136       0.028846      -0.003987      -0.000483      -0.007394      -0.008222       0.021119      -0.010022      -0.002028       0.012050              1.742088       1.546960       0.010504      -0.041318       1.952317      -0.255416       1.726987           0.000375
           28              H       3.978221       4.518098      15.339656       0.139388       1.102370 0.85945627E+01  0.86719459E+02                                 1.832747                            1.762792      -1.215266       2.306187                    0.993760       3.732350      10.926446       0.447717       1.355844      -0.692164      -0.018868      -0.000832      -0.017959       0.026062      -0.003050       0.005809      -0.000250       0.009871      -0.013533      -0.007125      -0.003120       0.010245              1.882478       2.482026       0.095271       0.251771       1.590201       0.175426       1.575208           0.000133
           29              H      -0.905152      12.209964      13.569610       0.103466       1.269256 0.10552475E+02  0.11023793E+03                                 1.906091                            1.872394      -0.930647       2.431242                    0.996899       3.618749      10.211338       0.470606       1.245867      -0.718774       0.023032      -0.022358      -0.029879       0.043853      -0.012607      -0.012187      -0.000052      -0.012961      -0.010121      -0.019660       0.001577       0.018082              1.919162       2.092494      -0.048754      -0.400074       1.660063      -0.051697       2.004928          -0.000010
           30              H      -0.972713       0.327977      15.058767       0.099082       1.187459 0.96863770E+01  0.10034921E+03                                 1.884506                            1.837316      -1.249804       2.261376                    0.993842       4.010438      11.760839       0.452393       1.306885      -0.701014       0.018672       0.004448       0.035369       0.040242       0.006054       0.008834       0.002281       0.008792       0.003388      -0.008840      -0.004611       0.013451              1.915370       2.048335       0.104660       0.421505       1.816938       0.003177       1.880838          -0.000204
           31              H      -2.537705      10.743422      13.953045       0.146016       1.173925 0.95903645E+01  0.97092272E+02                                 1.756241                            1.743164      -1.019142       2.397053                    0.998154       3.356249       9.098240       0.509195       1.188154      -0.732807      -0.001666      -0.012860      -0.026267       0.029293       0.001607      -0.000504       0.011312      -0.004853       0.002311      -0.010217      -0.002562       0.012779              1.744330       1.514530       0.086876       0.171220       1.796372       0.135179       1.922087           0.000367
           32              H      -3.046167      11.522834      15.248255       0.153110       0.997738 0.76674256E+01  0.75324582E+02                                 1.726294                            1.673791      -1.089332       2.368258                    0.996556       3.626320      10.537404       0.455025       1.370201      -0.689092      -0.018856       0.015302       0.011115       0.026707       0.000148      -0.005224       0.003423      -0.003538       0.005483      -0.006698       0.000032       0.006667              1.762240       2.139764      -0.147188      -0.379506       1.560960      -0.084837       1.585996           0.000439
           33              H       5.282004      10.048809      16.931360       0.459269       0.347279 0.20001562E+01  0.14631804E+02                                 1.006113                            0.980553      -1.296082       2.467912                    0.999878       2.269865       6.509166       0.464475       1.802642      -0.617523       0.008337       0.004183      -0.008362       0.012527       0.007225      -0.006172       0.007607      -0.003878       0.013629      -0.014568       0.004414       0.010154              1.024391       0.942634      -0.053411       0.026170       1.029627      -0.211942       1.100912           0.000682
           34              H       5.265114       9.739539      18.266697       0.456970       0.370360 0.21808308E+01  0.16268223E+02                                 1.038122                            1.013213      -1.419715       2.399882                    0.999011       2.340231       6.730833       0.465133       1.765268      -0.622061      -0.007830       0.002524       0.007821       0.011352      -0.005305      -0.007902      -0.003733      -0.010635      -0.010010      -0.013411       0.004207       0.009204              1.056999       0.973871       0.021620       0.077859       0.884718       0.050697       1.312406           0.000469
           35              H       3.285696       0.583624      14.229476       0.103933       1.296652 0.10819602E+02  0.11442491E+03                                 1.959606                            1.913752      -1.215308       2.286648                    0.993976       3.871573      11.210645       0.456253       1.269379      -0.711122       0.018431      -0.028044      -0.029390       0.044609      -0.008617      -0.014321       0.005684      -0.013250      -0.002218      -0.018494      -0.000725       0.019219              1.983382       2.058830      -0.217575      -0.371187       1.779900       0.071552       2.111417          -0.000036
           36              H       3.510340       1.480260      15.538061       0.099241       1.274499 0.10463594E+02  0.10992806E+03                                 1.955197                            1.896196      -1.143715       2.322267                    0.994032       3.841729      11.150192       0.452441       1.288596      -0.707231       0.026976       0.012807       0.030142       0.042430       0.009115       0.015513      -0.002736       0.003398       0.004881      -0.018784       0.000938       0.017846              1.990770       2.287500       0.344549       0.301861       1.967266       0.103781       1.717545          -0.000056
           37              H       1.425769      11.994223      15.297299       0.150246       1.129204 0.90688999E+01  0.92231602E+02                                 1.828580                            1.785473      -1.120052       2.354160                    0.995618       3.622221      10.455554       0.456875       1.318206      -0.700916      -0.015983      -0.011134      -0.021101       0.028717       0.003766       0.007063       0.007209      -0.007017       0.005728      -0.009100      -0.003755       0.012855              1.856062       2.184450       0.275948       0.335440       1.739647      -0.025240       1.644087          -0.000368
           38              H       1.692960       0.395318      16.608114       0.150193       1.169731 0.97997895E+01  0.10078590E+03                                 1.821374                            1.818418      -1.053749       2.384837                    0.996958       3.512218       9.925711       0.470675       1.265325      -0.713952      -0.007248       0.016968       0.020027       0.027231      -0.003333      -0.003243       0.002572       0.006887       0.031611      -0.010132      -0.001744       0.011876              1.813549       1.705899      -0.143512      -0.215738       1.846628       0.058292       1.888120           0.001210
           39              H      -0.788970       5.352382      15.295070       0.108084       1.193401 0.93782584E+01  0.96278900E+02                                 1.893372                            1.809499      -1.212522       2.291923                    0.993256       3.865988      11.249103       0.455692       1.309259      -0.701396      -0.031633       0.027187      -0.014420       0.044132      -0.008977       0.004764      -0.003363      -0.002403      -0.043401      -0.015610      -0.001695       0.017305              1.950110       2.389001      -0.235276       0.281543       1.812579       0.094689       1.648750          -0.000429
           40              H      -0.277999       4.519345      16.563529       0.111844       1.343063 0.11479718E+02  0.12191284E+03                                 1.944772                            1.925880      -1.146967       2.330876                    0.994711       3.627526      10.166319       0.476025       1.211597      -0.727149      -0.010544      -0.014946       0.042365       0.046145       0.009280      -0.008833      -0.005250      -0.005685       0.044564      -0.017698      -0.002569       0.020267              1.943671       1.795106       0.102033      -0.207615       1.931790      -0.108456       2.104117          -0.000188
           41              H       1.829851       5.614264      16.425314       0.150087       1.119284 0.87008233E+01  0.87597805E+02                                 1.798952                            1.730346      -1.355767       2.230523                    0.995484       3.762999      10.815766       0.471451       1.290437      -0.704484       0.016941      -0.019719       0.014564       0.029798      -0.004753       0.002574      -0.000581       0.005377       0.027184      -0.010026       0.000219       0.009807              1.843741       2.297304      -0.241172       0.267303       1.751282       0.036684       1.482638           0.000094
           42              H       1.300389       6.461018      15.172460       0.149195       1.142952 0.95219266E+01  0.96276616E+02                                 1.745965                            1.758290      -0.733533       2.538207                    0.999633       3.230078       8.765388       0.497534       1.217552      -0.727967      -0.000442       0.004466      -0.027807       0.028167      -0.000019      -0.000853      -0.005399      -0.005048       0.026596      -0.007032      -0.004107       0.011139              1.722815       1.581051       0.105001      -0.140615       1.759554      -0.134438       1.827841           0.001466
           43              H      -0.172542       1.621178      11.186512       0.111189       1.343693 0.11654841E+02  0.12498075E+03                                 1.990957                            1.978853      -1.113462       2.346020                    0.994685       3.710844      10.654807       0.453333       1.259947      -0.715814       0.001992      -0.039511      -0.021267       0.044915       0.004606      -0.004251       0.010266      -0.027734       0.016454      -0.018937      -0.000049       0.018986              1.976378       1.764241       0.099000       0.047275       2.256911       0.094886       1.907980          -0.000110
           44              H      -1.058376       2.940567      11.400523       0.098486       1.184118 0.94661129E+01  0.97516756E+02                                 1.890617                            1.824999      -1.164388       2.308157                    0.993630       3.914950      11.453054       0.450623       1.319425      -0.699258      -0.035548       0.019228      -0.010654       0.041796      -0.007093       0.002032      -0.008487       0.022639      -0.009819      -0.016344       0.000279       0.016064              1.935083       2.526019      -0.185329       0.046660       1.493920      -0.013919       1.785309          -0.000119
           45              H       1.600966       2.870732      10.386202       0.151485       1.010092 0.76975266E+01  0.75540098E+02                                 1.725350                            1.664989      -1.198284       2.320286                    0.994807       3.613046      10.423553       0.462144       1.350526      -0.693001       0.020400      -0.017257       0.002389       0.026826      -0.003109       0.000640       0.000933       0.002792      -0.013479      -0.004841      -0.000814       0.005655              1.764220       2.256810      -0.332072      -0.056183       1.427124      -0.049497       1.608726           0.000221
           46              H       0.865727       4.236263      10.765179       0.152983       1.149307 0.94333938E+01  0.95179049E+02                                 1.748078                            1.744242      -0.883445       2.471078                    0.998791       3.258477       8.839156       0.501945       1.209419      -0.729034       0.000419       0.024452       0.011560       0.027050       0.003895       0.001453       0.001756      -0.017343      -0.011387      -0.007893      -0.003776       0.011669              1.734016       1.475735       0.093392       0.015369       1.935364       0.189986       1.790951           0.000345
           47              H      -3.147315      10.474057      22.187995       0.103957       1.171208 0.90333163E+01  0.91834175E+02                                 1.849022                            1.757281      -1.439802       2.175813                    0.992576       3.992861      11.545631       0.469983       1.281936      -0.705401      -0.035920      -0.016888      -0.004746       0.039975       0.006797      -0.001403       0.004516       0.016732      -0.013738      -0.011648      -0.001422       0.013071              1.910180       2.504682       0.311285      -0.038860       1.477974       0.006967       1.747883          -0.000032
           48              H      -2.341208      11.835846      21.929399       0.117362       1.292942 0.10723235E+02  0.11140253E+03                                 1.869681                            1.842861      -0.879885       2.460997                    0.997777       3.418023       9.322630       0.496417       1.187656      -0.734409      -0.006942       0.041801      -0.018538       0.046251      -0.012573      -0.001507      -0.008572      -0.026019       0.017567      -0.021831       0.002468       0.019363              1.858193       1.625221      -0.090758       0.064516       2.192393      -0.133171       1.756965          -0.000080
           49              H      -1.144369       9.288103      21.396602       0.156436       1.138981 0.95644340E+01  0.97726554E+02                                 1.800324                            1.808086      -0.864884       2.483245                    0.998310       3.371151       9.482474       0.467673       1.281771      -0.711963       0.003627      -0.025298       0.012272       0.028350      -0.006417       0.001441      -0.001301      -0.020578      -0.011635      -0.010353      -0.003863       0.014215              1.787360       1.640042      -0.191208       0.093262       1.859985      -0.179631       1.862054          -0.000144
           50              H      -0.593639      10.706010      20.906161       0.144332       1.222314 0.10000045E+02  0.10387864E+03                                 1.899286                            1.852394      -1.251504       2.285401                    0.994493       3.715225      10.723639       0.458232       1.286756      -0.707458       0.017198       0.020166      -0.001256       0.026533       0.007121      -0.002029      -0.005002      -0.004233      -0.006178      -0.006988      -0.003639       0.010627              1.922642       2.325628       0.282764      -0.131777       1.612870       0.011970       1.829429           0.001375
           51              H       4.307906       7.952502       4.146455       0.099897       1.168470 0.89685573E+01  0.91462677E+02                                 1.887295                            1.781811      -1.439328       2.178496                    0.991279       4.059561      11.948199       0.452432       1.327491      -0.695824       0.029869      -0.010632       0.025870       0.040920      -0.003627       0.005160      -0.006968       0.016547       0.007406      -0.012781       0.000158       0.012623              1.959530       2.587328      -0.117366       0.307343       1.694062      -0.228308       1.597199          -0.000263
           52              H       3.363513       7.410031       2.978314       0.109384       1.327987 0.11461604E+02  0.12156039E+03                                 1.928837                            1.925248      -1.010408       2.395375                    0.996007       3.577229       9.988662       0.476212       1.212716      -0.727651      -0.006312      -0.036677      -0.026651       0.045775       0.005864      -0.008507       0.010655      -0.027354       0.005340      -0.021077       0.001789       0.019287              1.909977       1.671165       0.057133       0.020930       2.090542       0.205634       1.968223          -0.000113
           53              H       2.393738       8.604714       5.343577       0.157894       1.131958 0.92491248E+01  0.93054959E+02                                 1.751320                            1.745338      -0.735471       2.545622                    0.999488       3.210493       8.756173       0.492921       1.235065      -0.723706       0.007125       0.022092       0.017131       0.028850       0.003986      -0.000481       0.007393      -0.008228       0.021130      -0.010023      -0.002029       0.012052              1.741867       1.546776      -0.010498      -0.041305       1.952039       0.255378       1.726786           0.000399
           54              H       1.486779       7.952502       4.193270       0.139395       1.102372 0.85945415E+01  0.86718888E+02                                 1.832727                            1.762772      -1.215380       2.306147                    0.993759       3.732245      10.925991       0.447728       1.355817      -0.692170      -0.018867       0.000841      -0.017965       0.026066       0.003050       0.005811       0.000250       0.009867      -0.013553      -0.007131      -0.003116       0.010247              1.882454       2.481995      -0.095268       0.251771       1.590176      -0.175420       1.575190           0.000137
           55              H       6.159906       0.260636       2.423224       0.103534       1.269074 0.10550297E+02  0.11020757E+03                                 1.905756                            1.872075      -0.930626       2.431269                    0.996900       3.618331      10.209225       0.470702       1.245699      -0.718811       0.023032       0.022344      -0.029893       0.043855       0.012606      -0.012193       0.000050      -0.012975      -0.010110      -0.019667       0.001582       0.018086              1.918817       2.092088       0.048750      -0.399966       1.659784       0.051665       2.004579          -0.000017
           56              H       6.092345      12.142623       3.912381       0.099076       1.187435 0.96861351E+01  0.10034597E+03                                 1.884475                            1.837288      -1.249713       2.261419                    0.993842       4.010379      11.760579       0.452399       1.306879      -0.701016       0.018672      -0.004457       0.035362       0.040236      -0.006054       0.008837      -0.002273       0.008787       0.003392      -0.008846      -0.004604       0.013450              1.915336       2.048301      -0.104651       0.421491       1.816901      -0.003166       1.880806          -0.000202
           57              H       4.527353       1.727178       2.806660       0.146117       1.173325 0.95836558E+01  0.97004607E+02                                 1.755410                            1.742362      -1.018923       2.397196                    0.998157       3.355256       9.093773       0.509411       1.187892      -0.732868      -0.001667       0.012860      -0.026279       0.029304      -0.001605      -0.000503      -0.011322      -0.004866       0.002290      -0.010225      -0.002566       0.012791              1.743501       1.513873      -0.086815       0.171079       1.795492      -0.135113       1.921138           0.000361
           58              H       4.018891       0.947766       4.101870       0.153122       0.997724 0.76672644E+01  0.75322114E+02                                 1.726228                            1.673734      -1.089311       2.368269                    0.996557       3.626197      10.536762       0.455051       1.370136      -0.689105      -0.018855      -0.015315       0.011102       0.026708      -0.000143      -0.005221      -0.003426      -0.003532       0.005480      -0.006693       0.000025       0.006668              1.762166       2.139672       0.147168      -0.379468       1.560903       0.084848       1.585924           0.000441
           59              C       8.475131       9.506338       4.200404       0.558343      22.096093 0.26010805E+03  0.54331032E+04                                 7.275510                            5.754241       0.088256       2.091788                    0.999645      22.308252      62.491137       0.614269       0.477368      -1.018074       0.002613       0.002156       0.017571       0.017895      -0.019033      -0.023517       0.004214      -0.003824      -0.144703      -0.055393       0.008193       0.047199              8.192146       7.147901       3.474840       1.010482       9.761278      -1.220227       7.667259           0.000074
           60              C       7.072505       8.665820       2.397365       0.549182      21.841862 0.26098141E+03  0.54464099E+04                                 7.154133                            5.721816       0.210911       2.127016                    0.999899      22.359152      62.249763       0.623901       0.470424      -1.023594      -0.005534      -0.017390      -0.008898       0.020303      -0.043717      -0.032268      -0.003612       0.014041       0.012038      -0.056402       0.002885       0.053518              7.988651       6.707070       2.021464       1.293584       7.383438      -2.276173       9.875443           0.000160
           61              C       8.443203      10.664857       2.065202       0.549539      22.410533 0.27195785E+03  0.57394621E+04                                 7.333832                            5.877898       0.168039       2.114849                    0.999676      22.539196      63.291901       0.609204       0.476402      -1.019438       0.010197       0.009673      -0.014670       0.020316      -0.027239      -0.002174       0.040812       0.028986      -0.014425      -0.054609       0.007229       0.047380              8.211527       7.819987       2.782401       2.341007       7.013521       0.226373       9.801074           0.000155
           62              C       0.334896      11.454246       3.845503      -0.041297      27.352964 0.38931268E+03  0.90050359E+04                                 8.159260                            6.663679      -0.411174       1.862987                    0.999102      28.899699      85.515969       0.619097       0.427721      -1.045191      -0.113672       0.001085       0.019332       0.115309       0.028497       0.018381       0.038672      -0.031506      -0.041839      -0.038414      -0.024756       0.063170              9.640422       9.282704       1.246178       0.429140      11.681920       3.607716       7.956643           0.000497
           63              C      -0.357779       0.051129       4.697087      -0.377129      33.774314 0.48591666E+03  0.11780415E+05                                 9.141239                            7.256474      -0.269260       1.891260                    0.997257      31.496482      92.829626       0.621708       0.406369      -1.067603       0.051275      -0.055081      -0.046477       0.088449      -0.026226      -0.008017      -0.003271      -0.016116       0.058571      -0.038415       0.016599       0.021816             11.234509       9.143630       1.281051       0.801326      15.350650       5.883507       9.209247           0.001558
           64              C       0.536720       1.112378       5.218738       0.694599      22.701852 0.22525305E+03  0.45215688E+04                                 7.353958                            5.298637       0.142699       2.122525                    0.999216      20.632466      55.957780       0.652828       0.467400      -1.027366       0.007665       0.026320       0.028790       0.039754      -0.023860       0.027746      -0.056396      -0.058647       0.197879      -0.071395      -0.033726       0.105121              9.017456       9.850028       0.955552      -0.309031      10.629557       4.432341       6.572783           0.007616
           65              C       7.073623       7.528501       4.570018      -0.034707      28.268504 0.38259589E+03  0.88034665E+04                                 8.360935                            6.612539      -0.435322       1.860695                    0.998832      28.527318      83.950647       0.621105       0.428576      -1.045594       0.107678       0.004019      -0.045357       0.116910       0.005198      -0.015336      -0.042077      -0.049531       0.007451      -0.038128      -0.020436       0.058565             10.174522       8.434258      -0.398191       0.186894      13.658611      -4.802473       8.430696           0.000444
           66              C       8.091265       6.449794       4.868741      -0.382043      33.816677 0.49207337E+03  0.11934733E+05                                 9.101707                            7.271454      -0.205551       1.914879                    0.998319      31.373023      91.666088       0.626728       0.402943      -1.072783      -0.062763       0.066163      -0.017471       0.092855      -0.012402       0.012198       0.010961      -0.009998       0.073028      -0.030379       0.001047       0.029332             11.122629       9.360084      -0.879956       0.260203      15.416729      -5.293558       8.591074           0.005741
           67              C       7.494798       5.412240       5.821534       0.725012      21.740424 0.22028103E+03  0.44155753E+04                                 7.291120                            5.338706       0.027648       2.099179                    0.999389      20.409421      56.074433       0.629752       0.485206      -1.013563      -0.012582      -0.025766       0.038957       0.048372       0.018473       0.064037       0.061535      -0.045828       0.158945      -0.082048      -0.035199       0.117247              8.879531       9.385767      -1.006509      -0.984851      10.968160      -3.850503       6.284666           0.023501
           68              C       6.928482       9.889186       0.277991      -0.043920      27.156308 0.38848226E+03  0.89804716E+04                                 8.119797                            6.656943      -0.402802       1.867543                    0.999190      28.851833      85.331490       0.619396       0.427769      -1.045227       0.095272      -0.059051       0.025872       0.115035      -0.005706       0.022411      -0.000599       0.008167       0.192752      -0.040355      -0.029083       0.069438              9.584067       8.037381      -0.548831       0.265468       5.951157       1.213030      14.763664           0.000787
           69              C       3.209796       9.153420      21.577173      -0.359549      32.985874 0.46644970E+03  0.11163154E+05                                 8.946780                            7.080383      -0.117742       1.948614                    0.997046      30.614586      88.858377       0.635015       0.403032      -1.072710      -0.053620       0.043914       0.046458       0.083437      -0.014334      -0.020261       0.009578      -0.024186      -0.053548      -0.032062      -0.001912       0.033973             11.006193       8.175940      -0.350649       0.013491       6.245412       2.302986      18.597228           0.004107
           70              C       2.651360       9.068620      20.181869       0.712037      21.759701 0.22316570E+03  0.44725344E+04                                 7.212557                            5.307409       0.119275       2.122094                    0.999460      20.436018      55.513695       0.645670       0.473335      -1.023379      -0.021255      -0.004171      -0.026293       0.034066       0.067172      -0.028030      -0.024584      -0.066826      -0.143571      -0.064483      -0.042710       0.107193              8.799335       7.864214      -1.798705       0.909803       5.041440       1.819768      13.492351           0.011642
           71              C       5.220220       2.862003      13.063564       0.562728      21.684120 0.25503159E+03  0.53008864E+04                                 7.158525                            5.691019       0.184544       2.125881                    0.999713      22.165876      61.939695       0.618777       0.476231      -1.018680      -0.012306       0.015734      -0.009039       0.021925       0.044939      -0.030375      -0.003202       0.000892       0.038163      -0.057018       0.003296       0.053721              7.977052       7.528436      -1.573673       2.109408       7.246841       2.213647       9.155877           0.000076
           72              C      -2.645369       2.141202      14.659949       0.566917      20.644355 0.24745892E+03  0.51042233E+04                                 6.919783                            5.599814       0.239825       2.145152                    0.999873      21.996717      61.206495       0.624891       0.475199      -1.019363       0.003408       0.000874       0.020253       0.020556       0.014788      -0.043252      -0.023543      -0.021228      -0.076797      -0.058558       0.003277       0.055281              7.666526       7.472636      -2.336470       1.878105       8.967110       1.120724       6.559833           0.000106
           73              C       6.440533       0.814330      12.657167       0.550084      22.390289 0.26286829E+03  0.54944927E+04                                 7.296211                            5.755480       0.241085       2.141823                    0.999846      22.244820      61.936996       0.620098       0.472559      -1.022656      -0.001834      -0.018738      -0.008353       0.020598       0.029293      -0.005263      -0.047315       0.029545      -0.009363      -0.060433       0.005500       0.054933              8.245729       7.784870      -2.814417       2.916239       7.714897      -0.316920       9.237419           0.000074
           74              C       4.821769       1.594990      11.003043      -0.041364      27.882794 0.39479038E+03  0.91413998E+04                                 8.277172                            6.730369      -0.440011       1.856370                    0.998806      28.651492      84.154168       0.614777       0.430271      -1.046184       0.095207       0.044295       0.022432       0.107376       0.028227       0.022720      -0.003940       0.002708       0.201388      -0.064497      -0.007629       0.072126              9.779700       8.364427       0.171744       0.757701       6.064518      -1.220289      14.910156           0.000323
           75              C       5.647669       2.290849       9.918054      -0.377194      33.178660 0.47699397E+03  0.11516371E+05                                 9.015218                            7.176636      -0.229299       1.903652                    0.997204      31.440110      92.622533       0.626532       0.404912      -1.068031      -0.056298      -0.037434       0.055227       0.087298       0.014020      -0.026621      -0.005847      -0.045434      -0.041239      -0.041976       0.004383       0.037593             11.036592       8.616558       0.239115       0.663813       6.118778      -2.513677      18.374439           0.001621
           76              C       4.940798       2.455461       8.645360       0.685634      22.564845 0.23058876E+03  0.46618881E+04                                 7.362706                            5.378759       0.158790       2.124061                    0.999243      20.902503      57.134772       0.643910       0.470498      -1.024341       0.002806       0.005219      -0.038573       0.039026      -0.032116      -0.022845       0.033247      -0.136914      -0.073062      -0.069669      -0.029582       0.099251              8.973387       9.165361       0.865790       0.752073       4.367415      -2.147960      13.387384           0.011125
           77              C       5.934549       4.372192      14.831381      -0.039341      27.234113 0.37854382E+03  0.86945471E+04                                 8.141003                            6.573628      -0.427509       1.859251                    0.999039      28.651399      84.476793       0.622945       0.428080      -1.044997      -0.076029      -0.083691       0.017789       0.114460      -0.006503      -0.015074       0.035024      -0.088655      -0.019735      -0.047269      -0.019000       0.066270              9.591802       8.979125      -1.771950      -1.810195      11.161708       4.161007       8.634572           0.000304
           78              C       4.851163       4.579204      15.803345      -0.351588      31.597304 0.45852509E+03  0.10931268E+05                                 8.655295                            6.994942      -0.083604       1.959592                    0.997147      30.527945      88.559900       0.642040       0.400162      -1.074169       0.061455      -0.004832      -0.046136       0.076998      -0.011488      -0.012768      -0.010146       0.029533       0.044811      -0.030508       0.006020       0.024488             10.331831       9.809633      -1.110489      -2.070636      12.357189       4.360406       8.828671           0.001110
           79              C       4.966827       5.934759      16.483275       0.682314      23.437491 0.23568493E+03  0.47778538E+04                                 7.491335                            5.408627       0.132444       2.111381                    0.998847      20.903739      56.703238       0.649130       0.465451      -1.029940       0.009998       0.017800       0.016664       0.026353      -0.023661       0.023791      -0.064189       0.015197       0.216286      -0.075632      -0.032270       0.107902              9.195323       9.991499      -0.131482      -2.013628      11.101860       4.007385       6.492609           0.019325
           80              C      -1.518575      -0.023694      14.309730      -0.034465      26.848376 0.37538993E+03  0.86043279E+04                                 8.068073                            6.551789      -0.365148       1.884444                    0.999209      28.455350      83.819725       0.623165       0.428813      -1.044522      -0.119341      -0.012888      -0.004332       0.120113      -0.054125       0.006307      -0.023665      -0.042096      -0.088346      -0.048041      -0.029756       0.077797              9.604235       8.609610      -0.993754       0.835497      12.429229      -3.897545       7.773866           0.000429
           81              C      -2.235998      11.237258      14.755585      -0.365261      32.850043 0.46512171E+03  0.11133487E+05                                 8.931860                            7.082976      -0.103999       1.951590                    0.997405      30.715140      89.421992       0.632623       0.404479      -1.070783       0.055252       0.067992      -0.024460       0.090961       0.015254      -0.021506       0.015509      -0.013461      -0.020742      -0.036750       0.016376       0.020374             10.886742       8.220019      -0.887707       0.838268      14.911469      -5.733926       9.528739           0.003769
           82              C      -1.464371      10.282010      15.633920       0.703200      20.897336 0.22172988E+03  0.44360800E+04                                 6.986006                            5.273654       0.132192       2.122604                    0.999386      20.522834      55.680279       0.650880       0.470360      -1.025113       0.032477      -0.023871       0.006534       0.040832      -0.022144      -0.075941       0.037055       0.034100       0.096829      -0.063075      -0.044084       0.107160              8.308188       7.338548       0.212448       2.185362      11.014459      -3.110020       6.571558           0.016211
           83              C       1.410073       2.964262      15.346789       0.558342      22.096055 0.26010754E+03  0.54330906E+04                                 7.275527                            5.754255       0.088163       2.091761                    0.999644      22.308127      62.490805       0.614265       0.477372      -1.018072       0.002610      -0.002160       0.017571       0.017895       0.019034      -0.023520      -0.004213      -0.003840      -0.144754      -0.055410       0.008203       0.047207              8.192207       7.147955      -3.474939       1.010439       9.761553       1.220273       7.667112           0.000069
           84              C       0.007447       3.804780      13.543750       0.549188      21.841830 0.26097921E+03  0.54463703E+04                                 7.154175                            5.721819       0.210922       2.127018                    0.999899      22.359387      62.251107       0.623895       0.470428      -1.023588      -0.005551       0.017383      -0.008887       0.020296       0.043703      -0.032287       0.003632       0.014000       0.011925      -0.056401       0.002888       0.053512              7.988711       6.707152      -2.021529       1.293573       7.383635       2.276253       9.875344           0.000157
           85              C       1.378145       1.805743      13.211588       0.549550      22.409904 0.27194844E+03  0.57392272E+04                                 7.333727                            5.877818       0.168057       2.114857                    0.999676      22.539095      63.291907       0.609203       0.476406      -1.019433       0.010167      -0.009705      -0.014651       0.020303       0.027217      -0.002177      -0.040822       0.028963      -0.014563      -0.054605       0.007228       0.047378              8.211395       7.819926      -2.782392       2.340910       7.013502      -0.226298       9.800756           0.000154
           86              C       2.826338       1.016354      14.991888      -0.041305      27.352675 0.38930750E+03  0.90048833E+04                                 8.159156                            6.663588      -0.411072       1.863018                    0.999102      28.899570      85.515349       0.619107       0.427715      -1.045195      -0.113666      -0.001098       0.019336       0.115304      -0.028529       0.018410      -0.038649      -0.031503      -0.041829      -0.038392      -0.024792       0.063185              9.640341       9.282632      -1.246130       0.429112      11.681913      -3.607640       7.956479           0.000496
           87              C       2.133663      12.419471      15.843472      -0.377096      33.772965 0.48589123E+03  0.11779708E+05                                 9.141094                            7.256334      -0.269319       1.891253                    0.997257      31.496163      92.829958       0.621704       0.406375      -1.067593       0.051274       0.055051      -0.046459       0.088420       0.026266      -0.008040       0.003255      -0.016131       0.058587      -0.038460       0.016609       0.021851             11.234374       9.143733      -1.281078       0.801343      15.350431      -5.883248       9.208958           0.001557
           88              C       3.028162      11.358222      16.365123       0.694504      22.703363 0.22526738E+03  0.45219555E+04                                 7.354396                            5.298875       0.142651       2.122497                    0.999216      20.633492      55.962266       0.652797       0.467412      -1.027353       0.007660      -0.026311       0.028776       0.039737       0.023839       0.027751       0.056395      -0.058622       0.197813      -0.071364      -0.033739       0.105102              9.018087       9.850822      -0.955653      -0.309040      10.630336      -4.432649       6.573103           0.007620
           89              C       0.008565       4.942099      15.716404      -0.034721      28.268950 0.38260189E+03  0.88036825E+04                                 8.361087                            6.612616      -0.435318       1.860692                    0.998832      28.528006      83.954398       0.621095       0.428579      -1.045587       0.107669      -0.004007      -0.045348       0.116898      -0.005239      -0.015335       0.042087      -0.049555       0.007488      -0.038113      -0.020479       0.058592             10.174796       8.434448       0.398305       0.186857      13.659140       4.802595       8.430799           0.000437
           90              C       1.026207       6.020806      16.015127      -0.382018      33.817282 0.49208134E+03  0.11935120E+05                                 9.102048                            7.271655      -0.205731       1.914811                    0.998319      31.374568      91.675015       0.626694       0.402959      -1.072759      -0.062768      -0.066134      -0.017452       0.092833       0.012433       0.012235      -0.010977      -0.009986       0.072915      -0.030411       0.001094       0.029317             11.123115       9.360700       0.879906       0.260040      15.417309       5.293627       8.591336           0.005732
           91              C       0.429740       7.058360      16.967920       0.724913      21.742186 0.22029873E+03  0.44160445E+04                                 7.291572                            5.338948       0.027818       2.099217                    0.999390      20.410821      56.080083       0.629729       0.485211      -1.013555      -0.012579       0.025783       0.038923       0.048353      -0.018512       0.064027      -0.061491      -0.045835       0.158853      -0.082018      -0.035189       0.117207              8.880191       9.386653       1.006455      -0.984994      10.968869       3.850820       6.285053           0.023518
           92              C      -0.136576       2.581414      11.424376      -0.043888      27.155636 0.38847394E+03  0.89802627E+04                                 8.119727                            6.656921      -0.402900       1.867519                    0.999190      28.851831      85.332384       0.619388       0.427776      -1.045220       0.095278       0.059051       0.025904       0.115048       0.005756       0.022358       0.000551       0.008193       0.192684      -0.040395      -0.028997       0.069393              9.583915       8.037268       0.548781       0.265498       5.951160      -1.212830      14.763318           0.000782
           93              C       0.718354       3.317180      10.430788      -0.359596      32.987067 0.46647624E+03  0.11163870E+05                                 8.946921                            7.080568      -0.117651       1.948641                    0.997045      30.614486      88.856376       0.635013       0.403031      -1.072719      -0.053615      -0.043918       0.046512       0.083466       0.014336      -0.020176      -0.009566      -0.024158      -0.053426      -0.031957      -0.001964       0.033921             11.006320       8.176059       0.350663       0.013360       6.245370      -2.303182      18.597532           0.004114
           94              C       0.159918       3.401980       9.035483       0.712176      21.758415 0.22315364E+03  0.44722095E+04                                 7.212212                            5.307238       0.119187       2.122073                    0.999459      20.434957      55.509372       0.645689       0.473330      -1.023387      -0.021283       0.004179      -0.026293       0.034085      -0.067157      -0.028074       0.024575      -0.066856      -0.143745      -0.064551      -0.042667       0.107218              8.798833       7.863747       1.798606       0.909590       5.041264      -1.819769      13.491489           0.011638
           95              C       2.728778       9.608597       1.917178       0.562718      21.684168 0.25503290E+03  0.53009085E+04                                 7.158491                            5.691002       0.184607       2.125901                    0.999713      22.165753      61.938862       0.618785       0.476225      -1.018685      -0.012267      -0.015757      -0.009070       0.021932      -0.044952      -0.030354       0.003216       0.000938       0.038235      -0.057022       0.003296       0.053726              7.977000       7.528407       1.573642       2.109467       7.246629      -2.213545       9.155964           0.000080
           96              C       4.419689      10.329398       3.513564       0.566911      20.644557 0.24746271E+03  0.51043251E+04                                 6.919808                            5.599843       0.239794       2.145131                    0.999873      21.997095      61.207849       0.624891       0.475197      -1.019363       0.003435      -0.000892       0.020232       0.020541      -0.014786      -0.043246       0.023540      -0.021224      -0.076734      -0.058540       0.003269       0.055271              7.666504       7.472664       2.336395       1.878198       8.966866      -1.120678       6.559982           0.000114
           97              C       3.949091      11.656270       1.510781       0.550072      22.391256 0.26288247E+03  0.54948394E+04                                 7.296345                            5.755585       0.240991       2.141785                    0.999846      22.244997      61.936896       0.620103       0.472551      -1.022664      -0.001787       0.018696      -0.008387       0.020569      -0.029307      -0.005251       0.047305       0.029553      -0.009236      -0.060432       0.005506       0.054926              8.245887       7.784992       2.814396       2.916405       7.714887       0.316988       9.237782           0.000076
           98              C      -2.243289      10.875610      22.149428      -0.041406      27.884558 0.39481676E+03  0.91421576E+04                                 8.277512                            6.730581      -0.439971       1.856363                    0.998806      28.652481      84.157576       0.614769       0.430270      -1.046186       0.095208      -0.044302       0.022395       0.107372      -0.028180       0.022783       0.003881       0.002687       0.201418      -0.064457      -0.007707       0.072164              9.780199       8.364716      -0.171780       0.757769       6.064668       1.220460      14.911213           0.000319
           99              C      -1.417389      10.179751      21.064439      -0.377158      33.178567 0.47698732E+03  0.11516236E+05                                 9.015360                            7.176682      -0.229347       1.903636                    0.997204      31.440421      92.625281       0.626514       0.404922      -1.068017      -0.056303       0.037421       0.055173       0.087261      -0.014047      -0.026705       0.005865      -0.045468      -0.041308      -0.042073       0.004416       0.037658             11.036817       8.616776      -0.239113       0.663909       6.118858       2.513710      18.374816           0.001622
          100              C      -2.124260      10.015139      19.791745       0.685573      22.566782 0.23060894E+03  0.46624234E+04                                 7.363206                            5.379041       0.158787       2.124050                    0.999245      20.903795      57.140105       0.643881       0.470506      -1.024331       0.002797      -0.005207      -0.038548       0.038998       0.032127      -0.022781      -0.033239      -0.136842      -0.072979      -0.069606      -0.029599       0.099204              8.974068       9.166089      -0.865858       0.752130       4.367691       2.148162      13.388424           0.011152
          101              C       3.443107       8.098408       3.684995      -0.039335      27.233783 0.37854155E+03  0.86944360E+04                                 8.140882                            6.573595      -0.427473       1.859270                    0.999039      28.650600      84.472695       0.622952       0.428079      -1.045004      -0.076023       0.083701       0.017778       0.114462       0.006504      -0.015100      -0.035020      -0.088621      -0.019691      -0.047278      -0.018976       0.066254              9.591540       8.979037       1.771848      -1.810121      11.161204      -4.160858       8.634380           0.000308
          102              C       2.359721       7.891396       4.656960      -0.351593      31.595547 0.45850447E+03  0.10930579E+05                                 8.654813                            6.994694      -0.083564       1.959620                    0.997146      30.526682      88.553459       0.642069       0.400152      -1.074183       0.061456       0.004847      -0.046147       0.077006       0.011470      -0.012761       0.010129       0.029471       0.044784      -0.030463       0.005998       0.024465             10.331033       9.809124       1.110389      -2.070420      12.355881      -4.359871       8.828094           0.001133
          103              C       2.475385       6.535841       5.336889       0.682373      23.435004 0.23566298E+03  0.47772544E+04                                 7.490689                            5.408318       0.132428       2.111394                    0.998846      20.902033      56.696020       0.649164       0.465441      -1.029954       0.010020      -0.017809       0.016658       0.026364       0.023665       0.023780       0.064235       0.015267       0.216396      -0.075701      -0.032250       0.107951              9.194327       9.990387       0.131430      -2.013425      11.100545      -4.006865       6.492048           0.019326
          104              C       5.546483       0.023694       3.163344      -0.034466      26.848662 0.37539582E+03  0.86044625E+04                                 8.068099                            6.551840      -0.365190       1.884431                    0.999209      28.455090      83.817867       0.623165       0.428814      -1.044526      -0.119349       0.012874      -0.004340       0.120120       0.054076       0.006300       0.023677      -0.042135      -0.088352      -0.048017      -0.029746       0.077764              9.604203       8.609572       0.993900       0.835598      12.429058       3.897625       7.773979           0.000427
          105              C       4.829060       1.233342       3.609200      -0.365282      32.849975 0.46512627E+03  0.11133489E+05                                 8.931665                            7.082916      -0.103867       1.951636                    0.997405      30.713990      89.414686       0.632646       0.404468      -1.070803       0.055259      -0.068010      -0.024486       0.090986      -0.015206      -0.021484      -0.015526      -0.013466      -0.020781      -0.036719       0.016363       0.020356             10.886395       8.219793       0.887727       0.838092      14.911050       5.733832       9.528343           0.003770
          106              C       5.600687       2.188590       4.487535       0.703293      20.895259 0.22170696E+03  0.44354858E+04                                 6.985510                            5.273371       0.132151       2.122611                    0.999385      20.521271      55.674319       0.650902       0.470358      -1.025119       0.032506       0.023892       0.006500       0.040862       0.022123      -0.075965      -0.037120       0.034076       0.096810      -0.063139      -0.044058       0.107197              8.307482       7.337926      -0.212540       2.185061      11.013583       3.109572       6.570936           0.016203
          107              N      -0.633332      10.479045       3.344584      -0.236498      36.790586 0.46865063E+03  0.11043415E+05                                 9.231012                            6.953119      -0.190409       1.988672                    0.998358      26.624467      72.617436       0.671909       0.386849      -1.101973       0.055115       0.073050       0.039723       0.099760       0.069603       0.034219      -0.004567      -0.035120       0.053013      -0.089096       0.019541       0.069555             11.079399       9.895979       4.982152       2.768748      12.098721       0.422962      11.243497           0.000102
          108              N       7.623904       8.558573       3.671396      -0.241955      37.867156 0.46367076E+03  0.10869317E+05                                 9.371854                            6.878331      -0.130072       2.005775                    0.998709      26.482787      71.448643       0.682851       0.382638      -1.107800      -0.041666      -0.068911       0.067596       0.105138       0.060205       0.024754      -0.041567      -0.068321       0.093326      -0.098934       0.026727       0.072206             11.491080       8.969038       3.847343       1.502557      13.467570      -4.215851      12.036631           0.000303
          109              N       7.486374       9.735797       1.645206      -0.243917      37.733324 0.47998718E+03  0.11368424E+05                                 9.401179                            7.043378      -0.184613       1.989237                    0.998159      26.762268      72.971660       0.667224       0.387582      -1.102413      -0.023960       0.000347      -0.100737       0.103548       0.045945       0.044075      -0.024305      -0.025374       0.160242      -0.091533       0.020049       0.071484             11.398272       9.178682       3.227510       2.896967       9.064384      -1.018809      15.951750           0.000398
          110              N       5.488445       1.738402      12.326788      -0.235686      36.571569 0.45673929E+03  0.10670639E+05                                 9.147419                            6.832651      -0.066166       2.031352                    0.998855      26.261892      70.820603       0.683979       0.383302      -1.106899      -0.039045      -0.005427      -0.094745       0.102619      -0.036097       0.052005       0.027084      -0.018512       0.109713      -0.083515       0.017288       0.066227             11.012327       9.320477      -3.072993       3.610424       9.030164       0.809893      14.686339           0.000090
          111              N       5.964463       3.045321      14.191355      -0.248981      37.784066 0.47130846E+03  0.11099777E+05                                 9.337261                            6.947087      -0.124549       2.009100                    0.998624      26.552265      71.933716       0.677276       0.384000      -1.106198      -0.001935       0.093888       0.041525       0.102680      -0.044415       0.043128       0.047657      -0.073764       0.008947      -0.096180       0.025007       0.071173             11.209124       9.826291      -2.749281       2.753401      13.214255       3.656369      10.586826           0.000236
          112              N      -2.455813       1.022589      13.853397      -0.254561      37.155540 0.48452142E+03  0.11492769E+05                                 9.283610                            7.063229      -0.090285       2.019258                    0.998571      26.735073      72.743269       0.668759       0.386122      -1.104418       0.055425      -0.081223       0.032868       0.103679      -0.060939       0.050854       0.014598      -0.062438       0.020783      -0.097209       0.027722       0.069487             11.147753       9.385160      -4.208463       3.665537      13.448412      -1.026872      10.609688           0.000351
          113              N       1.858110       1.991555      14.490970      -0.236488      36.789920 0.46864082E+03  0.11043107E+05                                 9.230852                            6.953010      -0.190322       1.988702                    0.998359      26.624100      72.615773       0.671921       0.386845      -1.101978       0.055102      -0.073067       0.039746       0.099773      -0.069581       0.034217       0.004583      -0.035120       0.053004      -0.089080       0.019551       0.069528             11.079232       9.895845      -4.982125       2.768653      12.098734      -0.422877      11.243115           0.000101
          114              N       0.558846       3.912027      14.817782      -0.241946      37.867343 0.46367120E+03  0.10869333E+05                                 9.371896                            6.878333      -0.130061       2.005777                    0.998709      26.482773      71.448702       0.682851       0.382638      -1.107799      -0.041659       0.068920       0.067609       0.105150      -0.060197       0.024770       0.041555      -0.068316       0.093304      -0.098927       0.026742       0.072185             11.491202       8.969088      -3.847399       1.502530      13.467929       4.216023      12.036588           0.000299
          115              N       0.421316       2.734803      12.791592      -0.243936      37.734301 0.47999947E+03  0.11368817E+05                                 9.401421                            7.043526      -0.184753       1.989194                    0.998157      26.762663      72.973691       0.667207       0.387588      -1.102405      -0.023984      -0.000369      -0.100704       0.103521      -0.045935       0.044095       0.024305      -0.025380       0.160354      -0.091548       0.020021       0.071527             11.398556       9.178990      -3.227712       2.896940       9.064869       1.019065      15.951809           0.000395
          116              N       2.997003      10.732198       1.180402      -0.235675      36.571695 0.45674167E+03  0.10670699E+05                                 9.147393                            6.832632      -0.066154       2.031346                    0.998856      26.262040      70.820795       0.683986       0.383298      -1.106903      -0.039006       0.005392      -0.094791       0.102645       0.036107       0.051988      -0.027090      -0.018507       0.109609      -0.083507       0.017316       0.066191             11.012321       9.320394       3.072828       3.610586       9.029836      -0.809744      14.686733           0.000093
          117              N       3.473021       9.425279       3.044970      -0.248991      37.784179 0.47131331E+03  0.11099920E+05                                 9.337264                            6.947126      -0.124565       2.009093                    0.998624      26.552424      71.934252       0.677273       0.384001      -1.106197      -0.001909      -0.093904       0.041487       0.102678       0.044424       0.043121      -0.047670      -0.073780       0.008973      -0.096191       0.024998       0.071193             11.209017       9.826335       2.749191       2.753550      13.213707      -3.656197      10.587009           0.000240
          118              N       4.609245      11.448011       2.707011      -0.254569      37.156072 0.48453040E+03  0.11493052E+05                                 9.283738                            7.063329      -0.090438       2.019207                    0.998571      26.735399      72.744728       0.668748       0.386126      -1.104414       0.055458       0.081195       0.032829       0.103663       0.060958       0.050860      -0.014579      -0.062464       0.020773      -0.097225       0.027705       0.069520             11.147849       9.385287       4.208414       3.665722      13.448199       1.027012      10.610062           0.000356
          119              O      -0.733275       9.447727       5.355838      -0.476687      21.628371 0.33018787E+03  0.70131872E+04                                 5.912863                            5.483021       0.989921       2.407308                    0.999183      24.981826      61.335898       0.844582       0.341436      -1.155598      -0.013275      -0.005244      -0.011518       0.018340      -0.053355       0.006183       0.005032       0.017220       0.068919      -0.066221       0.023553       0.042668              5.987221       4.979482       0.253852       1.316554       5.524283      -0.397043       7.457899          -0.000063
          120              O       6.262348       7.880172       1.975140      -0.479969      21.750095 0.33206523E+03  0.70619844E+04                                 5.938426                            5.501729       1.034537       2.422728                    0.998852      24.984255      61.349937       0.842552       0.341827      -1.155445       0.009373       0.009999       0.008577       0.016168      -0.002397      -0.017070       0.042350       0.057417      -0.129110      -0.072473       0.017140       0.055333              6.082138       6.792279       2.030804       0.764365       6.015447       0.219571       5.438688           0.000075
          121              O       8.807406      11.580199       1.347375      -0.474049      21.483947 0.33201518E+03  0.70590919E+04                                 5.883344                            5.496575       1.147705       2.461175                    0.999001      24.964789      61.249915       0.844224       0.341238      -1.156199       0.004174      -0.013211       0.000119       0.013855      -0.022442      -0.056184      -0.017984      -0.018179      -0.045747      -0.073850       0.024662       0.049189              5.948654       5.633687       1.235119      -0.764426       5.910013      -1.223444       6.302263           0.000039
          122              O       0.003920       2.012755       5.960418      -0.640057      45.955392 0.61688971E+03  0.15298691E+05                                10.070222                            7.571450       0.097856       2.064616                    0.995707      28.714589      75.854297       0.708724       0.348483      -1.151219       0.019395      -0.042767      -0.009064       0.047826      -0.045937       0.004297       0.006138      -0.054245       0.057300      -0.063453       0.019242       0.044211             12.410779      10.809004      -3.219242      -2.807189      16.137623       6.842642      10.285711           0.066627
          123              O       1.756318       1.077460       4.937403      -0.561423      28.687651 0.40761540E+03  0.90659536E+04                                 7.201328                            6.041792       1.260923       2.480055                    0.999516      25.866466      63.602982       0.820032       0.335824      -1.168073      -0.010182      -0.012427       0.010124       0.018990       0.002923      -0.002656      -0.039779       0.091444       0.027069      -0.070223       0.027971       0.042253              8.061961      12.865226       0.745571      -1.002479       6.190942       1.555502       5.129715           0.007759
          124              O       6.356092       5.593064       6.263823      -0.550728      29.400593 0.41378018E+03  0.92992318E+04                                 7.417496                            6.162650       0.482654       2.228239                    0.996897      26.193741      66.163427       0.791830       0.344189      -1.153225       0.032445       0.027315       0.001822       0.042451       0.009147       0.016565       0.048799       0.071847       0.047515      -0.071202       0.015211       0.055991              8.361066      12.774180       0.898794      -2.188550       6.740306      -1.211604       5.568711           0.044523
          125              O       8.212528       4.392145       6.091054      -0.619001      44.999266 0.62873114E+03  0.15693504E+05                                 9.983713                            7.691362      -0.076982       2.015379                    0.994599      28.611303      76.251608       0.695470       0.352836      -1.145688      -0.028095       0.027655       0.009831       0.040630      -0.029294       0.041057       0.030852      -0.051875      -0.015879      -0.073750       0.026381       0.047369             12.077516      13.029341      -5.060334       1.828147      16.009869      -3.924826       7.193340           0.080215
          126              O       3.300293       8.374008      19.369743      -0.579309      33.087702 0.46523403E+03  0.10768227E+05                                 8.087253                            6.571473       0.410796       2.191666                    0.996238      27.008533      69.270343       0.760236       0.348085      -1.149800      -0.020274      -0.006224       0.024437       0.032356       0.038140      -0.058392       0.024059      -0.056745      -0.020552      -0.091213       0.039006       0.052207              9.449701       7.578146      -1.775402      -3.163584       6.692399       3.709213      14.078558           0.056019
          127              O       1.574396       9.694644      19.917030      -0.599231      34.064947 0.50593128E+03  0.11908158E+05                                 8.144151                            6.805716       0.625770       2.257256                    0.996734      27.185052      69.351595       0.757994       0.343311      -1.158634       0.016949      -0.021332       0.024221       0.036455       0.007228       0.015951      -0.035653       0.026596      -0.154370      -0.070191       0.028356       0.041835              9.180719      11.932534      -2.688777       3.014100       5.514148      -0.761654      10.095475           0.040688
          128              O       4.385090       3.667603      12.700637      -0.498816      23.035416 0.35086067E+03  0.75646441E+04                                 6.189058                            5.661474       1.133791       2.445637                    0.999418      25.396078      62.776946       0.829271       0.342575      -1.154886       0.014932      -0.014719      -0.001774       0.021041      -0.005801      -0.018178      -0.047180       0.046591      -0.083728      -0.069663       0.026040       0.043623              6.428777       7.816592      -2.161824       1.152529       5.872424      -0.217502       5.597314           0.000047
          129              O      -2.026194       2.324520      15.634366      -0.462695      21.812300 0.33100077E+03  0.70490070E+04                                 6.010871                            5.553978       1.026750       2.432885                    0.998614      24.684652      61.088105       0.822994       0.349471      -1.146579      -0.009287       0.000813      -0.012150       0.015315       0.057871      -0.010437      -0.019240       0.036008       0.012794      -0.064069      -0.000940       0.065009              6.160836       6.582413       0.253917       2.116446       5.351788       0.599087       6.548307           0.000037
          130              O       6.731201      12.335918      11.939562      -0.485206      21.482266 0.32486571E+03  0.68634802E+04                                 5.844063                            5.395234       1.024125       2.408455                    0.999488      25.135962      61.296299       0.862815       0.336007      -1.161707      -0.001422       0.010778       0.014761       0.018332       0.014849      -0.056756       0.010964      -0.051257      -0.018303      -0.074959       0.031771       0.043188              5.908734       4.546118      -1.037746      -0.088012       6.799180       1.343964       6.380905           0.000013
          131              O       5.592026       2.944309       7.651102      -0.660659      45.366186 0.65701654E+03  0.16548067E+05                                 9.958209                            7.805304       0.071414       2.046629                    0.996093      29.213747      77.703684       0.699359       0.347724      -1.152160      -0.017492      -0.024552       0.036236       0.047136       0.008651      -0.040660      -0.004579      -0.048661       0.041226      -0.055550       0.014802       0.040748             11.922504      11.207486       0.903249      -4.168159       7.102990      -3.902538      17.457034           0.070516
          132              O       3.723615       2.142449       8.591188      -0.542667      26.117007 0.38198027E+03  0.83798823E+04                                 6.789805                            5.875667       1.235503       2.479909                    0.999221      25.652592      63.159353       0.823767       0.338926      -1.162480       0.005269      -0.009747       0.008214       0.013793      -0.009190       0.009805       0.023721       0.028895      -0.180515      -0.068255       0.020959       0.047296              7.448723      11.141901       0.753842       1.463687       4.124098      -0.421986       7.080171           0.009581
          133              O       6.042588       6.570759      16.315187      -0.565179      35.750078 0.48490472E+03  0.11310857E+05                                 8.490346                            6.697042       0.559507       2.247302                    0.996616      26.691675      68.141992       0.757053       0.346849      -1.153820      -0.002504      -0.027713      -0.041989       0.050372       0.039990       0.018982      -0.047286       0.030730      -0.005251      -0.075818       0.026840       0.048979              9.988038      12.594094       4.941778       0.492113      11.667905       2.428539       5.702116           0.041899
          134              O       3.975947       6.347535      17.163650      -0.583915      33.454303 0.45427942E+03  0.10440195E+05                                 8.114454                            6.454151       0.559004       2.236760                    0.996741      27.023367      68.803225       0.775058       0.343864      -1.154641       0.004074      -0.049717       0.034478       0.060639      -0.056554      -0.037017      -0.007589       0.047416       0.062448      -0.079326       0.011487       0.067839              9.607851      11.937693      -3.797956      -3.570540       9.537138       3.407175       7.348722           0.044115
          135              O      -0.491967      10.759634      16.277513      -0.592941      33.953105 0.52110993E+03  0.12367571E+05                                 8.143403                            6.941957       0.558431       2.237719                    0.996691      27.183865      69.842650       0.744192       0.346789      -1.154673      -0.014763      -0.000439      -0.032259       0.035479       0.004467      -0.005585       0.036004       0.093352       0.058109      -0.071104       0.031597       0.039507              8.987310      11.638555       0.898458       3.772661       7.031064      -1.418406       8.292311           0.043774
          136              O      -1.890986       9.113514      15.726212      -0.588196      31.444838 0.45364747E+03  0.10425129E+05                                 7.759896                            6.458614       0.596180       2.248505                    0.997780      26.939545      68.654369       0.772950       0.344819      -1.153499       0.023971       0.007116      -0.037117       0.044754       0.011033      -0.067360       0.012892      -0.067924      -0.084921      -0.093579       0.043347       0.050232              8.875460       6.368426       2.342560      -0.623650      14.265299      -2.493747       5.992655           0.052498
          137              O       2.783662       3.065273       6.339841      -0.869670      34.665806 0.66426551E+03  0.17034418E+05                                 8.710549                            8.119712      -0.615278       1.829939                    0.994730      30.991411      87.425418       0.641726       0.372195      -1.115592       0.004395       0.054982      -0.019182       0.058398      -0.011394      -0.030760       0.006317      -0.020630       0.110973      -0.042984      -0.007882       0.050866              9.391391      11.686603       0.506253       0.730769       7.974898       0.547627       8.512674           0.071966
          138              O       1.758167       3.022873      16.502224      -0.476609      21.626952 0.33016166E+03  0.70124938E+04                                 5.912643                            5.482848       0.989900       2.407334                    0.999182      24.980584      61.332316       0.844585       0.341442      -1.155593      -0.013268       0.005243      -0.011499       0.018323       0.053362       0.006182      -0.005040       0.017214       0.068896      -0.066225       0.023547       0.042678              5.986981       4.979322      -0.253846       1.316475       5.524180       0.397020       7.457440          -0.000103
          139              O      -0.802710       4.590428      13.121525      -0.480034      21.754084 0.33214331E+03  0.70640912E+04                                 5.939289                            5.502497       1.034302       2.422620                    0.998851      24.985964      61.356948       0.842461       0.341842      -1.155427       0.009369      -0.009971       0.008696       0.016212       0.002386      -0.017088      -0.042305       0.057392      -0.129245      -0.072458       0.017118       0.055341              6.083048       6.793336      -2.031190       0.764490       6.016377      -0.219554       5.439429           0.000080
          140              O       1.742348       0.890401      12.493761      -0.474147      21.487761 0.33209141E+03  0.70611466E+04                                 5.884181                            5.497332       1.147634       2.461125                    0.999000      24.966362      61.256473       0.844133       0.341254      -1.156181       0.004178       0.013154       0.000243       0.013803       0.022423      -0.056188       0.017944      -0.018178      -0.045900      -0.073841       0.024649       0.049192              5.949520       5.634555      -1.235367      -0.764544       5.910852       1.223629       6.303154           0.000060
          141              O       2.495362      10.457845      17.106804      -0.639984      45.955360 0.61687430E+03  0.15298301E+05                                10.070471                            7.571532       0.097663       2.064593                    0.995704      28.713410      75.852580       0.708692       0.348499      -1.151199       0.019354       0.042735      -0.009049       0.047778       0.045945       0.004277      -0.006175      -0.054238       0.057282      -0.063455       0.019226       0.044229             12.411229      10.809556       3.219517      -2.807345      16.138252      -6.842893      10.285877           0.066610
          142              O       4.247760      11.393140      16.083788      -0.561549      28.694280 0.40772612E+03  0.90690744E+04                                 7.202592                            6.042732       1.260582       2.479895                    0.999517      25.868723      63.611816       0.819940       0.335838      -1.168056      -0.010192       0.012375       0.010153       0.018976      -0.002949      -0.002652       0.039780       0.091473       0.026994      -0.070232       0.027951       0.042281              8.063521      12.867946      -0.745735      -1.002703       6.192100      -1.555883       5.130519           0.007748
          143              O      -0.708966       6.877536      17.410208      -0.550736      29.409491 0.41392259E+03  0.93033357E+04                                 7.419353                            6.164001       0.482246       2.228086                    0.996895      26.195881      66.174441       0.791679       0.344221      -1.153185       0.032408      -0.027193       0.001778       0.042343      -0.009169       0.016579      -0.048758       0.071855       0.047372      -0.071163       0.015187       0.055976              8.363397      12.778114      -0.899241      -2.189256       6.742094       1.212067       5.569982           0.044477
          144              O       1.147470       8.078455      17.237439      -0.618911      44.997367 0.62868802E+03  0.15692221E+05                                 9.983612                            7.691211      -0.076900       2.015448                    0.994596      28.609791      76.248079       0.695459       0.352846      -1.145675      -0.028137      -0.027606       0.009848       0.040629       0.029292       0.041071      -0.030814      -0.051860      -0.015986      -0.073742       0.026402       0.047340             12.077555      13.029803       5.060519       1.828236      16.009653       3.924738       7.193208           0.080193
          145              O       0.808851       4.096592       8.223357      -0.579290      33.079847 0.46510776E+03  0.10764452E+05                                 8.085528                            6.570203       0.411138       2.191771                    0.996241      27.007403      69.262161       0.760383       0.348045      -1.149846      -0.020242       0.006270       0.024510       0.032400      -0.038129      -0.058381      -0.024023      -0.056775      -0.020626      -0.091189       0.038968       0.052221              9.447538       7.576424       1.774926      -3.162761       6.691089      -3.708250      14.075100           0.056057
          146              O      -0.917046       2.775956       8.770645      -0.599225      34.061852 0.50588346E+03  0.11906698E+05                                 8.143505                            6.805278       0.625989       2.257326                    0.996735      27.184708      69.348741       0.758041       0.343299      -1.158649       0.016959       0.021307       0.024374       0.036547      -0.007229       0.015929       0.035638       0.026528      -0.154378      -0.070171       0.028374       0.041797              9.179904      11.931232       2.688416       3.013797       5.513726       0.761598      10.094753           0.040715
          147              O       1.893648       8.802997       1.554252      -0.498753      23.032853 0.35081075E+03  0.75632899E+04                                 6.188587                            5.661058       1.133987       2.445734                    0.999417      25.394650      62.772025       0.829306       0.342573      -1.154889       0.014942       0.014726      -0.001902       0.021065       0.005787      -0.018156       0.047216       0.046622      -0.083637      -0.069682       0.026058       0.043624              6.428268       7.815955       2.161630       1.152430       5.871936       0.217534       5.596912           0.000046
          148              O       5.038864      10.146080       4.487981      -0.462780      21.814418 0.33104155E+03  0.70500984E+04                                 6.011250                            5.554304       1.026596       2.432793                    0.998615      24.686211      61.093096       0.822973       0.349469      -1.146580      -0.009282      -0.000830      -0.012184       0.015339      -0.057868      -0.010434       0.019229       0.036009       0.012808      -0.064067      -0.000933       0.064999              6.161235       6.582837      -0.253930       2.116644       5.352031      -0.599115       6.548836           0.000067
          149              O       4.239759       0.134682       0.793177      -0.485082      21.475422 0.32473319E+03  0.68599271E+04                                 5.842550                            5.393892       1.024419       2.408594                    0.999488      25.133359      61.285020       0.862987       0.335977      -1.161742      -0.001413      -0.010835       0.014626       0.018257      -0.014854      -0.056768      -0.010996      -0.051264      -0.018130      -0.074974       0.031763       0.043211              5.907171       4.544999       1.037371      -0.088050       6.797366      -1.343637       6.379149          -0.000016
          150              O      -1.473032       9.526291      18.797487      -0.660504      45.364162 0.65696544E+03  0.16546594E+05                                 9.958284                            7.805265       0.071014       2.046566                    0.996087      29.211578      77.699556       0.699320       0.347748      -1.152131      -0.017488       0.024514       0.036117       0.047023      -0.008683      -0.040680       0.004631      -0.048590       0.041371      -0.055547       0.014717       0.040830             11.922683      11.207788      -0.903309      -4.168317       7.103092       3.902651      17.457169           0.070479
          151              O      -3.341443      10.328151      19.737574      -0.542736      26.121986 0.38206809E+03  0.83823181E+04                                 6.790747                            5.876401       1.235306       2.479800                    0.999221      25.654710      63.167166       0.823701       0.338933      -1.162470       0.005291       0.009682       0.008102       0.013689       0.009204       0.009837      -0.023725       0.028966      -0.180470      -0.068254       0.020926       0.047328              7.449846      11.143743      -0.753969       1.463958       4.124597       0.422083       7.081198           0.009576
          152              O       3.551146       5.899841       5.168802      -0.565223      35.742521 0.48480108E+03  0.11307724E+05                                 8.488792                            6.696060       0.559825       2.247403                    0.996619      26.690639      68.134995       0.757161       0.346822      -1.153854      -0.002514       0.027802      -0.042075       0.050493      -0.039971       0.018979       0.047303       0.030731      -0.005070      -0.075821       0.026861       0.048960              9.985907      12.591068      -4.940445       0.491976      11.665454      -2.427963       5.701198           0.041939
          153              O       1.484505       6.123065       6.017265      -0.583918      33.444263 0.45413225E+03  0.10435856E+05                                 8.112424                            6.452787       0.559257       2.236851                    0.996744      27.021472      68.792857       0.775205       0.343830      -1.154682       0.004042       0.049786       0.034507       0.060710       0.056553      -0.037007       0.007634       0.047403       0.062565      -0.079354       0.011548       0.067806              9.605136      11.933962       3.796618      -3.569363       9.534482      -3.406051       7.346964           0.044147
          154              O       6.573091       1.710966       5.131127      -0.592972      33.950347 0.52106521E+03  0.12366193E+05                                 8.142836                            6.941565       0.558548       2.237753                    0.996692      27.183530      69.839951       0.744232       0.346780      -1.154686      -0.014773       0.000352      -0.032318       0.035537      -0.004456      -0.005610      -0.036047       0.093299       0.058167      -0.071117       0.031600       0.039517              8.986590      11.637414      -0.898314       3.772277       7.030524       1.418284       8.291832           0.043798
          155              O       5.174072       3.357086       4.579827      -0.588211      31.439868 0.45356409E+03  0.10422674E+05                                 7.758898                            6.457867       0.596388       2.248576                    0.997781      26.938626      68.648950       0.773027       0.344803      -1.153519       0.023973      -0.007114      -0.037273       0.044884      -0.011033      -0.067355      -0.012942      -0.067896      -0.084770      -0.093563       0.043351       0.050211              8.874174       6.367566      -2.342137      -0.623576      14.263005       2.493210       5.991953           0.052564
          156              O       5.275104       9.405327      17.486227      -0.869594      34.661476 0.66415416E+03  0.17030834E+05                                 8.709699                            8.118899      -0.615265       1.829985                    0.994727      30.989029      87.416578       0.641775       0.372183      -1.115602       0.004445      -0.055021      -0.019195       0.058442       0.011409      -0.030748      -0.006302      -0.020609       0.110969      -0.042977      -0.007878       0.050855              9.390533      11.685331      -0.506247       0.730674       7.974213      -0.547624       8.512055           0.071970

******************************************************
Auxiliary information for the entire system
The total spin magnetic moment of the unit cell is   29.998835
The total net atomic charge of the unit cell is   0.000002
Accuracy of reproducing the electrostatic potential in the unit cell:
  The inner radius (bohr) =    5.0000
  The outer radius (bohr) =   12.0000
  Valid grid points have density less than (e/(bohr^3)) =    0.0001
  The number of valid grid points were=       170629
  The rms potential error without charges in kcal/mol is=      4.43564
  The rms potential error with partial charges in kcal/mol is=      0.77403
  The RRMSE value at monopole order=      0.17450
  The rms potential error with partial charges and cloud penetration in kcal/mol is=      0.77905
  The RRMSE value at monopole order with cloud penetration is=      0.17564
  The rms potential error with partial charges and atomic dipoles in kcal/mol is=      0.34533
  The RRMSE value at dipole order=      0.07785
  The rms potential error with partial charges, atomic dipoles and cloud penetration in kcal/mol is=      0.33538
  The RRMSE value at dipole order with cloud penetration=      0.07561

******************************************************
The electron densities and ab initio electrostatic potential were computed in VASP using the PBE functional and
projector augmented wave method. See the main text of the journal article for a description of computational details.
The atomic charges, dipoles, and quadrupoles were computed with the DDEC6 method as described in
(a) T. A. Manz and N. Gabaldon Limas, RSC Adv. 6 (2016) 47771-47801 DOI: 10.1039/c6ra04656h
(b) N. Gabaldon Limas and T. A. Manz, RSC Adv. 8 (2018) 2678-2707 DOI: 10.1039/c7ra11829e.
For each atom in the material, the electron cloud parameters were fit to the spherically averaged atom-in-material
electron density using radial positions for which this density was between 10^-4 and 10^-2 electrons per cubic bohr.
The polarizabilities, dispersion coefficients, and quantum Drude oscillator (QDO) parameters were fit using the MCLF method.
The magnetic structure of the system was optimized in VASP from the default ferromagnetic initial guess using spin polarization.
The atomic spin moments (ASMs) were computed on this optimized magnetic structure using the DDEC6 partition as inputs
to the method of T. A. Manz and D. S. Sholl, J. Chem. Theory Comput. 7 (2011) 4146-4164 DOI: 10.1021/ct200539n.
The RMSE and RRMSE were computed using a uniform grid with Ewald summation.
