# Supplementary material for: A collection of forcefield precursors for metal–organic frameworks
Source: RSC Adv. 2019 Nov 13;9(63):36492–507. doi: 10.1039/c9ra07327b (PMC9075174; doi:10.1039/c9ra07327b)
Supplement: RA-009-C9RA07327B-s4533 [file RA-009-C9RA07327B-s4533.xyz]

  234
jmolscript: load "" {1 1 1} spacegroup "x,y,z" unitcell [{      9.639800     0.000000     0.000000 }, {     -2.160845    12.885068     0.000000 }, {     -4.517449    -5.363585    19.851839 }]
Cd    -1.491653    10.142421     2.068562     0.800412
Cd     5.337399    -1.535221    10.806547     0.860942
Cd     4.453159    -2.620938    17.783277     0.800412
Cd    -2.375893     9.056704     9.045292     0.860942
H      2.869379     8.549702     3.398635     0.114056
H      4.594251     8.044020     4.845834     0.106567
H      1.005221    10.560965     6.312885     0.118888
H      5.504858     7.760374     2.128117     0.107438
H     -0.562357     7.063629     3.414516     0.115349
H     -1.106844     4.228304     3.545538     0.110468
H     -1.282472     4.906746     4.945093     0.111222
H     -2.632743     5.581490     6.158040     0.160923
H      5.497802     5.560770     6.582870     0.172062
H      6.554719     4.746757     7.406721     0.161271
H      7.992462     2.027204     2.282961     0.163763
H      6.598174     2.213320     1.594103     0.172049
H      7.462197     3.466705     1.967317     0.163627
H      3.450405     0.927447     6.324796     0.151070
H      3.507520     0.304292     4.887523     0.172708
H      4.551071    -0.132120     5.973418     0.175953
H      3.444492     2.702148     7.138721     0.117765
H      4.344053     3.917211     7.553625     0.125962
H      3.585623     0.807210     8.877742     0.106327
H     -2.468685     1.361715    10.178038     0.109025
H      5.485159     0.651374     2.181717     0.129266
H      4.715850    -0.083633     3.333124     0.131038
H      5.337542    12.121475     1.467051     0.110782
H      6.281696    10.567890     4.875612     0.107739
H      3.102655     2.216946    19.560017     0.102380
H      1.921288     5.877285    19.198713     0.108119
H     -0.083582     4.359917    16.979278     0.127248
H      0.678097     5.730025    16.963396     0.130917
H      0.465605     1.381255    15.504286     0.172446
H      0.001031     2.494787    16.504819     0.161575
H     -0.783366     2.267445    15.166805     0.162021
H      2.114619     7.360591    15.172761     0.186768
H      2.430721     6.588693    16.498863     0.156772
H      3.556470     6.801769    15.428849     0.153414
H      3.673743     3.241792    11.555755     0.173262
H      2.192339     2.993208    11.107104     0.154898
H      2.800780     4.436317    11.035637     0.166926
H      0.695797     1.931388    11.994481     0.121849
H      0.274870     1.311226    13.374184     0.124622
H      2.058026    -0.015388    10.954245     0.106377
H      4.474039    -0.710311    13.874450     0.104936
H      4.234282     5.457255    12.312111     0.109914
H      4.388200     6.224809    13.667991     0.120550
H      4.661002     8.513273    12.318066     0.121009
H      0.996377     8.751218    11.089237     0.106865
H      0.092127    -1.028219    16.453204     0.114055
H     -1.632745    -0.522537    15.006005     0.106567
H      1.956285    -3.039482    13.538954     0.118888
H     -2.543352    -0.238891    17.723722     0.107438
H      3.523863     0.457854    16.437323     0.115349
H      4.068350     3.293179    16.306301     0.110468
H      4.243978     2.614737    14.906746     0.111222
H     -4.045551     1.939993    13.693799     0.160923
H     -2.536296     1.960713    13.268969     0.172062
H     -3.593213     2.774726    12.445118     0.161271
H     -5.030956     5.494279    17.568878     0.163763
H     -3.636668     5.308163    18.257736     0.172049
H     -4.500691     4.054778    17.884522     0.163627
H     -0.488899     6.594036    13.527043     0.151070
H     -0.546014     7.217191    14.964316     0.172708
H     -1.589565     7.653603    13.878421     0.175953
H     -0.482986     4.819335    12.713118     0.117765
H     -1.382547     3.604272    12.298214     0.125962
H     -0.624117     6.714273    10.974097     0.106327
H      5.430191     6.159768     9.673801     0.109025
H     -2.523653     6.870109    17.670122     0.129266
H     -1.754344     7.605116    16.518715     0.131038
H     -2.376036    -4.599992    18.384788     0.110782
H     -3.320190    -3.046407    14.976227     0.107739
H     -0.141149     5.304537     0.291822     0.102380
H      1.040218     1.644198     0.653126     0.108119
H      3.045088     3.161566     2.872561     0.127248
H      2.283409     1.791458     2.888443     0.130917
H      2.495901     6.140228     4.347553     0.172446
H      2.960475     5.026696     3.347020     0.161575
H      3.744872     5.254038     4.685034     0.162021
H      0.846887     0.160892     4.679078     0.186768
H      0.530785     0.932790     3.352976     0.156772
H     -0.594964     0.719714     4.422990     0.153414
H     -0.712237     4.279691     8.296084     0.173262
H      0.769167     4.528275     8.744735     0.154898
H      0.160726     3.085166     8.816202     0.166926
H      2.265709     5.590095     7.857358     0.121849
H      2.686636     6.210257     6.477655     0.124622
H      0.903480     7.536871     8.897594     0.106377
H     -1.512533     8.231794     5.977389     0.104936
H     -1.272776     2.064228     7.539728     0.109914
H     -1.426694     1.296674     6.183848     0.120550
H     -1.699496    -0.991790     7.533773     0.121009
H      1.965129    -1.229735     8.762602     0.106865
C      0.581103     9.800412     3.805598     0.556778
C      1.748886     9.579993     4.716797    -0.028172
C      2.835764     8.845001     4.280056    -0.110627
C      3.871422     8.547260     5.143611    -0.149060
C      3.837311     8.995897     6.458994    -0.023412
C      2.782804     9.809380     6.891367    -0.057159
C      1.732804    10.061538     6.020070    -0.138460
C      4.906610     8.557839     7.412677     0.597389
C      2.821164    10.421081     8.261343     0.572265
C      6.235465     7.339780     2.521184     0.111524
C     -1.467601     6.981435     3.217983     0.079799
C     -1.744321     4.672131     4.125212    -0.178503
C      6.785488     3.701757     4.454753    -0.038017
C      6.070710     3.842300     5.641893     0.099765
C      5.140420     2.846593     6.003196    -0.049480
C      4.960640     1.713568     5.189271     0.097521
C      5.661354     1.614467     3.982279    -0.056133
C      6.545916     2.632392     3.591198     0.098170
C      6.303615     5.042346     6.527285    -0.512599
C      7.210023     2.579961     2.235317    -0.517418
C      4.031971     0.601274     5.633952    -0.518105
C      4.359877     2.985337     7.287610    -0.174482
C      4.440816     1.147518     9.010750     0.076328
C      6.379742     1.469825     9.701594     0.135743
C      5.536590     0.381783     3.112768    -0.164178
C      5.355312    11.899872     2.368324     0.066082
C      5.848730    11.073137     4.226457     0.139198
C      2.709726     2.986202    19.216580     0.114574
C      2.081687     4.974109    19.045854     0.080648
C      0.790965     4.769101    16.885974    -0.171200
C      1.342633     4.447154    15.521359    -0.045778
C      0.973560     3.250932    14.888879     0.107560
C      1.448444     2.985804    13.590569    -0.057048
C      2.314689     3.881900    12.949355     0.089789
C      2.723192     5.038297    13.624317    -0.036569
C      2.230223     5.336488    14.890864     0.102330
C      0.083824     2.258963    15.579723    -0.531732
C      2.618339     6.641384    15.559871    -0.525815
C      2.788773     3.614164    11.531933    -0.518457
C      1.010803     1.712468    12.885829    -0.168928
C      2.481755    -0.003253    11.782066     0.085406
C      3.769453    -0.365658    13.376169     0.138280
C      3.749977     5.952864    12.991043    -0.172598
C      3.774458     8.313825    12.121533     0.094541
C      1.782118     8.417483    11.456496     0.127854
C      2.380403    -2.278929    16.046241     0.556778
C      1.212620    -2.058510    15.135042    -0.028172
C      0.125742    -1.323518    15.571783    -0.110627
C     -0.909916    -1.025777    14.708228    -0.149060
C     -0.875805    -1.474414    13.392845    -0.023412
C      0.178702    -2.287897    12.960472    -0.057159
C      1.228702    -2.540055    13.831769    -0.138460
C     -1.945104    -1.036356    12.439162     0.597389
C      0.140342    -2.899598    11.590496     0.572265
C     -3.273959     0.181703    17.330655     0.111524
C      4.429107     0.540048    16.633856     0.079799
C      4.705827     2.849352    15.726627    -0.178503
C     -3.823982     3.819726    15.397086    -0.038017
C     -3.109204     3.679183    14.209946     0.099765
C     -2.178914     4.674890    13.848643    -0.049480
C     -1.999134     5.807915    14.662568     0.097521
C     -2.699848     5.907016    15.869560    -0.056133
C     -3.584410     4.889091    16.260641     0.098170
C     -3.342109     2.479137    13.324554    -0.512599
C     -4.248517     4.941522    17.616522    -0.517418
C     -1.070465     6.920209    14.217887    -0.518105
C     -1.398371     4.536146    12.564229    -0.174483
C     -1.479310     6.373965    10.841089     0.076328
C     -3.418236     6.051658    10.150245     0.135743
C     -2.575084     7.139700    16.739071    -0.164178
C     -2.393806    -4.378389    17.483515     0.066082
C     -2.887224    -3.551654    15.625382     0.139198
C      0.251780     4.535281     0.635259     0.114574
C      0.879819     2.547374     0.805985     0.080648
C      2.170541     2.752382     2.965865    -0.171200
C      1.618873     3.074329     4.330480    -0.045778
C      1.987946     4.270551     4.962960     0.107560
C      1.513062     4.535679     6.261270    -0.057048
C      0.646817     3.639583     6.902484     0.089790
C      0.238314     2.483186     6.227522    -0.036569
C      0.731283     2.184995     4.960975     0.102330
C      2.877682     5.262520     4.272116    -0.531732
C      0.343167     0.880099     4.291968    -0.525815
C      0.172733     3.907319     8.319906    -0.518457
C      1.950703     5.809015     6.966010    -0.168928
C      0.479751     7.524736     8.069773     0.085406
C     -0.807947     7.887141     6.475670     0.138280
C     -0.788471     1.568619     6.860796    -0.172598
C     -0.812952    -0.792342     7.730306     0.094541
C      1.179388    -0.896000     8.395343     0.127854
N      7.434963     7.920339     2.647243    -0.311465
N      7.439849     5.915958     3.465536     0.199407
N      6.191206     6.108523     3.005568    -0.273150
N      4.942981     2.184919     8.366359     0.191813
N      6.208434     2.423410     8.814217    -0.283869
N      5.312600     0.661169     9.866563    -0.310679
N      6.668080    -0.523884     3.288656     0.196738
N      6.970540    -1.037359     4.502397    -0.262535
N      6.230545    11.073820     2.936286    -0.297999
N      7.278601     9.545419    -0.000596    -0.299890
N      1.658871     4.297258    17.983781     0.188330
N      2.060786     3.002654    18.073114    -0.259325
N      2.107448     0.751700    12.788753     0.192941
N      2.929433     0.517524    13.855790    -0.277985
N      3.529075    -0.739555    12.084608    -0.304289
N      3.167616     7.150264    12.379210     0.188127
N      1.884639     7.191165    11.936911    -0.310860
N      2.912188     9.140734    11.540867    -0.275130
N     -4.473457    -0.398856    17.204596    -0.311465
N     -4.478343     1.605525    16.386303     0.199407
N     -3.229700     1.412960    16.846271    -0.273150
N     -1.981475     5.336564    11.485480     0.191813
N     -3.246928     5.098073    11.037622    -0.283869
N     -2.351094     6.860314     9.985276    -0.310679
N     -3.706574     8.045367    16.563183     0.196738
N     -4.009034     8.558842    15.349442    -0.262535
N     -3.269039    -3.552337    16.915553    -0.297999
N      0.200354     3.339649     0.000596    -0.299890
N      1.302635     3.224225     1.868058     0.188330
N      0.900720     4.518829     1.778725    -0.259325
N      0.854058     6.769783     7.063086     0.192941
N      0.032073     7.003959     5.996049    -0.277985
N     -0.567569     8.261038     7.767231    -0.304289
N     -0.206110     0.371219     7.472629     0.188128
N      1.076867     0.330318     7.914928    -0.310860
N      0.049318    -1.619251     8.310972    -0.275130
Cl    -0.365067    12.177197     1.034281    -0.623681
Cl     3.326573    -4.655714    18.817558    -0.623681
O      0.626285     9.304888     2.630369    -0.585367
O     -0.422505    10.422652     4.211369    -0.564648
O      3.927125    -2.252725     8.881514    -0.563720
O      6.115178    -2.167560     8.737985    -0.559090
O      4.563179     7.804626     8.335787    -0.599259
O      6.070175     8.924354     7.162544    -0.571565
O      2.335221    -1.783405    17.221470    -0.585367
O      3.384011    -2.901169    15.640470    -0.564648
O     -0.965619     9.774208    10.970325    -0.563720
O     -3.153672     9.689043    11.113854    -0.559090
O     -1.601673    -0.283143    11.516052    -0.599259
O     -3.108669    -1.402871    12.689295    -0.571565

The following XYZ coordinates are in angstroms. Other properties are in atomic units.
The sperically averaged electron density of each atom fit to a function of the form exp(a - br)
eigen_1, eigen_2 and eigen_3 are the three eigenvalues of traceless quadrupole moment tensor
  atom number  atomic symbol              X              Y              Z     net charge C6 coefficient C8 coefficient C10 coefficient fluctuating dipole atomic polarizability isotropic forcefield polarizability              a              b squared Pearson coefficient          <r^3>          <r^4>         wp_QDO          m_QDO          q_QDO       dipole_x       dipole_y       dipole_z         dipole            Qxy            Qxz            Qyz     Q(x^2-y^2)  Q(3z^2 - R^2)        eigen_1        eigen_2        eigen_3 static polarizability      alpha(xx)      alpha(xy)      alpha(xz)      alpha(yy)      alpha(yz)      alpha(zz) atomic spin moment
            1             Cd      -1.491653      10.142421       2.068562       0.800412     192.910493 0.51259739E+04  0.20281452E+06                                24.959411                           21.981092       1.137822       2.030425                    0.998155      81.984185     223.253142       0.437956       0.353471      -1.220763       0.097988       0.033155       0.014161       0.104410      -0.026386      -0.024127       0.001468      -0.003475       0.060025      -0.041369       0.003359       0.038011             27.616412      24.953711       0.705084       5.545598      25.567310      -2.162329      32.328214          -0.000000
            2             Cd       5.337399      -1.535221      10.806547       0.860942     176.089179 0.47334630E+04  0.18346388E+06                                24.101222                           21.698847       1.118937       2.041833                    0.998232      79.582280     214.004489       0.423652       0.373014      -1.205286       0.077194      -0.029392      -0.008338       0.083020       0.014361       0.032799       0.038060       0.221545       0.029185      -0.126398       0.007614       0.118785             26.324253      20.748314      -0.444954       0.677659      29.636854       0.597833      28.587592          -0.000000
            3             Cd       4.453159      -2.620938      17.783277       0.800412     192.910443 0.51259724E+04  0.20281444E+06                                24.959406                           21.981088       1.137822       2.030425                    0.998155      81.984172     223.253091       0.437956       0.353471      -1.220763      -0.097988      -0.033155      -0.014161       0.104409      -0.026386      -0.024127       0.001468      -0.003475       0.060025      -0.041369       0.003359       0.038011             27.616405      24.953705       0.705084       5.545595      25.567305      -2.162328      32.328205          -0.000000
            4             Cd      -2.375893       9.056704       9.045292       0.860942     176.089177 0.47334629E+04  0.18346388E+06                                24.101222                           21.698847       1.118937       2.041833                    0.998232      79.582281     214.004491       0.423652       0.373014      -1.205286      -0.077194       0.029392       0.008338       0.083020       0.014361       0.032799       0.038060       0.221545       0.029185      -0.126398       0.007613       0.118785             26.324253      20.748314      -0.444953       0.677659      29.636853       0.597834      28.587593          -0.000000
            5              H       2.869379       8.549702       3.398635       0.114056       1.111347 0.84635918E+01  0.84053620E+02                                 1.758489                            1.693861      -0.992348       2.407172                    0.998280       3.474007       9.701041       0.485146       1.271253      -0.711914       0.001730      -0.012733      -0.036065       0.038286      -0.007411      -0.005661       0.009765      -0.000393       0.024867      -0.012157      -0.005014       0.017171              1.755802       1.556179      -0.038490       0.000622       1.581395       0.219368       2.129831          -0.000002
            6              H       4.594251       8.044020       4.845834       0.106567       0.949392 0.68357249E+01  0.65332674E+02                                 1.663815                            1.581055      -1.041254       2.378939                    0.996636       3.679198      10.586801       0.467326       1.371325      -0.688119       0.027721      -0.017635      -0.010075       0.034365      -0.009739       0.005306       0.003212       0.013749       0.011304      -0.015306       0.003713       0.011593              1.697198       1.949062      -0.361461      -0.211404       1.694167       0.149809       1.448365          -0.000002
            7              H       1.005221      10.560965       6.312885       0.118888       0.938114 0.70552106E+01  0.68434184E+02                                 1.690874                            1.639086      -1.336420       2.250734                    0.993043       3.830541      11.356217       0.442199       1.427989      -0.676521      -0.030863       0.019255       0.012524       0.038472      -0.008760      -0.004069       0.006455       0.002575      -0.011073      -0.008951      -0.004838       0.013789              1.707916       1.877897      -0.293081      -0.121927       1.741681       0.117820       1.504169          -0.000003
            8              H       5.504858       7.760374       2.128117       0.107438       1.197507 0.84750241E+01  0.83706460E+02                                 1.823587                            1.677759      -0.765697       2.525908                    0.999659       3.295668       9.004805       0.497896       1.245517      -0.719744      -0.042680       0.024387      -0.020271       0.053171      -0.000191       0.011571      -0.011624       0.013088      -0.047305      -0.024411       0.005036       0.019375              1.863273       2.110000      -0.436896       0.299048       1.740293      -0.285178       1.739527          -0.000001
            9              H      -0.562357       7.063629       3.414516       0.115349       1.103255 0.81218851E+01  0.81342267E+02                                 1.857526                            1.739552      -1.407291       2.215896                    0.993388       3.901188      11.629925       0.437721       1.397169      -0.682403       0.049425       0.010591       0.005581       0.050854      -0.000481       0.001353      -0.003650       0.012096      -0.053148      -0.018393       0.003397       0.014996              1.878636       2.468992       0.206387       0.277538       1.611243       0.018006       1.555674          -0.000002
           10              H      -1.106844       4.228304       3.545538       0.110468       0.992117 0.77136722E+01  0.76850530E+02                                 1.780915                            1.726497      -1.532945       2.139690                    0.990991       4.199732      12.803430       0.424247       1.449112      -0.671046       0.016824      -0.022471      -0.014104       0.031415      -0.004883      -0.004654       0.005874      -0.013580      -0.009674      -0.008958      -0.004108       0.013066              1.800799       1.859501      -0.254990      -0.328938       1.724601       0.289756       1.818296          -0.000007
           11              H      -1.282472       4.906746       4.945093       0.111222       1.026546 0.81913711E+01  0.82852342E+02                                 1.815772                            1.773779      -1.670447       2.070188                    0.990791       4.328229      13.299106       0.420421       1.440368      -0.672002       0.012003      -0.002440       0.028336       0.030870      -0.001461       0.001418      -0.005009      -0.000998       0.035773      -0.007755      -0.005663       0.013418              1.825086       1.775311       0.074009       0.294515       1.588629       0.160256       2.111318          -0.000008
           12              H      -2.632743       5.581490       6.158040       0.160923       0.837171 0.60505331E+01  0.56583394E+02                                 1.592333                            1.533113      -1.182656       2.335077                    0.996555       3.585447      10.501061       0.449599       1.456753      -0.671900       0.009623       0.006750      -0.007770       0.014091      -0.000261      -0.000154      -0.000014      -0.004734       0.001950      -0.002714       0.000657       0.002057              1.614707       1.793495       0.345997      -0.285775       1.582214      -0.127465       1.468414          -0.000005
           13              H       5.497802       5.560770       6.582870       0.172062       0.790086 0.56046348E+01  0.51152759E+02                                 1.509367                            1.458006      -0.875413       2.489113                    0.998553       3.331416       9.476394       0.471826       1.422338      -0.679458      -0.013505       0.009874      -0.001482       0.016795      -0.002234       0.001276      -0.000446       0.005163      -0.020835      -0.007076       0.000059       0.007017              1.535982       1.846246      -0.349472      -0.032498       1.543047       0.037667       1.218653          -0.000001
           14              H       6.554719       4.746757       7.406721       0.161271       0.890444 0.67345182E+01  0.64703379E+02                                 1.652591                            1.611742      -1.367485       2.239391                    0.995363       3.756394      11.159376       0.440727       1.446491      -0.672939       0.004445      -0.003586       0.008153       0.009955       0.001742       0.000252       0.005766       0.006359      -0.003661      -0.007812       0.002566       0.005246              1.654431       1.460924      -0.035169       0.197484       1.454813      -0.196284       2.047558          -0.000001
           15              H       7.992462       2.027204       2.282961       0.163763       0.829197 0.62464215E+01  0.58886070E+02                                 1.581824                            1.558406      -1.247492       2.308968                    0.993350       3.603831      10.599463       0.445619       1.458013      -0.671714       0.012060      -0.007667       0.003867       0.014805      -0.005249       0.003119      -0.001363       0.006469      -0.003988      -0.005534      -0.002520       0.008054              1.573274       1.833866      -0.332825      -0.013494       1.558138      -0.010808       1.327816           0.000001
           16              H       6.598174       2.213320       1.594103       0.172049       1.024623 0.77708706E+01  0.76093532E+02                                 1.727921                            1.667099      -1.062878       2.398735                    0.998121       3.348457       9.507189       0.466384       1.341171      -0.697375      -0.014647      -0.001134      -0.010833       0.018253       0.000285       0.005019      -0.003161       0.012471      -0.007523      -0.007849      -0.001789       0.009639              1.733378       1.717963       0.280469       0.310799       1.586403       0.217617       1.895768          -0.000003
           17              H       7.462197       3.466705       1.967317       0.163627       1.008649 0.76758365E+01  0.75548934E+02                                 1.755060                            1.691796      -1.155358       2.353595                    0.995794       3.546523      10.369382       0.445043       1.398303      -0.684505      -0.000937       0.015937      -0.003986       0.016454       0.001191       0.000229      -0.002683      -0.007721       0.008053      -0.005436       0.000107       0.005329              1.759701       1.478373       0.277232      -0.123575       2.194923      -0.180735       1.605807          -0.000004
           18              H       3.450405       0.927447       6.324796       0.151070       0.922460 0.69476843E+01  0.67553090E+02                                 1.714439                            1.654064      -1.527636       2.161568                    0.992331       3.948712      11.961911       0.426585       1.476711      -0.666698      -0.005655       0.005488       0.007408       0.010815       0.001760       0.001115       0.002013      -0.010996      -0.000488      -0.005811      -0.000744       0.006555              1.734112       1.779908      -0.147799      -0.366807       1.578454       0.259257       1.843973          -0.000005
           19              H       3.507520       0.304292       4.887523       0.172708       0.778017 0.56202418E+01  0.51359570E+02                                 1.497625                            1.465101      -0.874156       2.496129                    0.998266       3.315155       9.453295       0.467981       1.432226      -0.677903      -0.010072      -0.003962      -0.013504       0.017306       0.002985       0.004811      -0.001224       0.003093       0.013846      -0.006923      -0.000535       0.007458              1.502231       1.567350       0.096348       0.252799       1.330496       0.148040       1.608847          -0.000002
           20              H       4.551071      -0.132120       5.973418       0.175953       0.866540 0.64688333E+01  0.61540656E+02                                 1.632432                            1.588533      -1.315055       2.282570                    0.994061       3.594868      10.633840       0.440121       1.462843      -0.670918       0.008912      -0.011179       0.007673       0.016226       0.001551       0.006099      -0.006263      -0.000021       0.008872      -0.009276       0.000072       0.009204              1.645980       1.548982      -0.322560       0.092620       1.982833      -0.222600       1.406125          -0.000000
           21              H       3.444492       2.702148       7.138721       0.117765       1.047910 0.81341701E+01  0.81814991E+02                                 1.822945                            1.755182      -1.519055       2.151523                    0.991072       4.098967      12.402946       0.428770       1.420241      -0.676965      -0.028034      -0.008229      -0.011238       0.031304       0.003848       0.000890       0.001436       0.008439       0.009776      -0.007438       0.002328       0.005110              1.862847       2.412077       0.104532       0.171431       1.623650       0.052699       1.552813          -0.000009
           22              H       4.344053       3.917211       7.553625       0.125962       0.906343 0.67325172E+01  0.63838774E+02                                 1.602064                            1.558607      -0.800239       2.505173                    0.998743       3.467233       9.804783       0.477389       1.353091      -0.693272       0.001953       0.035570       0.004527       0.035910      -0.004938      -0.000647       0.004528      -0.017292       0.006941      -0.011137      -0.000004       0.011141              1.616902       1.460438      -0.029837      -0.019388       2.003781       0.122453       1.386487          -0.000008
           23              H       3.585623       0.807210       8.877742       0.106327       1.035010 0.73764402E+01  0.72163696E+02                                 1.783983                            1.659188      -1.342425       2.241757                    0.993669       3.867573      11.418012       0.447361       1.399509      -0.681701      -0.038538      -0.027766      -0.003420       0.047621       0.012359       0.001762      -0.008165      -0.002652      -0.014828      -0.014940      -0.001201       0.016141              1.832934       2.388943       0.440397       0.091382       1.588630       0.028027       1.521229          -0.000002
           24              H      -2.468685       1.361715      10.178038       0.109025       1.022860 0.70146894E+01  0.67137129E+02                                 1.720179                            1.581208      -0.984413       2.413444                    0.998295       3.537375      10.018872       0.478796       1.336599      -0.696059       0.043859      -0.006762       0.024320       0.050605       0.009948       0.006254      -0.003159       0.021871      -0.024395      -0.015042      -0.004626       0.019668              1.777742       2.115490      -0.145299       0.502472       1.425690      -0.111118       1.792045          -0.000000
           25              H       5.485159       0.651374       2.181717       0.129266       1.081319 0.84164107E+01  0.83868603E+02                                 1.767235                            1.716740      -0.903576       2.456997                    0.997618       3.499506       9.942981       0.468080       1.313148      -0.702796      -0.006897       0.015353      -0.030374       0.034726      -0.011185       0.002943      -0.005407      -0.003310       0.015399      -0.013970       0.000730       0.013240              1.770478       1.547820       0.015576       0.036977       1.587798      -0.186583       2.175815          -0.000009
           26              H       4.715850      -0.083633       3.333124       0.131038       0.962035 0.71437243E+01  0.69009291E+02                                 1.690707                            1.622872      -1.012571       2.408353                    0.996325       3.582591      10.352467       0.458615       1.382532      -0.686954      -0.028871      -0.013686       0.011002       0.033792       0.003749      -0.002595      -0.002604      -0.002889      -0.029812      -0.010642       0.000986       0.009655              1.707998       2.068268       0.278073      -0.224391       1.575005      -0.045913       1.480722          -0.000007
           27              H       5.337542      12.121475       1.467051       0.110782       1.236309 0.89268474E+01  0.91105641E+02                                 1.973470                            1.799414      -1.351587       2.236643                    0.993685       3.889371      11.523469       0.441228       1.360177      -0.690282       0.004189       0.006985      -0.046555       0.047262      -0.011871      -0.001808       0.000837       0.008201       0.022646      -0.016339       0.006117       0.010222              2.055389       1.502250      -0.065065      -0.113522       1.627450      -0.128399       3.036467          -0.000002
           28              H       6.281696      10.567890       4.875612       0.107739       0.987651 0.68756148E+01  0.65946712E+02                                 1.723065                            1.598375      -1.200763       2.318189                    0.995297       3.674952      10.665570       0.458297       1.393404      -0.683951       0.026626      -0.029137       0.033496       0.051768      -0.014169       0.001514      -0.003518       0.007109       0.013280      -0.016983       0.003348       0.013634              1.770874       1.619842      -0.251565       0.302551       1.827071      -0.451994       1.865711          -0.000001
           29              H       3.102655       2.216946      19.560017       0.102380       1.100856 0.75754726E+01  0.73242305E+02                                 1.756156                            1.606421      -0.825492       2.491241                    0.999314       3.393224       9.376461       0.495922       1.277439      -0.710417       0.022513      -0.042912       0.019272       0.052150      -0.007744       0.014156       0.000841      -0.024842      -0.015928      -0.022975       0.005114       0.017861              1.810623       1.494132      -0.398675       0.171095       2.150750      -0.467575       1.786987          -0.000000
           30              H       1.921288       5.877285      19.198713       0.108119       1.129539 0.81437282E+01  0.81853506E+02                                 1.895132                            1.744159      -1.524802       2.144114                    0.992169       4.124812      12.436179       0.435023       1.400813      -0.679978      -0.004179       0.043822       0.014489       0.046344      -0.005143       0.006182       0.004288      -0.007276       0.018001      -0.012344       0.003171       0.009173              1.933412       1.458688      -0.215743      -0.057732       2.548206       0.320537       1.793342          -0.000001
           31              H      -0.083582       4.359917      16.979278       0.127248       1.036843 0.78877264E+01  0.77247906E+02                                 1.711092                            1.654844      -0.821432       2.493115                    0.998954       3.435656       9.641345       0.480372       1.301948      -0.705104      -0.033204      -0.015980      -0.001361       0.036874       0.008020      -0.005555      -0.002871       0.014865       0.008351      -0.012339      -0.000923       0.013261              1.725650       2.139142       0.242018       0.036065       1.587613       0.060097       1.450194          -0.000008
           32              H       0.678097       5.730025      16.963396       0.130917       0.957959 0.73217219E+01  0.71365202E+02                                 1.696740                            1.651443      -1.200708       2.315506                    0.994155       3.717442      10.889688       0.449871       1.396835      -0.683269      -0.007246       0.034772      -0.007060       0.036214      -0.005766       0.003492      -0.006252      -0.009797       0.001868      -0.007934      -0.003881       0.011816              1.701759       1.557393      -0.101472       0.015681       2.058910       0.015148       1.488976          -0.000008
           33              H       0.465605       1.381255      15.504286       0.172446       0.892459 0.65045855E+01  0.61925219E+02                                 1.663663                            1.590951      -1.292804       2.292397                    0.994621       3.588625      10.596313       0.440893       1.459235      -0.671775       0.010877      -0.013738       0.000844       0.017543      -0.003158      -0.004239      -0.004937      -0.001525      -0.000937      -0.008289       0.002951       0.005339              1.689445       1.470253      -0.262093      -0.060113       2.225384       0.120409       1.372698          -0.000002
           34              H       0.001031       2.494787      16.504819       0.161575       1.115220 0.86201027E+01  0.87002711E+02                                 1.847318                            1.768455      -1.311698       2.273261                    0.995594       3.629385      10.611035       0.446045       1.360526      -0.691878      -0.000404       0.004350       0.014944       0.015569       0.003566      -0.008615       0.001770      -0.017920       0.017514      -0.016090       0.006720       0.009369              1.861937       1.541000       0.079760      -0.011527       1.689181       0.345193       2.355631          -0.000005
           35              H      -0.783366       2.267445      15.166805       0.162021       0.886694 0.65306442E+01  0.62438542E+02                                 1.669668                            1.603412      -1.394618       2.234517                    0.992367       3.764490      11.258443       0.433954       1.476269      -0.667651      -0.010604       0.001294      -0.007673       0.013153       0.002066       0.008601      -0.000431       0.002532       0.010568      -0.008036      -0.002378       0.010414              1.701620       2.253116      -0.003319       0.325795       1.383682       0.005634       1.468063          -0.000000
           36              H       2.114619       7.360591      15.172761       0.186768       0.785447 0.57144464E+01  0.52655295E+02                                 1.530722                            1.495438      -1.114310       2.391131                    0.995712       3.376142       9.798728       0.452944       1.467553      -0.671005      -0.010449       0.013470      -0.007498       0.018624      -0.001981       0.003905      -0.003498      -0.003935      -0.002603      -0.005263      -0.001251       0.006513              1.543036       1.529383      -0.302076       0.159779       1.745265      -0.207708       1.354459           0.000000
           37              H       2.430721       6.588693      16.498863       0.156772       0.914137 0.69237805E+01  0.67297429E+02                                 1.710176                            1.656380      -1.534547       2.164321                    0.992314       3.910625      11.864481       0.424075       1.485964      -0.665314      -0.004597      -0.002462       0.012069       0.013147       0.002227      -0.000298      -0.002202      -0.002286       0.009281      -0.004174      -0.000219       0.004393              1.720210       1.491905       0.083833      -0.179353       1.460314      -0.081647       2.208411          -0.000004
           38              H       3.556470       6.801769      15.428849       0.153414       0.875542 0.66177744E+01  0.63676445E+02                                 1.667861                            1.623523      -1.518926       2.167464                    0.991571       3.936988      11.930797       0.426190       1.493606      -0.663667       0.011832      -0.000798      -0.001111       0.011911      -0.001623       0.001419       0.003453       0.005093      -0.007557      -0.005880       0.001567       0.004313              1.676799       2.174386       0.209162      -0.085246       1.436958       0.028378       1.419053          -0.000002
           39              H       3.673743       3.241792      11.555755       0.173262       0.796021 0.58383194E+01  0.53897042E+02                                 1.520892                            1.492998      -1.026413       2.421370                    0.996723       3.384055       9.719155       0.463412       1.431733      -0.677529       0.015834      -0.005875       0.006771       0.018196      -0.007145       0.003482      -0.002168       0.004513       0.005659      -0.008447      -0.000481       0.008928              1.527544       1.925068      -0.261278      -0.014664       1.378653       0.042625       1.278910           0.000000
           40              H       2.192339       2.993208      11.107104       0.154898       0.889302 0.65491495E+01  0.61800640E+02                                 1.591749                            1.544777      -1.018847       2.404997                    0.998301       3.445999       9.787181       0.475029       1.366401      -0.690147      -0.011966      -0.006869      -0.002738       0.014066       0.004067       0.001142       0.002598       0.005838       0.005041      -0.006274       0.000748       0.005526              1.600606       1.605243       0.331954       0.160547       1.663774       0.193566       1.532800          -0.000005
           41              H       2.800780       4.436317      11.035637       0.166926       0.868775 0.63501598E+01  0.59306454E+02                                 1.557329                            1.514966      -0.917116       2.465118                    0.999194       3.286775       9.207485       0.483879       1.355352      -0.693368       0.000747       0.016237      -0.004405       0.016840       0.005085      -0.003859      -0.002946      -0.008700       0.009200      -0.008719       0.000071       0.008648              1.559829       1.296644       0.033382       0.017703       1.829249      -0.273713       1.553595          -0.000004
           42              H       0.695797       1.931388      11.994481       0.121849       0.980255 0.75743757E+01  0.73879426E+02                                 1.678725                            1.645957      -0.946361       2.431196                    0.997046       3.571129      10.202058       0.468175       1.341286      -0.695629      -0.016452       0.011896      -0.027925       0.034525      -0.010311       0.007615      -0.003705      -0.001254       0.025512      -0.015022      -0.000453       0.015474              1.684602       1.606660      -0.055633       0.185582       1.528253      -0.142817       1.918894          -0.000010
           43              H       0.274870       1.311226      13.374184       0.124622       0.925849 0.69575983E+01  0.67340956E+02                                 1.690066                            1.633281      -1.319114       2.255390                    0.992986       3.869157      11.507434       0.440142       1.437784      -0.674481      -0.025056      -0.008585       0.020535       0.033514      -0.001980      -0.005397      -0.002801       0.005673      -0.018183      -0.009309       0.001264       0.008045              1.718974       1.918464       0.248170      -0.312756       1.636079      -0.084376       1.602379          -0.000007
           44              H       2.058026      -0.015388      10.954245       0.106377       1.007218 0.71447302E+01  0.69076400E+02                                 1.733958                            1.620270      -1.169227       2.327810                    0.995365       3.693079      10.703971       0.459771       1.377908      -0.686983      -0.018733      -0.011762      -0.041781       0.047275      -0.010543       0.003003       0.006678       0.006637       0.016850      -0.016220       0.006650       0.009569              1.768900       1.576818       0.058726       0.362950       1.431579       0.123326       2.298303          -0.000002
           45              H       4.474039      -0.710311      13.874450       0.104936       1.006881 0.70481316E+01  0.68075676E+02                                 1.749436                            1.621259      -1.228449       2.301846                    0.995000       3.731285      10.895278       0.453446       1.398499      -0.682784       0.038352      -0.024335       0.025571       0.052124      -0.010846       0.012987       0.003388       0.003638       0.013322      -0.018903       0.002532       0.016371              1.805363       2.129286      -0.337433       0.396062       1.620859      -0.202662       1.665944          -0.000001
           46              H       4.234282       5.457255      12.312111       0.109914       0.994656 0.77107222E+01  0.76485303E+02                                 1.757387                            1.705986      -1.409356       2.194257                    0.993608       4.068331      12.203658       0.436251       1.415426      -0.677903       0.009642      -0.021016      -0.018537       0.029636       0.001246       0.000683      -0.001474      -0.017910       0.021159      -0.012599       0.004676       0.007924              1.772621       1.783979      -0.179268      -0.330637       1.726439       0.293951       1.807444          -0.000007
           47              H       4.388200       6.224809      13.667991       0.120550       0.982466 0.77520260E+01  0.76944836E+02                                 1.743175                            1.712739      -1.436855       2.198236                    0.990712       3.956649      11.845849       0.434854       1.419052      -0.677935       0.020641       0.002383       0.022537       0.030654       0.002283       0.005047      -0.003981       0.004088       0.000917      -0.007724       0.001406       0.006318              1.744323       1.830340       0.094048       0.323139       1.510242       0.121581       1.892386          -0.000008
           48              H       4.661002       8.513273      12.318066       0.121009       1.009209 0.71141119E+01  0.68893875E+02                                 1.752260                            1.628731      -1.260683       2.288924                    0.995276       3.715374      10.873741       0.452311       1.398328      -0.682600       0.046745       0.017033       0.006148       0.050130      -0.002636       0.009698      -0.003328       0.003722      -0.034970      -0.015901       0.002676       0.013225              1.809611       2.443193       0.351824       0.158804       1.566165       0.014760       1.419474          -0.000002
           49              H       0.996377       8.751218      11.089237       0.106865       0.987891 0.65095191E+01  0.61919528E+02                                 1.752965                            1.574573      -1.242600       2.287688                    0.994720       3.816328      11.225687       0.450837       1.428263      -0.676090      -0.038395       0.021962      -0.020007       0.048547       0.005744       0.010359      -0.008095      -0.000644      -0.014354      -0.017212       0.007655       0.009557              1.846618       2.355462      -0.366542       0.350330       1.610681      -0.140672       1.573711           0.000000
           50              H       0.092127      -1.028219      16.453204       0.114055       1.111347 0.84635970E+01  0.84053683E+02                                 1.758490                            1.693861      -0.992348       2.407172                    0.998280       3.474008       9.701044       0.485146       1.271253      -0.711914      -0.001730       0.012733       0.036065       0.038285      -0.007411      -0.005661       0.009765      -0.000393       0.024867      -0.012157      -0.005014       0.017171              1.755803       1.556179      -0.038490       0.000622       1.581396       0.219368       2.129832          -0.000002
           51              H      -1.632745      -0.522537      15.006005       0.106567       0.949392 0.68357217E+01  0.65332637E+02                                 1.663815                            1.581054      -1.041254       2.378939                    0.996636       3.679197      10.586798       0.467326       1.371325      -0.688119      -0.027721       0.017635       0.010075       0.034365      -0.009739       0.005306       0.003212       0.013749       0.011304      -0.015306       0.003713       0.011593              1.697198       1.949061      -0.361461      -0.211404       1.694166       0.149809       1.448365          -0.000002
           52              H       1.956285      -3.039482      13.538954       0.118888       0.938114 0.70552082E+01  0.68434154E+02                                 1.690874                            1.639086      -1.336419       2.250734                    0.993043       3.830540      11.356213       0.442199       1.427989      -0.676521       0.030863      -0.019254      -0.012524       0.038472      -0.008760      -0.004069       0.006455       0.002575      -0.011073      -0.008951      -0.004838       0.013789              1.707915       1.877897      -0.293081      -0.121927       1.741681       0.117820       1.504169          -0.000003
           53              H      -2.543352      -0.238891      17.723722       0.107438       1.197507 0.84750241E+01  0.83706460E+02                                 1.823587                            1.677759      -0.765697       2.525908                    0.999659       3.295668       9.004805       0.497896       1.245517      -0.719744       0.042680      -0.024387       0.020271       0.053171      -0.000191       0.011571      -0.011624       0.013088      -0.047305      -0.024411       0.005036       0.019375              1.863273       2.110000      -0.436896       0.299048       1.740293      -0.285178       1.739527          -0.000002
           54              H       3.523863       0.457854      16.437323       0.115349       1.103254 0.81218813E+01  0.81342218E+02                                 1.857526                            1.739551      -1.407291       2.215896                    0.993388       3.901187      11.629921       0.437721       1.397169      -0.682403      -0.049425      -0.010591      -0.005581       0.050854      -0.000481       0.001353      -0.003650       0.012096      -0.053148      -0.018393       0.003397       0.014996              1.878636       2.468992       0.206387       0.277538       1.611242       0.018006       1.555673          -0.000002
           55              H       4.068350       3.293179      16.306301       0.110468       0.992118 0.77136791E+01  0.76850609E+02                                 1.780915                            1.726497      -1.532945       2.139690                    0.990991       4.199733      12.803430       0.424247       1.449111      -0.671046      -0.016824       0.022471       0.014104       0.031415      -0.004883      -0.004654       0.005874      -0.013580      -0.009674      -0.008958      -0.004108       0.013066              1.800800       1.859501      -0.254990      -0.328938       1.724601       0.289756       1.818296          -0.000007
           56              H       4.243978       2.614737      14.906746       0.111222       1.026546 0.81913673E+01  0.82852294E+02                                 1.815771                            1.773779      -1.670448       2.070188                    0.990791       4.328228      13.299103       0.420421       1.440369      -0.672002      -0.012003       0.002440      -0.028336       0.030870      -0.001461       0.001418      -0.005009      -0.000998       0.035773      -0.007755      -0.005663       0.013418              1.825086       1.775311       0.074009       0.294515       1.588628       0.160256       2.111318          -0.000008
           57              H      -4.045551       1.939993      13.693799       0.160923       0.837171 0.60505340E+01  0.56583403E+02                                 1.592333                            1.533113      -1.182656       2.335077                    0.996555       3.585447      10.501060       0.449599       1.456752      -0.671900      -0.009623      -0.006750       0.007770       0.014091      -0.000261      -0.000154      -0.000014      -0.004735       0.001950      -0.002714       0.000657       0.002057              1.614707       1.793494       0.345997      -0.285775       1.582213      -0.127465       1.468414          -0.000005
           58              H      -2.536296       1.960713      13.268969       0.172062       0.790086 0.56046335E+01  0.51152742E+02                                 1.509366                            1.458006      -0.875412       2.489113                    0.998553       3.331415       9.476389       0.471826       1.422337      -0.679458       0.013505      -0.009874       0.001482       0.016795      -0.002234       0.001276      -0.000446       0.005163      -0.020835      -0.007076       0.000059       0.007017              1.535981       1.846245      -0.349472      -0.032498       1.543046       0.037667       1.218652          -0.000000
           59              H      -3.593213       2.774726      12.445118       0.161271       0.890444 0.67345251E+01  0.64703461E+02                                 1.652592                            1.611743      -1.367486       2.239391                    0.995363       3.756396      11.159383       0.440727       1.446491      -0.672939      -0.004445       0.003587      -0.008153       0.009955       0.001742       0.000252       0.005766       0.006359      -0.003661      -0.007812       0.002566       0.005246              1.654432       1.460924      -0.035169       0.197484       1.454813      -0.196284       2.047559          -0.000001
           60              H      -5.030956       5.494279      17.568878       0.163763       0.829196 0.62464172E+01  0.58886020E+02                                 1.581824                            1.558406      -1.247492       2.308968                    0.993350       3.603830      10.599460       0.445619       1.458013      -0.671714      -0.012060       0.007667      -0.003867       0.014805      -0.005249       0.003119      -0.001363       0.006469      -0.003987      -0.005534      -0.002520       0.008054              1.573273       1.833866      -0.332825      -0.013494       1.558138      -0.010808       1.327816           0.000001
           61              H      -3.636668       5.308163      18.257736       0.172049       1.024623 0.77708702E+01  0.76093530E+02                                 1.727921                            1.667099      -1.062877       2.398735                    0.998121       3.348457       9.507190       0.466384       1.341171      -0.697375       0.014647       0.001133       0.010833       0.018253       0.000285       0.005019      -0.003161       0.012471      -0.007523      -0.007849      -0.001789       0.009639              1.733378       1.717964       0.280469       0.310799       1.586403       0.217617       1.895768          -0.000003
           62              H      -4.500691       4.054778      17.884522       0.163627       1.008649 0.76758363E+01  0.75548927E+02                                 1.755060                            1.691795      -1.155358       2.353596                    0.995794       3.546523      10.369380       0.445043       1.398303      -0.684505       0.000937      -0.015937       0.003986       0.016454       0.001191       0.000229      -0.002683      -0.007721       0.008053      -0.005436       0.000107       0.005329              1.759701       1.478372       0.277232      -0.123575       2.194922      -0.180735       1.605807          -0.000004
           63              H      -0.488899       6.594036      13.527043       0.151070       0.922460 0.69476872E+01  0.67553120E+02                                 1.714439                            1.654063      -1.527635       2.161568                    0.992331       3.948712      11.961908       0.426585       1.476710      -0.666698       0.005655      -0.005488      -0.007408       0.010816       0.001760       0.001115       0.002013      -0.010996      -0.000488      -0.005811      -0.000744       0.006555              1.734112       1.779908      -0.147799      -0.366807       1.578454       0.259256       1.843973          -0.000005
           64              H      -0.546014       7.217191      14.964316       0.172708       0.778018 0.56202454E+01  0.51359610E+02                                 1.497626                            1.465102      -0.874156       2.496129                    0.998266       3.315156       9.453297       0.467981       1.432226      -0.677903       0.010072       0.003962       0.013504       0.017306       0.002985       0.004811      -0.001224       0.003093       0.013846      -0.006923      -0.000535       0.007458              1.502231       1.567351       0.096348       0.252799       1.330496       0.148040       1.608848          -0.000002
           65              H      -1.589565       7.653603      13.878421       0.175953       0.866540 0.64688324E+01  0.61540648E+02                                 1.632432                            1.588533      -1.315056       2.282570                    0.994061       3.594868      10.633841       0.440121       1.462844      -0.670917      -0.008912       0.011179      -0.007673       0.016226       0.001551       0.006099      -0.006263      -0.000021       0.008872      -0.009276       0.000072       0.009204              1.645980       1.548982      -0.322560       0.092620       1.982833      -0.222600       1.406125          -0.000001
           66              H      -0.482986       4.819335      12.713118       0.117765       1.047909 0.81341594E+01  0.81814856E+02                                 1.822944                            1.755180      -1.519054       2.151524                    0.991072       4.098964      12.402934       0.428770       1.420241      -0.676965       0.028034       0.008229       0.011238       0.031304       0.003848       0.000890       0.001436       0.008439       0.009776      -0.007438       0.002328       0.005109              1.862845       2.412075       0.104532       0.171430       1.623649       0.052699       1.552812          -0.000009
           67              H      -1.382547       3.604272      12.298214       0.125962       0.906342 0.67325068E+01  0.63838653E+02                                 1.602063                            1.558606      -0.800238       2.505173                    0.998743       3.467230       9.804774       0.477389       1.353092      -0.693272      -0.001953      -0.035570      -0.004527       0.035910      -0.004938      -0.000647       0.004528      -0.017292       0.006941      -0.011137      -0.000004       0.011141              1.616901       1.460437      -0.029837      -0.019388       2.003780       0.122453       1.386487          -0.000008
           68              H      -0.624117       6.714273      10.974097       0.106327       1.035009 0.73764360E+01  0.72163648E+02                                 1.783983                            1.659188      -1.342425       2.241758                    0.993669       3.867572      11.418010       0.447361       1.399509      -0.681701       0.038538       0.027766       0.003420       0.047621       0.012359       0.001762      -0.008165      -0.002652      -0.014828      -0.014940      -0.001201       0.016141              1.832934       2.388943       0.440397       0.091382       1.588629       0.028027       1.521229          -0.000002
           69              H       5.430191       6.159768       9.673801       0.109025       1.022860 0.70146916E+01  0.67137160E+02                                 1.720180                            1.581209      -0.984414       2.413444                    0.998295       3.537376      10.018878       0.478796       1.336599      -0.696058      -0.043859       0.006762      -0.024320       0.050605       0.009948       0.006254      -0.003159       0.021871      -0.024395      -0.015041      -0.004626       0.019668              1.777742       2.115491      -0.145300       0.502473       1.425690      -0.111118       1.792046          -0.000000
           70              H      -2.523653       6.870109      17.670122       0.129266       1.081319 0.84164195E+01  0.83868719E+02                                 1.767237                            1.716742      -0.903577       2.456996                    0.997618       3.499508       9.942991       0.468080       1.313148      -0.702796       0.006897      -0.015353       0.030374       0.034726      -0.011185       0.002943      -0.005407      -0.003310       0.015399      -0.013970       0.000730       0.013240              1.770479       1.547821       0.015576       0.036977       1.587800      -0.186584       2.175817          -0.000009
           71              H      -1.754344       7.605116      16.518715       0.131038       0.962036 0.71437302E+01  0.69009367E+02                                 1.690708                            1.622873      -1.012572       2.408352                    0.996325       3.582593      10.352477       0.458614       1.382533      -0.686954       0.028871       0.013686      -0.011002       0.033791       0.003749      -0.002595      -0.002604      -0.002889      -0.029812      -0.010642       0.000986       0.009655              1.708000       2.068270       0.278073      -0.224391       1.575006      -0.045913       1.480723          -0.000007
           72              H      -2.376036      -4.599992      18.384788       0.110782       1.236308 0.89268413E+01  0.91105566E+02                                 1.973470                            1.799414      -1.351587       2.236644                    0.993685       3.889370      11.523466       0.441228       1.360178      -0.690282      -0.004189      -0.006985       0.046555       0.047262      -0.011871      -0.001808       0.000837       0.008201       0.022646      -0.016339       0.006117       0.010222              2.055388       1.502250      -0.065065      -0.113522       1.627450      -0.128399       3.036466          -0.000002
           73              H      -3.320190      -3.046407      14.976227       0.107739       0.987652 0.68756164E+01  0.65946728E+02                                 1.723064                            1.598375      -1.200763       2.318189                    0.995297       3.674952      10.665568       0.458298       1.393403      -0.683952      -0.026626       0.029137      -0.033496       0.051768      -0.014169       0.001514      -0.003518       0.007109       0.013280      -0.016983       0.003348       0.013634              1.770874       1.619841      -0.251565       0.302551       1.827071      -0.451994       1.865711          -0.000001
           74              H      -0.141149       5.304537       0.291822       0.102380       1.100856 0.75754726E+01  0.73242305E+02                                 1.756156                            1.606421      -0.825492       2.491241                    0.999314       3.393224       9.376461       0.495922       1.277439      -0.710417      -0.022513       0.042912      -0.019272       0.052150      -0.007744       0.014156       0.000841      -0.024842      -0.015928      -0.022975       0.005114       0.017861              1.810623       1.494132      -0.398675       0.171095       2.150750      -0.467575       1.786987          -0.000000
           75              H       1.040218       1.644198       0.653126       0.108119       1.129539 0.81437292E+01  0.81853516E+02                                 1.895132                            1.744159      -1.524801       2.144114                    0.992169       4.124812      12.436178       0.435023       1.400813      -0.679978       0.004179      -0.043822      -0.014489       0.046344      -0.005143       0.006182       0.004288      -0.007276       0.018001      -0.012344       0.003171       0.009173              1.933412       1.458688      -0.215743      -0.057732       2.548206       0.320537       1.793342          -0.000001
           76              H       3.045088       3.161566       2.872561       0.127248       1.036843 0.78877203E+01  0.77247836E+02                                 1.711091                            1.654844      -0.821432       2.493115                    0.998954       3.435655       9.641343       0.480372       1.301949      -0.705103       0.033204       0.015980       0.001361       0.036874       0.008020      -0.005555      -0.002871       0.014865       0.008351      -0.012339      -0.000923       0.013261              1.725650       2.139142       0.242018       0.036065       1.587613       0.060097       1.450194          -0.000008
           77              H       2.283409       1.791458       2.888443       0.130917       0.957959 0.73217227E+01  0.71365210E+02                                 1.696740                            1.651443      -1.200708       2.315506                    0.994155       3.717442      10.889687       0.449871       1.396835      -0.683270       0.007246      -0.034772       0.007060       0.036214      -0.005766       0.003492      -0.006252      -0.009797       0.001868      -0.007934      -0.003881       0.011816              1.701759       1.557393      -0.101472       0.015681       2.058910       0.015148       1.488976          -0.000008
           78              H       2.495901       6.140228       4.347553       0.172446       0.892460 0.65045882E+01  0.61925254E+02                                 1.663663                            1.590952      -1.292804       2.292396                    0.994621       3.588626      10.596318       0.440892       1.459236      -0.671775      -0.010877       0.013738      -0.000844       0.017543      -0.003158      -0.004239      -0.004937      -0.001525      -0.000937      -0.008289       0.002951       0.005339              1.689446       1.470254      -0.262094      -0.060113       2.225385       0.120409       1.372698          -0.000002
           79              H       2.960475       5.026696       3.347020       0.161575       1.115220 0.86201022E+01  0.87002701E+02                                 1.847318                            1.768454      -1.311697       2.273261                    0.995594       3.629385      10.611033       0.446046       1.360525      -0.691878       0.000404      -0.004350      -0.014944       0.015569       0.003566      -0.008615       0.001770      -0.017920       0.017514      -0.016090       0.006720       0.009369              1.861937       1.541000       0.079760      -0.011527       1.689180       0.345193       2.355630          -0.000005
           80              H       3.744872       5.254038       4.685034       0.162021       0.886694 0.65306475E+01  0.62438580E+02                                 1.669668                            1.603412      -1.394619       2.234517                    0.992367       3.764491      11.258446       0.433954       1.476269      -0.667651       0.010604      -0.001294       0.007673       0.013153       0.002066       0.008601      -0.000431       0.002532       0.010568      -0.008036      -0.002378       0.010414              1.701620       2.253117      -0.003319       0.325795       1.383682       0.005634       1.468063           0.000000
           81              H       0.846887       0.160892       4.679078       0.186768       0.785447 0.57144502E+01  0.52655335E+02                                 1.530722                            1.495438      -1.114310       2.391131                    0.995712       3.376143       9.798730       0.452944       1.467553      -0.671005       0.010449      -0.013470       0.007498       0.018623      -0.001981       0.003905      -0.003498      -0.003935      -0.002603      -0.005263      -0.001251       0.006513              1.543036       1.529384      -0.302076       0.159779       1.745265      -0.207708       1.354459          -0.000000
           82              H       0.530785       0.932790       3.352976       0.156772       0.914137 0.69237805E+01  0.67297429E+02                                 1.710176                            1.656380      -1.534547       2.164321                    0.992314       3.910625      11.864481       0.424075       1.485964      -0.665314       0.004597       0.002462      -0.012069       0.013147       0.002227      -0.000298      -0.002202      -0.002286       0.009281      -0.004174      -0.000219       0.004393              1.720210       1.491905       0.083833      -0.179353       1.460314      -0.081647       2.208411          -0.000004
           83              H      -0.594964       0.719714       4.422990       0.153414       0.875542 0.66177735E+01  0.63676435E+02                                 1.667861                            1.623523      -1.518926       2.167464                    0.991571       3.936988      11.930798       0.426190       1.493606      -0.663667      -0.011832       0.000798       0.001111       0.011911      -0.001623       0.001419       0.003453       0.005092      -0.007557      -0.005880       0.001567       0.004313              1.676799       2.174386       0.209162      -0.085246       1.436958       0.028378       1.419053          -0.000002
           84              H      -0.712237       4.279691       8.296084       0.173262       0.796021 0.58383124E+01  0.53896962E+02                                 1.520891                            1.492998      -1.026411       2.421371                    0.996723       3.384053       9.719149       0.463412       1.431734      -0.677529      -0.015834       0.005875      -0.006771       0.018196      -0.007145       0.003482      -0.002168       0.004513       0.005659      -0.008447      -0.000481       0.008928              1.527543       1.925067      -0.261278      -0.014664       1.378653       0.042625       1.278910           0.000000
           85              H       0.769167       4.528275       8.744735       0.154898       0.889302 0.65491493E+01  0.61800640E+02                                 1.591750                            1.544778      -1.018847       2.404997                    0.998301       3.445999       9.787183       0.475028       1.366402      -0.690147       0.011966       0.006869       0.002738       0.014066       0.004067       0.001142       0.002598       0.005838       0.005041      -0.006274       0.000748       0.005526              1.600606       1.605243       0.331954       0.160547       1.663774       0.193566       1.532801          -0.000005
           86              H       0.160726       3.085166       8.816202       0.166926       0.868775 0.63501575E+01  0.59306426E+02                                 1.557329                            1.514965      -0.917115       2.465118                    0.999194       3.286774       9.207481       0.483879       1.355352      -0.693368      -0.000747      -0.016237       0.004405       0.016840       0.005085      -0.003859      -0.002946      -0.008700       0.009200      -0.008719       0.000071       0.008648              1.559829       1.296644       0.033382       0.017703       1.829248      -0.273712       1.553595          -0.000004
           87              H       2.265709       5.590095       7.857358       0.121849       0.980255 0.75743781E+01  0.73879461E+02                                 1.678726                            1.645958      -0.946362       2.431196                    0.997046       3.571130      10.202064       0.468175       1.341287      -0.695629       0.016452      -0.011896       0.027925       0.034525      -0.010311       0.007615      -0.003705      -0.001254       0.025512      -0.015022      -0.000453       0.015474              1.684603       1.606660      -0.055633       0.185583       1.528253      -0.142817       1.918895          -0.000010
           88              H       2.686636       6.210257       6.477655       0.124622       0.925849 0.69575989E+01  0.67340967E+02                                 1.690067                            1.633281      -1.319115       2.255389                    0.992986       3.869158      11.507440       0.440142       1.437784      -0.674481       0.025056       0.008585      -0.020535       0.033514      -0.001980      -0.005397      -0.002801       0.005673      -0.018183      -0.009309       0.001264       0.008045              1.718974       1.918464       0.248171      -0.312756       1.636079      -0.084376       1.602379          -0.000007
           89              H       0.903480       7.536871       8.897594       0.106377       1.007217 0.71447255E+01  0.69076347E+02                                 1.733958                            1.620270      -1.169227       2.327810                    0.995365       3.693078      10.703970       0.459771       1.377909      -0.686983       0.018733       0.011762       0.041781       0.047275      -0.010543       0.003003       0.006678       0.006637       0.016850      -0.016220       0.006650       0.009569              1.768900       1.576818       0.058726       0.362950       1.431579       0.123325       2.298303          -0.000002
           90              H      -1.512533       8.231794       5.977389       0.104936       1.006880 0.70481299E+01  0.68075660E+02                                 1.749436                            1.621259      -1.228450       2.301846                    0.995000       3.731285      10.895280       0.453446       1.398500      -0.682784      -0.038352       0.024335      -0.025571       0.052124      -0.010846       0.012987       0.003388       0.003638       0.013322      -0.018903       0.002532       0.016371              1.805363       2.129287      -0.337433       0.396062       1.620859      -0.202663       1.665944          -0.000000
           91              H      -1.272776       2.064228       7.539728       0.109914       0.994655 0.77107157E+01  0.76485222E+02                                 1.757386                            1.705985      -1.409355       2.194258                    0.993608       4.068329      12.203650       0.436251       1.415426      -0.677903      -0.009642       0.021016       0.018537       0.029636       0.001246       0.000683      -0.001474      -0.017910       0.021159      -0.012599       0.004676       0.007924              1.772620       1.783978      -0.179268      -0.330637       1.726438       0.293951       1.807443          -0.000006
           92              H      -1.426694       1.296674       6.183848       0.120550       0.982467 0.77520269E+01  0.76944845E+02                                 1.743175                            1.712739      -1.436855       2.198236                    0.990712       3.956649      11.845848       0.434854       1.419052      -0.677935      -0.020641      -0.002383      -0.022537       0.030654       0.002283       0.005047      -0.003981       0.004088       0.000917      -0.007724       0.001406       0.006318              1.744323       1.830340       0.094048       0.323139       1.510242       0.121581       1.892386          -0.000008
           93              H      -1.699496      -0.991790       7.533773       0.121009       1.009209 0.71141096E+01  0.68893840E+02                                 1.752259                            1.628730      -1.260682       2.288925                    0.995276       3.715373      10.873734       0.452311       1.398327      -0.682600      -0.046745      -0.017033      -0.006148       0.050130      -0.002636       0.009698      -0.003328       0.003722      -0.034971      -0.015901       0.002676       0.013225              1.809610       2.443192       0.351823       0.158804       1.566164       0.014760       1.419473          -0.000002
           94              H       1.965129      -1.229735       8.762602       0.106865       0.987891 0.65095216E+01  0.61919560E+02                                 1.752965                            1.574574      -1.242601       2.287687                    0.994720       3.816329      11.225692       0.450836       1.428263      -0.676090       0.038395      -0.021962       0.020007       0.048547       0.005744       0.010359      -0.008095      -0.000644      -0.014354      -0.017212       0.007655       0.009557              1.846619       2.355463      -0.366542       0.350331       1.610681      -0.140672       1.573712           0.000000
           95              C       0.581103       9.800412       3.805598       0.556778      23.453815 0.27375744E+03  0.58205310E+04                                 7.654902                            5.920868      -0.187960       1.982379                    0.999109      23.512237      67.533518       0.599892       0.480215      -1.011542      -0.044299       0.011119      -0.040813       0.061252       0.045403      -0.025605      -0.032530      -0.082114      -0.078314      -0.054646      -0.033770       0.088416              8.733473      10.937652      -1.674421       3.638955       5.773253       0.472122       9.489515           0.000007
           96              C       1.748886       9.579993       4.716797      -0.028172      35.934915 0.46583462E+03  0.11127141E+05                                 9.566272                            7.259199      -0.082041       1.976019                    0.999250      28.077207      80.996212       0.604474       0.424206      -1.060743       0.031985      -0.006425       0.029757       0.044156      -0.007529      -0.007246       0.002436      -0.006151       0.022976      -0.013124       0.000285       0.012839             11.051659      13.989711      -2.453148       4.409991       7.138029       0.776890      12.027237          -0.000016
           97              C       2.835764       8.845001       4.280056      -0.110627      30.521838 0.44388763E+03  0.10572268E+05                                 8.660482                            7.175681      -0.070058       1.948833                    0.999483      30.121514      89.406593       0.591189       0.434995      -1.044480       0.005023       0.006462       0.022111       0.023577       0.015481      -0.010700       0.007072      -0.031653       0.047509      -0.033287       0.013218       0.020068              9.249367      11.690342      -2.713537       1.933359       7.048632       0.469433       9.009128           0.000018
           98              C       3.871422       8.547260       5.143611      -0.149060      31.971840 0.47532168E+03  0.11504772E+05                                 8.905784                            7.416056      -0.067435       1.947258                    0.998347      30.656433      91.431605       0.583211       0.433900      -1.046182      -0.017847       0.017484       0.002250       0.025085      -0.011828      -0.007581       0.008948       0.011689      -0.026700      -0.014854      -0.006909       0.021763              9.500063      10.721259      -2.036745       1.912020       7.314199       1.063643      10.464732          -0.000016
           99              C       3.837311       8.995897       6.458994      -0.023412      35.754976 0.48217779E+03  0.11641332E+05                                 9.607544                            7.480804      -0.269192       1.913579                    0.998918      28.504820      83.231930       0.582895       0.435232      -1.051779      -0.027809       0.014888      -0.031097       0.044295       0.039019      -0.013335      -0.012490      -0.002745      -0.054430      -0.030081      -0.022727       0.052808             10.842023      12.564909      -3.291571       3.016300       7.990171       0.792702      11.970990           0.000022
          100              C       2.782804       9.809380       6.891367      -0.057159      37.185265 0.49365780E+03  0.11988645E+05                                 9.807600                            7.528882      -0.210995       1.929672                    0.998629      28.908874      84.655928       0.585728       0.430592      -1.054615      -0.003104      -0.009243      -0.036119       0.037411       0.008430      -0.007425      -0.002004       0.029656      -0.017876      -0.014077      -0.008063       0.022141             11.106556      11.299724      -2.203935       2.521984       8.388141       2.935909      13.631804          -0.000017
          101              C       1.732804      10.061538       6.020070      -0.138460      33.161281 0.49587596E+03  0.12191796E+05                                 9.304674                            7.707237      -0.409128       1.834609                    0.998123      31.585966      96.534599       0.554569       0.449216      -1.031889       0.015260      -0.015904      -0.004625       0.022521       0.000189      -0.022675      -0.004635      -0.018186      -0.090863      -0.041431       0.016358       0.025073             10.116351      10.673722      -1.237597       3.351702       7.368788       1.311456      12.306544           0.000019
          102              C       4.906610       8.557839       7.412677       0.597389      21.701690 0.25185547E+03  0.52481647E+04                                 7.210866                            5.669197      -0.173017       1.990404                    0.999083      22.918876      65.323723       0.614224       0.478545      -1.011694       0.046840      -0.003216       0.034439       0.058227      -0.028339      -0.017576       0.082897      -0.082058       0.049720      -0.063327      -0.051196       0.114523              8.103903      10.832436       0.262053       1.549041       6.242192      -2.091886       7.237082           0.000002
          103              C       2.821164      10.421081       8.261343       0.572265      22.110796 0.25957960E+03  0.54516621E+04                                 7.303450                            5.752998      -0.175108       1.988610                    0.999337      23.231064      66.534674       0.609956       0.478133      -1.011627       0.005063       0.014426       0.049862       0.052153      -0.021006       0.011653      -0.063054      -0.098697      -0.090697      -0.061781      -0.038470       0.100252              8.089316       8.841974       0.300287      -0.070570       5.660090       2.747565       9.765884           0.000007
          104              C       6.235465       7.339780       2.521184       0.111524      23.776514 0.30775933E+03  0.66557249E+04                                 7.182737                            5.847821       0.274652       2.098064                    0.999834      25.810241      71.832499       0.679694       0.416685      -1.060999       0.025057       0.011430       0.015424       0.031566      -0.016181       0.000417       0.012834       0.052156       0.020483      -0.037607       0.009805       0.027802              7.682138       8.375731      -1.067499       1.388516       8.865308      -2.620400       5.805374          -0.000001
          105              C      -1.467601       6.981435       3.217983       0.079799      25.147455 0.32488316E+03  0.71552837E+04                                 7.638036                            6.143788       0.190080       2.088631                    0.998180      26.085251      74.393319       0.638307       0.435689      -1.044326      -0.024674       0.041547      -0.016152       0.050950       0.000144      -0.012660       0.022211       0.012758       0.061064      -0.028337      -0.005902       0.034238              8.326064       9.313445       0.975650       1.397446      10.075670      -2.219450       5.589075           0.000008
          106              C      -1.744321       4.672131       4.125212      -0.178503      29.708363 0.44570430E+03  0.10677323E+05                                 8.618923                            7.211039      -0.618304       1.795437                    0.996346      30.559939      92.403804       0.584400       0.437502      -1.038005      -0.072358       0.015942      -0.018587       0.076389      -0.008332       0.006055      -0.031277      -0.043099      -0.073657      -0.038323      -0.010827       0.049150              9.523773       8.247434       0.739558      -0.481011      12.372485      -2.019440       7.951399           0.000037
          107              C       6.785488       3.701757       4.454753      -0.038017      35.283187 0.48079691E+03  0.11584162E+05                                 9.454122                            7.428248      -0.081126       1.971094                    0.999213      28.520453      82.829239       0.590691       0.430370      -1.056149       0.055489       0.054732      -0.020141       0.080500       0.034495      -0.015175      -0.005302       0.004380      -0.041527      -0.030706      -0.014474       0.045180             10.595439       9.296035       3.493496      -3.243110      11.961313       1.003197      10.528967          -0.000148
          108              C       6.070710       3.842300       5.641893       0.099765      32.125397 0.44115770E+03  0.10420200E+05                                 8.980060                            7.195730      -0.026418       2.000598                    0.999594      27.157637      78.517152       0.589165       0.440136      -1.048498       0.014406       0.074124       0.052663       0.092062       0.006797       0.015656       0.029672      -0.028586      -0.016288      -0.030926      -0.010629       0.041555              9.931869       8.904828       3.006775      -3.126467      10.728101       1.076309      10.162679           0.000129
          109              C       5.140420       2.846593       6.003196      -0.049480      34.695550 0.49293809E+03  0.11939583E+05                                 9.336966                            7.524499      -0.050436       1.980046                    0.998997      28.634606      83.121533       0.587104       0.430719      -1.056942      -0.039912       0.007740       0.069057       0.080136      -0.004552      -0.035029       0.009263      -0.002431       0.070574      -0.034263      -0.012359       0.046621             10.326784       9.174182       2.844348      -3.360545      10.476971       0.910973      11.329200          -0.000157
          110              C       4.960640       1.713568       5.189271       0.097521      31.572619 0.44435108E+03  0.10496322E+05                                 8.808081                            7.163734      -0.003973       2.002736                    0.999711      27.175737      78.127545       0.598703       0.433096      -1.054564      -0.051025      -0.067550       0.029150       0.089534       0.030271      -0.003922      -0.018650      -0.004146      -0.043876      -0.030885      -0.011554       0.042439              9.642905       8.759264       2.412349      -3.180246      10.245629       1.446159       9.923822           0.000131
          111              C       5.661354       1.614467       3.982279      -0.056133      35.644929 0.49006028E+03  0.11819248E+05                                 9.376344                            7.396539       0.037163       2.004577                    0.999485      28.424338      81.582504       0.606634       0.418638      -1.067482      -0.008684      -0.068949      -0.043037       0.081741       0.021986       0.004023       0.032937      -0.046421       0.017894      -0.037506      -0.014334       0.051841             10.408465       8.872739       1.765652      -3.513321      12.137886       2.137113      10.214770          -0.000153
          112              C       6.545916       2.632392       3.591198       0.098170      31.845984 0.43255532E+03  0.10144114E+05                                 8.852414                            7.060115       0.044086       2.020851                    0.999693      26.914872      76.972579       0.604394       0.432129      -1.055682       0.036274       0.000909      -0.083031       0.090613      -0.009319      -0.019955      -0.003037       0.029433       0.083834      -0.032787      -0.005750       0.038536              9.756904       7.786815       2.767481      -2.856615      10.912791       1.392830      10.571105           0.000132
          113              C       6.303615       5.042346       6.527285      -0.512599      28.177487 0.48521064E+03  0.11756514E+05                                 7.875126                            7.146199      -0.011442       1.960093                    0.996467      32.675926      96.210918       0.640482       0.394686      -1.075647      -0.003395      -0.046077      -0.046383       0.065467       0.004854       0.000340       0.034559      -0.035469      -0.037714      -0.033602      -0.011558       0.045160              8.151232       7.433538       0.579668      -0.120683       9.250939       1.341118       7.769218           0.000023
          114              C       7.210023       2.579961       2.235317      -0.517418      27.489970 0.46580807E+03  0.11213517E+05                                 7.798054                            7.029598      -0.155512       1.909015                    0.996748      33.206110      98.648610       0.639567       0.397819      -1.069532      -0.037973       0.012390       0.054434       0.067517      -0.006019      -0.005784      -0.012500       0.030657       0.091041      -0.034410       0.000970       0.033440              8.070253       7.278163       0.435192      -1.778507       7.241679       0.357599       9.690916           0.000019
          115              C       4.031971       0.601274       5.633952      -0.518105      28.323276 0.49194555E+03  0.11978946E+05                                 7.933078                            7.216829      -0.183243       1.905070                    0.995883      33.043963      98.018976       0.633574       0.397015      -1.072443       0.038121       0.045330      -0.020357       0.062630       0.044927      -0.005643      -0.010803      -0.009739      -0.024904      -0.041329      -0.010342       0.051670              8.249936       8.653171       1.196757      -0.917673       9.111938      -0.422400       6.984700           0.000023
          116              C       4.359877       2.985337       7.287610      -0.174482      28.830637 0.43278265E+03  0.10261591E+05                                 8.382022                            7.080657      -0.399603       1.869544                    0.997208      29.854799      88.950155       0.594638       0.434419      -1.042903       0.070525      -0.034896      -0.004353       0.078806      -0.007164       0.009641      -0.019500      -0.028483       0.024383      -0.021480      -0.010017       0.031496              9.113191       8.694114      -1.009847       0.064228       7.767301      -1.584672      10.878159           0.000038
          117              C       4.440816       1.147518       9.010750       0.076328      23.798663 0.32153094E+03  0.70403353E+04                                 7.260506                            6.051341       0.433748       2.168811                    0.998288      25.756566      72.473552       0.654974       0.427082      -1.052944       0.038823      -0.030398       0.017272       0.052245       0.004357      -0.016222       0.030836      -0.009140      -0.002919      -0.036105       0.001412       0.034693              7.738001       9.034134       1.596683       0.972350       7.114924      -2.265929       7.064945           0.000007
          118              C       6.379742       1.469825       9.701594       0.135743      23.918401 0.32205351E+03  0.70814447E+04                                 7.391343                            6.126422       0.072958       2.039506                    0.999559      26.093187      74.492066       0.637375       0.437036      -1.042935      -0.034272      -0.026942      -0.005303       0.043916      -0.007582      -0.007455       0.038522       0.024631       0.019015      -0.044657       0.005501       0.039156              7.899479       9.311836       0.294430       2.423475       6.681077      -2.078491       7.705523           0.000001
          119              C       5.536590       0.381783       3.112768      -0.164178      27.968061 0.41006363E+03  0.95845692E+04                                 8.214777                            6.884029      -0.340061       1.899458                    0.996667      29.146479      85.980896       0.604671       0.433377      -1.044416       0.055825       0.008203       0.050078       0.075443      -0.035586      -0.000992      -0.012707      -0.004730      -0.023519      -0.035112      -0.006022       0.041133              8.888727       9.087646      -1.900843      -0.311414      10.444800       1.324548       7.133736           0.000037
          120              C       5.355312      11.899872       2.368324       0.066082      24.723269 0.32305136E+03  0.70903691E+04                                 7.477968                            6.066279       0.384200       2.147175                    0.998368      26.124954      73.882408       0.653287       0.427174      -1.051642       0.035779      -0.027601       0.018021       0.048649       0.019996       0.003974      -0.000826       0.004615       0.001754      -0.020919       0.000780       0.020139              8.110756       6.863045      -2.555701      -1.133261       6.604592      -0.230286      10.864631           0.000007
          121              C       5.848730      11.073137       4.226457       0.139198      23.848497 0.33086361E+03  0.73483841E+04                                 7.468871                            6.285906      -0.144506       1.975094                    0.997732      26.408540      76.583668       0.615808       0.447835      -1.033209       0.003984       0.001840      -0.037924       0.038177       0.026948       0.013818      -0.008336       0.007422      -0.018533      -0.033032       0.002000       0.031032              7.907784       7.330290      -2.561076       0.236549       7.620961      -1.813972       8.772101           0.000001
          122              C       2.709726       2.986202      19.216580       0.114574      24.766533 0.31685711E+03  0.69043972E+04                                 7.406462                            5.952425       0.193438       2.068940                    0.999838      25.999730      72.696386       0.670329       0.419330      -1.059041       0.000179       0.034324       0.011929       0.036339      -0.007642      -0.015048      -0.008079       0.004198      -0.089247      -0.036199       0.012140       0.024059              8.089605       5.190532      -1.769919       2.103178       8.953664      -1.307965      10.124617          -0.000001
          123              C       2.081687       4.974109      19.045854       0.080648      25.887976 0.32824328E+03  0.72513122E+04                                 7.814027                            6.189925       0.169995       2.078394                    0.998368      26.284632      75.191292       0.633402       0.437730      -1.042617       0.029010      -0.026530       0.027396       0.047916       0.012002      -0.022830       0.000885       0.038230      -0.050547      -0.028383      -0.011109       0.039492              8.714860       5.330602      -1.083424       2.249833       9.458953       1.229366      11.355025           0.000006
          124              C       0.790965       4.769101      16.885974      -0.171200      29.042339 0.42224141E+03  0.99349722E+04                                 8.406164                            6.971755      -0.341816       1.891091                    0.997420      29.460100      87.003262       0.603039       0.431673      -1.046150       0.058347      -0.041611      -0.009082       0.072238      -0.014328       0.019390      -0.017673      -0.006086       0.059455      -0.025245      -0.014201       0.039446              9.411486       8.580299      -0.594784       1.723596       6.801454      -0.145612      12.852704           0.000037
          125              C       1.342633       4.447154      15.521359      -0.045778      34.711879 0.48155050E+03  0.11603031E+05                                 9.387469                            7.477896       0.022141       2.007985                    0.998923      28.430480      82.481476       0.583752       0.435460      -1.053397      -0.033048       0.019586       0.072784       0.082300      -0.007191      -0.030742       0.012062      -0.002633       0.072240      -0.030638      -0.014259       0.044898             10.536625       8.001774       2.783114      -2.074487      10.644872       1.527474      12.963229          -0.000143
          126              C       0.973560       3.250932      14.888879       0.107560      31.621621 0.44188132E+03  0.10464495E+05                                 8.979073                            7.268446      -0.134837       1.964400                    0.999443      27.405115      79.906236       0.576879       0.448341      -1.041382      -0.046956      -0.064064       0.043915       0.090761       0.016722      -0.011050      -0.021943       0.003721      -0.028816      -0.026219      -0.007875       0.034094              9.886134       8.001231       2.785933      -2.008737      10.928553       1.971706      10.728618           0.000123
          127              C       1.448444       2.985804      13.590569      -0.057048      35.542603 0.49268953E+03  0.11928331E+05                                 9.497627                            7.538178      -0.095010       1.961980                    0.999051      28.772934      83.419598       0.584937       0.432505      -1.056179      -0.018947      -0.073457      -0.029171       0.081277       0.029012       0.004789       0.024141      -0.032113      -0.031366      -0.032511      -0.015280       0.047791             10.708043       8.033136       2.291251      -2.358652      13.429090       2.404516      10.661903          -0.000148
          128              C       2.314689       3.881900      12.949355       0.089789      32.046726 0.44554790E+03  0.10539015E+05                                 8.914723                            7.190399       0.017408       2.011779                    0.999706      27.236636      78.534816       0.595056       0.435154      -1.052581       0.036150      -0.019262      -0.085632       0.094925      -0.008570      -0.017160       0.011650       0.021822       0.108994      -0.032573      -0.012295       0.044868              9.802941       7.449126       2.891055      -2.122062      11.498755       1.382601      10.460941           0.000124
          129              C       2.723192       5.038297      13.624317      -0.036569      34.714161 0.47872963E+03  0.11530368E+05                                 9.413908                            7.474493      -0.131132       1.956443                    0.998865      28.547390      83.091483       0.581097       0.437627      -1.050974       0.053768       0.050544      -0.036790       0.082457       0.023606      -0.030287      -0.012006      -0.007229      -0.034550      -0.036551      -0.008729       0.045280             10.545956       8.181748       3.486180      -2.536281      12.441611       0.427125      11.014509          -0.000145
          130              C       2.230223       5.336488      14.890864       0.102330      30.693343 0.43271785E+03  0.10174567E+05                                 8.738269                            7.149641       0.018414       2.019824                    0.999444      26.949457      77.812480       0.588031       0.442991      -1.046501       0.018229       0.079768       0.038807       0.090561       0.004909       0.015724       0.021336      -0.033953      -0.044227      -0.031717      -0.004716       0.036433              9.504073       7.472498       2.787336      -2.230820      10.578641       0.926106      10.461080           0.000123
          131              C       0.083824       2.258963      15.579723      -0.531732      28.769913 0.48605174E+03  0.11847003E+05                                 8.078551                            7.202328      -0.289582       1.860989                    0.996629      33.935768     102.034921       0.627893       0.400216      -1.066030       0.045670       0.042301      -0.021729       0.065934       0.024010      -0.025573      -0.027389      -0.038150      -0.006940      -0.037127      -0.017696       0.054822              8.405930       8.816906       1.456167      -0.602712       8.996892       0.194348       7.403992           0.000023
          132              C       2.618339       6.641384      15.559871      -0.525815      28.517289 0.50160041E+03  0.12283518E+05                                 7.974817                            7.284135      -0.252728       1.880500                    0.995684      33.387606      99.583726       0.630539       0.396670      -1.071804      -0.021738      -0.056241      -0.032384       0.068442       0.012057       0.002359       0.025532      -0.037847      -0.038120      -0.026467      -0.014273       0.040740              8.216060       7.508864       1.076050       0.216700       9.522767       1.099312       7.616550           0.000023
          133              C       2.788773       3.614164      11.531933      -0.518457      28.023777 0.48763767E+03  0.11822952E+05                                 7.838290                            7.177693       0.092800       1.983283                    0.998185      32.946373      96.848040       0.637637       0.396190      -1.075271      -0.026336       0.018968       0.072430       0.079369       0.007214      -0.007615       0.000702       0.020200       0.105688      -0.030168      -0.006382       0.036550              8.029868       7.191318       0.012194      -1.101693       7.563646       0.879716       9.334639           0.000024
          134              C       1.010803       1.712468      12.885829      -0.168928      29.769134 0.43474232E+03  0.10326047E+05                                 8.621835                            7.123345      -0.499941       1.839901                    0.996525      29.876139      89.270319       0.589165       0.437691      -1.040309       0.065602       0.004636       0.033640       0.073870      -0.044355       0.004945       0.007061       0.000723      -0.016229      -0.043546      -0.003557       0.047103              9.745200       9.456664      -1.519825      -0.480402      12.757927       1.987582       7.021008           0.000037
          135              C       2.481755      -0.003253      11.782066       0.085406      23.982974 0.32524621E+03  0.71638606E+04                                 7.391672                            6.154303       0.258631       2.111461                    0.997414      26.049521      74.246371       0.636787       0.436693      -1.043932       0.022850      -0.051246       0.014779       0.058023       0.027527       0.002662       0.001980      -0.003528       0.020886      -0.031073       0.006370       0.024703              7.982745       7.486420      -2.038697       0.766317       7.184963       1.964415       9.276852           0.000008
          136              C       3.769453      -0.365658      13.376169       0.138280      23.706330 0.33175845E+03  0.73728263E+04                                 7.425338                            6.273023      -0.102279       1.983390                    0.998697      26.529598      76.944633       0.619628       0.444798      -1.035025      -0.022568      -0.024320      -0.034959       0.048197       0.025155       0.000774      -0.025956      -0.013379      -0.037701      -0.035578      -0.005034       0.040612              7.915483       9.016136      -2.776124       1.627567       7.015211       0.352124       7.715102           0.000000
          137              C       3.749977       5.952864      12.991043      -0.172598      28.937376 0.43284536E+03  0.10279655E+05                                 8.440131                            7.093448      -0.542837       1.826876                    0.996085      29.975180      89.842725       0.591626       0.435926      -1.040357      -0.074739       0.016251      -0.002296       0.076520      -0.006450       0.007883      -0.026384      -0.036696      -0.065814      -0.033977      -0.008145       0.042122              9.312377       8.374862       0.150291      -0.510291      11.408536      -2.594579       8.153734           0.000036
          138              C       3.774458       8.313825      12.121533       0.094541      25.281230 0.32541406E+03  0.71433607E+04                                 7.617280                            6.116559       0.378785       2.156860                    0.998398      25.526960      71.805899       0.647188       0.431131      -1.050966      -0.025090       0.035175      -0.031136       0.053256       0.002914      -0.016679       0.015418       0.012264       0.044032      -0.024838      -0.003734       0.028571              8.495284      10.462270       1.538253       1.234916       9.737708      -1.956753       5.285875           0.000008
          139              C       1.782118       8.417483      11.456496       0.127854      26.305460 0.33028765E+03  0.73179919E+04                                 7.943269                            6.237777       0.012359       2.022026                    0.999095      26.309668      75.717391       0.625760       0.441772      -1.038777       0.035394       0.019071       0.020957       0.045339      -0.011811      -0.015235       0.017911       0.033039       0.100064      -0.039408      -0.005495       0.044903              8.904837      11.464378      -0.662568       2.218505       9.278828      -2.119208       5.971303          -0.000003
          140              C       2.380403      -2.278929      16.046241       0.556778      23.453815 0.27375744E+03  0.58205311E+04                                 7.654902                            5.920868      -0.187959       1.982379                    0.999109      23.512236      67.533510       0.599892       0.480215      -1.011542       0.044299      -0.011119       0.040813       0.061251       0.045403      -0.025605      -0.032529      -0.082114      -0.078314      -0.054646      -0.033770       0.088416              8.733472      10.937651      -1.674420       3.638954       5.773252       0.472123       9.489514           0.000007
          141              C       1.212620      -2.058510      15.135042      -0.028172      35.934917 0.46583468E+03  0.11127143E+05                                 9.566272                            7.259199      -0.082041       1.976019                    0.999250      28.077208      80.996213       0.604474       0.424206      -1.060743      -0.031985       0.006425      -0.029757       0.044156      -0.007529      -0.007246       0.002436      -0.006152       0.022975      -0.013124       0.000285       0.012839             11.051659      13.989711      -2.453148       4.409991       7.138029       0.776890      12.027237          -0.000015
          142              C       0.125742      -1.323518      15.571783      -0.110627      30.521827 0.44388742E+03  0.10572262E+05                                 8.660479                            7.175679      -0.070057       1.948833                    0.999483      30.121507      89.406564       0.591189       0.434995      -1.044480      -0.005023      -0.006462      -0.022111       0.023577       0.015481      -0.010700       0.007072      -0.031653       0.047508      -0.033287       0.013218       0.020068              9.249365      11.690338      -2.713536       1.933358       7.048629       0.469433       9.009127           0.000018
          143              C      -0.909916      -1.025777      14.708228      -0.149060      31.971837 0.47532163E+03  0.11504770E+05                                 8.905783                            7.416056      -0.067435       1.947258                    0.998347      30.656430      91.431594       0.583211       0.433900      -1.046182       0.017847      -0.017484      -0.002250       0.025085      -0.011827      -0.007581       0.008948       0.011689      -0.026700      -0.014854      -0.006909       0.021763              9.500063      10.721258      -2.036745       1.912020       7.314199       1.063643      10.464731          -0.000015
          144              C      -0.875805      -1.474414      13.392845      -0.023412      35.754977 0.48217781E+03  0.11641332E+05                                 9.607544                            7.480804      -0.269192       1.913579                    0.998918      28.504821      83.231934       0.582895       0.435232      -1.051779       0.027809      -0.014888       0.031097       0.044295       0.039019      -0.013335      -0.012490      -0.002745      -0.054430      -0.030081      -0.022727       0.052808             10.842024      12.564909      -3.291571       3.016299       7.990171       0.792702      11.970991           0.000021
          145              C       0.178702      -2.287897      12.960472      -0.057159      37.185276 0.49365797E+03  0.11988650E+05                                 9.807602                            7.528883      -0.210995       1.929672                    0.998629      28.908880      84.655950       0.585728       0.430592      -1.054615       0.003104       0.009243       0.036119       0.037412       0.008430      -0.007425      -0.002004       0.029656      -0.017876      -0.014077      -0.008063       0.022141             11.106558      11.299726      -2.203935       2.521984       8.388142       2.935910      13.631807          -0.000016
          146              C       1.228702      -2.540055      13.831769      -0.138460      33.161274 0.49587583E+03  0.12191792E+05                                 9.304673                            7.707236      -0.409128       1.834609                    0.998123      31.585961      96.534579       0.554569       0.449216      -1.031889      -0.015260       0.015904       0.004625       0.022521       0.000189      -0.022675      -0.004635      -0.018186      -0.090864      -0.041431       0.016358       0.025073             10.116350      10.673721      -1.237596       3.351702       7.368787       1.311456      12.306542           0.000018
          147              C      -1.945104      -1.036356      12.439162       0.597389      21.701690 0.25185547E+03  0.52481647E+04                                 7.210866                            5.669197      -0.173017       1.990404                    0.999083      22.918875      65.323718       0.614224       0.478545      -1.011694      -0.046840       0.003216      -0.034439       0.058227      -0.028339      -0.017576       0.082897      -0.082058       0.049720      -0.063327      -0.051196       0.114523              8.103903      10.832436       0.262053       1.549040       6.242192      -2.091886       7.237081           0.000002
          148              C       0.140342      -2.899598      11.590496       0.572265      22.110796 0.25957959E+03  0.54516621E+04                                 7.303451                            5.752998      -0.175109       1.988610                    0.999337      23.231065      66.534681       0.609956       0.478133      -1.011627      -0.005063      -0.014427      -0.049862       0.052154      -0.021006       0.011653      -0.063055      -0.098697      -0.090697      -0.061781      -0.038470       0.100252              8.089317       8.841974       0.300287      -0.070570       5.660090       2.747565       9.765885           0.000007
          149              C      -3.273959       0.181703      17.330655       0.111524      23.776513 0.30775931E+03  0.66557244E+04                                 7.182736                            5.847821       0.274653       2.098065                    0.999834      25.810240      71.832495       0.679694       0.416685      -1.060999      -0.025057      -0.011430      -0.015424       0.031566      -0.016180       0.000417       0.012834       0.052156       0.020482      -0.037607       0.009805       0.027802              7.682137       8.375731      -1.067499       1.388516       8.865308      -2.620400       5.805373          -0.000001
          150              C       4.429107       0.540048      16.633856       0.079799      25.147456 0.32488318E+03  0.71552841E+04                                 7.638036                            6.143788       0.190080       2.088631                    0.998180      26.085251      74.393318       0.638307       0.435689      -1.044326       0.024674      -0.041547       0.016152       0.050950       0.000144      -0.012660       0.022211       0.012758       0.061064      -0.028337      -0.005902       0.034238              8.326064       9.313445       0.975650       1.397446      10.075670      -2.219450       5.589075           0.000008
          151              C       4.705827       2.849352      15.726627      -0.178503      29.708364 0.44570432E+03  0.10677324E+05                                 8.618923                            7.211039      -0.618304       1.795437                    0.996346      30.559940      92.403806       0.584400       0.437502      -1.038005       0.072358      -0.015942       0.018587       0.076389      -0.008332       0.006055      -0.031277      -0.043099      -0.073657      -0.038323      -0.010827       0.049150              9.523773       8.247434       0.739558      -0.481011      12.372485      -2.019440       7.951399           0.000037
          152              C      -3.823982       3.819726      15.397086      -0.038017      35.283192 0.48079698E+03  0.11584165E+05                                 9.454123                            7.428249      -0.081127       1.971094                    0.999213      28.520456      82.829251       0.590691       0.430370      -1.056149      -0.055489      -0.054732       0.020141       0.080500       0.034495      -0.015175      -0.005302       0.004380      -0.041527      -0.030706      -0.014474       0.045180             10.595440       9.296036       3.493496      -3.243110      11.961315       1.003197      10.528968          -0.000148
          153              C      -3.109204       3.679183      14.209946       0.099765      32.125395 0.44115768E+03  0.10420199E+05                                 8.980060                            7.195730      -0.026418       2.000598                    0.999594      27.157636      78.517149       0.589165       0.440136      -1.048498      -0.014406      -0.074124      -0.052663       0.092062       0.006797       0.015656       0.029672      -0.028586      -0.016288      -0.030926      -0.010629       0.041555              9.931869       8.904827       3.006775      -3.126466      10.728100       1.076309      10.162679           0.000130
          154              C      -2.178914       4.674890      13.848643      -0.049480      34.695548 0.49293806E+03  0.11939582E+05                                 9.336966                            7.524499      -0.050436       1.980046                    0.998997      28.634605      83.121530       0.587104       0.430719      -1.056942       0.039912      -0.007740      -0.069057       0.080136      -0.004552      -0.035029       0.009263      -0.002431       0.070573      -0.034263      -0.012359       0.046621             10.326784       9.174181       2.844348      -3.360545      10.476971       0.910973      11.329200          -0.000157
          155              C      -1.999134       5.807915      14.662568       0.097521      31.572624 0.44435116E+03  0.10496325E+05                                 8.808081                            7.163735      -0.003973       2.002736                    0.999711      27.175740      78.127556       0.598703       0.433096      -1.054564       0.051025       0.067550      -0.029150       0.089534       0.030271      -0.003922      -0.018650      -0.004146      -0.043876      -0.030885      -0.011554       0.042439              9.642906       8.759265       2.412349      -3.180246      10.245630       1.446159       9.923822           0.000131
          156              C      -2.699848       5.907016      15.869560      -0.056133      35.644927 0.49006024E+03  0.11819247E+05                                 9.376343                            7.396538       0.037163       2.004577                    0.999485      28.424337      81.582500       0.606634       0.418638      -1.067482       0.008684       0.068949       0.043037       0.081741       0.021986       0.004023       0.032937      -0.046421       0.017894      -0.037506      -0.014334       0.051841             10.408464       8.872738       1.765652      -3.513320      12.137885       2.137113      10.214770          -0.000154
          157              C      -3.584410       4.889091      16.260641       0.098170      31.845985 0.43255534E+03  0.10144114E+05                                 8.852414                            7.060115       0.044086       2.020851                    0.999693      26.914873      76.972583       0.604394       0.432129      -1.055682      -0.036274      -0.000909       0.083031       0.090613      -0.009319      -0.019955      -0.003037       0.029433       0.083834      -0.032787      -0.005750       0.038536              9.756904       7.786816       2.767481      -2.856615      10.912792       1.392831      10.571105           0.000132
          158              C      -3.342109       2.479137      13.324554      -0.512599      28.177481 0.48521051E+03  0.11756510E+05                                 7.875125                            7.146198      -0.011442       1.960093                    0.996467      32.675922      96.210900       0.640482       0.394686      -1.075647       0.003395       0.046077       0.046383       0.065467       0.004854       0.000340       0.034558      -0.035469      -0.037714      -0.033602      -0.011558       0.045159              8.151230       7.433536       0.579668      -0.120682       9.250937       1.341118       7.769217           0.000022
          159              C      -4.248517       4.941522      17.616522      -0.517418      27.489969 0.46580804E+03  0.11213516E+05                                 7.798054                            7.029597      -0.155512       1.909015                    0.996748      33.206108      98.648599       0.639567       0.397819      -1.069532       0.037973      -0.012390      -0.054434       0.067517      -0.006019      -0.005785      -0.012500       0.030657       0.091042      -0.034410       0.000970       0.033440              8.070252       7.278163       0.435193      -1.778506       7.241679       0.357599       9.690915           0.000020
          160              C      -1.070465       6.920209      14.217887      -0.518105      28.323276 0.49194554E+03  0.11978946E+05                                 7.933078                            7.216829      -0.183243       1.905070                    0.995883      33.043964      98.018979       0.633574       0.397015      -1.072443      -0.038121      -0.045330       0.020358       0.062630       0.044928      -0.005643      -0.010803      -0.009739      -0.024904      -0.041329      -0.010342       0.051671              8.249936       8.653171       1.196757      -0.917673       9.111937      -0.422400       6.984700           0.000023
          161              C      -1.398371       4.536146      12.564229      -0.174483      28.830631 0.43278256E+03  0.10261588E+05                                 8.382021                            7.080656      -0.399602       1.869545                    0.997208      29.854791      88.950121       0.594638       0.434419      -1.042903      -0.070525       0.034896       0.004353       0.078806      -0.007164       0.009640      -0.019500      -0.028483       0.024383      -0.021479      -0.010017       0.031496              9.113190       8.694113      -1.009847       0.064228       7.767299      -1.584672      10.878158           0.000037
          162              C      -1.479310       6.373965      10.841089       0.076328      23.798659 0.32153088E+03  0.70403335E+04                                 7.260505                            6.051340       0.433748       2.168811                    0.998288      25.756562      72.473536       0.654974       0.427082      -1.052944      -0.038823       0.030398      -0.017272       0.052245       0.004357      -0.016222       0.030836      -0.009140      -0.002920      -0.036105       0.001412       0.034693              7.738000       9.034134       1.596683       0.972349       7.114922      -2.265928       7.064943           0.000007
          163              C      -3.418236       6.051658      10.150245       0.135743      23.918403 0.32205354E+03  0.70814455E+04                                 7.391343                            6.126422       0.072957       2.039506                    0.999559      26.093189      74.492075       0.637375       0.437036      -1.042935       0.034272       0.026942       0.005303       0.043916      -0.007582      -0.007455       0.038522       0.024631       0.019015      -0.044657       0.005501       0.039156              7.899479       9.311837       0.294430       2.423476       6.681077      -2.078492       7.705523           0.000001
          164              C      -2.575084       7.139700      16.739071      -0.164178      27.968065 0.41006370E+03  0.95845715E+04                                 8.214778                            6.884029      -0.340062       1.899458                    0.996667      29.146485      85.980923       0.604671       0.433377      -1.044416      -0.055826      -0.008203      -0.050078       0.075443      -0.035586      -0.000992      -0.012708      -0.004730      -0.023520      -0.035112      -0.006022       0.041134              8.888728       9.087647      -1.900843      -0.311414      10.444800       1.324547       7.133737           0.000038
          165              C      -2.393806      -4.378389      17.483515       0.066082      24.723267 0.32305133E+03  0.70903683E+04                                 7.477968                            6.066279       0.384201       2.147175                    0.998368      26.124952      73.882399       0.653288       0.427174      -1.051642      -0.035779       0.027601      -0.018021       0.048649       0.019996       0.003974      -0.000826       0.004615       0.001754      -0.020919       0.000780       0.020139              8.110755       6.863045      -2.555700      -1.133261       6.604591      -0.230286      10.864629           0.000007
          166              C      -2.887224      -3.551654      15.625382       0.139198      23.848496 0.33086359E+03  0.73483834E+04                                 7.468871                            6.285905      -0.144505       1.975094                    0.997732      26.408539      76.583661       0.615808       0.447835      -1.033209      -0.003984      -0.001840       0.037924       0.038177       0.026948       0.013818      -0.008336       0.007422      -0.018533      -0.033032       0.002000       0.031032              7.907784       7.330290      -2.561075       0.236549       7.620960      -1.813971       8.772100           0.000001
          167              C       0.251780       4.535281       0.635259       0.114574      24.766534 0.31685712E+03  0.69043974E+04                                 7.406462                            5.952425       0.193438       2.068940                    0.999838      25.999730      72.696386       0.670329       0.419330      -1.059041      -0.000179      -0.034324      -0.011929       0.036339      -0.007642      -0.015048      -0.008079       0.004198      -0.089247      -0.036199       0.012140       0.024059              8.089605       5.190532      -1.769919       2.103178       8.953665      -1.307965      10.124617          -0.000001
          168              C       0.879819       2.547374       0.805985       0.080648      25.887975 0.32824326E+03  0.72513117E+04                                 7.814027                            6.189925       0.169995       2.078394                    0.998368      26.284631      75.191291       0.633402       0.437730      -1.042617      -0.029010       0.026530      -0.027396       0.047916       0.012002      -0.022830       0.000885       0.038230      -0.050547      -0.028383      -0.011109       0.039492              8.714860       5.330602      -1.083424       2.249833       9.458953       1.229366      11.355025           0.000006
          169              C       2.170541       2.752382       2.965865      -0.171200      29.042344 0.42224151E+03  0.99349751E+04                                 8.406164                            6.971756      -0.341817       1.891091                    0.997420      29.460103      87.003271       0.603039       0.431673      -1.046150      -0.058347       0.041611       0.009082       0.072238      -0.014328       0.019391      -0.017673      -0.006087       0.059455      -0.025245      -0.014201       0.039446              9.411486       8.580299      -0.594784       1.723596       6.801454      -0.145612      12.852706           0.000037
          170              C       1.618873       3.074329       4.330480      -0.045778      34.711882 0.48155055E+03  0.11603033E+05                                 9.387470                            7.477897       0.022141       2.007985                    0.998923      28.430482      82.481483       0.583752       0.435460      -1.053397       0.033048      -0.019586      -0.072784       0.082300      -0.007191      -0.030742       0.012062      -0.002633       0.072240      -0.030638      -0.014259       0.044898             10.536626       8.001775       2.783114      -2.074487      10.644872       1.527474      12.963230          -0.000143
          171              C       1.987946       4.270551       4.962960       0.107560      31.621622 0.44188132E+03  0.10464495E+05                                 8.979073                            7.268446      -0.134837       1.964400                    0.999443      27.405116      79.906241       0.576879       0.448341      -1.041382       0.046956       0.064064      -0.043915       0.090761       0.016722      -0.011050      -0.021943       0.003721      -0.028816      -0.026219      -0.007875       0.034094              9.886134       8.001231       2.785933      -2.008736      10.928553       1.971706      10.728618           0.000123
          172              C       1.513062       4.535679       6.261270      -0.057048      35.542604 0.49268955E+03  0.11928332E+05                                 9.497627                            7.538178      -0.095010       1.961980                    0.999051      28.772935      83.419602       0.584937       0.432505      -1.056179       0.018947       0.073457       0.029171       0.081277       0.029012       0.004789       0.024141      -0.032113      -0.031366      -0.032511      -0.015280       0.047791             10.708043       8.033136       2.291251      -2.358652      13.429091       2.404517      10.661903          -0.000148
          173              C       0.646817       3.639583       6.902484       0.089790      32.046722 0.44554785E+03  0.10539013E+05                                 8.914723                            7.190399       0.017408       2.011779                    0.999706      27.236634      78.534811       0.595056       0.435154      -1.052581      -0.036150       0.019262       0.085632       0.094925      -0.008570      -0.017160       0.011650       0.021822       0.108994      -0.032573      -0.012295       0.044868              9.802940       7.449126       2.891055      -2.122062      11.498754       1.382601      10.460940           0.000124
          174              C       0.238314       2.483186       6.227522      -0.036569      34.714164 0.47872969E+03  0.11530370E+05                                 9.413908                            7.474494      -0.131133       1.956443                    0.998865      28.547392      83.091492       0.581097       0.437627      -1.050974      -0.053768      -0.050544       0.036790       0.082457       0.023606      -0.030287      -0.012006      -0.007229      -0.034550      -0.036551      -0.008729       0.045280             10.545957       8.181749       3.486180      -2.536281      12.441613       0.427125      11.014509          -0.000145
          175              C       0.731283       2.184995       4.960975       0.102330      30.693342 0.43271785E+03  0.10174567E+05                                 8.738269                            7.149640       0.018414       2.019824                    0.999444      26.949457      77.812479       0.588031       0.442991      -1.046501      -0.018229      -0.079768      -0.038807       0.090561       0.004909       0.015724       0.021336      -0.033953      -0.044227      -0.031717      -0.004716       0.036433              9.504073       7.472497       2.787336      -2.230820      10.578641       0.926106      10.461079           0.000123
          176              C       2.877682       5.262520       4.272116      -0.531732      28.769913 0.48605176E+03  0.11847003E+05                                 8.078551                            7.202328      -0.289582       1.860989                    0.996629      33.935770     102.034932       0.627893       0.400216      -1.066030      -0.045670      -0.042302       0.021729       0.065934       0.024010      -0.025573      -0.027389      -0.038150      -0.006941      -0.037127      -0.017696       0.054822              8.405931       8.816907       1.456167      -0.602712       8.996893       0.194348       7.403992           0.000023
          177              C       0.343167       0.880099       4.291968      -0.525815      28.517289 0.50160041E+03  0.12283518E+05                                 7.974817                            7.284135      -0.252728       1.880500                    0.995684      33.387607      99.583732       0.630539       0.396670      -1.071804       0.021738       0.056241       0.032384       0.068442       0.012057       0.002359       0.025532      -0.037847      -0.038121      -0.026467      -0.014273       0.040740              8.216060       7.508864       1.076050       0.216700       9.522768       1.099312       7.616550           0.000023
          178              C       0.172733       3.907319       8.319906      -0.518457      28.023774 0.48763762E+03  0.11822951E+05                                 7.838289                            7.177692       0.092801       1.983283                    0.998185      32.946369      96.848021       0.637637       0.396190      -1.075271       0.026336      -0.018968      -0.072430       0.079369       0.007214      -0.007615       0.000702       0.020200       0.105687      -0.030168      -0.006382       0.036550              8.029867       7.191317       0.012195      -1.101693       7.563645       0.879716       9.334637           0.000024
          179              C       1.950703       5.809015       6.966010      -0.168928      29.769140 0.43474243E+03  0.10326050E+05                                 8.621836                            7.123346      -0.499941       1.839901                    0.996525      29.876144      89.270339       0.589165       0.437691      -1.040309      -0.065602      -0.004636      -0.033640       0.073870      -0.044355       0.004945       0.007061       0.000723      -0.016229      -0.043546      -0.003557       0.047103              9.745200       9.456665      -1.519826      -0.480402      12.757928       1.987582       7.021008           0.000038
          180              C       0.479751       7.524736       8.069773       0.085406      23.982972 0.32524618E+03  0.71638598E+04                                 7.391671                            6.154302       0.258631       2.111461                    0.997414      26.049519      74.246365       0.636787       0.436693      -1.043932      -0.022850       0.051246      -0.014779       0.058023       0.027527       0.002662       0.001980      -0.003529       0.020886      -0.031073       0.006370       0.024703              7.982745       7.486420      -2.038697       0.766317       7.184963       1.964415       9.276852           0.000008
          181              C      -0.807947       7.887141       6.475670       0.138280      23.706332 0.33175849E+03  0.73728274E+04                                 7.425338                            6.273023      -0.102280       1.983390                    0.998697      26.529600      76.944643       0.619628       0.444798      -1.035025       0.022568       0.024320       0.034959       0.048197       0.025155       0.000774      -0.025956      -0.013379      -0.037701      -0.035578      -0.005034       0.040612              7.915483       9.016137      -2.776125       1.627567       7.015211       0.352124       7.715102           0.000001
          182              C      -0.788471       1.568619       6.860796      -0.172598      28.937373 0.43284528E+03  0.10279653E+05                                 8.440130                            7.093447      -0.542837       1.826876                    0.996085      29.975176      89.842709       0.591626       0.435927      -1.040357       0.074739      -0.016251       0.002296       0.076520      -0.006450       0.007883      -0.026384      -0.036696      -0.065814      -0.033977      -0.008145       0.042122              9.312377       8.374862       0.150291      -0.510291      11.408535      -2.594579       8.153733           0.000037
          183              C      -0.812952      -0.792342       7.730306       0.094541      25.281230 0.32541407E+03  0.71433610E+04                                 7.617280                            6.116559       0.378786       2.156860                    0.998398      25.526960      71.805895       0.647188       0.431131      -1.050966       0.025090      -0.035175       0.031136       0.053257       0.002914      -0.016679       0.015418       0.012264       0.044032      -0.024838      -0.003734       0.028571              8.495284      10.462269       1.538253       1.234916       9.737708      -1.956753       5.285875           0.000008
          184              C       1.179388      -0.896000       8.395343       0.127854      26.305462 0.33028767E+03  0.73179925E+04                                 7.943270                            6.237777       0.012359       2.022026                    0.999095      26.309670      75.717401       0.625760       0.441772      -1.038776      -0.035394      -0.019071      -0.020957       0.045339      -0.011811      -0.015235       0.017911       0.033039       0.100063      -0.039408      -0.005495       0.044903              8.904837      11.464379      -0.662568       2.218506       9.278829      -2.119209       5.971304          -0.000003
          185              N       7.434963       7.920339       2.647243      -0.311465      36.906746 0.56419412E+03  0.13902791E+05                                 9.259893                            7.688637       0.147993       2.054886                    0.998795      28.980638      80.391004       0.632603       0.392918      -1.099529      -0.035364      -0.115097       0.047590       0.129471      -0.030818       0.029141       0.015828       0.136896       0.003484      -0.081573      -0.000987       0.082560             10.208769       9.297092       0.585866       1.161086      13.637054      -3.750112       7.692161           0.000000
          186              N       7.439849       5.915958       3.465536       0.199407      24.495226 0.28550852E+03  0.59155324E+04                                 7.049349                            5.390094       0.155301       2.171924                    0.999645      21.145612      53.244266       0.774687       0.381597      -1.111033      -0.039679      -0.036160       0.007823       0.054251      -0.012161       0.030771      -0.056728      -0.026491      -0.162443      -0.086093       0.009459       0.076635              8.165370       6.191634      -0.314924       0.759563      12.764842      -3.881744       5.539635          -0.000021
          187              N       6.191206       6.108523       3.005568      -0.273150      29.573198 0.45824055E+03  0.10628241E+05                                 7.712135                            6.730646       1.117406       2.364575                    0.999060      27.541126      72.072787       0.712339       0.370724      -1.125229       0.177993       0.144481       0.007336       0.229369      -0.152825       0.050825      -0.039595       0.044173       0.064245      -0.165184      -0.006142       0.171326              8.123429       8.014976      -0.276251       0.666172      10.517931      -2.781681       5.837380           0.000005
          188              N       4.942981       2.184919       8.366359       0.191813      23.075788 0.27817327E+03  0.57085077E+04                                 6.652293                            5.257845       0.379758       2.245366                    0.999249      20.905673      51.862149       0.800880       0.372676      -1.121081       0.041819       0.030086      -0.031402       0.060333       0.007492       0.052053      -0.062121       0.016792      -0.004643      -0.086185       0.009536       0.076649              7.405954       6.282303      -0.288108       1.893600       6.887829      -3.843536       9.047730          -0.000020
          189              N       6.208434       2.423410       8.814217      -0.283869      31.189839 0.51881789E+03  0.12408665E+05                                 8.011104                            7.208113       0.954727       2.313897                    0.999659      27.897824      74.059352       0.681925       0.375543      -1.121959      -0.143832      -0.158618       0.051697       0.220273      -0.092261       0.103572       0.011718       0.149886       0.089920      -0.153661      -0.012377       0.166038              8.294384       8.730139       0.443413       1.455025       7.568653      -2.491120       8.584361           0.000004
          190              N       5.312600       0.661169       9.866563      -0.310679      34.837129 0.57255495E+03  0.14168463E+05                                 8.867482                            7.747275       0.086146       2.031074                    0.999095      29.187130      81.278283       0.629634       0.393108      -1.098801       0.028454       0.096117      -0.096629       0.139230       0.003883       0.044289       0.049028       0.111096      -0.088095      -0.089263      -0.001594       0.090857              9.421866       9.268090       0.915584       1.185946      10.209498      -3.258602       8.788011          -0.000003
          191              N       6.668080      -0.523884       3.288656       0.196738      23.292885 0.28178829E+03  0.58118509E+04                                 6.747444                            5.321805       0.258446       2.203370                    0.999541      21.082080      52.740929       0.787931       0.376900      -1.115915      -0.034639       0.010196       0.045950       0.058440      -0.078874      -0.004425      -0.027204       0.029853       0.029858      -0.090918       0.012622       0.078296              7.565388       8.632924      -4.494466      -0.837605       8.010838       0.150016       6.052402          -0.000019
          192              N       6.970540      -1.037359       4.502397      -0.262535      30.443065 0.52432005E+03  0.12610481E+05                                 7.968289                            7.334918       0.791158       2.269342                    0.998899      27.889303      74.961771       0.661829       0.384791      -1.111875       0.076312      -0.049452      -0.191857       0.212316      -0.039496       0.112355      -0.099003      -0.017868      -0.146239      -0.153341      -0.013950       0.167291              8.150184       8.344147      -2.637913      -0.347378       8.294902      -0.978367       7.811502           0.000004
          193              N       6.230545      11.073820       2.936286      -0.297999      35.012643 0.55659487E+03  0.13692825E+05                                 8.930501                            7.661907       0.064492       2.036441                    0.997603      28.849090      80.413834       0.629487       0.395518      -1.095816      -0.076740       0.068259       0.058663       0.118278       0.008802       0.042983      -0.056880       0.001725       0.141668      -0.074213      -0.014883       0.089096              9.509159       9.612954      -3.738825      -1.517595       8.828307       0.142009      10.086217          -0.000003
          194              N       7.278601       9.545419      -0.000596      -0.299890      37.700829 0.55891479E+03  0.13750089E+05                                 9.410817                            7.661690       0.070902       2.033463                    0.998562      28.885729      80.247157       0.632137       0.393854      -1.098098      -0.041853      -0.023570      -0.107416       0.117666      -0.032861      -0.016493      -0.017557      -0.076938      -0.187662      -0.072105      -0.010590       0.082694             10.788397       6.454956      -0.818481       3.185092       9.494804       0.457997      16.415430          -0.000002
          195              N       1.658871       4.297258      17.983781       0.188330      24.469533 0.27924412E+03  0.57334517E+04                                 6.968167                            5.269200       0.292733       2.215666                    0.999549      20.968741      51.956897       0.800087       0.372852      -1.121445      -0.020031      -0.041813      -0.034137       0.057575      -0.036348       0.068063      -0.006479      -0.056406       0.055087      -0.089812       0.013374       0.076438              8.313165       6.143492      -1.076886       4.363160       5.968986      -0.539650      12.827019          -0.000020
          196              N       2.060786       3.002654      18.073114      -0.259325      29.732725 0.46354077E+03  0.10788582E+05                                 7.791552                            6.817530       0.931897       2.314185                    0.999681      27.330285      71.785577       0.699894       0.376008      -1.120584       0.026886       0.166569       0.127671       0.211584      -0.085972       0.023493      -0.116239       0.012005      -0.102018      -0.139746      -0.017942       0.157687              8.297143       6.069627      -1.171818       2.548565       7.534262      -0.302697      11.287541           0.000004
          197              N       2.107448       0.751700      12.788753       0.192941      24.046416 0.29147964E+03  0.60723866E+04                                 6.932261                            5.432800       0.091020       2.150235                    0.999577      21.239281      53.678753       0.774256       0.379726      -1.112068      -0.012661       0.018293       0.059334       0.063367      -0.077085       0.022997       0.021322       0.027610       0.001110      -0.089302       0.010957       0.078344              8.003314       8.357232      -4.497972      -0.608518       9.501280       2.048967       6.151431          -0.000020
          198              N       2.929433       0.517524      13.855790      -0.277985      31.180059 0.53600305E+03  0.12954513E+05                                 8.086206                            7.395854       0.863303       2.293183                    0.998682      27.973887      75.217539       0.662234       0.382684      -1.114105      -0.014062      -0.092667      -0.186053       0.208328      -0.048841       0.070608      -0.089571       0.095444      -0.217819      -0.141065      -0.011324       0.152389              8.396266       8.824598      -2.644591       1.116198       8.585832       1.026476       7.778367           0.000005
          199              N       3.529075      -0.739555      12.084608      -0.304289      35.572216 0.58026748E+03  0.14433945E+05                                 9.069962                            7.854510      -0.033290       2.001574                    0.997569      29.197593      82.009468       0.617601       0.398695      -1.092920      -0.071445       0.069421       0.082470       0.129325       0.007011       0.071098      -0.045003       0.069173       0.087780      -0.086138      -0.015264       0.101402              9.830221      10.655518      -3.450824      -0.796184       9.143621       2.031119       9.691524          -0.000002
          200              N       3.167616       7.150264      12.379210       0.188127      24.604503 0.28488399E+03  0.58854518E+04                                 7.000151                            5.340866       0.320115       2.226781                    0.999567      21.056035      52.534998       0.789601       0.375480      -1.118168      -0.038799      -0.045943       0.002401       0.060182      -0.017964       0.036905      -0.057167      -0.017559      -0.175219      -0.091352       0.009215       0.082137              8.175117       6.884776      -0.890742       1.268359      11.974233      -3.843002       5.666343          -0.000021
          201              N       1.884639       7.191165      11.936911      -0.310860      33.403051 0.52022077E+03  0.12446064E+05                                 8.360320                            7.170346       1.207946       2.382008                    0.998885      28.360646      75.209642       0.690777       0.370616      -1.126082       0.164311       0.169834       0.013357       0.236686      -0.146541       0.053747      -0.032025       0.117063       0.044732      -0.165331      -0.009423       0.174755              9.063240      10.041758      -0.374813       1.659156      10.646457      -2.736090       6.501504           0.000006
          202              N       2.912188       9.140734      11.540867      -0.275130      36.162892 0.54219042E+03  0.13243614E+05                                 9.176413                            7.576862       0.062833       2.045399                    0.997725      28.294313      78.437540       0.631529       0.397062      -1.095386      -0.016307      -0.116545       0.037146       0.123404      -0.013475       0.024848       0.017767       0.149738      -0.022338      -0.078229      -0.007487       0.085716             10.336374      10.730239       1.082613       1.231144      13.459881      -2.962536       6.819003           0.000000
          203              N      -4.473457      -0.398856      17.204596      -0.311465      36.906745 0.56419412E+03  0.13902790E+05                                 9.259892                            7.688637       0.147993       2.054886                    0.998795      28.980638      80.391000       0.632603       0.392918      -1.099529       0.035364       0.115097      -0.047590       0.129471      -0.030818       0.029141       0.015828       0.136896       0.003484      -0.081573      -0.000987       0.082560             10.208768       9.297091       0.585866       1.161086      13.637053      -3.750111       7.692161           0.000000
          204              N      -4.478343       1.605525      16.386303       0.199407      24.495222 0.28550846E+03  0.59155311E+04                                 7.049349                            5.390093       0.155301       2.171924                    0.999645      21.145610      53.244262       0.774687       0.381597      -1.111033       0.039679       0.036160      -0.007823       0.054251      -0.012161       0.030771      -0.056728      -0.026491      -0.162443      -0.086093       0.009459       0.076635              8.165370       6.191634      -0.314924       0.759563      12.764841      -3.881743       5.539635          -0.000021
          205              N      -3.229700       1.412960      16.846271      -0.273150      29.573195 0.45824050E+03  0.10628240E+05                                 7.712135                            6.730646       1.117406       2.364576                    0.999060      27.541123      72.072780       0.712339       0.370724      -1.125229      -0.177993      -0.144481      -0.007336       0.229369      -0.152825       0.050825      -0.039595       0.044173       0.064245      -0.165184      -0.006142       0.171326              8.123429       8.014975      -0.276251       0.666172      10.517931      -2.781681       5.837380           0.000005
          206              N      -1.981475       5.336564      11.485480       0.191813      23.075782 0.27817319E+03  0.57085058E+04                                 6.652292                            5.257844       0.379759       2.245366                    0.999249      20.905670      51.862138       0.800880       0.372676      -1.121081      -0.041819      -0.030086       0.031402       0.060333       0.007492       0.052052      -0.062121       0.016792      -0.004643      -0.086185       0.009536       0.076649              7.405952       6.282302      -0.288107       1.893599       6.887827      -3.843534       9.047727          -0.000020
          207              N      -3.246928       5.098073      11.037622      -0.283869      31.189844 0.51881798E+03  0.12408668E+05                                 8.011105                            7.208114       0.954727       2.313897                    0.999659      27.897826      74.059360       0.681925       0.375543      -1.121959       0.143832       0.158618      -0.051697       0.220273      -0.092261       0.103572       0.011718       0.149886       0.089920      -0.153661      -0.012376       0.166038              8.294385       8.730140       0.443413       1.455025       7.568654      -2.491121       8.584362           0.000004
          208              N      -2.351094       6.860314       9.985276      -0.310679      34.837128 0.57255495E+03  0.14168463E+05                                 8.867482                            7.747275       0.086146       2.031074                    0.999095      29.187130      81.278280       0.629634       0.393108      -1.098801      -0.028454      -0.096117       0.096629       0.139230       0.003883       0.044289       0.049028       0.111096      -0.088095      -0.089263      -0.001593       0.090857              9.421866       9.268090       0.915584       1.185946      10.209497      -3.258601       8.788010          -0.000003
          209              N      -3.706574       8.045367      16.563183       0.196738      23.292887 0.28178831E+03  0.58118516E+04                                 6.747445                            5.321805       0.258445       2.203370                    0.999541      21.082081      52.740934       0.787931       0.376900      -1.115915       0.034639      -0.010197      -0.045950       0.058440      -0.078874      -0.004425      -0.027204       0.029853       0.029858      -0.090918       0.012622       0.078296              7.565389       8.632925      -4.494467      -0.837605       8.010838       0.150016       6.052402          -0.000019
          210              N      -4.009034       8.558842      15.349442      -0.262535      30.443070 0.52432016E+03  0.12610484E+05                                 7.968290                            7.334919       0.791158       2.269342                    0.998899      27.889306      74.961782       0.661829       0.384791      -1.111875      -0.076312       0.049452       0.191857       0.212316      -0.039496       0.112355      -0.099003      -0.017869      -0.146240      -0.153341      -0.013950       0.167291              8.150185       8.344148      -2.637913      -0.347378       8.294903      -0.978367       7.811503           0.000004
          211              N      -3.269039      -3.552337      16.915553      -0.297999      35.012640 0.55659481E+03  0.13692823E+05                                 8.930501                            7.661906       0.064493       2.036441                    0.997603      28.849088      80.413827       0.629487       0.395518      -1.095816       0.076740      -0.068259      -0.058663       0.118278       0.008802       0.042983      -0.056880       0.001725       0.141668      -0.074213      -0.014883       0.089096              9.509159       9.612953      -3.738825      -1.517595       8.828307       0.142009      10.086216          -0.000003
          212              N       0.200354       3.339649       0.000596      -0.299890      37.700824 0.55891471E+03  0.13750087E+05                                 9.410816                            7.661689       0.070902       2.033463                    0.998562      28.885727      80.247146       0.632137       0.393854      -1.098098       0.041853       0.023570       0.107416       0.117666      -0.032861      -0.016493      -0.017557      -0.076938      -0.187662      -0.072104      -0.010590       0.082694             10.788395       6.454956      -0.818481       3.185091       9.494803       0.457997      16.415427          -0.000002
          213              N       1.302635       3.224225       1.868058       0.188330      24.469533 0.27924412E+03  0.57334517E+04                                 6.968167                            5.269200       0.292733       2.215666                    0.999549      20.968741      51.956898       0.800087       0.372852      -1.121445       0.020031       0.041813       0.034137       0.057575      -0.036348       0.068063      -0.006479      -0.056406       0.055087      -0.089812       0.013374       0.076438              8.313165       6.143492      -1.076886       4.363160       5.968986      -0.539650      12.827019          -0.000020
          214              N       0.900720       4.518829       1.778725      -0.259325      29.732722 0.46354071E+03  0.10788581E+05                                 7.791551                            6.817530       0.931898       2.314186                    0.999681      27.330283      71.785571       0.699894       0.376008      -1.120584      -0.026886      -0.166569      -0.127671       0.211584      -0.085972       0.023493      -0.116239       0.012006      -0.102018      -0.139746      -0.017942       0.157687              8.297143       6.069626      -1.171818       2.548565       7.534262      -0.302697      11.287540           0.000005
          215              N       0.854058       6.769783       7.063086       0.192941      24.046415 0.29147961E+03  0.60723858E+04                                 6.932261                            5.432800       0.091020       2.150235                    0.999577      21.239280      53.678750       0.774256       0.379726      -1.112068       0.012661      -0.018293      -0.059333       0.063367      -0.077085       0.022997       0.021322       0.027610       0.001110      -0.089302       0.010957       0.078344              8.003314       8.357232      -4.497972      -0.608518       9.501280       2.048967       6.151431          -0.000020
          216              N       0.032073       7.003959       5.996049      -0.277985      31.180063 0.53600314E+03  0.12954516E+05                                 8.086207                            7.395855       0.863302       2.293183                    0.998682      27.973889      75.217547       0.662234       0.382684      -1.114105       0.014062       0.092667       0.186052       0.208328      -0.048841       0.070608      -0.089571       0.095444      -0.217819      -0.141065      -0.011324       0.152389              8.396267       8.824599      -2.644592       1.116198       8.585833       1.026476       7.778368           0.000004
          217              N      -0.567569       8.261038       7.767231      -0.304289      35.572218 0.58026752E+03  0.14433946E+05                                 9.069962                            7.854511      -0.033290       2.001574                    0.997569      29.197594      82.009471       0.617601       0.398695      -1.092920       0.071445      -0.069421      -0.082470       0.129325       0.007011       0.071098      -0.045002       0.069173       0.087781      -0.086138      -0.015264       0.101402              9.830222      10.655518      -3.450824      -0.796184       9.143622       2.031119       9.691525          -0.000002
          218              N      -0.206110       0.371219       7.472629       0.188128      24.604501 0.28488397E+03  0.58854512E+04                                 7.000151                            5.340866       0.320115       2.226781                    0.999567      21.056034      52.534994       0.789601       0.375480      -1.118168       0.038799       0.045943      -0.002401       0.060182      -0.017964       0.036905      -0.057167      -0.017559      -0.175219      -0.091352       0.009215       0.082137              8.175117       6.884775      -0.890742       1.268359      11.974232      -3.843002       5.666343          -0.000021
          219              N       1.076867       0.330318       7.914928      -0.310860      33.403058 0.52022091E+03  0.12446068E+05                                 8.360322                            7.170347       1.207945       2.382008                    0.998885      28.360649      75.209655       0.690777       0.370616      -1.126082      -0.164311      -0.169834      -0.013357       0.236686      -0.146541       0.053747      -0.032025       0.117063       0.044732      -0.165331      -0.009423       0.174755              9.063242      10.041760      -0.374813       1.659156      10.646460      -2.736090       6.501505           0.000006
          220              N       0.049318      -1.619251       8.310972      -0.275130      36.162894 0.54219045E+03  0.13243615E+05                                 9.176413                            7.576862       0.062834       2.045399                    0.997725      28.294314      78.437542       0.631529       0.397062      -1.095386       0.016307       0.116545      -0.037146       0.123404      -0.013475       0.024848       0.017767       0.149738      -0.022338      -0.078229      -0.007487       0.085716             10.336374      10.730239       1.082613       1.231143      13.459881      -2.962536       6.819003           0.000000
          221             Cl      -0.365067      12.177197       1.034281      -0.623681     151.226797 0.46903445E+04  0.18581267E+06                                19.037972                           18.440867       1.849160       2.187970                    0.999615      77.576799     228.224058       0.568652       0.271887      -1.273302       0.040966       0.001002      -0.011680       0.042611       0.023416      -0.008329      -0.055489      -0.174784      -0.006939      -0.089333      -0.028496       0.117829             19.242393      14.164871       1.396464      -0.641474      21.213422      -1.302857      22.348885          -0.000004
          222             Cl       3.326573      -4.655714      18.817558      -0.623681     151.226821 0.46903455E+04  0.18581272E+06                                19.037974                           18.440869       1.849160       2.187970                    0.999615      77.576805     228.224082       0.568652       0.271887      -1.273302      -0.040966      -0.001002       0.011680       0.042610       0.023416      -0.008329      -0.055489      -0.174783      -0.006940      -0.089332      -0.028496       0.117829             19.242395      14.164873       1.396464      -0.641474      21.213425      -1.302857      22.348888          -0.000004
          223              O       0.626285       9.304888       2.630369      -0.585367      32.323533 0.53842959E+03  0.12971305E+05                                 8.011351                            7.172346       0.390202       2.155781                    0.997723      28.464152      75.334350       0.709621       0.358282      -1.137548      -0.020712       0.024379       0.020317       0.037896       0.031041       0.023239       0.010206      -0.048172       0.129231      -0.063461       0.008085       0.055376              8.423884       7.372754       0.236786       2.065191       6.368729       1.376774      11.530169          -0.000006
          224              O      -0.422505      10.422652       4.211369      -0.564648      34.112857 0.56150913E+03  0.13600905E+05                                 8.225934                            7.278376       0.713059       2.279900                    0.997094      27.542531      71.893246       0.714746       0.353788      -1.146940       0.017115      -0.015481      -0.024476       0.033641      -0.015812      -0.022084      -0.018635       0.027549      -0.129107      -0.056527       0.011915       0.044612              8.765863      11.483057      -3.061286       0.686454       8.073902       0.328443       6.740631          -0.000006
          225              O       3.927125      -2.252725       8.881514      -0.563720      36.652014 0.58126494E+03  0.14186308E+05                                 8.626832                            7.422407       0.610709       2.259512                    0.993362      27.308778      71.300612       0.706097       0.355424      -1.146859       0.009897      -0.009601      -0.002407       0.013998      -0.031152      -0.049647      -0.036883       0.011989      -0.043749      -0.080609       0.029455       0.051154              9.350156      11.972686      -1.103558      -2.745389       6.918257       1.403904       9.159524          -0.000006
          226              O       6.115178      -2.167560       8.737985      -0.559090      36.143875 0.61493436E+03  0.15267028E+05                                 8.641834                            7.706111       0.283364       2.145403                    0.993830      27.861071      74.097825       0.681251       0.362137      -1.138050      -0.009544      -0.020559       0.009043       0.024403       0.017341       0.042865      -0.011313       0.017293      -0.057913      -0.053933       0.006021       0.047912              9.254966      11.961367       1.648690       1.821725       7.185390       1.761355       8.618141          -0.000007
          227              O       4.563179       7.804626       8.335787      -0.599259      33.291656 0.56005711E+03  0.13541506E+05                                 8.027707                            7.246741       0.920922       2.335588                    0.997327      27.945569      72.609166       0.720422       0.351629      -1.150007       0.024332       0.030867       0.008257       0.040162      -0.010244      -0.034545      -0.006410      -0.141011       0.097316      -0.096899       0.040864       0.056035              8.380876       6.917208       0.354988       0.076023       8.946209      -3.304905       9.279212          -0.000001
          228              O       6.070175       8.924354       7.162544      -0.571565      38.097114 0.58974924E+03  0.14479838E+05                                 8.917050                            7.498053       0.479293       2.209229                    0.995640      27.658514      72.992357       0.697829       0.357488      -1.142493      -0.013238      -0.013101       0.024949       0.031134       0.024764      -0.010574       0.046534       0.059772      -0.065867      -0.072480       0.021914       0.050565              9.959267      16.122909       1.770743       0.654851       7.005795      -0.273881       6.749097          -0.000005
          229              O       2.335221      -1.783405      17.221470      -0.585367      32.323526 0.53842944E+03  0.12971300E+05                                 8.011350                            7.172346       0.390202       2.155781                    0.997723      28.464147      75.334335       0.709621       0.358282      -1.137547       0.020712      -0.024378      -0.020317       0.037896       0.031041       0.023238       0.010206      -0.048172       0.129233      -0.063461       0.008085       0.055376              8.423883       7.372753       0.236786       2.065191       6.368728       1.376774      11.530168          -0.000006
          230              O       3.384011      -2.901169      15.640470      -0.564648      34.112842 0.56150884E+03  0.13600896E+05                                 8.225932                            7.278374       0.713059       2.279900                    0.997094      27.542524      71.893223       0.714746       0.353788      -1.146940      -0.017115       0.015481       0.024476       0.033641      -0.015812      -0.022084      -0.018635       0.027549      -0.129106      -0.056527       0.011915       0.044612              8.765861      11.483054      -3.061285       0.686454       8.073900       0.328443       6.740629          -0.000006
          231              O      -0.965619       9.774208      10.970325      -0.563720      36.652015 0.58126495E+03  0.14186309E+05                                 8.626833                            7.422407       0.610708       2.259512                    0.993362      27.308777      71.300613       0.706097       0.355424      -1.146859      -0.009897       0.009601       0.002407       0.013998      -0.031152      -0.049647      -0.036883       0.011989      -0.043749      -0.080610       0.029455       0.051154              9.350156      11.972687      -1.103557      -2.745389       6.918257       1.403904       9.159525          -0.000006
          232              O      -3.153672       9.689043      11.113854      -0.559090      36.143885 0.61493456E+03  0.15267035E+05                                 8.641836                            7.706112       0.283364       2.145403                    0.993830      27.861075      74.097840       0.681251       0.362137      -1.138050       0.009544       0.020559      -0.009043       0.024403       0.017341       0.042865      -0.011313       0.017293      -0.057912      -0.053933       0.006021       0.047912              9.254968      11.961370       1.648691       1.821725       7.185391       1.761356       8.618142          -0.000006
          233              O      -1.601673      -0.283143      11.516052      -0.599259      33.291645 0.56005687E+03  0.13541498E+05                                 8.027704                            7.246739       0.920924       2.335589                    0.997327      27.945567      72.609151       0.720422       0.351629      -1.150007      -0.024332      -0.030867      -0.008257       0.040162      -0.010244      -0.034545      -0.006410      -0.141011       0.097317      -0.096899       0.040864       0.056035              8.380873       6.917206       0.354988       0.076022       8.946206      -3.304904       9.279209          -0.000001
          234              O      -3.108669      -1.402871      12.689295      -0.571565      38.097111 0.58974918E+03  0.14479836E+05                                 8.917049                            7.498053       0.479293       2.209229                    0.995640      27.658513      72.992352       0.697829       0.357488      -1.142493       0.013238       0.013101      -0.024949       0.031134       0.024765      -0.010574       0.046534       0.059772      -0.065867      -0.072480       0.021914       0.050566              9.959266      16.122907       1.770743       0.654851       7.005795      -0.273881       6.749096          -0.000005

******************************************************
Auxiliary information for the entire system
The total spin magnetic moment of the unit cell is   -0.000000
The total net atomic charge of the unit cell is   0.000008
Accuracy of reproducing the electrostatic potential in the unit cell:
  The inner radius (bohr) =    5.0000
  The outer radius (bohr) =   12.0000
  Valid grid points have density less than (e/(bohr^3)) =    0.0001
  The number of valid grid points were=         9391
  The rms potential error without charges in kcal/mol is=      4.70915
  The rms potential error with partial charges in kcal/mol is=      1.35728
  The RRMSE value at monopole order=      0.28822
  The rms potential error with partial charges and cloud penetration in kcal/mol is=      1.35100
  The RRMSE value at monopole order with cloud penetration is=      0.28689
  The rms potential error with partial charges and atomic dipoles in kcal/mol is=      0.27158
  The RRMSE value at dipole order=      0.05767
  The rms potential error with partial charges, atomic dipoles and cloud penetration in kcal/mol is=      0.27501
  The RRMSE value at dipole order with cloud penetration=      0.05840

******************************************************
The electron densities and ab initio electrostatic potential were computed in VASP using the PBE functional and
projector augmented wave method. See the main text of the journal article for a description of computational details.
The atomic charges, dipoles, and quadrupoles were computed with the DDEC6 method as described in
(a) T. A. Manz and N. Gabaldon Limas, RSC Adv. 6 (2016) 47771-47801 DOI: 10.1039/c6ra04656h
(b) N. Gabaldon Limas and T. A. Manz, RSC Adv. 8 (2018) 2678-2707 DOI: 10.1039/c7ra11829e.
For each atom in the material, the electron cloud parameters were fit to the spherically averaged atom-in-material
electron density using radial positions for which this density was between 10^-4 and 10^-2 electrons per cubic bohr.
The polarizabilities, dispersion coefficients, and quantum Drude oscillator (QDO) parameters were fit using the MCLF method.
The magnetic structure of the system was optimized in VASP from the default ferromagnetic initial guess using spin polarization.
The atomic spin moments (ASMs) were computed on this optimized magnetic structure using the DDEC6 partition as inputs
to the method of T. A. Manz and D. S. Sholl, J. Chem. Theory Comput. 7 (2011) 4146-4164 DOI: 10.1021/ct200539n.
The RMSE and RRMSE were computed using a uniform grid with Ewald summation.
