# Supplementary material for: A collection of forcefield precursors for metal–organic frameworks
Source: RSC Adv. 2019 Nov 13;9(63):36492–507. doi: 10.1039/c9ra07327b (PMC9075174; doi:10.1039/c9ra07327b)
Supplement: RA-009-C9RA07327B-s4534 [file RA-009-C9RA07327B-s4534.xyz]

   15
jmolscript: load "" {1 1 1} spacegroup "x,y,z" unitcell [{      8.548000     0.000000     0.000000 }, {      0.000000     8.695000     0.000000 }, {     -4.273954     0.000000    10.546066 }]
Cd     0.000000     0.000000     0.000000     0.814953
Cd     0.000015     4.347500     3.475983     0.393254
Cd     4.274031     4.347500     7.013134     0.987515
C      0.000010     6.136931     2.265295    -0.008866
C      4.274039     7.191634     8.981030    -0.056475
C      0.000010     2.558069     2.265295    -0.008866
C      4.274039     1.503365     8.981030    -0.056475
C      1.760909     4.347500     4.743620     0.022451
C     -1.760867     4.347500     4.743620     0.020009
N      0.000007     7.047297     1.577691    -0.340329
N      4.274036     6.308222     8.263897    -0.345509
N      0.000007     1.647702     1.577691    -0.340330
N      4.274036     2.386777     8.263897    -0.345508
N      2.596906     4.347500     5.521920    -0.369023
N      5.951142     4.347500     5.521920    -0.366802

The following XYZ coordinates are in angstroms. Other properties are in atomic units.
The sperically averaged electron density of each atom fit to a function of the form exp(a - br)
eigen_1, eigen_2 and eigen_3 are the three eigenvalues of traceless quadrupole moment tensor
  atom number  atomic symbol              X              Y              Z     net charge C6 coefficient C8 coefficient C10 coefficient fluctuating dipole atomic polarizability isotropic forcefield polarizability              a              b squared Pearson coefficient          <r^3>          <r^4>         wp_QDO          m_QDO          q_QDO       dipole_x       dipole_y       dipole_z         dipole            Qxy            Qxz            Qyz     Q(x^2-y^2)  Q(3z^2 - R^2)        eigen_1        eigen_2        eigen_3 static polarizability      alpha(xx)      alpha(xy)      alpha(xz)      alpha(yy)      alpha(yz)      alpha(zz) atomic spin moment
            1             Cd       0.000000       0.000000       0.000000       0.814953     203.107350 0.35754949E+04  0.12988151E+06                                25.579625                           18.251250       1.373055       2.115864                    0.997999      79.539357     210.679442       0.482630       0.349366      -1.218712      -0.000171       0.000000       0.170305       0.170305      -0.000000      -0.001109       0.000000       0.786449      -0.757893      -0.266909      -0.252633       0.519542             32.857368      14.533302      -0.000000       0.000022      45.514970      -0.000006      38.523833           0.000006
            2             Cd       0.000015       4.347500       3.475983       0.393254     271.789780 0.60408475E+04  0.25037817E+06                                30.554467                           23.635964       1.304202       2.009098                    0.997769      95.073417     269.697126       0.426116       0.346801      -1.219984      -0.000377       0.000000      -0.000676       0.000774      -0.000000       0.000540      -0.000000      -0.004553       0.137234      -0.025153      -0.020596       0.045749             36.373697      35.329886       0.000000      -0.000478      36.109503      -0.000006      37.681703           0.000000
            3             Cd       4.274031       4.347500       7.013134       0.987515     176.260097 0.36773012E+04  0.13399464E+06                                23.434254                           18.661943       1.214583       2.092420                    0.999138      75.610646     198.033917       0.473295       0.355153      -1.218480       0.000305      -0.000000       0.014521       0.014524       0.000000      -0.000146       0.000000       0.066705      -0.026851      -0.028877      -0.008951       0.037828             27.634958      25.348711      -0.000000      -0.002035      26.621840       0.000007      30.934322          -0.000000
            4              C       0.000010       6.136931       2.265295      -0.008866      41.505284 0.51429128E+03  0.12513909E+05                                10.285267                            7.670903       0.386989       2.068330                    0.999774      30.059625      85.753254       0.586688       0.429057      -1.064359       0.000009       0.032949      -0.017916       0.037505      -0.000513       0.000003       0.115838       0.142734      -0.036434      -0.157567       0.077403       0.080164             12.180696       6.650936      -0.000010      -0.000001      17.057703      -7.821898      12.833448          -0.000001
            5              C       4.274039       7.191634       8.981030      -0.056475      41.560697 0.51809476E+03  0.12596233E+05                                10.218831                            7.632858       0.452030       2.080849                    0.999856      30.378459      85.880070       0.597418       0.421693      -1.071815       0.000113      -0.057127      -0.073828       0.093349      -0.000591      -0.000448      -0.169091       0.140592      -0.001028      -0.207889       0.070469       0.137420             12.097572       6.360750      -0.000031      -0.000015      16.467674       7.448617      13.464294           0.000003
            6              C       0.000010       2.558069       2.265295      -0.008866      41.505264 0.51429104E+03  0.12513901E+05                                10.285261                            7.670899       0.386991       2.068331                    0.999774      30.059609      85.753171       0.586688       0.429057      -1.064359       0.000009      -0.032949      -0.017916       0.037505       0.000513       0.000003      -0.115838       0.142735      -0.036434      -0.157568       0.077404       0.080164             12.180689       6.650933       0.000010      -0.000001      17.057697       7.821892      12.833436          -0.000001
            7              C       4.274039       1.503365       8.981030      -0.056475      41.560725 0.51809515E+03  0.12596245E+05                                10.218836                            7.632861       0.452029       2.080848                    0.999856      30.378470      85.880116       0.597418       0.421693      -1.071815       0.000113       0.057127      -0.073828       0.093349       0.000591      -0.000448       0.169091       0.140592      -0.001028      -0.207889       0.070469       0.137420             12.097578       6.360752       0.000031      -0.000015      16.467681      -7.448622      13.464302           0.000003
            8              C       1.760909       4.347500       4.743620       0.022451      40.186060 0.49491436E+03  0.11921265E+05                                10.058486                            7.520094       0.374312       2.070473                    0.999715      29.496845      83.583855       0.593425       0.428497      -1.065250       0.043031      -0.000000       0.032148       0.053714      -0.000000      -0.121475       0.000000      -0.116546      -0.146771      -0.163077       0.080343       0.082735             11.909463      16.220140      -0.000000       7.811739       6.532123      -0.000000      12.976127          -0.000001
            9              C      -1.760867       4.347500       4.743620       0.020009      40.187204 0.49493837E+03  0.11921396E+05                                10.055959                            7.518280       0.369895       2.069566                    0.999689      29.503412      83.587339       0.593763       0.428269      -1.065444      -0.040796      -0.000000       0.030203       0.050759       0.000000       0.121809       0.000000      -0.115642      -0.145845      -0.163107       0.080978       0.082128             11.906362      16.215428       0.000000      -7.809374       6.530696      -0.000000      12.972963          -0.000001
           10              N       0.000007       7.047297       1.577691      -0.340329      45.471189 0.57302766E+03  0.14175429E+05                                10.588696                            7.852104       0.092046       2.011774                    0.999104      30.308181      84.237293       0.613646       0.403485      -1.092256       0.000488       0.004531       0.006499       0.007938       0.000096       0.000257       0.077275       0.087352       0.006421      -0.102055       0.042602       0.059454             12.633021       6.613912      -0.000013       0.000007      17.508034      -8.001359      13.777116           0.000004
           11              N       4.274036       6.308222       8.263897      -0.345509      43.453398 0.56492822E+03  0.13915698E+05                                10.228710                            7.765718       0.265037       2.062879                    0.999235      30.390084      84.093259       0.621145       0.400314      -1.095178      -0.000367       0.028419       0.008005       0.029527       0.000059       0.000095      -0.105329       0.112095      -0.035372      -0.138033       0.061943       0.076090             12.015212       6.635620      -0.000113      -0.000077      16.378155       7.599702      13.031863          -0.000002
           12              N       0.000007       1.647702       1.577691      -0.340330      45.471185 0.57302766E+03  0.14175428E+05                                10.588693                            7.852102       0.092048       2.011774                    0.999104      30.308173      84.237243       0.613646       0.403485      -1.092257       0.000488      -0.004531       0.006499       0.007938      -0.000096       0.000257      -0.077274       0.087353       0.006421      -0.102055       0.042602       0.059453             12.633017       6.613910       0.000013       0.000007      17.508033       8.001356      13.777109           0.000004
           13              N       4.274036       2.386777       8.263897      -0.345508      43.453376 0.56492794E+03  0.13915689E+05                                10.228707                            7.765716       0.265038       2.062879                    0.999235      30.390077      84.093232       0.621145       0.400314      -1.095178      -0.000367      -0.028419       0.008005       0.029527      -0.000059       0.000095       0.105329       0.112095      -0.035372      -0.138033       0.061943       0.076090             12.015208       6.635618       0.000113      -0.000077      16.378149      -7.599698      13.031856          -0.000001
           14              N       2.596906       4.347500       5.521920      -0.369023      45.649538 0.58316029E+03  0.14482590E+05                                10.557357                            7.891493       0.175198       2.034475                    0.998949      30.637724      85.188088       0.615866       0.400462      -1.094830       0.003535      -0.000000      -0.011791       0.012310      -0.000000      -0.096310       0.000000      -0.094311      -0.092082      -0.127563       0.062503       0.065060             12.521023      16.935782       0.000000       8.244967       6.789355       0.000000      13.837931           0.000002
           15              N       5.951142       4.347500       5.521920      -0.366802      45.673845 0.58349096E+03  0.14493852E+05                                10.564674                            7.896510       0.179753       2.035522                    0.998998      30.637716      85.216170       0.615303       0.400744      -1.094562      -0.000815      -0.000000      -0.014216       0.014239       0.000000       0.095941       0.000000      -0.096794      -0.091559      -0.127778       0.063657       0.064121             12.530176      16.948439      -0.000000      -8.252093       6.793590       0.000000      13.848500           0.000002

******************************************************
Auxiliary information for the entire system
The total spin magnetic moment of the unit cell is   0.000018
The total net atomic charge of the unit cell is   -0.000001
Accuracy of reproducing the electrostatic potential in the unit cell:
  The inner radius (bohr) =    5.0000
  The outer radius (bohr) =   12.0000
  Valid grid points have density less than (e/(bohr^3)) =    0.0001
  The number of valid grid points were=       113846
  The rms potential error without charges in kcal/mol is=      4.17709
  The rms potential error with partial charges in kcal/mol is=      0.58541
  The RRMSE value at monopole order=      0.14015
  The rms potential error with partial charges and cloud penetration in kcal/mol is=      0.58077
  The RRMSE value at monopole order with cloud penetration is=      0.13904
  The rms potential error with partial charges and atomic dipoles in kcal/mol is=      0.31208
  The RRMSE value at dipole order=      0.07471
  The rms potential error with partial charges, atomic dipoles and cloud penetration in kcal/mol is=      0.30810
  The RRMSE value at dipole order with cloud penetration=      0.07376

******************************************************
The electron densities and ab initio electrostatic potential were computed in VASP using the PBE functional and
projector augmented wave method. See the main text of the journal article for a description of computational details.
The atomic charges, dipoles, and quadrupoles were computed with the DDEC6 method as described in
(a) T. A. Manz and N. Gabaldon Limas, RSC Adv. 6 (2016) 47771-47801 DOI: 10.1039/c6ra04656h
(b) N. Gabaldon Limas and T. A. Manz, RSC Adv. 8 (2018) 2678-2707 DOI: 10.1039/c7ra11829e.
For each atom in the material, the electron cloud parameters were fit to the spherically averaged atom-in-material
electron density using radial positions for which this density was between 10^-4 and 10^-2 electrons per cubic bohr.
The polarizabilities, dispersion coefficients, and quantum Drude oscillator (QDO) parameters were fit using the MCLF method.
The magnetic structure of the system was optimized in VASP from the default ferromagnetic initial guess using spin polarization.
The atomic spin moments (ASMs) were computed on this optimized magnetic structure using the DDEC6 partition as inputs
to the method of T. A. Manz and D. S. Sholl, J. Chem. Theory Comput. 7 (2011) 4146-4164 DOI: 10.1021/ct200539n.
The RMSE and RRMSE were computed using a uniform grid with Ewald summation.
