# Supplementary material for: A collection of forcefield precursors for metal–organic frameworks
Source: RSC Adv. 2019 Nov 13;9(63):36492–507. doi: 10.1039/c9ra07327b (PMC9075174; doi:10.1039/c9ra07327b)
Supplement: RA-009-C9RA07327B-s4535 [file RA-009-C9RA07327B-s4535.xyz]

  146
jmolscript: load "" {1 1 1} spacegroup "x,y,z" unitcell [{      7.571800     0.000000     0.000000 }, {      0.000000    10.846800     0.000000 }, {      0.000000     0.000000    23.771000 }]
Al     3.785900     0.000000    13.312235     1.510602
Al     3.785900     0.000000    22.344265     1.510602
Al     3.785900     0.000000    10.458765     1.510605
Al     3.785900     0.000000     1.426735     1.510606
Ag     0.000000     5.423400    17.828250     0.495828
Ag     0.000000     5.423400     5.942750     0.495829
H      0.328616     9.097211    14.799825     0.186825
H     -0.014386     7.919249    13.772917     0.164637
H      0.230940     9.406345    13.233316     0.191381
H      2.515352     7.059097    15.439265     0.177231
H      3.527702     7.251086    16.663471     0.165995
H      2.292741     8.252245    16.480434     0.180758
H      2.313942     8.062426    11.124828     0.126017
H      7.243184     1.749589    14.799825     0.186825
H      0.014386     2.927551    13.772917     0.164636
H      7.340860     1.440455    13.233316     0.191380
H      5.056448     3.787703    15.439265     0.177231
H      4.044098     3.595714    16.663471     0.165994
H      5.279059     2.594555    16.480434     0.180757
H      5.257858     2.784374    11.124828     0.126016
H      7.243184     9.097211    20.856675     0.186826
H      0.014386     7.919249    21.883583     0.164634
H      7.340860     9.406345    22.423184     0.191381
H      5.056448     7.059097    20.217235     0.177231
H      4.044098     7.251086    18.993029     0.165995
H      5.279059     8.252245    19.176066     0.180758
H      5.257858     8.062426     0.760672     0.126015
H      0.328616     1.749589    20.856675     0.186826
H     -0.014386     2.927551    21.883583     0.164634
H      0.230940     1.440455    22.423184     0.191381
H      2.515352     3.787703    20.217235     0.177231
H      3.527702     3.595714    18.993029     0.165994
H      2.292741     2.594555    19.176066     0.180758
H      2.313942     2.784374     0.760672     0.126015
H      7.243184     1.749589     8.971175     0.186825
H      0.014386     2.927551     9.998083     0.164635
H      7.340860     1.440455    10.537684     0.191380
H      5.056448     3.787703     8.331735     0.177231
H      4.044098     3.595714     7.107529     0.165995
H      5.279059     2.594555     7.290566     0.180758
H      5.257858     2.784374    12.646172     0.126014
H      0.328616     9.097211     8.971175     0.186825
H     -0.014386     7.919249     9.998083     0.164635
H      0.230940     9.406345    10.537684     0.191380
H      2.515352     7.059097     8.331735     0.177231
H      3.527702     7.251086     7.107529     0.165995
H      2.292741     8.252245     7.290566     0.180758
H      2.313942     8.062426    12.646172     0.126015
H      0.328616     1.749589     2.914325     0.186826
H     -0.014386     2.927551     1.887417     0.164632
H      0.230940     1.440455     1.347816     0.191380
H      2.515352     3.787703     3.553764     0.177230
H      3.527702     3.595714     4.777971     0.165995
H      2.292741     2.594555     4.594934     0.180758
H      2.313942     2.784374    23.010328     0.126013
H      7.243184     9.097211     2.914325     0.186826
H      0.014386     7.919249     1.887417     0.164632
H      7.340860     9.406345     1.347816     0.191380
H      5.056448     7.059097     3.553764     0.177230
H      4.044098     7.251086     4.777971     0.165996
H      5.279059     8.252245     4.594934     0.180759
H      5.257858     8.062426    23.010328     0.126013
H      3.714725     7.707736    11.885500     0.127262
H      3.857075     3.139064    11.885500     0.127260
H      3.857075     7.707736     0.000000     0.127256
H      3.714725     3.139064     0.000000     0.127256
C      7.434750     8.872682    13.967840    -0.572784
C      5.987022     9.165546    14.115220     0.492322
C      5.177597     8.407355    14.997124    -0.353500
C      3.822245     8.618867    15.161144     0.466770
C      2.964360     7.716414    16.009768    -0.569854
C      5.775012     7.375824    15.760173     0.325978
C      0.137050     1.974118    13.967840    -0.572786
C      1.584778     1.681254    14.115220     0.492340
C      2.394203     2.439445    14.997124    -0.353503
C      3.749555     2.227933    15.161144     0.466788
C      4.607440     3.130386    16.009768    -0.569855
C      1.796788     3.470976    15.760173     0.325972
C      0.137050     8.872682    21.688660    -0.572784
C      1.584778     9.165546    21.541280     0.492334
C      2.394203     8.407355    20.659376    -0.353501
C      3.749555     8.618867    20.495356     0.466782
C      4.607440     7.716414    19.646732    -0.569854
C      1.796788     7.375824    19.896327     0.325974
C      7.434750     1.974118    21.688660    -0.572783
C      5.987022     1.681254    21.541280     0.492328
C      5.177597     2.439445    20.659376    -0.353497
C      3.822245     2.227933    20.495356     0.466776
C      2.964360     3.130386    19.646732    -0.569852
C      5.775012     3.470976    19.896327     0.325975
C      0.137050     1.974118     9.803160    -0.572785
C      1.584778     1.681254     9.655780     0.492327
C      2.394203     2.439445     8.773876    -0.353505
C      3.749555     2.227933     8.609856     0.466775
C      4.607440     3.130386     7.761231    -0.569855
C      1.796788     3.470976     8.010827     0.325977
C      7.434750     8.872682     9.803160    -0.572785
C      5.987022     9.165546     9.655780     0.492326
C      5.177597     8.407355     8.773876    -0.353506
C      3.822245     8.618867     8.609856     0.466775
C      2.964360     7.716414     7.761231    -0.569856
C      5.775012     7.375824     8.010827     0.325978
C      7.434750     1.974118     2.082340    -0.572784
C      5.987022     1.681254     2.229720     0.492334
C      5.177597     2.439445     3.111624    -0.353505
C      3.822245     2.227933     3.275644     0.466783
C      2.964360     3.130386     4.124268    -0.569855
C      5.775012     3.470976     3.874673     0.325976
C      0.137050     8.872682     2.082340    -0.572783
C      1.584778     9.165546     2.229720     0.492322
C      2.394203     8.407355     3.111624    -0.353504
C      3.749555     8.618867     3.275644     0.466770
C      4.607440     7.716414     4.124268    -0.569854
C      1.796788     7.375824     3.874673     0.325979
C      2.899999     8.254415    11.885500    -0.154586
C      4.671801     2.592385    11.885500    -0.154586
C      4.671801     8.254415     0.000000    -0.154585
C      2.899999     2.592385     0.000000    -0.154585
N      6.288380     6.579669    16.406744    -0.431386
N      1.283420     4.267131    16.406744    -0.431384
N      1.283420     6.579669    19.249756    -0.431382
N      6.288380     4.267131    19.249756    -0.431384
N      1.283420     4.267131     7.364256    -0.431384
N      6.288380     6.579669     7.364256    -0.431385
N      6.288380     4.267131     4.521244    -0.431383
N      1.283420     6.579669     4.521244    -0.431382
O      5.532714    10.114641    13.449156    -0.507773
O      3.209686     9.591825    14.599435    -0.555152
O      2.039086     0.732159    13.449156    -0.507769
O      4.362114     1.254975    14.599435    -0.555149
O      2.039086    10.114641    22.207344    -0.507767
O      4.362114     9.591825    21.057065    -0.555147
O      5.532714     0.732159    22.207344    -0.507772
O      3.209686     1.254975    21.057065    -0.555152
O      2.039086     0.732159    10.321844    -0.507769
O      4.362114     1.254975     9.171565    -0.555149
O      5.532714    10.114641    10.321844    -0.507768
O      3.209686     9.591825     9.171565    -0.555149
O      5.532714     0.732159     1.563656    -0.507769
O      3.209686     1.254975     2.713935    -0.555149
O      2.039086    10.114641     1.563656    -0.507770
O      4.362114     9.591825     2.713935    -0.555149
O      3.313420     9.784898    11.885500    -0.706145
O      4.258380     1.061902    11.885500    -0.706145
O      4.258380     9.784898     0.000000    -0.706146
O      3.313420     1.061902     0.000000    -0.706146

The following XYZ coordinates are in angstroms. Other properties are in atomic units.
The sperically averaged electron density of each atom fit to a function of the form exp(a - br)
eigen_1, eigen_2 and eigen_3 are the three eigenvalues of traceless quadrupole moment tensor
  atom number  atomic symbol              X              Y              Z     net charge C6 coefficient C8 coefficient C10 coefficient fluctuating dipole atomic polarizability isotropic forcefield polarizability              a              b squared Pearson coefficient          <r^3>          <r^4>         wp_QDO          m_QDO          q_QDO       dipole_x       dipole_y       dipole_z         dipole            Qxy            Qxz            Qyz     Q(x^2-y^2)  Q(3z^2 - R^2)        eigen_1        eigen_2        eigen_3 static polarizability      alpha(xx)      alpha(xy)      alpha(xz)      alpha(yy)      alpha(yz)      alpha(zz) atomic spin moment
            1             Al       3.785900       0.000000      13.312235       1.510602      38.801728 0.56165339E+03  0.14474622E+05                                12.861480                           10.151799      -0.385420       1.777671                    0.999864      33.414894     110.142830       0.345397       0.688096      -0.912881       0.000000      -0.000000      -0.007980       0.007980       0.031963       0.000001      -0.000000       0.061975      -0.035602      -0.038584      -0.011867       0.050452             15.373714      12.680002      -2.802899       0.000004      15.772244      -0.000012      17.668897           0.003528
            2             Al       3.785900       0.000000      22.344265       1.510602      38.801707 0.56165296E+03  0.14474609E+05                                12.861476                           10.151796      -0.385420       1.777671                    0.999864      33.414903     110.142869       0.345397       0.688096      -0.912881       0.000000       0.000000       0.007980       0.007980      -0.031962       0.000000       0.000000       0.061973      -0.035604      -0.038583      -0.011868       0.050451             15.373710      12.680003       2.802899      -0.000000      15.772234      -0.000005      17.668892           0.003512
            3             Al       3.785900       0.000000      10.458765       1.510605      38.801637 0.56165100E+03  0.14474547E+05                                12.861464                           10.151779      -0.385414       1.777672                    0.999864      33.414932     110.142956       0.345397       0.688096      -0.912881       0.000000      -0.000000       0.007980       0.007980       0.031961      -0.000000       0.000000       0.061972      -0.035601      -0.038582      -0.011867       0.050449             15.373703      12.680002      -2.802910       0.000002      15.772246      -0.000004      17.668861           0.003534
            4             Al       3.785900       0.000000       1.426735       1.510606      38.801554 0.56164949E+03  0.14474500E+05                                12.861452                           10.151770      -0.385416       1.777672                    0.999864      33.414890     110.142816       0.345397       0.688097      -0.912881      -0.000000      -0.000000      -0.007980       0.007980      -0.031961      -0.000001      -0.000001       0.061971      -0.035603      -0.038581      -0.011868       0.050449             15.373688      12.679996       2.802908      -0.000004      15.772227      -0.000008      17.668842           0.003523
            5             Ag       0.000000       5.423400      17.828250       0.495828     234.218648 0.46471845E+04  0.17844842E+06                                29.284514                           22.201279       1.598245       2.165550                    0.999444      82.195582     216.635319       0.401038       0.397738      -1.191718      -0.000000       0.000000       0.000000       0.000000       0.000000      -0.000000      -0.000000       0.048124       0.067156      -0.035255       0.012870       0.022385             35.903213      33.634421      -0.000018      -0.000001      35.196017      -0.000015      38.879201          -0.003526
            6             Ag       0.000000       5.423400       5.942750       0.495829     234.218462 0.46471766E+04  0.17844803E+06                                29.284494                           22.201256       1.598252       2.165552                    0.999444      82.195537     216.635107       0.401039       0.397738      -1.191719      -0.000000       0.000000      -0.000001       0.000001      -0.000001      -0.000000      -0.000000       0.048125       0.067155      -0.035255       0.012870       0.022385             35.903206      33.634424      -0.000014      -0.000002      35.196049      -0.000006      38.879144          -0.003491
            7              H       0.328616       9.097211      14.799825       0.186825       1.012296 0.77403091E+01  0.75515773E+02                                 1.700469                            1.653438      -0.949322       2.457811                    0.998894       3.251719       9.134747       0.474000       1.324490      -0.701449       0.006615       0.009678       0.012273       0.016972      -0.000253       0.002749       0.005835      -0.004389       0.016990      -0.006469      -0.003022       0.009492              1.711717       1.824671       0.085191       0.390744       1.397546       0.078330       1.912933           0.003008
            8              H      -0.014386       7.919249      13.772917       0.164637       1.104222 0.86553379E+01  0.85874946E+02                                 1.720531                            1.683856      -0.941856       2.431909                    0.999623       3.298071       9.009971       0.502535       1.228448      -0.722766      -0.002349      -0.010897      -0.004330       0.011959       0.001322       0.000944       0.004635      -0.010072      -0.010426      -0.005348      -0.003415       0.008764              1.717977       1.560121      -0.132033      -0.075971       2.141637       0.097466       1.452172           0.002200
            9              H       0.230940       9.406345      13.233316       0.191381       0.818843 0.58024075E+01  0.53612908E+02                                 1.569490                            1.502667      -1.169019       2.368554                    0.996155       3.352734       9.710129       0.454252       1.459312      -0.672670       0.003580       0.014045      -0.012942       0.019431       0.000355      -0.003352      -0.003218       0.003479       0.008268      -0.004801      -0.001226       0.006027              1.598875       1.566557       0.177823      -0.274020       1.495949      -0.303794       1.734120          -0.000212
           10              H       2.515352       7.059097      15.439265       0.177231       1.026766 0.78871120E+01  0.77501802E+02                                 1.726458                            1.675155      -1.026915       2.411342                    0.998410       3.379368       9.604749       0.467185       1.334207      -0.698439      -0.005602      -0.008415      -0.009345       0.013767       0.000003       0.002818       0.005386      -0.005887       0.009453      -0.006028      -0.002067       0.008094              1.737071       1.648716       0.298254       0.246566       1.870711       0.257573       1.691785           0.003718
           11              H       3.527702       7.251086      16.663471       0.165995       0.965095 0.70584067E+01  0.67975837E+02                                 1.694552                            1.611032      -1.160148       2.340305                    0.997849       3.533405      10.192318       0.461238       1.378901      -0.687454       0.010165      -0.005221       0.009976       0.015170      -0.001078       0.003120      -0.002594      -0.005256      -0.000906      -0.004754      -0.000388       0.005142              1.735694       1.678060      -0.222726       0.331354       1.574046      -0.331716       1.954977           0.000253
           12              H       2.292741       8.252245      16.480434       0.180758       1.076588 0.82896444E+01  0.81937145E+02                                 1.746444                            1.691287      -0.984907       2.437142                    0.998943       3.263022       9.103864       0.478885       1.293987      -0.708443      -0.007231       0.013328       0.006733       0.016591      -0.002950      -0.002790       0.005190      -0.007379      -0.005708      -0.005449      -0.003398       0.008847              1.756615       1.908242      -0.300264      -0.299987       1.607919       0.150398       1.753684           0.001575
           13              H       2.313942       8.062426      11.124828       0.126017       1.060190 0.78180229E+01  0.76124584E+02                                 1.710453                            1.625172      -0.868146       2.467623                    0.998740       3.418279       9.454560       0.496530       1.266872      -0.712461      -0.022510      -0.000343      -0.019614       0.029858       0.003229       0.009008      -0.000874      -0.016635      -0.005917      -0.014459       0.004465       0.009994              1.741924       1.767327       0.082782       0.442196       1.364861       0.120896       2.093584           0.000228
           14              H       7.243184       1.749589      14.799825       0.186825       1.012292 0.77402690E+01  0.75515280E+02                                 1.700465                            1.653434      -0.949321       2.457813                    0.998894       3.251709       9.134711       0.474000       1.324491      -0.701449      -0.006615      -0.009678       0.012273       0.016972      -0.000253      -0.002749      -0.005835      -0.004389       0.016990      -0.006469      -0.003023       0.009492              1.711712       1.824665       0.085191      -0.390742       1.397543      -0.078329       1.912928           0.003008
           15              H       0.014386       2.927551      13.772917       0.164636       1.104215 0.86552717E+01  0.85874113E+02                                 1.720524                            1.683849      -0.941847       2.431914                    0.999623       3.298058       9.009922       0.502536       1.228448      -0.722766       0.002349       0.010897      -0.004330       0.011959       0.001321      -0.000944      -0.004635      -0.010071      -0.010426      -0.005349      -0.003415       0.008764              1.717970       1.560114      -0.132032       0.075970       2.141629      -0.097466       1.452167           0.002201
           16              H       7.340860       1.440455      13.233316       0.191380       0.818845 0.58024265E+01  0.53613116E+02                                 1.569492                            1.502668      -1.169018       2.368554                    0.996155       3.352737       9.710134       0.454252       1.459310      -0.672670      -0.003580      -0.014045      -0.012942       0.019431       0.000355       0.003352       0.003218       0.003478       0.008268      -0.004801      -0.001227       0.006027              1.598877       1.566558       0.177823       0.274020       1.495951       0.303795       1.734122          -0.000211
           17              H       5.056448       3.787703      15.439265       0.177231       1.026760 0.78870567E+01  0.77501126E+02                                 1.726453                            1.675150      -1.026912       2.411344                    0.998410       3.379355       9.604705       0.467186       1.334208      -0.698438       0.005602       0.008415      -0.009345       0.013767       0.000003      -0.002818      -0.005386      -0.005887       0.009453      -0.006027      -0.002067       0.008094              1.737065       1.648711       0.298253      -0.246565       1.870705      -0.257572       1.691780           0.003718
           18              H       4.044098       3.595714      16.663471       0.165994       0.965095 0.70583982E+01  0.67975711E+02                                 1.694549                            1.611030      -1.160142       2.340307                    0.997849       3.533399      10.192286       0.461239       1.378898      -0.687455      -0.010165       0.005221       0.009976       0.015169      -0.001078      -0.003120       0.002594      -0.005257      -0.000906      -0.004754      -0.000388       0.005142              1.735691       1.678057      -0.222726      -0.331353       1.574043       0.331715       1.954974           0.000253
           19              H       5.279059       2.594555      16.480434       0.180757       1.076586 0.82896224E+01  0.81936859E+02                                 1.746441                            1.691284      -0.984905       2.437142                    0.998944       3.263016       9.103838       0.478886       1.293986      -0.708443       0.007231      -0.013328       0.006733       0.016591      -0.002950       0.002790      -0.005191      -0.007378      -0.005708      -0.005449      -0.003398       0.008847              1.756612       1.908239      -0.300263       0.299986       1.607916      -0.150398       1.753680           0.001576
           20              H       5.257858       2.784374      11.124828       0.126016       1.060190 0.78180240E+01  0.76124592E+02                                 1.710453                            1.625172      -0.868146       2.467623                    0.998740       3.418278       9.454555       0.496530       1.266872      -0.712461       0.022510       0.000343      -0.019614       0.029858       0.003229      -0.009008       0.000874      -0.016635      -0.005917      -0.014459       0.004464       0.009995              1.741924       1.767327       0.082782      -0.442196       1.364862      -0.120897       2.093584           0.000228
           21              H       7.243184       9.097211      20.856675       0.186826       1.012298 0.77403281E+01  0.75515996E+02                                 1.700470                            1.653439      -0.949323       2.457811                    0.998894       3.251721       9.134751       0.474000       1.324489      -0.701450      -0.006615       0.009678      -0.012273       0.016972       0.000253       0.002749      -0.005835      -0.004389       0.016990      -0.006469      -0.003023       0.009492              1.711718       1.824672      -0.085192       0.390744       1.397547      -0.078330       1.912934           0.003005
           22              H       0.014386       7.919249      21.883583       0.164634       1.104215 0.86552750E+01  0.85874239E+02                                 1.720532                            1.683857      -0.941856       2.431912                    0.999623       3.298058       9.009956       0.502531       1.228459      -0.722764       0.002348      -0.010898       0.004330       0.011960      -0.001322       0.000944      -0.004635      -0.010071      -0.010426      -0.005348      -0.003415       0.008764              1.717978       1.560122       0.132033      -0.075971       2.141639      -0.097467       1.452173           0.002186
           23              H       7.340860       9.406345      22.423184       0.191381       0.818841 0.58023932E+01  0.53612753E+02                                 1.569490                            1.502666      -1.169020       2.368554                    0.996155       3.352731       9.710124       0.454251       1.459315      -0.672670      -0.003580       0.014044       0.012942       0.019431      -0.000355      -0.003352       0.003218       0.003479       0.008268      -0.004801      -0.001226       0.006027              1.598875       1.566556      -0.177823      -0.274020       1.495949       0.303794       1.734120          -0.000216
           24              H       5.056448       7.059097      20.217235       0.177231       1.026754 0.78869951E+01  0.77500368E+02                                 1.726447                            1.675144      -1.026906       2.411348                    0.998410       3.379342       9.604658       0.467186       1.334209      -0.698438       0.005602      -0.008415       0.009345       0.013767      -0.000003       0.002818      -0.005386      -0.005887       0.009453      -0.006028      -0.002067       0.008094              1.737059       1.648705      -0.298251       0.246564       1.870698      -0.257570       1.691774           0.003709
           25              H       4.044098       7.251086      18.993029       0.165995       0.965093 0.70583828E+01  0.67975547E+02                                 1.694549                            1.611029      -1.160148       2.340306                    0.997849       3.533398      10.192292       0.461239       1.378901      -0.687454      -0.010165      -0.005221      -0.009976       0.015170       0.001078       0.003120       0.002594      -0.005257      -0.000906      -0.004754      -0.000388       0.005142              1.735691       1.678057       0.222726       0.331353       1.574043       0.331715       1.954974           0.000252
           26              H       5.279059       8.252245      19.176066       0.180758       1.076585 0.82896165E+01  0.81936804E+02                                 1.746442                            1.691285      -0.984905       2.437143                    0.998943       3.263015       9.103842       0.478885       1.293988      -0.708443       0.007231       0.013328      -0.006733       0.016591       0.002950      -0.002790      -0.005191      -0.007379      -0.005707      -0.005449      -0.003398       0.008847              1.756613       1.908240       0.300263      -0.299986       1.607916      -0.150397       1.753681           0.001573
           27              H       5.257858       8.062426       0.760672       0.126015       1.060189 0.78180147E+01  0.76124515E+02                                 1.710456                            1.625174      -0.868140       2.467626                    0.998740       3.418278       9.454570       0.496528       1.266877      -0.712460       0.022510      -0.000344       0.019614       0.029858      -0.003229       0.009009       0.000874      -0.016635      -0.005917      -0.014459       0.004465       0.009994              1.741927       1.767331      -0.082782       0.442198       1.364863      -0.120897       2.093588           0.000219
           28              H       0.328616       1.749589      20.856675       0.186826       1.012299 0.77403423E+01  0.75516167E+02                                 1.700472                            1.653440      -0.949323       2.457810                    0.998894       3.251723       9.134758       0.474000       1.324488      -0.701450       0.006615      -0.009678      -0.012273       0.016972       0.000253      -0.002749       0.005835      -0.004389       0.016990      -0.006469      -0.003023       0.009492              1.711719       1.824673      -0.085192      -0.390745       1.397548       0.078330       1.912936           0.003005
           29              H      -0.014386       2.927551      21.883583       0.164634       1.104215 0.86552796E+01  0.85874277E+02                                 1.720531                            1.683856      -0.941852       2.431914                    0.999623       3.298059       9.009952       0.502532       1.228457      -0.722764      -0.002349       0.010898       0.004330       0.011960      -0.001321      -0.000944       0.004635      -0.010071      -0.010426      -0.005348      -0.003415       0.008763              1.717977       1.560121       0.132033       0.075971       2.141639       0.097467       1.452172           0.002186
           30              H       0.230940       1.440455      22.423184       0.191381       0.818845 0.58024262E+01  0.53613122E+02                                 1.569493                            1.502669      -1.169018       2.368554                    0.996155       3.352738       9.710143       0.454252       1.459312      -0.672670       0.003580      -0.014044       0.012942       0.019431      -0.000355       0.003352      -0.003218       0.003478       0.008268      -0.004801      -0.001227       0.006027              1.598878       1.566559      -0.177823       0.274021       1.495952      -0.303795       1.734124          -0.000216
           31              H       2.515352       3.787703      20.217235       0.177231       1.026756 0.78870101E+01  0.77500546E+02                                 1.726448                            1.675145      -1.026906       2.411348                    0.998410       3.379344       9.604663       0.467186       1.334208      -0.698438      -0.005602       0.008415       0.009345       0.013767      -0.000003      -0.002818       0.005386      -0.005887       0.009453      -0.006028      -0.002067       0.008095              1.737060       1.648706      -0.298251      -0.246564       1.870699       0.257571       1.691775           0.003709
           32              H       3.527702       3.595714      18.993029       0.165994       0.965096 0.70584068E+01  0.67975817E+02                                 1.694551                            1.611031      -1.160145       2.340306                    0.997849       3.533401      10.192294       0.461239       1.378898      -0.687455       0.010165       0.005221      -0.009976       0.015169       0.001078      -0.003120      -0.002594      -0.005257      -0.000906      -0.004754      -0.000388       0.005142              1.735693       1.678058       0.222726      -0.331354       1.574045      -0.331716       1.954975           0.000252
           33              H       2.292741       2.594555      19.176066       0.180758       1.076587 0.82896337E+01  0.81936994E+02                                 1.746442                            1.691284      -0.984905       2.437142                    0.998943       3.263018       9.103843       0.478886       1.293985      -0.708443      -0.007231      -0.013328      -0.006733       0.016591       0.002950       0.002790       0.005191      -0.007379      -0.005707      -0.005449      -0.003398       0.008847              1.756612       1.908240       0.300263       0.299986       1.607916       0.150398       1.753681           0.001574
           34              H       2.313942       2.784374       0.760672       0.126015       1.060189 0.78180134E+01  0.76124485E+02                                 1.710454                            1.625173      -0.868138       2.467626                    0.998740       3.418276       9.454558       0.496528       1.266876      -0.712461      -0.022510       0.000344       0.019614       0.029858      -0.003229      -0.009008      -0.000874      -0.016635      -0.005917      -0.014459       0.004464       0.009995              1.741926       1.767329      -0.082782      -0.442197       1.364862       0.120897       2.093587           0.000220
           35              H       7.243184       1.749589       8.971175       0.186825       1.012299 0.77403426E+01  0.75516183E+02                                 1.700472                            1.653441      -0.949321       2.457811                    0.998894       3.251727       9.134775       0.473999       1.324490      -0.701449      -0.006615      -0.009678      -0.012273       0.016972      -0.000253       0.002749       0.005835      -0.004390       0.016990      -0.006469      -0.003022       0.009492              1.711720       1.824675       0.085192       0.390745       1.397549       0.078330       1.912936           0.003021
           36              H       0.014386       2.927551       9.998083       0.164635       1.104225 0.86553700E+01  0.85875356E+02                                 1.720535                            1.683860      -0.941861       2.431907                    0.999623       3.298077       9.009996       0.502534       1.228450      -0.722765       0.002349       0.010897       0.004330       0.011959       0.001322       0.000944       0.004635      -0.010072      -0.010425      -0.005348      -0.003416       0.008764              1.717981       1.560125      -0.132034      -0.075971       2.141643       0.097467       1.452176           0.002206
           37              H       7.340860       1.440455      10.537684       0.191380       0.818840 0.58023828E+01  0.53612649E+02                                 1.569490                            1.502666      -1.169025       2.368553                    0.996154       3.352732       9.710135       0.454250       1.459318      -0.672669      -0.003580      -0.014045       0.012942       0.019431       0.000355      -0.003352      -0.003218       0.003478       0.008268      -0.004801      -0.001226       0.006027              1.598875       1.566556       0.177822      -0.274020       1.495949      -0.303793       1.734120          -0.000211
           38              H       5.056448       3.787703       8.331735       0.177231       1.026766 0.78871154E+01  0.77501842E+02                                 1.726458                            1.675155      -1.026914       2.411342                    0.998410       3.379369       9.604751       0.467185       1.334206      -0.698439       0.005602       0.008415       0.009345       0.013767       0.000002       0.002818       0.005386      -0.005887       0.009453      -0.006028      -0.002066       0.008094              1.737071       1.648716       0.298254       0.246566       1.870711       0.257572       1.691785           0.003725
           39              H       4.044098       3.595714       7.107529       0.165995       0.965092 0.70583812E+01  0.67975553E+02                                 1.694551                            1.611031      -1.160153       2.340304                    0.997849       3.533404      10.192323       0.461237       1.378904      -0.687454      -0.010166       0.005221      -0.009976       0.015170      -0.001078       0.003119      -0.002594      -0.005256      -0.000906      -0.004754      -0.000388       0.005142              1.735693       1.678059      -0.222726       0.331353       1.574045      -0.331715       1.954975           0.000262
           40              H       5.279059       2.594555       7.290566       0.180758       1.076587 0.82896421E+01  0.81937138E+02                                 1.746446                            1.691288      -0.984910       2.437141                    0.998943       3.263023       9.103875       0.478884       1.293989      -0.708442       0.007231      -0.013328      -0.006733       0.016591      -0.002950      -0.002790       0.005190      -0.007379      -0.005707      -0.005449      -0.003398       0.008847              1.756616       1.908244      -0.300264      -0.299986       1.607920       0.150398       1.753685           0.001593
           41              H       5.257858       2.784374      12.646172       0.126014       1.060189 0.78180120E+01  0.76124451E+02                                 1.710453                            1.625172      -0.868144       2.467624                    0.998740       3.418275       9.454547       0.496529       1.266874      -0.712461       0.022510       0.000343       0.019614       0.029858       0.003229       0.009008      -0.000874      -0.016635      -0.005917      -0.014459       0.004464       0.009995              1.741924       1.767327       0.082782       0.442196       1.364861       0.120897       2.093584           0.000226
           42              H       0.328616       9.097211       8.971175       0.186825       1.012298 0.77403356E+01  0.75516100E+02                                 1.700472                            1.653441      -0.949321       2.457812                    0.998894       3.251726       9.134772       0.473999       1.324490      -0.701449       0.006615       0.009678      -0.012273       0.016972      -0.000253      -0.002749      -0.005835      -0.004390       0.016990      -0.006469      -0.003022       0.009492              1.711719       1.824674       0.085192      -0.390745       1.397549      -0.078330       1.912935           0.003021
           43              H      -0.014386       7.919249       9.998083       0.164635       1.104226 0.86553822E+01  0.85875517E+02                                 1.720537                            1.683862      -0.941863       2.431906                    0.999623       3.298079       9.010007       0.502534       1.228451      -0.722765      -0.002349      -0.010897       0.004330       0.011959       0.001322      -0.000944      -0.004635      -0.010072      -0.010425      -0.005348      -0.003416       0.008764              1.717983       1.560127      -0.132034       0.075971       2.141645      -0.097467       1.452177           0.002205
           44              H       0.230940       9.406345      10.537684       0.191380       0.818839 0.58023783E+01  0.53612596E+02                                 1.569490                            1.502666      -1.169025       2.368553                    0.996154       3.352731       9.710131       0.454250       1.459318      -0.672669       0.003580       0.014045       0.012942       0.019431       0.000355       0.003352       0.003218       0.003478       0.008268      -0.004801      -0.001226       0.006027              1.598874       1.566556       0.177822       0.274019       1.495949       0.303793       1.734119          -0.000211
           45              H       2.515352       7.059097       8.331735       0.177231       1.026766 0.78871129E+01  0.77501809E+02                                 1.726458                            1.675154      -1.026914       2.411342                    0.998410       3.379369       9.604750       0.467186       1.334206      -0.698439      -0.005602      -0.008415       0.009345       0.013767       0.000002      -0.002818      -0.005386      -0.005887       0.009453      -0.006028      -0.002066       0.008094              1.737070       1.648715       0.298253      -0.246566       1.870710      -0.257572       1.691785           0.003726
           46              H       3.527702       7.251086       7.107529       0.165995       0.965092 0.70583748E+01  0.67975478E+02                                 1.694551                            1.611031      -1.160153       2.340304                    0.997849       3.533403      10.192321       0.461237       1.378905      -0.687454       0.010165      -0.005221      -0.009976       0.015170      -0.001078      -0.003119       0.002594      -0.005256      -0.000906      -0.004754      -0.000388       0.005142              1.735693       1.678058      -0.222726      -0.331353       1.574045       0.331715       1.954975           0.000261
           47              H       2.292741       8.252245       7.290566       0.180758       1.076587 0.82896446E+01  0.81937171E+02                                 1.746446                            1.691288      -0.984909       2.437141                    0.998943       3.263024       9.103879       0.478884       1.293989      -0.708442      -0.007231       0.013328      -0.006733       0.016591      -0.002950       0.002790      -0.005190      -0.007379      -0.005707      -0.005449      -0.003398       0.008847              1.756617       1.908245      -0.300264       0.299987       1.607920      -0.150398       1.753685           0.001593
           48              H       2.313942       8.062426      12.646172       0.126015       1.060190 0.78180191E+01  0.76124551E+02                                 1.710454                            1.625173      -0.868147       2.467623                    0.998740       3.418278       9.454563       0.496529       1.266875      -0.712461      -0.022510      -0.000343       0.019614       0.029858       0.003229      -0.009008       0.000874      -0.016635      -0.005917      -0.014459       0.004464       0.009995              1.741926       1.767329       0.082782      -0.442197       1.364863      -0.120897       2.093586           0.000225
           49              H       0.328616       1.749589       2.914325       0.186826       1.012304 0.77403890E+01  0.75516741E+02                                 1.700476                            1.653445      -0.949324       2.457809                    0.998894       3.251735       9.134800       0.473999       1.324488      -0.701450       0.006615      -0.009677       0.012273       0.016972       0.000253       0.002749      -0.005835      -0.004389       0.016990      -0.006469      -0.003022       0.009492              1.711724       1.824679      -0.085192       0.390747       1.397552      -0.078330       1.912941           0.003017
           50              H      -0.014386       2.927551       1.887417       0.164632       1.104222 0.86553476E+01  0.85875138E+02                                 1.720539                            1.683864      -0.941861       2.431909                    0.999623       3.298072       9.010003       0.502531       1.228459      -0.722764      -0.002349       0.010898      -0.004330       0.011960      -0.001322       0.000944      -0.004635      -0.010071      -0.010426      -0.005348      -0.003415       0.008763              1.717985       1.560128       0.132034      -0.075972       2.141649      -0.097467       1.452179           0.002193
           51              H       0.230940       1.440455       1.347816       0.191380       0.818843 0.58024147E+01  0.53613005E+02                                 1.569493                            1.502669      -1.169022       2.368553                    0.996154       3.352739       9.710154       0.454251       1.459315      -0.672670       0.003580      -0.014045      -0.012942       0.019431      -0.000355      -0.003352       0.003218       0.003478       0.008268      -0.004801      -0.001226       0.006027              1.598878       1.566559      -0.177823      -0.274021       1.495952       0.303795       1.734123          -0.000214
           52              H       2.515352       3.787703       3.553764       0.177230       1.026757 0.78870289E+01  0.77500777E+02                                 1.726450                            1.675147      -1.026908       2.411346                    0.998410       3.379350       9.604683       0.467186       1.334208      -0.698438      -0.005602       0.008415      -0.009345       0.013767      -0.000003       0.002818      -0.005386      -0.005887       0.009453      -0.006028      -0.002067       0.008094              1.737062       1.648707      -0.298251       0.246564       1.870701      -0.257571       1.691777           0.003719
           53              H       3.527702       3.595714       4.777971       0.165995       0.965093 0.70583890E+01  0.67975629E+02                                 1.694551                            1.611031      -1.160149       2.340305                    0.997849       3.533402      10.192309       0.461238       1.378902      -0.687454       0.010165       0.005221       0.009976       0.015170       0.001078       0.003119       0.002594      -0.005257      -0.000905      -0.004754      -0.000388       0.005142              1.735692       1.678058       0.222726       0.331353       1.574045       0.331716       1.954975           0.000261
           54              H       2.292741       2.594555       4.594934       0.180758       1.076590 0.82896659E+01  0.81937412E+02                                 1.746446                            1.691289      -0.984910       2.437140                    0.998943       3.263026       9.103878       0.478885       1.293987      -0.708443      -0.007231      -0.013328       0.006733       0.016591       0.002950      -0.002790      -0.005191      -0.007379      -0.005707      -0.005449      -0.003398       0.008847              1.756617       1.908245       0.300264      -0.299987       1.607920      -0.150398       1.753686           0.001592
           55              H       2.313942       2.784374      23.010328       0.126013       1.060189 0.78180141E+01  0.76124498E+02                                 1.710455                            1.625174      -0.868137       2.467627                    0.998740       3.418276       9.454560       0.496528       1.266877      -0.712461      -0.022510       0.000344      -0.019614       0.029858      -0.003229       0.009008       0.000874      -0.016635      -0.005917      -0.014459       0.004464       0.009995              1.741927       1.767330      -0.082782       0.442198       1.364863      -0.120897       2.093588           0.000216
           56              H       7.243184       9.097211       2.914325       0.186826       1.012305 0.77404004E+01  0.75516886E+02                                 1.700478                            1.653446      -0.949324       2.457809                    0.998894       3.251739       9.134816       0.473999       1.324488      -0.701450      -0.006615       0.009677       0.012273       0.016972       0.000253      -0.002749       0.005835      -0.004390       0.016990      -0.006469      -0.003022       0.009492              1.711726       1.824682      -0.085192      -0.390747       1.397553       0.078330       1.912942           0.003017
           57              H       0.014386       7.919249       1.887417       0.164632       1.104227 0.86554071E+01  0.85875895E+02                                 1.720546                            1.683870      -0.941871       2.431904                    0.999623       3.298083       9.010048       0.502529       1.228460      -0.722763       0.002349      -0.010898      -0.004330       0.011960      -0.001322      -0.000944       0.004635      -0.010072      -0.010425      -0.005348      -0.003416       0.008764              1.717992       1.560135       0.132035       0.075972       2.141658       0.097468       1.452184           0.002192
           58              H       7.340860       9.406345       1.347816       0.191380       0.818840 0.58023867E+01  0.53612697E+02                                 1.569491                            1.502667      -1.169024       2.368553                    0.996154       3.352734       9.710144       0.454250       1.459319      -0.672669      -0.003580       0.014045      -0.012942       0.019431      -0.000355       0.003352      -0.003218       0.003479       0.008268      -0.004801      -0.001226       0.006027              1.598876       1.566557      -0.177823       0.274020       1.495950      -0.303794       1.734121          -0.000215
           59              H       5.056448       7.059097       3.553764       0.177230       1.026760 0.78870558E+01  0.77501110E+02                                 1.726452                            1.675149      -1.026909       2.411345                    0.998410       3.379357       9.604708       0.467186       1.334208      -0.698438       0.005602      -0.008415      -0.009345       0.013767      -0.000002      -0.002818       0.005386      -0.005887       0.009454      -0.006028      -0.002066       0.008094              1.737065       1.648710      -0.298252      -0.246565       1.870704       0.257571       1.691780           0.003719
           60              H       4.044098       7.251086       4.777971       0.165996       0.965092 0.70583833E+01  0.67975590E+02                                 1.694552                            1.611032      -1.160156       2.340302                    0.997849       3.533405      10.192333       0.461237       1.378905      -0.687453      -0.010165      -0.005221       0.009976       0.015170       0.001078      -0.003119      -0.002594      -0.005256      -0.000905      -0.004754      -0.000388       0.005142              1.735694       1.678059       0.222726      -0.331353       1.574046      -0.331716       1.954977           0.000260
           61              H       5.279059       8.252245       4.594934       0.180759       1.076590 0.82896683E+01  0.81937457E+02                                 1.746448                            1.691290      -0.984911       2.437140                    0.998943       3.263028       9.103891       0.478884       1.293988      -0.708443       0.007231       0.013328       0.006733       0.016591       0.002949       0.002790       0.005190      -0.007379      -0.005707      -0.005448      -0.003398       0.008847              1.756618       1.908246       0.300264       0.299987       1.607921       0.150398       1.753687           0.001591
           62              H       5.257858       8.062426      23.010328       0.126013       1.060190 0.78180188E+01  0.76124563E+02                                 1.710457                            1.625175      -0.868139       2.467626                    0.998740       3.418278       9.454570       0.496527       1.266878      -0.712460       0.022510      -0.000344      -0.019613       0.029858      -0.003229      -0.009008      -0.000874      -0.016635      -0.005917      -0.014459       0.004464       0.009995              1.741928       1.767331      -0.082782      -0.442198       1.364864       0.120897       2.093590           0.000217
           63              H       3.714725       7.707736      11.885500       0.127262       1.116674 0.86324495E+01  0.85064557E+02                                 1.691055                            1.648116      -0.837186       2.482052                    0.999252       3.284478       8.763761       0.526767       1.179976      -0.734597       0.027833      -0.006471       0.000000       0.028575       0.003052      -0.000000       0.000000       0.003913      -0.053949      -0.017983       0.005366       0.012617              1.697220       2.007350      -0.394957      -0.000000       1.650157      -0.000000       1.434152           0.000224
           64              H       3.857075       3.139064      11.885500       0.127260       1.116672 0.86324274E+01  0.85064269E+02                                 1.691052                            1.648114      -0.837185       2.482052                    0.999252       3.284474       8.763741       0.526768       1.179975      -0.734597      -0.027833       0.006471       0.000000       0.028575       0.003052      -0.000000       0.000000       0.003913      -0.053949      -0.017983       0.005366       0.012617              1.697217       2.007347      -0.394956      -0.000000       1.650154       0.000000       1.434150           0.000227
           65              H       3.857075       7.707736       0.000000       0.127256       1.116676 0.86324640E+01  0.85064764E+02                                 1.691061                            1.648122      -0.837187       2.482052                    0.999252       3.284479       8.763776       0.526764       1.179981      -0.734596      -0.027833      -0.006472      -0.000000       0.028575      -0.003052       0.000000       0.000000       0.003912      -0.053949      -0.017983       0.005366       0.012617              1.697226       2.007359       0.394960       0.000000       1.650162       0.000000       1.434156           0.000208
           66              H       3.714725       3.139064       0.000000       0.127256       1.116670 0.86324090E+01  0.85064069E+02                                 1.691054                            1.648116      -0.837182       2.482054                    0.999252       3.284469       8.763736       0.526766       1.179980      -0.734596       0.027833       0.006472      -0.000000       0.028575      -0.003052      -0.000000       0.000000       0.003913      -0.053949      -0.017983       0.005366       0.012617              1.697219       2.007350       0.394958      -0.000000       1.650156      -0.000000       1.434151           0.000210
           67              C       7.434750       8.872682      13.967840      -0.572784      30.197704 0.47897626E+03  0.11509297E+05                                 8.119226                            6.963075       0.207372       2.025316                    0.997688      32.577034      93.947357       0.671509       0.379594      -1.091722      -0.028312       0.027393      -0.004296       0.039629      -0.004772       0.008242       0.011491      -0.011251      -0.036318      -0.020924       0.004468       0.016457              8.818233      12.758877      -0.463919      -0.655009       6.803648      -0.598498       6.892174           0.003198
           68              C       5.987022       9.165546      14.115220       0.492322      25.607666 0.28136483E+03  0.59642349E+04                                 7.926552                            5.880233       0.095684       2.085566                    0.998852      22.617419      62.806825       0.627004       0.460840      -1.032151       0.023204       0.045716      -0.037541       0.063543       0.007978       0.008854       0.044551       0.004334       0.046072      -0.043572      -0.007955       0.051528              9.263272      11.875003      -1.083933      -0.952338       8.395551      -3.641078       7.519262           0.083629
           69              C       5.177597       8.407355      14.997124      -0.353500      49.400882 0.54489103E+03  0.13411842E+05                                11.099316                            7.541139       0.205154       2.028307                    0.999714      31.029169      88.176504       0.635816       0.391377      -1.092315       0.026956      -0.016654       0.026878       0.041550      -0.037496       0.012870      -0.067763      -0.018365      -0.072777      -0.074890      -0.012381       0.087272             13.594462      15.561817      -2.410731      -0.212810      13.434071      -7.020869      11.787496          -0.002395
           70              C       3.822245       8.618867      15.161144       0.466770      26.586946 0.30019908E+03  0.64593855E+04                                 8.068537                            6.035657      -0.008334       2.037235                    0.999011      23.243061      64.766192       0.625537       0.455062      -1.036695      -0.060583       0.032502       0.003472       0.068839       0.016379       0.001297       0.014116      -0.033280       0.086960      -0.038114       0.002124       0.035990              9.355180      11.248926      -1.007903      -0.636246       9.164588      -4.024031       7.652024           0.095703
           71              C       2.964360       7.716414      16.009768      -0.569854      30.429608 0.49231441E+03  0.11932934E+05                                 8.195367                            7.084595       0.109283       1.985725                    0.997676      33.254085      96.889350       0.660971       0.382313      -1.087801       0.012979       0.028143      -0.016287       0.035011      -0.002460       0.007654      -0.001826      -0.042355      -0.000436      -0.023673       0.002029       0.021643              8.757178       8.737621       1.213477      -1.189672       8.459138      -2.129330       9.074775           0.002956
           72              C       5.775012       7.375824      15.760173       0.325978      38.069698 0.32766947E+03  0.71931318E+04                                 9.927221                            6.327031       0.063416       2.038994                    0.999717      24.697488      69.091336       0.609016       0.458137      -1.036875      -0.027838       0.045263      -0.030245       0.061143       0.055078      -0.055847       0.034480       0.089788      -0.053248      -0.101664       0.007920       0.093744             12.578504       9.856598      -6.056961       4.545060      15.774285      -8.426455      12.104631           0.000603
           73              C       0.137050       1.974118      13.967840      -0.572786      30.197568 0.47897402E+03  0.11509227E+05                                 8.119197                            6.963055       0.207373       2.025319                    0.997688      32.576923      93.946895       0.671511       0.379594      -1.091723       0.028313      -0.027393      -0.004296       0.039629      -0.004771      -0.008242      -0.011494      -0.011249      -0.036319      -0.020926       0.004468       0.016458              8.818197      12.758805      -0.463911       0.655007       6.803630       0.598499       6.892156           0.003198
           74              C       1.584778       1.681254      14.115220       0.492340      25.607252 0.28135959E+03  0.59641000E+04                                 7.926508                            5.880207       0.095662       2.085562                    0.998852      22.617152      62.806102       0.627001       0.460845      -1.032148      -0.023204      -0.045711      -0.037539       0.063539       0.007981      -0.008859      -0.044562       0.004323       0.046088      -0.043579      -0.007965       0.051543              9.263216      11.874919      -1.083926       0.952330       8.395509       3.641057       7.519220           0.083581
           75              C       2.394203       2.439445      14.997124      -0.353503      49.400544 0.54488716E+03  0.13411724E+05                                11.099284                            7.541124       0.205134       2.028305                    0.999714      31.028999      88.175967       0.635816       0.391378      -1.092314      -0.026957       0.016655       0.026878       0.041551      -0.037493      -0.012868       0.067760      -0.018361      -0.072771      -0.074887      -0.012378       0.087265             13.594418      15.561758      -2.410726       0.212805      13.434038       7.020846      11.787458          -0.002389
           76              C       3.749555       2.227933      15.161144       0.466788      26.586538 0.30019374E+03  0.64592463E+04                                 8.068494                            6.035631      -0.008354       2.037232                    0.999011      23.242798      64.765480       0.625534       0.455067      -1.036692       0.060581      -0.032499       0.003474       0.068836       0.016380      -0.001301      -0.014127      -0.033287       0.086983      -0.038122       0.002116       0.036006              9.355127      11.248857      -1.007903       0.636237       9.164544       4.024006       7.651981           0.095653
           77              C       4.607440       3.130386      16.009768      -0.569855      30.429477 0.49231214E+03  0.11932863E+05                                 8.195342                            7.084577       0.109283       1.985727                    0.997676      33.253972      96.888892       0.660972       0.382313      -1.087801      -0.012980      -0.028143      -0.016287       0.035011      -0.002458      -0.007653       0.001824      -0.042355      -0.000434      -0.023672       0.002030       0.021642              8.757147       8.737589       1.213466       1.189660       8.459111       2.129317       9.074742           0.002957
           78              C       1.796788       3.470976      15.760173       0.325972      38.069677 0.32766963E+03  0.71931340E+04                                 9.927206                            6.327025       0.063437       2.039000                    0.999717      24.697500      69.091298       0.609018       0.458136      -1.036876       0.027837      -0.045263      -0.030245       0.061143       0.055078       0.055847      -0.034479       0.089787      -0.053249      -0.101663       0.007919       0.093744             12.578484       9.856581      -6.056949      -4.545049      15.774262       8.426438      12.104608           0.000609
           79              C       0.137050       8.872682      21.688660      -0.572784      30.197648 0.47897528E+03  0.11509267E+05                                 8.119209                            6.963062       0.207374       2.025318                    0.997688      32.576987      93.947149       0.671511       0.379593      -1.091723       0.028312       0.027392       0.004298       0.039628       0.004773       0.008242      -0.011491      -0.011249      -0.036319      -0.020925       0.004469       0.016456              8.818212      12.758836       0.463917      -0.655005       6.803638       0.598496       6.892163           0.003180
           80              C       1.584778       9.165546      21.541280       0.492334      25.607606 0.28136423E+03  0.59642170E+04                                 7.926530                            5.880220       0.095696       2.085570                    0.998852      22.617383      62.806638       0.627006       0.460839      -1.032152      -0.023203       0.045715       0.037542       0.063543      -0.007978       0.008854      -0.044551       0.004334       0.046069      -0.043571      -0.007955       0.051526              9.263243      11.874962       1.083931      -0.952333       8.395527       3.641066       7.519240           0.083583
           81              C       2.394203       8.407355      20.659376      -0.353501      49.400893 0.54489164E+03  0.13411858E+05                                11.099309                            7.541139       0.205162       2.028309                    0.999714      31.029188      88.176502       0.635817       0.391377      -1.092316      -0.026956      -0.016657      -0.026877       0.041550       0.037496       0.012870       0.067763      -0.018366      -0.072776      -0.074889      -0.012382       0.087271             13.594449      15.561798       2.410728      -0.212810      13.434060       7.020863      11.787488          -0.002403
           82              C       3.749555       8.618867      20.495356       0.466782      26.586839 0.30019783E+03  0.64593502E+04                                 8.068507                            6.035639      -0.008325       2.037239                    0.999011      23.242997      64.765913       0.625539       0.455062      -1.036696       0.060583       0.032501      -0.003471       0.068838      -0.016378       0.001297      -0.014116      -0.033280       0.086959      -0.038114       0.002124       0.035990              9.355142      11.248878       1.007902      -0.636241       9.164552       4.024013       7.651996           0.095655
           83              C       4.607440       7.716414      19.646732      -0.569854      30.429555 0.49231351E+03  0.11932903E+05                                 8.195351                            7.084584       0.109289       1.985728                    0.997676      33.254018      96.889026       0.660973       0.382312      -1.087802      -0.012979       0.028142       0.016287       0.035010       0.002460       0.007653       0.001826      -0.042356      -0.000433      -0.023673       0.002029       0.021643              8.757158       8.737599      -1.213469      -1.189668       8.459118       2.129326       9.074758           0.002944
           84              C       1.796788       7.375824      19.896327       0.325974      38.069617 0.32766881E+03  0.71931122E+04                                 9.927201                            6.327022       0.063424       2.038997                    0.999717      24.697458      69.091181       0.609017       0.458136      -1.036876       0.027839       0.045263       0.030248       0.061144      -0.055078      -0.055846      -0.034480       0.089787      -0.053244      -0.101663       0.007921       0.093742             12.578477       9.856574       6.056944       4.545048      15.774249       8.426435      12.104608           0.000594
           85              C       7.434750       1.974118      21.688660      -0.572783      30.197571 0.47897377E+03  0.11509221E+05                                 8.119196                            6.963051       0.207375       2.025319                    0.997688      32.576938      93.946968       0.671511       0.379593      -1.091723      -0.028313      -0.027392       0.004297       0.039628       0.004772      -0.008242       0.011492      -0.011249      -0.036318      -0.020925       0.004469       0.016457              8.818197      12.758807       0.463915       0.655002       6.803630      -0.598496       6.892154           0.003184
           86              C       5.987022       1.681254      21.541280       0.492328      25.607511 0.28136292E+03  0.59641859E+04                                 7.926539                            5.880227       0.095676       2.085565                    0.998852      22.617316      62.806557       0.627002       0.460843      -1.032149       0.023203      -0.045713       0.037542       0.063541      -0.007980      -0.008857       0.044557       0.004329       0.046077      -0.043575      -0.007960       0.051535              9.263254      11.874977       1.083933       0.952334       8.395537      -3.641070       7.519247           0.083598
           87              C       5.177597       2.439445      20.659376      -0.353497      49.400464 0.54488619E+03  0.13411689E+05                                11.099251                            7.541103       0.205155       2.028310                    0.999714      31.028999      88.175830       0.635819       0.391377      -1.092316       0.026956       0.016656      -0.026876       0.041549       0.037495      -0.012869      -0.067762      -0.018363      -0.072774      -0.074889      -0.012380       0.087269             13.594376      15.561717       2.410713       0.212810      13.433989      -7.020819      11.787422          -0.002402
           88              C       3.822245       2.227933      20.495356       0.466776      26.586766 0.30019675E+03  0.64593250E+04                                 8.068520                            6.035648      -0.008345       2.037232                    0.999011      23.242943      64.765877       0.625535       0.455065      -1.036693      -0.060582      -0.032500      -0.003472       0.068837      -0.016379      -0.001299       0.014122      -0.033284       0.086972      -0.038118       0.002120       0.035998              9.355158      11.248895       1.007904       0.636242       9.164570      -4.024021       7.652008           0.095670
           89              C       2.964360       3.130386      19.646732      -0.569852      30.429477 0.49231187E+03  0.11932854E+05                                 8.195337                            7.084572       0.109288       1.985728                    0.997676      33.253965      96.888826       0.660973       0.382312      -1.087802       0.012980      -0.028142       0.016288       0.035011       0.002459      -0.007653      -0.001824      -0.042356      -0.000432      -0.023673       0.002030       0.021643              8.757144       8.737582      -1.213464       1.189662       8.459107      -2.129321       9.074741           0.002949
           90              C       5.775012       3.470976      19.896327       0.325975      38.069628 0.32766909E+03  0.71931187E+04                                 9.927197                            6.327020       0.063436       2.039001                    0.999717      24.697472      69.091189       0.609018       0.458136      -1.036876      -0.027838      -0.045262       0.030247       0.061143      -0.055078       0.055846       0.034480       0.089788      -0.053246      -0.101663       0.007920       0.093743             12.578472       9.856570       6.056942      -4.545045      15.774246      -8.426431      12.104600           0.000594
           91              C       0.137050       1.974118       9.803160      -0.572785      30.197797 0.47897788E+03  0.11509348E+05                                 8.119244                            6.963087       0.207370       2.025315                    0.997688      32.577107      93.947651       0.671508       0.379594      -1.091722       0.028312      -0.027393       0.004297       0.039629      -0.004773       0.008243       0.011489      -0.011253      -0.036319      -0.020924       0.004468       0.016456              8.818255      12.758920      -0.463922      -0.655012       6.803664      -0.598498       6.892181           0.003209
           92              C       1.584778       1.681254       9.655780       0.492327      25.607852 0.28136720E+03  0.59642939E+04                                 7.926558                            5.880235       0.095703       2.085570                    0.998852      22.617542      62.807089       0.627008       0.460837      -1.032153      -0.023203      -0.045718       0.037543       0.063545       0.007976       0.008851       0.044544       0.004342       0.046059      -0.043567      -0.007949       0.051516              9.263281      11.875020      -1.083938      -0.952339       8.395561      -3.641079       7.519261           0.083619
           93              C       2.394203       2.439445       8.773876      -0.353505      49.401456 0.54489811E+03  0.13412059E+05                                11.099385                            7.541179       0.205165       2.028306                    0.999714      31.029428      88.177379       0.635816       0.391376      -1.092316      -0.026955       0.016655      -0.026878       0.041549      -0.037498       0.012872      -0.067766      -0.018368      -0.072779      -0.074893      -0.012384       0.087277             13.594553      15.561923      -2.410757      -0.212807      13.434174      -7.020922      11.787563          -0.002377
           94              C       3.749555       2.227933       8.609856       0.466775      26.587118 0.30020135E+03  0.64594431E+04                                 8.068541                            6.035658      -0.008319       2.037238                    0.999011      23.243178      64.766443       0.625541       0.455059      -1.036697       0.060584      -0.032504      -0.003469       0.068840       0.016377       0.001294       0.014107      -0.033273       0.086943      -0.038108       0.002130       0.035979              9.355186      11.248935      -1.007908      -0.636245       9.164600      -4.024033       7.652024           0.095696
           95              C       4.607440       3.130386       7.761231      -0.569855      30.429725 0.49231687E+03  0.11933009E+05                                 8.195387                            7.084612       0.109284       1.985724                    0.997676      33.254180      96.889700       0.660971       0.382313      -1.087801      -0.012979      -0.028142       0.016288       0.035010      -0.002463       0.007654      -0.001828      -0.042355      -0.000437      -0.023673       0.002029       0.021644              8.757199       8.737644       1.213480      -1.189677       8.459162      -2.129339       9.074792           0.002981
           96              C       1.796788       3.470976       8.010827       0.325977      38.069799 0.32767009E+03  0.71931500E+04                                 9.927243                            6.327041       0.063401       2.038989                    0.999717      24.697514      69.091471       0.609015       0.458137      -1.036875       0.027838      -0.045263       0.030246       0.061144       0.055079      -0.055847       0.034481       0.089789      -0.053247      -0.101665       0.007921       0.093744             12.578537       9.856623      -6.056983       4.545071      15.774338      -8.426479      12.104652           0.000625
           97              C       7.434750       8.872682       9.803160      -0.572785      30.197808 0.47897809E+03  0.11509354E+05                                 8.119245                            6.963089       0.207370       2.025315                    0.997688      32.577115      93.947681       0.671508       0.379594      -1.091722      -0.028312       0.027393       0.004297       0.039629      -0.004773      -0.008243      -0.011488      -0.011253      -0.036319      -0.020924       0.004468       0.016456              8.818257      12.758924      -0.463922       0.655012       6.803665       0.598497       6.892182           0.003210
           98              C       5.987022       9.165546       9.655780       0.492326      25.607874 0.28136752E+03  0.59643018E+04                                 7.926558                            5.880235       0.095707       2.085571                    0.998852      22.617559      62.807122       0.627009       0.460836      -1.032154       0.023203       0.045719       0.037543       0.063546       0.007976      -0.008851      -0.044542       0.004343       0.046057      -0.043566      -0.007948       0.051514              9.263280      11.875020      -1.083937       0.952340       8.395559       3.641078       7.519261           0.083618
           99              C       5.177597       8.407355       8.773876      -0.353506      49.401552 0.54489931E+03  0.13412097E+05                                11.099401                            7.541189       0.205165       2.028305                    0.999714      31.029467      88.177538       0.635815       0.391376      -1.092316       0.026955      -0.016655      -0.026878       0.041550      -0.037498      -0.012872       0.067766      -0.018368      -0.072779      -0.074893      -0.012384       0.087277             13.594573      15.561946      -2.410761       0.212807      13.434191       7.020933      11.787583          -0.002377
          100              C       3.822245       8.618867       8.609856       0.466775      26.587134 0.30020160E+03  0.64594490E+04                                 8.068538                            6.035656      -0.008314       2.037240                    0.999011      23.243192      64.766459       0.625542       0.455058      -1.036698      -0.060585       0.032504      -0.003469       0.068841       0.016377      -0.001294      -0.014106      -0.033272       0.086940      -0.038107       0.002130       0.035977              9.355183      11.248932      -1.007907       0.636246       9.164594       4.024031       7.652022           0.095695
          101              C       2.964360       7.716414       7.761231      -0.569856      30.429745 0.49231727E+03  0.11933021E+05                                 8.195392                            7.084616       0.109284       1.985724                    0.997676      33.254194      96.889758       0.660970       0.382313      -1.087801       0.012978       0.028142       0.016288       0.035010      -0.002463      -0.007654       0.001828      -0.042355      -0.000437      -0.023673       0.002028       0.021645              8.757204       8.737650       1.213481       1.189679       8.459164       2.129340       9.074799           0.002981
          102              C       5.775012       7.375824       8.010827       0.325978      38.069766 0.32766977E+03  0.71931413E+04                                 9.927239                            6.327039       0.063398       2.038988                    0.999717      24.697501      69.091434       0.609015       0.458138      -1.036874      -0.027838       0.045264       0.030246       0.061144       0.055079       0.055846      -0.034481       0.089788      -0.053246      -0.101664       0.007921       0.093743             12.578531       9.856618      -6.056979      -4.545069      15.774327       8.426474      12.104648           0.000626
          103              C       7.434750       1.974118       2.082340      -0.572784      30.197713 0.47897633E+03  0.11509300E+05                                 8.119224                            6.963071       0.207372       2.025316                    0.997688      32.577056      93.947446       0.671510       0.379594      -1.091722      -0.028312      -0.027392      -0.004298       0.039628       0.004772       0.008243      -0.011490      -0.011251      -0.036318      -0.020924       0.004468       0.016456              8.818232      12.758874       0.463919      -0.655007       6.803654       0.598496       6.892169           0.003198
          104              C       5.987022       1.681254       2.229720       0.492334      25.607680 0.28136504E+03  0.59642387E+04                                 7.926542                            5.880226       0.095694       2.085569                    0.998852      22.617434      62.806811       0.627007       0.460839      -1.032152       0.023202      -0.045715      -0.037543       0.063543      -0.007977       0.008853      -0.044548       0.004337       0.046063      -0.043570      -0.007952       0.051522              9.263260      11.874993       1.083936      -0.952336       8.395543       3.641069       7.519243           0.083591
          105              C       5.177597       2.439445       3.111624      -0.353505      49.401277 0.54489611E+03  0.13411998E+05                                11.099365                            7.541170       0.205160       2.028306                    0.999714      31.029343      88.177094       0.635816       0.391377      -1.092316       0.026955       0.016657       0.026875       0.041549       0.037497       0.012871       0.067764      -0.018367      -0.072777      -0.074891      -0.012383       0.087274             13.594525      15.561890       2.410751      -0.212807      13.434146       7.020904      11.787539          -0.002383
          106              C       3.822245       2.227933       3.275644       0.466783      26.586943 0.30019905E+03  0.64593827E+04                                 8.068519                            6.035644      -0.008326       2.037238                    0.999011      23.243071      64.766136       0.625540       0.455061      -1.036696      -0.060584      -0.032502       0.003469       0.068839      -0.016378       0.001295      -0.014111      -0.033277       0.086951      -0.038111       0.002127       0.035984              9.355159      11.248901       1.007905      -0.636243       9.164573       4.024019       7.652002           0.095671
          107              C       2.964360       3.130386       4.124268      -0.569855      30.429678 0.49231591E+03  0.11932977E+05                                 8.195374                            7.084602       0.109288       1.985726                    0.997676      33.254117      96.889415       0.660972       0.382312      -1.087802       0.012979      -0.028142      -0.016288       0.035010       0.002462       0.007654       0.001826      -0.042356      -0.000434      -0.023673       0.002030       0.021644              8.757185       8.737627      -1.213476      -1.189675       8.459148       2.129336       9.074781           0.002977
          108              C       5.775012       3.470976       3.874673       0.325976      38.069701 0.32766939E+03  0.71931289E+04                                 9.927218                            6.327029       0.063414       2.038994                    0.999717      24.697486      69.091311       0.609017       0.458137      -1.036875      -0.027838      -0.045262      -0.030248       0.061143      -0.055078      -0.055846      -0.034480       0.089788      -0.053245      -0.101664       0.007921       0.093743             12.578503       9.856595       6.056963       4.545056      15.774293       8.426453      12.104620           0.000618
          109              C       0.137050       8.872682       2.082340      -0.572783      30.197837 0.47897842E+03  0.11509365E+05                                 8.119248                            6.963088       0.207371       2.025314                    0.997688      32.577152      93.947836       0.671509       0.379594      -1.091722       0.028312       0.027392      -0.004298       0.039628       0.004774      -0.008243       0.011487      -0.011253      -0.036318      -0.020923       0.004468       0.016455              8.818262      12.758934       0.463926       0.655010       6.803670      -0.598495       6.892183           0.003194
          110              C       1.584778       9.165546       2.229720       0.492322      25.608044 0.28136968E+03  0.59643572E+04                                 7.926574                            5.880244       0.095719       2.085574                    0.998852      22.617670      62.807412       0.627011       0.460834      -1.032155      -0.023202       0.045720      -0.037545       0.063547      -0.007974      -0.008849       0.044537       0.004348       0.046047      -0.043563      -0.007943       0.051506              9.263300      11.875053       1.083942       0.952342       8.395573      -3.641084       7.519274           0.083629
          111              C       2.394203       8.407355       3.111624      -0.353504      49.401667 0.54490072E+03  0.13412139E+05                                11.099407                            7.541192       0.205179       2.028308                    0.999714      31.029533      88.177712       0.635816       0.391376      -1.092317      -0.026954      -0.016657       0.026876       0.041549       0.037500      -0.012873      -0.067767      -0.018372      -0.072783      -0.074894      -0.012386       0.087280             13.594580      15.561958       2.410759       0.212811      13.434194      -7.020935      11.787588          -0.002389
          112              C       3.749555       8.618867       3.275644       0.466770      26.587294 0.30020370E+03  0.64595025E+04                                 8.068547                            6.035660      -0.008301       2.037243                    0.999011      23.243299      64.766705       0.625545       0.455056      -1.036700       0.060586       0.032505       0.003467       0.068842      -0.016376      -0.001291       0.014101      -0.033269       0.086928      -0.038103       0.002135       0.035969              9.355193      11.248948       1.007905       0.636250       9.164602      -4.024036       7.652031           0.095709
          113              C       4.607440       7.716414       4.124268      -0.569854      30.429807 0.49231829E+03  0.11933051E+05                                 8.195399                            7.084620       0.109289       1.985724                    0.997676      33.254221      96.889828       0.660971       0.382312      -1.087801      -0.012978       0.028141      -0.016288       0.035009       0.002464      -0.007654      -0.001829      -0.042356      -0.000436      -0.023673       0.002028       0.021645              8.757214       8.737658      -1.213487       1.189686       8.459172      -2.129349       9.074811           0.002972
          114              C       1.796788       7.375824       3.874673       0.325979      38.069751 0.32766952E+03  0.71931346E+04                                 9.927237                            6.327038       0.063393       2.038987                    0.999717      24.697486      69.091384       0.609015       0.458138      -1.036874       0.027839       0.045262      -0.030249       0.061144      -0.055078       0.055846       0.034481       0.089788      -0.053244      -0.101665       0.007922       0.093743             12.578529       9.856616       6.056977      -4.545068      15.774323      -8.426474      12.104648           0.000613
          115              C       2.899999       8.254415      11.885500      -0.154586      23.187207 0.37205654E+03  0.84459417E+04                                 7.001866                            6.345809       0.266488       2.073908                    0.998439      29.000992      82.976929       0.664769       0.405879      -1.066872       0.039517       0.176848       0.000001       0.181210       0.048381       0.000000       0.000000      -0.151555      -0.257472      -0.085824      -0.046993       0.132817              7.200274       7.202766       0.499698      -0.000001       7.150870      -0.000002       7.247186           0.000743
          116              C       4.671801       2.592385      11.885500      -0.154586      23.187191 0.37205612E+03  0.84459290E+04                                 7.001861                            6.345804       0.266491       2.073909                    0.998439      29.000971      82.976824       0.664769       0.405879      -1.066872      -0.039517      -0.176848       0.000001       0.181209       0.048381      -0.000000       0.000000      -0.151555      -0.257472      -0.085824      -0.046993       0.132817              7.200268       7.202758       0.499698       0.000000       7.150868       0.000002       7.247179           0.000746
          117              C       4.671801       8.254415       0.000000      -0.154585      23.187116 0.37205455E+03  0.84458850E+04                                 7.001845                            6.345788       0.266495       2.073912                    0.998439      29.000910      82.976624       0.664771       0.405878      -1.066872      -0.039517       0.176846      -0.000000       0.181208      -0.048381       0.000000       0.000000      -0.151558      -0.257475      -0.085825      -0.046994       0.132819              7.200253       7.202751      -0.499692      -0.000001       7.150842       0.000002       7.247165           0.000717
          118              C       2.899999       2.592385       0.000000      -0.154585      23.187101 0.37205420E+03  0.84458739E+04                                 7.001840                            6.345784       0.266499       2.073914                    0.998439      29.000886      82.976506       0.664771       0.405878      -1.066873       0.039517      -0.176847      -0.000000       0.181208      -0.048381      -0.000000       0.000000      -0.151558      -0.257472      -0.085824      -0.046994       0.132819              7.200247       7.202742      -0.499693       0.000001       7.150841      -0.000002       7.247160           0.000719
          119              N       6.288380       6.579669      16.406744      -0.431386      53.891046 0.61615539E+03  0.15416338E+05                                11.438962                            7.922198       0.779044       2.218479                    0.999449      30.830860      84.287810       0.640889       0.381973      -1.114864       0.018182      -0.026520       0.028270       0.042815       0.050626      -0.057780       0.037224       0.092383      -0.025798      -0.102594       0.011522       0.091072             14.250461      11.715517      -6.491654       5.248219      17.124103      -8.179991      13.911763          -0.005329
          120              N       1.283420       4.267131      16.406744      -0.431384      53.891015 0.61615538E+03  0.15416338E+05                                11.438958                            7.922198       0.779040       2.218477                    0.999449      30.830863      84.287817       0.640889       0.381973      -1.114864      -0.018182       0.026519       0.028270       0.042814       0.050626       0.057780      -0.037224       0.092383      -0.025799      -0.102594       0.011521       0.091073             14.250453      11.715511      -6.491648      -5.248212      17.124096       8.179982      13.911752          -0.005326
          121              N       1.283420       6.579669      19.249756      -0.431382      53.890702 0.61615095E+03  0.15416198E+05                                11.438915                            7.922170       0.779053       2.218483                    0.999449      30.830751      84.287413       0.640890       0.381973      -1.114864      -0.018182      -0.026521      -0.028269       0.042815      -0.050626      -0.057780      -0.037226       0.092383      -0.025794      -0.102596       0.011523       0.091072             14.250397      11.715463       6.491618       5.248190      17.124022       8.179949      13.911705          -0.005333
          122              N       6.288380       4.267131      19.249756      -0.431384      53.890868 0.61615334E+03  0.15416273E+05                                11.438938                            7.922186       0.779046       2.218480                    0.999449      30.830812      84.287633       0.640889       0.381973      -1.114864       0.018182       0.026520      -0.028269       0.042814      -0.050626       0.057780       0.037225       0.092384      -0.025795      -0.102595       0.011522       0.091073             14.250427      11.715486       6.491631      -5.248201      17.124061      -8.179968      13.911732          -0.005336
          123              N       1.283420       4.267131       7.364256      -0.431384      53.890929 0.61615330E+03  0.15416272E+05                                11.438945                            7.922183       0.779049       2.218481                    0.999449      30.830810      84.287622       0.640890       0.381973      -1.114864      -0.018182       0.026519      -0.028270       0.042814       0.050626      -0.057780       0.037224       0.092383      -0.025798      -0.102594       0.011521       0.091073             14.250444      11.715502      -6.491651       5.248209      17.124097      -8.179981      13.911733          -0.005300
          124              N       6.288380       6.579669       7.364256      -0.431385      53.890949 0.61615355E+03  0.15416280E+05                                11.438949                            7.922186       0.779050       2.218481                    0.999449      30.830812      84.287640       0.640889       0.381973      -1.114864       0.018182      -0.026520      -0.028271       0.042815       0.050626       0.057780      -0.037225       0.092383      -0.025797      -0.102595       0.011522       0.091073             14.250449      11.715507      -6.491654      -5.248212      17.124100       8.179984      13.911740          -0.005301
          125              N       6.288380       4.267131       4.521244      -0.431383      53.890813 0.61615205E+03  0.15416232E+05                                11.438928                            7.922175       0.779054       2.218483                    0.999449      30.830782      84.287510       0.640890       0.381973      -1.114864       0.018182       0.026521       0.028269       0.042814      -0.050626      -0.057780      -0.037225       0.092384      -0.025795      -0.102595       0.011522       0.091073             14.250419      11.715481       6.491635       5.248197      17.124065       8.179964      13.911713          -0.005308
          126              N       1.283420       6.579669       4.521244      -0.431382      53.890735 0.61615060E+03  0.15416186E+05                                11.438916                            7.922165       0.779061       2.218486                    0.999449      30.830745      84.287378       0.640891       0.381973      -1.114864      -0.018182      -0.026521       0.028269       0.042815      -0.050626       0.057780       0.037226       0.092384      -0.025793      -0.102596       0.011523       0.091073             14.250407      11.715470       6.491631      -5.248195      17.124048      -8.179960      13.911703          -0.005309
          127              O       5.532714      10.114641      13.449156      -0.507773      38.394628 0.55350800E+03  0.13405365E+05                                 9.106333                            7.322844      -0.033978       2.064498                    0.996425      26.682992      70.436359       0.696120       0.363301      -1.135423       0.059213      -0.042941       0.026388       0.077759      -0.016212       0.047080       0.027067      -0.109546       0.076029      -0.092053       0.027629       0.064424             10.478936      11.201721      -4.503517       2.537070      11.424423      -4.001501       8.810666           0.031239
          128              O       3.209686       9.591825      14.599435      -0.555152      37.986962 0.54757444E+03  0.13223291E+05                                 9.026422                            7.239622       0.031550       2.073691                    0.996114      27.291931      71.891822       0.706626       0.358938      -1.139089       0.009036      -0.068271       0.053811       0.087397      -0.032922       0.056002       0.017878      -0.083050       0.078432      -0.094657       0.039796       0.054862             10.402694       8.280808      -2.989893       1.701477      13.288039      -5.591261       9.639234           0.023547
          129              O       2.039086       0.732159      13.449156      -0.507769      38.394337 0.55350333E+03  0.13405220E+05                                 9.106280                            7.322807      -0.033962       2.064505                    0.996424      26.682878      70.435906       0.696123       0.363301      -1.135424      -0.059211       0.042937       0.026386       0.077754      -0.016211      -0.047083      -0.027072      -0.109553       0.076035      -0.092059       0.027627       0.064432             10.478872      11.201649      -4.503487      -2.537049      11.424359       4.001470       8.810610           0.031220
          130              O       4.362114       1.254975      14.599435      -0.555149      37.986695 0.54757015E+03  0.13223159E+05                                 9.026373                            7.239588       0.031567       2.073698                    0.996114      27.291830      71.891414       0.706629       0.358938      -1.139090      -0.009034       0.068267       0.053810       0.087393      -0.032922      -0.056004      -0.017883      -0.083056       0.078442      -0.094662       0.039797       0.054865             10.402635       8.280759      -2.989876      -1.701468      13.287971       5.591224       9.639176           0.023530
          131              O       2.039086      10.114641      22.207344      -0.507767      38.394578 0.55350724E+03  0.13405340E+05                                 9.106319                            7.322835      -0.033972       2.064500                    0.996425      26.682980      70.436276       0.696122       0.363301      -1.135424      -0.059213      -0.042941      -0.026388       0.077759       0.016212       0.047080      -0.027067      -0.109547       0.076027      -0.092053       0.027629       0.064424             10.478919      11.201702       4.503509       2.537064      11.424403       4.001490       8.810650           0.031215
          132              O       4.362114       9.591825      21.057065      -0.555147      37.986887 0.54757332E+03  0.13223256E+05                                 9.026402                            7.239610       0.031557       2.073692                    0.996114      27.291920      71.891730       0.706628       0.358938      -1.139090      -0.009036      -0.068271      -0.053811       0.087397       0.032922       0.056002      -0.017879      -0.083051       0.078432      -0.094658       0.039796       0.054861             10.402669       8.280789       2.989885       1.701474      13.288007       5.591245       9.639211           0.023528
          133              O       5.532714       0.732159      22.207344      -0.507772      38.394540 0.55350666E+03  0.13405324E+05                                 9.106316                            7.322833      -0.033975       2.064500                    0.996425      26.682958      70.436225       0.696121       0.363301      -1.135423       0.059211       0.042940      -0.026387       0.077757       0.016212      -0.047082       0.027069      -0.109550       0.076029      -0.092056       0.027628       0.064428             10.478916      11.201702       4.503509      -2.537063      11.424401      -4.001488       8.810645           0.031223
          134              O       3.209686       1.254975      21.057065      -0.555152      37.986923 0.54757398E+03  0.13223277E+05                                 9.026412                            7.239616       0.031555       2.073692                    0.996114      27.291923      71.891770       0.706627       0.358938      -1.139089       0.009036       0.068270      -0.053810       0.087395       0.032922      -0.056003       0.017880      -0.083054       0.078437      -0.094659       0.039797       0.054863             10.402681       8.280796       2.989888      -1.701474      13.288025      -5.591253       9.639221           0.023532
          135              O       2.039086       0.732159      10.321844      -0.507769      38.394803 0.55351052E+03  0.13405441E+05                                 9.106357                            7.322858      -0.033980       2.064496                    0.996425      26.683063      70.436585       0.696120       0.363301      -1.135423      -0.059215       0.042944      -0.026390       0.077762      -0.016212       0.047078       0.027064      -0.109542       0.076023      -0.092049       0.027629       0.064420             10.478970      11.201763      -4.503542       2.537075      11.424467      -4.001513       8.810681           0.031235
          136              O       4.362114       1.254975       9.171565      -0.555149      37.987217 0.54757848E+03  0.13223413E+05                                 9.026456                            7.239645       0.031560       2.073691                    0.996114      27.292040      71.892172       0.706626       0.358938      -1.139089      -0.009037       0.068276      -0.053812       0.087401      -0.032922       0.056000       0.017876      -0.083046       0.078425      -0.094653       0.039795       0.054858             10.402740       8.280847      -2.989916       1.701488      13.288112      -5.591288       9.639260           0.023554
          137              O       5.532714      10.114641      10.321844      -0.507768      38.394809 0.55351068E+03  0.13405447E+05                                 9.106359                            7.322861      -0.033983       2.064495                    0.996425      26.683064      70.436599       0.696120       0.363301      -1.135423       0.059215      -0.042944      -0.026390       0.077763      -0.016212      -0.047078      -0.027064      -0.109542       0.076022      -0.092048       0.027629       0.064419             10.478972      11.201764      -4.503540      -2.537075      11.424467       4.001513       8.810685           0.031233
          138              O       3.209686       9.591825       9.171565      -0.555149      37.987231 0.54757874E+03  0.13223422E+05                                 9.026461                            7.239649       0.031556       2.073690                    0.996114      27.292042      71.892196       0.706625       0.358938      -1.139089       0.009037      -0.068276      -0.053812       0.087401      -0.032922      -0.056000      -0.017876      -0.083046       0.078424      -0.094653       0.039795       0.054858             10.402744       8.280852      -2.989918      -1.701489      13.288115       5.591290       9.639266           0.023553
          139              O       5.532714       0.732159       1.563656      -0.507769      38.394765 0.55351011E+03  0.13405428E+05                                 9.106351                            7.322855      -0.033980       2.064496                    0.996425      26.683045      70.436521       0.696120       0.363301      -1.135423       0.059213       0.042943       0.026389       0.077760       0.016212       0.047079      -0.027066      -0.109545       0.076023      -0.092051       0.027629       0.064422             10.478962      11.201756       4.503538       2.537071      11.424457       4.001505       8.810672           0.031218
          140              O       3.209686       1.254975       2.713935      -0.555149      37.987205 0.54757846E+03  0.13223412E+05                                 9.026454                            7.239645       0.031561       2.073692                    0.996114      27.292034      71.892148       0.706626       0.358938      -1.139089       0.009037       0.068274       0.053811       0.087399       0.032922       0.056001      -0.017877      -0.083049       0.078428      -0.094655       0.039796       0.054859             10.402735       8.280843       2.989914       1.701487      13.288108       5.591285       9.639255           0.023540
          141              O       2.039086      10.114641       1.563656      -0.507770      38.395019 0.55351416E+03  0.13405554E+05                                 9.106396                            7.322887      -0.033994       2.064490                    0.996425      26.683145      70.436914       0.696118       0.363302      -1.135423      -0.059215      -0.042946       0.026392       0.077765       0.016213      -0.047076       0.027061      -0.109539       0.076017      -0.092046       0.027631       0.064415             10.479017      11.201818       4.503564      -2.537089      11.424513      -4.001532       8.810721           0.031234
          142              O       4.362114       9.591825       2.713935      -0.555149      37.987383 0.54758123E+03  0.13223498E+05                                 9.026486                            7.239667       0.031547       2.073686                    0.996114      27.292104      71.892426       0.706624       0.358938      -1.139089      -0.009039      -0.068278       0.053812       0.087403       0.032922      -0.055999       0.017873      -0.083044       0.078419      -0.094650       0.039795       0.054856             10.402774       8.280876       2.989925      -1.701493      13.288152      -5.591309       9.639294           0.023554
          143              O       3.313420       9.784898      11.885500      -0.706145      51.886825 0.90142167E+03  0.24701944E+05                                11.201442                            9.329508      -0.603756       1.828697                    0.995431      31.151525      87.931369       0.617280       0.362093      -1.134546      -0.081283      -0.197010       0.000001       0.213119       0.053943      -0.000000       0.000000      -0.193658      -0.304340      -0.101447      -0.060118       0.161564             12.551984       7.999228       2.590494       0.000001      15.002937      -0.000008      14.653787           0.001746
          144              O       4.258380       1.061902      11.885500      -0.706145      51.886803 0.90142090E+03  0.24701917E+05                                11.201437                            9.329503      -0.603757       1.828697                    0.995431      31.151511      87.931305       0.617280       0.362093      -1.134546       0.081283       0.197009       0.000001       0.213119       0.053943       0.000000      -0.000000      -0.193658      -0.304340      -0.101447      -0.060117       0.161564             12.551979       7.999221       2.590491       0.000003      15.002943      -0.000002      14.653775           0.001746
          145              O       4.258380       9.784898       0.000000      -0.706146      51.886881 0.90142306E+03  0.24701990E+05                                11.201444                            9.329511      -0.603755       1.828697                    0.995431      31.151548      87.931417       0.617280       0.362093      -1.134546       0.081283      -0.197009      -0.000000       0.213119      -0.053942      -0.000000      -0.000000      -0.193659      -0.304339      -0.101446      -0.060118       0.161564             12.551986       7.999229      -2.590493      -0.000003      15.002936      -0.000001      14.653793           0.001741
          146              O       3.313420       1.061902       0.000000      -0.706146      51.886825 0.90142162E+03  0.24701939E+05                                11.201435                            9.329503      -0.603755       1.828697                    0.995431      31.151522      87.931308       0.617281       0.362093      -1.134546      -0.081282       0.197010      -0.000000       0.213119      -0.053942       0.000000       0.000000      -0.193658      -0.304339      -0.101446      -0.060117       0.161564             12.551976       7.999221      -2.590489      -0.000001      15.002931      -0.000006      14.653776           0.001742

******************************************************
Auxiliary information for the entire system
The total spin magnetic moment of the unit cell is   1.969024
The total net atomic charge of the unit cell is   -0.000001
Accuracy of reproducing the electrostatic potential in the unit cell:
  The inner radius (bohr) =    5.0000
  The outer radius (bohr) =   12.0000
  Valid grid points have density less than (e/(bohr^3)) =    0.0001
  The number of valid grid points were=        17258
  The rms potential error without charges in kcal/mol is=      6.45244
  The rms potential error with partial charges in kcal/mol is=      2.93471
  The RRMSE value at monopole order=      0.45482
  The rms potential error with partial charges and cloud penetration in kcal/mol is=      2.92340
  The RRMSE value at monopole order with cloud penetration is=      0.45307
  The rms potential error with partial charges and atomic dipoles in kcal/mol is=      0.92580
  The RRMSE value at dipole order=      0.14348
  The rms potential error with partial charges, atomic dipoles and cloud penetration in kcal/mol is=      0.92489
  The RRMSE value at dipole order with cloud penetration=      0.14334

******************************************************
The electron densities and ab initio electrostatic potential were computed in VASP using the PBE functional and
projector augmented wave method. See the main text of the journal article for a description of computational details.
The atomic charges, dipoles, and quadrupoles were computed with the DDEC6 method as described in
(a) T. A. Manz and N. Gabaldon Limas, RSC Adv. 6 (2016) 47771-47801 DOI: 10.1039/c6ra04656h
(b) N. Gabaldon Limas and T. A. Manz, RSC Adv. 8 (2018) 2678-2707 DOI: 10.1039/c7ra11829e.
For each atom in the material, the electron cloud parameters were fit to the spherically averaged atom-in-material
electron density using radial positions for which this density was between 10^-4 and 10^-2 electrons per cubic bohr.
The polarizabilities, dispersion coefficients, and quantum Drude oscillator (QDO) parameters were fit using the MCLF method.
The magnetic structure of the system was optimized in VASP from the default ferromagnetic initial guess using spin polarization.
The atomic spin moments (ASMs) were computed on this optimized magnetic structure using the DDEC6 partition as inputs
to the method of T. A. Manz and D. S. Sholl, J. Chem. Theory Comput. 7 (2011) 4146-4164 DOI: 10.1021/ct200539n.
The RMSE and RRMSE were computed using a uniform grid with Ewald summation.
