# Supplementary material for: A collection of forcefield precursors for metal–organic frameworks
Source: RSC Adv. 2019 Nov 13;9(63):36492–507. doi: 10.1039/c9ra07327b (PMC9075174; doi:10.1039/c9ra07327b)
Supplement: RA-009-C9RA07327B-s4536 [file RA-009-C9RA07327B-s4536.xyz]

  296
jmolscript: load "" {1 1 1} spacegroup "x,y,z" unitcell [{     11.980000     0.000000     0.000000 }, {      0.000000    17.982000     0.000000 }, {      0.000000     0.000000    18.625000 }]
Zn     4.671002    14.433252     9.482546     0.970055
Zn     1.318998    14.433252     9.142454     0.970057
Zn     7.308998    12.539748     9.482546     0.970057
Zn    10.661002    12.539748     9.142454     0.970056
Zn     7.308998     3.548748     9.142454     0.970055
Zn    10.661002     3.548748     9.482546     0.970055
Zn     4.671002     5.442252     9.142454     0.970058
Zn     1.318998     5.442252     9.482546     0.970056
H      4.486510    13.373213     5.453400     0.124079
H      4.603914    14.923262    13.704275     0.109162
H      4.754862     1.183216     6.075475     0.113021
H      4.635062    14.952033    15.995150     0.111601
H      4.281652    14.509676    18.032725     0.107593
H      3.484982    15.058127     6.654712     0.110106
H      4.256494    14.477308     1.694875     0.118049
H      1.811376    16.538045     6.757150     0.110241
H      6.120582    16.081303     3.020975     0.124425
H      5.131034    17.775207     4.240913     0.112899
H      0.614574     0.185215     7.870925     0.117502
H      3.560456     2.801596     7.192975     0.109341
H      1.503490    13.373213    13.171600     0.124079
H      1.386086    14.923262     4.920725     0.109162
H      1.235138     1.183216    12.549525     0.113021
H      1.354938    14.952033     2.629850     0.111601
H      1.708348    14.509676     0.592275     0.107593
H      2.505018    15.058127    11.970287     0.110106
H      1.733506    14.477308    16.930125     0.118049
H      4.178624    16.538045    11.867850     0.110241
H     11.849418    16.081303    15.604025     0.124425
H      0.858966    17.775207    14.384087     0.112899
H      5.375426     0.185215    10.754075     0.117502
H      2.429544     2.801596    11.432025     0.109341
H      7.493490    13.599787     5.453400     0.124079
H      7.376086    12.049738    13.704275     0.109162
H      7.225138     7.807784     6.075475     0.113021
H      7.344938    12.020967    15.995150     0.111601
H      7.698348    12.463324    18.032725     0.107593
H      8.495018    11.914873     6.654712     0.110106
H      7.723506    12.495692     1.694875     0.118048
H     10.168624    10.434955     6.757150     0.110241
H      5.859418    10.891697     3.020975     0.124425
H      6.848966     9.197793     4.240913     0.112899
H     11.365426     8.805785     7.870925     0.117502
H      8.419544     6.189404     7.192975     0.109341
H     10.476510    13.599787    13.171600     0.124079
H     10.593914    12.049738     4.920725     0.109162
H     10.744862     7.807784    12.549525     0.113021
H     10.625062    12.020967     2.629850     0.111601
H     10.271652    12.463324     0.592275     0.107593
H      9.474982    11.914873    11.970287     0.110106
H     10.246494    12.495692    16.930125     0.118049
H      7.801376    10.434955    11.867850     0.110241
H      0.130582    10.891697    15.604025     0.124425
H     11.121034     9.197793    14.384087     0.112899
H      6.604574     8.805785    10.754075     0.117502
H      9.550456     6.189404    11.432025     0.109341
H      7.493490     4.608787    13.171600     0.124079
H      7.376086     3.058738     4.920725     0.109162
H      7.225138    16.798784    12.549525     0.113021
H      7.344938     3.029967     2.629850     0.111601
H      7.698348     3.472324     0.592275     0.107593
H      8.495018     2.923873    11.970287     0.110106
H      7.723506     3.504692    16.930125     0.118049
H     10.168624     1.443955    11.867850     0.110241
H      5.859418     1.900697    15.604025     0.124425
H      6.848966     0.206793    14.384087     0.112899
H     11.365426    17.796785    10.754075     0.117502
H      8.419544    15.180404    11.432025     0.109341
H     10.476510     4.608787     5.453400     0.124079
H     10.593914     3.058738    13.704275     0.109162
H     10.744862    16.798784     6.075475     0.113021
H     10.625062     3.029967    15.995150     0.111601
H     10.271652     3.472324    18.032725     0.107593
H      9.474982     2.923873     6.654712     0.110106
H     10.246494     3.504692     1.694875     0.118049
H      7.801376     1.443955     6.757150     0.110241
H      0.130582     1.900697     3.020975     0.124425
H     11.121034     0.206793     4.240913     0.112899
H      6.604574    17.796785     7.870925     0.117502
H      9.550456    15.180404     7.192975     0.109341
H      4.486510     4.382213    13.171600     0.124079
H      4.603914     5.932262     4.920725     0.109162
H      4.754862    10.174216    12.549525     0.113021
H      4.635062     5.961033     2.629850     0.111601
H      4.281652     5.518676     0.592275     0.107593
H      3.484982     6.067127    11.970287     0.110106
H      4.256494     5.486308    16.930125     0.118049
H      1.811376     7.547045    11.867850     0.110241
H      6.120582     7.090303    15.604025     0.124425
H      5.131034     8.784207    14.384087     0.112899
H      0.614574     9.176215    10.754075     0.117502
H      3.560456    11.792596    11.432025     0.109341
H      1.503490     4.382213     5.453400     0.124079
H      1.386086     5.932262    13.704275     0.109162
H      1.235138    10.174216     6.075475     0.113021
H      1.354938     5.961033    15.995150     0.111601
H      1.708348     5.518676    18.032725     0.107593
H      2.505018     6.067127     6.654712     0.110106
H      1.733506     5.486308     1.694875     0.118048
H      4.178624     7.547045     6.757150     0.110241
H     11.849418     7.090303     3.020975     0.124425
H      0.858966     8.784207     4.240913     0.112899
H      5.375426     9.176215     7.870925     0.117502
H      2.429544    11.792596     7.192975     0.109341
H      2.995000     7.270123     9.312500     0.404622
H      8.985000     1.720877     9.312500     0.404622
H      8.985000    10.711877     9.312500     0.404622
H      2.995000    16.261123     9.312500     0.404622
C      4.606310    14.258287     5.192650    -0.175224
C      5.170568    14.344062    14.162636    -0.096585
C      5.380218    14.544561     4.094147     0.194435
C      3.922252     0.974265     6.433075    -0.149983
C      5.181350    14.352693    15.541259    -0.154439
C      3.419092    17.663359     6.290780     0.086823
C      4.155862    16.598645     5.556955     0.052724
C      4.975294    14.087099    18.485871    -0.129200
C      4.003716    15.272472     5.913996    -0.121855
C      4.963314    14.079906     1.240425    -0.196963
C      2.169578    17.391831     6.839472    -0.160369
C      5.580284    15.870194     3.748467    -0.190983
C      4.978888    16.888874     4.479312    -0.127800
C      1.953938     1.667830     7.632898    -0.045700
C      1.445986     0.390749     7.506620    -0.095112
C      3.203452     1.948530     7.099850    -0.089909
C      1.174040     2.709708     8.338412     0.616909
C      1.383690    14.258287    13.432350    -0.175224
C      0.819432    14.344062     4.462364    -0.096585
C      0.609782    14.544561    14.530852     0.194435
C      2.067748     0.974265    12.191925    -0.149983
C      0.808650    14.352693     3.083741    -0.154439
C      2.570908    17.663359    12.334220     0.086823
C      1.834138    16.598645    13.068045     0.052724
C      1.014706    14.087099     0.139129    -0.129200
C      1.986284    15.272472    12.711004    -0.121855
C      1.026686    14.079906    17.384575    -0.196963
C      3.820422    17.391831    11.785528    -0.160369
C      0.409716    15.870194    14.876532    -0.190983
C      1.011112    16.888874    14.145687    -0.127800
C      4.036062     1.667830    10.992102    -0.045700
C      4.544014     0.390749    11.118380    -0.095112
C      2.786548     1.948530    11.525150    -0.089909
C      4.815960     2.709708    10.286587     0.616910
C      7.373690    12.714713     5.192650    -0.175224
C      6.809432    12.628938    14.162636    -0.096585
C      6.599782    12.428439     4.094147     0.194435
C      8.057748     8.016735     6.433075    -0.149983
C      6.798650    12.620307    15.541259    -0.154439
C      8.560908     9.309641     6.290780     0.086823
C      7.824138    10.374355     5.556955     0.052724
C      7.004706    12.885901    18.485871    -0.129200
C      7.976284    11.700528     5.913996    -0.121855
C      7.016686    12.893094     1.240425    -0.196963
C      9.810422     9.581169     6.839472    -0.160369
C      6.399716    11.102806     3.748467    -0.190983
C      7.001112    10.084126     4.479312    -0.127800
C     10.026062     7.323170     7.632898    -0.045700
C     10.534014     8.600251     7.506620    -0.095112
C      8.776548     7.042470     7.099850    -0.089909
C     10.805960     6.281292     8.338412     0.616909
C     10.596310    12.714713    13.432350    -0.175224
C     11.160568    12.628938     4.462364    -0.096585
C     11.370218    12.428439    14.530852     0.194435
C      9.912252     8.016735    12.191925    -0.149983
C     11.171350    12.620307     3.083741    -0.154439
C      9.409092     9.309641    12.334220     0.086823
C     10.145862    10.374355    13.068045     0.052724
C     10.965294    12.885901     0.139129    -0.129200
C      9.993716    11.700528    12.711004    -0.121855
C     10.953314    12.893094    17.384575    -0.196963
C      8.159578     9.581169    11.785528    -0.160369
C     11.570284    11.102806    14.876532    -0.190983
C     10.968888    10.084126    14.145687    -0.127800
C      7.943938     7.323170    10.992102    -0.045700
C      7.435986     8.600251    11.118380    -0.095112
C      9.193452     7.042470    11.525150    -0.089909
C      7.164040     6.281292    10.286587     0.616910
C      7.373690     3.723713    13.432350    -0.175224
C      6.809432     3.637938     4.462364    -0.096585
C      6.599782     3.437439    14.530852     0.194435
C      8.057748    17.007735    12.191925    -0.149983
C      6.798650     3.629307     3.083741    -0.154439
C      8.560908     0.318641    12.334220     0.086823
C      7.824138     1.383355    13.068045     0.052724
C      7.004706     3.894901     0.139129    -0.129200
C      7.976284     2.709528    12.711004    -0.121855
C      7.016686     3.902094    17.384575    -0.196962
C      9.810422     0.590169    11.785528    -0.160369
C      6.399716     2.111806    14.876532    -0.190983
C      7.001112     1.093126    14.145687    -0.127801
C     10.026062    16.314170    10.992102    -0.045700
C     10.534014    17.591251    11.118380    -0.095112
C      8.776548    16.033470    11.525150    -0.089909
C     10.805960    15.272292    10.286587     0.616909
C     10.596310     3.723713     5.192650    -0.175223
C     11.160568     3.637938    14.162636    -0.096585
C     11.370218     3.437439     4.094147     0.194435
C      9.912252    17.007735     6.433075    -0.149983
C     11.171350     3.629307    15.541259    -0.154439
C      9.409092     0.318641     6.290780     0.086823
C     10.145862     1.383355     5.556955     0.052724
C     10.965294     3.894901    18.485871    -0.129200
C      9.993716     2.709528     5.913996    -0.121855
C     10.953314     3.902094     1.240425    -0.196963
C      8.159578     0.590169     6.839472    -0.160369
C     11.570284     2.111806     3.748467    -0.190983
C     10.968888     1.093126     4.479312    -0.127800
C      7.943938    16.314170     7.632898    -0.045700
C      7.435986    17.591251     7.506620    -0.095112
C      9.193452    16.033470     7.099850    -0.089909
C      7.164040    15.272292     8.338412     0.616910
C      4.606310     5.267287    13.432350    -0.175224
C      5.170568     5.353062     4.462364    -0.096585
C      5.380218     5.553561    14.530852     0.194435
C      3.922252     9.965265    12.191925    -0.149983
C      5.181350     5.361693     3.083741    -0.154439
C      3.419092     8.672359    12.334220     0.086823
C      4.155862     7.607645    13.068045     0.052724
C      4.975294     5.096099     0.139129    -0.129200
C      4.003716     6.281472    12.711004    -0.121855
C      4.963314     5.088906    17.384575    -0.196963
C      2.169578     8.400831    11.785528    -0.160369
C      5.580284     6.879194    14.876532    -0.190983
C      4.978888     7.897874    14.145687    -0.127801
C      1.953938    10.658831    10.992102    -0.045700
C      1.445986     9.381749    11.118380    -0.095112
C      3.203452    10.939530    11.525150    -0.089909
C      1.174040    11.700708    10.286587     0.616910
C      1.383690     5.267287     5.192650    -0.175223
C      0.819432     5.353062    14.162636    -0.096585
C      0.609782     5.553561     4.094147     0.194435
C      2.067748     9.965265     6.433075    -0.149983
C      0.808650     5.361693    15.541259    -0.154439
C      2.570908     8.672359     6.290780     0.086823
C      1.834138     7.607645     5.556955     0.052724
C      1.014706     5.096099    18.485871    -0.129200
C      1.986284     6.281472     5.913996    -0.121855
C      1.026686     5.088906     1.240425    -0.196963
C      3.820422     8.400831     6.839472    -0.160369
C      0.409716     6.879194     3.748467    -0.190983
C      1.011112     7.897874     4.479312    -0.127800
C      4.036062    10.658831     7.632898    -0.045700
C      4.544014     9.381749     7.506620    -0.095112
C      2.786548    10.939530     7.099850    -0.089909
C      4.815960    11.700708     8.338412     0.616909
C      5.990000    13.486500     1.955625     0.205029
C      5.990000    13.486500    16.268937     0.087656
C      5.990000    13.486500    11.948869     0.614130
C      5.990000    13.486500    13.450044    -0.048279
C      5.990000    13.486500    17.751487     0.045324
C      0.000000    13.486500    16.669375     0.205029
C      0.000000    13.486500     2.356062     0.087656
C      0.000000    13.486500     6.676131     0.614130
C      0.000000    13.486500     5.174956    -0.048279
C      0.000000    13.486500     0.873512     0.045324
C      5.990000     4.495500    16.669375     0.205029
C      5.990000     4.495500     2.356062     0.087656
C      5.990000     4.495500     6.676131     0.614130
C      5.990000     4.495500     5.174956    -0.048279
C      5.990000     4.495500     0.873512     0.045324
C      0.000000     4.495500     1.955625     0.205029
C      0.000000     4.495500    16.268937     0.087656
C      0.000000     4.495500    11.948869     0.614130
C      0.000000     4.495500    13.450044    -0.048279
C      0.000000     4.495500    17.751487     0.045324
N      5.990000    13.486500     3.364979    -0.168386
N      0.000000    13.486500    15.260021    -0.168386
N      5.990000     4.495500    15.260021    -0.168386
N      0.000000     4.495500     3.364979    -0.168386
O      5.068259    14.104901    11.373915    -0.563902
O      1.672408     3.864152     8.409187    -0.570478
O      0.066968     2.379738     8.819869    -0.562803
O      0.921741    14.104901     7.251085    -0.563902
O      4.317592     3.864152    10.215812    -0.570479
O      5.923032     2.379738     9.805131    -0.562803
O      6.911741    12.868099    11.373915    -0.563902
O     10.307592     5.126848     8.409187    -0.570478
O     11.913032     6.611262     8.819869    -0.562804
O     11.058259    12.868099     7.251085    -0.563902
O      7.662408     5.126848    10.215812    -0.570478
O      6.056968     6.611262     9.805131    -0.562804
O      6.911741     3.877099     7.251085    -0.563902
O     10.307592    14.117848    10.215812    -0.570478
O     11.913032    15.602262     9.805131    -0.562804
O     11.058259     3.877099    11.373915    -0.563902
O      7.662408    14.117848     8.409187    -0.570478
O      6.056968    15.602262     8.819869    -0.562803
O      5.068259     5.113901     7.251085    -0.563903
O      1.672408    12.855152    10.215812    -0.570478
O      0.066968    11.370738     9.805131    -0.562804
O      0.921741     5.113901    11.373915    -0.563902
O      4.317592    12.855152     8.409187    -0.570478
O      5.923032    11.370738     8.819869    -0.562804
O      2.995000     6.339374     9.312500    -0.855414
O      8.985000     2.651626     9.312500    -0.855413
O      8.985000    11.642626     9.312500    -0.855415
O      2.995000    15.330374     9.312500    -0.855414

The following XYZ coordinates are in angstroms. Other properties are in atomic units.
The sperically averaged electron density of each atom fit to a function of the form exp(a - br)
eigen_1, eigen_2 and eigen_3 are the three eigenvalues of traceless quadrupole moment tensor
  atom number  atomic symbol              X              Y              Z     net charge C6 coefficient C8 coefficient C10 coefficient fluctuating dipole atomic polarizability isotropic forcefield polarizability              a              b squared Pearson coefficient          <r^3>          <r^4>         wp_QDO          m_QDO          q_QDO       dipole_x       dipole_y       dipole_z         dipole            Qxy            Qxz            Qyz     Q(x^2-y^2)  Q(3z^2 - R^2)        eigen_1        eigen_2        eigen_3 static polarizability      alpha(xx)      alpha(xy)      alpha(xz)      alpha(yy)      alpha(yz)      alpha(zz) atomic spin moment
            1             Zn       4.671002      14.433252       9.482546       0.970055      87.723758 0.17545196E+04  0.55119924E+05                                16.352816                           13.907019       0.081893       1.905553                    0.998585      44.934031     123.191012       0.471644       0.413372      -1.130843      -0.098036       0.046778      -0.000553       0.108625       0.060741      -0.003160       0.009537      -0.017478       0.088193      -0.076768       0.028644       0.048124             19.481295      23.519511       1.655490       0.210907      18.001541      -0.005999      16.922833           0.000002
            2             Zn       1.318998      14.433252       9.142454       0.970057      87.723708 0.17545182E+04  0.55119863E+05                                16.352801                           13.907006       0.081898       1.905555                    0.998585      44.934021     123.190922       0.471645       0.413372      -1.130843       0.098036       0.046778       0.000553       0.108625      -0.060741      -0.003160      -0.009537      -0.017478       0.088193      -0.076768       0.028644       0.048124             19.481277      23.519486      -1.655489       0.210908      18.001529       0.005999      16.922817           0.000002
            3             Zn       7.308998      12.539748       9.482546       0.970057      87.723671 0.17545172E+04  0.55119822E+05                                16.352795                           13.907001       0.081899       1.905555                    0.998585      44.934007     123.190863       0.471645       0.413372      -1.130843       0.098036      -0.046778      -0.000553       0.108626       0.060740       0.003160      -0.009537      -0.017478       0.088193      -0.076768       0.028644       0.048124             19.481271      23.519482       1.655488      -0.210906      18.001519       0.006000      16.922813           0.000002
            4             Zn      10.661002      12.539748       9.142454       0.970056      87.723677 0.17545174E+04  0.55119835E+05                                16.352801                           13.907006       0.081896       1.905554                    0.998585      44.934008     123.190900       0.471645       0.413372      -1.130843      -0.098036      -0.046778       0.000553       0.108626      -0.060741       0.003160       0.009537      -0.017478       0.088194      -0.076768       0.028645       0.048124             19.481278      23.519489      -1.655489      -0.210907      18.001529      -0.006000      16.922816           0.000002
            5             Zn       7.308998       3.548748       9.142454       0.970055      87.723745 0.17545194E+04  0.55119914E+05                                16.352813                           13.907017       0.081894       1.905554                    0.998585      44.934030     123.191000       0.471644       0.413372      -1.130843       0.098036      -0.046778       0.000553       0.108625       0.060741      -0.003160       0.009537      -0.017478       0.088193      -0.076768       0.028644       0.048124             19.481291      23.519503       1.655489       0.210909      18.001542      -0.005999      16.922827           0.000002
            6             Zn      10.661002       3.548748       9.482546       0.970055      87.723736 0.17545192E+04  0.55119906E+05                                16.352813                           13.907017       0.081894       1.905553                    0.998585      44.934024     123.190984       0.471644       0.413372      -1.130843      -0.098036      -0.046778      -0.000553       0.108625      -0.060741      -0.003160      -0.009537      -0.017478       0.088193      -0.076768       0.028645       0.048124             19.481291      23.519507      -1.655489       0.210907      18.001538       0.006000      16.922829           0.000002
            7             Zn       4.671002       5.442252       9.142454       0.970058      87.723654 0.17545168E+04  0.55119806E+05                                16.352792                           13.906999       0.081899       1.905555                    0.998585      44.934005     123.190850       0.471645       0.413372      -1.130843      -0.098036       0.046778       0.000553       0.108625       0.060740       0.003160      -0.009537      -0.017478       0.088193      -0.076768       0.028644       0.048124             19.481266      23.519472       1.655488      -0.210909      18.001520       0.005999      16.922808           0.000002
            8             Zn       1.318998       5.442252       9.482546       0.970056      87.723703 0.17545183E+04  0.55119868E+05                                16.352806                           13.907011       0.081895       1.905554                    0.998585      44.934015     123.190932       0.471645       0.413372      -1.130843       0.098036       0.046778      -0.000553       0.108625      -0.060741       0.003160       0.009537      -0.017478       0.088193      -0.076768       0.028644       0.048124             19.481282      23.519496      -1.655488      -0.210907      18.001530      -0.006000      16.922821           0.000002
            9              H       4.486510      13.373213       5.453400       0.124079       1.008245 0.75190274E+01  0.73472566E+02                                 1.729261                            1.656815      -1.121653       2.356878                    0.996146       3.612063      10.452071       0.457852       1.369045      -0.689558      -0.007665      -0.032479       0.013315       0.035929       0.002599      -0.008145      -0.001949      -0.015798      -0.001147      -0.013037       0.003065       0.009972              1.768578       1.499317       0.019162      -0.120021       2.263942      -0.247725       1.542476          -0.000002
           10              H       4.603914      14.923262      13.704275       0.109162       1.028740 0.72433443E+01  0.70004385E+02                                 1.730490                            1.605603      -1.220250       2.295274                    0.995145       3.706774      10.609544       0.474845       1.334653      -0.695112      -0.023499       0.023107      -0.015762       0.036532      -0.012643      -0.000204      -0.000356      -0.010531       0.009717      -0.015323       0.003243       0.012080              1.798187       1.823671      -0.392708       0.336763       1.751354      -0.360149       1.819536          -0.000001
           11              H       4.754862       1.183216       6.075475       0.113021       0.975826 0.70445723E+01  0.67518095E+02                                 1.670100                            1.586643      -0.946498       2.431194                    0.997740       3.542165      10.050810       0.476876       1.340093      -0.695365       0.032740       0.008968      -0.010883       0.035648       0.004844      -0.006773       0.006135       0.004707      -0.029590      -0.015310       0.004543       0.010767              1.710758       2.112420       0.150463      -0.314748       1.564913       0.004081       1.454939          -0.000002
           12              H       4.635062      14.952033      15.995150       0.111601       1.103808 0.81068702E+01  0.78982947E+02                                 1.696600                            1.614533      -0.834441       2.481183                    0.999339       3.320692       8.936041       0.521380       1.205790      -0.727467      -0.021519       0.024722       0.014779       0.035954      -0.014996       0.000159       0.001128      -0.005185       0.013406      -0.017485       0.004434       0.013051              1.702223       1.647815      -0.283090      -0.243014       1.581063       0.166163       1.877792          -0.000001
           13              H       4.281652      14.509676      18.032725       0.107593       1.107751 0.79323728E+01  0.77193047E+02                                 1.723898                            1.612032      -0.845037       2.474545                    0.998784       3.416672       9.318258       0.512337       1.228501      -0.720991      -0.028564       0.017227      -0.015959       0.036978      -0.014975       0.000855      -0.000447       0.011491       0.008645      -0.017481       0.002805       0.014676              1.750323       1.922418      -0.254837       0.314574       1.381370      -0.195781       1.947182          -0.000001
           14              H       3.484982      15.058127       6.654712       0.110106       0.953419 0.67878229E+01  0.65366685E+02                                 1.720262                            1.613233      -1.355507       2.229748                    0.993333       3.945691      11.748517       0.442369       1.437789      -0.673723      -0.018983      -0.011966       0.027148       0.035222       0.000045      -0.009699      -0.003017      -0.014244      -0.006223      -0.014142       0.004403       0.009739              1.788547       1.792715       0.020543      -0.419007       1.602303      -0.106748       1.970624          -0.000002
           15              H       4.256494      14.477308       1.694875       0.118049       1.086727 0.79133404E+01  0.77403096E+02                                 1.735777                            1.635345      -1.062643       2.375133                    0.997378       3.514010       9.789507       0.494103       1.267331      -0.711324      -0.028511       0.014311       0.013413       0.034606      -0.013593      -0.001741      -0.004006       0.012949       0.007966      -0.017317       0.003546       0.013771              1.766618       1.956231      -0.270735      -0.301211       1.428681       0.229199       1.914942          -0.000001
           16              H       1.811376      16.538045       6.757150       0.110241       1.005730 0.71053599E+01  0.68931284E+02                                 1.758469                            1.631797      -1.318935       2.249282                    0.993555       3.875460      11.429779       0.449261       1.405327      -0.680331      -0.015094      -0.031339      -0.002501       0.034874       0.003835      -0.007903       0.005780       0.003082      -0.023625      -0.014358       0.004981       0.009378              1.848111       1.686990       0.248671      -0.019582       2.417904       0.183856       1.439439          -0.000001
           17              H       6.120582      16.081303       3.020975       0.124425       1.111130 0.82337020E+01  0.80086584E+02                                 1.673688                            1.604611      -0.915562       2.450033                    0.998762       3.211021       8.479286       0.536989       1.172670      -0.736611       0.022929       0.012431      -0.027249       0.037720       0.001710      -0.014078      -0.005658      -0.013465      -0.007266      -0.018382       0.003767       0.014616              1.680913       1.594682       0.077553      -0.404824       1.501257      -0.029193       1.946799          -0.000002
           18              H       5.131034      17.775207       4.240913       0.112899       1.116011 0.81427373E+01  0.79413826E+02                                 1.706138                            1.615497      -0.875344       2.463191                    0.998985       3.338043       8.985063       0.522525       1.201914      -0.728110       0.008372       0.034176      -0.010681       0.036771       0.000425      -0.013463      -0.003889      -0.014870      -0.003329      -0.017938       0.005591       0.012347              1.724655       1.396374       0.101745      -0.103493       2.312992      -0.095307       1.464598          -0.000001
           19              H       0.614574       0.185215       7.870925       0.117502       0.951269 0.68773815E+01  0.65896050E+02                                 1.674462                            1.592712      -1.078357       2.370755                    0.996481       3.644344      10.533756       0.462155       1.383192      -0.685957      -0.033783      -0.010363       0.016152       0.038853       0.006607      -0.008669       0.001056       0.002852      -0.022327      -0.012973       0.000381       0.012592              1.729803       2.157819       0.110485      -0.310061       1.542946      -0.018263       1.488643          -0.000001
           20              H       3.560456       2.801596       7.192975       0.109341       0.959079 0.68350661E+01  0.65591779E+02                                 1.700428                            1.599318      -1.195406       2.310910                    0.994879       3.758310      10.981723       0.454822       1.403325      -0.681377       0.015260       0.034864       0.002858       0.038165       0.004297      -0.003892       0.000601      -0.002899      -0.026658      -0.010263       0.001096       0.009168              1.772710       1.632967       0.318488      -0.021126       2.287529       0.105076       1.397634          -0.000002
           21              H       1.503490      13.373213      13.171600       0.124079       1.008245 0.75190264E+01  0.73472557E+02                                 1.729261                            1.656815      -1.121654       2.356878                    0.996146       3.612063      10.452073       0.457851       1.369046      -0.689558       0.007665      -0.032479      -0.013315       0.035929      -0.002599      -0.008145       0.001949      -0.015798      -0.001147      -0.013037       0.003065       0.009972              1.768579       1.499317      -0.019162      -0.120021       2.263943       0.247725       1.542476          -0.000002
           22              H       1.386086      14.923262       4.920725       0.109162       1.028740 0.72433435E+01  0.70004377E+02                                 1.730490                            1.605603      -1.220249       2.295275                    0.995145       3.706774      10.609545       0.474845       1.334653      -0.695112       0.023499       0.023107       0.015762       0.036532       0.012643      -0.000204       0.000356      -0.010531       0.009717      -0.015323       0.003243       0.012080              1.798187       1.823671       0.392708       0.336763       1.751354       0.360149       1.819536          -0.000001
           23              H       1.235138       1.183216      12.549525       0.113021       0.975826 0.70445808E+01  0.67518191E+02                                 1.670101                            1.586643      -0.946498       2.431194                    0.997740       3.542167      10.050814       0.476876       1.340092      -0.695365      -0.032740       0.008968       0.010883       0.035648      -0.004844      -0.006773      -0.006135       0.004707      -0.029590      -0.015310       0.004543       0.010767              1.710758       2.112421      -0.150463      -0.314748       1.564914      -0.004081       1.454939          -0.000002
           24              H       1.354938      14.952033       2.629850       0.111601       1.103808 0.81068701E+01  0.78982945E+02                                 1.696599                            1.614532      -0.834442       2.481183                    0.999339       3.320692       8.936041       0.521380       1.205790      -0.727467       0.021519       0.024722      -0.014779       0.035954       0.014996       0.000159      -0.001128      -0.005185       0.013406      -0.017485       0.004434       0.013051              1.702223       1.647815       0.283090      -0.243014       1.581063      -0.166163       1.877792          -0.000001
           25              H       1.708348      14.509676       0.592275       0.107593       1.107752 0.79323776E+01  0.77193098E+02                                 1.723898                            1.612032      -0.845037       2.474545                    0.998784       3.416673       9.318258       0.512337       1.228500      -0.720992       0.028564       0.017227       0.015959       0.036978       0.014975       0.000855       0.000447       0.011491       0.008645      -0.017481       0.002805       0.014676              1.750323       1.922418       0.254837       0.314574       1.381370       0.195781       1.947181          -0.000001
           26              H       2.505018      15.058127      11.970287       0.110106       0.953420 0.67878239E+01  0.65366694E+02                                 1.720262                            1.613233      -1.355507       2.229748                    0.993333       3.945690      11.748513       0.442369       1.437789      -0.673723       0.018983      -0.011966      -0.027148       0.035222      -0.000045      -0.009699       0.003017      -0.014244      -0.006223      -0.014143       0.004403       0.009739              1.788547       1.792715      -0.020543      -0.419007       1.602302       0.106749       1.970625          -0.000002
           27              H       1.733506      14.477308      16.930125       0.118049       1.086727 0.79133365E+01  0.77403048E+02                                 1.735777                            1.635344      -1.062641       2.375133                    0.997378       3.514009       9.789503       0.494103       1.267331      -0.711324       0.028511       0.014311      -0.013413       0.034606       0.013593      -0.001741       0.004006       0.012949       0.007966      -0.017317       0.003546       0.013771              1.766617       1.956231       0.270735      -0.301211       1.428680      -0.229199       1.914941          -0.000001
           28              H       4.178624      16.538045      11.867850       0.110241       1.005730 0.71053597E+01  0.68931279E+02                                 1.758469                            1.631797      -1.318935       2.249282                    0.993555       3.875460      11.429778       0.449261       1.405327      -0.680331       0.015093      -0.031339       0.002501       0.034874      -0.003835      -0.007903      -0.005780       0.003082      -0.023625      -0.014358       0.004981       0.009378              1.848111       1.686990      -0.248671      -0.019582       2.417904      -0.183856       1.439439          -0.000001
           29              H      11.849418      16.081303      15.604025       0.124425       1.111132 0.82337155E+01  0.80086753E+02                                 1.673690                            1.604613      -0.915563       2.450032                    0.998762       3.211022       8.479292       0.536989       1.172670      -0.736611      -0.022929       0.012431       0.027249       0.037720      -0.001710      -0.014078       0.005658      -0.013465      -0.007266      -0.018382       0.003767       0.014616              1.680915       1.594684      -0.077553      -0.404824       1.501259       0.029193       1.946802          -0.000002
           30              H       0.858966      17.775207      14.384087       0.112899       1.116011 0.81427447E+01  0.79413917E+02                                 1.706138                            1.615498      -0.875344       2.463191                    0.998985       3.338044       8.985067       0.522525       1.201914      -0.728110      -0.008372       0.034176       0.010681       0.036771      -0.000425      -0.013463       0.003889      -0.014870      -0.003329      -0.017938       0.005591       0.012347              1.724656       1.396374      -0.101745      -0.103493       2.312993       0.095307       1.464599          -0.000001
           31              H       5.375426       0.185215      10.754075       0.117502       0.951269 0.68773842E+01  0.65896085E+02                                 1.674463                            1.592712      -1.078357       2.370755                    0.996481       3.644345      10.533761       0.462155       1.383192      -0.685957       0.033783      -0.010363      -0.016152       0.038853      -0.006607      -0.008669      -0.001056       0.002852      -0.022327      -0.012973       0.000381       0.012592              1.729803       2.157820      -0.110485      -0.310062       1.542946       0.018263       1.488644          -0.000001
           32              H       2.429544       2.801596      11.432025       0.109341       0.959079 0.68350629E+01  0.65591741E+02                                 1.700428                            1.599318      -1.195405       2.310910                    0.994879       3.758309      10.981720       0.454822       1.403325      -0.681377      -0.015260       0.034864      -0.002858       0.038165      -0.004297      -0.003892      -0.000601      -0.002899      -0.026658      -0.010263       0.001096       0.009168              1.772710       1.632967      -0.318487      -0.021126       2.287528      -0.105076       1.397633          -0.000002
           33              H       7.493490      13.599787       5.453400       0.124079       1.008244 0.75190176E+01  0.73472452E+02                                 1.729261                            1.656815      -1.121653       2.356878                    0.996146       3.612061      10.452067       0.457851       1.369046      -0.689558       0.007665       0.032479       0.013315       0.035929       0.002599       0.008145       0.001949      -0.015798      -0.001147      -0.013037       0.003065       0.009972              1.768578       1.499317       0.019162       0.120021       2.263942       0.247725       1.542475          -0.000002
           34              H       7.376086      12.049738      13.704275       0.109162       1.028740 0.72433451E+01  0.70004392E+02                                 1.730490                            1.605603      -1.220249       2.295275                    0.995145       3.706774      10.609543       0.474845       1.334653      -0.695112       0.023499      -0.023107      -0.015762       0.036532      -0.012643       0.000204       0.000356      -0.010531       0.009717      -0.015323       0.003243       0.012080              1.798187       1.823671      -0.392708      -0.336763       1.751354       0.360149       1.819536          -0.000001
           35              H       7.225138       7.807784       6.075475       0.113021       0.975826 0.70445767E+01  0.67518142E+02                                 1.670100                            1.586643      -0.946498       2.431194                    0.997740       3.542166      10.050811       0.476876       1.340092      -0.695365      -0.032740      -0.008968      -0.010883       0.035648       0.004844       0.006773      -0.006135       0.004707      -0.029590      -0.015310       0.004543       0.010767              1.710758       2.112420       0.150463       0.314748       1.564913      -0.004081       1.454939          -0.000002
           36              H       7.344938      12.020967      15.995150       0.111601       1.103807 0.81068610E+01  0.78982836E+02                                 1.696599                            1.614532      -0.834440       2.481183                    0.999339       3.320690       8.936035       0.521380       1.205790      -0.727467       0.021519      -0.024722       0.014779       0.035954      -0.014996      -0.000159      -0.001128      -0.005185       0.013406      -0.017485       0.004434       0.013051              1.702223       1.647814      -0.283090       0.243014       1.581062      -0.166163       1.877791          -0.000001
           37              H       7.698348      12.463324      18.032725       0.107593       1.107751 0.79323733E+01  0.77193047E+02                                 1.723898                            1.612032      -0.845037       2.474546                    0.998784       3.416672       9.318255       0.512337       1.228500      -0.720992       0.028564      -0.017227      -0.015959       0.036978      -0.014975      -0.000855       0.000447       0.011491       0.008645      -0.017481       0.002805       0.014676              1.750322       1.922417      -0.254837      -0.314574       1.381369       0.195781       1.947181          -0.000001
           38              H       8.495018      11.914873       6.654712       0.110106       0.953419 0.67878219E+01  0.65366675E+02                                 1.720262                            1.613233      -1.355507       2.229747                    0.993333       3.945691      11.748518       0.442369       1.437789      -0.673723       0.018983       0.011966       0.027148       0.035222       0.000045       0.009699       0.003017      -0.014244      -0.006223      -0.014142       0.004403       0.009739              1.788547       1.792715       0.020543       0.419007       1.602303       0.106748       1.970624          -0.000002
           39              H       7.723506      12.495692       1.694875       0.118048       1.086727 0.79133410E+01  0.77403104E+02                                 1.735778                            1.635345      -1.062642       2.375133                    0.997378       3.514010       9.789507       0.494103       1.267332      -0.711324       0.028511      -0.014311       0.013413       0.034606      -0.013593       0.001741       0.004006       0.012949       0.007966      -0.017317       0.003546       0.013771              1.766618       1.956232      -0.270736       0.301211       1.428681      -0.229199       1.914942          -0.000001
           40              H      10.168624      10.434955       6.757150       0.110241       1.005730 0.71053597E+01  0.68931279E+02                                 1.758469                            1.631797      -1.318935       2.249282                    0.993555       3.875460      11.429778       0.449261       1.405327      -0.680331       0.015093       0.031339      -0.002501       0.034874       0.003835       0.007903      -0.005780       0.003082      -0.023625      -0.014358       0.004981       0.009378              1.848111       1.686990       0.248671       0.019582       2.417904      -0.183856       1.439439          -0.000001
           41              H       5.859418      10.891697       3.020975       0.124425       1.111130 0.82337025E+01  0.80086594E+02                                 1.673689                            1.604611      -0.915562       2.450033                    0.998762       3.211021       8.479287       0.536989       1.172670      -0.736611      -0.022929      -0.012431      -0.027249       0.037720       0.001710       0.014078       0.005658      -0.013465      -0.007267      -0.018382       0.003767       0.014616              1.680913       1.594682       0.077553       0.404824       1.501258       0.029193       1.946799          -0.000002
           42              H       6.848966       9.197793       4.240913       0.112899       1.116011 0.81427373E+01  0.79413826E+02                                 1.706138                            1.615497      -0.875343       2.463191                    0.998985       3.338043       8.985063       0.522525       1.201914      -0.728110      -0.008372      -0.034176      -0.010681       0.036771       0.000425       0.013463       0.003889      -0.014870      -0.003329      -0.017938       0.005591       0.012347              1.724655       1.396374       0.101745       0.103493       2.312992       0.095307       1.464598          -0.000001
           43              H      11.365426       8.805785       7.870925       0.117502       0.951269 0.68773831E+01  0.65896065E+02                                 1.674462                            1.592711      -1.078356       2.370756                    0.996481       3.644344      10.533754       0.462155       1.383191      -0.685958       0.033783       0.010363       0.016152       0.038853       0.006607       0.008669      -0.001056       0.002852      -0.022327      -0.012973       0.000381       0.012592              1.729803       2.157819       0.110485       0.310061       1.542946       0.018263       1.488643          -0.000001
           44              H       8.419544       6.189404       7.192975       0.109341       0.959079 0.68350670E+01  0.65591787E+02                                 1.700428                            1.599318      -1.195406       2.310910                    0.994879       3.758310      10.981722       0.454822       1.403324      -0.681377      -0.015260      -0.034864       0.002858       0.038165       0.004297       0.003892      -0.000601      -0.002899      -0.026658      -0.010263       0.001096       0.009168              1.772710       1.632967       0.318488       0.021126       2.287528      -0.105076       1.397634          -0.000001
           45              H      10.476510      13.599787      13.171600       0.124079       1.008244 0.75190221E+01  0.73472506E+02                                 1.729261                            1.656815      -1.121653       2.356878                    0.996146       3.612062      10.452070       0.457851       1.369046      -0.689558      -0.007665       0.032479      -0.013315       0.035929      -0.002599       0.008145      -0.001949      -0.015798      -0.001147      -0.013037       0.003065       0.009972              1.768578       1.499317      -0.019162       0.120021       2.263943      -0.247725       1.542476          -0.000002
           46              H      10.593914      12.049738       4.920725       0.109162       1.028740 0.72433451E+01  0.70004392E+02                                 1.730490                            1.605603      -1.220250       2.295275                    0.995145       3.706774      10.609543       0.474845       1.334653      -0.695112      -0.023499      -0.023107       0.015762       0.036532       0.012643       0.000204      -0.000356      -0.010531       0.009717      -0.015323       0.003243       0.012080              1.798187       1.823671       0.392708      -0.336763       1.751354      -0.360149       1.819536          -0.000001
           47              H      10.744862       7.807784      12.549525       0.113021       0.975825 0.70445701E+01  0.67518064E+02                                 1.670100                            1.586642      -0.946497       2.431195                    0.997740       3.542164      10.050804       0.476876       1.340092      -0.695365       0.032740      -0.008968       0.010883       0.035648      -0.004844       0.006773       0.006135       0.004707      -0.029590      -0.015310       0.004543       0.010767              1.710757       2.112419      -0.150463       0.314748       1.564913       0.004081       1.454939          -0.000001
           48              H      10.625062      12.020967       2.629850       0.111601       1.103807 0.81068608E+01  0.78982834E+02                                 1.696599                            1.614532      -0.834440       2.481184                    0.999339       3.320690       8.936035       0.521380       1.205790      -0.727467      -0.021519      -0.024722      -0.014779       0.035954       0.014996      -0.000159       0.001128      -0.005185       0.013406      -0.017485       0.004434       0.013051              1.702222       1.647814       0.283090       0.243013       1.581062       0.166163       1.877791          -0.000001
           49              H      10.271652      12.463324       0.592275       0.107593       1.107751 0.79323724E+01  0.77193034E+02                                 1.723897                            1.612031      -0.845036       2.474546                    0.998784       3.416672       9.318254       0.512337       1.228500      -0.720992      -0.028564      -0.017227       0.015959       0.036978       0.014975      -0.000855      -0.000447       0.011491       0.008645      -0.017481       0.002805       0.014676              1.750322       1.922417       0.254837      -0.314574       1.381369      -0.195781       1.947180          -0.000001
           50              H       9.474982      11.914873      11.970287       0.110106       0.953419 0.67878172E+01  0.65366615E+02                                 1.720261                            1.613233      -1.355506       2.229748                    0.993333       3.945688      11.748507       0.442369       1.437789      -0.673723      -0.018983       0.011966      -0.027148       0.035222      -0.000045       0.009699      -0.003017      -0.014244      -0.006223      -0.014142       0.004403       0.009739              1.788547       1.792714      -0.020543       0.419007       1.602302      -0.106748       1.970624          -0.000002
           51              H      10.246494      12.495692      16.930125       0.118049       1.086727 0.79133374E+01  0.77403060E+02                                 1.735777                            1.635345      -1.062642       2.375133                    0.997378       3.514009       9.789504       0.494103       1.267332      -0.711324      -0.028511      -0.014311      -0.013413       0.034606       0.013593       0.001741      -0.004006       0.012949       0.007966      -0.017317       0.003546       0.013771              1.766618       1.956231       0.270735       0.301211       1.428681       0.229199       1.914941          -0.000001
           52              H       7.801376      10.434955      11.867850       0.110241       1.005730 0.71053564E+01  0.68931240E+02                                 1.758469                            1.631797      -1.318934       2.249282                    0.993555       3.875459      11.429775       0.449261       1.405327      -0.680331      -0.015093       0.031339       0.002501       0.034874      -0.003835       0.007903       0.005780       0.003082      -0.023625      -0.014358       0.004981       0.009378              1.848111       1.686990      -0.248671       0.019582       2.417903       0.183856       1.439439          -0.000001
           53              H       0.130582      10.891697      15.604025       0.124425       1.111131 0.82337050E+01  0.80086616E+02                                 1.673688                            1.604611      -0.915562       2.450033                    0.998762       3.211021       8.479284       0.536990       1.172669      -0.736612       0.022929      -0.012431       0.027249       0.037720      -0.001710       0.014078      -0.005658      -0.013465      -0.007266      -0.018382       0.003767       0.014616              1.680913       1.594682      -0.077553       0.404823       1.501257      -0.029193       1.946799          -0.000002
           54              H      11.121034       9.197793      14.384087       0.112899       1.116010 0.81427339E+01  0.79413779E+02                                 1.706137                            1.615497      -0.875343       2.463191                    0.998985       3.338042       8.985058       0.522525       1.201914      -0.728110       0.008372      -0.034176       0.010681       0.036771      -0.000425       0.013463      -0.003889      -0.014870      -0.003329      -0.017938       0.005591       0.012347              1.724654       1.396373      -0.101745       0.103493       2.312991      -0.095307       1.464598          -0.000001
           55              H       6.604574       8.805785      10.754075       0.117502       0.951268 0.68773807E+01  0.65896042E+02                                 1.674463                            1.592712      -1.078357       2.370755                    0.996481       3.644344      10.533757       0.462155       1.383192      -0.685957      -0.033783       0.010363      -0.016152       0.038853      -0.006607       0.008669       0.001056       0.002852      -0.022327      -0.012973       0.000381       0.012592              1.729803       2.157820      -0.110485       0.310061       1.542946      -0.018263       1.488643          -0.000002
           56              H       9.550456       6.189404      11.432025       0.109341       0.959079 0.68350687E+01  0.65591804E+02                                 1.700428                            1.599318      -1.195406       2.310910                    0.994879       3.758310      10.981720       0.454822       1.403324      -0.681378       0.015260      -0.034864      -0.002858       0.038165      -0.004297       0.003892       0.000601      -0.002899      -0.026658      -0.010263       0.001096       0.009168              1.772710       1.632967      -0.318488       0.021126       2.287528       0.105076       1.397633          -0.000001
           57              H       7.493490       4.608787      13.171600       0.124079       1.008244 0.75190227E+01  0.73472508E+02                                 1.729261                            1.656815      -1.121653       2.356878                    0.996146       3.612062      10.452067       0.457852       1.369045      -0.689558       0.007665       0.032479      -0.013315       0.035929       0.002599      -0.008145      -0.001949      -0.015798      -0.001147      -0.013037       0.003065       0.009972              1.768578       1.499317       0.019162      -0.120021       2.263942      -0.247725       1.542475          -0.000002
           58              H       7.376086       3.058738       4.920725       0.109162       1.028740 0.72433443E+01  0.70004385E+02                                 1.730490                            1.605603      -1.220250       2.295274                    0.995145       3.706774      10.609544       0.474845       1.334653      -0.695112       0.023499      -0.023107       0.015762       0.036532      -0.012643      -0.000204      -0.000356      -0.010531       0.009717      -0.015323       0.003243       0.012080              1.798187       1.823671      -0.392708       0.336763       1.751354      -0.360149       1.819536          -0.000001
           59              H       7.225138      16.798784      12.549525       0.113021       0.975826 0.70445767E+01  0.67518142E+02                                 1.670100                            1.586643      -0.946498       2.431194                    0.997740       3.542166      10.050811       0.476876       1.340092      -0.695365      -0.032740      -0.008968       0.010883       0.035648       0.004844      -0.006773       0.006135       0.004707      -0.029590      -0.015310       0.004543       0.010767              1.710758       2.112420       0.150463      -0.314748       1.564913       0.004081       1.454939          -0.000002
           60              H       7.344938       3.029967       2.629850       0.111601       1.103807 0.81068673E+01  0.78982912E+02                                 1.696599                            1.614532      -0.834440       2.481183                    0.999339       3.320691       8.936038       0.521380       1.205790      -0.727467       0.021519      -0.024722      -0.014779       0.035954      -0.014996       0.000159       0.001128      -0.005185       0.013406      -0.017485       0.004434       0.013051              1.702223       1.647815      -0.283090      -0.243014       1.581062       0.166163       1.877792          -0.000001
           61              H       7.698348       3.472324       0.592275       0.107593       1.107751 0.79323685E+01  0.77192984E+02                                 1.723897                            1.612031      -0.845036       2.474546                    0.998784       3.416671       9.318250       0.512337       1.228500      -0.720992       0.028564      -0.017227       0.015959       0.036978      -0.014975       0.000855      -0.000447       0.011491       0.008645      -0.017481       0.002805       0.014676              1.750322       1.922416      -0.254837       0.314573       1.381369      -0.195780       1.947180          -0.000001
           62              H       8.495018       2.923873      11.970287       0.110106       0.953420 0.67878240E+01  0.65366697E+02                                 1.720262                            1.613234      -1.355506       2.229748                    0.993333       3.945690      11.748514       0.442369       1.437789      -0.673723       0.018983       0.011966      -0.027148       0.035222       0.000045      -0.009699      -0.003017      -0.014244      -0.006223      -0.014143       0.004403       0.009739              1.788548       1.792715       0.020543      -0.419007       1.602303      -0.106749       1.970625          -0.000002
           63              H       7.723506       3.504692      16.930125       0.118049       1.086726 0.79133336E+01  0.77403012E+02                                 1.735777                            1.635344      -1.062641       2.375133                    0.997378       3.514008       9.789500       0.494103       1.267331      -0.711324       0.028511      -0.014311      -0.013413       0.034606      -0.013593      -0.001741      -0.004006       0.012949       0.007966      -0.017317       0.003546       0.013771              1.766617       1.956231      -0.270735      -0.301211       1.428680       0.229199       1.914941          -0.000001
           64              H      10.168624       1.443955      11.867850       0.110241       1.005730 0.71053579E+01  0.68931261E+02                                 1.758469                            1.631797      -1.318935       2.249282                    0.993555       3.875460      11.429780       0.449261       1.405328      -0.680331       0.015093       0.031339       0.002501       0.034874       0.003835      -0.007903       0.005780       0.003082      -0.023625      -0.014358       0.004981       0.009378              1.848111       1.686990       0.248671      -0.019582       2.417904       0.183856       1.439439          -0.000001
           65              H       5.859418       1.900697      15.604025       0.124425       1.111130 0.82337029E+01  0.80086597E+02                                 1.673689                            1.604612      -0.915562       2.450033                    0.998762       3.211020       8.479284       0.536989       1.172670      -0.736611      -0.022929      -0.012431       0.027249       0.037720       0.001710      -0.014078      -0.005658      -0.013465      -0.007266      -0.018382       0.003767       0.014616              1.680913       1.594682       0.077553      -0.404824       1.501257      -0.029193       1.946800          -0.000002
           66              H       6.848966       0.206793      14.384087       0.112899       1.116011 0.81427380E+01  0.79413831E+02                                 1.706137                            1.615497      -0.875344       2.463191                    0.998985       3.338043       8.985062       0.522525       1.201914      -0.728110      -0.008372      -0.034176       0.010681       0.036771       0.000425      -0.013463      -0.003889      -0.014870      -0.003329      -0.017938       0.005591       0.012347              1.724655       1.396374       0.101745      -0.103493       2.312991      -0.095307       1.464599          -0.000001
           67              H      11.365426      17.796785      10.754075       0.117502       0.951269 0.68773854E+01  0.65896094E+02                                 1.674463                            1.592712      -1.078357       2.370755                    0.996481       3.644345      10.533758       0.462155       1.383191      -0.685958       0.033783       0.010363      -0.016152       0.038853       0.006607      -0.008669       0.001056       0.002852      -0.022327      -0.012973       0.000381       0.012592              1.729803       2.157820       0.110485      -0.310061       1.542946      -0.018263       1.488643          -0.000002
           68              H       8.419544      15.180404      11.432025       0.109341       0.959079 0.68350679E+01  0.65591796E+02                                 1.700428                            1.599318      -1.195406       2.310910                    0.994879       3.758310      10.981721       0.454822       1.403324      -0.681378      -0.015260      -0.034864      -0.002858       0.038165       0.004297      -0.003892       0.000601      -0.002899      -0.026658      -0.010263       0.001096       0.009168              1.772710       1.632967       0.318488      -0.021126       2.287528       0.105076       1.397634          -0.000001
           69              H      10.476510       4.608787       5.453400       0.124079       1.008245 0.75190268E+01  0.73472560E+02                                 1.729261                            1.656815      -1.121653       2.356878                    0.996146       3.612063      10.452072       0.457852       1.369045      -0.689558      -0.007665       0.032479       0.013315       0.035929      -0.002599      -0.008145       0.001949      -0.015798      -0.001147      -0.013037       0.003065       0.009972              1.768578       1.499317      -0.019162      -0.120021       2.263943       0.247725       1.542476          -0.000002
           70              H      10.593914       3.058738      13.704275       0.109162       1.028740 0.72433487E+01  0.70004436E+02                                 1.730490                            1.605603      -1.220250       2.295274                    0.995145       3.706775      10.609547       0.474845       1.334653      -0.695112      -0.023499      -0.023107      -0.015762       0.036532       0.012643      -0.000204       0.000356      -0.010531       0.009717      -0.015323       0.003243       0.012080              1.798187       1.823672       0.392708       0.336764       1.751354       0.360149       1.819536          -0.000001
           71              H      10.744862      16.798784       6.075475       0.113021       0.975826 0.70445785E+01  0.67518162E+02                                 1.670100                            1.586643      -0.946498       2.431194                    0.997740       3.542166      10.050810       0.476876       1.340092      -0.695365       0.032740      -0.008968      -0.010883       0.035648      -0.004844      -0.006773      -0.006135       0.004707      -0.029590      -0.015310       0.004543       0.010767              1.710758       2.112420      -0.150463      -0.314748       1.564913      -0.004081       1.454939          -0.000001
           72              H      10.625062       3.029967      15.995150       0.111601       1.103807 0.81068624E+01  0.78982855E+02                                 1.696599                            1.614532      -0.834440       2.481183                    0.999339       3.320690       8.936036       0.521380       1.205791      -0.727467      -0.021519      -0.024722       0.014779       0.035954       0.014996       0.000159      -0.001128      -0.005185       0.013406      -0.017485       0.004434       0.013051              1.702223       1.647815       0.283090      -0.243014       1.581062      -0.166163       1.877791          -0.000001
           73              H      10.271652       3.472324      18.032725       0.107593       1.107751 0.79323685E+01  0.77192982E+02                                 1.723896                            1.612031      -0.845036       2.474546                    0.998784       3.416671       9.318249       0.512337       1.228500      -0.720992      -0.028564      -0.017227      -0.015959       0.036978       0.014975       0.000855       0.000447       0.011491       0.008645      -0.017481       0.002805       0.014676              1.750321       1.922416       0.254836       0.314573       1.381368       0.195780       1.947179          -0.000001
           74              H       9.474982       2.923873       6.654712       0.110106       0.953419 0.67878176E+01  0.65366625E+02                                 1.720262                            1.613233      -1.355507       2.229748                    0.993333       3.945690      11.748516       0.442369       1.437790      -0.673723      -0.018983       0.011966       0.027148       0.035222      -0.000045      -0.009699       0.003017      -0.014244      -0.006223      -0.014143       0.004403       0.009739              1.788547       1.792715      -0.020543      -0.419007       1.602303       0.106748       1.970624          -0.000002
           75              H      10.246494       3.504692       1.694875       0.118049       1.086727 0.79133339E+01  0.77403014E+02                                 1.735777                            1.635344      -1.062641       2.375133                    0.997378       3.514008       9.789499       0.494103       1.267331      -0.711324      -0.028511      -0.014311       0.013413       0.034606       0.013593      -0.001741       0.004006       0.012949       0.007966      -0.017317       0.003546       0.013771              1.766617       1.956230       0.270735      -0.301211       1.428680      -0.229199       1.914941          -0.000001
           76              H       7.801376       1.443955       6.757150       0.110241       1.005731 0.71053642E+01  0.68931332E+02                                 1.758470                            1.631797      -1.318935       2.249282                    0.993555       3.875461      11.429781       0.449261       1.405327      -0.680331      -0.015093       0.031339      -0.002501       0.034874      -0.003835      -0.007903      -0.005780       0.003082      -0.023625      -0.014358       0.004981       0.009378              1.848111       1.686991      -0.248671      -0.019582       2.417904      -0.183856       1.439439          -0.000001
           77              H       0.130582       1.900697       3.020975       0.124425       1.111129 0.82336894E+01  0.80086424E+02                                 1.673686                            1.604609      -0.915562       2.450033                    0.998762       3.211019       8.479276       0.536990       1.172669      -0.736612       0.022929      -0.012431      -0.027249       0.037720      -0.001710      -0.014078       0.005658      -0.013465      -0.007267      -0.018382       0.003767       0.014616              1.680911       1.594680      -0.077553      -0.404823       1.501256       0.029193       1.946796          -0.000002
           78              H      11.121034       0.206793       4.240913       0.112899       1.116010 0.81427277E+01  0.79413703E+02                                 1.706136                            1.615496      -0.875342       2.463192                    0.998985       3.338041       8.985054       0.522525       1.201914      -0.728110       0.008372      -0.034176      -0.010681       0.036771      -0.000425      -0.013463       0.003889      -0.014870      -0.003329      -0.017938       0.005591       0.012347              1.724653       1.396373      -0.101745      -0.103492       2.312990       0.095307       1.464597          -0.000001
           79              H       6.604574      17.796785       7.870925       0.117502       0.951269 0.68773838E+01  0.65896078E+02                                 1.674463                            1.592712      -1.078357       2.370755                    0.996481       3.644345      10.533760       0.462155       1.383192      -0.685957      -0.033783       0.010363       0.016152       0.038853      -0.006607      -0.008669      -0.001056       0.002852      -0.022327      -0.012973       0.000381       0.012592              1.729803       2.157820      -0.110485      -0.310062       1.542946       0.018263       1.488644          -0.000001
           80              H       9.550456      15.180404       7.192975       0.109341       0.959079 0.68350638E+01  0.65591750E+02                                 1.700428                            1.599318      -1.195405       2.310910                    0.994879       3.758309      10.981719       0.454822       1.403324      -0.681377       0.015260      -0.034864       0.002858       0.038165      -0.004297      -0.003892      -0.000601      -0.002899      -0.026658      -0.010263       0.001096       0.009168              1.772709       1.632967      -0.318487      -0.021126       2.287528      -0.105076       1.397633          -0.000001
           81              H       4.486510       4.382213      13.171600       0.124079       1.008243 0.75190135E+01  0.73472400E+02                                 1.729260                            1.656814      -1.121652       2.356878                    0.996146       3.612060      10.452062       0.457852       1.369046      -0.689558      -0.007665      -0.032479      -0.013315       0.035929       0.002599       0.008145       0.001949      -0.015798      -0.001147      -0.013037       0.003065       0.009972              1.768577       1.499316       0.019162       0.120021       2.263941       0.247725       1.542475          -0.000002
           82              H       4.603914       5.932262       4.920725       0.109162       1.028740 0.72433475E+01  0.70004423E+02                                 1.730490                            1.605603      -1.220251       2.295274                    0.995145       3.706775      10.609547       0.474845       1.334653      -0.695112      -0.023499       0.023107       0.015762       0.036532      -0.012643       0.000204       0.000356      -0.010531       0.009717      -0.015323       0.003243       0.012080              1.798187       1.823671      -0.392708      -0.336763       1.751354       0.360149       1.819536          -0.000001
           83              H       4.754862      10.174216      12.549525       0.113021       0.975826 0.70445738E+01  0.67518105E+02                                 1.670100                            1.586642      -0.946497       2.431194                    0.997740       3.542165      10.050806       0.476877       1.340092      -0.695365       0.032740       0.008968       0.010883       0.035648       0.004844       0.006773      -0.006135       0.004707      -0.029590      -0.015310       0.004543       0.010767              1.710757       2.112420       0.150463       0.314748       1.564913      -0.004081       1.454939          -0.000002
           84              H       4.635062       5.961033       2.629850       0.111601       1.103808 0.81068716E+01  0.78982968E+02                                 1.696600                            1.614533      -0.834441       2.481183                    0.999339       3.320692       8.936043       0.521380       1.205790      -0.727467      -0.021519       0.024722      -0.014779       0.035954      -0.014996      -0.000159      -0.001128      -0.005185       0.013406      -0.017485       0.004434       0.013051              1.702224       1.647815      -0.283090       0.243014       1.581063      -0.166163       1.877793          -0.000002
           85              H       4.281652       5.518676       0.592275       0.107593       1.107751 0.79323735E+01  0.77193049E+02                                 1.723898                            1.612032      -0.845037       2.474545                    0.998784       3.416672       9.318255       0.512337       1.228500      -0.720992      -0.028564       0.017227       0.015959       0.036978      -0.014975      -0.000855       0.000447       0.011491       0.008645      -0.017481       0.002805       0.014676              1.750323       1.922418      -0.254837      -0.314574       1.381369       0.195781       1.947181          -0.000001
           86              H       3.484982       6.067127      11.970287       0.110106       0.953419 0.67878225E+01  0.65366675E+02                                 1.720261                            1.613233      -1.355505       2.229748                    0.993333       3.945689      11.748508       0.442369       1.437789      -0.673723      -0.018983      -0.011966      -0.027148       0.035222       0.000045       0.009699       0.003017      -0.014244      -0.006223      -0.014142       0.004403       0.009739              1.788547       1.792714       0.020543       0.419007       1.602302       0.106749       1.970624          -0.000002
           87              H       4.256494       5.486308      16.930125       0.118049       1.086727 0.79133424E+01  0.77403115E+02                                 1.735777                            1.635345      -1.062642       2.375133                    0.997378       3.514010       9.789505       0.494103       1.267331      -0.711324      -0.028511       0.014311      -0.013413       0.034606      -0.013593       0.001741       0.004006       0.012949       0.007966      -0.017317       0.003546       0.013771              1.766618       1.956231      -0.270735       0.301211       1.428681      -0.229199       1.914941          -0.000001
           88              H       1.811376       7.547045      11.867850       0.110241       1.005730 0.71053564E+01  0.68931240E+02                                 1.758469                            1.631797      -1.318934       2.249283                    0.993555       3.875459      11.429775       0.449261       1.405327      -0.680331      -0.015094      -0.031339       0.002501       0.034874       0.003835       0.007903      -0.005780       0.003082      -0.023626      -0.014358       0.004981       0.009378              1.848111       1.686990       0.248671       0.019582       2.417903      -0.183856       1.439439          -0.000001
           89              H       6.120582       7.090303      15.604025       0.124425       1.111132 0.82337131E+01  0.80086720E+02                                 1.673690                            1.604612      -0.915563       2.450032                    0.998762       3.211022       8.479290       0.536989       1.172670      -0.736611       0.022929       0.012431       0.027249       0.037720       0.001710       0.014078       0.005658      -0.013465      -0.007266      -0.018382       0.003767       0.014616              1.680914       1.594683       0.077553       0.404824       1.501258       0.029193       1.946801          -0.000002
           90              H       5.131034       8.784207      14.384087       0.112899       1.116011 0.81427434E+01  0.79413898E+02                                 1.706138                            1.615498      -0.875344       2.463191                    0.998985       3.338044       8.985066       0.522525       1.201914      -0.728110       0.008372       0.034176       0.010681       0.036771       0.000425       0.013463       0.003889      -0.014870      -0.003329      -0.017938       0.005591       0.012347              1.724655       1.396374       0.101745       0.103493       2.312993       0.095307       1.464599          -0.000001
           91              H       0.614574       9.176215      10.754075       0.117502       0.951268 0.68773786E+01  0.65896012E+02                                 1.674462                            1.592711      -1.078356       2.370756                    0.996481       3.644343      10.533751       0.462155       1.383192      -0.685958      -0.033783      -0.010363      -0.016152       0.038853       0.006607       0.008669      -0.001056       0.002852      -0.022327      -0.012973       0.000381       0.012592              1.729802       2.157818       0.110485       0.310061       1.542945       0.018263       1.488643          -0.000001
           92              H       3.560456      11.792596      11.432025       0.109341       0.959079 0.68350688E+01  0.65591805E+02                                 1.700428                            1.599318      -1.195406       2.310910                    0.994879       3.758310      10.981720       0.454822       1.403324      -0.681378       0.015260       0.034864      -0.002858       0.038165       0.004297       0.003892      -0.000601      -0.002899      -0.026658      -0.010263       0.001096       0.009168              1.772709       1.632967       0.318487       0.021126       2.287528      -0.105076       1.397633          -0.000002
           93              H       1.503490       4.382213       5.453400       0.124079       1.008244 0.75190176E+01  0.73472452E+02                                 1.729261                            1.656815      -1.121653       2.356878                    0.996146       3.612061      10.452067       0.457851       1.369046      -0.689558       0.007665      -0.032479       0.013315       0.035929      -0.002599       0.008145      -0.001949      -0.015798      -0.001147      -0.013037       0.003065       0.009972              1.768578       1.499317      -0.019162       0.120021       2.263942      -0.247725       1.542475          -0.000002
           94              H       1.386086       5.932262      13.704275       0.109162       1.028740 0.72433459E+01  0.70004400E+02                                 1.730490                            1.605603      -1.220250       2.295275                    0.995145       3.706774      10.609542       0.474845       1.334652      -0.695112       0.023499       0.023107      -0.015762       0.036532       0.012643       0.000204      -0.000356      -0.010531       0.009717      -0.015323       0.003243       0.012080              1.798187       1.823671       0.392708      -0.336763       1.751353      -0.360149       1.819535          -0.000001
           95              H       1.235138      10.174216       6.075475       0.113021       0.975826 0.70445760E+01  0.67518136E+02                                 1.670101                            1.586643      -0.946498       2.431194                    0.997740       3.542166      10.050812       0.476876       1.340093      -0.695365      -0.032740       0.008968      -0.010883       0.035648      -0.004844       0.006773       0.006135       0.004707      -0.029590      -0.015310       0.004543       0.010767              1.710758       2.112421      -0.150463       0.314748       1.564913       0.004081       1.454939          -0.000002
           96              H       1.354938       5.961033      15.995150       0.111601       1.103807 0.81068609E+01  0.78982832E+02                                 1.696599                            1.614532      -0.834440       2.481183                    0.999339       3.320690       8.936034       0.521380       1.205790      -0.727467       0.021519       0.024722       0.014779       0.035954       0.014996      -0.000159       0.001128      -0.005185       0.013406      -0.017485       0.004434       0.013051              1.702222       1.647814       0.283090       0.243014       1.581062       0.166163       1.877791          -0.000001
           97              H       1.708348       5.518676      18.032725       0.107593       1.107751 0.79323738E+01  0.77193046E+02                                 1.723897                            1.612031      -0.845037       2.474546                    0.998784       3.416672       9.318252       0.512337       1.228499      -0.720992       0.028564       0.017227      -0.015959       0.036978       0.014975      -0.000855      -0.000447       0.011491       0.008645      -0.017481       0.002805       0.014676              1.750322       1.922416       0.254837      -0.314573       1.381369      -0.195780       1.947180          -0.000001
           98              H       2.505018       6.067127       6.654712       0.110106       0.953419 0.67878185E+01  0.65366632E+02                                 1.720261                            1.613233      -1.355506       2.229748                    0.993333       3.945690      11.748514       0.442369       1.437789      -0.673723       0.018983      -0.011966       0.027148       0.035222      -0.000045       0.009699      -0.003017      -0.014244      -0.006223      -0.014143       0.004403       0.009739              1.788547       1.792715      -0.020543       0.419007       1.602302      -0.106748       1.970624          -0.000002
           99              H       1.733506       5.486308       1.694875       0.118048       1.086727 0.79133410E+01  0.77403103E+02                                 1.735778                            1.635345      -1.062643       2.375132                    0.997378       3.514010       9.789507       0.494103       1.267332      -0.711324       0.028511       0.014311       0.013413       0.034606       0.013593       0.001741      -0.004006       0.012949       0.007966      -0.017317       0.003546       0.013771              1.766618       1.956232       0.270736       0.301211       1.428681       0.229199       1.914942          -0.000001
          100              H       4.178624       7.547045       6.757150       0.110241       1.005730 0.71053576E+01  0.68931256E+02                                 1.758469                            1.631797      -1.318935       2.249282                    0.993555       3.875460      11.429779       0.449261       1.405327      -0.680331       0.015093      -0.031339      -0.002501       0.034874      -0.003835       0.007903       0.005780       0.003082      -0.023626      -0.014358       0.004981       0.009378              1.848111       1.686990      -0.248671       0.019582       2.417904       0.183856       1.439439          -0.000001
          101              H      11.849418       7.090303       3.020975       0.124425       1.111130 0.82336974E+01  0.80086532E+02                                 1.673688                            1.604611      -0.915562       2.450033                    0.998762       3.211020       8.479284       0.536989       1.172670      -0.736611      -0.022929       0.012431      -0.027249       0.037720      -0.001710       0.014078      -0.005658      -0.013465      -0.007266      -0.018382       0.003767       0.014616              1.680913       1.594682      -0.077553       0.404824       1.501257      -0.029193       1.946799          -0.000002
          102              H       0.858966       8.784207       4.240913       0.112899       1.116012 0.81427481E+01  0.79413960E+02                                 1.706139                            1.615499      -0.875344       2.463190                    0.998985       3.338045       8.985071       0.522525       1.201914      -0.728110      -0.008372       0.034176      -0.010681       0.036771      -0.000425       0.013463      -0.003889      -0.014870      -0.003329      -0.017938       0.005591       0.012347              1.724656       1.396375      -0.101745       0.103493       2.312994      -0.095307       1.464600          -0.000001
          103              H       5.375426       9.176215       7.870925       0.117502       0.951269 0.68773851E+01  0.65896091E+02                                 1.674462                            1.592712      -1.078357       2.370755                    0.996481       3.644345      10.533758       0.462155       1.383191      -0.685958       0.033783      -0.010363       0.016152       0.038853      -0.006607       0.008669       0.001056       0.002852      -0.022327      -0.012973       0.000381       0.012592              1.729803       2.157819      -0.110485       0.310061       1.542946      -0.018263       1.488643          -0.000002
          104              H       2.429544      11.792596       7.192975       0.109341       0.959079 0.68350635E+01  0.65591745E+02                                 1.700427                            1.599317      -1.195405       2.310910                    0.994879       3.758309      10.981718       0.454822       1.403324      -0.681377      -0.015260       0.034864       0.002858       0.038165      -0.004297       0.003892       0.000601      -0.002899      -0.026658      -0.010263       0.001096       0.009168              1.772709       1.632967      -0.318487       0.021126       2.287527       0.105076       1.397633          -0.000002
          105              H       2.995000       7.270123       9.312500       0.404622       0.532670 0.35367674E+01  0.29569909E+02                                 1.277984                            1.255757      -1.689411       2.216147                    0.997687       2.784194       8.290262       0.438154       1.672000      -0.634888       0.000000       0.025219      -0.000000       0.025219       0.000000       0.002564      -0.000000      -0.005582      -0.039456      -0.013532       0.004165       0.009367              1.303654       1.162564      -0.000000      -0.010480       1.544153      -0.000000       1.204244           0.000000
          106              H       8.985000       1.720877       9.312500       0.404622       0.532671 0.35367747E+01  0.29569983E+02                                 1.277985                            1.255758      -1.689411       2.216147                    0.997687       2.784196       8.290268       0.438154       1.671999      -0.634888      -0.000000      -0.025219      -0.000000       0.025219      -0.000000      -0.002564       0.000000      -0.005582      -0.039456      -0.013532       0.004165       0.009367              1.303655       1.162564      -0.000000       0.010480       1.544155       0.000000       1.204244           0.000000
          107              H       8.985000      10.711877       9.312500       0.404622       0.532670 0.35367649E+01  0.29569882E+02                                 1.277983                            1.255757      -1.689410       2.216147                    0.997687       2.784193       8.290258       0.438154       1.672000      -0.634888      -0.000000      -0.025219       0.000000       0.025219       0.000000       0.002564       0.000000      -0.005582      -0.039456      -0.013532       0.004165       0.009367              1.303653       1.162563       0.000000      -0.010480       1.544153       0.000000       1.204243           0.000000
          108              H       2.995000      16.261123       9.312500       0.404622       0.532671 0.35367731E+01  0.29569967E+02                                 1.277985                            1.255758      -1.689412       2.216146                    0.997687       2.784196       8.290269       0.438153       1.672000      -0.634888      -0.000000       0.025219       0.000000       0.025219      -0.000000      -0.002564       0.000000      -0.005582      -0.039456      -0.013532       0.004165       0.009367              1.303654       1.162564       0.000000       0.010480       1.544155      -0.000000       1.204244           0.000000
          109              C       4.606310      14.258287       5.192650      -0.175224      34.065291 0.44906723E+03  0.10684244E+05                                 9.212712                            7.104698       0.133147       2.015130                    0.999557      30.021177      87.915062       0.610749       0.421513      -1.056917      -0.013869       0.025218       0.034889       0.045228       0.014032       0.013030      -0.005087      -0.016830      -0.053153      -0.027418       0.002091       0.025327             10.917540       9.249781      -2.916077      -4.936060      12.202116       2.264147      11.300722          -0.000008
          110              C       5.170568      14.344062      14.162636      -0.096585      34.494569 0.43729441E+03  0.10334084E+05                                 9.321452                            7.057616      -0.016461       1.967063                    0.999649      29.470022      85.977641       0.606785       0.427143      -1.053538       0.011077      -0.022811       0.022492       0.033897      -0.006649       0.011878      -0.009205      -0.005040      -0.059692      -0.025453       0.003378       0.022076             10.900142       7.984190      -2.709853      -0.093038       7.568989      -0.127213      17.147247          -0.000003
          111              C       5.380218      14.544561       4.094147       0.194435      32.962871 0.37858316E+03  0.85927260E+04                                 9.132043                            6.612607      -0.045632       2.003706                    0.999475      25.614788      72.211475       0.623047       0.433127      -1.054423       0.025448      -0.035152      -0.025776       0.050475      -0.030770      -0.005842       0.023848      -0.027881       0.028820      -0.040115      -0.004564       0.044680             11.248686       8.254836      -3.327236      -4.676607      13.476112       3.352981      12.015110           0.000004
          112              C       3.922252       0.974265       6.433075      -0.149983      34.425929 0.44295982E+03  0.10486935E+05                                 9.255659                            7.052864       0.199106       2.036655                    0.999635      29.668587      86.237819       0.614361       0.421112      -1.058780      -0.015011       0.008885       0.016658       0.024119       0.008666      -0.007338      -0.000945       0.042588      -0.006359      -0.021943      -0.004047       0.025990             11.017426      10.401180      -1.391683      -2.829876      15.541905       3.695255       7.109192          -0.000001
          113              C       5.181350      14.352693      15.541259      -0.154439      34.771443 0.43383578E+03  0.10210050E+05                                 9.301831                            6.967491       0.098961       2.000112                    0.999669      29.704675      85.878233       0.620219       0.419622      -1.060504       0.001559      -0.008026      -0.023081       0.024486      -0.019358      -0.018694       0.019144      -0.001894      -0.022936      -0.023115      -0.015548       0.038663             11.035395       7.258108      -2.207832       1.121202       6.861305      -1.477354      18.986771           0.000005
          114              C       3.419092      17.663359       6.290780       0.086823      37.414843 0.41735429E+03  0.96840020E+04                                 9.866223                            6.885927      -0.084672       1.983953                    0.999297      26.601173      75.252638       0.619591       0.426041      -1.061235       0.000112       0.002462       0.003567       0.004335      -0.011871      -0.007145      -0.003761      -0.017810       0.011860      -0.019586       0.006718       0.012868             12.886627      12.442702      -3.439666      -4.488450      17.470697       5.382596       8.746482          -0.000003
          115              C       4.155862      16.598645       5.556955       0.052724      36.493539 0.42188710E+03  0.98163683E+04                                 9.681472                            6.909808      -0.046430       1.996661                    0.999413      26.828404      76.018947       0.620275       0.424392      -1.062187       0.004322      -0.002332       0.002658       0.005584       0.000252      -0.009829       0.015384      -0.007252      -0.038506      -0.023613       0.004604       0.019010             12.396850      10.125056      -4.397880      -5.147522      16.526491       4.063227      10.539002          -0.000016
          116              C       4.975294      14.087099      18.485871      -0.129200      37.504365 0.43617771E+03  0.10294578E+05                                 9.831540                            7.019530       0.040689       1.979325                    0.999710      29.856580      86.869877       0.612600       0.423627      -1.056387       0.007749      -0.008047       0.029994       0.032007      -0.018127       0.022261      -0.017484       0.012651      -0.031460      -0.026368      -0.013850       0.040218             12.221866       9.101831      -1.892547      -1.087117       5.598797       0.527015      21.964969           0.000006
          117              C       4.003716      15.272472       5.913996      -0.121855      35.424139 0.46628608E+03  0.11251737E+05                                 9.683040                            7.417375      -0.234733       1.903541                    0.997961      30.285490      90.705149       0.573667       0.442465      -1.039261       0.021374      -0.019445      -0.021332       0.035917       0.006922       0.003442      -0.006605       0.036778      -0.002276      -0.021700       0.001426       0.020274             11.616219       9.115072      -3.033944      -3.849035      15.777039       2.518901       9.956547           0.000015
          118              C       4.963314      14.079906       1.240425      -0.196963      38.999718 0.46093506E+03  0.11023702E+05                                10.040981                            7.184007       0.018131       1.965680                    0.999635      30.615039      89.498137       0.609949       0.419880      -1.059349       0.003314       0.001901      -0.034934       0.035143      -0.013372      -0.019882       0.009138       0.026664      -0.018523      -0.018310      -0.015593       0.033903             12.501789       9.360435      -2.083742       1.179883       5.876470      -0.127354      22.268462          -0.000001
          119              C       2.169578      17.391831       6.839472      -0.160369      36.563116 0.47240760E+03  0.11401211E+05                                 9.750091                            7.361009      -0.027449       1.960413                    0.999034      30.506206      90.450740       0.590042       0.430119      -1.049896      -0.006956       0.025106       0.008809       0.027501       0.011855       0.006073       0.001442      -0.022495      -0.036277      -0.016497      -0.006296       0.022793             11.867055      12.983064      -2.574936      -4.058474      14.678701       3.568097       7.939400          -0.000000
          120              C       5.580284      15.870194       3.748467      -0.190983      33.690798 0.44840871E+03  0.10623869E+05                                 9.029649                            7.049075       0.142570       2.007199                    0.999710      30.118571      86.920320       0.622122       0.415548      -1.064762      -0.010111       0.031960       0.015163       0.036792       0.015253      -0.024620      -0.009235       0.026824       0.031743      -0.025756      -0.013398       0.039154             10.228549       7.120900      -2.206666      -3.391903      13.806662       3.009477       9.758085          -0.000009
          121              C       4.978888      16.888874       4.479312      -0.127800      32.813869 0.42856395E+03  0.10050981E+05                                 8.905894                            6.910998       0.093533       1.996593                    0.999730      29.548366      85.161171       0.624908       0.417924      -1.062026       0.019598      -0.031000      -0.006535       0.037253       0.009325      -0.007871      -0.013329      -0.038194      -0.043101      -0.021609      -0.011463       0.033072             10.167767       8.136814      -2.120473      -4.249120      12.409082       2.843618       9.957405           0.000016
          122              C       1.953938       1.667830       7.632898      -0.045700      37.095240 0.44918964E+03  0.10599159E+05                                 9.693800                            7.069677       0.054881       2.024337                    0.999434      27.554110      78.198950       0.622105       0.417254      -1.068474       0.024712      -0.034964      -0.026389       0.050295       0.006173      -0.003464      -0.001189       0.003668      -0.022928      -0.008504      -0.002416       0.010920             12.280816      12.715113      -2.833268      -3.944226      16.202463       4.176922       7.924872           0.000009
          123              C       1.445986       0.390749       7.506620      -0.095112      34.144375 0.44485426E+03  0.10579100E+05                                 9.336504                            7.167208       0.005066       1.979124                    0.999550      29.580030      87.140140       0.594787       0.433026      -1.047836       0.023979       0.000058      -0.014456       0.028000       0.008112      -0.003208      -0.014077       0.029117       0.024285      -0.025740       0.006671       0.019070             11.255238      10.975590      -1.794920      -2.830536      15.661157       3.411780       7.128965           0.000000
          124              C       3.203452       1.948530       7.099850      -0.089909      33.297750 0.44301585E+03  0.10528453E+05                                 9.200329                            7.170027      -0.033832       1.967931                    0.999336      29.539793      87.100332       0.592253       0.435165      -1.046151      -0.003984      -0.027854      -0.001810       0.028195       0.013490       0.017295      -0.007481      -0.022355      -0.020416      -0.029650       0.008708       0.020942             10.832155      12.024396      -1.451803      -3.450803      13.156502       2.956087       7.315567           0.000003
          125              C       1.174040       2.709708       8.338412       0.616909      22.694529 0.24744667E+03  0.51339891E+04                                 7.495007                            5.653683      -0.064153       2.036037                    0.999670      22.502100      64.013649       0.609425       0.484409      -1.008538      -0.032415       0.044472       0.026735       0.061183       0.017007       0.058478      -0.050805       0.026170       0.161889      -0.087520      -0.010097       0.097617              9.102118       9.873923      -1.376405      -2.660577      11.261623       2.418657       6.170806          -0.000044
          126              C       1.383690      14.258287      13.432350      -0.175224      34.065280 0.44906699E+03  0.10684237E+05                                 9.212710                            7.104696       0.133146       2.015130                    0.999557      30.021178      87.915069       0.610749       0.421513      -1.056917       0.013869       0.025218      -0.034889       0.045228      -0.014032       0.013030       0.005087      -0.016830      -0.053153      -0.027418       0.002091       0.025327             10.917537       9.249779       2.916074      -4.936059      12.202113      -2.264144      11.300718          -0.000003
          127              C       0.819432      14.344062       4.462364      -0.096585      34.494571 0.43729442E+03  0.10334084E+05                                 9.321453                            7.057616      -0.016461       1.967063                    0.999649      29.470022      85.977645       0.606785       0.427143      -1.053538      -0.011077      -0.022811      -0.022492       0.033897       0.006649       0.011878       0.009205      -0.005040      -0.059692      -0.025453       0.003378       0.022076             10.900143       7.984191       2.709853      -0.093039       7.568990       0.127212      17.147249          -0.000008
          128              C       0.609782      14.544561      14.530852       0.194435      32.962855 0.37858303E+03  0.85927222E+04                                 9.132040                            6.612606      -0.045632       2.003705                    0.999475      25.614787      72.211471       0.623047       0.433127      -1.054423      -0.025448      -0.035152       0.025776       0.050475       0.030770      -0.005842      -0.023848      -0.027880       0.028820      -0.040115      -0.004564       0.044680             11.248682       8.254836       3.327232      -4.676608      13.476102      -3.352977      12.015107          -0.000001
          129              C       2.067748       0.974265      12.191925      -0.149983      34.425925 0.44295978E+03  0.10486933E+05                                 9.255659                            7.052864       0.199106       2.036655                    0.999635      29.668587      86.237819       0.614361       0.421112      -1.058780       0.015011       0.008885      -0.016658       0.024119      -0.008666      -0.007339       0.000945       0.042588      -0.006359      -0.021943      -0.004047       0.025990             11.017425      10.401180       1.391683      -2.829876      15.541903      -3.695255       7.109191           0.000008
          130              C       0.808650      14.352693       3.083741      -0.154439      34.771454 0.43383597E+03  0.10210055E+05                                 9.301833                            6.967492       0.098961       2.000111                    0.999669      29.704677      85.878240       0.620219       0.419622      -1.060504      -0.001559      -0.008026       0.023081       0.024486       0.019358      -0.018694      -0.019144      -0.001895      -0.022936      -0.023115      -0.015548       0.038663             11.035397       7.258108       2.207830       1.121202       6.861305       1.477354      18.986780           0.000008
          131              C       2.570908      17.663359      12.334220       0.086823      37.414844 0.41735430E+03  0.96840023E+04                                 9.866223                            6.885927      -0.084672       1.983953                    0.999297      26.601173      75.252636       0.619591       0.426041      -1.061235      -0.000112       0.002462      -0.003567       0.004335       0.011871      -0.007145       0.003762      -0.017810       0.011860      -0.019586       0.006718       0.012868             12.886627      12.442703       3.439667      -4.488451      17.470695      -5.382596       8.746483          -0.000009
          132              C       1.834138      16.598645      13.068045       0.052724      36.493521 0.42188679E+03  0.98163593E+04                                 9.681469                            6.909805      -0.046429       1.996661                    0.999413      26.828401      76.018936       0.620276       0.424392      -1.062187      -0.004322      -0.002332      -0.002658       0.005584      -0.000252      -0.009829      -0.015384      -0.007252      -0.038506      -0.023613       0.004603       0.019010             12.396845      10.125056       4.397878      -5.147523      16.526481      -4.063225      10.538999          -0.000011
          133              C       1.014706      14.087099       0.139129      -0.129200      37.504351 0.43617750E+03  0.10294572E+05                                 9.831538                            7.019529       0.040689       1.979325                    0.999710      29.856578      86.869869       0.612600       0.423627      -1.056387      -0.007749      -0.008047      -0.029994       0.032007       0.018127       0.022260       0.017484       0.012651      -0.031460      -0.026369      -0.013850       0.040218             12.221862       9.101832       1.892548      -1.087117       5.598796      -0.527015      21.964957           0.000003
          134              C       1.986284      15.272472      12.711004      -0.121855      35.424163 0.46628646E+03  0.11251748E+05                                 9.683044                            7.417378      -0.234733       1.903541                    0.997961      30.285490      90.705145       0.573667       0.442465      -1.039261      -0.021374      -0.019445       0.021332       0.035917      -0.006922       0.003442       0.006605       0.036778      -0.002276      -0.021700       0.001426       0.020274             11.616224       9.115075       3.033945      -3.849038      15.777043      -2.518902       9.956553           0.000009
          135              C       1.026686      14.079906      17.384575      -0.196963      38.999709 0.46093497E+03  0.11023700E+05                                10.040979                            7.184006       0.018132       1.965680                    0.999635      30.615035      89.498120       0.609949       0.419880      -1.059349      -0.003314       0.001901       0.034934       0.035143       0.013372      -0.019882      -0.009138       0.026664      -0.018523      -0.018310      -0.015593       0.033903             12.501787       9.360434       2.083741       1.179881       5.876469       0.127354      22.268458           0.000000
          136              C       3.820422      17.391831      11.785528      -0.160369      36.563120 0.47240766E+03  0.11401213E+05                                 9.750092                            7.361009      -0.027450       1.960413                    0.999034      30.506208      90.450747       0.590042       0.430119      -1.049896       0.006956       0.025106      -0.008809       0.027501      -0.011854       0.006073      -0.001442      -0.022495      -0.036277      -0.016497      -0.006296       0.022793             11.867056      12.983067       2.574936      -4.058475      14.678700      -3.568097       7.939401           0.000006
          137              C       0.409716      15.870194      14.876532      -0.190983      33.690820 0.44840908E+03  0.10623880E+05                                 9.029653                            7.049078       0.142569       2.007199                    0.999710      30.118574      86.920337       0.622122       0.415548      -1.064762       0.010111       0.031960      -0.015163       0.036792      -0.015253      -0.024620       0.009235       0.026824       0.031744      -0.025756      -0.013398       0.039154             10.228554       7.120904       2.206667      -3.391906      13.806665      -3.009478       9.758092          -0.000003
          138              C       1.011112      16.888874      14.145687      -0.127800      32.813864 0.42856382E+03  0.10050978E+05                                 8.905893                            6.910997       0.093533       1.996593                    0.999730      29.548367      85.161178       0.624908       0.417924      -1.062026      -0.019598      -0.031000       0.006536       0.037253      -0.009325      -0.007871       0.013329      -0.038194      -0.043101      -0.021609      -0.011463       0.033072             10.167766       8.136816       2.120471      -4.249122      12.409077      -2.843613       9.957404           0.000010
          139              C       4.036062       1.667830      10.992102      -0.045700      37.095239 0.44918976E+03  0.10599163E+05                                 9.693800                            7.069677       0.054882       2.024337                    0.999434      27.554110      78.198945       0.622105       0.417254      -1.068474      -0.024712      -0.034964       0.026389       0.050295      -0.006173      -0.003464       0.001189       0.003668      -0.022928      -0.008504      -0.002416       0.010920             12.280814      12.715112       2.833265      -3.944226      16.202457      -4.176922       7.924873           0.000014
          140              C       4.544014       0.390749      11.118380      -0.095112      34.144373 0.44485426E+03  0.10579100E+05                                 9.336503                            7.167208       0.005066       1.979124                    0.999550      29.580031      87.140140       0.594787       0.433026      -1.047836      -0.023979       0.000058       0.014456       0.028000      -0.008112      -0.003209       0.014077       0.029117       0.024285      -0.025740       0.006671       0.019070             11.255236      10.975590       1.794920      -2.830536      15.661152      -3.411779       7.128965          -0.000003
          141              C       2.786548       1.948530      11.525150      -0.089909      33.297748 0.44301583E+03  0.10528452E+05                                 9.200328                            7.170026      -0.033831       1.967931                    0.999336      29.539792      87.100324       0.592253       0.435165      -1.046151       0.003985      -0.027854       0.001810       0.028195      -0.013490       0.017295       0.007481      -0.022355      -0.020416      -0.029650       0.008708       0.020942             10.832153      12.024394       1.451802      -3.450802      13.156500      -2.956086       7.315566          -0.000006
          142              C       4.815960       2.709708      10.286587       0.616910      22.694512 0.24744650E+03  0.51339845E+04                                 7.495004                            5.653681      -0.064153       2.036037                    0.999670      22.502092      64.013622       0.609425       0.484409      -1.008538       0.032415       0.044472      -0.026735       0.061183      -0.017007       0.058478       0.050805       0.026170       0.161889      -0.087520      -0.010097       0.097617              9.102112       9.873919       1.376401      -2.660574      11.261615      -2.418656       6.170803          -0.000044
          143              C       7.373690      12.714713       5.192650      -0.175224      34.065292 0.44906726E+03  0.10684245E+05                                 9.212712                            7.104698       0.133147       2.015130                    0.999557      30.021176      87.915059       0.610749       0.421513      -1.056917       0.013869      -0.025218       0.034889       0.045228       0.014032      -0.013030       0.005087      -0.016830      -0.053153      -0.027418       0.002091       0.025327             10.917540       9.249781      -2.916077       4.936060      12.202116      -2.264147      11.300722          -0.000001
          144              C       6.809432      12.628938      14.162636      -0.096585      34.494569 0.43729441E+03  0.10334084E+05                                 9.321452                            7.057616      -0.016460       1.967063                    0.999649      29.470022      85.977641       0.606785       0.427143      -1.053538      -0.011077       0.022811       0.022492       0.033897      -0.006649      -0.011878       0.009205      -0.005040      -0.059692      -0.025453       0.003378       0.022076             10.900142       7.984190      -2.709853       0.093037       7.568989       0.127214      17.147247          -0.000007
          145              C       6.599782      12.428439       4.094147       0.194435      32.962867 0.37858312E+03  0.85927246E+04                                 9.132043                            6.612607      -0.045632       2.003705                    0.999475      25.614786      72.211467       0.623047       0.433127      -1.054423      -0.025448       0.035152      -0.025776       0.050475      -0.030770       0.005842      -0.023848      -0.027881       0.028820      -0.040115      -0.004564       0.044680             11.248685       8.254836      -3.327236       4.676607      13.476111      -3.352981      12.015109          -0.000003
          146              C       8.057748       8.016735       6.433075      -0.149983      34.425924 0.44295975E+03  0.10486933E+05                                 9.255659                            7.052864       0.199106       2.036655                    0.999635      29.668585      86.237813       0.614361       0.421112      -1.058780       0.015011      -0.008885       0.016658       0.024119       0.008666       0.007338       0.000945       0.042588      -0.006359      -0.021943      -0.004047       0.025990             11.017425      10.401180      -1.391683       2.829876      15.541904      -3.695255       7.109191           0.000002
          147              C       6.798650      12.620307      15.541259      -0.154439      34.771447 0.43383584E+03  0.10210052E+05                                 9.301831                            6.967491       0.098961       2.000112                    0.999669      29.704676      85.878234       0.620219       0.419622      -1.060504      -0.001559       0.008026      -0.023081       0.024486      -0.019358       0.018694      -0.019144      -0.001894      -0.022936      -0.023115      -0.015548       0.038663             11.035395       7.258108      -2.207832      -1.121202       6.861305       1.477354      18.986771           0.000007
          148              C       8.560908       9.309641       6.290780       0.086823      37.414845 0.41735432E+03  0.96840029E+04                                 9.866224                            6.885927      -0.084672       1.983953                    0.999297      26.601174      75.252641       0.619591       0.426041      -1.061235      -0.000112      -0.002462       0.003567       0.004335      -0.011871       0.007145       0.003761      -0.017810       0.011860      -0.019586       0.006718       0.012868             12.886627      12.442702      -3.439666       4.488450      17.470698      -5.382596       8.746482          -0.000006
          149              C       7.824138      10.374355       5.556955       0.052724      36.493533 0.42188702E+03  0.98163659E+04                                 9.681472                            6.909807      -0.046429       1.996661                    0.999413      26.828401      76.018937       0.620275       0.424392      -1.062187      -0.004322       0.002332       0.002658       0.005584       0.000252       0.009829      -0.015384      -0.007252      -0.038506      -0.023613       0.004604       0.019010             12.396849      10.125056      -4.397879       5.147522      16.526490      -4.063227      10.539001          -0.000007
          150              C       7.004706      12.885901      18.485871      -0.129200      37.504355 0.43617758E+03  0.10294574E+05                                 9.831538                            7.019529       0.040690       1.979326                    0.999710      29.856575      86.869856       0.612600       0.423627      -1.056387      -0.007749       0.008047       0.029994       0.032007      -0.018127      -0.022261       0.017484       0.012651      -0.031460      -0.026369      -0.013849       0.040218             12.221863       9.101830      -1.892546       1.087117       5.598796      -0.527015      21.964964           0.000002
          151              C       7.976284      11.700528       5.913996      -0.121855      35.424140 0.46628611E+03  0.11251738E+05                                 9.683039                            7.417375      -0.234733       1.903541                    0.997961      30.285490      90.705144       0.573667       0.442465      -1.039261      -0.021374       0.019445      -0.021332       0.035917       0.006921      -0.003442       0.006605       0.036778      -0.002276      -0.021700       0.001426       0.020274             11.616219       9.115072      -3.033944       3.849035      15.777039      -2.518900       9.956546           0.000006
          152              C       7.016686      12.893094       1.240425      -0.196963      38.999711 0.46093497E+03  0.11023700E+05                                10.040979                            7.184006       0.018132       1.965680                    0.999635      30.615036      89.498124       0.609949       0.419880      -1.059349      -0.003314      -0.001901      -0.034934       0.035143      -0.013372       0.019882      -0.009138       0.026664      -0.018523      -0.018310      -0.015593       0.033903             12.501787       9.360434      -2.083741      -1.179882       5.876469       0.127354      22.268457           0.000002
          153              C       9.810422       9.581169       6.839472      -0.160369      36.563119 0.47240763E+03  0.11401212E+05                                 9.750092                            7.361009      -0.027450       1.960413                    0.999034      30.506207      90.450743       0.590042       0.430119      -1.049896       0.006956      -0.025106       0.008809       0.027501       0.011854      -0.006073      -0.001442      -0.022495      -0.036277      -0.016497      -0.006296       0.022793             11.867055      12.983065      -2.574936       4.058474      14.678701      -3.568097       7.939400           0.000002
          154              C       6.399716      11.102806       3.748467      -0.190983      33.690795 0.44840866E+03  0.10623868E+05                                 9.029649                            7.049075       0.142570       2.007199                    0.999710      30.118569      86.920314       0.622122       0.415548      -1.064762       0.010111      -0.031960       0.015163       0.036792       0.015253       0.024620       0.009235       0.026824       0.031743      -0.025756      -0.013398       0.039154             10.228548       7.120899      -2.206665       3.391903      13.806661      -3.009477       9.758084           0.000002
          155              C       7.001112      10.084126       4.479312      -0.127800      32.813867 0.42856391E+03  0.10050980E+05                                 8.905894                            6.910997       0.093534       1.996593                    0.999730      29.548364      85.161164       0.624908       0.417924      -1.062026      -0.019598       0.031000      -0.006536       0.037253       0.009325       0.007871       0.013329      -0.038194      -0.043101      -0.021609      -0.011463       0.033072             10.167767       8.136814      -2.120473       4.249120      12.409081      -2.843617       9.957405           0.000005
          156              C      10.026062       7.323170       7.632898      -0.045700      37.095246 0.44918973E+03  0.10599162E+05                                 9.693801                            7.069677       0.054882       2.024337                    0.999434      27.554113      78.198960       0.622105       0.417254      -1.068474      -0.024712       0.034964      -0.026389       0.050295       0.006173       0.003465       0.001189       0.003668      -0.022928      -0.008504      -0.002416       0.010920             12.280817      12.715114      -2.833268       3.944226      16.202464      -4.176923       7.924872           0.000009
          157              C      10.534014       8.600251       7.506620      -0.095112      34.144373 0.44485422E+03  0.10579098E+05                                 9.336504                            7.167208       0.005066       1.979124                    0.999550      29.580029      87.140136       0.594787       0.433026      -1.047836      -0.023979      -0.000058      -0.014456       0.028000       0.008112       0.003208       0.014077       0.029117       0.024285      -0.025740       0.006671       0.019070             11.255237      10.975590      -1.794920       2.830535      15.661156      -3.411779       7.128965           0.000001
          158              C       8.776548       7.042470       7.099850      -0.089909      33.297752 0.44301587E+03  0.10528453E+05                                 9.200329                            7.170027      -0.033832       1.967931                    0.999336      29.539794      87.100336       0.592253       0.435165      -1.046151       0.003984       0.027854      -0.001810       0.028195       0.013490      -0.017295       0.007481      -0.022355      -0.020416      -0.029650       0.008708       0.020942             10.832155      12.024396      -1.451803       3.450803      13.156502      -2.956087       7.315567           0.000001
          159              C      10.805960       6.281292       8.338412       0.616909      22.694525 0.24744663E+03  0.51339878E+04                                 7.495007                            5.653683      -0.064153       2.036037                    0.999670      22.502097      64.013639       0.609425       0.484409      -1.008538       0.032415      -0.044472       0.026735       0.061183       0.017007      -0.058478       0.050805       0.026170       0.161889      -0.087520      -0.010097       0.097617              9.102117       9.873922      -1.376405       2.660577      11.261622      -2.418657       6.170806          -0.000043
          160              C      10.596310      12.714713      13.432350      -0.175224      34.065281 0.44906701E+03  0.10684238E+05                                 9.212709                            7.104696       0.133147       2.015130                    0.999557      30.021178      87.915066       0.610749       0.421513      -1.056917      -0.013870      -0.025218      -0.034889       0.045228      -0.014032      -0.013030      -0.005087      -0.016830      -0.053153      -0.027418       0.002091       0.025327             10.917536       9.249779       2.916074       4.936058      12.202113       2.264144      11.300717          -0.000003
          161              C      11.160568      12.628938       4.462364      -0.096585      34.494572 0.43729444E+03  0.10334085E+05                                 9.321453                            7.057616      -0.016461       1.967063                    0.999649      29.470023      85.977646       0.606785       0.427143      -1.053538       0.011077       0.022812      -0.022492       0.033897       0.006649      -0.011878      -0.009205      -0.005040      -0.059692      -0.025453       0.003378       0.022076             10.900143       7.984191       2.709853       0.093039       7.568990      -0.127212      17.147248          -0.000010
          162              C      11.370218      12.428439      14.530852       0.194435      32.962861 0.37858311E+03  0.85927245E+04                                 9.132041                            6.612607      -0.045632       2.003705                    0.999475      25.614790      72.211480       0.623047       0.433127      -1.054424       0.025448       0.035152       0.025776       0.050475       0.030770       0.005842       0.023848      -0.027881       0.028820      -0.040115      -0.004565       0.044680             11.248683       8.254837       3.327233       4.676609      13.476103       3.352979      12.015108          -0.000000
          163              C       9.912252       8.016735      12.191925      -0.149983      34.425915 0.44295964E+03  0.10486929E+05                                 9.255657                            7.052863       0.199107       2.036656                    0.999635      29.668580      86.237789       0.614361       0.421112      -1.058780      -0.015011      -0.008885      -0.016658       0.024119      -0.008666       0.007338      -0.000945       0.042588      -0.006360      -0.021942      -0.004047       0.025990             11.017422      10.401177       1.391683       2.829875      15.541899       3.695254       7.109190           0.000009
          164              C      11.171350      12.620307       3.083741      -0.154439      34.771448 0.43383590E+03  0.10210053E+05                                 9.301831                            6.967491       0.098962       2.000112                    0.999669      29.704673      85.878221       0.620219       0.419622      -1.060504       0.001559       0.008026       0.023081       0.024486       0.019358       0.018694       0.019145      -0.001894      -0.022935      -0.023115      -0.015548       0.038663             11.035395       7.258106       2.207830      -1.121202       6.861304      -1.477354      18.986776           0.000010
          165              C       9.409092       9.309641      12.334220       0.086823      37.414847 0.41735433E+03  0.96840031E+04                                 9.866224                            6.885927      -0.084671       1.983953                    0.999297      26.601174      75.252637       0.619591       0.426041      -1.061235       0.000112      -0.002462      -0.003567       0.004335       0.011871       0.007145      -0.003761      -0.017811       0.011860      -0.019586       0.006718       0.012868             12.886627      12.442703       3.439668       4.488451      17.470696       5.382596       8.746483          -0.000011
          166              C      10.145862      10.374355      13.068045       0.052724      36.493528 0.42188687E+03  0.98163617E+04                                 9.681470                            6.909806      -0.046430       1.996661                    0.999413      26.828404      76.018946       0.620276       0.424392      -1.062187       0.004322       0.002332      -0.002658       0.005584      -0.000252       0.009829       0.015384      -0.007252      -0.038506      -0.023613       0.004603       0.019010             12.396847      10.125057       4.397879       5.147523      16.526484       4.063226      10.539000          -0.000009
          167              C      10.965294      12.885901       0.139129      -0.129200      37.504351 0.43617750E+03  0.10294572E+05                                 9.831538                            7.019529       0.040689       1.979325                    0.999710      29.856577      86.869866       0.612600       0.423627      -1.056387       0.007749       0.008047      -0.029994       0.032007       0.018127      -0.022261      -0.017484       0.012651      -0.031460      -0.026369      -0.013849       0.040218             12.221862       9.101832       1.892548       1.087118       5.598796       0.527015      21.964957           0.000002
          168              C       9.993716      11.700528      12.711004      -0.121855      35.424160 0.46628641E+03  0.11251747E+05                                 9.683043                            7.417377      -0.234732       1.903541                    0.997961      30.285487      90.705133       0.573667       0.442465      -1.039261       0.021374       0.019445       0.021332       0.035917      -0.006922      -0.003442      -0.006605       0.036778      -0.002275      -0.021700       0.001426       0.020274             11.616223       9.115075       3.033945       3.849037      15.777043       2.518902       9.956552           0.000008
          169              C      10.953314      12.893094      17.384575      -0.196963      38.999710 0.46093499E+03  0.11023700E+05                                10.040979                            7.184006       0.018132       1.965680                    0.999635      30.615036      89.498123       0.609949       0.419880      -1.059349       0.003314      -0.001901       0.034934       0.035143       0.013372       0.019882       0.009138       0.026664      -0.018523      -0.018310      -0.015593       0.033903             12.501786       9.360434       2.083741      -1.179880       5.876469      -0.127354      22.268456           0.000002
          170              C       8.159578       9.581169      11.785528      -0.160369      36.563115 0.47240757E+03  0.11401210E+05                                 9.750091                            7.361008      -0.027450       1.960413                    0.999034      30.506204      90.450730       0.590042       0.430119      -1.049896      -0.006956      -0.025106      -0.008809       0.027501      -0.011854      -0.006073       0.001442      -0.022495      -0.036277      -0.016497      -0.006296       0.022793             11.867054      12.983065       2.574936       4.058475      14.678699       3.568097       7.939400           0.000008
          171              C      11.570284      11.102806      14.876532      -0.190983      33.690814 0.44840902E+03  0.10623878E+05                                 9.029652                            7.049078       0.142569       2.007199                    0.999710      30.118570      86.920316       0.622122       0.415548      -1.064762      -0.010111      -0.031960      -0.015163       0.036792      -0.015253       0.024620      -0.009235       0.026824       0.031743      -0.025756      -0.013398       0.039154             10.228552       7.120903       2.206667       3.391905      13.806664       3.009478       9.758090          -0.000004
          172              C      10.968888      10.084126      14.145687      -0.127800      32.813858 0.42856376E+03  0.10050976E+05                                 8.905892                            6.910996       0.093533       1.996593                    0.999730      29.548363      85.161159       0.624908       0.417924      -1.062026       0.019598       0.031000       0.006536       0.037253      -0.009325       0.007871      -0.013329      -0.038194      -0.043101      -0.021609      -0.011463       0.033072             10.167764       8.136815       2.120470       4.249121      12.409075       2.843612       9.957402           0.000011
          173              C       7.943938       7.323170      10.992102      -0.045700      37.095247 0.44918986E+03  0.10599166E+05                                 9.693801                            7.069678       0.054881       2.024337                    0.999434      27.554114      78.198964       0.622105       0.417254      -1.068474       0.024712       0.034964       0.026389       0.050295      -0.006173       0.003465      -0.001189       0.003668      -0.022928      -0.008504      -0.002416       0.010920             12.280817      12.715115       2.833267       3.944227      16.202460       4.176923       7.924875           0.000016
          174              C       7.435986       8.600251      11.118380      -0.095112      34.144374 0.44485428E+03  0.10579100E+05                                 9.336504                            7.167208       0.005066       1.979124                    0.999550      29.580031      87.140142       0.594787       0.433026      -1.047836       0.023979      -0.000058       0.014456       0.028000      -0.008112       0.003209      -0.014077       0.029116       0.024284      -0.025740       0.006670       0.019070             11.255237      10.975590       1.794920       2.830536      15.661154       3.411779       7.128965          -0.000006
          175              C       9.193452       7.042470      11.525150      -0.089909      33.297748 0.44301583E+03  0.10528452E+05                                 9.200328                            7.170026      -0.033831       1.967931                    0.999336      29.539793      87.100328       0.592253       0.435165      -1.046151      -0.003984       0.027854       0.001810       0.028195      -0.013491      -0.017295      -0.007481      -0.022355      -0.020416      -0.029650       0.008708       0.020942             10.832153      12.024394       1.451801       3.450802      13.156500       2.956086       7.315566          -0.000006
          176              C       7.164040       6.281292      10.286587       0.616910      22.694514 0.24744652E+03  0.51339854E+04                                 7.495005                            5.653682      -0.064154       2.036037                    0.999670      22.502095      64.013638       0.609425       0.484410      -1.008538      -0.032415      -0.044472      -0.026735       0.061183      -0.017007      -0.058478      -0.050805       0.026170       0.161889      -0.087520      -0.010097       0.097617              9.102114       9.873920       1.376401       2.660574      11.261617       2.418657       6.170804          -0.000044
          177              C       7.373690       3.723713      13.432350      -0.175224      34.065275 0.44906691E+03  0.10684234E+05                                 9.212709                            7.104695       0.133147       2.015131                    0.999557      30.021174      87.915050       0.610749       0.421513      -1.056917       0.013869      -0.025218      -0.034889       0.045228       0.014032       0.013030      -0.005087      -0.016830      -0.053153      -0.027418       0.002091       0.025327             10.917535       9.249778      -2.916074      -4.936058      12.202111       2.264144      11.300716          -0.000004
          178              C       6.809432       3.637938       4.462364      -0.096585      34.494572 0.43729444E+03  0.10334085E+05                                 9.321453                            7.057617      -0.016461       1.967063                    0.999649      29.470023      85.977649       0.606785       0.427143      -1.053538      -0.011077       0.022811      -0.022492       0.033897      -0.006649       0.011878      -0.009205      -0.005041      -0.059692      -0.025453       0.003378       0.022076             10.900143       7.984191      -2.709853      -0.093039       7.568990      -0.127212      17.147248          -0.000006
          179              C       6.599782       3.437439      14.530852       0.194435      32.962860 0.37858308E+03  0.85927236E+04                                 9.132041                            6.612606      -0.045631       2.003706                    0.999475      25.614789      72.211475       0.623047       0.433127      -1.054424      -0.025448       0.035152       0.025776       0.050475      -0.030770      -0.005842       0.023848      -0.027881       0.028820      -0.040115      -0.004564       0.044680             11.248682       8.254836      -3.327233      -4.676608      13.476103       3.352979      12.015107           0.000002
          180              C       8.057748      17.007735      12.191925      -0.149983      34.425925 0.44295979E+03  0.10486934E+05                                 9.255658                            7.052864       0.199106       2.036655                    0.999635      29.668587      86.237817       0.614361       0.421112      -1.058780       0.015011      -0.008885      -0.016658       0.024119       0.008666      -0.007339      -0.000945       0.042588      -0.006360      -0.021942      -0.004047       0.025990             11.017424      10.401179      -1.391683      -2.829876      15.541902       3.695254       7.109191           0.000004
          181              C       6.798650       3.629307       3.083741      -0.154439      34.771446 0.43383587E+03  0.10210052E+05                                 9.301831                            6.967491       0.098962       2.000112                    0.999669      29.704673      85.878223       0.620219       0.419622      -1.060504      -0.001559       0.008026       0.023081       0.024486      -0.019358      -0.018694       0.019144      -0.001895      -0.022936      -0.023115      -0.015548       0.038663             11.035395       7.258106      -2.207830       1.121201       6.861304      -1.477353      18.986774           0.000008
          182              C       8.560908       0.318641      12.334220       0.086823      37.414847 0.41735432E+03  0.96840031E+04                                 9.866224                            6.885928      -0.084672       1.983953                    0.999297      26.601174      75.252643       0.619591       0.426041      -1.061235      -0.000112      -0.002462      -0.003567       0.004335      -0.011871      -0.007145      -0.003761      -0.017810       0.011860      -0.019586       0.006718       0.012868             12.886628      12.442705      -3.439667      -4.488451      17.470697       5.382596       8.746484          -0.000007
          183              C       7.824138       1.383355      13.068045       0.052724      36.493524 0.42188681E+03  0.98163601E+04                                 9.681469                            6.909805      -0.046429       1.996661                    0.999413      26.828402      76.018939       0.620276       0.424392      -1.062187      -0.004322       0.002332      -0.002658       0.005584       0.000252      -0.009829       0.015384      -0.007252      -0.038506      -0.023613       0.004604       0.019010             12.396846      10.125056      -4.397878      -5.147523      16.526482       4.063225      10.538999          -0.000012
          184              C       7.004706       3.894901       0.139129      -0.129200      37.504346 0.43617745E+03  0.10294570E+05                                 9.831536                            7.019528       0.040690       1.979326                    0.999710      29.856575      86.869848       0.612600       0.423627      -1.056387      -0.007749       0.008047      -0.029994       0.032007      -0.018128       0.022261      -0.017484       0.012651      -0.031460      -0.026368      -0.013850       0.040218             12.221859       9.101830      -1.892548      -1.087118       5.598795       0.527015      21.964952           0.000001
          185              C       7.976284       2.709528      12.711004      -0.121855      35.424157 0.46628635E+03  0.11251745E+05                                 9.683043                            7.417377      -0.234732       1.903541                    0.997961      30.285486      90.705131       0.573667       0.442465      -1.039261      -0.021374       0.019445       0.021332       0.035917       0.006921       0.003442      -0.006605       0.036778      -0.002276      -0.021700       0.001426       0.020274             11.616223       9.115075      -3.033945      -3.849037      15.777042       2.518901       9.956552           0.000009
          186              C       7.016686       3.902094      17.384575      -0.196962      38.999695 0.46093480E+03  0.11023694E+05                                10.040976                            7.184005       0.018132       1.965680                    0.999635      30.615028      89.498092       0.609949       0.419880      -1.059349      -0.003314      -0.001901       0.034934       0.035143      -0.013372      -0.019882       0.009137       0.026664      -0.018523      -0.018310      -0.015593       0.033903             12.501783       9.360431      -2.083741       1.179880       5.876468      -0.127354      22.268450           0.000004
          187              C       9.810422       0.590169      11.785528      -0.160369      36.563122 0.47240769E+03  0.11401214E+05                                 9.750093                            7.361010      -0.027450       1.960413                    0.999034      30.506209      90.450755       0.590042       0.430119      -1.049896       0.006956      -0.025106      -0.008809       0.027501       0.011854       0.006073       0.001442      -0.022495      -0.036277      -0.016497      -0.006296       0.022793             11.867057      12.983067      -2.574936      -4.058475      14.678701       3.568097       7.939401           0.000003
          188              C       6.399716       2.111806      14.876532      -0.190983      33.690816 0.44840904E+03  0.10623879E+05                                 9.029652                            7.049078       0.142570       2.007199                    0.999710      30.118571      86.920320       0.622122       0.415548      -1.064762       0.010111      -0.031960      -0.015164       0.036792       0.015253      -0.024620      -0.009235       0.026824       0.031744      -0.025756      -0.013398       0.039154             10.228552       7.120903      -2.206667      -3.391906      13.806664       3.009478       9.758090          -0.000005
          189              C       7.001112       1.093126      14.145687      -0.127801      32.813863 0.42856382E+03  0.10050978E+05                                 8.905893                            6.910997       0.093533       1.996593                    0.999730      29.548366      85.161173       0.624908       0.417924      -1.062026      -0.019598       0.031000       0.006536       0.037253       0.009325      -0.007871      -0.013329      -0.038194      -0.043101      -0.021609      -0.011463       0.033072             10.167766       8.136816      -2.120471      -4.249122      12.409077       2.843613       9.957404           0.000012
          190              C      10.026062      16.314170      10.992102      -0.045700      37.095245 0.44918983E+03  0.10599165E+05                                 9.693801                            7.069678       0.054882       2.024337                    0.999434      27.554113      78.198960       0.622105       0.417254      -1.068474      -0.024712       0.034964       0.026389       0.050295       0.006173      -0.003465      -0.001189       0.003668      -0.022928      -0.008504      -0.002416       0.010920             12.280816      12.715114      -2.833267      -3.944227      16.202460       4.176923       7.924874           0.000009
          191              C      10.534014      17.591251      11.118380      -0.095112      34.144376 0.44485430E+03  0.10579101E+05                                 9.336505                            7.167209       0.005066       1.979124                    0.999550      29.580033      87.140153       0.594787       0.433026      -1.047836      -0.023979      -0.000058       0.014456       0.028000       0.008112      -0.003209      -0.014077       0.029117       0.024285      -0.025740       0.006670       0.019070             11.255238      10.975592      -1.794921      -2.830536      15.661155       3.411780       7.128966          -0.000001
          192              C       8.776548      16.033470      11.525150      -0.089909      33.297752 0.44301588E+03  0.10528454E+05                                 9.200329                            7.170027      -0.033832       1.967931                    0.999336      29.539795      87.100340       0.592253       0.435165      -1.046151       0.003984       0.027854       0.001810       0.028195       0.013490       0.017295      -0.007481      -0.022355      -0.020416      -0.029650       0.008708       0.020942             10.832155      12.024396      -1.451802      -3.450803      13.156501       2.956086       7.315567          -0.000001
          193              C      10.805960      15.272292      10.286587       0.616909      22.694517 0.24744656E+03  0.51339861E+04                                 7.495005                            5.653682      -0.064153       2.036037                    0.999670      22.502096      64.013638       0.609425       0.484409      -1.008538       0.032415      -0.044472      -0.026735       0.061183       0.017007       0.058478      -0.050805       0.026170       0.161889      -0.087520      -0.010097       0.097617              9.102114       9.873921      -1.376402      -2.660574      11.261617       2.418657       6.170805          -0.000042
          194              C      10.596310       3.723713       5.192650      -0.175223      34.065290 0.44906721E+03  0.10684243E+05                                 9.212711                            7.104698       0.133146       2.015130                    0.999557      30.021176      87.915060       0.610749       0.421513      -1.056917      -0.013870      -0.025218       0.034889       0.045228      -0.014032       0.013030       0.005087      -0.016830      -0.053153      -0.027418       0.002091       0.025327             10.917539       9.249781       2.916078      -4.936059      12.202116      -2.264148      11.300721          -0.000008
          195              C      11.160568       3.637938      14.162636      -0.096585      34.494569 0.43729441E+03  0.10334084E+05                                 9.321453                            7.057616      -0.016461       1.967063                    0.999649      29.470023      85.977650       0.606785       0.427143      -1.053538       0.011077       0.022812       0.022492       0.033897       0.006649       0.011878       0.009205      -0.005040      -0.059692      -0.025453       0.003378       0.022076             10.900143       7.984191       2.709853      -0.093037       7.568990       0.127214      17.147247          -0.000012
          196              C      11.370218       3.437439       4.094147       0.194435      32.962872 0.37858319E+03  0.85927265E+04                                 9.132043                            6.612607      -0.045631       2.003706                    0.999475      25.614788      72.211471       0.623047       0.433127      -1.054424       0.025448       0.035152      -0.025776       0.050475       0.030770      -0.005842      -0.023848      -0.027880       0.028820      -0.040115      -0.004564       0.044680             11.248686       8.254836       3.327236      -4.676607      13.476111      -3.352981      12.015109           0.000002
          197              C       9.912252      17.007735       6.433075      -0.149983      34.425919 0.44295967E+03  0.10486930E+05                                 9.255657                            7.052863       0.199106       2.036656                    0.999635      29.668583      86.237801       0.614361       0.421112      -1.058780      -0.015011      -0.008885       0.016658       0.024119      -0.008666      -0.007338       0.000945       0.042588      -0.006359      -0.021943      -0.004047       0.025990             11.017423      10.401178       1.391682      -2.829875      15.541901      -3.695254       7.109190           0.000009
          198              C      11.171350       3.629307      15.541259      -0.154439      34.771451 0.43383591E+03  0.10210054E+05                                 9.301832                            6.967491       0.098961       2.000111                    0.999669      29.704679      85.878247       0.620219       0.419622      -1.060504       0.001559       0.008026      -0.023081       0.024486       0.019359      -0.018694      -0.019145      -0.001894      -0.022935      -0.023115      -0.015549       0.038663             11.035395       7.258109       2.207832       1.121202       6.861306       1.477354      18.986772           0.000012
          199              C       9.409092       0.318641       6.290780       0.086823      37.414844 0.41735432E+03  0.96840029E+04                                 9.866223                            6.885927      -0.084672       1.983953                    0.999297      26.601174      75.252640       0.619591       0.426041      -1.061235       0.000112      -0.002462       0.003567       0.004335       0.011871      -0.007145       0.003762      -0.017811       0.011860      -0.019586       0.006718       0.012868             12.886627      12.442702       3.439666      -4.488449      17.470697      -5.382595       8.746482          -0.000010
          200              C      10.145862       1.383355       5.556955       0.052724      36.493535 0.42188705E+03  0.98163669E+04                                 9.681471                            6.909807      -0.046430       1.996661                    0.999413      26.828402      76.018938       0.620275       0.424392      -1.062187       0.004322       0.002332       0.002658       0.005584      -0.000252      -0.009829      -0.015384      -0.007252      -0.038506      -0.023613       0.004603       0.019010             12.396848      10.125055       4.397880      -5.147521      16.526490      -4.063227      10.539000          -0.000015
          201              C      10.965294       3.894901      18.485871      -0.129200      37.504348 0.43617751E+03  0.10294572E+05                                 9.831536                            7.019528       0.040690       1.979326                    0.999710      29.856572      86.869835       0.612600       0.423627      -1.056387       0.007749       0.008047       0.029994       0.032007       0.018127       0.022261       0.017484       0.012651      -0.031460      -0.026369      -0.013849       0.040218             12.221860       9.101827       1.892546      -1.087116       5.598795      -0.527015      21.964958           0.000000
          202              C       9.993716       2.709528       5.913996      -0.121855      35.424147 0.46628621E+03  0.11251741E+05                                 9.683041                            7.417376      -0.234733       1.903541                    0.997961      30.285493      90.705157       0.573667       0.442465      -1.039261       0.021374       0.019445      -0.021332       0.035917      -0.006921       0.003442       0.006605       0.036778      -0.002276      -0.021700       0.001426       0.020274             11.616221       9.115073       3.033945      -3.849035      15.777042      -2.518902       9.956547           0.000015
          203              C      10.953314       3.902094       1.240425      -0.196963      38.999700 0.46093485E+03  0.11023696E+05                                10.040976                            7.184004       0.018133       1.965680                    0.999635      30.615031      89.498095       0.609949       0.419880      -1.059350       0.003314      -0.001901      -0.034934       0.035143       0.013372      -0.019882      -0.009138       0.026664      -0.018523      -0.018310      -0.015593       0.033903             12.501783       9.360432       2.083741       1.179883       5.876468       0.127355      22.268449           0.000002
          204              C       8.159578       0.590169       6.839472      -0.160369      36.563121 0.47240765E+03  0.11401213E+05                                 9.750092                            7.361009      -0.027450       1.960413                    0.999034      30.506209      90.450754       0.590042       0.430119      -1.049896      -0.006956      -0.025106       0.008809       0.027501      -0.011855       0.006073      -0.001442      -0.022495      -0.036277      -0.016497      -0.006297       0.022793             11.867057      12.983066       2.574936      -4.058475      14.678703      -3.568098       7.939401           0.000006
          205              C      11.570284       2.111806       3.748467      -0.190983      33.690786 0.44840855E+03  0.10623864E+05                                 9.029646                            7.049073       0.142571       2.007200                    0.999710      30.118563      86.920279       0.622123       0.415548      -1.064763      -0.010111      -0.031960       0.015163       0.036792      -0.015253      -0.024620       0.009235       0.026824       0.031743      -0.025756      -0.013398       0.039154             10.228545       7.120897       2.206664      -3.391901      13.806657      -3.009475       9.758080          -0.000005
          206              C      10.968888       1.093126       4.479312      -0.127800      32.813848 0.42856365E+03  0.10050972E+05                                 8.905890                            6.910995       0.093535       1.996593                    0.999730      29.548353      85.161114       0.624908       0.417924      -1.062026       0.019598       0.031000      -0.006536       0.037253      -0.009325      -0.007871       0.013329      -0.038194      -0.043101      -0.021609      -0.011463       0.033072             10.167761       8.136810       2.120471      -4.249117      12.409075      -2.843615       9.957399           0.000013
          207              C       7.943938      16.314170       7.632898      -0.045700      37.095245 0.44918969E+03  0.10599161E+05                                 9.693801                            7.069677       0.054882       2.024337                    0.999434      27.554112      78.198958       0.622105       0.417254      -1.068474       0.024712       0.034964      -0.026389       0.050295      -0.006173      -0.003465       0.001189       0.003668      -0.022928      -0.008504      -0.002416       0.010920             12.280817      12.715114       2.833269      -3.944226      16.202465      -4.176923       7.924872           0.000013
          208              C       7.435986      17.591251       7.506620      -0.095112      34.144383 0.44485437E+03  0.10579103E+05                                 9.336506                            7.167209       0.005065       1.979123                    0.999550      29.580035      87.140161       0.594787       0.433026      -1.047836       0.023979      -0.000058      -0.014456       0.028000      -0.008112      -0.003209       0.014077       0.029117       0.024285      -0.025740       0.006671       0.019070             11.255240      10.975592       1.794921      -2.830536      15.661160      -3.411780       7.128967          -0.000004
          209              C       9.193452      16.033470       7.099850      -0.089909      33.297753 0.44301589E+03  0.10528454E+05                                 9.200329                            7.170027      -0.033832       1.967931                    0.999336      29.539794      87.100335       0.592253       0.435165      -1.046151      -0.003984       0.027854      -0.001810       0.028195      -0.013490       0.017295       0.007481      -0.022355      -0.020416      -0.029650       0.008708       0.020942             10.832155      12.024397       1.451803      -3.450803      13.156501      -2.956087       7.315567          -0.000005
          210              C       7.164040      15.272292       8.338412       0.616910      22.694525 0.24744663E+03  0.51339880E+04                                 7.495008                            5.653683      -0.064154       2.036036                    0.999670      22.502099      64.013652       0.609425       0.484410      -1.008538      -0.032415      -0.044472       0.026735       0.061183      -0.017007       0.058478       0.050805       0.026170       0.161889      -0.087520      -0.010097       0.097617              9.102118       9.873923       1.376406      -2.660577      11.261623      -2.418657       6.170806          -0.000042
          211              C       4.606310       5.267287      13.432350      -0.175224      34.065275 0.44906694E+03  0.10684235E+05                                 9.212708                            7.104695       0.133148       2.015131                    0.999557      30.021173      87.915043       0.610749       0.421513      -1.056917      -0.013870       0.025218      -0.034889       0.045228       0.014032      -0.013030       0.005087      -0.016830      -0.053152      -0.027418       0.002091       0.025327             10.917534       9.249778      -2.916073       4.936058      12.202110      -2.264144      11.300716           0.000001
          212              C       5.170568       5.353062       4.462364      -0.096585      34.494579 0.43729452E+03  0.10334088E+05                                 9.321454                            7.057617      -0.016461       1.967063                    0.999649      29.470027      85.977666       0.606785       0.427143      -1.053538       0.011078      -0.022811      -0.022492       0.033897      -0.006649      -0.011878       0.009205      -0.005040      -0.059692      -0.025453       0.003378       0.022076             10.900145       7.984192      -2.709853       0.093039       7.568991       0.127212      17.147252          -0.000004
          213              C       5.380218       5.553561      14.530852       0.194435      32.962855 0.37858302E+03  0.85927221E+04                                 9.132040                            6.612606      -0.045632       2.003705                    0.999475      25.614787      72.211471       0.623047       0.433127      -1.054423       0.025448      -0.035152       0.025776       0.050475      -0.030770       0.005842      -0.023848      -0.027880       0.028820      -0.040115      -0.004564       0.044680             11.248682       8.254836      -3.327233       4.676608      13.476103      -3.352978      12.015106          -0.000004
          214              C       3.922252       9.965265      12.191925      -0.149983      34.425925 0.44295970E+03  0.10486931E+05                                 9.255659                            7.052864       0.199106       2.036656                    0.999635      29.668582      86.237802       0.614361       0.421112      -1.058780      -0.015011       0.008885      -0.016658       0.024119       0.008666       0.007339       0.000945       0.042588      -0.006359      -0.021943      -0.004047       0.025990             11.017426      10.401180      -1.391686       2.829876      15.541907      -3.695257       7.109192           0.000008
          215              C       5.181350       5.361693       3.083741      -0.154439      34.771459 0.43383604E+03  0.10210058E+05                                 9.301834                            6.967493       0.098960       2.000111                    0.999669      29.704680      85.878255       0.620219       0.419622      -1.060504       0.001559      -0.008026       0.023081       0.024486      -0.019358       0.018694      -0.019145      -0.001894      -0.022935      -0.023115      -0.015548       0.038663             11.035399       7.258108      -2.207830      -1.121202       6.861305       1.477353      18.986782           0.000006
          216              C       3.419092       8.672359      12.334220       0.086823      37.414849 0.41735433E+03  0.96840030E+04                                 9.866224                            6.885927      -0.084672       1.983953                    0.999297      26.601174      75.252640       0.619591       0.426041      -1.061235       0.000112       0.002462      -0.003567       0.004335      -0.011871       0.007145       0.003762      -0.017810       0.011860      -0.019586       0.006718       0.012868             12.886629      12.442705      -3.439668       4.488452      17.470697      -5.382597       8.746484          -0.000010
          217              C       4.155862       7.607645      13.068045       0.052724      36.493528 0.42188687E+03  0.98163616E+04                                 9.681470                            6.909805      -0.046429       1.996661                    0.999413      26.828404      76.018944       0.620276       0.424392      -1.062187       0.004322      -0.002332      -0.002658       0.005584       0.000252       0.009829      -0.015384      -0.007252      -0.038506      -0.023613       0.004603       0.019010             12.396847      10.125057      -4.397879       5.147523      16.526483      -4.063226      10.539000          -0.000008
          218              C       4.975294       5.096099       0.139129      -0.129200      37.504345 0.43617743E+03  0.10294570E+05                                 9.831536                            7.019528       0.040689       1.979325                    0.999710      29.856575      86.869851       0.612600       0.423627      -1.056387       0.007749      -0.008047      -0.029994       0.032007      -0.018127      -0.022260       0.017484       0.012651      -0.031460      -0.026369      -0.013849       0.040218             12.221859       9.101830      -1.892548       1.087117       5.598795      -0.527015      21.964953          -0.000004
          219              C       4.003716       6.281472      12.711004      -0.121855      35.424154 0.46628631E+03  0.11251744E+05                                 9.683042                            7.417377      -0.234732       1.903541                    0.997961      30.285484      90.705122       0.573667       0.442465      -1.039261       0.021374      -0.019445       0.021332       0.035917       0.006921      -0.003442       0.006605       0.036778      -0.002276      -0.021700       0.001426       0.020274             11.616222       9.115074      -3.033944       3.849037      15.777041      -2.518901       9.956551           0.000005
          220              C       4.963314       5.088906      17.384575      -0.196963      38.999703 0.46093488E+03  0.11023697E+05                                10.040977                            7.184005       0.018132       1.965680                    0.999635      30.615033      89.498107       0.609949       0.419880      -1.059349       0.003314       0.001901       0.034934       0.035143      -0.013372       0.019882      -0.009138       0.026664      -0.018523      -0.018310      -0.015593       0.033903             12.501785       9.360432      -2.083741      -1.179881       5.876468       0.127354      22.268453           0.000009
          221              C       2.169578       8.400831      11.785528      -0.160369      36.563120 0.47240769E+03  0.11401213E+05                                 9.750091                            7.361009      -0.027449       1.960413                    0.999034      30.506209      90.450747       0.590042       0.430119      -1.049896      -0.006956       0.025106      -0.008809       0.027501       0.011855      -0.006073      -0.001442      -0.022494      -0.036277      -0.016497      -0.006297       0.022793             11.867055      12.983067      -2.574936       4.058475      14.678697      -3.568096       7.939400           0.000005
          222              C       5.580284       6.879194      14.876532      -0.190983      33.690821 0.44840909E+03  0.10623881E+05                                 9.029654                            7.049079       0.142569       2.007199                    0.999710      30.118574      86.920338       0.622122       0.415548      -1.064762      -0.010111       0.031960      -0.015163       0.036792       0.015253       0.024620       0.009235       0.026824       0.031744      -0.025756      -0.013398       0.039154             10.228554       7.120904      -2.206667       3.391907      13.806667      -3.009479       9.758092          -0.000000
          223              C       4.978888       7.897874      14.145687      -0.127801      32.813869 0.42856390E+03  0.10050980E+05                                 8.905895                            6.910998       0.093533       1.996593                    0.999730      29.548370      85.161190       0.624908       0.417924      -1.062026       0.019598      -0.031000       0.006535       0.037253       0.009325       0.007871       0.013329      -0.038194      -0.043101      -0.021609      -0.011463       0.033072             10.167768       8.136817      -2.120471       4.249123      12.409080      -2.843614       9.957406           0.000008
          224              C       1.953938      10.658831      10.992102      -0.045700      37.095261 0.44918994E+03  0.10599168E+05                                 9.693803                            7.069679       0.054881       2.024337                    0.999434      27.554114      78.198962       0.622105       0.417254      -1.068474       0.024712      -0.034964       0.026389       0.050295       0.006173       0.003465       0.001189       0.003668      -0.022928      -0.008504      -0.002416       0.010920             12.280821      12.715123      -2.833278       3.944233      16.202460      -4.176927       7.924880           0.000012
          225              C       1.445986       9.381749      11.118380      -0.095112      34.144385 0.44485459E+03  0.10579109E+05                                 9.336506                            7.167211       0.005066       1.979124                    0.999550      29.580031      87.140140       0.594787       0.433026      -1.047836       0.023979       0.000058       0.014456       0.028000       0.008112       0.003209       0.014077       0.029117       0.024284      -0.025740       0.006670       0.019070             11.255239      10.975592      -1.794925       2.830537      15.661158      -3.411781       7.128968          -0.000001
          226              C       3.203452      10.939530      11.525150      -0.089909      33.297747 0.44301571E+03  0.10528448E+05                                 9.200328                            7.170025      -0.033832       1.967931                    0.999336      29.539791      87.100321       0.592253       0.435165      -1.046151      -0.003984      -0.027854       0.001810       0.028195       0.013490      -0.017295       0.007481      -0.022355      -0.020416      -0.029650       0.008708       0.020942             10.832154      12.024396      -1.451808       3.450804      13.156499      -2.956088       7.315568          -0.000004
          227              C       1.174040      11.700708      10.286587       0.616910      22.694512 0.24744641E+03  0.51339825E+04                                 7.495004                            5.653681      -0.064153       2.036037                    0.999670      22.502093      64.013629       0.609425       0.484409      -1.008538      -0.032415       0.044472      -0.026735       0.061183       0.017007      -0.058478       0.050805       0.026170       0.161889      -0.087520      -0.010097       0.097617              9.102114       9.873923      -1.376403       2.660576      11.261613      -2.418657       6.170805          -0.000043
          228              C       1.383690       5.267287       5.192650      -0.175223      34.065291 0.44906726E+03  0.10684245E+05                                 9.212711                            7.104698       0.133146       2.015130                    0.999557      30.021176      87.915060       0.610749       0.421513      -1.056917       0.013869       0.025218       0.034889       0.045228      -0.014032      -0.013030      -0.005087      -0.016830      -0.053153      -0.027418       0.002091       0.025327             10.917539       9.249781       2.916077       4.936059      12.202116       2.264147      11.300721          -0.000002
          229              C       0.819432       5.353062      14.162636      -0.096585      34.494569 0.43729443E+03  0.10334085E+05                                 9.321452                            7.057616      -0.016461       1.967063                    0.999649      29.470023      85.977643       0.606785       0.427143      -1.053538      -0.011078      -0.022811       0.022492       0.033897       0.006649      -0.011878      -0.009205      -0.005040      -0.059692      -0.025453       0.003378       0.022076             10.900141       7.984190       2.709853       0.093038       7.568989      -0.127213      17.147244          -0.000011
          230              C       0.609782       5.553561       4.094147       0.194435      32.962874 0.37858321E+03  0.85927273E+04                                 9.132044                            6.612608      -0.045633       2.003705                    0.999475      25.614790      72.211483       0.623047       0.433127      -1.054423      -0.025448      -0.035152      -0.025776       0.050475       0.030770       0.005842       0.023848      -0.027881       0.028820      -0.040115      -0.004564       0.044680             11.248687       8.254837       3.327237       4.676607      13.476114       3.352982      12.015110          -0.000002
          231              C       2.067748       9.965265       6.433075      -0.149983      34.425933 0.44295978E+03  0.10486934E+05                                 9.255660                            7.052864       0.199106       2.036655                    0.999635      29.668586      86.237814       0.614361       0.421112      -1.058780       0.015011       0.008885       0.016658       0.024119      -0.008666       0.007338      -0.000945       0.042588      -0.006359      -0.021942      -0.004047       0.025990             11.017427      10.401182       1.391685       2.829877      15.541908       3.695257       7.109193           0.000009
          232              C       0.808650       5.361693      15.541259      -0.154439      34.771440 0.43383575E+03  0.10210049E+05                                 9.301829                            6.967490       0.098961       2.000112                    0.999669      29.704673      85.878221       0.620219       0.419622      -1.060504      -0.001559      -0.008026      -0.023081       0.024486       0.019359       0.018694       0.019144      -0.001895      -0.022936      -0.023115      -0.015548       0.038663             11.035392       7.258107       2.207831      -1.121202       6.861304      -1.477353      18.986766           0.000013
          233              C       2.570908       8.672359       6.290780       0.086823      37.414849 0.41735434E+03  0.96840035E+04                                 9.866225                            6.885928      -0.084672       1.983953                    0.999297      26.601175      75.252647       0.619591       0.426041      -1.061235      -0.000112       0.002462       0.003567       0.004335       0.011871       0.007145      -0.003761      -0.017810       0.011860      -0.019586       0.006718       0.012868             12.886629      12.442704       3.439667       4.488451      17.470700       5.382597       8.746484          -0.000012
          234              C       1.834138       7.607645       5.556955       0.052724      36.493544 0.42188714E+03  0.98163696E+04                                 9.681474                            6.909808      -0.046430       1.996661                    0.999413      26.828406      76.018958       0.620275       0.424392      -1.062187      -0.004322      -0.002332       0.002658       0.005584      -0.000252       0.009829       0.015384      -0.007252      -0.038506      -0.023613       0.004604       0.019010             12.396852      10.125059       4.397881       5.147524      16.526494       4.063228      10.539003          -0.000007
          235              C       1.014706       5.096099      18.485871      -0.129200      37.504348 0.43617749E+03  0.10294571E+05                                 9.831536                            7.019528       0.040690       1.979326                    0.999710      29.856572      86.869836       0.612600       0.423627      -1.056387      -0.007749      -0.008047       0.029994       0.032007       0.018127      -0.022261      -0.017484       0.012650      -0.031460      -0.026369      -0.013849       0.040218             12.221860       9.101827       1.892546       1.087117       5.598795       0.527016      21.964959          -0.000003
          236              C       1.986284       6.281472       5.913996      -0.121855      35.424140 0.46628610E+03  0.11251738E+05                                 9.683040                            7.417375      -0.234732       1.903541                    0.997961      30.285490      90.705149       0.573667       0.442465      -1.039261      -0.021374      -0.019445      -0.021332       0.035917      -0.006921      -0.003442      -0.006605       0.036778      -0.002276      -0.021700       0.001426       0.020274             11.616220       9.115072       3.033944       3.849035      15.777040       2.518900       9.956546           0.000007
          237              C       1.026686       5.088906       1.240425      -0.196963      38.999703 0.46093488E+03  0.11023697E+05                                10.040977                            7.184005       0.018132       1.965680                    0.999635      30.615033      89.498108       0.609949       0.419880      -1.059349      -0.003314       0.001901      -0.034934       0.035143       0.013372       0.019882       0.009138       0.026663      -0.018523      -0.018310      -0.015593       0.033903             12.501784       9.360433       2.083741      -1.179882       5.876468      -0.127353      22.268452           0.000006
          238              C       3.820422       8.400831       6.839472      -0.160369      36.563124 0.47240773E+03  0.11401215E+05                                 9.750093                            7.361010      -0.027450       1.960413                    0.999034      30.506211      90.450761       0.590042       0.430119      -1.049896       0.006955       0.025106       0.008809       0.027501      -0.011854      -0.006073       0.001442      -0.022495      -0.036277      -0.016497      -0.006296       0.022793             11.867057      12.983069       2.574937       4.058476      14.678701       3.568097       7.939402           0.000008
          239              C       0.409716       6.879194       3.748467      -0.190983      33.690805 0.44840881E+03  0.10623873E+05                                 9.029651                            7.049077       0.142569       2.007199                    0.999710      30.118574      86.920338       0.622122       0.415548      -1.064762       0.010111       0.031960       0.015163       0.036792      -0.015253       0.024620      -0.009235       0.026824       0.031744      -0.025756      -0.013398       0.039154             10.228551       7.120901       2.206667       3.391904      13.806666       3.009479       9.758087          -0.000001
          240              C       1.011112       7.897874       4.479312      -0.127800      32.813881 0.42856410E+03  0.10050986E+05                                 8.905897                            6.910999       0.093532       1.996592                    0.999730      29.548373      85.161206       0.624908       0.417924      -1.062026      -0.019598      -0.031000      -0.006536       0.037253      -0.009325       0.007871      -0.013329      -0.038194      -0.043101      -0.021609      -0.011463       0.033072             10.167771       8.136817       2.120474       4.249122      12.409087       2.843619       9.957408           0.000007
          241              C       4.036062      10.658831       7.632898      -0.045700      37.095256 0.44918974E+03  0.10599162E+05                                 9.693803                            7.069677       0.054882       2.024337                    0.999434      27.554111      78.198952       0.622105       0.417254      -1.068474      -0.024712      -0.034964      -0.026389       0.050295      -0.006173       0.003465      -0.001189       0.003668      -0.022928      -0.008504      -0.002416       0.010920             12.280821      12.715123       2.833280       3.944232      16.202463       4.176927       7.924877           0.000016
          242              C       4.544014       9.381749       7.506620      -0.095112      34.144390 0.44485461E+03  0.10579110E+05                                 9.336508                            7.167211       0.005065       1.979124                    0.999550      29.580033      87.140153       0.594787       0.433026      -1.047836      -0.023979       0.000058      -0.014456       0.028000      -0.008112       0.003209      -0.014077       0.029117       0.024285      -0.025740       0.006671       0.019070             11.255242      10.975594       1.794925       2.830537      15.661163       3.411782       7.128969          -0.000005
          243              C       2.786548      10.939530       7.099850      -0.089909      33.297748 0.44301569E+03  0.10528448E+05                                 9.200329                            7.170025      -0.033832       1.967931                    0.999336      29.539789      87.100316       0.592253       0.435165      -1.046151       0.003984      -0.027854      -0.001810       0.028195      -0.013490      -0.017295      -0.007481      -0.022355      -0.020416      -0.029650       0.008709       0.020942             10.832156      12.024398       1.451809       3.450805      13.156500       2.956089       7.315569          -0.000006
          244              C       4.815960      11.700708       8.338412       0.616909      22.694524 0.24744653E+03  0.51339854E+04                                 7.495006                            5.653681      -0.064153       2.036037                    0.999670      22.502098      64.013643       0.609425       0.484409      -1.008538       0.032415       0.044472       0.026735       0.061183      -0.017007      -0.058478      -0.050805       0.026170       0.161889      -0.087520      -0.010097       0.097617              9.102117       9.873924       1.376407       2.660579      11.261620       2.418658       6.170807          -0.000042
          245              C       5.990000      13.486500       1.955625       0.205029      36.085940 0.36864336E+03  0.83063766E+04                                 9.688728                            6.504896      -0.004094       2.019572                    0.999665      25.411316      71.229467       0.631532       0.430433      -1.056740       0.000000       0.000000       0.042269       0.042269      -0.004559       0.000000      -0.000000      -0.025847       0.112874      -0.032516      -0.005108       0.037625             12.959402       8.780782      -2.411975       0.000000       6.217840      -0.000000      23.879585          -0.000006
          246              C       5.990000      13.486500      16.268937       0.087656      39.705886 0.41015077E+03  0.94512705E+04                                10.211852                            6.766555      -0.108803       1.972650                    0.999323      26.490625      74.058678       0.634946       0.418623      -1.068641      -0.000000      -0.000000      -0.010738       0.010738      -0.006688       0.000000       0.000000       0.022363       0.038612      -0.019464       0.006594       0.012871             14.039515       7.702370      -2.331760      -0.000000       7.249031      -0.000000      27.167145          -0.000006
          247              C       5.990000      13.486500      11.948869       0.614130      22.830001 0.24280795E+03  0.49954746E+04                                 7.419638                            5.540739       0.112600       2.096578                    0.999543      22.100522      61.855790       0.627897       0.474137      -1.017710      -0.000000       0.000000      -0.061239       0.061239       0.056417       0.000000       0.000000      -0.059253      -0.269351      -0.089784      -0.018831       0.108615              8.724117       8.158363      -2.122990       0.000000       5.823085      -0.000000      12.190904          -0.000044
          248              C       5.990000      13.486500      13.450044      -0.048279      36.597083 0.44371330E+03  0.10400629E+05                                 9.490445                            6.963227       0.194545       2.067983                    0.999317      27.250914      76.187105       0.637674       0.409779      -1.077158      -0.000000      -0.000000       0.049151       0.049151      -0.007434       0.000000       0.000000       0.024025      -0.009608      -0.012525      -0.003203       0.015728             11.400802       7.890820      -2.701654      -0.000000       7.697811       0.000000      18.613776           0.000015
          249              C       5.990000      13.486500      17.751487       0.045324      41.166806 0.41837546E+03  0.96858518E+04                                10.418139                            6.808679      -0.100670       1.972355                    0.999355      26.854578      75.177443       0.636713       0.415519      -1.070953      -0.000000       0.000000       0.007235       0.007235      -0.020868       0.000000       0.000000       0.002512       0.083200      -0.034772       0.007039       0.027733             14.515964       9.044157      -1.938223      -0.000000       6.026717      -0.000000      28.477019          -0.000007
          250              C       0.000000      13.486500      16.669375       0.205029      36.085942 0.36864335E+03  0.83063766E+04                                 9.688729                            6.504896      -0.004094       2.019572                    0.999665      25.411316      71.229467       0.631532       0.430433      -1.056740      -0.000000       0.000000      -0.042269       0.042269       0.004559       0.000000      -0.000000      -0.025846       0.112874      -0.032516      -0.005108       0.037625             12.959403       8.780781       2.411974       0.000000       6.217839      -0.000000      23.879588          -0.000005
          251              C       0.000000      13.486500       2.356062       0.087656      39.705911 0.41015103E+03  0.94512779E+04                                10.211857                            6.766557      -0.108804       1.972650                    0.999323      26.490624      74.058676       0.634945       0.418623      -1.068641       0.000000      -0.000000       0.010738       0.010738       0.006688      -0.000000       0.000000       0.022363       0.038612      -0.019464       0.006594       0.012871             14.039525       7.702371       2.331757       0.000000       7.249030       0.000000      27.167174          -0.000008
          252              C       0.000000      13.486500       6.676131       0.614130      22.829998 0.24280793E+03  0.49954741E+04                                 7.419637                            5.540738       0.112601       2.096578                    0.999543      22.100521      61.855785       0.627897       0.474137      -1.017710       0.000000       0.000000       0.061239       0.061239      -0.056417       0.000000      -0.000000      -0.059253      -0.269351      -0.089784      -0.018831       0.108615              8.724116       8.158362       2.122990      -0.000000       5.823085      -0.000000      12.190903          -0.000045
          253              C       0.000000      13.486500       5.174956      -0.048279      36.597082 0.44371327E+03  0.10400628E+05                                 9.490444                            6.963227       0.194546       2.067984                    0.999317      27.250913      76.187101       0.637674       0.409779      -1.077158      -0.000000       0.000000      -0.049152       0.049152       0.007434       0.000000       0.000000       0.024025      -0.009607      -0.012526      -0.003202       0.015728             11.400802       7.890820       2.701655      -0.000000       7.697811       0.000000      18.613775           0.000020
          254              C       0.000000      13.486500       0.873512       0.045324      41.166774 0.41837512E+03  0.96858423E+04                                10.418134                            6.808676      -0.100670       1.972355                    0.999355      26.854576      75.177440       0.636713       0.415519      -1.070953      -0.000000      -0.000000      -0.007235       0.007235       0.020868      -0.000000       0.000000       0.002512       0.083200      -0.034772       0.007039       0.027733             14.515954       9.044158       1.938225       0.000000       6.026715       0.000000      28.476990          -0.000005
          255              C       5.990000       4.495500      16.669375       0.205029      36.085941 0.36864336E+03  0.83063767E+04                                 9.688728                            6.504895      -0.004094       2.019572                    0.999665      25.411316      71.229464       0.631532       0.430433      -1.056740       0.000000       0.000000      -0.042269       0.042269      -0.004559      -0.000000      -0.000000      -0.025847       0.112874      -0.032516      -0.005108       0.037625             12.959402       8.780780      -2.411974      -0.000000       6.217839       0.000000      23.879586          -0.000010
          256              C       5.990000       4.495500       2.356062       0.087656      39.705910 0.41015102E+03  0.94512778E+04                                10.211856                            6.766557      -0.108803       1.972650                    0.999323      26.490624      74.058675       0.634945       0.418623      -1.068641      -0.000000       0.000000       0.010738       0.010738      -0.006688       0.000000       0.000000       0.022363       0.038612      -0.019464       0.006594       0.012871             14.039524       7.702370      -2.331757      -0.000000       7.249030       0.000000      27.167171          -0.000008
          257              C       5.990000       4.495500       6.676131       0.614130      22.829997 0.24280791E+03  0.49954737E+04                                 7.419638                            5.540738       0.112600       2.096578                    0.999543      22.100521      61.855789       0.627897       0.474137      -1.017710      -0.000000      -0.000000       0.061239       0.061239       0.056417      -0.000000      -0.000000      -0.059254      -0.269351      -0.089784      -0.018831       0.108615              8.724117       8.158362      -2.122990       0.000000       5.823085      -0.000000      12.190903          -0.000044
          258              C       5.990000       4.495500       5.174956      -0.048279      36.597085 0.44371330E+03  0.10400629E+05                                 9.490445                            6.963227       0.194545       2.067983                    0.999317      27.250914      76.187107       0.637674       0.409779      -1.077158       0.000000       0.000000      -0.049152       0.049152      -0.007434       0.000000      -0.000000       0.024025      -0.009608      -0.012525      -0.003203       0.015728             11.400803       7.890820      -2.701655      -0.000000       7.697812      -0.000000      18.613776           0.000014
          259              C       5.990000       4.495500       0.873512       0.045324      41.166774 0.41837514E+03  0.96858426E+04                                10.418133                            6.808675      -0.100670       1.972355                    0.999355      26.854577      75.177435       0.636713       0.415519      -1.070953      -0.000000       0.000000      -0.007235       0.007235      -0.020868       0.000000       0.000000       0.002512       0.083200      -0.034772       0.007039       0.027733             14.515952       9.044157      -1.938225      -0.000000       6.026714       0.000000      28.476985          -0.000002
          260              C       0.000000       4.495500       1.955625       0.205029      36.085940 0.36864338E+03  0.83063770E+04                                 9.688728                            6.504895      -0.004094       2.019572                    0.999665      25.411316      71.229462       0.631532       0.430433      -1.056740       0.000000       0.000000       0.042269       0.042269       0.004559       0.000000       0.000000      -0.025847       0.112874      -0.032516      -0.005108       0.037625             12.959401       8.780781       2.411975       0.000000       6.217839       0.000001      23.879581          -0.000007
          261              C       0.000000       4.495500      16.268937       0.087656      39.705885 0.41015079E+03  0.94512710E+04                                10.211851                            6.766555      -0.108804       1.972650                    0.999323      26.490626      74.058677       0.634946       0.418623      -1.068641       0.000000      -0.000000      -0.010738       0.010738       0.006688      -0.000000      -0.000000       0.022363       0.038612      -0.019464       0.006594       0.012871             14.039513       7.702370       2.331760       0.000001       7.249030       0.000001      27.167140          -0.000012
          262              C       0.000000       4.495500      11.948869       0.614130      22.830001 0.24280796E+03  0.49954749E+04                                 7.419638                            5.540739       0.112601       2.096578                    0.999543      22.100521      61.855783       0.627897       0.474137      -1.017710      -0.000000       0.000000      -0.061239       0.061239      -0.056417       0.000000      -0.000000      -0.059253      -0.269351      -0.089784      -0.018831       0.108615              8.724117       8.158362       2.122990      -0.000000       5.823085      -0.000000      12.190902          -0.000046
          263              C       0.000000       4.495500      13.450044      -0.048279      36.597081 0.44371330E+03  0.10400629E+05                                 9.490444                            6.963227       0.194546       2.067984                    0.999317      27.250914      76.187104       0.637674       0.409779      -1.077158      -0.000000       0.000000       0.049152       0.049152       0.007434      -0.000000      -0.000000       0.024025      -0.009607      -0.012525      -0.003202       0.015728             11.400801       7.890819       2.701654      -0.000000       7.697811      -0.000000      18.613773           0.000022
          264              C       0.000000       4.495500      17.751487       0.045324      41.166795 0.41837536E+03  0.96858485E+04                                10.418136                            6.808677      -0.100670       1.972355                    0.999355      26.854574      75.177423       0.636713       0.415519      -1.070953      -0.000000       0.000000       0.007235       0.007235       0.020868       0.000000      -0.000000       0.002512       0.083200      -0.034772       0.007039       0.027733             14.515960       9.044154       1.938222       0.000001       6.026715       0.000001      28.477010          -0.000002
          265              N       5.990000      13.486500       3.364979      -0.168386      45.224379 0.43282237E+03  0.99647017E+04                                10.560257                            6.629699      -0.159666       2.004472                    0.998284      25.719235      68.577856       0.698622       0.380811      -1.110053      -0.000000      -0.000000       0.004187       0.004187      -0.069983       0.000000       0.000000      -0.085341       0.137938      -0.104955       0.045979       0.058976             14.506056       8.573873      -5.040781      -0.000000      12.807066       0.000000      22.137229           0.000011
          266              N       0.000000      13.486500      15.260021      -0.168386      45.224398 0.43282263E+03  0.99647089E+04                                10.560259                            6.629701      -0.159666       2.004472                    0.998284      25.719235      68.577853       0.698622       0.380811      -1.110053       0.000000      -0.000000      -0.004187       0.004187       0.069983       0.000000      -0.000000      -0.085341       0.137938      -0.104955       0.045979       0.058976             14.506061       8.573874       5.040777       0.000000      12.807059       0.000000      22.137252           0.000009
          267              N       5.990000       4.495500      15.260021      -0.168386      45.224410 0.43282275E+03  0.99647126E+04                                10.560262                            6.629702      -0.159667       2.004472                    0.998284      25.719239      68.577871       0.698622       0.380811      -1.110053       0.000000       0.000000      -0.004187       0.004187      -0.069983      -0.000000       0.000000      -0.085341       0.137938      -0.104955       0.045979       0.058976             14.506065       8.573876      -5.040779      -0.000000      12.807063       0.000000      22.137256           0.000008
          268              N       0.000000       4.495500       3.364979      -0.168386      45.224371 0.43282230E+03  0.99646996E+04                                10.560255                            6.629698      -0.159666       2.004472                    0.998284      25.719233      68.577847       0.698622       0.380811      -1.110053       0.000000       0.000000       0.004187       0.004187       0.069983       0.000000      -0.000000      -0.085341       0.137938      -0.104955       0.045979       0.058976             14.506054       8.573873       5.040781      -0.000000      12.807065       0.000000      22.137224           0.000010
          269              O       5.068259      14.104901      11.373915      -0.563902      39.413032 0.58623445E+03  0.14370480E+05                                 9.115649                            7.462398       0.321474       2.163728                    0.994971      27.429872      72.305190       0.701438       0.356219      -1.143634       0.010423      -0.008250       0.028727       0.031653       0.017849       0.047026      -0.029310      -0.007811      -0.153428      -0.084466       0.038335       0.046131             10.362313      10.903843      -2.703617       3.749077       8.008281      -2.216014      12.174816           0.000020
          270              O       1.672408       3.864152       8.409187      -0.570478      39.984500 0.61968779E+03  0.15424388E+05                                 9.238017                            7.707598       0.171771       2.111287                    0.993958      27.861446      74.346118       0.684502       0.359498      -1.139416       0.008411      -0.026683      -0.022389       0.035833       0.035634       0.048264      -0.014265      -0.087655       0.032931      -0.087607       0.036204       0.051403             10.718087       7.881362       1.071602      -0.242966      17.078962       2.593402       7.193937           0.000022
          271              O       0.066968       2.379738       8.819869      -0.562803      37.418429 0.56588162E+03  0.13762569E+05                                 8.810917                            7.318070       0.425828       2.194107                    0.996751      27.457137      72.315034       0.709632       0.354894      -1.143618       0.026452      -0.014721      -0.011582       0.032412       0.001278      -0.007617      -0.033912       0.108617       0.074969      -0.077985       0.030850       0.047135             10.371860      15.638513      -1.850592      -4.162757       7.901357       0.998474       7.575709           0.000019
          272              O       0.921741      14.104901       7.251085      -0.563902      39.413058 0.58623494E+03  0.14370495E+05                                 9.115653                            7.462402       0.321474       2.163728                    0.994971      27.429882      72.305229       0.701438       0.356219      -1.143634      -0.010423      -0.008250      -0.028727       0.031653      -0.017849       0.047026       0.029310      -0.007811      -0.153428      -0.084466       0.038335       0.046131             10.362319      10.903848       2.703618       3.749079       8.008284       2.216015      12.174823           0.000021
          273              O       4.317592       3.864152      10.215812      -0.570479      39.984524 0.61968818E+03  0.15424400E+05                                 9.238022                            7.707601       0.171769       2.111287                    0.993958      27.861454      74.346153       0.684502       0.359498      -1.139416      -0.008411      -0.026683       0.022390       0.035833      -0.035634       0.048264       0.014265      -0.087655       0.032931      -0.087607       0.036204       0.051403             10.718093       7.881366      -1.071603      -0.242965      17.078971      -2.593406       7.193941           0.000022
          274              O       5.923032       2.379738       9.805131      -0.562803      37.418410 0.56588126E+03  0.13762558E+05                                 8.810913                            7.318067       0.425828       2.194107                    0.996751      27.457133      72.315016       0.709633       0.354894      -1.143618      -0.026452      -0.014721       0.011582       0.032412      -0.001278      -0.007617       0.033912       0.108617       0.074969      -0.077985       0.030850       0.047135             10.371854      15.638506       1.850588      -4.162751       7.901354      -0.998473       7.575703           0.000020
          275              O       6.911741      12.868099      11.373915      -0.563902      39.413065 0.58623502E+03  0.14370498E+05                                 9.115654                            7.462402       0.321475       2.163728                    0.994971      27.429885      72.305235       0.701438       0.356219      -1.143634      -0.010423       0.008250       0.028727       0.031653       0.017849      -0.047026       0.029310      -0.007811      -0.153429      -0.084466       0.038335       0.046131             10.362319      10.903849      -2.703619      -3.749079       8.008285       2.216016      12.174824           0.000021
          276              O      10.307592       5.126848       8.409187      -0.570478      39.984489 0.61968758E+03  0.15424381E+05                                 9.238016                            7.707596       0.171770       2.111287                    0.993958      27.861441      74.346100       0.684502       0.359498      -1.139416      -0.008411       0.026683      -0.022389       0.035833       0.035634      -0.048264       0.014265      -0.087655       0.032931      -0.087607       0.036204       0.051403             10.718085       7.881360       1.071601       0.242965      17.078958      -2.593402       7.193936           0.000021
          277              O      11.913032       6.611262       8.819869      -0.562804      37.418426 0.56588156E+03  0.13762567E+05                                 8.810916                            7.318069       0.425828       2.194107                    0.996751      27.457136      72.315028       0.709632       0.354894      -1.143618      -0.026452       0.014721      -0.011582       0.032412       0.001278       0.007617       0.033912       0.108617       0.074969      -0.077985       0.030850       0.047135             10.371859      15.638512      -1.850592       4.162757       7.901356      -0.998474       7.575709           0.000021
          278              O      11.058259      12.868099       7.251085      -0.563902      39.413045 0.58623469E+03  0.14370487E+05                                 9.115650                            7.462399       0.321475       2.163728                    0.994971      27.429878      72.305207       0.701438       0.356219      -1.143634       0.010423       0.008250      -0.028727       0.031653      -0.017849      -0.047026      -0.029310      -0.007811      -0.153428      -0.084466       0.038335       0.046131             10.362315      10.903845       2.703617      -3.749078       8.008282      -2.216014      12.174818           0.000022
          279              O       7.662408       5.126848      10.215812      -0.570478      39.984494 0.61968761E+03  0.15424382E+05                                 9.238016                            7.707596       0.171772       2.111288                    0.993958      27.861444      74.346107       0.684502       0.359498      -1.139416       0.008411       0.026683       0.022389       0.035833      -0.035634      -0.048264      -0.014265      -0.087655       0.032931      -0.087607       0.036204       0.051403             10.718085       7.881360      -1.071603       0.242965      17.078958       2.593403       7.193936           0.000024
          280              O       6.056968       6.611262       9.805131      -0.562804      37.418451 0.56588200E+03  0.13762581E+05                                 8.810921                            7.318072       0.425828       2.194107                    0.996751      27.457149      72.315078       0.709632       0.354894      -1.143618       0.026452       0.014721       0.011582       0.032412      -0.001278       0.007617      -0.033912       0.108617       0.074970      -0.077985       0.030850       0.047135             10.371864      15.638521       1.850592       4.162756       7.901361       0.998475       7.575710           0.000019
          281              O       6.911741       3.877099       7.251085      -0.563902      39.413038 0.58623457E+03  0.14370484E+05                                 9.115649                            7.462399       0.321475       2.163728                    0.994971      27.429875      72.305198       0.701438       0.356219      -1.143634      -0.010423       0.008250      -0.028727       0.031653       0.017849       0.047026      -0.029310      -0.007811      -0.153428      -0.084466       0.038335       0.046131             10.362314      10.903844      -2.703617       3.749077       8.008281      -2.216014      12.174816           0.000022
          282              O      10.307592      14.117848      10.215812      -0.570478      39.984498 0.61968769E+03  0.15424385E+05                                 9.238017                            7.707597       0.171771       2.111287                    0.993958      27.861445      74.346114       0.684502       0.359498      -1.139416      -0.008411       0.026683       0.022389       0.035833       0.035634       0.048264      -0.014265      -0.087655       0.032931      -0.087607       0.036204       0.051403             10.718086       7.881361       1.071603      -0.242965      17.078960       2.593404       7.193937           0.000021
          283              O      11.913032      15.602262       9.805131      -0.562804      37.418435 0.56588168E+03  0.13762571E+05                                 8.810918                            7.318070       0.425828       2.194107                    0.996751      27.457142      72.315052       0.709632       0.354894      -1.143618      -0.026452       0.014721       0.011582       0.032412       0.001278      -0.007617      -0.033912       0.108617       0.074969      -0.077984       0.030850       0.047135             10.371861      15.638516      -1.850591      -4.162754       7.901358       0.998475       7.575707           0.000019
          284              O      11.058259       3.877099      11.373915      -0.563902      39.413030 0.58623442E+03  0.14370479E+05                                 9.115649                            7.462398       0.321474       2.163728                    0.994971      27.429871      72.305187       0.701438       0.356219      -1.143634       0.010423       0.008250       0.028727       0.031653      -0.017849       0.047026       0.029310      -0.007811      -0.153428      -0.084466       0.038335       0.046131             10.362313      10.903843       2.703617       3.749077       8.008281       2.216014      12.174815           0.000023
          285              O       7.662408      14.117848       8.409187      -0.570478      39.984523 0.61968823E+03  0.15424401E+05                                 9.238020                            7.707600       0.171772       2.111287                    0.993958      27.861456      74.346151       0.684502       0.359498      -1.139416       0.008411       0.026683      -0.022389       0.035833      -0.035634       0.048264       0.014265      -0.087655       0.032931      -0.087607       0.036204       0.051403             10.718091       7.881365      -1.071602      -0.242966      17.078968      -2.593404       7.193940           0.000021
          286              O       6.056968      15.602262       8.819869      -0.562803      37.418434 0.56588171E+03  0.13762572E+05                                 8.810918                            7.318070       0.425828       2.194107                    0.996751      27.457139      72.315040       0.709632       0.354894      -1.143618       0.026452       0.014721      -0.011582       0.032412      -0.001278      -0.007617       0.033912       0.108617       0.074969      -0.077984       0.030850       0.047135             10.371861      15.638514       1.850592      -4.162757       7.901358      -0.998474       7.575710           0.000020
          287              O       5.068259       5.113901       7.251085      -0.563903      39.413075 0.58623524E+03  0.14370504E+05                                 9.115656                            7.462404       0.321473       2.163727                    0.994971      27.429888      72.305253       0.701438       0.356219      -1.143634       0.010423      -0.008250      -0.028727       0.031653       0.017849      -0.047026       0.029310      -0.007811      -0.153429      -0.084466       0.038335       0.046131             10.362322      10.903852      -2.703619      -3.749080       8.008287       2.216016      12.174828           0.000020
          288              O       1.672408      12.855152      10.215812      -0.570478      39.984515 0.61968799E+03  0.15424394E+05                                 9.238019                            7.707598       0.171772       2.111288                    0.993958      27.861452      74.346135       0.684502       0.359498      -1.139416       0.008411      -0.026683       0.022389       0.035833       0.035634      -0.048264       0.014265      -0.087655       0.032931      -0.087607       0.036204       0.051403             10.718089       7.881362       1.071601       0.242965      17.078967      -2.593406       7.193939           0.000022
          289              O       0.066968      11.370738       9.805131      -0.562804      37.418431 0.56588150E+03  0.13762566E+05                                 8.810918                            7.318070       0.425826       2.194106                    0.996751      27.457136      72.315035       0.709632       0.354894      -1.143618       0.026452      -0.014721       0.011582       0.032412       0.001278       0.007617       0.033913       0.108617       0.074969      -0.077985       0.030850       0.047135             10.371862      15.638519      -1.850591       4.162756       7.901358      -0.998475       7.575708           0.000020
          290              O       0.921741       5.113901      11.373915      -0.563902      39.413026 0.58623433E+03  0.14370476E+05                                 9.115648                            7.462397       0.321475       2.163728                    0.994971      27.429870      72.305181       0.701438       0.356219      -1.143634      -0.010423      -0.008250       0.028727       0.031653      -0.017849      -0.047026      -0.029310      -0.007811      -0.153428      -0.084466       0.038335       0.046131             10.362312      10.903842       2.703617      -3.749077       8.008280      -2.216014      12.174814           0.000021
          291              O       4.317592      12.855152       8.409187      -0.570478      39.984500 0.61968775E+03  0.15424387E+05                                 9.238018                            7.707598       0.171769       2.111287                    0.993958      27.861444      74.346115       0.684502       0.359498      -1.139416      -0.008411      -0.026683      -0.022389       0.035833      -0.035634      -0.048264      -0.014265      -0.087655       0.032931      -0.087607       0.036204       0.051403             10.718088       7.881361      -1.071600       0.242966      17.078965       2.593404       7.193939           0.000023
          292              O       5.923032      11.370738       8.819869      -0.562804      37.418463 0.56588212E+03  0.13762585E+05                                 8.810923                            7.318074       0.425827       2.194106                    0.996751      27.457147      72.315073       0.709632       0.354894      -1.143618      -0.026452      -0.014721      -0.011582       0.032412      -0.001278       0.007617      -0.033912       0.108617       0.074970      -0.077984       0.030850       0.047135             10.371868      15.638527       1.850595       4.162762       7.901363       0.998476       7.575715           0.000018
          293              O       2.995000       6.339374       9.312500      -0.855414      42.410042 0.74965206E+03  0.19459894E+05                                 9.263862                            8.124354       0.180925       2.089793                    0.991322      30.529463      81.690658       0.714622       0.330179      -1.170429       0.000000      -0.049642       0.000000       0.049642       0.000000      -0.003613      -0.000000      -0.067893      -0.209768      -0.070106       0.001198       0.068908             10.651650      14.004259      -0.000001      -0.217195      10.725753       0.000000       7.224938          -0.000003
          294              O       8.985000       2.651626       9.312500      -0.855413      42.409998 0.74965108E+03  0.19459862E+05                                 9.263855                            8.124348       0.180925       2.089794                    0.991322      30.529447      81.690598       0.714622       0.330179      -1.170429      -0.000000       0.049642      -0.000000       0.049642       0.000000       0.003613       0.000000      -0.067893      -0.209768      -0.070106       0.001198       0.068908             10.651641      14.004244      -0.000001       0.217195      10.725747      -0.000000       7.224933          -0.000003
          295              O       8.985000      11.642626       9.312500      -0.855415      42.410048 0.74965217E+03  0.19459898E+05                                 9.263864                            8.124355       0.180923       2.089793                    0.991322      30.529464      81.690666       0.714621       0.330179      -1.170429       0.000000       0.049642       0.000000       0.049642       0.000000      -0.003613      -0.000000      -0.067893      -0.209768      -0.070106       0.001198       0.068908             10.651653      14.004264       0.000001      -0.217195      10.725755      -0.000000       7.224940          -0.000003
          296              O       2.995000      15.330374       9.312500      -0.855414      42.410029 0.74965176E+03  0.19459884E+05                                 9.263859                            8.124352       0.180926       2.089794                    0.991322      30.529460      81.690643       0.714622       0.330179      -1.170429      -0.000000      -0.049642       0.000000       0.049642      -0.000000       0.003613       0.000000      -0.067893      -0.209769      -0.070106       0.001199       0.068908             10.651647      14.004253       0.000001       0.217194      10.725751       0.000000       7.224936          -0.000003

******************************************************
Auxiliary information for the entire system
The total spin magnetic moment of the unit cell is   -0.000001
The total net atomic charge of the unit cell is   0.000013
Accuracy of reproducing the electrostatic potential in the unit cell:
  The inner radius (bohr) =    5.0000
  The outer radius (bohr) =   12.0000
  Valid grid points have density less than (e/(bohr^3)) =    0.0001
  The number of valid grid points were=        99896
  The rms potential error without charges in kcal/mol is=      2.79110
  The rms potential error with partial charges in kcal/mol is=      0.66824
  The RRMSE value at monopole order=      0.23942
  The rms potential error with partial charges and cloud penetration in kcal/mol is=      0.69261
  The RRMSE value at monopole order with cloud penetration is=      0.24815
  The rms potential error with partial charges and atomic dipoles in kcal/mol is=      0.21298
  The RRMSE value at dipole order=      0.07631
  The rms potential error with partial charges, atomic dipoles and cloud penetration in kcal/mol is=      0.22541
  The RRMSE value at dipole order with cloud penetration=      0.08076

******************************************************
The electron densities and ab initio electrostatic potential were computed in VASP using the PBE functional and
projector augmented wave method. See the main text of the journal article for a description of computational details.
The atomic charges, dipoles, and quadrupoles were computed with the DDEC6 method as described in
(a) T. A. Manz and N. Gabaldon Limas, RSC Adv. 6 (2016) 47771-47801 DOI: 10.1039/c6ra04656h
(b) N. Gabaldon Limas and T. A. Manz, RSC Adv. 8 (2018) 2678-2707 DOI: 10.1039/c7ra11829e.
For each atom in the material, the electron cloud parameters were fit to the spherically averaged atom-in-material
electron density using radial positions for which this density was between 10^-4 and 10^-2 electrons per cubic bohr.
The polarizabilities, dispersion coefficients, and quantum Drude oscillator (QDO) parameters were fit using the MCLF method.
The magnetic structure of the system was optimized in VASP from the default ferromagnetic initial guess using spin polarization.
The atomic spin moments (ASMs) were computed on this optimized magnetic structure using the DDEC6 partition as inputs
to the method of T. A. Manz and D. S. Sholl, J. Chem. Theory Comput. 7 (2011) 4146-4164 DOI: 10.1021/ct200539n.
The RMSE and RRMSE were computed using a uniform grid with Ewald summation.
