# Supplementary material for: A collection of forcefield precursors for metal–organic frameworks
Source: RSC Adv. 2019 Nov 13;9(63):36492–507. doi: 10.1039/c9ra07327b (PMC9075174; doi:10.1039/c9ra07327b)
Supplement: RA-009-C9RA07327B-s4537 [file RA-009-C9RA07327B-s4537.xyz]

  102
jmolscript: load "" {1 1 1} spacegroup "x,y,z" unitcell [{     15.412800     0.000000     0.000000 }, {      3.639570    14.976913     0.000000 }, {      3.639570     2.861037    14.701102 }]
Zn     5.095654     9.155506     7.545488     1.055101
Zn    10.099866     2.789569     7.545488     1.055101
Zn    10.099866     7.939422     1.296784     1.055101
Zn    12.592074    15.048381     7.155614     1.055101
Zn    17.596286     8.682444     7.155614     1.055101
Zn    12.592074     9.898528    13.404318     1.055101
H     17.769061     4.397783     7.444638     0.130665
H     12.113201    15.342556     2.894647     0.130665
H      8.469386    10.407580    14.507047     0.130665
H     14.222554     1.609903     7.256464     0.130664
H      4.922879     9.690303    11.806455     0.130664
H     10.578739    12.065725     0.194055     0.130664
H      4.922879    13.440167     7.256464     0.130664
H     10.578739     2.495394    11.806455     0.130664
H     14.222554     7.430370     0.194055     0.130664
H      8.469386    16.228047     7.444638     0.130665
H     17.769061     8.147647     2.894647     0.130665
H     12.113201     5.772225    14.507047     0.130665
H      6.333171     4.978455     7.688676     0.127967
H      9.753294     4.147323     3.418006     0.127967
H      6.333171     8.498117     3.418006     0.127967
H     16.358769    12.859495     7.012426     0.127967
H     16.358769     9.339833    11.283096     0.127967
H     12.938646    13.690627    11.283096     0.127967
C      4.079552     6.402344     7.560336     0.638849
C      4.313210     4.919846     7.576066    -0.022166
C      3.219929     4.055338     7.491976    -0.150400
C      9.363025     1.922956     4.840191     0.638849
C      9.158012     2.213234     3.381989    -0.022166
C      8.659162     1.209362     2.549465    -0.150400
C      7.184624     7.889575     0.962922     0.638849
C      5.799227     8.015264     1.526415    -0.022166
C      4.701002     7.768777     0.700066    -0.150400
C     15.507316    15.385617     7.140766     0.638849
C     16.892713    14.808490     7.125036    -0.022165
C     17.990938    15.666708     7.209126    -0.150402
C     18.612388     9.193805     9.860911     0.638849
C     18.378730     9.461566    11.319113    -0.022165
C     19.472011     9.709255    12.151637    -0.150401
C     13.328915    12.719553    13.738180     0.638849
C     13.533928    14.095450    13.174687    -0.022165
C     14.032778    15.104411    14.001036    -0.150402
C     18.612388    11.435606     7.140766     0.638849
C     18.378730    12.918104     7.125036    -0.022165
C     19.472011    13.782612     7.209126    -0.150402
C     13.328915    15.914994     9.860911     0.638850
C     13.533928    15.624716    11.319113    -0.022165
C     14.032778    16.628588    12.151637    -0.150402
C     15.507316     9.948375    13.738180     0.638849
C     16.892713     9.822686    13.174687    -0.022165
C     17.990938    10.069173    14.001036    -0.150402
C      7.184624     2.452333     7.560336     0.638849
C      5.799227     3.029460     7.576066    -0.022166
C      4.701002     2.171242     7.491976    -0.150400
C      4.079552     8.644145     4.840191     0.638849
C      4.313210     8.376384     3.381989    -0.022166
C      3.219929     8.128695     2.549465    -0.150400
C      9.363025     5.118397     0.962922     0.638849
C      9.158012     3.742500     1.526415    -0.022166
C      8.659162     2.733539     0.700066    -0.150400
C      3.421636     2.689721     7.478010     0.158611
C      2.269854     1.784314     7.385393    -0.105869
C      5.603102     4.404553     7.624874    -0.114804
C      8.439976     1.470204     1.211665     0.158611
C      7.911586     0.413305     0.340625    -0.105869
C      9.413508     3.478579     2.866862    -0.114805
C      3.421636     7.854113     1.211665     0.158611
C      2.269854     7.590242     0.340625    -0.105869
C      5.603102     8.325857     2.866862    -0.114805
C     19.270304    15.148229     7.223092     0.158590
C     20.422086    16.053636     7.315709    -0.105692
C     17.088838    13.433397     7.076228    -0.114804
C     19.270304     9.983837    13.489437     0.158590
C     20.422086    10.247708    14.360477    -0.105692
C     17.088838     9.512093    11.834240    -0.114804
C     14.251964    16.367746    13.489437     0.158590
C     14.780354    17.424645    14.360477    -0.105693
C     13.278432    14.359371    11.834240    -0.114804
O     18.334442     6.798212     7.432730    -0.578098
O      5.103690     7.120176     7.666478    -0.579392
O     12.680937    15.786425     5.253145    -0.578098
O      9.839354     2.861146     5.524527    -0.579392
O     10.935438    10.392559    14.492199    -0.578098
O      8.123994     8.151489     1.753106    -0.579392
O     11.756502     1.627347     7.268372    -0.578097
O     14.567946    14.559951     7.034624    -0.579392
O      4.357498     9.243438     9.447957    -0.578097
O     17.588250     8.952491     9.176575    -0.579392
O     10.011003     9.665868     0.208903    -0.578097
O     12.852586    11.868597    12.947996    -0.579392
O      4.357498    11.039738     7.268372    -0.578097
O     17.588250    10.717774     7.034624    -0.579392
O     10.011003     2.051525     9.447957    -0.578097
O     12.852586    14.976804     9.176575    -0.579392
O     11.756502     7.445391     0.208903    -0.578097
O     14.567946     9.686461    12.947996    -0.579392
O     10.935438    16.210603     7.432730    -0.578098
O      8.123994     3.277999     7.666478    -0.579392
O     18.334442     8.594512     5.253145    -0.578098
O      5.103690     8.885459     5.524527    -0.579392
O     12.680937     8.172082    14.492199    -0.578098
O      9.839354     5.969353     1.753106    -0.579392

The following XYZ coordinates are in angstroms. Other properties are in atomic units.
The sperically averaged electron density of each atom fit to a function of the form exp(a - br)
eigen_1, eigen_2 and eigen_3 are the three eigenvalues of traceless quadrupole moment tensor
  atom number  atomic symbol              X              Y              Z     net charge C6 coefficient C8 coefficient C10 coefficient fluctuating dipole atomic polarizability isotropic forcefield polarizability              a              b squared Pearson coefficient          <r^3>          <r^4>         wp_QDO          m_QDO          q_QDO       dipole_x       dipole_y       dipole_z         dipole            Qxy            Qxz            Qyz     Q(x^2-y^2)  Q(3z^2 - R^2)        eigen_1        eigen_2        eigen_3 static polarizability      alpha(xx)      alpha(xy)      alpha(xz)      alpha(yy)      alpha(yz)      alpha(zz) atomic spin moment
            1             Zn       5.095654       9.155506       7.545488       1.055101      70.899850 0.12207694E+04  0.34918360E+05                                14.293028                           11.586840       0.346749       2.028238                    0.996463      40.918526     105.962450       0.519228       0.412409      -1.135023       0.222337       0.049287       0.040619       0.231329       0.052784       0.043503       0.011431       0.218368      -0.227263      -0.085176      -0.082286       0.167461             18.286584      10.068845      -2.550107      -2.101665      22.799918       2.078283      21.990990           0.000006
            2             Zn      10.099866       2.789569       7.545488       1.055101      70.899769 0.12207679E+04  0.34918306E+05                                14.293016                           11.586832       0.346749       2.028238                    0.996463      40.918511     105.962387       0.519228       0.412408      -1.135023       0.100395       0.204411       0.040619       0.231328       0.097005       0.021380       0.039573      -0.145565      -0.227264      -0.085175      -0.082286       0.167461             18.286566      20.919678      -5.186988       1.523216      11.949043      -2.532987      21.990977           0.000006
            3             Zn      10.099866       7.939422       1.296784       1.055101      70.899783 0.12207682E+04  0.34918317E+05                                14.293018                           11.586833       0.346749       2.028238                    0.996463      40.918514     105.962402       0.519228       0.412408      -1.135023       0.100395       0.078920       0.192887       0.231328       0.039517       0.091135       0.071640       0.019206       0.267049      -0.085175      -0.082286       0.167461             18.286568      20.919688       0.504296      -5.382446      20.674591      -4.231097      13.265425           0.000006
            4             Zn      12.592074      15.048381       7.155614       1.055101      70.899785 0.12207683E+04  0.34918320E+05                                14.293019                           11.586834       0.346749       2.028238                    0.996463      40.918511     105.962398       0.519228       0.412409      -1.135023      -0.100395      -0.204411      -0.040619       0.231328       0.097005       0.021379       0.039573      -0.145565      -0.227264      -0.085175      -0.082286       0.167461             18.286568      20.919680      -5.186991       1.523215      11.949045      -2.532990      21.990980           0.000006
            5             Zn      17.596286       8.682444       7.155614       1.055101      70.899855 0.12207695E+04  0.34918366E+05                                14.293029                           11.586841       0.346749       2.028238                    0.996463      40.918523     105.962450       0.519228       0.412409      -1.135023      -0.222337      -0.049287      -0.040619       0.231329       0.052784       0.043503       0.011431       0.218368      -0.227263      -0.085176      -0.082286       0.167461             18.286584      10.068845      -2.550109      -2.101668      22.799918       2.078282      21.990991           0.000006
            6             Zn      12.592074       9.898528      13.404318       1.055101      70.899799 0.12207685E+04  0.34918330E+05                                14.293021                           11.586836       0.346749       2.028238                    0.996463      40.918514     105.962413       0.519228       0.412409      -1.135023      -0.100395      -0.078920      -0.192887       0.231328       0.039517       0.091135       0.071640       0.019206       0.267049      -0.085175      -0.082286       0.167461             18.286570      20.919690       0.504294      -5.382449      20.674593      -4.231099      13.265428           0.000006
            7              H      17.769061       4.397783       7.444638       0.130665       1.193142 0.89164394E+01  0.88728427E+02                                 1.773399                            1.684066      -1.074167       2.381462                    0.997530       3.315567       8.939953       0.516032       1.192773      -0.731367      -0.036382       0.012979      -0.002215       0.038691      -0.002298       0.001302       0.000512       0.019746      -0.025481      -0.008713      -0.005738       0.014451              1.798521       2.142873      -0.201953       0.024688       1.870273      -0.006936       1.382416           0.000004
            8              H      12.113201      15.342556       2.894647       0.130665       1.193143 0.89164467E+01  0.88728510E+02                                 1.773399                            1.684066      -1.074166       2.381462                    0.997530       3.315567       8.939951       0.516033       1.192773      -0.731367      -0.008295      -0.035425       0.013163       0.038691       0.005867       0.000392      -0.002673      -0.019058      -0.017769      -0.008713      -0.005738       0.014451              1.798521       1.432591       0.158261       0.034719       2.107901      -0.217294       1.855071           0.000004
            9              H       8.469386      10.407580      14.507047       0.130665       1.193142 0.89164403E+01  0.88728436E+02                                 1.773399                            1.684066      -1.074167       2.381462                    0.997530       3.315566       8.939950       0.516032       1.192773      -0.731367       0.004021      -0.009513      -0.037288       0.038691       0.001266       0.002289       0.005293       0.001661       0.038463      -0.008713      -0.005738       0.014451              1.798521       1.792793      -0.023221      -0.114553       1.422605       0.180880       2.180165           0.000004
           10              H      14.222554       1.609903       7.256464       0.130664       1.193162 0.89166224E+01  0.88730738E+02                                 1.773422                            1.684085      -1.074188       2.381451                    0.997530       3.315595       8.940065       0.516028       1.192776      -0.731366      -0.004021       0.038418       0.002215       0.038692       0.002488       0.000805       0.001144      -0.019655      -0.025480      -0.008713      -0.005738       0.014451              1.798544       1.792816      -0.116881      -0.000910       2.220386       0.025628       1.382430           0.000004
           11              H       4.922879       9.690303      11.806455       0.130664       1.193161 0.89166142E+01  0.88730634E+02                                 1.773420                            1.684084      -1.074188       2.381451                    0.997530       3.315594       8.940060       0.516028       1.192776      -0.731366       0.036382      -0.000305      -0.013164       0.038692       0.000839      -0.002506       0.001012       0.022317      -0.017771      -0.008713      -0.005738       0.014451              1.798543       2.142902      -0.014347      -0.202954       1.397632       0.085051       1.855095           0.000004
           12              H      10.578739      12.065725       0.194055       0.130664       1.193162 0.89166224E+01  0.88730731E+02                                 1.773421                            1.684085      -1.074188       2.381451                    0.997530       3.315595       8.940062       0.516029       1.192775      -0.731366       0.008295      -0.006154       0.037288       0.038692       0.001505       0.005683       0.000974      -0.000313       0.038465      -0.008713      -0.005738       0.014451              1.798543       1.432606       0.064314       0.148717       1.782829      -0.154029       2.180195           0.000004
           13              H       4.922879      13.440167       7.256464       0.130664       1.193161 0.89166097E+01  0.88730576E+02                                 1.773420                            1.684084      -1.074188       2.381451                    0.997530       3.315594       8.940059       0.516029       1.192776      -0.731366       0.036382      -0.012980       0.002215       0.038692      -0.002299       0.001302       0.000512       0.019747      -0.025480      -0.008713      -0.005738       0.014451              1.798542       2.142901      -0.201956       0.024688       1.870296      -0.006936       1.382429           0.000004
           14              H      10.578739       2.495394      11.806455       0.130664       1.193162 0.89166212E+01  0.88730718E+02                                 1.773421                            1.684085      -1.074188       2.381451                    0.997530       3.315594       8.940060       0.516028       1.192776      -0.731366       0.008295       0.035425      -0.013164       0.038692       0.005866       0.000392      -0.002674      -0.019058      -0.017771      -0.008713      -0.005738       0.014451              1.798544       1.432606       0.158264       0.034720       2.107930      -0.217298       1.855095           0.000004
           15              H      14.222554       7.430370       0.194055       0.130664       1.193162 0.89166187E+01  0.88730693E+02                                 1.773421                            1.684085      -1.074188       2.381451                    0.997530       3.315594       8.940062       0.516028       1.192776      -0.731366      -0.004021       0.009513       0.037288       0.038692       0.001266       0.002289       0.005293       0.001660       0.038465      -0.008713      -0.005738       0.014451              1.798544       1.792816      -0.023221      -0.114555       1.422620       0.180884       2.180195           0.000004
           16              H       8.469386      16.228047       7.444638       0.130665       1.193142 0.89164373E+01  0.88728400E+02                                 1.773399                            1.684066      -1.074167       2.381462                    0.997530       3.315566       8.939950       0.516032       1.192773      -0.731367       0.004021      -0.038418      -0.002215       0.038691       0.002489       0.000805       0.001144      -0.019654      -0.025481      -0.008713      -0.005738       0.014451              1.798521       1.792793      -0.116879      -0.000910       2.220354       0.025627       1.382416           0.000004
           17              H      17.769061       8.147647       2.894647       0.130665       1.193142 0.89164360E+01  0.88728388E+02                                 1.773399                            1.684066      -1.074166       2.381462                    0.997530       3.315566       8.939951       0.516032       1.192774      -0.731367      -0.036382       0.000305       0.013163       0.038691       0.000839      -0.002505       0.001013       0.022317      -0.017769      -0.008713      -0.005738       0.014451              1.798521       2.142873      -0.014347      -0.202950       1.397618       0.085049       1.855072           0.000004
           18              H      12.113201       5.772225      14.507047       0.130665       1.193142 0.89164383E+01  0.88728411E+02                                 1.773399                            1.684066      -1.074166       2.381462                    0.997530       3.315566       8.939949       0.516032       1.192773      -0.731367      -0.008295       0.006153      -0.037288       0.038691       0.001506       0.005684       0.000975      -0.000314       0.038463      -0.008713      -0.005738       0.014451              1.798521       1.432590       0.064312       0.148714       1.782806      -0.154026       2.180165           0.000004
           19              H       6.333171       4.978455       7.688676       0.127967       1.175211 0.88362268E+01  0.87881358E+02                                 1.754432                            1.672312      -1.210560       2.310931                    0.996021       3.425032       9.284055       0.518892       1.186859      -0.731030       0.032262       0.025361       0.003193       0.041161       0.011329       0.000991       0.000779       0.005506      -0.014304      -0.009275      -0.004852       0.014127              1.787916       2.038842       0.206967       0.042327       1.938252       0.033273       1.386656           0.000004
           20              H       9.753294       4.147323       3.418006       0.127967       1.175210 0.88362173E+01  0.87881244E+02                                 1.754432                            1.672312      -1.210560       2.310930                    0.996021       3.425032       9.284055       0.518892       1.186859      -0.731030       0.015372       0.029466       0.024284       0.041161       0.004957       0.004085       0.010257      -0.005519      -0.002466      -0.009275      -0.004852       0.014127              1.787916       1.491023       0.214211       0.176541       1.967080       0.157845       1.905643           0.000004
           21              H       6.333171       8.498117       3.418006       0.127967       1.175210 0.88362182E+01  0.87881255E+02                                 1.754432                            1.672312      -1.210560       2.310931                    0.996021       3.425031       9.284052       0.518892       1.186860      -0.731030       0.032262       0.007979       0.024284       0.041161       0.003137       0.010931       0.001547       0.009453      -0.002466      -0.009275      -0.004852       0.014127              1.787916       2.038841       0.081085       0.195069       1.419263       0.134275       1.905643           0.000004
           22              H      16.358769      12.859495       7.012426       0.127967       1.175211 0.88362328E+01  0.87881425E+02                                 1.754432                            1.672312      -1.210561       2.310930                    0.996021       3.425033       9.284055       0.518892       1.186858      -0.731030      -0.032262      -0.025361      -0.003193       0.041161       0.011329       0.000991       0.000779       0.005506      -0.014305      -0.009275      -0.004852       0.014127              1.787916       2.038842       0.206967       0.042327       1.938252       0.033273       1.386656           0.000004
           23              H      16.358769       9.339833      11.283096       0.127967       1.175211 0.88362271E+01  0.87881356E+02                                 1.754432                            1.672312      -1.210560       2.310930                    0.996021       3.425033       9.284055       0.518892       1.186858      -0.731030      -0.032262      -0.007979      -0.024284       0.041161       0.003137       0.010931       0.001547       0.009453      -0.002466      -0.009275      -0.004852       0.014127              1.787916       2.038841       0.081085       0.195070       1.419263       0.134275       1.905643           0.000004
           24              H      12.938646      13.690627      11.283096       0.127967       1.175210 0.88362197E+01  0.87881271E+02                                 1.754432                            1.672312      -1.210560       2.310930                    0.996021       3.425032       9.284054       0.518892       1.186859      -0.731030      -0.015372      -0.029466      -0.024284       0.041161       0.004957       0.004085       0.010257      -0.005519      -0.002466      -0.009275      -0.004852       0.014127              1.787916       1.491023       0.214211       0.176542       1.967081       0.157845       1.905643           0.000004
           25              C       4.079552       6.402344       7.560336       0.638849      22.582871 0.24083378E+03  0.49354752E+04                                 7.502059                            5.549515      -0.079894       2.044060                    0.999429      21.642430      60.085212       0.623262       0.479539      -1.016740      -0.008892       0.061313       0.000854       0.061960       0.009103      -0.021706       0.003674       0.063157       0.352110      -0.091770      -0.028816       0.120586              9.561287       7.496855      -1.621951       0.220453      16.724931      -0.013716       4.462076           0.000003
           26              C       4.313210       4.919846       7.576066      -0.022166      41.384602 0.42537370E+03  0.98431056E+04                                10.304540                            6.770701       0.054824       2.023165                    0.999264      26.827799      73.957064       0.654963       0.404136      -1.083421       0.006033      -0.045760      -0.000553       0.046159       0.004586       0.002691       0.001207       0.023864      -0.009282      -0.011298      -0.003492       0.014790             14.426521      12.871391      -1.784698       0.215165      25.031601       0.061658       5.376572           0.000003
           27              C       3.219929       4.055338       7.491976      -0.150400      37.281563 0.43528501E+03  0.10267261E+05                                 9.851205                            7.038655       0.004253       1.972322                    0.999559      29.807318      86.672955       0.608399       0.426812      -1.054512       0.010649       0.010467      -0.000799       0.014953      -0.011143      -0.002019      -0.001565       0.059242       0.097798      -0.047992       0.015182       0.032811             12.763733      12.079812       4.148307       0.229373      20.998695       0.284977       5.212690           0.000008
           28              C       9.363025       1.922956       4.840191       0.638849      22.582871 0.24083385E+03  0.49354772E+04                                 7.502060                            5.549516      -0.079893       2.044060                    0.999429      21.642431      60.085217       0.623262       0.479539      -1.016740       0.010096      -0.011605       0.060020       0.061960      -0.049114      -0.031434       0.021102       0.104896      -0.252193      -0.091770      -0.028816       0.120586              9.561287       5.006107       0.511834       1.836151       7.395181      -2.127954      16.282573           0.000003
           29              C       9.158012       2.213234       3.381989      -0.022166      41.384591 0.42537367E+03  0.98431049E+04                                10.304539                            6.770701       0.054824       2.023165                    0.999264      26.827798      73.957063       0.654963       0.404136      -1.083421      -0.007598       0.008055      -0.044812       0.046159       0.006885       0.000701       0.003933      -0.011331      -0.031716      -0.011298      -0.003492       0.014790             14.426519       6.434060       1.434621       3.213486      12.554276      -2.626013      24.291220           0.000003
           30              C       8.659162       1.209362       2.549465      -0.150400      37.281605 0.43528521E+03  0.10267267E+05                                 9.851212                            7.038656       0.004254       1.972322                    0.999559      29.807318      86.672956       0.608399       0.426812      -1.054512       0.003696       0.010061       0.010427       0.014953      -0.007284      -0.018208      -0.006435       0.010287      -0.127406      -0.047993       0.015182       0.032811             12.763745       6.707478       2.323145       4.084256      11.267979       3.152812      20.315779           0.000008
           31              C       7.184624       7.889575       0.962922       0.638849      22.582862 0.24083384E+03  0.49354768E+04                                 7.502057                            5.549516      -0.079893       2.044060                    0.999429      21.642432      60.085217       0.623262       0.479539      -1.016740       0.057479      -0.003578      -0.022857       0.061960       0.002786       0.022462      -0.048892      -0.186146      -0.063052      -0.091770      -0.028816       0.120586              9.561282      15.465996      -0.641771      -3.500407       4.700314       1.006705       8.517535           0.000003
           32              C       5.799227       8.015264       1.526415      -0.022166      41.384573 0.42537366E+03  0.98431045E+04                                10.304536                            6.770701       0.054824       2.023165                    0.999264      26.827796      73.957054       0.654963       0.404136      -1.083421      -0.043041       0.002641       0.016467       0.046159       0.003600       0.009029       0.004623      -0.005209       0.026073      -0.011298      -0.003492       0.014790             14.426510      23.534463      -0.727250      -4.316506       5.777656       1.866416      13.967411           0.000003
           33              C       4.701002       7.768777       0.700066      -0.150400      37.281590 0.43528546E+03  0.10267274E+05                                 9.851210                            7.038658       0.004253       1.972322                    0.999559      29.807318      86.672957       0.608399       0.426812      -1.054512       0.012686       0.000721       0.007884       0.014953      -0.001255       0.004007      -0.004752      -0.079096       0.049101      -0.047993       0.015182       0.032811             12.763737      22.405116       0.638111       1.545704       5.470317       1.168184      10.415778           0.000008
           34              C      15.507316      15.385617       7.140766       0.638849      22.582837 0.24083364E+03  0.49354713E+04                                 7.502050                            5.549513      -0.079891       2.044061                    0.999429      21.642421      60.085167       0.623262       0.479539      -1.016740      -0.057479       0.023119      -0.000854       0.061960       0.022581      -0.001556      -0.021959      -0.047758       0.352110      -0.091770      -0.028816       0.120586              9.561268      15.465965      -3.558540       0.038731       8.755769       0.217457       4.462071           0.000003
           35              C      16.892713      14.808490       7.125036      -0.022165      41.384428 0.42537237E+03  0.98430679E+04                                10.304512                            6.770692       0.054829       2.023167                    0.999264      26.827758      73.956942       0.654963       0.404137      -1.083421       0.043042      -0.016668       0.000553       0.046160       0.009550       0.001809       0.002329      -0.016994      -0.009279      -0.011298      -0.003491       0.014789             14.426465      23.534364      -4.375943       0.110724      14.368475       0.194519       5.376557           0.000003
           36              C      17.990938      15.666708       7.209126      -0.150402      37.281821 0.43529025E+03  0.10267425E+05                                 9.851261                            7.038711       0.004218       1.972309                    0.999559      29.807549      86.674038       0.608394       0.426814      -1.054510      -0.012687      -0.007878       0.000799       0.014956       0.003689      -0.001997      -0.001593      -0.062868       0.097807      -0.047996       0.015182       0.032814             12.763775      22.405104       1.639079       0.331081      10.673503       0.155592       5.212719           0.000008
           37              C      18.612388       9.193805       9.860911       0.638849      22.582839 0.24083355E+03  0.49354689E+04                                 7.502049                            5.549511      -0.079891       2.044061                    0.999429      21.642417      60.085144       0.623263       0.479539      -1.016741       0.008892      -0.012551      -0.060020       0.061960      -0.019567       0.013082      -0.035528      -0.138277      -0.252193      -0.091770      -0.028816       0.120586              9.561268       7.496846      -0.093449      -1.634190       4.904426       2.286710      16.282534           0.000003
           38              C      18.378730       9.461566      11.319113      -0.022165      41.384462 0.42537268E+03  0.98430767E+04                                10.304518                            6.770694       0.054829       2.023167                    0.999264      26.827760      73.956948       0.654963       0.404137      -1.083421      -0.006033       0.009285       0.044812       0.046160       0.003517       0.003987      -0.000248       0.016385      -0.031716      -0.011298      -0.003491       0.014789             14.426478      12.871355      -0.129728      -1.792936       6.116940       3.742696      24.291139           0.000003
           39              C      19.472011       9.709255      12.151637      -0.150401      37.281825 0.43528998E+03  0.10267417E+05                                 9.851262                            7.038709       0.004218       1.972309                    0.999559      29.807547      86.674028       0.608394       0.426814      -1.054510      -0.010651      -0.001216      -0.010428       0.014956      -0.004112      -0.010557      -0.016175      -0.015830      -0.127410      -0.047996       0.015182       0.032814             12.763782      12.079879       1.017586       4.028025       5.895662       3.224245      20.315805           0.000007
           40              C      13.328915      12.719553      13.738180       0.638849      22.582841 0.24083371E+03  0.49354732E+04                                 7.502051                            5.549514      -0.079891       2.044061                    0.999429      21.642420      60.085164       0.623262       0.479539      -1.016741      -0.010096      -0.056698       0.022857       0.061960      -0.040238      -0.042205       0.033372       0.167943      -0.063052      -0.091770      -0.028816       0.120586              9.561270       5.006101       1.900108       0.151649      15.160184      -3.639128       8.517524           0.000003
           41              C      13.533928      14.095450      13.174687      -0.022165      41.384426 0.42537246E+03  0.98430705E+04                                10.304512                            6.770693       0.054829       2.023167                    0.999264      26.827757      73.956939       0.654963       0.404137      -1.083421       0.007598       0.042448      -0.016467       0.046160       0.002003       0.006624       0.007682       0.007933       0.026071      -0.011298      -0.003491       0.014789             14.426465       6.434040       3.428341       0.794330      22.877981      -4.635155      13.967375           0.000003
           42              C      14.032778      15.104411      14.001036      -0.150402      37.281822 0.43529005E+03  0.10267419E+05                                 9.851261                            7.038710       0.004218       1.972309                    0.999559      29.807546      86.674026       0.608394       0.426814      -1.054510      -0.003697      -0.012158      -0.007885       0.014956      -0.019267      -0.003673       0.005012       0.069128       0.049103      -0.047996       0.015182       0.032814             12.763777       6.707496       4.452806       1.500147      21.167962       1.226074      10.415874           0.000008
           43              C      18.612388      11.435606       7.140766       0.638849      22.582852 0.24083362E+03  0.49354709E+04                                 7.502054                            5.549513      -0.079892       2.044060                    0.999429      21.642418      60.085160       0.623262       0.479539      -1.016740       0.008892      -0.061313      -0.000854       0.061960       0.009104      -0.021706       0.003674       0.063157       0.352110      -0.091770      -0.028816       0.120586              9.561277       7.496848      -1.621949       0.220453      16.724911      -0.013715       4.462072           0.000003
           44              C      18.378730      12.918104       7.125036      -0.022165      41.384462 0.42537252E+03  0.98430721E+04                                10.304518                            6.770693       0.054829       2.023167                    0.999264      26.827759      73.956946       0.654963       0.404137      -1.083421      -0.006033       0.045761       0.000553       0.046160       0.004586       0.002691       0.001207       0.023864      -0.009279      -0.011298      -0.003491       0.014789             14.426480      12.871355      -1.784704       0.215164      25.031524       0.061658       5.376560           0.000003
           45              C      19.472011      13.782612       7.209126      -0.150402      37.281825 0.43529008E+03  0.10267420E+05                                 9.851263                            7.038711       0.004218       1.972309                    0.999559      29.807552      86.674052       0.608394       0.426814      -1.054510      -0.010651      -0.010468       0.000799       0.014956      -0.011148      -0.002020      -0.001565       0.059242       0.097807      -0.047996       0.015182       0.032814             12.763782      12.079882       4.148237       0.229373      20.998745       0.284976       5.212720           0.000008
           46              C      13.328915      15.914994       9.860911       0.638850      22.582850 0.24083368E+03  0.49354723E+04                                 7.502053                            5.549513      -0.079891       2.044061                    0.999429      21.642418      60.085159       0.623262       0.479539      -1.016740      -0.010096       0.011605      -0.060020       0.061960      -0.049114      -0.031434       0.021102       0.104896      -0.252193      -0.091770      -0.028816       0.120586              9.561275       5.006102       0.511834       1.836149       7.395172      -2.127951      16.282549           0.000003
           47              C      13.533928      15.624716      11.319113      -0.022165      41.384450 0.42537249E+03  0.98430714E+04                                10.304516                            6.770693       0.054829       2.023167                    0.999264      26.827758      73.956943       0.654963       0.404137      -1.083421       0.007598      -0.008055       0.044812       0.046160       0.006884       0.000700       0.003933      -0.011329      -0.031716      -0.011298      -0.003491       0.014789             14.426476       6.434043       1.434615       3.213472      12.554242      -2.626015      24.291143           0.000003
           48              C      14.032778      16.628588      12.151637      -0.150402      37.281865 0.43529027E+03  0.10267426E+05                                 9.851269                            7.038711       0.004218       1.972309                    0.999559      29.807553      86.674054       0.608394       0.426814      -1.054510      -0.003697      -0.010063      -0.010428       0.014956      -0.007286      -0.018211      -0.006439       0.010290      -0.127410      -0.047996       0.015182       0.032814             12.763793       6.707503       2.323142       4.084241      11.268052       3.152744      20.315826           0.000008
           49              C      15.507316       9.948375      13.738180       0.638849      22.582840 0.24083365E+03  0.49354717E+04                                 7.502051                            5.549513      -0.079891       2.044061                    0.999429      21.642419      60.085161       0.623262       0.479539      -1.016740      -0.057479       0.003578       0.022857       0.061960       0.002786       0.022462      -0.048892      -0.186146      -0.063052      -0.091770      -0.028816       0.120586              9.561270      15.465975      -0.641769      -3.500402       4.700309       1.006703       8.517526           0.000003
           50              C      16.892713       9.822686      13.174687      -0.022165      41.384435 0.42537252E+03  0.98430720E+04                                10.304514                            6.770693       0.054829       2.023167                    0.999264      26.827757      73.956939       0.654963       0.404137      -1.083421       0.043042      -0.002641      -0.016467       0.046160       0.003600       0.009029       0.004622      -0.005210       0.026071      -0.011298      -0.003491       0.014789             14.426469      23.534385      -0.727249      -4.316502       5.777644       1.866411      13.967378           0.000003
           51              C      17.990938      10.069173      14.001036      -0.150402      37.281850 0.43529052E+03  0.10267433E+05                                 9.851267                            7.038714       0.004217       1.972308                    0.999559      29.807553      86.674059       0.608394       0.426814      -1.054510      -0.012687      -0.000721      -0.007885       0.014956      -0.001256       0.004003      -0.004753      -0.079103       0.049103      -0.047996       0.015182       0.032814             12.763786      22.405132       0.638099       1.545647       5.470349       1.168198      10.415877           0.000008
           52              C       7.184624       2.452333       7.560336       0.638849      22.582852 0.24083373E+03  0.49354740E+04                                 7.502055                            5.549515      -0.079893       2.044060                    0.999429      21.642429      60.085209       0.623262       0.479539      -1.016740       0.057479      -0.023119       0.000854       0.061960       0.022580      -0.001556      -0.021959      -0.047759       0.352110      -0.091770      -0.028816       0.120586              9.561278      15.465983      -3.558545       0.038730       8.755777       0.217457       4.462075           0.000003
           53              C       5.799227       3.029460       7.576066      -0.022166      41.384565 0.42537351E+03  0.98431004E+04                                10.304534                            6.770700       0.054824       2.023165                    0.999264      26.827797      73.957057       0.654963       0.404136      -1.083421      -0.043041       0.016668      -0.000553       0.046159       0.009550       0.001809       0.002329      -0.016994      -0.009282      -0.011298      -0.003492       0.014790             14.426507      23.534442      -4.375947       0.110724      14.368510       0.194520       5.376569           0.000003
           54              C       4.701002       2.171242       7.491976      -0.150400      37.281578 0.43528542E+03  0.10267273E+05                                 9.851207                            7.038658       0.004253       1.972322                    0.999559      29.807321      86.672965       0.608399       0.426812      -1.054512       0.012686       0.007876      -0.000799       0.014953       0.003693      -0.001997      -0.001593      -0.062864       0.097798      -0.047993       0.015182       0.032811             12.763731      22.405098       1.639138       0.331082      10.673405       0.155592       5.212691           0.000008
           55              C       4.079552       8.644145       4.840191       0.638849      22.582858 0.24083370E+03  0.49354731E+04                                 7.502055                            5.549513      -0.079893       2.044060                    0.999429      21.642428      60.085193       0.623262       0.479539      -1.016741      -0.008892       0.012551       0.060020       0.061960      -0.019567       0.013082      -0.035528      -0.138277      -0.252193      -0.091770      -0.028816       0.120586              9.561279       7.496853      -0.093449      -1.634192       4.904430       2.286712      16.282555           0.000003
           56              C       4.313210       8.376384       3.381989      -0.022166      41.384592 0.42537374E+03  0.98431067E+04                                10.304539                            6.770702       0.054824       2.023165                    0.999264      26.827796      73.957055       0.654963       0.404136      -1.083421       0.006033      -0.009285      -0.044812       0.046159       0.003517       0.003987      -0.000248       0.016386      -0.031716      -0.011298      -0.003492       0.014790             14.426518      12.871390      -0.129726      -1.792930       6.116954       3.742708      24.291211           0.000003
           57              C       3.219929       8.128695       2.549465      -0.150400      37.281587 0.43528521E+03  0.10267267E+05                                 9.851210                            7.038656       0.004253       1.972322                    0.999559      29.807321      86.672971       0.608399       0.426812      -1.054512       0.010649       0.001215       0.010427       0.014953      -0.004111      -0.010552      -0.016174      -0.015826      -0.127406      -0.047993       0.015182       0.032811             12.763741      12.079816       1.017600       4.028098       5.895636       3.224246      20.315770           0.000008
           58              C       9.363025       5.118397       0.962922       0.638849      22.582860 0.24083385E+03  0.49354770E+04                                 7.502057                            5.549516      -0.079893       2.044060                    0.999429      21.642430      60.085212       0.623262       0.479539      -1.016740       0.010096       0.056698      -0.022857       0.061960      -0.040238      -0.042205       0.033372       0.167943      -0.063052      -0.091770      -0.028816       0.120586              9.561281       5.006105       1.900110       0.151650      15.160204      -3.639134       8.517533           0.000003
           59              C       9.158012       3.742500       1.526415      -0.022166      41.384569 0.42537366E+03  0.98431047E+04                                10.304535                            6.770701       0.054824       2.023165                    0.999264      26.827798      73.957063       0.654963       0.404136      -1.083421      -0.007598      -0.042448       0.016467       0.046159       0.002003       0.006624       0.007682       0.007932       0.026073      -0.011297      -0.003492       0.014790             14.426508       6.434057       3.428356       0.794334      22.878058      -4.635161      13.967410           0.000003
           60              C       8.659162       2.733539       0.700066      -0.150400      37.281581 0.43528524E+03  0.10267268E+05                                 9.851208                            7.038657       0.004253       1.972322                    0.999559      29.807319      86.672961       0.608399       0.426812      -1.054512       0.003696       0.012157       0.007884       0.014953      -0.019264      -0.003671       0.005015       0.069123       0.049101      -0.047992       0.015182       0.032811             12.763734       6.707474       4.452824       1.500148      21.167949       1.226133      10.415779           0.000007
           61              C       3.421636       2.689721       7.478010       0.158611      45.971034 0.37536034E+03  0.84789369E+04                                11.214366                            6.527168      -0.252565       1.946593                    0.998757      25.503398      71.108892       0.637060       0.425630      -1.061840      -0.028199      -0.022167      -0.002120       0.035932       0.021135       0.001754       0.001378       0.010272      -0.086994      -0.029074      -0.007252       0.036326             17.086179      24.847724       8.918846       0.549888      20.512977       0.432263       5.897837           0.000001
           62              C       2.269854       1.784314       7.385393      -0.105869      84.522291 0.46147441E+03  0.10930290E+05                                15.871320                            7.153516       0.388357       2.077493                    0.999678      29.568520      83.264720       0.621870       0.415837      -1.072557       0.110527       0.086884       0.008641       0.140854      -0.074505      -0.006657      -0.005233      -0.036212       0.016919      -0.080327       0.006474       0.073854             27.148844      42.899187      26.715860       1.363198      29.914666       1.071599       8.632677           0.000002
           63              C       5.603102       4.404553       7.624874      -0.114804      36.327269 0.43481031E+03  0.10260305E+05                                 9.682071                            7.064574      -0.172958       1.914497                    0.999354      29.756903      86.738435       0.603035       0.430431      -1.051567      -0.011908      -0.009361      -0.001511       0.015222       0.027624      -0.002488      -0.001956       0.013426       0.118176      -0.048124       0.008408       0.039715             12.063817      14.342611      -4.903697       0.202555      16.725944       0.159227       5.122896           0.000009
           64              C       8.439976       1.470204       1.211665       0.158611      45.971024 0.37536017E+03  0.84789323E+04                                11.214365                            6.527166      -0.252565       1.946593                    0.998757      25.503398      71.108896       0.637060       0.425630      -1.061840      -0.012796      -0.025911      -0.021354       0.035932       0.015836       0.013051       0.017833      -0.036221       0.022338      -0.029074      -0.007251       0.036326             17.086179       8.640792       6.182006       5.094887      22.800222       7.663162      19.817521           0.000001
           65              C       7.911586       0.413305       0.340625      -0.105869      84.522376 0.46147494E+03  0.10930305E+05                                15.871330                            7.153520       0.388357       2.077493                    0.999678      29.568524      83.264737       0.621869       0.415837      -1.072557       0.050470       0.101479       0.083634       0.140853      -0.024178      -0.019925      -0.069111       0.003110       0.050690      -0.080328       0.006474       0.073854             27.148867      14.612443      13.315649      10.974065      38.097973      24.052289      28.736186           0.000002
           66              C       9.413508       3.478579       2.866862      -0.114805      36.327241 0.43481041E+03  0.10260308E+05                                 9.682069                            7.064576      -0.172959       1.914497                    0.999354      29.756906      86.738453       0.603034       0.430431      -1.051567      -0.005991      -0.010798      -0.008899       0.015222      -0.008780      -0.007236       0.030152       0.046350      -0.069822      -0.048124       0.008408       0.039715             12.063810       5.754548       1.349076       1.111839      14.194089      -5.263481      16.242791           0.000009
           67              C       3.421636       7.854113       1.211665       0.158611      45.971036 0.37536022E+03  0.84789338E+04                                11.214366                            6.527167      -0.252565       1.946593                    0.998757      25.503399      71.108899       0.637060       0.425630      -1.061840      -0.028199      -0.006315      -0.021354       0.035932       0.005759       0.020411       0.008471       0.046716       0.022338      -0.029074      -0.007252       0.036326             17.086181      24.847730       2.243527       8.649552       6.593287       3.141225      19.817526           0.000001
           68              C       2.269854       7.590242       0.340625      -0.105869      84.522407 0.46147490E+03  0.10930305E+05                                15.871333                            7.153519       0.388357       2.077493                    0.999678      29.568525      83.264742       0.621869       0.415837      -1.072557       0.110527       0.025080       0.083634       0.140853      -0.020767      -0.071861      -0.003042      -0.024955       0.050690      -0.080328       0.006474       0.073854             27.148873      42.899232       6.441620      25.963488       9.811189       4.984016      28.736197           0.000002
           69              C       5.603102       8.325857       2.866862      -0.114805      36.327264 0.43481054E+03  0.10260312E+05                                 9.682071                            7.064577      -0.172959       1.914497                    0.999354      29.756907      86.738451       0.603034       0.430431      -1.051567      -0.011908      -0.003272      -0.008899       0.015222       0.002834       0.027590      -0.014152      -0.049240      -0.069822      -0.048124       0.008408       0.039716             12.063815      14.342615      -0.737925      -4.852084       5.606033       2.323313      16.242796           0.000009
           70              C      19.270304      15.148229       7.223092       0.158590      45.972878 0.37537664E+03  0.84793996E+04                                11.214685                            6.527324      -0.252609       1.946570                    0.998757      25.503933      71.110843       0.637051       0.425632      -1.061839       0.028195       0.022164       0.002120       0.035926       0.021136       0.001754       0.001379       0.010272      -0.087003      -0.029077      -0.007251       0.036328             17.086829      24.848736       8.919352       0.549916      20.513743       0.432285       5.898009           0.000001
           71              C      20.422086      16.053636       7.315709      -0.105692      84.504747 0.46138085E+03  0.10927458E+05                                15.868969                            7.152600       0.388663       2.077621                    0.999678      29.565763      83.253071       0.621938       0.415814      -1.072578      -0.110520      -0.086879      -0.008641       0.140845      -0.074496      -0.006656      -0.005232      -0.036207       0.016906      -0.080316       0.006469       0.073847             27.144570      42.892299      26.711434       1.363001      29.909929       1.071444       8.631481           0.000002
           72              C      17.088838      13.433397       7.076228      -0.114804      36.327196 0.43480954E+03  0.10260282E+05                                 9.682058                            7.064567      -0.172955       1.914499                    0.999354      29.756871      86.738307       0.603035       0.430431      -1.051567       0.011908       0.009361       0.001511       0.015222       0.027624      -0.002488      -0.001956       0.013426       0.118176      -0.048124       0.008409       0.039715             12.063798      14.342590      -4.903683       0.202555      16.725916       0.159227       5.122889           0.000009
           73              C      19.270304       9.983837      13.489437       0.158590      45.972880 0.37537652E+03  0.84793963E+04                                11.214685                            6.527322      -0.252609       1.946570                    0.998757      25.503934      71.110846       0.637051       0.425632      -1.061839       0.028195       0.006314       0.021351       0.035926       0.005760       0.020412       0.008472       0.046721       0.022341      -0.029077      -0.007251       0.036328             17.086830      24.848740       2.243651       8.650042       6.593488       3.141357      19.818261           0.000001
           74              C      20.422086      10.247708      14.360477      -0.105692      84.504849 0.46138128E+03  0.10927471E+05                                15.868981                            7.152603       0.388662       2.077621                    0.999678      29.565766      83.253084       0.621938       0.415814      -1.072578      -0.110520      -0.025078      -0.083628       0.140845      -0.020765      -0.071853      -0.003041      -0.024947       0.050688      -0.080316       0.006470       0.073847             27.144595      42.892338       6.440580      25.959178       9.809805       4.983207      28.731643           0.000003
           75              C      17.088838       9.512093      11.834240      -0.114804      36.327181 0.43480963E+03  0.10260284E+05                                 9.682056                            7.064568      -0.172955       1.914499                    0.999354      29.756871      86.738306       0.603035       0.430431      -1.051567       0.011908       0.003272       0.008900       0.015222       0.002835       0.027591      -0.014152      -0.049240      -0.069823      -0.048124       0.008409       0.039716             12.063793      14.342590      -0.737922      -4.852068       5.606024       2.323308      16.242765           0.000009
           76              C      14.251964      16.367746      13.489437       0.158590      45.972866 0.37537646E+03  0.84793946E+04                                11.214683                            6.527322      -0.252609       1.946570                    0.998757      25.503933      71.110841       0.637051       0.425632      -1.061839       0.012794       0.025906       0.021351       0.035926       0.015838       0.013053       0.017834      -0.036224       0.022341      -0.029077      -0.007250       0.036328             17.086826       8.641094       6.182301       5.095130      22.801129       7.663606      19.818255           0.000001
           77              C      14.780354      17.424645      14.360477      -0.105693      84.504832 0.46138138E+03  0.10927474E+05                                15.868980                            7.152604       0.388662       2.077621                    0.999678      29.565767      83.253087       0.621938       0.415814      -1.072578      -0.050467      -0.101472      -0.083628       0.140845      -0.024173      -0.019922      -0.069103       0.003106       0.050688      -0.080316       0.006469       0.073847             27.144594      14.610276      13.313463      10.972263      38.091869      24.048295      28.731637           0.000002
           78              C      13.278432      14.359371      11.834240      -0.114804      36.327164 0.43480960E+03  0.10260284E+05                                 9.682053                            7.064568      -0.172955       1.914498                    0.999354      29.756873      86.738316       0.603035       0.430431      -1.051567       0.005991       0.010799       0.008900       0.015222      -0.008780      -0.007236       0.030152       0.046350      -0.069823      -0.048124       0.008409       0.039715             12.063788       5.754540       1.349075       1.111838      14.194065      -5.263465      16.242760           0.000009
           79              O      18.334442       6.798212       7.432730      -0.578098      31.267244 0.46263699E+03  0.10687982E+05                                 7.779815                            6.530873       0.534019       2.216803                    0.998989      27.155483      69.472124       0.766862       0.345727      -1.152311       0.024504      -0.025958       0.010762       0.037284      -0.050974      -0.002342      -0.005606       0.075813       0.160675      -0.090558       0.036734       0.053824              9.067903       8.446907      -3.927256       0.126901      13.210417      -0.292374       5.546384           0.000004
           80              O       5.103690       7.120176       7.666478      -0.579392      29.831701 0.45353515E+03  0.10416123E+05                                 7.506761                            6.439597       0.587198       2.234580                    0.999183      27.091030      68.894180       0.777810       0.342876      -1.155770      -0.011902      -0.030458      -0.001469       0.032734       0.062115      -0.011888       0.007580       0.005788       0.107039      -0.081621       0.035947       0.045675              8.625498       6.593850       1.529647       0.126686      13.814814       0.276172       5.467829           0.000006
           81              O      12.680937      15.786425       5.253145      -0.578098      31.267248 0.46263724E+03  0.10687989E+05                                 7.779815                            6.530875       0.534019       2.216803                    0.998989      27.155484      69.472126       0.766862       0.345727      -1.152311       0.011233       0.022488      -0.027535       0.037284      -0.018958      -0.038304      -0.041723       0.020949      -0.174806      -0.090558       0.036734       0.053824              9.067902       5.581545       0.070657       0.217061       8.581779      -4.044819      13.040384           0.000004
           82              O       9.839354       2.861146       5.524527      -0.579392      29.831691 0.45353487E+03  0.10416115E+05                                 7.506758                            6.439594       0.587198       2.234580                    0.999183      27.091031      68.894180       0.777810       0.342876      -1.155770      -0.009865      -0.009851      -0.029616       0.032734      -0.011621       0.011483       0.062292       0.045857      -0.064554      -0.081621       0.035947       0.045674              8.625495       6.107196       0.534823       2.118512       6.362651       1.005449      13.406636           0.000006
           83              O      10.935438      10.392559      14.492199      -0.578098      31.267237 0.46263704E+03  0.10687983E+05                                 7.779813                            6.530873       0.534019       2.216803                    0.998989      27.155484      69.472124       0.766862       0.345727      -1.152311      -0.019437       0.016283       0.027334       0.037284      -0.011218      -0.026233      -0.005245      -0.136204       0.094498      -0.090558       0.036734       0.053824              9.067899      11.142483      -1.124814      -4.449376       5.799829       1.109955      10.261384           0.000004
           84              O       8.123994       8.151489       1.753106      -0.579392      29.831683 0.45353483E+03  0.10416113E+05                                 7.506757                            6.439594       0.587198       2.234580                    0.999183      27.091030      68.894176       0.777810       0.342876      -1.155770      -0.032407      -0.002277      -0.004012       0.032734       0.015271       0.054604      -0.027266      -0.019682      -0.107615      -0.081621       0.035947       0.045675              8.625491      14.114136       0.235880      -0.349367       5.519703       0.208676       6.242635           0.000006
           85              O      11.756502       1.627347       7.268372      -0.578097      31.267189 0.46263604E+03  0.10687954E+05                                 7.779803                            6.530865       0.534022       2.216805                    0.998989      27.155463      69.472039       0.766863       0.345727      -1.152311       0.019437      -0.029941      -0.010762       0.037284      -0.027893      -0.006000      -0.000952      -0.114144       0.160674      -0.090557       0.036734       0.053823              9.067887      11.142463      -4.582303      -0.254137      10.514822       0.192353       5.546376           0.000004
           86              O      14.567946      14.559951       7.034624      -0.579392      29.831685 0.45353503E+03  0.10416119E+05                                 7.506757                            6.439596       0.587198       2.234580                    0.999183      27.091032      68.894182       0.777810       0.342876      -1.155770       0.032407       0.004373       0.001469       0.032734       0.056516       0.004558      -0.013342       0.051869       0.107039      -0.081621       0.035947       0.045675              8.625488      14.114127      -0.297875       0.298278       6.294512       0.057887       5.467826           0.000005
           87              O       4.357498       9.243438       9.447957      -0.578097      31.267202 0.46263616E+03  0.10687957E+05                                 7.779805                            6.530866       0.534023       2.216805                    0.998989      27.155463      69.472037       0.766863       0.345727      -1.152311      -0.024504      -0.005605       0.027536       0.037284      -0.012036      -0.049588      -0.027369      -0.036014      -0.174805      -0.090557       0.036734       0.053824              9.067891       8.446900      -0.625661      -3.879169       5.716410       1.166063      13.040364           0.000004
           88              O      17.588250       8.952491       9.176575      -0.579392      29.831691 0.45353509E+03  0.10416121E+05                                 7.506758                            6.439596       0.587198       2.234580                    0.999183      27.091032      68.894182       0.777810       0.342876      -1.155770       0.011902       0.007260       0.029616       0.032734       0.000197       0.063242      -0.003552      -0.051410      -0.064554      -0.081622       0.035947       0.045675              8.625491       6.593849       0.416559       1.477275       5.875997       1.821169      13.406628           0.000006
           89              O      10.011003       9.665868       0.208903      -0.578097      31.267193 0.46263636E+03  0.10687962E+05                                 7.779804                            6.530867       0.534023       2.216805                    0.998989      27.155463      69.472039       0.766863       0.345727      -1.152311      -0.011233       0.022733      -0.027334       0.037284      -0.041220      -0.011291      -0.024253       0.110717       0.094497      -0.090557       0.036734       0.053823              9.067887       5.581537       0.226560       0.027892      11.360750      -4.585638      10.261372           0.000004
           90              O      12.852586      11.868597      12.947996      -0.579392      29.831694 0.45353503E+03  0.10416119E+05                                 7.506758                            6.439596       0.587198       2.234580                    0.999183      27.091033      68.894188       0.777810       0.342876      -1.155770       0.009865       0.030953       0.004012       0.032734       0.009051      -0.013601       0.059499       0.031503      -0.107615      -0.081621       0.035947       0.045675              8.625492       6.107195       2.181664       0.120274      13.526646      -0.388765       6.242634           0.000006
           91              O       4.357498      11.039738       7.268372      -0.578097      31.267199 0.46263619E+03  0.10687957E+05                                 7.779805                            6.530866       0.534023       2.216805                    0.998989      27.155462      69.472033       0.766863       0.345727      -1.152311      -0.024504       0.025958      -0.010762       0.037284      -0.050974      -0.002342      -0.005606       0.075813       0.160674      -0.090557       0.036734       0.053823              9.067891       8.446898      -3.927251       0.126901      13.210397      -0.292373       5.546377           0.000004
           92              O      17.588250      10.717774       7.034624      -0.579392      29.831695 0.45353511E+03  0.10416121E+05                                 7.506759                            6.439596       0.587199       2.234580                    0.999183      27.091030      68.894176       0.777810       0.342876      -1.155770       0.011902       0.030458       0.001469       0.032734       0.062115      -0.011888       0.007580       0.005788       0.107039      -0.081621       0.035947       0.045675              8.625494       6.593847       1.529645       0.126685      13.814807       0.276173       5.467827           0.000006
           93              O      10.011003       2.051525       9.447957      -0.578097      31.267206 0.46263649E+03  0.10687966E+05                                 7.779806                            6.530868       0.534022       2.216805                    0.998989      27.155464      69.472039       0.766863       0.345727      -1.152311      -0.011233      -0.022488       0.027536       0.037284      -0.018957      -0.038304      -0.041723       0.020949      -0.174805      -0.090557       0.036734       0.053823              9.067891       5.581538       0.070657       0.217061       8.581770      -4.044814      13.040365           0.000004
           94              O      12.852586      14.976804       9.176575      -0.579392      29.831690 0.45353491E+03  0.10416116E+05                                 7.506758                            6.439595       0.587198       2.234580                    0.999183      27.091032      68.894182       0.777810       0.342876      -1.155770       0.009865       0.009851       0.029616       0.032734      -0.011621       0.011483       0.062292       0.045857      -0.064554      -0.081621       0.035947       0.045675              8.625492       6.107195       0.534822       2.118511       6.362650       1.005448      13.406630           0.000006
           95              O      11.756502       7.445391       0.208903      -0.578097      31.267199 0.46263635E+03  0.10687962E+05                                 7.779805                            6.530867       0.534023       2.216805                    0.998989      27.155464      69.472040       0.766863       0.345727      -1.152311       0.019437      -0.016283      -0.027334       0.037284      -0.011218      -0.026233      -0.005245      -0.136204       0.094497      -0.090557       0.036734       0.053824              9.067889      11.142469      -1.124812      -4.449369       5.799823       1.109953      10.261374           0.000004
           96              O      14.567946       9.686461      12.947996      -0.579392      29.831685 0.45353493E+03  0.10416116E+05                                 7.506757                            6.439595       0.587198       2.234580                    0.999183      27.091033      68.894184       0.777810       0.342876      -1.155770       0.032407       0.002277       0.004012       0.032734       0.015271       0.054604      -0.027266      -0.019682      -0.107615      -0.081622       0.035947       0.045675              8.625489      14.114131       0.235880      -0.349367       5.519702       0.208676       6.242634           0.000006
           97              O      10.935438      16.210603       7.432730      -0.578098      31.267230 0.46263678E+03  0.10687976E+05                                 7.779812                            6.530872       0.534019       2.216803                    0.998989      27.155484      69.472126       0.766862       0.345727      -1.152311      -0.019437       0.029941       0.010762       0.037284      -0.027893      -0.006000      -0.000952      -0.114145       0.160675      -0.090558       0.036734       0.053824              9.067897      11.142478      -4.582309      -0.254138      10.514832       0.192353       5.546382           0.000004
           98              O       8.123994       3.277999       7.666478      -0.579392      29.831684 0.45353495E+03  0.10416117E+05                                 7.506757                            6.439595       0.587198       2.234580                    0.999183      27.091029      68.894175       0.777810       0.342876      -1.155770      -0.032407      -0.004373      -0.001469       0.032734       0.056516       0.004558      -0.013342       0.051869       0.107039      -0.081621       0.035947       0.045675              8.625491      14.114132      -0.297874       0.298277       6.294514       0.057888       5.467827           0.000006
           99              O      18.334442       8.594512       5.253145      -0.578098      31.267240 0.46263685E+03  0.10687977E+05                                 7.779814                            6.530872       0.534019       2.216804                    0.998989      27.155482      69.472119       0.766862       0.345727      -1.152311       0.024504       0.005605      -0.027535       0.037284      -0.012036      -0.049588      -0.027369      -0.036013      -0.174806      -0.090558       0.036734       0.053824              9.067902       8.446907      -0.625662      -3.879174       5.716416       1.166064      13.040381           0.000004
          100              O       5.103690       8.885459       5.524527      -0.579392      29.831690 0.45353500E+03  0.10416118E+05                                 7.506758                            6.439596       0.587198       2.234580                    0.999183      27.091030      68.894176       0.777810       0.342876      -1.155770      -0.011902      -0.007260      -0.029616       0.032734       0.000197       0.063242      -0.003552      -0.051410      -0.064554      -0.081621       0.035947       0.045675              8.625493       6.593851       0.416560       1.477277       5.875998       1.821170      13.406632           0.000006
          101              O      12.680937       8.172082      14.492199      -0.578098      31.267230 0.46263703E+03  0.10687982E+05                                 7.779812                            6.530873       0.534019       2.216804                    0.998989      27.155483      69.472121       0.766862       0.345727      -1.152311       0.011233      -0.022732       0.027334       0.037284      -0.041220      -0.011291      -0.024253       0.110717       0.094498      -0.090558       0.036734       0.053824              9.067896       5.581543       0.226560       0.027892      11.360765      -4.585644      10.261381           0.000004
          102              O       9.839354       5.969353       1.753106      -0.579392      29.831690 0.45353489E+03  0.10416115E+05                                 7.506758                            6.439594       0.587198       2.234580                    0.999183      27.091031      68.894179       0.777810       0.342876      -1.155770      -0.009865      -0.030953      -0.004012       0.032734       0.009051      -0.013601       0.059498       0.031503      -0.107615      -0.081621       0.035947       0.045674              8.625493       6.107196       2.181665       0.120274      13.526649      -0.388764       6.242635           0.000006

******************************************************
Auxiliary information for the entire system
The total spin magnetic moment of the unit cell is   0.000456
The total net atomic charge of the unit cell is   -0.000007
Accuracy of reproducing the electrostatic potential in the unit cell:
  The inner radius (bohr) =    5.0000
  The outer radius (bohr) =   12.0000
  Valid grid points have density less than (e/(bohr^3)) =    0.0001
  The number of valid grid points were=       566793
  The rms potential error without charges in kcal/mol is=      6.63289
  The rms potential error with partial charges in kcal/mol is=      1.68133
  The RRMSE value at monopole order=      0.25348
  The rms potential error with partial charges and cloud penetration in kcal/mol is=      1.68670
  The RRMSE value at monopole order with cloud penetration is=      0.25429
  The rms potential error with partial charges and atomic dipoles in kcal/mol is=      0.32881
  The RRMSE value at dipole order=      0.04957
  The rms potential error with partial charges, atomic dipoles and cloud penetration in kcal/mol is=      0.31770
  The RRMSE value at dipole order with cloud penetration=      0.04790

******************************************************
The electron densities and ab initio electrostatic potential were computed in VASP using the PBE functional and
projector augmented wave method. See the main text of the journal article for a description of computational details.
The atomic charges, dipoles, and quadrupoles were computed with the DDEC6 method as described in
(a) T. A. Manz and N. Gabaldon Limas, RSC Adv. 6 (2016) 47771-47801 DOI: 10.1039/c6ra04656h
(b) N. Gabaldon Limas and T. A. Manz, RSC Adv. 8 (2018) 2678-2707 DOI: 10.1039/c7ra11829e.
For each atom in the material, the electron cloud parameters were fit to the spherically averaged atom-in-material
electron density using radial positions for which this density was between 10^-4 and 10^-2 electrons per cubic bohr.
The polarizabilities, dispersion coefficients, and quantum Drude oscillator (QDO) parameters were fit using the MCLF method.
The magnetic structure of the system was optimized in VASP from the default ferromagnetic initial guess using spin polarization.
The atomic spin moments (ASMs) were computed on this optimized magnetic structure using the DDEC6 partition as inputs
to the method of T. A. Manz and D. S. Sholl, J. Chem. Theory Comput. 7 (2011) 4146-4164 DOI: 10.1021/ct200539n.
The RMSE and RRMSE were computed using a uniform grid with Ewald summation.
