# Supplementary material for: A collection of forcefield precursors for metal–organic frameworks
Source: RSC Adv. 2019 Nov 13;9(63):36492–507. doi: 10.1039/c9ra07327b (PMC9075174; doi:10.1039/c9ra07327b)
Supplement: RA-009-C9RA07327B-s4538 [file RA-009-C9RA07327B-s4538.xyz]

  272
jmolscript: load "" {1 1 1} spacegroup "x,y,z" unitcell [{     17.208900     0.000000     0.000000 }, {      0.000000    17.208900     0.000000 }, {      0.000000     0.000000    28.523000 }]
Zn    14.391975    12.906675    21.392250     1.057196
Zn    11.421375    12.906675    21.392250     1.057196
Zn    12.906675    14.391975     7.130750     1.057196
Zn    12.906675    11.421375     7.130750     1.057196
Zn     2.816925     4.302225     7.130750     1.057196
Zn     5.787525     4.302225     7.130750     1.057196
Zn     4.302225     2.816925    21.392250     1.057196
Zn     4.302225     5.787525    21.392250     1.057196
Zn     0.802107    16.406793    15.231282     1.062092
Zn     7.802343     9.406557    15.231282     1.062092
Zn     9.406557     0.802107     0.969782     1.062092
Zn    16.406793     7.802343     0.969782     1.062092
Zn     7.802343    16.406793    27.553218     1.062092
Zn     0.802107     9.406557    27.553218     1.062092
Zn    16.406793     0.802107    13.291718     1.062092
Zn     9.406557     7.802343    13.291718     1.062092
H     10.974116    16.406965    18.890783     0.132226
H     14.742865    15.252248    17.747011     0.131252
H     12.767283     0.939606    15.584967     0.133514
H     14.839234     9.406385    18.890783     0.132226
H     11.070485    10.561102    17.747011     0.131252
H     13.046067     7.664844    15.584967     0.133514
H      9.406385    10.974116     4.629283     0.132226
H     10.561102    14.742865     3.485511     0.131252
H      7.664844    12.767283     1.323467     0.133514
H     16.406965    14.839234     4.629283     0.132226
H     15.252248    11.070485     3.485511     0.131252
H      0.939606    13.046067     1.323467     0.133514
H     14.839234    16.406965    23.893717     0.132226
H     11.070485    15.252248    25.037489     0.131252
H     13.046067     0.939606    27.199533     0.133514
H     10.974116     9.406385    23.893717     0.132226
H     14.742865    10.561102    25.037489     0.131252
H     12.767283     7.664844    27.199533     0.133514
H     16.406965    10.974116     9.632217     0.132226
H     15.252248    14.742865    10.775989     0.131252
H      0.939606    12.767283    12.938033     0.133514
H      9.406385    14.839234     9.632217     0.132226
H     10.561102    11.070485    10.775989     0.131252
H      7.664844    13.046067    12.938033     0.133514
H      6.234784     0.801935     9.632217     0.132224
H      2.466035     1.956652    10.775989     0.131252
H      4.441617    16.269294    12.938033     0.133512
H      2.369666     7.802515     9.632217     0.132224
H      6.138415     6.647798    10.775989     0.131252
H      4.162833     9.544056    12.938033     0.133512
H      7.802515     6.234784    23.893717     0.132224
H      6.647798     2.466035    25.037489     0.131252
H      9.544056     4.441617    27.199533     0.133512
H      0.801935     2.369666    23.893717     0.132224
H      1.956652     6.138415    25.037489     0.131252
H     16.269294     4.162833    27.199533     0.133512
H      2.369666     0.801935     4.629283     0.132224
H      6.138415     1.956652     3.485511     0.131252
H      4.162833    16.269294     1.323467     0.133512
H      6.234784     7.802515     4.629283     0.132224
H      2.466035     6.647798     3.485511     0.131252
H      4.441617     9.544056     1.323467     0.133512
H      0.801935     6.234784    18.890783     0.132224
H      1.956652     2.466035    17.747011     0.131252
H     16.269294     4.441617    15.584967     0.133512
H      7.802515     2.369666    18.890783     0.132224
H      6.647798     6.138415    17.747011     0.131252
H      9.544056     4.162833    15.584967     0.133512
C     11.673485     0.258306    17.227892     0.143026
C     11.698266    16.493354    18.281246    -0.136497
C     12.809789    15.673006    18.443827    -0.026367
C     13.938693    15.780733    17.591560    -0.111246
C     13.890852    16.706916    16.550186    -0.026255
C     12.779501     0.336090    16.340827    -0.138624
C     12.824072    14.675750    19.545671     0.631281
C     15.088764    16.803114    15.646006     0.630359
C     10.614966     1.164010    17.123213    -0.100225
C     14.139865     8.346144    17.227892     0.143026
C     14.115084     9.319996    18.281246    -0.136497
C     13.003561    10.140344    18.443827    -0.026367
C     11.874657    10.032617    17.591560    -0.111246
C     11.922498     9.106434    16.550186    -0.026255
C     13.033849     8.268360    16.340827    -0.138624
C     12.989278    11.137600    19.545671     0.631281
C     10.724586     9.010236    15.646006     0.630359
C     15.198384     7.440440    17.123213    -0.100225
C      8.346144    11.673485     2.966392     0.143026
C      9.319996    11.698266     4.019746    -0.136497
C     10.140344    12.809789     4.182327    -0.026367
C     10.032617    13.938693     3.330060    -0.111246
C      9.106434    13.890852     2.288686    -0.026255
C      8.268360    12.779501     2.079327    -0.138624
C     11.137600    12.824072     5.284171     0.631281
C      9.010236    15.088764     1.384506     0.630359
C      7.440440    10.614966     2.861713    -0.100225
C      0.258306    14.139865     2.966392     0.143026
C     16.493354    14.115084     4.019746    -0.136497
C     15.673006    13.003561     4.182327    -0.026367
C     15.780733    11.874657     3.330060    -0.111246
C     16.706916    11.922498     2.288686    -0.026255
C      0.336090    13.033849     2.079327    -0.138624
C     14.675750    12.989278     5.284171     0.631281
C     16.803114    10.724586     1.384506     0.630359
C      1.164010    15.198384     2.861713    -0.100225
C     14.139865     0.258306    25.556608     0.143026
C     14.115084    16.493354    24.503254    -0.136497
C     13.003561    15.673006    24.340673    -0.026367
C     11.874657    15.780733    25.192940    -0.111246
C     11.922498    16.706916    26.234314    -0.026255
C     13.033849     0.336090    26.443673    -0.138624
C     12.989278    14.675750    23.238829     0.631281
C     10.724586    16.803114    27.138494     0.630359
C     15.198384     1.164010    25.661287    -0.100225
C     11.673485     8.346144    25.556608     0.143026
C     11.698266     9.319996    24.503254    -0.136497
C     12.809789    10.140344    24.340673    -0.026367
C     13.938693    10.032617    25.192940    -0.111246
C     13.890852     9.106434    26.234314    -0.026255
C     12.779501     8.268360    26.443673    -0.138624
C     12.824072    11.137600    23.238829     0.631281
C     15.088764     9.010236    27.138494     0.630359
C     10.614966     7.440440    25.661287    -0.100225
C      0.258306    11.673485    11.295108     0.143026
C     16.493354    11.698266    10.241754    -0.136497
C     15.673006    12.809789    10.079173    -0.026367
C     15.780733    13.938693    10.931440    -0.111246
C     16.706916    13.890852    11.972814    -0.026255
C      0.336090    12.779501    12.182173    -0.138624
C     14.675750    12.824072     8.977329     0.631281
C     16.803114    15.088764    12.876994     0.630359
C      1.164010    10.614966    11.399787    -0.100225
C      8.346144    14.139865    11.295108     0.143026
C      9.319996    14.115084    10.241754    -0.136497
C     10.140344    13.003561    10.079173    -0.026367
C     10.032617    11.874657    10.931440    -0.111246
C      9.106434    11.922498    11.972814    -0.026255
C      8.268360    13.033849    12.182173    -0.138624
C     11.137600    12.989278     8.977329     0.631281
C      9.010236    10.724586    12.876994     0.630359
C      7.440440    15.198384    11.399787    -0.100225
C      5.535415    16.950594    11.295108     0.142994
C      5.510634     0.715546    10.241754    -0.136500
C      4.399111     1.535894    10.079173    -0.026365
C      3.270207     1.428167    10.931440    -0.111245
C      3.318048     0.501984    11.972814    -0.026253
C      4.429399    16.872810    12.182173    -0.138627
C      4.384828     2.533150     8.977329     0.631281
C      2.120136     0.405786    12.876994     0.630359
C      6.593934    16.044890    11.399787    -0.099969
C      3.069035     8.862756    11.295108     0.142994
C      3.093816     7.888904    10.241754    -0.136500
C      4.205339     7.068556    10.079173    -0.026365
C      5.334243     7.176283    10.931440    -0.111245
C      5.286402     8.102466    11.972814    -0.026253
C      4.175051     8.940540    12.182173    -0.138627
C      4.219622     6.071300     8.977329     0.631281
C      6.484314     8.198664    12.876994     0.630359
C      2.010516     9.768460    11.399787    -0.099969
C      8.862756     5.535415    25.556608     0.142994
C      7.888904     5.510634    24.503254    -0.136500
C      7.068556     4.399111    24.340673    -0.026365
C      7.176283     3.270207    25.192940    -0.111245
C      8.102466     3.318048    26.234314    -0.026253
C      8.940540     4.429399    26.443673    -0.138627
C      6.071300     4.384828    23.238829     0.631281
C      8.198664     2.120136    27.138494     0.630359
C      9.768460     6.593934    25.661287    -0.099969
C     16.950594     3.069035    25.556608     0.142994
C      0.715546     3.093816    24.503254    -0.136500
C      1.535894     4.205339    24.340673    -0.026365
C      1.428167     5.334243    25.192940    -0.111245
C      0.501984     5.286402    26.234314    -0.026253
C     16.872810     4.175051    26.443673    -0.138627
C      2.533150     4.219622    23.238829     0.631281
C      0.405786     6.484314    27.138494     0.630359
C     16.044890     2.010516    25.661287    -0.099969
C      3.069035    16.950594     2.966392     0.142994
C      3.093816     0.715546     4.019746    -0.136500
C      4.205339     1.535894     4.182327    -0.026365
C      5.334243     1.428167     3.330060    -0.111245
C      5.286402     0.501984     2.288686    -0.026253
C      4.175051    16.872810     2.079327    -0.138627
C      4.219622     2.533150     5.284171     0.631281
C      6.484314     0.405786     1.384506     0.630359
C      2.010516    16.044890     2.861713    -0.099969
C      5.535415     8.862756     2.966392     0.142994
C      5.510634     7.888904     4.019746    -0.136500
C      4.399111     7.068556     4.182327    -0.026365
C      3.270207     7.176283     3.330060    -0.111245
C      3.318048     8.102466     2.288686    -0.026253
C      4.429399     8.940540     2.079327    -0.138627
C      4.384828     6.071300     5.284171     0.631281
C      2.120136     8.198664     1.384506     0.630359
C      6.593934     9.768460     2.861713    -0.099969
C     16.950594     5.535415    17.227892     0.142994
C      0.715546     5.510634    18.281246    -0.136500
C      1.535894     4.399111    18.443827    -0.026365
C      1.428167     3.270207    17.591560    -0.111245
C      0.501984     3.318048    16.550186    -0.026253
C     16.872810     4.429399    16.340827    -0.138627
C      2.533150     4.384828    19.545671     0.631281
C      0.405786     2.120136    15.646006     0.630359
C     16.044890     6.593934    17.123213    -0.099969
C      8.862756     3.069035    17.227892     0.142994
C      7.888904     3.093816    18.281246    -0.136500
C      7.068556     4.205339    18.443827    -0.026365
C      7.176283     5.334243    17.591560    -0.111245
C      8.102466     5.286402    16.550186    -0.026253
C      8.940540     4.175051    16.340827    -0.138627
C      6.071300     4.219622    19.545671     0.631281
C      8.198664     6.484314    15.646006     0.630359
C      9.768460     2.010516    17.123213    -0.099969
O     13.924754    14.109405    19.809223    -0.583166
O     11.738879    14.480601    20.173177    -0.580589
O     16.156404    16.264820    16.022225    -0.575533
O     14.931818     0.279300    14.593793    -0.582911
O     11.888596    11.703945    19.809223    -0.583166
O     14.074471    11.332749    20.173177    -0.580589
O      9.656946     9.548530    16.022225    -0.575533
O     10.881532     8.325150    14.593793    -0.582911
O     11.703945    13.924754     5.547724    -0.583166
O     11.332749    11.738879     5.911677    -0.580589
O      9.548530    16.156404     1.760725    -0.575533
O      8.325150    14.931818     0.332293    -0.582911
O     14.109405    11.888596     5.547724    -0.583166
O     14.480601    14.074471     5.911677    -0.580589
O     16.264820     9.656946     1.760725    -0.575533
O      0.279300    10.881532     0.332293    -0.582911
O     11.888596    14.109405    22.975276    -0.583166
O     14.074471    14.480601    22.611323    -0.580589
O      9.656946    16.264820    26.762275    -0.575533
O     10.881532     0.279300    28.190707    -0.582911
O     13.924754    11.703945    22.975276    -0.583166
O     11.738879    11.332749    22.611323    -0.580589
O     16.156404     9.548530    26.762275    -0.575533
O     14.931818     8.325150    28.190707    -0.582911
O     14.109405    13.924754     8.713776    -0.583166
O     14.480601    11.738879     8.349823    -0.580589
O     16.264820    16.156404    12.500775    -0.575533
O      0.279300    14.931818    13.929207    -0.582911
O     11.703945    11.888596     8.713776    -0.583166
O     11.332749    14.074471     8.349823    -0.580589
O      9.548530     9.656946    12.500775    -0.575533
O      8.325150    10.881532    13.929207    -0.582911
O      3.284146     3.099495     8.713776    -0.583166
O      5.470021     2.728299     8.349823    -0.580589
O      1.052496     0.944080    12.500775    -0.575533
O      2.277082    16.929600    13.929207    -0.582911
O      5.320304     5.504955     8.713776    -0.583166
O      3.134429     5.876151     8.349823    -0.580589
O      7.551954     7.660370    12.500775    -0.575533
O      6.327368     8.883750    13.929207    -0.582911
O      5.504955     3.284146    22.975276    -0.583166
O      5.876151     5.470021    22.611323    -0.580589
O      7.660370     1.052496    26.762275    -0.575533
O      8.883750     2.277082    28.190707    -0.582911
O      3.099495     5.320304    22.975276    -0.583166
O      2.728299     3.134429    22.611323    -0.580589
O      0.944080     7.551954    26.762275    -0.575533
O     16.929600     6.327368    28.190707    -0.582911
O      5.320304     3.099495     5.547724    -0.583166
O      3.134429     2.728299     5.911677    -0.580589
O      7.551954     0.944080     1.760725    -0.575533
O      6.327368    16.929600     0.332293    -0.582911
O      3.284146     5.504955     5.547724    -0.583166
O      5.470021     5.876151     5.911677    -0.580589
O      1.052496     7.660370     1.760725    -0.575533
O      2.277082     8.883750     0.332293    -0.582911
O      3.099495     3.284146    19.809223    -0.583166
O      2.728299     5.470021    20.173177    -0.580589
O      0.944080     1.052496    16.022225    -0.575533
O     16.929600     2.277082    14.593793    -0.582911
O      5.504955     5.320304    19.809223    -0.583166
O      5.876151     3.134429    20.173177    -0.580589
O      7.660370     7.551954    16.022225    -0.575533
O      8.883750     6.327368    14.593793    -0.582911

The following XYZ coordinates are in angstroms. Other properties are in atomic units.
The sperically averaged electron density of each atom fit to a function of the form exp(a - br)
eigen_1, eigen_2 and eigen_3 are the three eigenvalues of traceless quadrupole moment tensor
  atom number  atomic symbol              X              Y              Z     net charge C6 coefficient C8 coefficient C10 coefficient fluctuating dipole atomic polarizability isotropic forcefield polarizability              a              b squared Pearson coefficient          <r^3>          <r^4>         wp_QDO          m_QDO          q_QDO       dipole_x       dipole_y       dipole_z         dipole            Qxy            Qxz            Qyz     Q(x^2-y^2)  Q(3z^2 - R^2)        eigen_1        eigen_2        eigen_3 static polarizability      alpha(xx)      alpha(xy)      alpha(xz)      alpha(yy)      alpha(yz)      alpha(zz) atomic spin moment
            1             Zn      14.391975      12.906675      21.392250       1.057196      71.471768 0.12456241E+04  0.35845634E+05                                14.417664                           11.738223       0.320359       2.016030                    0.996715      41.135693     107.202520       0.513107       0.414810      -1.132227       0.212046       0.000000      -0.000000       0.212046       0.000000       0.000000      -0.012221       0.231838      -0.234931      -0.089782      -0.065292       0.155074             18.299338       9.191896       0.000001      -0.000001      22.239120       0.755520      23.466998          -0.000001
            2             Zn      11.421375      12.906675      21.392250       1.057196      71.471766 0.12456240E+04  0.35845633E+05                                14.417663                           11.738222       0.320359       2.016030                    0.996715      41.135693     107.202519       0.513107       0.414810      -1.132227      -0.212046      -0.000000      -0.000000       0.212046       0.000000       0.000000       0.012221       0.231837      -0.234931      -0.089782      -0.065292       0.155074             18.299337       9.191896       0.000001       0.000001      22.239119      -0.755520      23.466997          -0.000001
            3             Zn      12.906675      14.391975       7.130750       1.057196      71.471763 0.12456238E+04  0.35845625E+05                                14.417662                           11.738221       0.320359       2.016030                    0.996715      41.135693     107.202516       0.513107       0.414810      -1.132227       0.000000       0.212046      -0.000000       0.212046      -0.000000       0.012221      -0.000000      -0.231838      -0.234931      -0.089782      -0.065292       0.155074             18.299337      22.239120       0.000000      -0.755515       9.191895       0.000000      23.466995          -0.000001
            4             Zn      12.906675      11.421375       7.130750       1.057196      71.471765 0.12456238E+04  0.35845626E+05                                14.417663                           11.738221       0.320359       2.016030                    0.996715      41.135693     107.202517       0.513107       0.414810      -1.132227       0.000000      -0.212046       0.000000       0.212046      -0.000000      -0.012221      -0.000000      -0.231837      -0.234931      -0.089782      -0.065292       0.155074             18.299337      22.239121      -0.000000       0.755515       9.191895      -0.000000      23.466996          -0.000001
            5             Zn       2.816925       4.302225       7.130750       1.057196      71.471748 0.12456236E+04  0.35845615E+05                                14.417659                           11.738219       0.320359       2.016030                    0.996715      41.135694     107.202509       0.513107       0.414810      -1.132227      -0.212046      -0.000000       0.000000       0.212046       0.000000      -0.000000      -0.012221       0.231837      -0.234931      -0.089782      -0.065292       0.155074             18.299331       9.191894      -0.000000       0.000000      22.239112       0.755519      23.466986          -0.000001
            6             Zn       5.787525       4.302225       7.130750       1.057196      71.471750 0.12456236E+04  0.35845617E+05                                14.417660                           11.738219       0.320359       2.016029                    0.996715      41.135695     107.202512       0.513107       0.414810      -1.132227       0.212046       0.000000       0.000000       0.212046       0.000000      -0.000000       0.012221       0.231837      -0.234931      -0.089782      -0.065292       0.155074             18.299331       9.191894       0.000000      -0.000000      22.239112      -0.755519      23.466987          -0.000001
            7             Zn       4.302225       2.816925      21.392250       1.057196      71.471745 0.12456237E+04  0.35845619E+05                                14.417659                           11.738220       0.320359       2.016029                    0.996715      41.135694     107.202509       0.513107       0.414810      -1.132227       0.000000      -0.212046      -0.000000       0.212046       0.000000       0.012221       0.000000      -0.231837      -0.234931      -0.089782      -0.065292       0.155074             18.299330      22.239108       0.000001      -0.755524       9.191894       0.000001      23.466986          -0.000001
            8             Zn       4.302225       5.787525      21.392250       1.057196      71.471743 0.12456236E+04  0.35845618E+05                                14.417659                           11.738219       0.320359       2.016029                    0.996715      41.135694     107.202508       0.513107       0.414810      -1.132227       0.000000       0.212046      -0.000000       0.212046       0.000000      -0.012221      -0.000000      -0.231837      -0.234931      -0.089782      -0.065292       0.155074             18.299329      22.239108       0.000001       0.755524       9.191894      -0.000001      23.466986          -0.000001
            9             Zn       0.802107      16.406793      15.231282       1.062092      70.285487 0.12087587E+04  0.34496569E+05                                14.212355                           11.529521       0.373483       2.035808                    0.996537      40.781371     105.558795       0.520422       0.412396      -1.134797       0.115958      -0.115958       0.154577       0.225359      -0.066072       0.084896      -0.084896       0.000000       0.094130      -0.081760      -0.079557       0.161317             18.015847      18.143570       2.417391      -5.443991      18.143564       5.443989      17.760408          -0.000001
           10             Zn       7.802343       9.406557      15.231282       1.062092      70.285490 0.12087588E+04  0.34496570E+05                                14.212355                           11.529521       0.373483       2.035808                    0.996537      40.781371     105.558796       0.520422       0.412396      -1.134797      -0.115958       0.115958       0.154577       0.225359      -0.066072      -0.084896       0.084896       0.000000       0.094130      -0.081760      -0.079557       0.161317             18.015848      18.143570       2.417391       5.443991      18.143565      -5.443989      17.760409          -0.000001
           11             Zn       9.406557       0.802107       0.969782       1.062092      70.285484 0.12087586E+04  0.34496565E+05                                14.212354                           11.529520       0.373483       2.035808                    0.996537      40.781370     105.558791       0.520422       0.412396      -1.134797       0.115958       0.115958       0.154577       0.225359       0.066072       0.084896       0.084896       0.000000       0.094130      -0.081760      -0.079557       0.161317             18.015847      18.143564      -2.417390      -5.443989      18.143569      -5.443991      17.760407          -0.000001
           12             Zn      16.406793       7.802343       0.969782       1.062092      70.285488 0.12087587E+04  0.34496569E+05                                14.212355                           11.529521       0.373483       2.035808                    0.996537      40.781371     105.558795       0.520422       0.412396      -1.134797      -0.115958      -0.115958       0.154577       0.225359       0.066072      -0.084896      -0.084896      -0.000000       0.094130      -0.081760      -0.079557       0.161317             18.015848      18.143565      -2.417391       5.443989      18.143570       5.443991      17.760408          -0.000001
           13             Zn       7.802343      16.406793      27.553218       1.062092      70.285488 0.12087587E+04  0.34496569E+05                                14.212355                           11.529521       0.373483       2.035808                    0.996537      40.781371     105.558795       0.520422       0.412396      -1.134797      -0.115958      -0.115958      -0.154577       0.225359       0.066072       0.084896       0.084896       0.000000       0.094130      -0.081760      -0.079557       0.161317             18.015848      18.143570      -2.417391      -5.443991      18.143564      -5.443989      17.760408          -0.000001
           14             Zn       0.802107       9.406557      27.553218       1.062092      70.285490 0.12087588E+04  0.34496570E+05                                14.212355                           11.529521       0.373483       2.035808                    0.996537      40.781371     105.558796       0.520422       0.412396      -1.134797       0.115958       0.115958      -0.154577       0.225359       0.066072      -0.084896      -0.084896       0.000000       0.094130      -0.081760      -0.079557       0.161317             18.015848      18.143571      -2.417391       5.443991      18.143565       5.443989      17.760409          -0.000001
           15             Zn      16.406793       0.802107      13.291718       1.062092      70.285501 0.12087590E+04  0.34496578E+05                                14.212357                           11.529522       0.373483       2.035808                    0.996537      40.781373     105.558805       0.520422       0.412396      -1.134797      -0.115958       0.115958      -0.154577       0.225359      -0.066072       0.084896      -0.084896       0.000000       0.094130      -0.081760      -0.079557       0.161317             18.015851      18.143568       2.417391      -5.443990      18.143573       5.443992      17.760411          -0.000001
           16             Zn       9.406557       7.802343      13.291718       1.062092      70.285501 0.12087590E+04  0.34496577E+05                                14.212357                           11.529522       0.373483       2.035808                    0.996537      40.781372     105.558803       0.520422       0.412396      -1.134797       0.115958      -0.115958      -0.154577       0.225359      -0.066072      -0.084896       0.084896      -0.000000       0.094130      -0.081760      -0.079557       0.161317             18.015851      18.143568       2.417391       5.443990      18.143573      -5.443992      17.760411          -0.000001
           17              H      10.974116      16.406965      18.890783       0.132226       1.260715 0.96833374E+01  0.98336889E+02                                 1.838881                            1.754295      -1.126389       2.354368                    0.996796       3.386853       9.215778       0.506061       1.191822      -0.731746      -0.031535      -0.003998       0.028149       0.042459      -0.003435      -0.009771      -0.000367       0.017138       0.000926      -0.010225      -0.005012       0.015237              1.853627       1.974363      -0.067182      -0.347869       1.685605      -0.201934       1.900913           0.000000
           18              H      14.742865      15.252248      17.747011       0.131252       1.297435 0.10102766E+02  0.10374166E+03                                 1.864041                            1.779413      -1.350790       2.238391                    0.994589       3.546630       9.720158       0.507515       1.175288      -0.733938       0.038566      -0.023237       0.007840       0.045704      -0.012149       0.003275      -0.000859       0.006188      -0.023901      -0.009781      -0.007130       0.016911              1.894592       2.110942      -0.336276      -0.063482       1.856954      -0.212341       1.715881          -0.000000
           19              H      12.767283       0.939606      15.584967       0.133514       1.341300 0.10486967E+02  0.10858926E+03                                 1.916789                            1.826114      -1.156414       2.337580                    0.996404       3.444626       9.449580       0.496057       1.192442      -0.732006      -0.001231       0.025139      -0.034469       0.042680      -0.004017       0.002589      -0.012680      -0.005761       0.011014      -0.010693      -0.005437       0.016130              1.932364       1.809033      -0.096097      -0.131415       1.887674      -0.390337       2.100385          -0.000001
           20              H      14.839234       9.406385      18.890783       0.132226       1.260715 0.96833402E+01  0.98336919E+02                                 1.838881                            1.754295      -1.126389       2.354368                    0.996796       3.386854       9.215779       0.506062       1.191822      -0.731746       0.031535       0.003998       0.028149       0.042459      -0.003435       0.009771       0.000367       0.017138       0.000925      -0.010225      -0.005012       0.015237              1.853627       1.974363      -0.067182       0.347869       1.685605       0.201934       1.900912           0.000000
           21              H      11.070485      10.561102      17.747011       0.131252       1.297435 0.10102766E+02  0.10374166E+03                                 1.864041                            1.779413      -1.350790       2.238391                    0.994589       3.546630       9.720157       0.507515       1.175288      -0.733938      -0.038566       0.023237       0.007840       0.045704      -0.012149      -0.003275       0.000859       0.006188      -0.023901      -0.009781      -0.007130       0.016911              1.894592       2.110941      -0.336276       0.063482       1.856954       0.212341       1.715881          -0.000000
           22              H      13.046067       7.664844      15.584967       0.133514       1.341300 0.10486969E+02  0.10858928E+03                                 1.916790                            1.826114      -1.156414       2.337579                    0.996404       3.444626       9.449580       0.496057       1.192442      -0.732006       0.001231      -0.025139      -0.034469       0.042680      -0.004017      -0.002589       0.012680      -0.005761       0.011014      -0.010693      -0.005437       0.016130              1.932364       1.809034      -0.096097       0.131415       1.887674       0.390337       2.100385          -0.000001
           23              H       9.406385      10.974116       4.629283       0.132226       1.260715 0.96833380E+01  0.98336900E+02                                 1.838882                            1.754295      -1.126389       2.354368                    0.996796       3.386853       9.215779       0.506061       1.191823      -0.731746       0.003998      -0.031535       0.028149       0.042459       0.003435       0.000367      -0.009771      -0.017138       0.000926      -0.010225      -0.005012       0.015237              1.853627       1.685605       0.067182       0.201934       1.974364      -0.347869       1.900913           0.000000
           24              H      10.561102      14.742865       3.485511       0.131252       1.297435 0.10102770E+02  0.10374171E+03                                 1.864041                            1.779413      -1.350790       2.238391                    0.994589       3.546631       9.720160       0.507515       1.175288      -0.733938       0.023237       0.038566       0.007840       0.045703       0.012149       0.000859       0.003275      -0.006188      -0.023901      -0.009781      -0.007130       0.016911              1.894592       1.856954       0.336276       0.212341       2.110942      -0.063482       1.715881          -0.000000
           25              H       7.664844      12.767283       1.323467       0.133514       1.341300 0.10486967E+02  0.10858926E+03                                 1.916789                            1.826114      -1.156414       2.337580                    0.996404       3.444626       9.449580       0.496057       1.192442      -0.732006      -0.025139      -0.001231      -0.034469       0.042680       0.004017       0.012680       0.002589       0.005761       0.011014      -0.010693      -0.005437       0.016130              1.932364       1.887674       0.096097       0.390337       1.809033      -0.131415       2.100385          -0.000001
           26              H      16.406965      14.839234       4.629283       0.132226       1.260715 0.96833368E+01  0.98336879E+02                                 1.838881                            1.754295      -1.126389       2.354368                    0.996796       3.386853       9.215777       0.506061       1.191822      -0.731746      -0.003998       0.031535       0.028149       0.042459       0.003435      -0.000367       0.009771      -0.017138       0.000926      -0.010225      -0.005012       0.015237              1.853627       1.685605       0.067182      -0.201934       1.974363       0.347869       1.900912           0.000000
           27              H      15.252248      11.070485       3.485511       0.131252       1.297435 0.10102770E+02  0.10374170E+03                                 1.864041                            1.779413      -1.350790       2.238391                    0.994589       3.546631       9.720159       0.507515       1.175288      -0.733938      -0.023237      -0.038566       0.007840       0.045703       0.012149      -0.000859      -0.003275      -0.006188      -0.023901      -0.009781      -0.007130       0.016911              1.894592       1.856954       0.336276      -0.212341       2.110941       0.063482       1.715881          -0.000000
           28              H       0.939606      13.046067       1.323467       0.133514       1.341300 0.10486966E+02  0.10858926E+03                                 1.916790                            1.826115      -1.156414       2.337580                    0.996404       3.444625       9.449579       0.496057       1.192443      -0.732006       0.025139       0.001231      -0.034469       0.042680       0.004017      -0.012680      -0.002589       0.005761       0.011014      -0.010693      -0.005437       0.016130              1.932365       1.887674       0.096098      -0.390337       1.809034       0.131415       2.100385          -0.000001
           29              H      14.839234      16.406965      23.893717       0.132226       1.260715 0.96833368E+01  0.98336879E+02                                 1.838881                            1.754295      -1.126389       2.354368                    0.996796       3.386853       9.215777       0.506061       1.191822      -0.731746       0.031535      -0.003998      -0.028149       0.042459       0.003435      -0.009771       0.000367       0.017138       0.000926      -0.010225      -0.005012       0.015237              1.853627       1.974363       0.067182      -0.347869       1.685605       0.201934       1.900912           0.000000
           30              H      11.070485      15.252248      25.037489       0.131252       1.297435 0.10102766E+02  0.10374166E+03                                 1.864041                            1.779413      -1.350790       2.238391                    0.994589       3.546630       9.720158       0.507515       1.175288      -0.733938      -0.038566      -0.023237      -0.007840       0.045703       0.012149       0.003275       0.000859       0.006188      -0.023901      -0.009781      -0.007130       0.016911              1.894592       2.110942       0.336276      -0.063482       1.856954       0.212341       1.715881          -0.000000
           31              H      13.046067       0.939606      27.199533       0.133514       1.341300 0.10486966E+02  0.10858925E+03                                 1.916790                            1.826115      -1.156414       2.337580                    0.996404       3.444625       9.449579       0.496057       1.192443      -0.732006       0.001231       0.025139       0.034469       0.042680       0.004017       0.002589       0.012680      -0.005761       0.011014      -0.010693      -0.005437       0.016130              1.932365       1.809034       0.096098      -0.131415       1.887674       0.390337       2.100385          -0.000001
           32              H      10.974116       9.406385      23.893717       0.132226       1.260715 0.96833374E+01  0.98336889E+02                                 1.838881                            1.754295      -1.126389       2.354368                    0.996796       3.386853       9.215778       0.506061       1.191822      -0.731746      -0.031535       0.003998      -0.028149       0.042459       0.003435       0.009771      -0.000367       0.017138       0.000926      -0.010225      -0.005012       0.015237              1.853627       1.974363       0.067182       0.347869       1.685605      -0.201934       1.900913           0.000000
           33              H      14.742865      10.561102      25.037489       0.131252       1.297435 0.10102771E+02  0.10374171E+03                                 1.864041                            1.779413      -1.350790       2.238391                    0.994589       3.546631       9.720160       0.507515       1.175288      -0.733938       0.038566       0.023237      -0.007840       0.045703       0.012149      -0.003275      -0.000859       0.006188      -0.023901      -0.009781      -0.007130       0.016911              1.894592       2.110942       0.336276       0.063482       1.856954      -0.212341       1.715881          -0.000000
           34              H      12.767283       7.664844      27.199533       0.133514       1.341300 0.10486966E+02  0.10858925E+03                                 1.916790                            1.826115      -1.156414       2.337580                    0.996404       3.444625       9.449579       0.496057       1.192443      -0.732006      -0.001231      -0.025139       0.034469       0.042680       0.004017      -0.002589      -0.012680      -0.005761       0.011014      -0.010693      -0.005437       0.016130              1.932365       1.809034       0.096098       0.131415       1.887674      -0.390337       2.100385          -0.000001
           35              H      16.406965      10.974116       9.632217       0.132226       1.260715 0.96833368E+01  0.98336879E+02                                 1.838881                            1.754295      -1.126389       2.354368                    0.996796       3.386853       9.215777       0.506061       1.191822      -0.731746      -0.003998      -0.031535      -0.028149       0.042459      -0.003435       0.000367       0.009771      -0.017138       0.000926      -0.010225      -0.005012       0.015237              1.853627       1.685605      -0.067182       0.201934       1.974363       0.347869       1.900912           0.000000
           36              H      15.252248      14.742865      10.775989       0.131252       1.297435 0.10102765E+02  0.10374164E+03                                 1.864041                            1.779413      -1.350790       2.238391                    0.994589       3.546630       9.720157       0.507515       1.175288      -0.733938      -0.023237       0.038566      -0.007840       0.045704      -0.012149       0.000859      -0.003275      -0.006188      -0.023901      -0.009781      -0.007130       0.016911              1.894592       1.856954      -0.336276       0.212341       2.110941       0.063482       1.715881          -0.000000
           37              H       0.939606      12.767283      12.938033       0.133514       1.341300 0.10486965E+02  0.10858924E+03                                 1.916790                            1.826114      -1.156414       2.337580                    0.996404       3.444625       9.449578       0.496057       1.192442      -0.732006       0.025139      -0.001231       0.034469       0.042680      -0.004017       0.012680      -0.002589       0.005761       0.011014      -0.010693      -0.005437       0.016130              1.932364       1.887674      -0.096097       0.390337       1.809034       0.131415       2.100385          -0.000001
           38              H       9.406385      14.839234       9.632217       0.132226       1.260715 0.96833368E+01  0.98336879E+02                                 1.838881                            1.754295      -1.126389       2.354368                    0.996796       3.386853       9.215777       0.506061       1.191822      -0.731746       0.003998       0.031535      -0.028149       0.042459      -0.003435      -0.000367      -0.009771      -0.017138       0.000926      -0.010225      -0.005012       0.015237              1.853627       1.685605      -0.067182      -0.201934       1.974363      -0.347869       1.900912           0.000000
           39              H      10.561102      11.070485      10.775989       0.131252       1.297435 0.10102771E+02  0.10374171E+03                                 1.864041                            1.779413      -1.350790       2.238391                    0.994589       3.546631       9.720160       0.507515       1.175288      -0.733938       0.023237      -0.038566      -0.007840       0.045703      -0.012149      -0.000859       0.003275      -0.006188      -0.023901      -0.009781      -0.007130       0.016911              1.894592       1.856954      -0.336276      -0.212341       2.110942      -0.063482       1.715881          -0.000000
           40              H       7.664844      13.046067      12.938033       0.133514       1.341300 0.10486966E+02  0.10858925E+03                                 1.916790                            1.826115      -1.156414       2.337580                    0.996404       3.444625       9.449579       0.496057       1.192443      -0.732006      -0.025139       0.001231       0.034469       0.042680      -0.004017      -0.012680       0.002589       0.005761       0.011014      -0.010693      -0.005437       0.016130              1.932365       1.887674      -0.096098      -0.390337       1.809034      -0.131415       2.100385          -0.000001
           41              H       6.234784       0.801935       9.632217       0.132224       1.260743 0.96836146E+01  0.98340461E+02                                 1.838913                            1.754323      -1.126419       2.354353                    0.996795       3.386894       9.215941       0.506056       1.191826      -0.731745       0.031535       0.003998      -0.028150       0.042460      -0.003434      -0.009772      -0.000366       0.017139       0.000927      -0.010224      -0.005013       0.015237              1.853660       1.974400      -0.067184      -0.347878       1.685634      -0.201940       1.900947           0.000000
           42              H       2.466035       1.956652      10.775989       0.131252       1.297436 0.10102774E+02  0.10374174E+03                                 1.864041                            1.779412      -1.350790       2.238390                    0.994589       3.546631       9.720156       0.507515       1.175287      -0.733938      -0.038566       0.023237      -0.007840       0.045703      -0.012149       0.003275      -0.000859       0.006188      -0.023901      -0.009781      -0.007130       0.016911              1.894592       2.110941      -0.336277      -0.063482       1.856954      -0.212341       1.715880          -0.000000
           43              H       4.441617      16.269294      12.938033       0.133512       1.341335 0.10487313E+02  0.10859381E+03                                 1.916828                            1.826148      -1.156446       2.337563                    0.996403       3.444672       9.449768       0.496051       1.192447      -0.732004       0.001230      -0.025139       0.034470       0.042681      -0.004016       0.002589      -0.012680      -0.005763       0.011016      -0.010692      -0.005438       0.016130              1.932404       1.809070      -0.096101      -0.131420       1.887713      -0.390349       2.100429          -0.000001
           44              H       2.369666       7.802515       9.632217       0.132224       1.260744 0.96836167E+01  0.98340489E+02                                 1.838914                            1.754324      -1.126420       2.354353                    0.996795       3.386894       9.215942       0.506056       1.191827      -0.731745      -0.031535      -0.003998      -0.028150       0.042460      -0.003434       0.009772       0.000366       0.017139       0.000927      -0.010224      -0.005013       0.015237              1.853660       1.974400      -0.067184       0.347879       1.685634       0.201940       1.900947           0.000000
           45              H       6.138415       6.647798      10.775989       0.131252       1.297436 0.10102776E+02  0.10374177E+03                                 1.864042                            1.779413      -1.350790       2.238390                    0.994589       3.546631       9.720158       0.507515       1.175287      -0.733938       0.038566      -0.023237      -0.007840       0.045703      -0.012149      -0.003275       0.000859       0.006188      -0.023901      -0.009781      -0.007130       0.016911              1.894593       2.110942      -0.336277       0.063482       1.856955       0.212341       1.715881          -0.000000
           46              H       4.162833       9.544056      12.938033       0.133512       1.341335 0.10487316E+02  0.10859384E+03                                 1.916828                            1.826148      -1.156446       2.337563                    0.996403       3.444673       9.449769       0.496051       1.192446      -0.732005      -0.001230       0.025139       0.034470       0.042681      -0.004016      -0.002589       0.012680      -0.005763       0.011016      -0.010692      -0.005438       0.016130              1.932403       1.809069      -0.096101       0.131420       1.887712       0.390349       2.100429          -0.000001
           47              H       7.802515       6.234784      23.893717       0.132224       1.260743 0.96836140E+01  0.98340450E+02                                 1.838913                            1.754323      -1.126419       2.354353                    0.996795       3.386894       9.215940       0.506056       1.191826      -0.731745      -0.003998       0.031535      -0.028150       0.042460       0.003434       0.000366      -0.009772      -0.017139       0.000927      -0.010224      -0.005013       0.015237              1.853660       1.685634       0.067184       0.201940       1.974399      -0.347878       1.900946           0.000000
           48              H       6.647798       2.466035      25.037489       0.131252       1.297435 0.10102770E+02  0.10374169E+03                                 1.864041                            1.779412      -1.350790       2.238390                    0.994589       3.546630       9.720154       0.507515       1.175287      -0.733938      -0.023237      -0.038566      -0.007840       0.045703       0.012149       0.000859       0.003275      -0.006188      -0.023901      -0.009781      -0.007130       0.016911              1.894592       1.856954       0.336277       0.212341       2.110941      -0.063482       1.715880          -0.000000
           49              H       9.544056       4.441617      27.199533       0.133512       1.341335 0.10487315E+02  0.10859384E+03                                 1.916828                            1.826149      -1.156446       2.337563                    0.996403       3.444672       9.449769       0.496051       1.192447      -0.732004       0.025139       0.001230       0.034470       0.042681       0.004016       0.012680       0.002589       0.005763       0.011016      -0.010692      -0.005438       0.016130              1.932404       1.887713       0.096101       0.390349       1.809070      -0.131420       2.100430          -0.000001
           50              H       0.801935       2.369666      23.893717       0.132224       1.260743 0.96836146E+01  0.98340461E+02                                 1.838913                            1.754323      -1.126419       2.354353                    0.996795       3.386894       9.215941       0.506056       1.191826      -0.731745       0.003998      -0.031535      -0.028150       0.042460       0.003434      -0.000366       0.009772      -0.017139       0.000927      -0.010224      -0.005013       0.015237              1.853660       1.685634       0.067184      -0.201940       1.974400       0.347879       1.900947           0.000000
           51              H       1.956652       6.138415      25.037489       0.131252       1.297436 0.10102772E+02  0.10374171E+03                                 1.864040                            1.779412      -1.350790       2.238390                    0.994589       3.546631       9.720155       0.507516       1.175287      -0.733938       0.023237       0.038566      -0.007840       0.045703       0.012149      -0.000859      -0.003275      -0.006188      -0.023901      -0.009781      -0.007130       0.016911              1.894592       1.856954       0.336277      -0.212341       2.110941       0.063482       1.715880          -0.000000
           52              H      16.269294       4.162833      27.199533       0.133512       1.341335 0.10487315E+02  0.10859384E+03                                 1.916828                            1.826149      -1.156446       2.337563                    0.996403       3.444672       9.449769       0.496051       1.192447      -0.732004      -0.025139      -0.001230       0.034470       0.042681       0.004016      -0.012680      -0.002589       0.005763       0.011016      -0.010692      -0.005438       0.016130              1.932404       1.887713       0.096101      -0.390349       1.809070       0.131420       2.100430          -0.000001
           53              H       2.369666       0.801935       4.629283       0.132224       1.260744 0.96836167E+01  0.98340489E+02                                 1.838914                            1.754324      -1.126419       2.354353                    0.996795       3.386894       9.215942       0.506056       1.191827      -0.731745      -0.031535       0.003998       0.028150       0.042460       0.003434      -0.009772       0.000366       0.017139       0.000927      -0.010224      -0.005013       0.015237              1.853660       1.974400       0.067184      -0.347879       1.685634       0.201940       1.900947           0.000000
           54              H       6.138415       1.956652       3.485511       0.131252       1.297436 0.10102774E+02  0.10374174E+03                                 1.864041                            1.779412      -1.350790       2.238390                    0.994589       3.546631       9.720156       0.507515       1.175287      -0.733938       0.038566       0.023237       0.007840       0.045703       0.012149       0.003275       0.000859       0.006188      -0.023901      -0.009781      -0.007130       0.016911              1.894592       2.110941       0.336277      -0.063482       1.856954       0.212341       1.715880          -0.000000
           55              H       4.162833      16.269294       1.323467       0.133512       1.341335 0.10487313E+02  0.10859381E+03                                 1.916828                            1.826148      -1.156446       2.337563                    0.996403       3.444672       9.449768       0.496051       1.192447      -0.732004      -0.001230      -0.025139      -0.034470       0.042681       0.004016       0.002589       0.012680      -0.005763       0.011016      -0.010692      -0.005438       0.016130              1.932404       1.809070       0.096101      -0.131420       1.887713       0.390349       2.100429          -0.000001
           56              H       6.234784       7.802515       4.629283       0.132224       1.260743 0.96836146E+01  0.98340461E+02                                 1.838913                            1.754323      -1.126419       2.354353                    0.996795       3.386894       9.215941       0.506056       1.191826      -0.731745       0.031535      -0.003998       0.028150       0.042460       0.003434       0.009772      -0.000366       0.017139       0.000927      -0.010224      -0.005013       0.015237              1.853660       1.974400       0.067184       0.347879       1.685634      -0.201940       1.900947           0.000000
           57              H       2.466035       6.647798       3.485511       0.131252       1.297436 0.10102774E+02  0.10374175E+03                                 1.864041                            1.779413      -1.350790       2.238390                    0.994589       3.546631       9.720157       0.507515       1.175287      -0.733938      -0.038566      -0.023237       0.007840       0.045703       0.012149      -0.003275      -0.000859       0.006188      -0.023901      -0.009781      -0.007130       0.016911              1.894592       2.110942       0.336277       0.063482       1.856954      -0.212341       1.715881          -0.000000
           58              H       4.441617       9.544056       1.323467       0.133512       1.341335 0.10487316E+02  0.10859385E+03                                 1.916828                            1.826148      -1.156446       2.337563                    0.996403       3.444673       9.449770       0.496051       1.192447      -0.732005       0.001230       0.025139      -0.034470       0.042681       0.004016      -0.002589      -0.012680      -0.005763       0.011016      -0.010692      -0.005438       0.016130              1.932404       1.809070       0.096101       0.131420       1.887713      -0.390349       2.100429          -0.000001
           59              H       0.801935       6.234784      18.890783       0.132224       1.260743 0.96836134E+01  0.98340440E+02                                 1.838913                            1.754323      -1.126419       2.354353                    0.996795       3.386894       9.215939       0.506056       1.191826      -0.731745       0.003998       0.031535       0.028150       0.042460      -0.003434       0.000366       0.009772      -0.017139       0.000927      -0.010224      -0.005013       0.015237              1.853659       1.685633      -0.067184       0.201940       1.974399       0.347878       1.900946           0.000000
           60              H       1.956652       2.466035      17.747011       0.131252       1.297436 0.10102772E+02  0.10374171E+03                                 1.864040                            1.779412      -1.350790       2.238390                    0.994589       3.546631       9.720155       0.507516       1.175287      -0.733938       0.023237      -0.038566       0.007840       0.045703      -0.012149       0.000859      -0.003275      -0.006188      -0.023901      -0.009781      -0.007130       0.016911              1.894592       1.856954      -0.336277       0.212341       2.110941       0.063482       1.715880          -0.000000
           61              H      16.269294       4.441617      15.584967       0.133512       1.341335 0.10487315E+02  0.10859383E+03                                 1.916828                            1.826148      -1.156446       2.337563                    0.996403       3.444672       9.449768       0.496051       1.192447      -0.732004      -0.025139       0.001230      -0.034470       0.042681      -0.004016       0.012680      -0.002589       0.005763       0.011016      -0.010692      -0.005438       0.016130              1.932404       1.887713      -0.096101       0.390349       1.809070       0.131420       2.100429          -0.000001
           62              H       7.802515       2.369666      18.890783       0.132224       1.260743 0.96836140E+01  0.98340450E+02                                 1.838913                            1.754323      -1.126419       2.354353                    0.996795       3.386894       9.215940       0.506056       1.191826      -0.731745      -0.003998      -0.031535       0.028150       0.042460      -0.003434      -0.000366      -0.009772      -0.017139       0.000927      -0.010224      -0.005013       0.015237              1.853660       1.685633      -0.067184      -0.201940       1.974399      -0.347878       1.900946           0.000000
           63              H       6.647798       6.138415      17.747011       0.131252       1.297436 0.10102774E+02  0.10374174E+03                                 1.864041                            1.779412      -1.350790       2.238390                    0.994589       3.546631       9.720156       0.507515       1.175287      -0.733938      -0.023237       0.038566       0.007840       0.045703      -0.012149      -0.000859       0.003275      -0.006188      -0.023901      -0.009781      -0.007130       0.016911              1.894592       1.856954      -0.336277      -0.212341       2.110941      -0.063482       1.715880          -0.000000
           64              H       9.544056       4.162833      15.584967       0.133512       1.341335 0.10487315E+02  0.10859384E+03                                 1.916828                            1.826149      -1.156446       2.337563                    0.996403       3.444672       9.449769       0.496051       1.192447      -0.732004       0.025139      -0.001230      -0.034470       0.042681      -0.004016      -0.012680       0.002589       0.005763       0.011016      -0.010692      -0.005438       0.016130              1.932404       1.887713      -0.096101      -0.390349       1.809070      -0.131420       2.100430          -0.000001
           65              C      11.673485       0.258306      17.227892       0.143026      48.546559 0.39318391E+03  0.89871572E+04                                11.582104                            6.679749      -0.300168       1.923895                    0.998568      26.044512      73.101263       0.629685       0.425555      -1.061651      -0.019254       0.018496       0.002486       0.026814      -0.018867      -0.002792      -0.010957       0.013286      -0.020672      -0.023437      -0.000594       0.024031             17.833407      23.016277     -12.709770      -1.218245      20.016110      -3.323068      10.467833           0.000001
           66              C      11.698266      16.493354      18.281246      -0.136497      38.265267 0.45515727E+03  0.10840767E+05                                10.009474                            7.181362       0.011939       1.973259                    0.999483      29.922693      87.019094       0.605235       0.424897      -1.057229       0.008941       0.000056      -0.001388       0.009049       0.016311      -0.008924       0.029714       0.014228      -0.001901      -0.040461       0.013042       0.027419             13.029624      11.901662      -6.096052       1.273753      16.240272      -6.500760      10.946937           0.000001
           67              C      12.809789      15.673006      18.443827      -0.026367      42.141386 0.43664967E+03  0.10179907E+05                                10.446918                            6.875461       0.011838       2.006763                    0.999144      27.163848      75.395414       0.647133       0.405977      -1.081174       0.001128       0.032020      -0.033466       0.046330       0.003535      -0.000779       0.006903       0.018041      -0.007194      -0.013015       0.002103       0.010912             14.528068      11.398035      -2.652339      -1.617973      16.115597      -9.163766      16.070572           0.000000
           68              C      13.938693      15.780733      17.591560      -0.111246      37.318134 0.45925750E+03  0.10959410E+05                                 9.788871                            7.209951      -0.103755       1.932914                    0.999440      29.929064      87.028532       0.604694       0.424463      -1.057844      -0.016192       0.006985       0.005099       0.018357       0.000916       0.020386       0.031845      -0.012661      -0.036585      -0.040896       0.002342       0.038553             11.988078      11.549542       0.258124      -4.782085      10.193191      -5.513784      14.221500           0.000000
           69              C      13.890852      16.706916      16.550186      -0.026255      41.632240 0.43960605E+03  0.10264049E+05                                10.354788                            6.895842       0.027051       2.009255                    0.999219      27.242548      75.619750       0.646709       0.405641      -1.081617      -0.040725       0.003522       0.024893       0.047860       0.001755       0.010102      -0.003441      -0.000532       0.023382      -0.011313      -0.002505       0.013818             14.248453      18.972547      -1.972620      -7.408258       9.770953      -3.259495      14.001860          -0.000000
           70              C      12.779501       0.336090      16.340827      -0.138624      38.537093 0.46384002E+03  0.11094782E+05                                10.024502                            7.232653       0.021859       1.974716                    0.999520      30.052520      87.451753       0.605476       0.422920      -1.058949       0.013333      -0.008234       0.004902       0.016419       0.007198       0.021821       0.003776      -0.044602       0.024662      -0.037379       0.012183       0.025196             12.953819      19.244266      -5.655180      -4.613002       9.798565      -0.583509       9.818627           0.000000
           71              C      12.824072      14.675750      19.545671       0.631281      23.821514 0.25677535E+03  0.53469936E+04                                 7.781589                            5.729420      -0.139494       2.015845                    0.999448      22.088835      61.810220       0.613551       0.479401      -1.016847       0.000629      -0.039928       0.048892       0.063128       0.014630       0.011107       0.103383      -0.041955       0.003334      -0.093105      -0.023911       0.117016              9.943912       6.966705      -0.804697      -0.411789      11.173153      -6.534713      11.691877           0.000001
           72              C      15.088764      16.803114      15.646006       0.630359      23.056014 0.25313071E+03  0.52503168E+04                                 7.606714                            5.689357      -0.092483       2.035102                    0.999479      21.943790      61.207849       0.615818       0.479527      -1.017163       0.050075      -0.001144      -0.039408       0.063733       0.022776       0.045231       0.062758      -0.145939      -0.047087      -0.093115      -0.027670       0.120785              9.560936      13.211689      -0.201301      -5.105116       5.454604      -1.420149      10.016514           0.000000
           73              C      10.614966       1.164010      17.123213      -0.100225      89.263629 0.47676535E+03  0.11389383E+05                                16.347075                            7.255579       0.391827       2.073385                    0.999755      29.903533      84.678292       0.619213       0.414067      -1.073276       0.089481      -0.084069       0.002742       0.122809       0.063660      -0.026686      -0.006749      -0.025948       0.158453      -0.093266       0.023246       0.070020             28.259813      39.042949     -28.799181       0.809033      36.615181      -0.864716       9.121309           0.000000
           74              C      14.139865       8.346144      17.227892       0.143026      48.546557 0.39318389E+03  0.89871566E+04                                11.582104                            6.679749      -0.300168       1.923895                    0.998568      26.044511      73.101261       0.629685       0.425555      -1.061651       0.019254      -0.018496       0.002486       0.026814      -0.018867       0.002792       0.010957       0.013286      -0.020672      -0.023437      -0.000594       0.024031             17.833406      23.016276     -12.709769       1.218245      20.016109       3.323068      10.467833           0.000001
           75              C      14.115084       9.319996      18.281246      -0.136497      38.265266 0.45515725E+03  0.10840767E+05                                10.009475                            7.181362       0.011939       1.973259                    0.999483      29.922692      87.019093       0.605235       0.424897      -1.057229      -0.008941      -0.000056      -0.001388       0.009049       0.016311       0.008924      -0.029714       0.014228      -0.001901      -0.040461       0.013042       0.027419             13.029624      11.901662      -6.096053      -1.273753      16.240273       6.500760      10.946938           0.000001
           76              C      13.003561      10.140344      18.443827      -0.026367      42.141385 0.43664967E+03  0.10179907E+05                                10.446918                            6.875461       0.011838       2.006763                    0.999144      27.163848      75.395413       0.647133       0.405977      -1.081174      -0.001128      -0.032020      -0.033466       0.046330       0.003535       0.000779      -0.006903       0.018041      -0.007194      -0.013015       0.002103       0.010912             14.528068      11.398035      -2.652339       1.617973      16.115597       9.163766      16.070571           0.000000
           77              C      11.874657      10.032617      17.591560      -0.111246      37.318135 0.45925750E+03  0.10959410E+05                                 9.788871                            7.209951      -0.103755       1.932914                    0.999440      29.929064      87.028532       0.604694       0.424463      -1.057844       0.016192      -0.006985       0.005099       0.018357       0.000916      -0.020386      -0.031845      -0.012661      -0.036585      -0.040896       0.002342       0.038553             11.988078      11.549542       0.258125       4.782085      10.193192       5.513784      14.221501           0.000000
           78              C      11.922498       9.106434      16.550186      -0.026255      41.632241 0.43960608E+03  0.10264049E+05                                10.354788                            6.895842       0.027051       2.009255                    0.999219      27.242549      75.619752       0.646709       0.405641      -1.081617       0.040725      -0.003522       0.024893       0.047860       0.001755      -0.010102       0.003441      -0.000532       0.023382      -0.011313      -0.002505       0.013818             14.248453      18.972547      -1.972620       7.408259       9.770952       3.259495      14.001860          -0.000000
           79              C      13.033849       8.268360      16.340827      -0.138624      38.537092 0.46384001E+03  0.11094781E+05                                10.024502                            7.232653       0.021859       1.974716                    0.999520      30.052520      87.451753       0.605476       0.422920      -1.058949      -0.013333       0.008234       0.004902       0.016419       0.007198      -0.021821      -0.003776      -0.044602       0.024662      -0.037379       0.012183       0.025196             12.953819      19.244265      -5.655180       4.613002       9.798565       0.583509       9.818627           0.000000
           80              C      12.989278      11.137600      19.545671       0.631281      23.821513 0.25677533E+03  0.53469932E+04                                 7.781589                            5.729420      -0.139494       2.015845                    0.999448      22.088834      61.810219       0.613551       0.479401      -1.016847      -0.000629       0.039928       0.048892       0.063128       0.014630      -0.011107      -0.103383      -0.041955       0.003334      -0.093105      -0.023911       0.117016              9.943912       6.966705      -0.804697       0.411789      11.173153       6.534713      11.691878           0.000001
           81              C      10.724586       9.010236      15.646006       0.630359      23.056014 0.25313070E+03  0.52503168E+04                                 7.606714                            5.689357      -0.092483       2.035102                    0.999479      21.943790      61.207850       0.615818       0.479527      -1.017163      -0.050075       0.001144      -0.039408       0.063733       0.022776      -0.045231      -0.062758      -0.145939      -0.047087      -0.093115      -0.027670       0.120785              9.560936      13.211690      -0.201301       5.105116       5.454604       1.420149      10.016514           0.000000
           82              C      15.198384       7.440440      17.123213      -0.100225      89.263623 0.47676533E+03  0.11389382E+05                                16.347074                            7.255578       0.391827       2.073385                    0.999755      29.903533      84.678288       0.619213       0.414067      -1.073276      -0.089481       0.084069       0.002742       0.122809       0.063660       0.026686       0.006749      -0.025948       0.158453      -0.093266       0.023246       0.070020             28.259810      39.042946     -28.799179      -0.809033      36.615178       0.864716       9.121308           0.000000
           83              C       8.346144      11.673485       2.966392       0.143026      48.546559 0.39318391E+03  0.89871572E+04                                11.582104                            6.679749      -0.300168       1.923896                    0.998568      26.044512      73.101263       0.629685       0.425555      -1.061651      -0.018496      -0.019254       0.002486       0.026814       0.018867       0.010957      -0.002792      -0.013286      -0.020672      -0.023437      -0.000594       0.024031             17.833407      20.016109      12.709769       3.323068      23.016277      -1.218245      10.467834           0.000001
           84              C       9.319996      11.698266       4.019746      -0.136497      38.265265 0.45515725E+03  0.10840767E+05                                10.009474                            7.181362       0.011940       1.973259                    0.999483      29.922692      87.019091       0.605235       0.424897      -1.057229      -0.000056       0.008941      -0.001388       0.009049      -0.016311      -0.029714      -0.008924      -0.014228      -0.001901      -0.040461       0.013042       0.027419             13.029623      16.240271       6.096052       6.500760      11.901662       1.273753      10.946937           0.000001
           85              C      10.140344      12.809789       4.182327      -0.026367      42.141387 0.43664966E+03  0.10179907E+05                                10.446918                            6.875461       0.011838       2.006763                    0.999144      27.163848      75.395411       0.647133       0.405977      -1.081174      -0.032020       0.001128      -0.033466       0.046330      -0.003535      -0.006903      -0.000779      -0.018041      -0.007194      -0.013015       0.002103       0.010912             14.528068      16.115596       2.652338       9.163767      11.398035      -1.617973      16.070573           0.000000
           86              C      10.032617      13.938693       3.330060      -0.111246      37.318136 0.45925751E+03  0.10959411E+05                                 9.788871                            7.209951      -0.103756       1.932913                    0.999440      29.929065      87.028535       0.604694       0.424463      -1.057844      -0.006985      -0.016192       0.005099       0.018357      -0.000917      -0.031845       0.020386       0.012661      -0.036584      -0.040896       0.002342       0.038553             11.988078      10.193191      -0.258124       5.513783      11.549543      -4.782086      14.221501           0.000000
           87              C       9.106434      13.890852       2.288686      -0.026255      41.632243 0.43960610E+03  0.10264050E+05                                10.354789                            6.895842       0.027051       2.009255                    0.999219      27.242550      75.619755       0.646709       0.405641      -1.081617      -0.003522      -0.040725       0.024893       0.047860      -0.001755       0.003441       0.010102       0.000532       0.023382      -0.011313      -0.002505       0.013818             14.248454       9.770953       1.972620       3.259495      18.972548      -7.408259      14.001860          -0.000000
           88              C       8.268360      12.779501       2.079327      -0.138624      38.537093 0.46384002E+03  0.11094782E+05                                10.024502                            7.232653       0.021859       1.974716                    0.999520      30.052520      87.451753       0.605476       0.422920      -1.058949       0.008234       0.013333       0.004902       0.016419      -0.007198      -0.003776       0.021821       0.044602       0.024662      -0.037379       0.012183       0.025196             12.953820       9.798566       5.655180       0.583509      19.244266      -4.613003       9.818627           0.000000
           89              C      11.137600      12.824072       5.284171       0.631281      23.821521 0.25677540E+03  0.53469948E+04                                 7.781591                            5.729421      -0.139494       2.015845                    0.999448      22.088835      61.810219       0.613551       0.479401      -1.016847       0.039928       0.000629       0.048892       0.063128      -0.014630      -0.103383       0.011107       0.041955       0.003334      -0.093105      -0.023911       0.117016              9.943915      11.173156       0.804698       6.534717       6.966705      -0.411786      11.691882           0.000001
           90              C       9.010236      15.088764       1.384506       0.630359      23.056014 0.25313071E+03  0.52503168E+04                                 7.606714                            5.689357      -0.092484       2.035102                    0.999479      21.943790      61.207850       0.615818       0.479527      -1.017163       0.001144       0.050075      -0.039408       0.063733      -0.022776      -0.062758       0.045231       0.145939      -0.047087      -0.093115      -0.027670       0.120785              9.560936       5.454604       0.201301       1.420149      13.211690      -5.105116      10.016515           0.000000
           91              C       7.440440      10.614966       2.861713      -0.100225      89.263637 0.47676539E+03  0.11389384E+05                                16.347076                            7.255579       0.391827       2.073385                    0.999755      29.903534      84.678297       0.619213       0.414067      -1.073276       0.084069       0.089481       0.002742       0.122809      -0.063660       0.006749      -0.026686       0.025948       0.158453      -0.093266       0.023246       0.070020             28.259815      36.615184      28.799183       0.864716      39.042952       0.809033       9.121309           0.000000
           92              C       0.258306      14.139865       2.966392       0.143026      48.546561 0.39318391E+03  0.89871573E+04                                11.582105                            6.679749      -0.300168       1.923895                    0.998568      26.044512      73.101265       0.629685       0.425555      -1.061651       0.018496       0.019254       0.002486       0.026814       0.018867      -0.010957       0.002792      -0.013286      -0.020672      -0.023437      -0.000594       0.024031             17.833408      20.016110      12.709770      -3.323068      23.016278       1.218245      10.467834           0.000001
           93              C      16.493354      14.115084       4.019746      -0.136497      38.265266 0.45515725E+03  0.10840767E+05                                10.009475                            7.181362       0.011940       1.973259                    0.999483      29.922692      87.019091       0.605235       0.424897      -1.057229       0.000056      -0.008941      -0.001388       0.009049      -0.016311       0.029714       0.008924      -0.014228      -0.001901      -0.040461       0.013042       0.027419             13.029624      16.240272       6.096053      -6.500760      11.901662      -1.273753      10.946937           0.000001
           94              C      15.673006      13.003561       4.182327      -0.026367      42.141388 0.43664967E+03  0.10179907E+05                                10.446918                            6.875461       0.011838       2.006763                    0.999144      27.163848      75.395413       0.647133       0.405977      -1.081174       0.032020      -0.001128      -0.033466       0.046330      -0.003535       0.006903       0.000779      -0.018041      -0.007194      -0.013015       0.002103       0.010912             14.528069      16.115597       2.652338      -9.163767      11.398035       1.617973      16.070574           0.000000
           95              C      15.780733      11.874657       3.330060      -0.111246      37.318136 0.45925751E+03  0.10959411E+05                                 9.788871                            7.209952      -0.103756       1.932914                    0.999440      29.929065      87.028535       0.604694       0.424463      -1.057844       0.006985       0.016192       0.005099       0.018357      -0.000916       0.031845      -0.020386       0.012661      -0.036585      -0.040896       0.002342       0.038553             11.988078      10.193191      -0.258124      -5.513784      11.549543       4.782086      14.221501           0.000000
           96              C      16.706916      11.922498       2.288686      -0.026255      41.632242 0.43960608E+03  0.10264049E+05                                10.354789                            6.895842       0.027051       2.009255                    0.999219      27.242549      75.619753       0.646709       0.405641      -1.081617       0.003522       0.040725       0.024893       0.047860      -0.001755      -0.003441      -0.010102       0.000532       0.023382      -0.011313      -0.002505       0.013818             14.248454       9.770953       1.972620      -3.259495      18.972548       7.408259      14.001860          -0.000000
           97              C       0.336090      13.033849       2.079327      -0.138624      38.537093 0.46384002E+03  0.11094782E+05                                10.024502                            7.232653       0.021859       1.974716                    0.999520      30.052520      87.451754       0.605476       0.422920      -1.058949      -0.008234      -0.013333       0.004902       0.016419      -0.007198       0.003776      -0.021821       0.044602       0.024662      -0.037379       0.012183       0.025196             12.953819       9.798565       5.655180      -0.583509      19.244265       4.613002       9.818627           0.000000
           98              C      14.675750      12.989278       5.284171       0.631281      23.821520 0.25677538E+03  0.53469945E+04                                 7.781591                            5.729421      -0.139494       2.015845                    0.999448      22.088834      61.810218       0.613551       0.479401      -1.016847      -0.039928      -0.000629       0.048892       0.063128      -0.014630       0.103383      -0.011107       0.041955       0.003334      -0.093105      -0.023911       0.117016              9.943915      11.173157       0.804698      -6.534717       6.966705       0.411786      11.691883           0.000001
           99              C      16.803114      10.724586       1.384506       0.630359      23.056014 0.25313071E+03  0.52503168E+04                                 7.606714                            5.689357      -0.092484       2.035102                    0.999479      21.943790      61.207850       0.615818       0.479527      -1.017163      -0.001144      -0.050075      -0.039408       0.063733      -0.022776       0.062758      -0.045231       0.145939      -0.047087      -0.093115      -0.027670       0.120785              9.560936       5.454604       0.201301      -1.420149      13.211690       5.105116      10.016515           0.000000
          100              C       1.164010      15.198384       2.861713      -0.100225      89.263638 0.47676539E+03  0.11389384E+05                                16.347076                            7.255579       0.391827       2.073385                    0.999755      29.903534      84.678297       0.619213       0.414067      -1.073276      -0.084069      -0.089481       0.002742       0.122809      -0.063660      -0.006749       0.026686       0.025948       0.158453      -0.093266       0.023246       0.070020             28.259815      36.615184      28.799184      -0.864715      39.042953      -0.809033       9.121309           0.000000
          101              C      14.139865       0.258306      25.556608       0.143026      48.546558 0.39318389E+03  0.89871567E+04                                11.582105                            6.679750      -0.300168       1.923896                    0.998568      26.044511      73.101263       0.629685       0.425555      -1.061651       0.019254       0.018496      -0.002486       0.026814       0.018867      -0.002792       0.010957       0.013286      -0.020672      -0.023437      -0.000594       0.024031             17.833407      23.016278      12.709770      -1.218245      20.016110       3.323068      10.467834           0.000001
          102              C      14.115084      16.493354      24.503254      -0.136497      38.265265 0.45515724E+03  0.10840767E+05                                10.009475                            7.181362       0.011940       1.973259                    0.999483      29.922691      87.019090       0.605235       0.424897      -1.057229      -0.008941       0.000056       0.001388       0.009049      -0.016311      -0.008924      -0.029714       0.014228      -0.001901      -0.040461       0.013042       0.027419             13.029624      11.901662       6.096053       1.273753      16.240273       6.500760      10.946938           0.000001
          103              C      13.003561      15.673006      24.340673      -0.026367      42.141388 0.43664967E+03  0.10179907E+05                                10.446918                            6.875461       0.011838       2.006763                    0.999144      27.163848      75.395415       0.647133       0.405977      -1.081174      -0.001128       0.032020       0.033466       0.046330      -0.003535      -0.000779      -0.006903       0.018041      -0.007194      -0.013015       0.002103       0.010912             14.528069      11.398036       2.652338      -1.617974      16.115598       9.163768      16.070574           0.000000
          104              C      11.874657      15.780733      25.192940      -0.111246      37.318135 0.45925750E+03  0.10959411E+05                                 9.788871                            7.209951      -0.103755       1.932914                    0.999440      29.929064      87.028533       0.604694       0.424463      -1.057844       0.016192       0.006985      -0.005099       0.018357      -0.000916       0.020386      -0.031845      -0.012661      -0.036584      -0.040896       0.002342       0.038553             11.988078      11.549543      -0.258124      -4.782086      10.193191       5.513783      14.221501           0.000000
          105              C      11.922498      16.706916      26.234314      -0.026255      41.632242 0.43960608E+03  0.10264049E+05                                10.354789                            6.895842       0.027051       2.009255                    0.999219      27.242549      75.619753       0.646709       0.405641      -1.081617       0.040725       0.003522      -0.024893       0.047860      -0.001755       0.010102       0.003441      -0.000532       0.023382      -0.011313      -0.002505       0.013818             14.248454      18.972548       1.972620      -7.408259       9.770953       3.259495      14.001860          -0.000000
          106              C      13.033849       0.336090      26.443673      -0.138624      38.537092 0.46384001E+03  0.11094781E+05                                10.024501                            7.232653       0.021859       1.974716                    0.999520      30.052520      87.451752       0.605476       0.422920      -1.058949      -0.013333      -0.008234      -0.004902       0.016419      -0.007198       0.021821      -0.003776      -0.044602       0.024662      -0.037379       0.012183       0.025196             12.953819      19.244264       5.655180      -4.613002       9.798565       0.583509       9.818627           0.000000
          107              C      12.989278      14.675750      23.238829       0.631281      23.821521 0.25677540E+03  0.53469948E+04                                 7.781591                            5.729421      -0.139494       2.015845                    0.999448      22.088835      61.810220       0.613551       0.479401      -1.016847      -0.000629      -0.039928      -0.048892       0.063128      -0.014630       0.011107      -0.103383      -0.041955       0.003334      -0.093105      -0.023911       0.117016              9.943915       6.966705       0.804698      -0.411786      11.173157       6.534717      11.691883           0.000001
          108              C      10.724586      16.803114      27.138494       0.630359      23.056015 0.25313073E+03  0.52503173E+04                                 7.606714                            5.689357      -0.092484       2.035102                    0.999479      21.943791      61.207852       0.615818       0.479527      -1.017163      -0.050075      -0.001144       0.039408       0.063733      -0.022776       0.045231      -0.062758      -0.145939      -0.047087      -0.093115      -0.027670       0.120785              9.560936      13.211690       0.201301      -5.105116       5.454604       1.420149      10.016515           0.000000
          109              C      15.198384       1.164010      25.661287      -0.100225      89.263628 0.47676535E+03  0.11389383E+05                                16.347075                            7.255579       0.391827       2.073385                    0.999755      29.903533      84.678291       0.619213       0.414067      -1.073276      -0.089481      -0.084069      -0.002742       0.122809      -0.063660      -0.026686       0.006749      -0.025948       0.158453      -0.093266       0.023246       0.070020             28.259812      39.042948      28.799181       0.809033      36.615180       0.864716       9.121308           0.000000
          110              C      11.673485       8.346144      25.556608       0.143026      48.546561 0.39318391E+03  0.89871574E+04                                11.582105                            6.679750      -0.300168       1.923896                    0.998568      26.044512      73.101265       0.629685       0.425555      -1.061651      -0.019254      -0.018496      -0.002486       0.026814       0.018867       0.002792      -0.010957       0.013286      -0.020672      -0.023437      -0.000594       0.024031             17.833407      23.016278      12.709770       1.218245      20.016110      -3.323068      10.467834           0.000001
          111              C      11.698266       9.319996      24.503254      -0.136497      38.265265 0.45515725E+03  0.10840767E+05                                10.009474                            7.181362       0.011940       1.973259                    0.999483      29.922692      87.019090       0.605235       0.424897      -1.057229       0.008941      -0.000056       0.001388       0.009049      -0.016311       0.008924       0.029714       0.014228      -0.001901      -0.040461       0.013042       0.027419             13.029623      11.901662       6.096052      -1.273753      16.240271      -6.500760      10.946937           0.000001
          112              C      12.809789      10.140344      24.340673      -0.026367      42.141387 0.43664967E+03  0.10179907E+05                                10.446918                            6.875461       0.011838       2.006763                    0.999144      27.163848      75.395412       0.647133       0.405977      -1.081174       0.001128      -0.032020       0.033466       0.046330      -0.003535       0.000779       0.006903       0.018041      -0.007194      -0.013015       0.002103       0.010912             14.528068      11.398035       2.652338       1.617973      16.115596      -9.163767      16.070573           0.000000
          113              C      13.938693      10.032617      25.192940      -0.111246      37.318134 0.45925749E+03  0.10959410E+05                                 9.788871                            7.209951      -0.103755       1.932914                    0.999440      29.929064      87.028532       0.604694       0.424463      -1.057844      -0.016192      -0.006985      -0.005099       0.018357      -0.000917      -0.020386       0.031845      -0.012661      -0.036584      -0.040896       0.002342       0.038553             11.988078      11.549542      -0.258124       4.782085      10.193191      -5.513783      14.221500           0.000000
          114              C      13.890852       9.106434      26.234314      -0.026255      41.632241 0.43960608E+03  0.10264049E+05                                10.354788                            6.895842       0.027051       2.009255                    0.999219      27.242549      75.619751       0.646709       0.405641      -1.081617      -0.040725      -0.003522      -0.024893       0.047860      -0.001755      -0.010102      -0.003441      -0.000532       0.023382      -0.011313      -0.002505       0.013818             14.248453      18.972547       1.972620       7.408258       9.770952      -3.259495      14.001859          -0.000000
          115              C      12.779501       8.268360      26.443673      -0.138624      38.537091 0.46384001E+03  0.11094781E+05                                10.024501                            7.232653       0.021859       1.974716                    0.999520      30.052520      87.451751       0.605476       0.422920      -1.058949       0.013333       0.008234      -0.004902       0.016419      -0.007198      -0.021821       0.003776      -0.044602       0.024662      -0.037379       0.012183       0.025196             12.953818      19.244264       5.655179       4.613002       9.798565      -0.583509       9.818627           0.000000
          116              C      12.824072      11.137600      23.238829       0.631281      23.821521 0.25677540E+03  0.53469948E+04                                 7.781591                            5.729421      -0.139494       2.015845                    0.999448      22.088835      61.810220       0.613551       0.479401      -1.016847       0.000629       0.039928      -0.048892       0.063128      -0.014630      -0.011107       0.103383      -0.041955       0.003334      -0.093105      -0.023911       0.117016              9.943915       6.966705       0.804698       0.411786      11.173157      -6.534717      11.691882           0.000001
          117              C      15.088764       9.010236      27.138494       0.630359      23.056014 0.25313071E+03  0.52503169E+04                                 7.606714                            5.689357      -0.092483       2.035102                    0.999479      21.943790      61.207849       0.615818       0.479527      -1.017163       0.050075       0.001144       0.039408       0.063733      -0.022776      -0.045231       0.062758      -0.145939      -0.047087      -0.093115      -0.027670       0.120785              9.560936      13.211689       0.201301       5.105116       5.454604      -1.420149      10.016514           0.000000
          118              C      10.614966       7.440440      25.661287      -0.100225      89.263631 0.47676536E+03  0.11389383E+05                                16.347075                            7.255579       0.391827       2.073385                    0.999755      29.903533      84.678293       0.619213       0.414067      -1.073276       0.089481       0.084069      -0.002742       0.122809      -0.063660       0.026686      -0.006749      -0.025948       0.158453      -0.093266       0.023246       0.070020             28.259813      39.042950      28.799182      -0.809033      36.615182      -0.864716       9.121309           0.000000
          119              C       0.258306      11.673485      11.295108       0.143026      48.546561 0.39318391E+03  0.89871574E+04                                11.582105                            6.679750      -0.300168       1.923895                    0.998568      26.044512      73.101266       0.629685       0.425555      -1.061651       0.018496      -0.019254      -0.002486       0.026814      -0.018867       0.010957       0.002792      -0.013286      -0.020672      -0.023437      -0.000594       0.024031             17.833408      20.016111     -12.709771       3.323068      23.016279       1.218245      10.467834           0.000001
          120              C      16.493354      11.698266      10.241754      -0.136497      38.265265 0.45515724E+03  0.10840767E+05                                10.009474                            7.181362       0.011939       1.973259                    0.999483      29.922692      87.019089       0.605235       0.424897      -1.057229       0.000056       0.008941       0.001388       0.009049       0.016311      -0.029714       0.008924      -0.014228      -0.001901      -0.040461       0.013042       0.027419             13.029623      16.240271      -6.096052       6.500760      11.901661      -1.273753      10.946937           0.000001
          121              C      15.673006      12.809789      10.079173      -0.026367      42.141388 0.43664967E+03  0.10179907E+05                                10.446918                            6.875461       0.011838       2.006763                    0.999144      27.163848      75.395414       0.647133       0.405977      -1.081174       0.032020       0.001128       0.033466       0.046330       0.003535      -0.006903       0.000779      -0.018041      -0.007194      -0.013015       0.002103       0.010912             14.528069      16.115597      -2.652338       9.163768      11.398035       1.617973      16.070574           0.000000
          122              C      15.780733      13.938693      10.931440      -0.111246      37.318134 0.45925750E+03  0.10959410E+05                                 9.788870                            7.209951      -0.103755       1.932914                    0.999440      29.929064      87.028530       0.604694       0.424463      -1.057844       0.006985      -0.016192      -0.005099       0.018357       0.000916      -0.031845      -0.020386       0.012661      -0.036585      -0.040896       0.002342       0.038553             11.988078      10.193191       0.258124       5.513783      11.549542       4.782085      14.221500          -0.000000
          123              C      16.706916      13.890852      11.972814      -0.026255      41.632239 0.43960605E+03  0.10264048E+05                                10.354788                            6.895842       0.027051       2.009255                    0.999219      27.242548      75.619749       0.646709       0.405641      -1.081617       0.003522      -0.040725      -0.024893       0.047860       0.001755       0.003441      -0.010102       0.000532       0.023382      -0.011313      -0.002505       0.013818             14.248453       9.770952      -1.972620       3.259495      18.972547       7.408258      14.001859           0.000000
          124              C       0.336090      12.779501      12.182173      -0.138624      38.537093 0.46384003E+03  0.11094782E+05                                10.024502                            7.232653       0.021859       1.974716                    0.999520      30.052520      87.451754       0.605476       0.422920      -1.058949      -0.008234       0.013333      -0.004902       0.016419       0.007198      -0.003776      -0.021821       0.044602       0.024662      -0.037379       0.012183       0.025196             12.953820       9.798566      -5.655180       0.583509      19.244266       4.613002       9.818628           0.000000
          125              C      14.675750      12.824072       8.977329       0.631281      23.821522 0.25677540E+03  0.53469949E+04                                 7.781591                            5.729421      -0.139494       2.015845                    0.999448      22.088835      61.810219       0.613551       0.479401      -1.016847      -0.039928       0.000629      -0.048892       0.063128       0.014630      -0.103383      -0.011107       0.041955       0.003334      -0.093105      -0.023911       0.117016              9.943915      11.173157      -0.804698       6.534717       6.966705       0.411786      11.691883           0.000001
          126              C      16.803114      15.088764      12.876994       0.630359      23.056014 0.25313071E+03  0.52503169E+04                                 7.606714                            5.689357      -0.092483       2.035102                    0.999479      21.943790      61.207850       0.615818       0.479527      -1.017163      -0.001144       0.050075       0.039408       0.063733       0.022776      -0.062758      -0.045231       0.145939      -0.047087      -0.093115      -0.027670       0.120785              9.560936       5.454604      -0.201301       1.420149      13.211690       5.105116      10.016515           0.000000
          127              C       1.164010      10.614966      11.399787      -0.100225      89.263631 0.47676536E+03  0.11389383E+05                                16.347075                            7.255579       0.391827       2.073385                    0.999755      29.903534      84.678294       0.619213       0.414067      -1.073276      -0.084069       0.089481      -0.002742       0.122809       0.063660       0.006749       0.026686       0.025948       0.158453      -0.093266       0.023246       0.070020             28.259813      36.615181     -28.799181       0.864716      39.042949      -0.809033       9.121309           0.000000
          128              C       8.346144      14.139865      11.295108       0.143026      48.546559 0.39318391E+03  0.89871572E+04                                11.582104                            6.679749      -0.300168       1.923895                    0.998568      26.044512      73.101262       0.629685       0.425555      -1.061651      -0.018496       0.019254      -0.002486       0.026814      -0.018867      -0.010957      -0.002792      -0.013286      -0.020672      -0.023437      -0.000594       0.024031             17.833406      20.016109     -12.709769      -3.323068      23.016277      -1.218245      10.467833           0.000001
          129              C       9.319996      14.115084      10.241754      -0.136497      38.265262 0.45515720E+03  0.10840765E+05                                10.009474                            7.181362       0.011940       1.973259                    0.999483      29.922690      87.019083       0.605235       0.424897      -1.057229      -0.000056      -0.008941       0.001388       0.009049       0.016311       0.029714      -0.008924      -0.014228      -0.001901      -0.040461       0.013042       0.027419             13.029623      16.240271      -6.096052      -6.500759      11.901661       1.273753      10.946937           0.000001
          130              C      10.140344      13.003561      10.079173      -0.026367      42.141386 0.43664964E+03  0.10179906E+05                                10.446918                            6.875461       0.011838       2.006763                    0.999144      27.163847      75.395410       0.647133       0.405977      -1.081174      -0.032020      -0.001128       0.033466       0.046330       0.003535       0.006903      -0.000779      -0.018041      -0.007194      -0.013015       0.002103       0.010912             14.528068      16.115596      -2.652338      -9.163767      11.398035      -1.617973      16.070573           0.000000
          131              C      10.032617      11.874657      10.931440      -0.111246      37.318135 0.45925749E+03  0.10959410E+05                                 9.788871                            7.209952      -0.103755       1.932914                    0.999440      29.929064      87.028533       0.604694       0.424463      -1.057844      -0.006985       0.016192      -0.005099       0.018357       0.000917       0.031845       0.020386       0.012661      -0.036585      -0.040896       0.002342       0.038553             11.988078      10.193191       0.258124      -5.513784      11.549543      -4.782086      14.221501           0.000000
          132              C       9.106434      11.922498      11.972814      -0.026255      41.632240 0.43960607E+03  0.10264049E+05                                10.354788                            6.895842       0.027051       2.009255                    0.999219      27.242549      75.619750       0.646709       0.405641      -1.081617      -0.003522       0.040725      -0.024893       0.047860       0.001755      -0.003441       0.010102       0.000532       0.023382      -0.011313      -0.002505       0.013818             14.248453       9.770952      -1.972620      -3.259495      18.972547      -7.408258      14.001859          -0.000000
          133              C       8.268360      13.033849      12.182173      -0.138624      38.537092 0.46384001E+03  0.11094781E+05                                10.024501                            7.232653       0.021859       1.974716                    0.999520      30.052520      87.451752       0.605476       0.422920      -1.058949       0.008234      -0.013333      -0.004902       0.016419       0.007198       0.003776       0.021821       0.044602       0.024662      -0.037379       0.012183       0.025196             12.953819       9.798565      -5.655180      -0.583509      19.244264      -4.613002       9.818627           0.000000
          134              C      11.137600      12.989278       8.977329       0.631281      23.821521 0.25677540E+03  0.53469948E+04                                 7.781591                            5.729421      -0.139494       2.015845                    0.999448      22.088835      61.810219       0.613551       0.479401      -1.016847       0.039928      -0.000629      -0.048892       0.063128       0.014630       0.103383       0.011107       0.041955       0.003334      -0.093105      -0.023911       0.117016              9.943915      11.173157      -0.804698      -6.534717       6.966705      -0.411786      11.691883           0.000001
          135              C       9.010236      10.724586      12.876994       0.630359      23.056014 0.25313071E+03  0.52503168E+04                                 7.606714                            5.689357      -0.092483       2.035102                    0.999479      21.943790      61.207849       0.615818       0.479527      -1.017163       0.001144      -0.050075       0.039408       0.063733       0.022776       0.062758       0.045231       0.145939      -0.047087      -0.093115      -0.027670       0.120785              9.560936       5.454604      -0.201301      -1.420149      13.211689      -5.105116      10.016514           0.000000
          136              C       7.440440      15.198384      11.399787      -0.100225      89.263632 0.47676537E+03  0.11389383E+05                                16.347075                            7.255579       0.391827       2.073385                    0.999755      29.903534      84.678294       0.619213       0.414067      -1.073276       0.084069      -0.089481      -0.002742       0.122809       0.063660      -0.006749      -0.026686       0.025948       0.158453      -0.093266       0.023246       0.070020             28.259813      36.615181     -28.799181      -0.864715      39.042949       0.809033       9.121309           0.000000
          137              C       5.535415      16.950594      11.295108       0.142994      48.549793 0.39321094E+03  0.89879322E+04                                11.582653                            6.680002      -0.300232       1.923861                    0.998568      26.045348      73.104323       0.629670       0.425558      -1.061649       0.019247      -0.018491      -0.002487       0.026806      -0.018872      -0.002795      -0.010958       0.013283      -0.020676      -0.023442      -0.000593       0.024035             17.834535      23.017827     -12.710830      -1.218271      20.017480      -3.323224      10.468300           0.000001
          138              C       5.510634       0.715546      10.241754      -0.136500      38.265638 0.45516481E+03  0.10841006E+05                                10.009556                            7.181443       0.011890       1.973240                    0.999483      29.923023      87.020649       0.605228       0.424899      -1.057227      -0.008944      -0.000054       0.001388       0.009052       0.016317      -0.008926       0.029716       0.014226      -0.001888      -0.040466       0.013043       0.027424             13.029691      11.901719      -6.096000       1.273685      16.240300      -6.500782      10.947054           0.000001
          139              C       4.399111       1.535894      10.079173      -0.026365      42.141193 0.43664798E+03  0.10179859E+05                                10.446888                            6.875449       0.011844       2.006766                    0.999144      27.163792      75.395248       0.647133       0.405978      -1.081173      -0.001127      -0.032020       0.033466       0.046331       0.003536      -0.000778       0.006904       0.018040      -0.007192      -0.013015       0.002103       0.010912             14.528013      11.397989      -2.652313      -1.617976      16.115528      -9.163731      16.070523           0.000000
          140              C       3.270207       1.428167      10.931440      -0.111245      37.318034 0.45925632E+03  0.10959374E+05                                 9.788852                            7.209941      -0.103750       1.932916                    0.999440      29.929018      87.028341       0.604694       0.424463      -1.057844       0.016193      -0.006986      -0.005099       0.018358       0.000916       0.020386       0.031845      -0.012661      -0.036586      -0.040896       0.002343       0.038553             11.988054      11.549523       0.258117      -4.782071      10.193172      -5.513770      14.221467           0.000000
          141              C       3.318048       0.501984      11.972814      -0.026253      41.632046 0.43960433E+03  0.10263999E+05                                10.354758                            6.895831       0.027057       2.009258                    0.999219      27.242491      75.619585       0.646709       0.405642      -1.081617       0.040726      -0.003522      -0.024894       0.047861       0.001756       0.010102      -0.003439      -0.000532       0.023382      -0.011313      -0.002504       0.013818             14.248398      18.972463      -1.972600      -7.408229       9.770915      -3.259488      14.001817          -0.000000
          142              C       4.429399      16.872810      12.182173      -0.138627      38.537480 0.46384803E+03  0.11095036E+05                                10.024587                            7.232738       0.021808       1.974697                    0.999520      30.052868      87.453403       0.605469       0.422923      -1.058946      -0.013335       0.008237      -0.004903       0.016423       0.007204       0.021821       0.003776      -0.044608       0.024676      -0.037383       0.012183       0.025201             12.953891      19.244279      -5.655131      -4.613029       9.798631      -0.583570       9.818761           0.000000
          143              C       4.384828       2.533150       8.977329       0.631281      23.821495 0.25677518E+03  0.53469885E+04                                 7.781582                            5.729417      -0.139491       2.015846                    0.999448      22.088818      61.810140       0.613551       0.479401      -1.016847      -0.000628       0.039928      -0.048892       0.063128       0.014630       0.011107       0.103383      -0.041955       0.003333      -0.093105      -0.023911       0.117016              9.943900       6.966696      -0.804695      -0.411786      11.173138      -6.534705      11.691865           0.000001
          144              C       2.120136       0.405786      12.876994       0.630359      23.055988 0.25313050E+03  0.52503109E+04                                 7.606706                            5.689353      -0.092480       2.035103                    0.999479      21.943775      61.207782       0.615819       0.479527      -1.017163      -0.050075       0.001144       0.039408       0.063733       0.022775       0.045231       0.062758      -0.145939      -0.047087      -0.093115      -0.027670       0.120785              9.560922      13.211669      -0.201300      -5.105106       5.454597      -1.420147      10.016499           0.000000
          145              C       6.593934      16.044890      11.399787      -0.099969      89.236618 0.47662357E+03  0.11385054E+05                                16.343550                            7.254214       0.392269       2.073570                    0.999755      29.899443      84.660882       0.619313       0.414034      -1.073306      -0.089473       0.084060      -0.002741       0.122797       0.063646      -0.026681      -0.006754      -0.025934       0.158423      -0.093245       0.023235       0.070010             28.253344      39.033913     -28.792257       0.808857      36.606681      -0.864515       9.119438           0.000000
          146              C       3.069035       8.862756      11.295108       0.142994      48.549788 0.39321091E+03  0.89879312E+04                                11.582651                            6.680001      -0.300232       1.923861                    0.998568      26.045347      73.104316       0.629670       0.425558      -1.061649      -0.019247       0.018491      -0.002487       0.026806      -0.018872       0.002795       0.010958       0.013283      -0.020676      -0.023442      -0.000593       0.024035             17.834533      23.017824     -12.710828       1.218271      20.017477       3.323223      10.468299           0.000001
          147              C       3.093816       7.888904      10.241754      -0.136500      38.265635 0.45516478E+03  0.10841005E+05                                10.009555                            7.181442       0.011890       1.973240                    0.999483      29.923023      87.020645       0.605228       0.424899      -1.057227       0.008944       0.000054       0.001388       0.009052       0.016317       0.008926      -0.029716       0.014226      -0.001888      -0.040466       0.013043       0.027424             13.029689      11.901718      -6.095999      -1.273684      16.240298       6.500780      10.947052           0.000001
          148              C       4.205339       7.068556      10.079173      -0.026365      42.141190 0.43664795E+03  0.10179858E+05                                10.446887                            6.875449       0.011844       2.006766                    0.999144      27.163791      75.395243       0.647133       0.405977      -1.081173       0.001127       0.032020       0.033466       0.046331       0.003536       0.000778      -0.006904       0.018040      -0.007192      -0.013015       0.002103       0.010912             14.528012      11.397989      -2.652313       1.617977      16.115526       9.163729      16.070521           0.000000
          149              C       5.334243       7.176283      10.931440      -0.111245      37.318031 0.45925628E+03  0.10959373E+05                                 9.788851                            7.209940      -0.103750       1.932916                    0.999440      29.929017      87.028337       0.604694       0.424463      -1.057844      -0.016193       0.006986      -0.005099       0.018358       0.000916      -0.020386      -0.031845      -0.012661      -0.036586      -0.040896       0.002343       0.038553             11.988053      11.549523       0.258117       4.782071      10.193172       5.513769      14.221466           0.000000
          150              C       5.286402       8.102466      11.972814      -0.026253      41.632046 0.43960433E+03  0.10263999E+05                                10.354758                            6.895830       0.027057       2.009258                    0.999219      27.242491      75.619584       0.646709       0.405642      -1.081617      -0.040726       0.003522      -0.024894       0.047861       0.001756      -0.010102       0.003439      -0.000532       0.023382      -0.011313      -0.002504       0.013818             14.248398      18.972462      -1.972600       7.408229       9.770915       3.259488      14.001817          -0.000000
          151              C       4.175051       8.940540      12.182173      -0.138627      38.537478 0.46384800E+03  0.11095035E+05                                10.024587                            7.232738       0.021808       1.974697                    0.999520      30.052867      87.453399       0.605469       0.422923      -1.058946       0.013335      -0.008237      -0.004903       0.016423       0.007204      -0.021821      -0.003777      -0.044608       0.024676      -0.037383       0.012182       0.025201             12.953891      19.244279      -5.655131       4.613029       9.798631       0.583570       9.818761           0.000000
          152              C       4.219622       6.071300       8.977329       0.631281      23.821494 0.25677518E+03  0.53469886E+04                                 7.781582                            5.729417      -0.139491       2.015846                    0.999448      22.088818      61.810140       0.613551       0.479401      -1.016847       0.000628      -0.039928      -0.048892       0.063128       0.014630      -0.011107      -0.103383      -0.041955       0.003333      -0.093105      -0.023911       0.117016              9.943899       6.966696      -0.804695       0.411787      11.173138       6.534705      11.691865           0.000001
          153              C       6.484314       8.198664      12.876994       0.630359      23.055987 0.25313049E+03  0.52503109E+04                                 7.606706                            5.689353      -0.092480       2.035103                    0.999479      21.943775      61.207782       0.615819       0.479527      -1.017163       0.050075      -0.001144       0.039408       0.063733       0.022776      -0.045231      -0.062758      -0.145939      -0.047087      -0.093115      -0.027670       0.120785              9.560922      13.211669      -0.201300       5.105106       5.454597       1.420147      10.016499           0.000000
          154              C       2.010516       9.768460      11.399787      -0.099969      89.236621 0.47662359E+03  0.11385054E+05                                16.343551                            7.254214       0.392269       2.073570                    0.999755      29.899444      84.660885       0.619313       0.414034      -1.073306       0.089473      -0.084060      -0.002741       0.122797       0.063646       0.026681       0.006754      -0.025934       0.158423      -0.093245       0.023235       0.070010             28.253345      39.033913     -28.792258      -0.808857      36.606682       0.864515       9.119439           0.000000
          155              C       8.862756       5.535415      25.556608       0.142994      48.549791 0.39321093E+03  0.89879320E+04                                11.582652                            6.680001      -0.300232       1.923861                    0.998568      26.045348      73.104320       0.629670       0.425558      -1.061649       0.018491       0.019247      -0.002487       0.026806       0.018872       0.010958      -0.002795      -0.013283      -0.020676      -0.023442      -0.000593       0.024035             17.834534      20.017478      12.710829       3.323223      23.017825      -1.218271      10.468299           0.000001
          156              C       7.888904       5.510634      24.503254      -0.136500      38.265638 0.45516481E+03  0.10841006E+05                                10.009556                            7.181443       0.011890       1.973240                    0.999483      29.923023      87.020648       0.605228       0.424899      -1.057227       0.000054      -0.008944       0.001388       0.009052      -0.016317      -0.029716      -0.008926      -0.014226      -0.001888      -0.040466       0.013043       0.027424             13.029691      16.240300       6.096000       6.500782      11.901719       1.273685      10.947054           0.000001
          157              C       7.068556       4.399111      24.340673      -0.026365      42.141190 0.43664795E+03  0.10179858E+05                                10.446887                            6.875449       0.011844       2.006766                    0.999144      27.163791      75.395244       0.647133       0.405978      -1.081173       0.032020      -0.001127       0.033466       0.046331      -0.003536      -0.006904      -0.000778      -0.018040      -0.007192      -0.013015       0.002103       0.010912             14.528012      16.115527       2.652313       9.163730      11.397989      -1.617976      16.070521           0.000000
          158              C       7.176283       3.270207      25.192940      -0.111245      37.318031 0.45925629E+03  0.10959373E+05                                 9.788850                            7.209940      -0.103750       1.932916                    0.999440      29.929017      87.028333       0.604695       0.424463      -1.057844       0.006986       0.016193      -0.005099       0.018358      -0.000916      -0.031845       0.020386       0.012661      -0.036586      -0.040896       0.002343       0.038553             11.988053      10.193171      -0.258117       5.513769      11.549522      -4.782070      14.221465           0.000000
          159              C       8.102466       3.318048      26.234314      -0.026253      41.632044 0.43960432E+03  0.10263999E+05                                10.354757                            6.895830       0.027057       2.009258                    0.999219      27.242491      75.619581       0.646709       0.405642      -1.081617       0.003522       0.040726      -0.024894       0.047861      -0.001756       0.003439       0.010102       0.000532       0.023382      -0.011313      -0.002504       0.013818             14.248397       9.770914       1.972600       3.259488      18.972460      -7.408228      14.001816           0.000000
          160              C       8.940540       4.429399      26.443673      -0.138627      38.537478 0.46384802E+03  0.11095036E+05                                10.024587                            7.232738       0.021808       1.974697                    0.999520      30.052868      87.453402       0.605469       0.422923      -1.058946      -0.008237      -0.013335      -0.004903       0.016423      -0.007204      -0.003776       0.021821       0.044608       0.024676      -0.037383       0.012183       0.025201             12.953890       9.798631       5.655131       0.583570      19.244278      -4.613029       9.818761           0.000000
          161              C       6.071300       4.384828      23.238829       0.631281      23.821494 0.25677518E+03  0.53469885E+04                                 7.781582                            5.729417      -0.139491       2.015846                    0.999448      22.088818      61.810140       0.613551       0.479401      -1.016847      -0.039928      -0.000628      -0.048892       0.063128      -0.014630      -0.103383       0.011107       0.041955       0.003333      -0.093105      -0.023911       0.117016              9.943899      11.173138       0.804695       6.534705       6.966696      -0.411786      11.691864           0.000001
          162              C       8.198664       2.120136      27.138494       0.630359      23.055988 0.25313050E+03  0.52503110E+04                                 7.606706                            5.689353      -0.092480       2.035103                    0.999479      21.943775      61.207780       0.615819       0.479526      -1.017163      -0.001144      -0.050075       0.039408       0.063733      -0.022776      -0.062758       0.045231       0.145939      -0.047087      -0.093115      -0.027670       0.120785              9.560921       5.454597       0.201300       1.420147      13.211668      -5.105105      10.016498           0.000000
          163              C       9.768460       6.593934      25.661287      -0.099969      89.236612 0.47662354E+03  0.11385053E+05                                16.343550                            7.254214       0.392270       2.073570                    0.999755      29.899442      84.660878       0.619313       0.414034      -1.073306      -0.084060      -0.089473      -0.002741       0.122797      -0.063646       0.006754      -0.026681       0.025934       0.158423      -0.093245       0.023235       0.070010             28.253342      36.606679      28.792256       0.864515      39.033911       0.808857       9.119438           0.000000
          164              C      16.950594       3.069035      25.556608       0.142994      48.549789 0.39321091E+03  0.89879315E+04                                11.582652                            6.680001      -0.300232       1.923861                    0.998568      26.045347      73.104319       0.629670       0.425558      -1.061649      -0.018491      -0.019247      -0.002487       0.026806       0.018872      -0.010958       0.002795      -0.013283      -0.020676      -0.023442      -0.000593       0.024035             17.834534      20.017478      12.710829      -3.323223      23.017825       1.218271      10.468300           0.000001
          165              C       0.715546       3.093816      24.503254      -0.136500      38.265637 0.45516480E+03  0.10841005E+05                                10.009555                            7.181443       0.011890       1.973240                    0.999483      29.923023      87.020647       0.605228       0.424899      -1.057227      -0.000054       0.008944       0.001388       0.009052      -0.016317       0.029716       0.008926      -0.014226      -0.001888      -0.040466       0.013043       0.027424             13.029690      16.240299       6.096000      -6.500781      11.901718      -1.273685      10.947053           0.000001
          166              C       1.535894       4.205339      24.340673      -0.026365      42.141191 0.43664796E+03  0.10179858E+05                                10.446887                            6.875449       0.011844       2.006766                    0.999144      27.163791      75.395245       0.647133       0.405978      -1.081173      -0.032020       0.001127       0.033466       0.046331      -0.003536       0.006904       0.000778      -0.018040      -0.007192      -0.013015       0.002103       0.010912             14.528013      16.115527       2.652313      -9.163730      11.397989       1.617976      16.070522           0.000000
          167              C       1.428167       5.334243      25.192940      -0.111245      37.318032 0.45925629E+03  0.10959373E+05                                 9.788851                            7.209940      -0.103750       1.932916                    0.999440      29.929017      87.028335       0.604694       0.424463      -1.057844      -0.006986      -0.016193      -0.005099       0.018358      -0.000916       0.031845      -0.020386       0.012661      -0.036586      -0.040896       0.002343       0.038553             11.988053      10.193172      -0.258117      -5.513769      11.549522       4.782071      14.221466           0.000000
          168              C       0.501984       5.286402      26.234314      -0.026253      41.632045 0.43960433E+03  0.10263999E+05                                10.354758                            6.895830       0.027057       2.009258                    0.999219      27.242491      75.619583       0.646709       0.405642      -1.081617      -0.003522      -0.040726      -0.024894       0.047861      -0.001756      -0.003439      -0.010102       0.000532       0.023382      -0.011313      -0.002504       0.013818             14.248398       9.770915       1.972600      -3.259488      18.972461       7.408229      14.001817          -0.000000
          169              C      16.872810       4.175051      26.443673      -0.138627      38.537478 0.46384801E+03  0.11095036E+05                                10.024587                            7.232738       0.021808       1.974697                    0.999520      30.052868      87.453402       0.605469       0.422923      -1.058946       0.008237       0.013335      -0.004903       0.016423      -0.007204       0.003776      -0.021821       0.044608       0.024676      -0.037383       0.012183       0.025201             12.953890       9.798631       5.655131      -0.583570      19.244277       4.613029       9.818761           0.000000
          170              C       2.533150       4.219622      23.238829       0.631281      23.821494 0.25677518E+03  0.53469885E+04                                 7.781583                            5.729417      -0.139491       2.015846                    0.999448      22.088818      61.810141       0.613551       0.479401      -1.016847       0.039928       0.000628      -0.048892       0.063128      -0.014630       0.103383      -0.011107       0.041955       0.003333      -0.093105      -0.023911       0.117016              9.943900      11.173138       0.804695      -6.534705       6.966696       0.411786      11.691865           0.000001
          171              C       0.405786       6.484314      27.138494       0.630359      23.055989 0.25313052E+03  0.52503115E+04                                 7.606706                            5.689353      -0.092481       2.035103                    0.999479      21.943776      61.207782       0.615819       0.479526      -1.017163       0.001144       0.050075       0.039408       0.063733      -0.022776       0.062758      -0.045231       0.145939      -0.047087      -0.093115      -0.027670       0.120785              9.560921       5.454597       0.201300      -1.420147      13.211668       5.105105      10.016498           0.000000
          172              C      16.044890       2.010516      25.661287      -0.099969      89.236610 0.47662354E+03  0.11385053E+05                                16.343549                            7.254214       0.392270       2.073570                    0.999755      29.899442      84.660877       0.619313       0.414034      -1.073306       0.084061       0.089473      -0.002741       0.122797      -0.063646      -0.006754       0.026681       0.025934       0.158423      -0.093245       0.023235       0.070010             28.253342      36.606678      28.792255      -0.864515      39.033910      -0.808857       9.119438           0.000000
          173              C       3.069035      16.950594       2.966392       0.142994      48.549790 0.39321091E+03  0.89879314E+04                                11.582652                            6.680001      -0.300232       1.923861                    0.998568      26.045347      73.104319       0.629670       0.425558      -1.061649      -0.019247      -0.018491       0.002487       0.026806       0.018872      -0.002795       0.010958       0.013283      -0.020676      -0.023442      -0.000593       0.024035             17.834535      23.017826      12.710829      -1.218271      20.017479       3.323224      10.468300           0.000001
          174              C       3.093816       0.715546       4.019746      -0.136500      38.265636 0.45516479E+03  0.10841005E+05                                10.009555                            7.181442       0.011890       1.973240                    0.999483      29.923023      87.020647       0.605228       0.424899      -1.057227       0.008944      -0.000054      -0.001388       0.009052      -0.016317      -0.008926      -0.029716       0.014226      -0.001888      -0.040466       0.013043       0.027424             13.029690      11.901718       6.095999       1.273685      16.240299       6.500781      10.947053           0.000001
          175              C       4.205339       1.535894       4.182327      -0.026365      42.141191 0.43664796E+03  0.10179858E+05                                10.446887                            6.875449       0.011844       2.006766                    0.999144      27.163791      75.395245       0.647133       0.405978      -1.081173       0.001127      -0.032020      -0.033466       0.046331      -0.003536      -0.000778      -0.006904       0.018040      -0.007192      -0.013015       0.002103       0.010912             14.528013      11.397989       2.652314      -1.617976      16.115528       9.163730      16.070522           0.000000
          176              C       5.334243       1.428167       3.330060      -0.111245      37.318032 0.45925629E+03  0.10959373E+05                                 9.788851                            7.209940      -0.103750       1.932916                    0.999440      29.929017      87.028337       0.604694       0.424463      -1.057844      -0.016193      -0.006986       0.005099       0.018358      -0.000916       0.020386      -0.031845      -0.012661      -0.036586      -0.040896       0.002343       0.038553             11.988054      11.549523      -0.258117      -4.782071      10.193172       5.513769      14.221467           0.000000
          177              C       5.286402       0.501984       2.288686      -0.026253      41.632045 0.43960433E+03  0.10263999E+05                                10.354758                            6.895830       0.027057       2.009258                    0.999219      27.242491      75.619583       0.646709       0.405642      -1.081617      -0.040726      -0.003522       0.024894       0.047861      -0.001756       0.010102       0.003439      -0.000532       0.023382      -0.011313      -0.002504       0.013818             14.248398      18.972462       1.972600      -7.408229       9.770915       3.259488      14.001817          -0.000000
          178              C       4.175051      16.872810       2.079327      -0.138627      38.537478 0.46384801E+03  0.11095036E+05                                10.024587                            7.232738       0.021808       1.974697                    0.999520      30.052867      87.453400       0.605469       0.422923      -1.058946       0.013335       0.008237       0.004903       0.016423      -0.007204       0.021821      -0.003776      -0.044608       0.024676      -0.037383       0.012183       0.025201             12.953890      19.244279       5.655131      -4.613029       9.798631       0.583570       9.818761           0.000000
          179              C       4.219622       2.533150       5.284171       0.631281      23.821494 0.25677518E+03  0.53469885E+04                                 7.781582                            5.729417      -0.139491       2.015846                    0.999448      22.088818      61.810139       0.613551       0.479401      -1.016847       0.000628       0.039928       0.048892       0.063128      -0.014630       0.011107      -0.103383      -0.041955       0.003333      -0.093105      -0.023911       0.117016              9.943899       6.966696       0.804695      -0.411786      11.173137       6.534705      11.691865           0.000001
          180              C       6.484314       0.405786       1.384506       0.630359      23.055989 0.25313052E+03  0.52503115E+04                                 7.606706                            5.689353      -0.092481       2.035103                    0.999479      21.943776      61.207783       0.615819       0.479526      -1.017163       0.050075       0.001144      -0.039408       0.063733      -0.022776       0.045231      -0.062758      -0.145939      -0.047087      -0.093115      -0.027670       0.120785              9.560922      13.211669       0.201300      -5.105106       5.454597       1.420147      10.016499           0.000000
          181              C       2.010516      16.044890       2.861713      -0.099969      89.236616 0.47662355E+03  0.11385053E+05                                16.343550                            7.254214       0.392270       2.073570                    0.999755      29.899442      84.660880       0.619313       0.414034      -1.073306       0.089473       0.084060       0.002741       0.122797      -0.063646      -0.026681       0.006754      -0.025934       0.158423      -0.093245       0.023235       0.070010             28.253344      39.033913      28.792257       0.808857      36.606681       0.864515       9.119438           0.000000
          182              C       5.535415       8.862756       2.966392       0.142994      48.549789 0.39321091E+03  0.89879314E+04                                11.582652                            6.680001      -0.300232       1.923861                    0.998568      26.045347      73.104318       0.629670       0.425558      -1.061649       0.019247       0.018491       0.002487       0.026806       0.018872       0.002795      -0.010958       0.013283      -0.020676      -0.023442      -0.000593       0.024035             17.834534      23.017825      12.710829       1.218271      20.017478      -3.323223      10.468299           0.000001
          183              C       5.510634       7.888904       4.019746      -0.136500      38.265635 0.45516478E+03  0.10841005E+05                                10.009555                            7.181442       0.011890       1.973240                    0.999483      29.923022      87.020644       0.605228       0.424899      -1.057227      -0.008944       0.000055      -0.001388       0.009052      -0.016317       0.008926       0.029716       0.014226      -0.001888      -0.040466       0.013043       0.027424             13.029690      11.901718       6.096000      -1.273685      16.240299      -6.500781      10.947053           0.000001
          184              C       4.399111       7.068556       4.182327      -0.026365      42.141191 0.43664796E+03  0.10179858E+05                                10.446887                            6.875449       0.011844       2.006766                    0.999144      27.163791      75.395244       0.647133       0.405978      -1.081173      -0.001127       0.032020      -0.033466       0.046331      -0.003536       0.000778       0.006904       0.018040      -0.007192      -0.013015       0.002103       0.010912             14.528013      11.397989       2.652313       1.617976      16.115527      -9.163730      16.070522           0.000000
          185              C       3.270207       7.176283       3.330060      -0.111245      37.318033 0.45925631E+03  0.10959374E+05                                 9.788851                            7.209940      -0.103750       1.932916                    0.999440      29.929018      87.028339       0.604694       0.424463      -1.057844       0.016193       0.006986       0.005099       0.018358      -0.000916      -0.020386       0.031845      -0.012661      -0.036586      -0.040896       0.002343       0.038553             11.988053      11.549523      -0.258117       4.782071      10.193172      -5.513769      14.221466           0.000000
          186              C       3.318048       8.102466       2.288686      -0.026253      41.632047 0.43960435E+03  0.10264000E+05                                10.354758                            6.895830       0.027057       2.009258                    0.999219      27.242492      75.619586       0.646709       0.405642      -1.081617       0.040726       0.003522       0.024894       0.047861      -0.001756      -0.010102      -0.003439      -0.000532       0.023382      -0.011313      -0.002504       0.013818             14.248398      18.972462       1.972600       7.408229       9.770915      -3.259488      14.001817          -0.000000
          187              C       4.429399       8.940540       2.079327      -0.138627      38.537478 0.46384800E+03  0.11095035E+05                                10.024587                            7.232738       0.021808       1.974697                    0.999520      30.052867      87.453400       0.605469       0.422923      -1.058946      -0.013335      -0.008237       0.004903       0.016423      -0.007204      -0.021821       0.003776      -0.044608       0.024676      -0.037383       0.012183       0.025201             12.953890      19.244279       5.655131       4.613029       9.798631      -0.583570       9.818761           0.000000
          188              C       4.384828       6.071300       5.284171       0.631281      23.821495 0.25677518E+03  0.53469886E+04                                 7.781582                            5.729417      -0.139491       2.015846                    0.999448      22.088818      61.810138       0.613551       0.479401      -1.016847      -0.000628      -0.039928       0.048892       0.063128      -0.014630      -0.011107       0.103383      -0.041955       0.003333      -0.093105      -0.023911       0.117016              9.943899       6.966696       0.804695       0.411786      11.173137      -6.534704      11.691864           0.000001
          189              C       2.120136       8.198664       1.384506       0.630359      23.055989 0.25313052E+03  0.52503114E+04                                 7.606706                            5.689353      -0.092481       2.035103                    0.999479      21.943776      61.207783       0.615819       0.479526      -1.017163      -0.050075      -0.001144      -0.039408       0.063733      -0.022776      -0.045231       0.062758      -0.145939      -0.047087      -0.093115      -0.027670       0.120785              9.560921      13.211668       0.201300       5.105105       5.454597      -1.420147      10.016499           0.000000
          190              C       6.593934       9.768460       2.861713      -0.099969      89.236611 0.47662353E+03  0.11385052E+05                                16.343550                            7.254214       0.392270       2.073570                    0.999755      29.899441      84.660877       0.619313       0.414034      -1.073306      -0.089473      -0.084060       0.002741       0.122797      -0.063646       0.026681      -0.006754      -0.025934       0.158423      -0.093245       0.023235       0.070010             28.253343      39.033912      28.792257      -0.808857      36.606680      -0.864515       9.119438           0.000000
          191              C      16.950594       5.535415      17.227892       0.142994      48.549791 0.39321094E+03  0.89879321E+04                                11.582652                            6.680001      -0.300232       1.923861                    0.998568      26.045348      73.104321       0.629670       0.425558      -1.061649      -0.018491       0.019247       0.002487       0.026806      -0.018872       0.010958       0.002795      -0.013283      -0.020676      -0.023442      -0.000593       0.024035             17.834534      20.017478     -12.710829       3.323223      23.017825       1.218271      10.468299           0.000001
          192              C       0.715546       5.510634      18.281246      -0.136500      38.265636 0.45516479E+03  0.10841005E+05                                10.009555                            7.181442       0.011890       1.973240                    0.999483      29.923023      87.020644       0.605228       0.424899      -1.057227      -0.000054      -0.008944      -0.001388       0.009052       0.016317      -0.029716       0.008926      -0.014226      -0.001888      -0.040466       0.013043       0.027424             13.029689      16.240298      -6.095999       6.500780      11.901717      -1.273685      10.947052           0.000001
          193              C       1.535894       4.399111      18.443827      -0.026365      42.141190 0.43664798E+03  0.10179858E+05                                10.446887                            6.875449       0.011844       2.006766                    0.999144      27.163792      75.395247       0.647133       0.405977      -1.081173      -0.032020      -0.001127      -0.033466       0.046331       0.003536      -0.006904       0.000778      -0.018040      -0.007192      -0.013015       0.002103       0.010912             14.528012      16.115527      -2.652314       9.163729      11.397988       1.617976      16.070520           0.000000
          194              C       1.428167       3.270207      17.591560      -0.111245      37.318033 0.45925631E+03  0.10959374E+05                                 9.788851                            7.209940      -0.103750       1.932916                    0.999440      29.929018      87.028338       0.604694       0.424463      -1.057844      -0.006986       0.016193       0.005099       0.018358       0.000916      -0.031845      -0.020386       0.012661      -0.036586      -0.040896       0.002343       0.038553             11.988054      10.193172       0.258118       5.513770      11.549522       4.782071      14.221467           0.000000
          195              C       0.501984       3.318048      16.550186      -0.026253      41.632045 0.43960433E+03  0.10263999E+05                                10.354758                            6.895830       0.027057       2.009258                    0.999219      27.242491      75.619582       0.646709       0.405642      -1.081617      -0.003522       0.040726       0.024894       0.047861       0.001756       0.003439      -0.010102       0.000532       0.023382      -0.011313      -0.002504       0.013818             14.248397       9.770915      -1.972600       3.259488      18.972461       7.408228      14.001816          -0.000000
          196              C      16.872810       4.429399      16.340827      -0.138627      38.537478 0.46384801E+03  0.11095036E+05                                10.024587                            7.232739       0.021808       1.974697                    0.999520      30.052867      87.453402       0.605469       0.422923      -1.058946       0.008237      -0.013335       0.004903       0.016423       0.007204      -0.003776      -0.021821       0.044608       0.024676      -0.037383       0.012183       0.025201             12.953891       9.798631      -5.655131       0.583570      19.244279       4.613029       9.818761           0.000000
          197              C       2.533150       4.384828      19.545671       0.631281      23.821488 0.25677514E+03  0.53469875E+04                                 7.781581                            5.729417      -0.139491       2.015846                    0.999448      22.088818      61.810140       0.613551       0.479401      -1.016847       0.039928      -0.000628       0.048892       0.063128       0.014630      -0.103383      -0.011107       0.041955       0.003333      -0.093105      -0.023911       0.117016              9.943896      11.173134      -0.804694       6.534700       6.966696       0.411789      11.691860           0.000001
          198              C       0.405786       2.120136      15.646006       0.630359      23.055989 0.25313052E+03  0.52503114E+04                                 7.606706                            5.689353      -0.092481       2.035103                    0.999479      21.943776      61.207783       0.615819       0.479526      -1.017163       0.001144      -0.050075      -0.039408       0.063733       0.022776      -0.062758      -0.045231       0.145939      -0.047087      -0.093115      -0.027670       0.120785              9.560921       5.454597      -0.201300       1.420147      13.211668       5.105105      10.016499           0.000000
          199              C      16.044890       6.593934      17.123213      -0.099969      89.236610 0.47662355E+03  0.11385053E+05                                16.343549                            7.254213       0.392270       2.073570                    0.999755      29.899443      84.660878       0.619313       0.414034      -1.073306       0.084060      -0.089473       0.002741       0.122797       0.063646       0.006754       0.026681       0.025934       0.158423      -0.093245       0.023235       0.070010             28.253341      36.606677     -28.792254       0.864514      39.033909      -0.808856       9.119438           0.000000
          200              C       8.862756       3.069035      17.227892       0.142994      48.549788 0.39321091E+03  0.89879313E+04                                11.582652                            6.680001      -0.300232       1.923861                    0.998568      26.045347      73.104317       0.629670       0.425558      -1.061649       0.018491      -0.019247       0.002487       0.026806      -0.018872      -0.010958      -0.002795      -0.013283      -0.020676      -0.023442      -0.000593       0.024035             17.834534      20.017477     -12.710829      -3.323223      23.017824      -1.218271      10.468299           0.000001
          201              C       7.888904       3.093816      18.281246      -0.136500      38.265634 0.45516477E+03  0.10841004E+05                                10.009555                            7.181442       0.011890       1.973240                    0.999483      29.923022      87.020642       0.605228       0.424899      -1.057227       0.000054       0.008944      -0.001388       0.009052       0.016317       0.029716      -0.008926      -0.014226      -0.001888      -0.040466       0.013043       0.027424             13.029689      16.240298      -6.095999      -6.500780      11.901717       1.273685      10.947052           0.000001
          202              C       7.068556       4.205339      18.443827      -0.026365      42.141188 0.43664795E+03  0.10179858E+05                                10.446887                            6.875449       0.011844       2.006766                    0.999144      27.163791      75.395243       0.647133       0.405977      -1.081173       0.032020       0.001127      -0.033466       0.046331       0.003536       0.006904      -0.000778      -0.018040      -0.007192      -0.013015       0.002103       0.010912             14.528011      16.115527      -2.652314      -9.163729      11.397988      -1.617976      16.070519           0.000000
          203              C       7.176283       5.334243      17.591560      -0.111245      37.318033 0.45925631E+03  0.10959374E+05                                 9.788851                            7.209940      -0.103750       1.932916                    0.999440      29.929018      87.028339       0.604694       0.424463      -1.057844       0.006986      -0.016193       0.005099       0.018358       0.000916       0.031845       0.020386       0.012661      -0.036586      -0.040896       0.002343       0.038553             11.988054      10.193172       0.258117      -5.513770      11.549522      -4.782071      14.221467           0.000000
          204              C       8.102466       5.286402      16.550186      -0.026253      41.632046 0.43960433E+03  0.10263999E+05                                10.354758                            6.895830       0.027057       2.009258                    0.999219      27.242491      75.619584       0.646709       0.405642      -1.081617       0.003522      -0.040726       0.024894       0.047861       0.001756      -0.003440       0.010102       0.000532       0.023382      -0.011313      -0.002504       0.013818             14.248398       9.770915      -1.972600      -3.259488      18.972462      -7.408229      14.001817           0.000000
          205              C       8.940540       4.175051      16.340827      -0.138627      38.537479 0.46384801E+03  0.11095036E+05                                10.024587                            7.232739       0.021808       1.974697                    0.999520      30.052867      87.453403       0.605469       0.422923      -1.058946      -0.008237       0.013335       0.004903       0.016423       0.007204       0.003777       0.021821       0.044608       0.024676      -0.037383       0.012183       0.025201             12.953891       9.798632      -5.655131      -0.583570      19.244280      -4.613029       9.818762           0.000000
          206              C       6.071300       4.219622      19.545671       0.631281      23.821487 0.25677513E+03  0.53469874E+04                                 7.781581                            5.729417      -0.139491       2.015846                    0.999448      22.088818      61.810140       0.613551       0.479401      -1.016847      -0.039928       0.000628       0.048892       0.063128       0.014630       0.103383       0.011107       0.041955       0.003333      -0.093105      -0.023911       0.117016              9.943896      11.173134      -0.804694      -6.534700       6.966696      -0.411789      11.691859           0.000001
          207              C       8.198664       6.484314      15.646006       0.630359      23.055989 0.25313051E+03  0.52503114E+04                                 7.606706                            5.689353      -0.092481       2.035103                    0.999479      21.943776      61.207784       0.615819       0.479526      -1.017163      -0.001144       0.050075      -0.039408       0.063733       0.022776       0.062758       0.045231       0.145939      -0.047087      -0.093115      -0.027670       0.120785              9.560922       5.454597      -0.201300      -1.420147      13.211669      -5.105106      10.016499           0.000000
          208              C       9.768460       2.010516      17.123213      -0.099969      89.236616 0.47662357E+03  0.11385054E+05                                16.343550                            7.254214       0.392269       2.073570                    0.999755      29.899443      84.660881       0.619313       0.414034      -1.073306      -0.084060       0.089473       0.002741       0.122797       0.063646      -0.006754      -0.026681       0.025934       0.158423      -0.093245       0.023235       0.070010             28.253343      36.606679     -28.792256      -0.864514      39.033912       0.808856       9.119438           0.000000
          209              O      13.924754      14.109405      19.809223      -0.583166      31.796258 0.49026038E+03  0.11491367E+05                                 7.891846                            6.740962       0.495088       2.199443                    0.998941      27.525384      70.926432       0.751818       0.347575      -1.150795      -0.016659       0.016850      -0.022370       0.032586      -0.034128       0.054555       0.047963      -0.010479      -0.047185      -0.094040       0.042351       0.051689              9.115212       7.128728      -2.441051       1.644626      10.505089      -4.131685       9.711820          -0.000000
          210              O      11.738879      14.480601      20.173177      -0.580589      30.816638 0.46881830E+03  0.10860896E+05                                 7.692928                            6.558909       0.507357       2.206219                    0.998927      27.306465      69.831738       0.768343       0.344104      -1.154292       0.023125       0.025010      -0.008837       0.035190       0.051831      -0.044333       0.038927      -0.003062       0.016939      -0.090727       0.040901       0.049826              8.829072       6.833460       1.117951      -2.297002       9.114234      -3.940692      10.539521           0.000000
          211              O      16.156404      16.264820      16.022225      -0.575533      30.878731 0.46955559E+03  0.10882237E+05                                 7.709252                            6.575224       0.547732       2.221576                    0.999044      27.172248      69.501818       0.765437       0.345275      -1.153314      -0.035261      -0.001138       0.000946       0.035292      -0.015730       0.041890       0.045632       0.006533      -0.158695      -0.090791       0.041992       0.048799              8.876829      13.792094      -0.968727      -2.954011       5.928094       0.025492       6.910300          -0.000000
          212              O      14.931818       0.279300      14.593793      -0.582911      30.381080 0.46524583E+03  0.10756054E+05                                 7.607628                            6.529816       0.571444       2.225859                    0.999141      27.309888      69.737382       0.770877       0.343677      -1.154811      -0.013545      -0.015949       0.024601       0.032296       0.024273       0.011397      -0.005867      -0.125370       0.135633      -0.090935       0.041711       0.049224              8.651252       8.703659       0.923602      -3.722610       6.233320      -1.787793      11.016778          -0.000001
          213              O      11.888596      11.703945      19.809223      -0.583166      31.796256 0.49026033E+03  0.11491365E+05                                 7.891846                            6.740962       0.495089       2.199443                    0.998941      27.525382      70.926427       0.751818       0.347575      -1.150795       0.016659      -0.016850      -0.022370       0.032586      -0.034128      -0.054555      -0.047963      -0.010479      -0.047185      -0.094040       0.042351       0.051689              9.115212       7.128728      -2.441051      -1.644626      10.505088       4.131685       9.711820          -0.000000
          214              O      14.074471      11.332749      20.173177      -0.580589      30.816639 0.46881832E+03  0.10860897E+05                                 7.692928                            6.558909       0.507357       2.206219                    0.998927      27.306465      69.831739       0.768343       0.344104      -1.154292      -0.023125      -0.025010      -0.008837       0.035190       0.051831       0.044333      -0.038927      -0.003062       0.016939      -0.090727       0.040901       0.049826              8.829072       6.833460       1.117951       2.297002       9.114235       3.940692      10.539522           0.000000
          215              O       9.656946       9.548530      16.022225      -0.575533      30.878733 0.46955562E+03  0.10882238E+05                                 7.709253                            6.575225       0.547732       2.221576                    0.999044      27.172248      69.501820       0.765437       0.345275      -1.153314       0.035261       0.001138       0.000946       0.035292      -0.015730      -0.041890      -0.045632       0.006533      -0.158695      -0.090791       0.041992       0.048799              8.876830      13.792095      -0.968727       2.954012       5.928094      -0.025492       6.910301          -0.000000
          216              O      10.881532       8.325150      14.593793      -0.582911      30.381081 0.46524585E+03  0.10756055E+05                                 7.607628                            6.529816       0.571444       2.225859                    0.999141      27.309888      69.737383       0.770877       0.343677      -1.154811       0.013545       0.015949       0.024601       0.032296       0.024273      -0.011397       0.005867      -0.125370       0.135633      -0.090935       0.041711       0.049224              8.651252       8.703659       0.923602       3.722610       6.233320       1.787793      11.016778          -0.000001
          217              O      11.703945      13.924754       5.547724      -0.583166      31.796266 0.49026044E+03  0.11491368E+05                                 7.891847                            6.740963       0.495088       2.199443                    0.998941      27.525384      70.926433       0.751818       0.347575      -1.150795      -0.016850      -0.016659      -0.022370       0.032586       0.034128      -0.047963       0.054555       0.010479      -0.047185      -0.094040       0.042351       0.051689              9.115215      10.505091       2.441051       4.131688       7.128728       1.644629       9.711826          -0.000000
          218              O      11.332749      11.738879       5.911677      -0.580589      30.816633 0.46881828E+03  0.10860896E+05                                 7.692928                            6.558909       0.507357       2.206219                    0.998927      27.306464      69.831736       0.768343       0.344104      -1.154292      -0.025010       0.023125      -0.008837       0.035190      -0.051831      -0.038927      -0.044333       0.003062       0.016939      -0.090727       0.040901       0.049826              8.829071       9.114234      -1.117951       3.940691       6.833459      -2.297001      10.539519           0.000000
          219              O       9.548530      16.156404       1.760725      -0.575533      30.878733 0.46955562E+03  0.10882238E+05                                 7.709252                            6.575224       0.547732       2.221576                    0.999044      27.172249      69.501821       0.765437       0.345275      -1.153314       0.001138      -0.035261       0.000946       0.035292       0.015730      -0.045632       0.041890      -0.006533      -0.158695      -0.090791       0.041992       0.048799              8.876829       5.928094       0.968727      -0.025492      13.792094      -2.954012       6.910300          -0.000000
          220              O       8.325150      14.931818       0.332293      -0.582911      30.381078 0.46524581E+03  0.10756053E+05                                 7.607628                            6.529816       0.571444       2.225859                    0.999141      27.309886      69.737378       0.770877       0.343677      -1.154811       0.015949      -0.013545       0.024601       0.032296      -0.024273       0.005867       0.011397       0.125370       0.135633      -0.090935       0.041711       0.049224              8.651252       6.233320      -0.923602       1.787793       8.703659      -3.722610      11.016778          -0.000001
          221              O      14.109405      11.888596       5.547724      -0.583166      31.796265 0.49026042E+03  0.11491368E+05                                 7.891847                            6.740963       0.495088       2.199443                    0.998941      27.525384      70.926432       0.751818       0.347575      -1.150795       0.016850       0.016659      -0.022370       0.032586       0.034128       0.047963      -0.054555       0.010479      -0.047185      -0.094040       0.042351       0.051689              9.115215      10.505090       2.441051      -4.131688       7.128728      -1.644629       9.711826          -0.000000
          222              O      14.480601      14.074471       5.911677      -0.580589      30.816629 0.46881820E+03  0.10860893E+05                                 7.692927                            6.558908       0.507358       2.206220                    0.998927      27.306463      69.831730       0.768343       0.344104      -1.154292       0.025010      -0.023125      -0.008837       0.035190      -0.051831       0.038927       0.044333       0.003062       0.016939      -0.090727       0.040901       0.049826              8.829070       9.114233      -1.117950      -3.940690       6.833459       2.297001      10.539517           0.000000
          223              O      16.264820       9.656946       1.760725      -0.575533      30.878733 0.46955562E+03  0.10882238E+05                                 7.709252                            6.575224       0.547732       2.221576                    0.999044      27.172249      69.501821       0.765437       0.345275      -1.153314      -0.001138       0.035261       0.000946       0.035292       0.015730       0.045632      -0.041890      -0.006533      -0.158695      -0.090791       0.041992       0.048799              8.876829       5.928094       0.968727       0.025492      13.792094       2.954012       6.910300          -0.000000
          224              O       0.279300      10.881532       0.332293      -0.582911      30.381078 0.46524580E+03  0.10756053E+05                                 7.607627                            6.529815       0.571444       2.225859                    0.999141      27.309887      69.737379       0.770877       0.343677      -1.154811      -0.015949       0.013545       0.024601       0.032296      -0.024273      -0.005867      -0.011397       0.125370       0.135633      -0.090935       0.041711       0.049224              8.651252       6.233320      -0.923602      -1.787793       8.703658       3.722610      11.016777          -0.000001
          225              O      11.888596      14.109405      22.975276      -0.583166      31.796266 0.49026045E+03  0.11491369E+05                                 7.891847                            6.740963       0.495088       2.199443                    0.998941      27.525384      70.926434       0.751818       0.347575      -1.150795       0.016659       0.016850       0.022370       0.032586       0.034128       0.054555      -0.047963      -0.010479      -0.047185      -0.094040       0.042351       0.051689              9.115215       7.128728       2.441051       1.644629      10.505091       4.131688       9.711826          -0.000000
          226              O      14.074471      14.480601      22.611323      -0.580589      30.816632 0.46881826E+03  0.10860895E+05                                 7.692927                            6.558909       0.507357       2.206219                    0.998927      27.306464      69.831735       0.768343       0.344104      -1.154292      -0.023125       0.025010       0.008837       0.035190      -0.051831      -0.044333      -0.038927      -0.003062       0.016939      -0.090727       0.040901       0.049826              8.829070       6.833459      -1.117951      -2.297001       9.114234       3.940691      10.539517           0.000000
          227              O       9.656946      16.264820      26.762275      -0.575533      30.878733 0.46955562E+03  0.10882238E+05                                 7.709253                            6.575225       0.547732       2.221576                    0.999044      27.172248      69.501820       0.765437       0.345275      -1.153314       0.035261      -0.001138      -0.000946       0.035292       0.015730       0.041890      -0.045632       0.006533      -0.158695      -0.090791       0.041992       0.048799              8.876830      13.792095       0.968727      -2.954012       5.928094      -0.025492       6.910301          -0.000000
          228              O      10.881532       0.279300      28.190707      -0.582911      30.381076 0.46524576E+03  0.10756052E+05                                 7.607627                            6.529815       0.571444       2.225859                    0.999141      27.309886      69.737376       0.770877       0.343677      -1.154811       0.013545      -0.015949      -0.024601       0.032296      -0.024273       0.011397       0.005867      -0.125370       0.135633      -0.090935       0.041711       0.049224              8.651251       8.703658      -0.923602      -3.722609       6.233320       1.787793      11.016777          -0.000001
          229              O      13.924754      11.703945      22.975276      -0.583166      31.796270 0.49026052E+03  0.11491371E+05                                 7.891848                            6.740964       0.495088       2.199443                    0.998941      27.525385      70.926439       0.751818       0.347575      -1.150795      -0.016659      -0.016850       0.022370       0.032586       0.034128      -0.054555       0.047963      -0.010479      -0.047185      -0.094040       0.042351       0.051689              9.115216       7.128729       2.441051      -1.644630      10.505092      -4.131689       9.711827          -0.000000
          230              O      11.738879      11.332749      22.611323      -0.580589      30.816631 0.46881824E+03  0.10860895E+05                                 7.692927                            6.558908       0.507357       2.206219                    0.998927      27.306464      69.831734       0.768343       0.344104      -1.154292       0.023125      -0.025010       0.008837       0.035190      -0.051831       0.044333       0.038927      -0.003062       0.016939      -0.090727       0.040901       0.049826              8.829070       6.833459      -1.117951       2.297001       9.114234      -3.940691      10.539517           0.000000
          231              O      16.156404       9.548530      26.762275      -0.575533      30.878733 0.46955562E+03  0.10882238E+05                                 7.709253                            6.575225       0.547732       2.221576                    0.999044      27.172248      69.501820       0.765437       0.345275      -1.153314      -0.035261       0.001138      -0.000946       0.035292       0.015730      -0.041890       0.045632       0.006533      -0.158695      -0.090791       0.041992       0.048799              8.876830      13.792095       0.968727       2.954012       5.928094       0.025492       6.910301          -0.000000
          232              O      14.931818       8.325150      28.190707      -0.582911      30.381075 0.46524575E+03  0.10756052E+05                                 7.607627                            6.529815       0.571444       2.225859                    0.999141      27.309886      69.737375       0.770877       0.343677      -1.154811      -0.013545       0.015949      -0.024601       0.032296      -0.024273      -0.011397      -0.005867      -0.125370       0.135633      -0.090935       0.041711       0.049224              8.651251       8.703657      -0.923602       3.722609       6.233319      -1.787793      11.016776          -0.000001
          233              O      14.109405      13.924754       8.713776      -0.583166      31.796265 0.49026042E+03  0.11491368E+05                                 7.891847                            6.740963       0.495089       2.199443                    0.998941      27.525384      70.926432       0.751818       0.347575      -1.150795       0.016850      -0.016659       0.022370       0.032586      -0.034128      -0.047963      -0.054555       0.010479      -0.047185      -0.094040       0.042351       0.051689              9.115215      10.505090      -2.441051       4.131688       7.128728      -1.644629       9.711826          -0.000000
          234              O      14.480601      11.738879       8.349823      -0.580589      30.816628 0.46881819E+03  0.10860893E+05                                 7.692926                            6.558908       0.507358       2.206220                    0.998927      27.306463      69.831730       0.768343       0.344104      -1.154292       0.025010       0.023125       0.008837       0.035190       0.051831      -0.038927       0.044333       0.003062       0.016939      -0.090727       0.040901       0.049826              8.829069       9.114233       1.117950       3.940690       6.833459       2.297001      10.539517           0.000000
          235              O      16.264820      16.156404      12.500775      -0.575533      30.878732 0.46955559E+03  0.10882237E+05                                 7.709252                            6.575225       0.547732       2.221576                    0.999044      27.172247      69.501817       0.765437       0.345275      -1.153314      -0.001138      -0.035261      -0.000946       0.035292      -0.015730      -0.045632      -0.041890      -0.006533      -0.158695      -0.090791       0.041992       0.048799              8.876830       5.928094      -0.968727      -0.025492      13.792095       2.954012       6.910300          -0.000000
          236              O       0.279300      14.931818      13.929207      -0.582911      30.381076 0.46524577E+03  0.10756052E+05                                 7.607627                            6.529815       0.571444       2.225859                    0.999141      27.309887      69.737377       0.770877       0.343677      -1.154811      -0.015949      -0.013545      -0.024601       0.032296       0.024273       0.005867      -0.011397       0.125370       0.135633      -0.090935       0.041711       0.049224              8.651251       6.233319       0.923602       1.787793       8.703657       3.722609      11.016776          -0.000001
          237              O      11.703945      11.888596       8.713776      -0.583166      31.796267 0.49026046E+03  0.11491369E+05                                 7.891847                            6.740963       0.495088       2.199443                    0.998941      27.525384      70.926434       0.751818       0.347575      -1.150795      -0.016850       0.016659       0.022370       0.032586      -0.034128       0.047963       0.054555       0.010479      -0.047185      -0.094040       0.042351       0.051689              9.115215      10.505091      -2.441051      -4.131689       7.128728       1.644629       9.711827          -0.000000
          238              O      11.332749      14.074471       8.349823      -0.580589      30.816630 0.46881823E+03  0.10860894E+05                                 7.692927                            6.558908       0.507358       2.206219                    0.998927      27.306463      69.831732       0.768343       0.344104      -1.154292      -0.025010      -0.023125       0.008837       0.035190       0.051831       0.038927      -0.044333       0.003062       0.016939      -0.090727       0.040901       0.049826              8.829070       9.114233       1.117950      -3.940691       6.833459      -2.297001      10.539518           0.000000
          239              O       9.548530       9.656946      12.500775      -0.575533      30.878734 0.46955564E+03  0.10882239E+05                                 7.709253                            6.575225       0.547732       2.221576                    0.999044      27.172249      69.501822       0.765437       0.345275      -1.153314       0.001138       0.035261      -0.000946       0.035292      -0.015730       0.045632       0.041890      -0.006533      -0.158695      -0.090791       0.041992       0.048799              8.876830       5.928094      -0.968727       0.025492      13.792095      -2.954012       6.910301          -0.000000
          240              O       8.325150      10.881532      13.929207      -0.582911      30.381079 0.46524582E+03  0.10756054E+05                                 7.607628                            6.529816       0.571444       2.225859                    0.999141      27.309887      69.737380       0.770877       0.343677      -1.154811       0.015949       0.013545      -0.024601       0.032296       0.024273      -0.005867       0.011397       0.125370       0.135633      -0.090935       0.041711       0.049224              8.651252       6.233320       0.923602      -1.787793       8.703658      -3.722610      11.016777          -0.000001
          241              O       3.284146       3.099495       8.713776      -0.583166      31.796247 0.49026016E+03  0.11491360E+05                                 7.891842                            6.740960       0.495089       2.199443                    0.998941      27.525384      70.926418       0.751819       0.347575      -1.150795       0.016659      -0.016850       0.022370       0.032586      -0.034128       0.054555       0.047963      -0.010479      -0.047186      -0.094040       0.042351       0.051689              9.115206       7.128722      -2.441047       1.644627      10.505079      -4.131682       9.711817          -0.000000
          242              O       5.470021       2.728299       8.349823      -0.580589      30.816578 0.46881723E+03  0.10860864E+05                                 7.692916                            6.558900       0.507362       2.206221                    0.998927      27.306435      69.831616       0.768344       0.344104      -1.154293      -0.023124      -0.025011       0.008838       0.035191       0.051830      -0.044333       0.038927      -0.003062       0.016939      -0.090726       0.040901       0.049826              8.829058       6.833451       1.117950      -2.296999       9.114220      -3.940685      10.539503           0.000000
          243              O       1.052496       0.944080      12.500775      -0.575533      30.878727 0.46955558E+03  0.10882237E+05                                 7.709250                            6.575224       0.547732       2.221576                    0.999044      27.172251      69.501821       0.765437       0.345275      -1.153314       0.035261       0.001138      -0.000946       0.035292      -0.015730       0.041890       0.045632       0.006533      -0.158695      -0.090791       0.041992       0.048799              8.876824      13.792084      -0.968725      -2.954008       5.928092       0.025492       6.910297          -0.000000
          244              O       2.277082      16.929600      13.929207      -0.582911      30.381029 0.46524489E+03  0.10756026E+05                                 7.607618                            6.529808       0.571449       2.225861                    0.999141      27.309858      69.737265       0.770878       0.343677      -1.154811       0.013546       0.015949      -0.024601       0.032296       0.024273       0.011397      -0.005867      -0.125369       0.135631      -0.090934       0.041711       0.049223              8.651240       8.703646       0.923601      -3.722605       6.233311      -1.787792      11.016763          -0.000001
          245              O       5.320304       5.504955       8.713776      -0.583166      31.796250 0.49026021E+03  0.11491361E+05                                 7.891843                            6.740960       0.495088       2.199443                    0.998941      27.525385      70.926422       0.751819       0.347575      -1.150795      -0.016659       0.016850       0.022370       0.032586      -0.034128      -0.054555      -0.047963      -0.010479      -0.047185      -0.094040       0.042351       0.051689              9.115207       7.128723      -2.441047      -1.644627      10.505080       4.131682       9.711818          -0.000000
          246              O       3.134429       5.876151       8.349823      -0.580589      30.816576 0.46881720E+03  0.10860863E+05                                 7.692916                            6.558899       0.507362       2.206222                    0.998927      27.306435      69.831614       0.768344       0.344104      -1.154293       0.023124       0.025011       0.008838       0.035190       0.051830       0.044333      -0.038927      -0.003062       0.016939      -0.090726       0.040901       0.049826              8.829057       6.833450       1.117950       2.296999       9.114219       3.940685      10.539502           0.000000
          247              O       7.551954       7.660370      12.500775      -0.575533      30.878728 0.46955560E+03  0.10882237E+05                                 7.709251                            6.575224       0.547732       2.221576                    0.999044      27.172251      69.501822       0.765437       0.345275      -1.153314      -0.035261      -0.001138      -0.000946       0.035292      -0.015730      -0.041890      -0.045632       0.006533      -0.158695      -0.090791       0.041992       0.048799              8.876825      13.792085      -0.968725       2.954009       5.928092      -0.025492       6.910297          -0.000000
          248              O       6.327368       8.883750      13.929207      -0.582911      30.381031 0.46524492E+03  0.10756027E+05                                 7.607618                            6.529808       0.571449       2.225861                    0.999141      27.309859      69.737268       0.770878       0.343677      -1.154811      -0.013546      -0.015949      -0.024601       0.032296       0.024273      -0.011397       0.005867      -0.125369       0.135631      -0.090934       0.041711       0.049223              8.651240       8.703647       0.923601       3.722605       6.233312       1.787792      11.016763          -0.000001
          249              O       5.504955       3.284146      22.975276      -0.583166      31.796248 0.49026019E+03  0.11491361E+05                                 7.891843                            6.740960       0.495088       2.199443                    0.998941      27.525384      70.926420       0.751819       0.347575      -1.150795       0.016850       0.016659       0.022370       0.032586       0.034128      -0.047963       0.054555       0.010479      -0.047185      -0.094040       0.042351       0.051689              9.115206      10.505079       2.441047       4.131681       7.128723       1.644627       9.711817          -0.000000
          250              O       5.876151       5.470021      22.611323      -0.580589      30.816579 0.46881724E+03  0.10860865E+05                                 7.692916                            6.558900       0.507362       2.206221                    0.998927      27.306436      69.831618       0.768344       0.344104      -1.154293       0.025011      -0.023124       0.008838       0.035191      -0.051830      -0.038927      -0.044333       0.003062       0.016939      -0.090726       0.040901       0.049826              8.829058       9.114220      -1.117950       3.940685       6.833451      -2.296999      10.539502           0.000000
          251              O       7.660370       1.052496      26.762275      -0.575533      30.878721 0.46955548E+03  0.10882234E+05                                 7.709249                            6.575223       0.547733       2.221576                    0.999044      27.172250      69.501814       0.765437       0.345275      -1.153314      -0.001138       0.035261      -0.000946       0.035292       0.015730      -0.045632       0.041890      -0.006533      -0.158695      -0.090791       0.041992       0.048799              8.876823       5.928091       0.968725      -0.025492      13.792081      -2.954007       6.910295          -0.000000
          252              O       8.883750       2.277082      28.190707      -0.582911      30.381030 0.46524491E+03  0.10756026E+05                                 7.607618                            6.529808       0.571449       2.225861                    0.999141      27.309858      69.737266       0.770878       0.343677      -1.154811      -0.015949       0.013546      -0.024601       0.032296      -0.024273       0.005867       0.011397       0.125369       0.135631      -0.090934       0.041711       0.049223              8.651240       6.233312      -0.923601       1.787792       8.703647      -3.722605      11.016763          -0.000001
          253              O       3.099495       5.320304      22.975276      -0.583166      31.796248 0.49026019E+03  0.11491361E+05                                 7.891842                            6.740960       0.495088       2.199443                    0.998941      27.525385      70.926421       0.751819       0.347575      -1.150795      -0.016850      -0.016659       0.022370       0.032586       0.034128       0.047963      -0.054555       0.010479      -0.047185      -0.094040       0.042351       0.051689              9.115206      10.505079       2.441047      -4.131681       7.128722      -1.644627       9.711817          -0.000000
          254              O       2.728299       3.134429      22.611323      -0.580589      30.816581 0.46881728E+03  0.10860866E+05                                 7.692916                            6.558900       0.507362       2.206221                    0.998927      27.306437      69.831621       0.768344       0.344104      -1.154293      -0.025011       0.023124       0.008838       0.035191      -0.051830       0.038927       0.044333       0.003062       0.016939      -0.090726       0.040901       0.049826              8.829058       9.114221      -1.117950      -3.940685       6.833451       2.296999      10.539502           0.000000
          255              O       0.944080       7.551954      26.762275      -0.575533      30.878722 0.46955548E+03  0.10882234E+05                                 7.709249                            6.575223       0.547732       2.221576                    0.999044      27.172250      69.501814       0.765437       0.345275      -1.153314       0.001138      -0.035261      -0.000946       0.035292       0.015730       0.045632      -0.041890      -0.006533      -0.158695      -0.090791       0.041992       0.048799              8.876823       5.928091       0.968725       0.025492      13.792081       2.954007       6.910295          -0.000000
          256              O      16.929600       6.327368      28.190707      -0.582911      30.381030 0.46524490E+03  0.10756026E+05                                 7.607618                            6.529808       0.571449       2.225861                    0.999141      27.309858      69.737266       0.770878       0.343677      -1.154811       0.015949      -0.013546      -0.024601       0.032296      -0.024273      -0.005867      -0.011397       0.125369       0.135631      -0.090934       0.041711       0.049223              8.651241       6.233312      -0.923601      -1.787792       8.703647       3.722605      11.016763          -0.000001
          257              O       5.320304       3.099495       5.547724      -0.583166      31.796248 0.49026017E+03  0.11491360E+05                                 7.891843                            6.740960       0.495088       2.199443                    0.998941      27.525384      70.926419       0.751819       0.347575      -1.150795      -0.016659      -0.016850      -0.022370       0.032586       0.034128       0.054555      -0.047963      -0.010479      -0.047185      -0.094040       0.042351       0.051689              9.115206       7.128722       2.441047       1.644627      10.505079       4.131682       9.711817          -0.000000
          258              O       3.134429       2.728299       5.911677      -0.580589      30.816577 0.46881722E+03  0.10860864E+05                                 7.692916                            6.558900       0.507362       2.206222                    0.998927      27.306435      69.831615       0.768344       0.344104      -1.154293       0.023124      -0.025011      -0.008838       0.035191      -0.051830      -0.044333      -0.038927      -0.003062       0.016939      -0.090726       0.040901       0.049826              8.829058       6.833450      -1.117950      -2.296999       9.114220       3.940685      10.539502           0.000000
          259              O       7.551954       0.944080       1.760725      -0.575533      30.878726 0.46955555E+03  0.10882236E+05                                 7.709250                            6.575223       0.547732       2.221576                    0.999044      27.172251      69.501820       0.765437       0.345275      -1.153314      -0.035261       0.001138       0.000946       0.035292       0.015730       0.041890      -0.045632       0.006533      -0.158695      -0.090791       0.041992       0.048799              8.876824      13.792083       0.968725      -2.954008       5.928092      -0.025492       6.910297          -0.000000
          260              O       6.327368      16.929600       0.332293      -0.582911      30.381028 0.46524487E+03  0.10756025E+05                                 7.607617                            6.529808       0.571449       2.225861                    0.999141      27.309858      69.737264       0.770878       0.343677      -1.154811      -0.013546       0.015949       0.024601       0.032296      -0.024273       0.011397       0.005867      -0.125369       0.135631      -0.090934       0.041711       0.049223              8.651240       8.703646      -0.923601      -3.722604       6.233311       1.787792      11.016762          -0.000001
          261              O       3.284146       5.504955       5.547724      -0.583166      31.796248 0.49026017E+03  0.11491360E+05                                 7.891843                            6.740960       0.495089       2.199443                    0.998941      27.525384      70.926419       0.751819       0.347575      -1.150795       0.016659       0.016850      -0.022370       0.032586       0.034128      -0.054555       0.047963      -0.010479      -0.047185      -0.094040       0.042351       0.051689              9.115206       7.128722       2.441047      -1.644627      10.505079      -4.131682       9.711817          -0.000000
          262              O       5.470021       5.876151       5.911677      -0.580589      30.816576 0.46881718E+03  0.10860863E+05                                 7.692916                            6.558899       0.507363       2.206222                    0.998927      27.306435      69.831613       0.768344       0.344104      -1.154293      -0.023124       0.025011      -0.008838       0.035191      -0.051830       0.044333       0.038927      -0.003062       0.016939      -0.090726       0.040901       0.049826              8.829057       6.833450      -1.117950       2.296999       9.114219      -3.940685      10.539502           0.000000
          263              O       1.052496       7.660370       1.760725      -0.575533      30.878726 0.46955556E+03  0.10882236E+05                                 7.709250                            6.575224       0.547732       2.221576                    0.999044      27.172251      69.501820       0.765437       0.345275      -1.153314       0.035261      -0.001138       0.000946       0.035292       0.015730      -0.041890       0.045632       0.006533      -0.158695      -0.090791       0.041992       0.048799              8.876824      13.792083       0.968725       2.954008       5.928092       0.025492       6.910297          -0.000000
          264              O       2.277082       8.883750       0.332293      -0.582911      30.381031 0.46524493E+03  0.10756027E+05                                 7.607618                            6.529808       0.571449       2.225861                    0.999141      27.309859      69.737268       0.770878       0.343677      -1.154811       0.013546      -0.015949       0.024601       0.032296      -0.024273      -0.011397      -0.005867      -0.125369       0.135631      -0.090934       0.041711       0.049223              8.651241       8.703647      -0.923601       3.722605       6.233312      -1.787792      11.016763          -0.000001
          265              O       3.099495       3.284146      19.809223      -0.583166      31.796237 0.49026006E+03  0.11491357E+05                                 7.891840                            6.740959       0.495089       2.199443                    0.998941      27.525384      70.926415       0.751819       0.347575      -1.150795      -0.016850       0.016659      -0.022370       0.032586      -0.034128      -0.047963      -0.054555       0.010479      -0.047186      -0.094040       0.042351       0.051689              9.115203      10.505076      -2.441046       4.131677       7.128722      -1.644623       9.711810          -0.000000
          266              O       2.728299       5.470021      20.173177      -0.580589      30.816580 0.46881720E+03  0.10860863E+05                                 7.692916                            6.558899       0.507362       2.206221                    0.998927      27.306435      69.831614       0.768344       0.344104      -1.154293      -0.025011      -0.023124      -0.008838       0.035190       0.051830      -0.038927       0.044333       0.003062       0.016939      -0.090726       0.040901       0.049826              8.829058       9.114219       1.117950       3.940685       6.833451       2.297000      10.539504           0.000000
          267              O       0.944080       1.052496      16.022225      -0.575533      30.878724 0.46955553E+03  0.10882235E+05                                 7.709250                            6.575223       0.547732       2.221576                    0.999044      27.172251      69.501818       0.765437       0.345275      -1.153314       0.001138       0.035261       0.000946       0.035292      -0.015730      -0.045632      -0.041890      -0.006533      -0.158695      -0.090791       0.041992       0.048799              8.876823       5.928092      -0.968725      -0.025492      13.792082       2.954008       6.910296          -0.000000
          268              O      16.929600       2.277082      14.593793      -0.582911      30.381032 0.46524494E+03  0.10756027E+05                                 7.607618                            6.529808       0.571449       2.225861                    0.999141      27.309859      69.737269       0.770878       0.343677      -1.154811       0.015949       0.013546       0.024601       0.032296       0.024273       0.005867      -0.011397       0.125369       0.135631      -0.090934       0.041711       0.049223              8.651241       6.233312       0.923601       1.787792       8.703647       3.722605      11.016764          -0.000001
          269              O       5.504955       5.320304      19.809223      -0.583166      31.796240 0.49026012E+03  0.11491359E+05                                 7.891841                            6.740960       0.495089       2.199443                    0.998941      27.525384      70.926418       0.751819       0.347575      -1.150795       0.016850      -0.016659      -0.022370       0.032586      -0.034128       0.047963       0.054555       0.010479      -0.047185      -0.094040       0.042351       0.051689              9.115204      10.505077      -2.441046      -4.131678       7.128723       1.644623       9.711811          -0.000000
          270              O       5.876151       3.134429      20.173177      -0.580589      30.816581 0.46881722E+03  0.10860864E+05                                 7.692917                            6.558900       0.507362       2.206222                    0.998927      27.306435      69.831615       0.768344       0.344104      -1.154293       0.025011       0.023124      -0.008838       0.035191       0.051830       0.038927      -0.044333       0.003062       0.016939      -0.090726       0.040901       0.049826              8.829058       9.114220       1.117950      -3.940685       6.833451      -2.297000      10.539505           0.000000
          271              O       7.660370       7.551954      16.022225      -0.575533      30.878724 0.46955553E+03  0.10882235E+05                                 7.709250                            6.575223       0.547732       2.221576                    0.999044      27.172250      69.501817       0.765437       0.345275      -1.153314      -0.001138      -0.035261       0.000946       0.035292      -0.015730       0.045632       0.041890      -0.006533      -0.158695      -0.090791       0.041992       0.048799              8.876824       5.928092      -0.968725       0.025492      13.792083      -2.954008       6.910296          -0.000000
          272              O       8.883750       6.327368      14.593793      -0.582911      30.381033 0.46524496E+03  0.10756028E+05                                 7.607619                            6.529808       0.571449       2.225861                    0.999141      27.309859      69.737270       0.770878       0.343677      -1.154811      -0.015949      -0.013546       0.024601       0.032296       0.024273      -0.005867       0.011397       0.125369       0.135631      -0.090934       0.041711       0.049223              8.651241       6.233312       0.923602      -1.787792       8.703648      -3.722605      11.016764          -0.000001

******************************************************
Auxiliary information for the entire system
The total spin magnetic moment of the unit cell is   0.000011
The total net atomic charge of the unit cell is   -0.000024
Accuracy of reproducing the electrostatic potential in the unit cell:
  The inner radius (bohr) =    5.0000
  The outer radius (bohr) =   12.0000
  Valid grid points have density less than (e/(bohr^3)) =    0.0001
  The number of valid grid points were=       976022
  The rms potential error without charges in kcal/mol is=      6.69708
  The rms potential error with partial charges in kcal/mol is=      1.62901
  The RRMSE value at monopole order=      0.24324
  The rms potential error with partial charges and cloud penetration in kcal/mol is=      1.64159
  The RRMSE value at monopole order with cloud penetration is=      0.24512
  The rms potential error with partial charges and atomic dipoles in kcal/mol is=      0.37072
  The RRMSE value at dipole order=      0.05536
  The rms potential error with partial charges, atomic dipoles and cloud penetration in kcal/mol is=      0.36317
  The RRMSE value at dipole order with cloud penetration=      0.05423

******************************************************
The electron densities and ab initio electrostatic potential were computed in VASP using the PBE functional and
projector augmented wave method. See the main text of the journal article for a description of computational details.
The atomic charges, dipoles, and quadrupoles were computed with the DDEC6 method as described in
(a) T. A. Manz and N. Gabaldon Limas, RSC Adv. 6 (2016) 47771-47801 DOI: 10.1039/c6ra04656h
(b) N. Gabaldon Limas and T. A. Manz, RSC Adv. 8 (2018) 2678-2707 DOI: 10.1039/c7ra11829e.
For each atom in the material, the electron cloud parameters were fit to the spherically averaged atom-in-material
electron density using radial positions for which this density was between 10^-4 and 10^-2 electrons per cubic bohr.
The polarizabilities, dispersion coefficients, and quantum Drude oscillator (QDO) parameters were fit using the MCLF method.
The magnetic structure of the system was optimized in VASP from the default ferromagnetic initial guess using spin polarization.
The atomic spin moments (ASMs) were computed on this optimized magnetic structure using the DDEC6 partition as inputs
to the method of T. A. Manz and D. S. Sholl, J. Chem. Theory Comput. 7 (2011) 4146-4164 DOI: 10.1021/ct200539n.
The RMSE and RRMSE were computed using a uniform grid with Ewald summation.
