# Supplementary material for: A collection of forcefield precursors for metal–organic frameworks
Source: RSC Adv. 2019 Nov 13;9(63):36492–507. doi: 10.1039/c9ra07327b (PMC9075174; doi:10.1039/c9ra07327b)
Supplement: RA-009-C9RA07327B-s4539 [file RA-009-C9RA07327B-s4539.xyz]

  102
jmolscript: load "" {1 1 1} spacegroup "x,y,z" unitcell [{     15.330100     0.000000     0.000000 }, {     -3.197251    14.992983     0.000000 }, {     -3.197251    -3.950955    14.463039 }]
Zn    -1.052938    -1.301153     6.024290     1.058099
Zn     6.238501     0.253746     0.332361     1.058099
Zn    -1.052938     6.154234     0.332361     1.058099
Zn     9.988536    12.343181     8.438749     1.058099
Zn     9.988536     4.887794    14.130678     1.058099
Zn     2.697097    10.788282    14.130678     1.058099
H      3.031548    -1.738081     7.141849     0.137024
H      6.553597     4.497265     0.205375     0.137023
H     -2.332120     6.203630     4.392425     0.137025
H     11.267718     8.439641     7.321190     0.137024
H      5.904050     3.694597    14.257664     0.137024
H      2.382001    12.029033    10.070614     0.137025
H      5.904050    12.780109     7.321190     0.137023
H      2.382001     6.544763    14.257664     0.137022
H     11.267718     4.838398    10.070614     0.137024
H     -2.332120     2.602387     7.141849     0.137023
H      3.031548     7.347431     0.205375     0.137022
H      6.553597    -0.987005     4.392425     0.137024
H      1.605965    -2.926670    10.713496     0.128879
H     10.526884     3.886931     0.000000     0.128879
H     -3.197251    10.081767     3.749543     0.128879
H     10.526884    -1.024285     3.749543     0.128879
H      1.605965    11.106052     0.000000     0.128879
H     -3.197251     0.960261    10.713496     0.128879
C      2.112659    -2.323641     8.856731    -0.012638
C      3.172189    -2.064785     8.000809    -0.154040
C      0.703773    -2.094481     8.362529     0.636242
C      8.514045     3.975781     0.092419    -0.012641
C      7.418843     4.825582     0.116572    -0.154034
C      8.282572     2.485855     0.183247     0.636242
C     -2.713160     8.126901     3.859607    -0.012634
C     -2.680972     7.013938     4.685735    -0.154058
C     -2.195201     8.000678     2.446278     0.636242
C     11.648758     9.460447     5.606308    -0.012638
C     11.616570     8.370230     6.462230    -0.154040
C     11.130799    10.790557     6.100510     0.636242
C      6.822939     1.886022    14.370620    -0.012641
C      5.763409     2.779904    14.346467    -0.154036
C      8.231825     2.423144    14.279792     0.636242
C      0.421553    12.000575    10.603432    -0.012634
C      1.516755    12.201215     9.777304    -0.154058
C      0.653026    11.520331    12.016761     0.636242
C      6.822939    13.365669     5.606308    -0.012635
C      5.763409    13.106813     6.462230    -0.154044
C      8.231825    13.136509     6.100510     0.636242
C      0.421553     7.066247    14.370620    -0.012633
C      1.516755     6.216446    14.346467    -0.154036
C      0.653026     8.556173    14.279792     0.636243
C     11.648758     2.915127    10.603432    -0.012631
C     11.616570     4.028090     9.777304    -0.154062
C     11.130799     3.041350    12.016761     0.636242
C     -2.713160     1.581581     8.856731    -0.012635
C     -2.680972     2.671798     8.000809    -0.154044
C     -2.195201     0.251471     8.362529     0.636242
C      2.112659     9.156006     0.092419    -0.012630
C      3.172189     8.262124     0.116572    -0.154053
C      0.703773     8.618884     0.183247     0.636243
C      8.514045    -0.958547     3.859607    -0.012631
C      7.418843    -1.159187     4.685735    -0.154062
C      8.282572    -0.478303     2.446278     0.636242
C      4.465106    -2.316959     8.481560     0.152406
C      2.329273    -2.772425    10.148859    -0.125746
C      5.621366    -2.070419     7.579066    -0.109346
C      7.667743     6.200648     0.000000     0.152480
C      9.803576     4.472257     0.000000    -0.125747
C      6.511637     7.136210     0.000000    -0.109533
C     -3.197251     7.158339     5.981479     0.152406
C     -3.197251     9.342196     4.314180    -0.125747
C     -3.197219     5.976087     6.883973    -0.109346
C      7.667743    -1.633996     5.981479     0.152365
C      9.803576    -1.178530     4.314180    -0.125745
C      6.511483    -1.880536     6.883973    -0.108988
C      4.465106     8.792335     0.000000     0.152316
C      2.329273    10.520726     0.000000    -0.125743
C      5.621244     7.856623     0.000000    -0.108865
C     -3.197251     3.883689     8.481560     0.152365
C     -3.197251     1.699832    10.148859    -0.125745
C     -3.197283     5.065941     7.579066    -0.108988
O      0.565058    -1.584104     7.227470    -0.594123
O     -0.208030    -2.519544     9.088140    -0.564683
O      7.109104     2.093779     0.376473    -0.594123
O      9.266858     1.763449    -0.035579    -0.564684
O     -1.667117     6.913439     2.118980    -0.594122
O     -2.420751     8.958998     1.691742    -0.564684
O     10.602715    10.819777     7.235569    -0.594123
O     -3.973751    11.770960     5.374899    -0.564683
O      8.370540     3.652578    14.086566    -0.594123
O     12.340879     5.562123     0.035579    -0.564684
O      1.826494    11.230615    12.344059    -0.594122
O      2.865991    -3.451929    12.771297    -0.564684
O      8.370540    12.626132     7.235569    -0.594122
O     12.340879    -1.431411     5.374899    -0.564684
O      1.826494     8.948249    14.086566    -0.594121
O      2.865991    13.229534     0.035579    -0.564684
O     10.602715     4.128589    12.344059    -0.594121
O     -3.973751     2.083030    12.771297    -0.564684
O     -1.667117     0.222251     7.227470    -0.594122
O     -2.420751    -0.728932     9.088140    -0.564684
O      0.565058     7.389450     0.376473    -0.594120
O     -0.208030     9.430860    -0.035579    -0.564685
O      7.109104    -0.188587     2.118980    -0.594121
O      9.266858    -0.499026     1.691742    -0.564684

The following XYZ coordinates are in angstroms. Other properties are in atomic units.
The sperically averaged electron density of each atom fit to a function of the form exp(a - br)
eigen_1, eigen_2 and eigen_3 are the three eigenvalues of traceless quadrupole moment tensor
  atom number  atomic symbol              X              Y              Z     net charge C6 coefficient C8 coefficient C10 coefficient fluctuating dipole atomic polarizability isotropic forcefield polarizability              a              b squared Pearson coefficient          <r^3>          <r^4>         wp_QDO          m_QDO          q_QDO       dipole_x       dipole_y       dipole_z         dipole            Qxy            Qxz            Qyz     Q(x^2-y^2)  Q(3z^2 - R^2)        eigen_1        eigen_2        eigen_3 static polarizability      alpha(xx)      alpha(xy)      alpha(xz)      alpha(yy)      alpha(yz)      alpha(zz) atomic spin moment
            1             Zn      -1.052938      -1.301153       6.024290       1.058099      70.871654 0.12276219E+04  0.35170066E+05                                14.301393                           11.630282       0.386387       2.036503                    0.996781      40.953385     106.201146       0.517429       0.413187      -1.134277       0.097289       0.120223      -0.166472       0.227226       0.053086      -0.079869      -0.098696      -0.022642       0.127469      -0.089290      -0.075525       0.164815             18.210073      21.602809      -4.602800       3.241210      19.639728       4.005269      13.387683          -0.000003
            2             Zn       6.238501       0.253746       0.332361       1.058099      70.871812 0.12276233E+04  0.35170114E+05                                14.301416                           11.630289       0.386386       2.036503                    0.996781      40.953399     106.201200       0.517428       0.413187      -1.134277      -0.208332       0.055050       0.072105       0.227226      -0.058313      -0.076380       0.014553       0.185290      -0.169389      -0.089290      -0.075525       0.164815             18.210165      10.442214       1.959547       2.566683      22.946303      -3.119314      21.241978          -0.000003
            3             Zn      -1.052938       6.154234       0.332361       1.058099      70.871866 0.12276233E+04  0.35170116E+05                                14.301421                           11.630288       0.386386       2.036502                    0.996781      40.953409     106.201219       0.517429       0.413187      -1.134277       0.097289      -0.192269       0.072105       0.227226      -0.091035       0.030163      -0.071665      -0.121594      -0.169389      -0.089290      -0.075525       0.164815             18.210190      21.603100       4.339581      -3.586025      11.785505       1.859679      21.241965          -0.000003
            4             Zn       9.988536      12.343181       8.438749       1.058099      70.871645 0.12276218E+04  0.35170060E+05                                14.301392                           11.630281       0.386387       2.036503                    0.996781      40.953384     106.201140       0.517429       0.413187      -1.134277      -0.097289      -0.120223       0.166472       0.227226       0.053086      -0.079869      -0.098696      -0.022641       0.127469      -0.089290      -0.075525       0.164815             18.210071      21.602816      -4.602797       3.241207      19.639714       4.005270      13.387682          -0.000003
            5             Zn       9.988536       4.887794      14.130678       1.058099      70.871926 0.12276247E+04  0.35170166E+05                                14.301431                           11.630296       0.386386       2.036502                    0.996781      40.953415     106.201268       0.517428       0.413188      -1.134277      -0.097289       0.192269      -0.072105       0.227226      -0.091035       0.030163      -0.071665      -0.121594      -0.169389      -0.089290      -0.075525       0.164815             18.210196      21.603067       4.339596      -3.586031      11.785523       1.859677      21.241999          -0.000003
            6             Zn       2.697097      10.788282      14.130678       1.058099      70.871831 0.12276232E+04  0.35170111E+05                                14.301417                           11.630287       0.386386       2.036503                    0.996781      40.953403     106.201203       0.517429       0.413187      -1.134277       0.208331      -0.055050      -0.072105       0.227226      -0.058314      -0.076380       0.014553       0.185290      -0.169389      -0.089290      -0.075525       0.164815             18.210173      10.442224       1.959533       2.566685      22.946331      -3.119309      21.241964          -0.000003
            7              H       3.031548      -1.738081       7.141849       0.137024       1.172281 0.87228472E+01  0.86404677E+02                                 1.760733                            1.672840      -1.074998       2.386845                    0.997698       3.275831       8.838526       0.513979       1.203045      -0.729144      -0.005067       0.014309      -0.037055       0.040044       0.001305      -0.001715      -0.007488       0.000343       0.036145      -0.009017      -0.005914       0.014931              1.783562       1.763173      -0.042542       0.109842       1.466198      -0.251908       2.121314           0.000000
            8              H       6.553597       4.497265       0.205375       0.137023       1.172295 0.87230171E+01  0.86406792E+02                                 1.760745                            1.672855      -1.075062       2.386814                    0.997697       3.275870       8.838657       0.513977       1.203043      -0.729144      -0.037590      -0.013197       0.004038       0.040044       0.002347      -0.001939       0.000411       0.020292      -0.026204      -0.009016      -0.005915       0.014931              1.783573       2.136913       0.196868      -0.046756       1.830179      -0.022337       1.383626           0.000000
            9              H      -2.332120       6.203630       4.392425       0.137025       1.172300 0.87229864E+01  0.86406353E+02                                 1.760745                            1.672848      -1.075131       2.386783                    0.997697       3.275862       8.838609       0.513981       1.203037      -0.729146       0.015051      -0.035226      -0.011668       0.040045      -0.007015      -0.000753       0.001631      -0.019199      -0.017332      -0.009015      -0.005917       0.014932              1.783579       1.496479      -0.233560      -0.166869       2.066446       0.145995       1.787811           0.000000
           10              H      11.267718       8.439641       7.321190       0.137024       1.172281 0.87228426E+01  0.86404619E+02                                 1.760733                            1.672840      -1.074998       2.386845                    0.997698       3.275830       8.838522       0.513979       1.203045      -0.729144      -0.015051       0.001971       0.037055       0.040044       0.001121      -0.006966      -0.003239      -0.001378       0.036145      -0.009017      -0.005914       0.014931              1.783562       1.496470      -0.099416      -0.269277       1.732900       0.054889       2.121314           0.000000
           11              H       5.904050       3.694597      14.257664       0.137024       1.172280 0.87228565E+01  0.86404702E+02                                 1.760721                            1.672832      -1.075063       2.386813                    0.997697       3.275842       8.838522       0.513984       1.203033      -0.729147       0.005067       0.039516      -0.004038       0.040044      -0.001998       0.000806      -0.001811      -0.020441      -0.026206      -0.009017      -0.005915       0.014931              1.783548       1.763183       0.117181      -0.012094       2.203851      -0.050385       1.383610           0.000000
           12              H       2.382001      12.029033      10.070614       0.137025       1.172300 0.87229865E+01  0.86406353E+02                                 1.760745                            1.672848      -1.075131       2.386783                    0.997697       3.275862       8.838608       0.513981       1.203036      -0.729146       0.037591      -0.007373       0.011668       0.040045      -0.002489       0.001752      -0.000396       0.023252      -0.017332      -0.009015      -0.005917       0.014932              1.783578       2.136933      -0.096982       0.177586       1.425990      -0.132751       1.787811           0.000000
           13              H       5.904050      12.780109       7.321190       0.137023       1.172316 0.87231703E+01  0.86408745E+02                                 1.760773                            1.672875      -1.075040       2.386823                    0.997697       3.275883       8.838733       0.513971       1.203051      -0.729143       0.005069      -0.014309       0.037056       0.040045       0.001304      -0.001714      -0.007489       0.000340       0.036147      -0.009017      -0.005916       0.014932              1.783604       1.763215      -0.042543       0.109845       1.466228      -0.251917       2.121368           0.000000
           14              H       2.382001       6.544763      14.257664       0.137022       1.172359 0.87235722E+01  0.86413848E+02                                 1.760827                            1.672922      -1.075082       2.386803                    0.997697       3.275944       8.838997       0.513959       1.203063      -0.729140       0.037591       0.013200      -0.004039       0.040045       0.002349      -0.001939       0.000411       0.020296      -0.026202      -0.009016      -0.005917       0.014933              1.783660       2.137046       0.196889      -0.046760       1.830253      -0.022337       1.383682           0.000000
           15              H      11.267718       4.838398      10.070614       0.137024       1.172336 0.87233249E+01  0.86410615E+02                                 1.760787                            1.672884      -1.075173       2.386762                    0.997696       3.275917       8.838827       0.513973       1.203042      -0.729144      -0.015052       0.035226       0.011670       0.040045      -0.007015      -0.000753       0.001633      -0.019198      -0.017336      -0.009014      -0.005919       0.014933              1.783622       1.496511      -0.233568      -0.166876       2.066500       0.145999       1.787855           0.000000
           16              H      -2.332120       2.602387       7.141849       0.137023       1.172316 0.87231697E+01  0.86408735E+02                                 1.760773                            1.672875      -1.075040       2.386823                    0.997697       3.275883       8.838732       0.513971       1.203051      -0.729143       0.015052      -0.001973      -0.037056       0.040045       0.001122      -0.006967      -0.003238      -0.001375       0.036147      -0.009017      -0.005916       0.014932              1.783604       1.496501      -0.099420      -0.269287       1.732941       0.054890       2.121368           0.000000
           17              H       3.031548       7.347431       0.205375       0.137022       1.172394 0.87238940E+01  0.86417904E+02                                 1.760866                            1.672955      -1.075214       2.386742                    0.997695       3.276005       8.839230       0.513953       1.203067      -0.729139      -0.005071      -0.039518       0.004038       0.040046      -0.001995       0.000806      -0.001811      -0.020450      -0.026193      -0.009013      -0.005920       0.014933              1.783705       1.763344       0.117178      -0.012095       2.204066      -0.050391       1.383706           0.000000
           18              H       6.553597      -0.987005       4.392425       0.137024       1.172336 0.87233188E+01  0.86410533E+02                                 1.760785                            1.672883      -1.075173       2.386762                    0.997696       3.275916       8.838821       0.513973       1.203042      -0.729145      -0.037591       0.007374      -0.011670       0.040045      -0.002489       0.001754      -0.000396       0.023252      -0.017336      -0.009014      -0.005919       0.014933              1.783621       2.136989      -0.096985       0.177593       1.426019      -0.132756       1.787854           0.000000
           19              H       1.605965      -2.926670      10.713496       0.128879       1.165969 0.87329465E+01  0.86576156E+02                                 1.743860                            1.661362      -1.220970       2.307957                    0.995949       3.407024       9.212415       0.521278       1.185220      -0.731478      -0.031749      -0.006770       0.024785       0.040843       0.001418      -0.011004      -0.003058       0.008952      -0.003126      -0.009879      -0.004010       0.013889              1.776917       2.023484       0.051315      -0.199848       1.412907      -0.146666       1.894360           0.000001
           20              H      10.526884       3.886931       0.000000       0.128879       1.165975 0.87329874E+01  0.86576680E+02                                 1.743868                            1.661367      -1.220971       2.307956                    0.995949       3.407031       9.212446       0.521277       1.185222      -0.731478       0.031749      -0.025693      -0.000000       0.040843      -0.010988      -0.001532      -0.001893       0.004686      -0.015924      -0.009879      -0.004010       0.013890              1.776928       2.023500      -0.206314      -0.003163       1.935505      -0.003908       1.371779           0.000001
           21              H      -3.197251      10.081767       3.749543       0.128879       1.165971 0.87329661E+01  0.86576391E+02                                 1.743862                            1.661363      -1.220966       2.307959                    0.995949       3.407025       9.212417       0.521278       1.185219      -0.731478       0.000000       0.032463      -0.024784       0.040843      -0.000532      -0.000696      -0.011400      -0.009330      -0.003126      -0.009879      -0.004010       0.013889              1.776919       1.418533      -0.077691      -0.101761       2.017861      -0.226042       1.894362           0.000001
           22              H      10.526884      -1.024285       3.749543       0.128879       1.165970 0.87329583E+01  0.86576286E+02                                 1.743860                            1.661362      -1.220970       2.307957                    0.995949       3.407026       9.212415       0.521279       1.185218      -0.731478       0.031749       0.006770      -0.024784       0.040843       0.001418      -0.011004      -0.003059       0.008952      -0.003126      -0.009879      -0.004010       0.013890              1.776917       2.023485       0.051315      -0.199848       1.412907      -0.146667       1.894360           0.000001
           23              H       1.605965      11.106052       0.000000       0.128879       1.165973 0.87329722E+01  0.86576448E+02                                 1.743862                            1.661362      -1.220971       2.307956                    0.995949       3.407027       9.212416       0.521279       1.185217      -0.731479      -0.031749       0.025693       0.000000       0.040843      -0.010989      -0.001532      -0.001893       0.004686      -0.015925      -0.009879      -0.004010       0.013890              1.776921       2.023489      -0.206311      -0.003163       1.935499      -0.003908       1.371775           0.000001
           24              H      -3.197251       0.960261      10.713496       0.128879       1.165972 0.87329723E+01  0.86576451E+02                                 1.743862                            1.661363      -1.220966       2.307959                    0.995949       3.407025       9.212411       0.521279       1.185218      -0.731479      -0.000000      -0.032463       0.024784       0.040843      -0.000532      -0.000696      -0.011400      -0.009330      -0.003126      -0.009879      -0.004010       0.013889              1.776919       1.418533      -0.077691      -0.101761       2.017861      -0.226042       1.894362           0.000001
           25              C       2.112659      -2.323641       8.856731      -0.012638      40.420351 0.42010844E+03  0.96939672E+04                                10.151358                            6.732654       0.061665       2.026945                    0.999257      26.711771      73.606188       0.656030       0.404615      -1.082774       0.046207      -0.011401       0.013314       0.049420       0.007772      -0.007476      -0.005481      -0.012530       0.020516      -0.014460      -0.000760       0.015220             14.045785      22.675011      -1.395473       3.833924       6.056511      -2.483341      13.405833           0.000001
           26              C       3.172189      -2.064785       8.000809      -0.154040      36.702445 0.44117119E+03  0.10438620E+05                                 9.743733                            7.087279       0.001226       1.970771                    0.999521      29.906332      87.028963       0.606299       0.426956      -1.054674      -0.009233       0.000519       0.000510       0.009262       0.005929      -0.000874       0.004901      -0.069010       0.047936      -0.043028       0.014203       0.028825             12.374017      21.234885       0.171931      -1.634661       5.650291      -1.535838      10.236875           0.000001
           27              C       0.703773      -2.094481       8.362529       0.636242      22.652703 0.24436605E+03  0.50237558E+04                                 7.514220                            5.587087      -0.073031       2.044918                    0.999334      21.704242      60.259462       0.621952       0.479028      -1.017491      -0.057813       0.014437      -0.021369       0.063304      -0.007511      -0.026858       0.062012      -0.171172      -0.011944      -0.092658      -0.027974       0.120632              9.526575      15.455347      -1.055390       3.294831       5.044408      -1.435157       8.079972           0.000000
           28              C       8.514045       3.975781       0.092419      -0.012641      40.420767 0.42010791E+03  0.96939477E+04                                10.151413                            6.732637       0.061685       2.026951                    0.999257      26.711769      73.606046       0.656033       0.404614      -1.082776       0.005865       0.048495      -0.007489       0.049419      -0.004573      -0.004776       0.004633       0.024931       0.001005      -0.014460      -0.000761       0.015221             14.046009      12.869890       1.974779      -0.194210      23.963786      -0.384809       5.304352           0.000001
           29              C       7.418843       4.825582       0.116572      -0.154034      36.703135 0.44116461E+03  0.10438424E+05                                 9.743895                            7.087231       0.001266       1.970789                    0.999521      29.906015      87.027841       0.606301       0.426957      -1.054674       0.002269      -0.008954       0.000631       0.009259       0.009370       0.000369       0.005687       0.053734       0.084875      -0.043031       0.014190       0.028841             12.374622      11.819635      -3.631012      -0.097876      20.116185      -0.291770       5.188046           0.000001
           30              C       8.282572       2.485855       0.183247       0.636242      22.652808 0.24436637E+03  0.50237641E+04                                 7.514247                            5.587092      -0.073036       2.044916                    0.999334      21.704257      60.259525       0.621952       0.479029      -1.017491      -0.011824      -0.061635       0.008295       0.063304      -0.010742       0.032449      -0.007725       0.069232       0.338238      -0.092658      -0.027974       0.120632              9.526672       7.486994       1.757140      -0.422718      16.567439      -0.243353       4.525582           0.000000
           31              C      -2.713160       8.126901       3.859607      -0.012634      40.420326 0.42010617E+03  0.96939030E+04                                10.151366                            6.732644       0.061676       2.026950                    0.999257      26.711691      73.605952       0.656029       0.404616      -1.082773      -0.020787       0.001560       0.044809       0.049420      -0.006209       0.008310      -0.004025      -0.011117      -0.028139      -0.014462      -0.000758       0.015220             14.045836       7.348658      -1.885207      -5.349686      12.316867       0.754940      22.471983           0.000001
           32              C      -2.680972       7.013938       4.685735      -0.154058      36.703418 0.44117499E+03  0.10438719E+05                                 9.743838                            7.087254       0.001317       1.970791                    0.999521      29.906604      87.029447       0.606308       0.426949      -1.054680       0.002434       0.002845      -0.008484       0.009274      -0.000331       0.020116       0.013646       0.008910      -0.099947      -0.043045       0.014200       0.028845             12.374350       6.258099      -0.323717      -3.221104      11.934448      -4.294191      18.930503           0.000001
           33              C      -2.195201       8.000678       2.446278       0.636242      22.652715 0.24436596E+03  0.50237535E+04                                 7.514226                            5.587087      -0.073026       2.044920                    0.999334      21.704230      60.259430       0.621952       0.479029      -1.017491       0.026176      -0.006508      -0.057270       0.063304       0.056514       0.044523       0.007641       0.085620      -0.242304      -0.092658      -0.027973       0.120631              9.526605       5.927820      -1.203335      -3.528991       7.044684       0.866755      15.607312           0.000000
           34              C      11.648758       9.460447       5.606308      -0.012638      40.420316 0.42010797E+03  0.96939538E+04                                10.151352                            6.732649       0.061667       2.026946                    0.999257      26.711764      73.606157       0.656030       0.404615      -1.082774       0.020787      -0.042813      -0.013315       0.049420       0.009652      -0.003801      -0.008455       0.005098       0.020517      -0.014460      -0.000760       0.015220             14.045777       7.348647      -4.663810      -3.228332      21.382857       3.231677      13.405829           0.000001
           35              C      11.616570       8.370230       6.462230      -0.154040      36.702454 0.44117093E+03  0.10438612E+05                                 9.743734                            7.087277       0.001226       1.970771                    0.999521      29.906332      87.028961       0.606299       0.426956      -1.054674      -0.002433       0.008922      -0.000510       0.009262       0.019489       0.004975       0.000168       0.058169       0.047936      -0.043028       0.014203       0.028825             12.374024       6.258042      -3.021881      -1.161140      20.627152      -1.919027      10.236877           0.000001
           36              C      11.130799      10.790557       6.100510       0.636242      22.652702 0.24436605E+03  0.50237562E+04                                 7.514223                            5.587089      -0.073030       2.044918                    0.999334      21.704243      60.259483       0.621952       0.479029      -1.017491      -0.026177       0.053531       0.021369       0.063304       0.028057       0.066250      -0.013334       0.162409      -0.011944      -0.092658      -0.027974       0.120632              9.526581       5.927804      -3.087140      -2.090770      14.571963       2.923061       8.079975           0.000000
           37              C       6.822939       1.886022      14.370620      -0.012641      40.420887 0.42010859E+03  0.96939675E+04                                10.151439                            6.732647       0.061684       2.026950                    0.999257      26.711773      73.606081       0.656032       0.404614      -1.082775      -0.046205      -0.015849       0.007489       0.049419      -0.009260       0.005527      -0.003705      -0.019031       0.001005      -0.014459      -0.000761       0.015220             14.046079      22.675823       4.065936      -0.335845      14.158044      -0.270195       5.304370           0.000001
           38              C       5.763409       2.779904      14.346467      -0.154036      36.703203 0.44116242E+03  0.10438350E+05                                 9.743875                            7.087193       0.001280       1.970792                    0.999521      29.905946      87.027310       0.606306       0.426954      -1.054676       0.009231      -0.000352      -0.000631       0.009260      -0.002407       0.005485       0.001547      -0.056706       0.084871      -0.043031       0.014192       0.028839             12.374621      21.236680      -1.622714      -0.264942      10.699146      -0.156575       5.188037           0.000001
           39              C       8.231825       2.423144      14.279792       0.636242      22.652839 0.24436639E+03  0.50237649E+04                                 7.514256                            5.587092      -0.073036       2.044916                    0.999334      21.704262      60.259551       0.621952       0.479029      -1.017491       0.057813       0.024418      -0.008295       0.063304      -0.023929      -0.014323       0.030125      -0.054444       0.338238      -0.092658      -0.027974       0.120632              9.526700      15.455701       3.456480      -0.149840       8.598810      -0.464177       4.525590           0.000000
           40              C       0.421553      12.000575      10.603432      -0.012634      40.420324 0.42010608E+03  0.96939004E+04                                10.151365                            6.732643       0.061674       2.026950                    0.999257      26.711695      73.605965       0.656029       0.404616      -1.082773      -0.005861       0.020004      -0.044809       0.049420      -0.003402      -0.005669       0.007288       0.015216      -0.028139      -0.014462      -0.000758       0.015220             14.045832      12.869828      -0.707818       1.854069       6.795694      -5.074592      22.471975           0.000001
           41              C       1.516755      12.201215       9.777304      -0.154058      36.703440 0.44117523E+03  0.10438727E+05                                 9.743843                            7.087257       0.001317       1.970791                    0.999521      29.906607      87.029461       0.606308       0.426949      -1.054680      -0.002275      -0.002974       0.008484       0.009274      -0.002120       0.009150       0.022520      -0.007865      -0.099947      -0.043045       0.014200       0.028845             12.374357      11.819610       0.862277      -3.527977       6.372948      -4.045870      18.930513           0.000001
           42              C       0.653026      11.520331      12.016761       0.636242      22.652704 0.24436587E+03  0.50237509E+04                                 7.514221                            5.587085      -0.073026       2.044920                    0.999334      21.704226      60.259397       0.621953       0.479028      -1.017491       0.011825      -0.024243       0.057270       0.063304       0.034134      -0.001813       0.045138      -0.124282      -0.242304      -0.092658      -0.027974       0.120631              9.526597       7.486994      -0.870839       1.583696       5.485497      -3.270612      15.607300           0.000000
           43              C       6.822939      13.365669       5.606308      -0.012635      40.420082 0.42010602E+03  0.96938988E+04                                10.151316                            6.732636       0.061674       2.026950                    0.999257      26.711689      73.605947       0.656030       0.404616      -1.082774      -0.046208       0.011401      -0.013314       0.049421       0.007772      -0.007475      -0.005480      -0.012532       0.020512      -0.014460      -0.000759       0.015219             14.045712      22.674874      -1.395479       3.833932       6.056490      -2.483334      13.405772           0.000001
           44              C       5.763409      13.106813       6.462230      -0.154044      36.703012 0.44118195E+03  0.10438957E+05                                 9.743860                            7.087397       0.001155       1.970744                    0.999521      29.906809      87.031209       0.606289       0.426960      -1.054670       0.009236      -0.000517      -0.000514       0.009265       0.005927      -0.000865       0.004902      -0.069024       0.047940      -0.043035       0.014204       0.028832             12.374131      21.234950       0.171898      -1.634544       5.650371      -1.535881      10.237071           0.000001
           45              C       8.231825      13.136509       6.100510       0.636242      22.652666 0.24436571E+03  0.50237462E+04                                 7.514209                            5.587081      -0.073027       2.044920                    0.999334      21.704217      60.259349       0.621953       0.479028      -1.017491       0.057813      -0.014437       0.021370       0.063304      -0.007511      -0.026859       0.062012      -0.171171      -0.011945      -0.092658      -0.027974       0.120632              9.526557      15.455313      -1.055391       3.294825       5.044402      -1.435155       8.079957           0.000000
           46              C       0.421553       7.066247      14.370620      -0.012633      40.419921 0.42010266E+03  0.96938006E+04                                10.151288                            6.732605       0.061695       2.026958                    0.999257      26.711583      73.605543       0.656032       0.404615      -1.082774      -0.005863      -0.048498       0.007489       0.049422      -0.004572      -0.004775       0.004633       0.024927       0.001020      -0.014460      -0.000757       0.015217             14.045760      12.869629       1.975023      -0.194215      23.963361      -0.384808       5.304290           0.000001
           47              C       1.516755       6.216446      14.346467      -0.154036      36.703722 0.44118625E+03  0.10439103E+05                                 9.744038                            7.087465       0.001076       1.970718                    0.999521      29.907035      87.032579       0.606281       0.426964      -1.054666      -0.002280       0.008952      -0.000634       0.009260       0.009390       0.000364       0.005690       0.053740       0.084875      -0.043041       0.014200       0.028841             12.374517      11.819677      -3.630110      -0.097908      20.115746      -0.291760       5.188127           0.000001
           48              C       0.653026       8.556173      14.279792       0.636243      22.652689 0.24436556E+03  0.50237415E+04                                 7.514213                            5.587078      -0.073025       2.044920                    0.999334      21.704199      60.259259       0.621954       0.479028      -1.017492       0.011824       0.061634      -0.008295       0.063304      -0.010743       0.032449      -0.007725       0.069231       0.338237      -0.092658      -0.027974       0.120632              9.526603       7.486969       1.757188      -0.422719      16.567279      -0.243352       4.525561           0.000000
           49              C      11.648758       2.915127      10.603432      -0.012631      40.420047 0.42010372E+03  0.96938335E+04                                10.151320                            6.732626       0.061685       2.026955                    0.999257      26.711608      73.605702       0.656029       0.404617      -1.082773       0.020787      -0.001560      -0.044810       0.049422      -0.006208       0.008311      -0.004024      -0.011113      -0.028139      -0.014462      -0.000756       0.015218             14.045756       7.348635      -1.885208      -5.349665      12.316796       0.754967      22.471838           0.000002
           50              C      11.616570       4.028090       9.777304      -0.154062      36.703990 0.44118585E+03  0.10439060E+05                                 9.743967                            7.087374       0.001246       1.970764                    0.999521      29.907087      87.031721       0.606298       0.426953      -1.054675      -0.002434      -0.002850       0.008486       0.009277      -0.000332       0.020117       0.013655       0.008920      -0.099956      -0.043052       0.014200       0.028852             12.374464       6.258194      -0.323776      -3.221150      11.934584      -4.294062      18.930616           0.000001
           51              C      11.130799       3.041350      12.016761       0.636242      22.652676 0.24436562E+03  0.50237438E+04                                 7.514212                            5.587081      -0.073022       2.044922                    0.999334      21.704204      60.259304       0.621953       0.479028      -1.017491      -0.026177       0.006509       0.057270       0.063304       0.056515       0.044523       0.007640       0.085620      -0.242304      -0.092658      -0.027973       0.120631              9.526585       5.927816      -1.203335      -3.528990       7.044670       0.866756      15.607268           0.000000
           52              C      -2.713160       1.581581       8.856731      -0.012635      40.420040 0.42010556E+03  0.96938856E+04                                10.151308                            6.732632       0.061676       2.026951                    0.999257      26.711682      73.605916       0.656031       0.404616      -1.082774      -0.020787       0.042814       0.013314       0.049421       0.009652      -0.003800      -0.008454       0.005101       0.020513      -0.014460      -0.000758       0.015219             14.045698       7.348620      -4.663786      -3.228323      21.382709       3.231680      13.405765           0.000001
           53              C      -2.680972       2.671798       8.000809      -0.154044      36.703021 0.44118172E+03  0.10438950E+05                                 9.743862                            7.087396       0.001155       1.970744                    0.999521      29.906810      87.031216       0.606289       0.426960      -1.054670       0.002432      -0.008925       0.000514       0.009265       0.019490       0.004975       0.000176       0.058183       0.047940      -0.043035       0.014204       0.028831             12.374137       6.258136      -3.021908      -1.161205      20.627200      -1.918924      10.237075           0.000001
           54              C      -2.195201       0.251471       8.362529       0.636242      22.652664 0.24436573E+03  0.50237471E+04                                 7.514211                            5.587083      -0.073026       2.044920                    0.999334      21.704219      60.259371       0.621953       0.479028      -1.017491       0.026177      -0.053531      -0.021370       0.063304       0.028057       0.066250      -0.013335       0.162408      -0.011945      -0.092658      -0.027974       0.120632              9.526559       5.927795      -3.087132      -2.090766      14.571922       2.923053       8.079960           0.000000
           55              C       2.112659       9.156006       0.092419      -0.012630      40.419901 0.42010100E+03  0.96937535E+04                                10.151293                            6.732599       0.061706       2.026963                    0.999257      26.711509      73.605323       0.656032       0.404616      -1.082774       0.046210       0.015847      -0.007490       0.049422      -0.009259       0.005528      -0.003704      -0.019030       0.001028      -0.014462      -0.000755       0.015217             14.045780      22.675092       4.065881      -0.335837      14.157957      -0.270199       5.304291           0.000001
           56              C       3.172189       8.262124       0.116572      -0.154053      36.704642 0.44119262E+03  0.10439287E+05                                 9.744164                            7.087480       0.001154       1.970734                    0.999521      29.907381      87.033611       0.606285       0.426960      -1.054669      -0.009242       0.000363       0.000632       0.009271      -0.002377       0.005488       0.001545      -0.056741       0.084940      -0.043058       0.014195       0.028863             12.374850      21.236436      -1.622595      -0.264929      10.699926      -0.156599       5.188187           0.000001
           57              C       0.703773       8.618884       0.183247       0.636243      22.652665 0.24436523E+03  0.50237325E+04                                 7.514204                            5.587072      -0.073020       2.044922                    0.999334      21.704179      60.259166       0.621954       0.479027      -1.017492      -0.057812      -0.024419       0.008295       0.063304      -0.023931      -0.014323       0.030125      -0.054442       0.338235      -0.092658      -0.027974       0.120631              9.526595      15.455479       3.456421      -0.149836       8.598750      -0.464175       4.525557           0.000000
           58              C       8.514045      -0.958547       3.859607      -0.012631      40.420057 0.42010367E+03  0.96938323E+04                                10.151321                            6.732625       0.061684       2.026954                    0.999257      26.711614      73.605721       0.656030       0.404617      -1.082773       0.005861      -0.020005       0.044810       0.049422      -0.003402      -0.005669       0.007289       0.015212      -0.028139      -0.014462      -0.000756       0.015219             14.045758      12.869768      -0.707831       1.854105       6.795670      -5.074570      22.471837           0.000002
           59              C       7.418843      -1.159187       4.685735      -0.154062      36.704003 0.44118598E+03  0.10439063E+05                                 9.743969                            7.087375       0.001246       1.970764                    0.999521      29.907085      87.031711       0.606298       0.426953      -1.054675       0.002279       0.002975      -0.008486       0.009277      -0.002123       0.009159       0.022523      -0.007873      -0.099956      -0.043052       0.014200       0.028852             12.374467      11.819763       0.862231      -3.527833       6.373019      -4.045888      18.930619           0.000001
           60              C       8.282572      -0.478303       2.446278       0.636242      22.652669 0.24436553E+03  0.50237412E+04                                 7.514209                            5.587078      -0.073022       2.044922                    0.999334      21.704201      60.259276       0.621954       0.479028      -1.017491      -0.011825       0.024244      -0.057270       0.063304       0.034134      -0.001814       0.045138      -0.124282      -0.242304      -0.092658      -0.027973       0.120631              9.526580       7.486986      -0.870842       1.583705       5.485493      -3.270612      15.607260           0.000000
           61              C       4.465106      -2.316959       8.481560       0.152406      46.320804 0.39636106E+03  0.90625898E+04                                11.258402                            6.695031      -0.238234       1.945995                    0.998624      25.821530      72.084821       0.631683       0.424078      -1.064384       0.023547       0.005031      -0.018387       0.030296       0.004262      -0.026456      -0.015462       0.054960       0.021924      -0.037066      -0.008336       0.045402             16.870136      24.167622       2.081343      -8.274165       7.037377      -3.898833      19.405409          -0.000000
           62              C       2.329273      -2.772425      10.148859      -0.125746      36.763971 0.43665245E+03  0.10315626E+05                                 9.753996                            7.077634      -0.177829       1.911432                    0.999278      29.884263      87.186129       0.602663       0.430201      -1.051610       0.013019       0.002776      -0.010163       0.016748       0.012000      -0.026763       0.021139      -0.044561      -0.054680      -0.049564       0.010283       0.039281             12.161583      14.586576      -1.609797       4.831502       6.125064      -3.249538      15.773109           0.000004
           63              C       5.621366      -2.070419       7.579066      -0.109346      82.171073 0.46988379E+03  0.11182417E+05                                15.626140                            7.226572       0.365483       2.067493                    0.999727      29.789641      84.150250       0.617526       0.416779      -1.071703      -0.108750      -0.023197       0.085039       0.139987      -0.024527       0.072960      -0.006496      -0.029345       0.029348      -0.081799       0.005746       0.076053             26.277333      40.706967       6.900202     -24.919575       9.862146      -5.303528      28.262886           0.000000
           64              C       7.667743       6.200648       0.000000       0.152480      46.319954 0.39632291E+03  0.90615394E+04                                11.258258                            6.694729      -0.238029       1.946068                    0.998622      25.821033      72.083767       0.631692       0.424080      -1.064378      -0.023571       0.019075       0.000000       0.030323      -0.026616      -0.002846      -0.003516       0.011349      -0.108824      -0.037007      -0.008344       0.045352             16.870052      24.167568      -8.530612      -0.172623      20.528662      -0.213317       5.913927          -0.000000
           65              C       9.803576       4.472257       0.000000      -0.125747      36.764093 0.43665279E+03  0.10315634E+05                                 9.754008                            7.077632      -0.177840       1.911428                    0.999278      29.884291      87.186175       0.602664       0.430201      -1.051610      -0.013018       0.010535       0.000000       0.016747      -0.028978       0.004523       0.005589       0.012359       0.116083      -0.049562       0.010282       0.039280             12.161614      14.586650       5.084771      -0.279698      16.755236      -0.345631       5.142956           0.000004
           66              C       6.511637       7.136210       0.000000      -0.109533      82.206007 0.47006165E+03  0.11187726E+05                                15.630212                            7.227932       0.365017       2.067297                    0.999724      29.794388      84.168156       0.617468       0.416778      -1.071701       0.108760      -0.087955       0.000021       0.139874       0.076911      -0.004533      -0.005574      -0.032870       0.019703      -0.081931       0.005825       0.076106             26.285084      40.721328     -25.864866       0.089553      29.688338       0.110621       8.445585          -0.000000
           67              C      -3.197251       7.158339       5.981479       0.152406      46.320793 0.39636098E+03  0.90625874E+04                                11.258400                            6.695030      -0.238234       1.945995                    0.998624      25.821530      72.084819       0.631683       0.424078      -1.064384      -0.000009      -0.024079       0.018387       0.030296      -0.007319      -0.009605      -0.029099      -0.053657       0.021924      -0.037066      -0.008335       0.045402             16.870133       6.933419      -1.593854      -2.087432      24.271589      -8.905337      19.405392           0.000000
           68              C      -3.197251       9.342196       4.314180      -0.125747      36.764014 0.43665319E+03  0.10315647E+05                                 9.754001                            7.077638      -0.177841       1.911427                    0.999278      29.884297      87.186232       0.602664       0.430201      -1.051610      -0.000000      -0.013311       0.010163       0.016747       0.020045       0.026256      -0.021766       0.030893      -0.054679      -0.049565       0.010284       0.039281             12.161591       7.149834      -3.195682      -4.185740      13.561816       4.047529      15.773123           0.000004
           69              C      -3.197219       5.976087       6.883973      -0.109346      82.171142 0.46988436E+03  0.11182434E+05                                15.626149                            7.226577       0.365482       2.067493                    0.999727      29.789643      84.150260       0.617526       0.416779      -1.071703       0.000005       0.111197      -0.085039       0.139987      -0.016408      -0.021570       0.070001       0.046803       0.029348      -0.081799       0.005746       0.076053             26.277354       8.388898       0.008370       0.010340      42.180270     -25.477703      28.262893          -0.000000
           70              C       7.667743      -1.633996       5.981479       0.152365      46.324472 0.39639582E+03  0.90635879E+04                                11.259031                            6.695351      -0.238325       1.945947                    0.998624      25.822623      72.088809       0.631664       0.424081      -1.064381      -0.023538      -0.005028       0.018380       0.030284       0.004262      -0.026457      -0.015465       0.054969       0.021930      -0.037073      -0.008334       0.045406             16.871381      24.169523       2.081583      -8.275062       7.037797      -3.899138      19.406824           0.000000
           71              C       9.803576      -1.178530       4.314180      -0.125745      36.763825 0.43665071E+03  0.10315573E+05                                 9.753968                            7.077618      -0.177822       1.911435                    0.999278      29.884194      87.185839       0.602665       0.430201      -1.051610      -0.013020      -0.002777       0.010164       0.016749       0.012000      -0.026764       0.021139      -0.044560      -0.054680      -0.049565       0.010285       0.039281             12.161553      14.586548      -1.609799       4.831487       6.125053      -3.249534      15.773058           0.000004
           72              C       6.511483      -1.880536       6.883973      -0.108988      82.136745 0.46969035E+03  0.11176537E+05                                15.621467                            7.224699       0.366099       2.067751                    0.999727      29.784015      84.126450       0.617663       0.416734      -1.071743       0.108737       0.023194      -0.085028       0.139969      -0.024522       0.072941      -0.006497      -0.029329       0.029347      -0.081775       0.005738       0.076036             26.268971      40.693753       6.897884     -24.911210       9.859311      -5.301745      28.253849          -0.000000
           73              C       4.465106       8.792335       0.000000       0.152316      46.328220 0.39642760E+03  0.90645150E+04                                11.259658                            6.695637      -0.238383       1.945913                    0.998624      25.823851      72.093516       0.631647       0.424083      -1.064378       0.023522      -0.019028      -0.000007       0.030255      -0.026617      -0.002867      -0.003536       0.011391      -0.108934      -0.037052      -0.008323       0.045375             16.872646      24.170399      -8.532199      -0.172634      20.532820      -0.213343       5.914718           0.000000
           74              C       2.329273      10.520726       0.000000      -0.125743      36.763643 0.43664820E+03  0.10315496E+05                                 9.753930                            7.077592      -0.177812       1.911439                    0.999278      29.884092      87.185392       0.602666       0.430200      -1.051611       0.013021      -0.010537       0.000000       0.016751      -0.028981       0.004523       0.005589       0.012360       0.116086      -0.049566       0.010285       0.039281             12.161516      14.586423       5.084761      -0.279699      16.755205      -0.345637       5.142920           0.000004
           75              C       5.621244       7.856623       0.000000      -0.108865      82.140101 0.46969945E+03  0.11176718E+05                                15.621598                            7.224580       0.366575       2.067899                    0.999726      29.782772      84.120598       0.617697       0.416712      -1.071766      -0.108760       0.087928      -0.000011       0.139857       0.076729      -0.004525      -0.005505      -0.032783       0.019152      -0.081652       0.005654       0.075998             26.269917      40.696985     -25.849233       0.089478      29.671402       0.110573       8.441363           0.000000
           76              C      -3.197251       3.883689       8.481560       0.152365      46.324462 0.39639574E+03  0.90635859E+04                                11.259030                            6.695351      -0.238325       1.945947                    0.998624      25.822623      72.088813       0.631664       0.424081      -1.064381       0.000009       0.024069      -0.018379       0.030284      -0.007321      -0.009607      -0.029101      -0.053665       0.021930      -0.037073      -0.008333       0.045406             16.871380       6.933805      -1.593938      -2.087541      24.273524      -8.906282      19.406811           0.000000
           77              C      -3.197251       1.699832      10.148859      -0.125745      36.763848 0.43665131E+03  0.10315590E+05                                 9.753968                            7.077620      -0.177833       1.911431                    0.999278      29.884222      87.185916       0.602665       0.430201      -1.051611       0.000000       0.013312      -0.010164       0.016749       0.020046       0.026256      -0.021767       0.030892      -0.054680      -0.049566       0.010286       0.039281             12.161550       7.149818      -3.195673      -4.185726      13.561771       4.047504      15.773061           0.000004
           78              C      -3.197283       5.065941       7.579066      -0.108988      82.136809 0.46969087E+03  0.11176552E+05                                15.621476                            7.224703       0.366099       2.067751                    0.999727      29.784015      84.126454       0.617662       0.416734      -1.071743      -0.000005      -0.111183       0.085028       0.139969      -0.016406      -0.021567       0.069983       0.046784       0.029347      -0.081775       0.005738       0.076037             26.268991       8.386558       0.008370       0.010341      42.166560     -25.469150      28.253856           0.000000
           79              O       0.565058      -1.584104       7.227470      -0.594123      32.166551 0.48272341E+03  0.11270442E+05                                 7.935897                            6.674422       0.524799       2.207605                    0.998940      27.560509      70.867140       0.758059       0.346067      -1.152100       0.020629      -0.011275       0.028473       0.036924      -0.026496       0.020608       0.006593      -0.124913       0.130852      -0.093039       0.044145       0.048894              9.245112      11.420716      -1.748790       4.426654       6.340910      -1.655518       9.973711           0.000000
           80              O      -0.208030      -2.519544       9.088140      -0.564683      28.821749 0.43628271E+03  0.99267034E+04                                 7.328116                            6.314877       0.583224       2.237355                    0.999142      26.802940      67.921774       0.785373       0.342762      -1.155460       0.030994       0.011447      -0.001045       0.033057       0.024952      -0.046982       0.031976      -0.030243      -0.098418      -0.080404       0.033909       0.046495              8.348174      13.500105       0.307358       0.315232       5.363294      -0.244278       6.181122           0.000001
           81              O       7.109104       2.093779       0.376473      -0.594123      32.166615 0.48272435E+03  0.11270470E+05                                 7.935909                            6.674430       0.524798       2.207604                    0.998940      27.560520      70.867187       0.758059       0.346067      -1.152100       0.025466       0.026523      -0.003374       0.036924       0.049884       0.010488      -0.018344       0.091593       0.132617      -0.093039       0.044145       0.048894              9.245148       8.670345       4.144493      -0.382519      13.313582      -0.613755       5.751516           0.000000
           82              O       9.266858       1.763449      -0.035579      -0.564684      28.821872 0.43628344E+03  0.99267249E+04                                 7.328143                            6.314884       0.583226       2.237356                    0.999142      26.802953      67.921839       0.785372       0.342763      -1.155460      -0.010401       0.029473       0.010767       0.033057      -0.056739       0.008498       0.013765       0.000455       0.129941      -0.080404       0.033909       0.046495              8.348257       6.472978      -1.275515      -0.081565      13.275872       0.370706       5.295920           0.000001
           83              O      -1.667117       6.913439       2.118980      -0.594122      32.166515 0.48272214E+03  0.11270405E+05                                 7.935892                            6.674414       0.524803       2.207607                    0.998940      27.560482      70.867052       0.758060       0.346067      -1.152100      -0.015331       0.022769       0.024698       0.036925       0.001734       0.001808       0.052414       0.022605      -0.208316      -0.093037       0.044144       0.048893              9.245125       7.275308      -1.758670      -3.209713       7.983759       3.300376      12.476309           0.000000
           84              O      -2.420751       8.958998       1.691742      -0.564684      28.821826 0.43628357E+03  0.99267283E+04                                 7.328130                            6.314884       0.583222       2.237354                    0.999142      26.802958      67.921845       0.785372       0.342762      -1.155460       0.004731      -0.009626       0.031268       0.033056       0.031990       0.038750      -0.045411       0.029700      -0.031077      -0.080403       0.033909       0.046494              8.348209       5.591867       0.069537      -1.410629       6.542678      -1.580837      12.910083           0.000001
           85              O      10.602715      10.819777       7.235569      -0.594123      32.166548 0.48272339E+03  0.11270442E+05                                 7.935896                            6.674422       0.524799       2.207605                    0.998940      27.560509      70.867138       0.758059       0.346067      -1.152100       0.015330      -0.017823      -0.028473       0.036924       0.001288       0.002149       0.021530       0.135664       0.130852      -0.093039       0.044145       0.048894              9.245111       7.275283      -2.632803      -2.542337      10.486342       3.984032       9.973708           0.000000
           86              O      -3.973751      11.770960       5.374899      -0.564683      28.821749 0.43628267E+03  0.99267026E+04                                 7.328116                            6.314877       0.583222       2.237355                    0.999142      26.802938      67.921774       0.785373       0.342762      -1.155460      -0.004731      -0.032700       0.001045       0.033057       0.028950       0.041071      -0.039279       0.007253      -0.098418      -0.080403       0.033909       0.046495              8.348176       5.591838      -1.379079      -0.304652      13.271568       0.257355       6.181122           0.000001
           87              O       8.370540       3.652578      14.086566      -0.594123      32.166668 0.48272470E+03  0.11270481E+05                                 7.935921                            6.674434       0.524796       2.207604                    0.998940      27.560533      70.867253       0.758058       0.346067      -1.152100      -0.020628      -0.030438       0.003374       0.036924       0.026862      -0.020129       0.006432      -0.124325       0.132616      -0.093039       0.044145       0.048894              9.245174      11.420914       4.731070      -0.520481      10.563083      -0.502113       5.751525           0.000000
           88              O      12.340879       5.562123       0.035579      -0.564684      28.821897 0.43628364E+03  0.99267307E+04                                 7.328147                            6.314886       0.583222       2.237354                    0.999142      26.802957      67.921855       0.785372       0.342763      -1.155460      -0.030994       0.004025      -0.010767       0.033057      -0.051896       0.011690       0.011182       0.045877       0.129941      -0.080404       0.033909       0.046495              8.348270      13.500340       0.223070       0.379566       6.248545      -0.002457       5.295925           0.000001
           89              O       1.826494      11.230615      12.344059      -0.594122      32.166513 0.48272227E+03  0.11270409E+05                                 7.935892                            6.674415       0.524804       2.207607                    0.998940      27.560481      70.867047       0.758060       0.346067      -1.152100      -0.025466       0.010245      -0.024698       0.036925      -0.003028       0.050884       0.012700      -0.022054      -0.208316      -0.093037       0.044144       0.048893              9.245122       8.670386      -1.461167       3.897213       6.588673      -2.450801      12.476306           0.000000
           90              O       2.865991      -3.451929      12.771297      -0.564684      28.821784 0.43628282E+03  0.99267066E+04                                 7.328121                            6.314877       0.583229       2.237356                    0.999142      26.802951      67.921805       0.785373       0.342762      -1.155460       0.010401      -0.002619      -0.031268       0.033056       0.023149      -0.052495       0.028427      -0.053217      -0.031078      -0.080404       0.033909       0.046495              8.348198       6.472942       0.257428      -1.251875       5.661584      -1.709304      12.910067           0.000001
           91              O       8.370540      12.626132       7.235569      -0.594122      32.166471 0.48272190E+03  0.11270397E+05                                 7.935881                            6.674409       0.524806       2.207608                    0.998940      27.560467      70.866966       0.758061       0.346067      -1.152100      -0.020630       0.011275      -0.028472       0.036924      -0.026496       0.020607       0.006593      -0.124912       0.130850      -0.093038       0.044144       0.048894              9.245094      11.420692      -1.748789       4.426645       6.340898      -1.655516       9.973693           0.000000
           92              O      12.340879      -1.431411       5.374899      -0.564684      28.821729 0.43628239E+03  0.99266937E+04                                 7.328110                            6.314873       0.583224       2.237355                    0.999142      26.802939      67.921752       0.785374       0.342762      -1.155460      -0.030994      -0.011447       0.001045       0.033056       0.024952      -0.046982       0.031976      -0.030243      -0.098418      -0.080404       0.033909       0.046495              8.348165      13.500084       0.307353       0.315234       5.363293      -0.244278       6.181116           0.000001
           93              O       1.826494       8.948249      14.086566      -0.594121      32.166450 0.48272097E+03  0.11270368E+05                                 7.935876                            6.674401       0.524812       2.207610                    0.998940      27.560429      70.866813       0.758061       0.346067      -1.152101      -0.025465      -0.026524       0.003374       0.036924       0.049882       0.010488      -0.018344       0.091591       0.132616      -0.093037       0.044143       0.048894              9.245112       8.670351       4.144501      -0.382521      13.313494      -0.613751       5.751491           0.000000
           94              O       2.865991      13.229534       0.035579      -0.564684      28.821771 0.43628247E+03  0.99266961E+04                                 7.328120                            6.314874       0.583227       2.237356                    0.999142      26.802943      67.921766       0.785373       0.342762      -1.155460       0.010401      -0.029472      -0.010767       0.033056      -0.056740       0.008497       0.013765       0.000456       0.129941      -0.080404       0.033909       0.046495              8.348210       6.472944      -1.275478      -0.081564      13.275778       0.370702       5.295907           0.000001
           95              O      10.602715       4.128589      12.344059      -0.594121      32.166445 0.48272082E+03  0.11270365E+05                                 7.935878                            6.674403       0.524811       2.207610                    0.998940      27.560442      70.866887       0.758061       0.346067      -1.152100       0.015330      -0.022769      -0.024698       0.036925       0.001734       0.001808       0.052413       0.022605      -0.208314      -0.093036       0.044143       0.048893              9.245111       7.275298      -1.758670      -3.209717       7.983746       3.300371      12.476288           0.000000
           96              O      -3.973751       2.083030      12.771297      -0.564684      28.821776 0.43628269E+03  0.99267022E+04                                 7.328118                            6.314875       0.583223       2.237354                    0.999142      26.802952      67.921787       0.785374       0.342762      -1.155460      -0.004731       0.009625      -0.031268       0.033056       0.031990       0.038750      -0.045411       0.029700      -0.031078      -0.080403       0.033909       0.046495              8.348191       5.591868       0.069535      -1.410629       6.542665      -1.580830      12.910041           0.000001
           97              O      -1.667117       0.222251       7.227470      -0.594122      32.166467 0.48272189E+03  0.11270396E+05                                 7.935880                            6.674409       0.524807       2.207608                    0.998940      27.560466      70.866962       0.758061       0.346067      -1.152100      -0.015330       0.017824       0.028472       0.036924       0.001288       0.002150       0.021529       0.135662       0.130850      -0.093038       0.044144       0.048894              9.245092       7.275269      -2.632798      -2.542332      10.486317       3.984023       9.973690           0.000000
           98              O      -2.420751      -0.728932       9.088140      -0.564684      28.821721 0.43628224E+03  0.99266898E+04                                 7.328109                            6.314872       0.583223       2.237355                    0.999142      26.802937      67.921747       0.785374       0.342762      -1.155460       0.004731       0.032700      -0.001045       0.033057       0.028950       0.041071      -0.039279       0.007253      -0.098418      -0.080403       0.033909       0.046495              8.348163       5.591836      -1.379076      -0.304651      13.271538       0.257355       6.181116           0.000001
           99              O       0.565058       7.389450       0.376473      -0.594120      32.166341 0.48271904E+03  0.11270311E+05                                 7.935856                            6.674387       0.524819       2.207613                    0.998940      27.560387      70.866651       0.758063       0.346066      -1.152101       0.020631       0.030437      -0.003374       0.036925       0.026860      -0.020129       0.006432      -0.124319       0.132612      -0.093035       0.044142       0.048893              9.245089      11.420790       4.731003      -0.520476      10.563001      -0.502111       5.751477           0.000000
          100              O      -0.208030       9.430860      -0.035579      -0.564685      28.821826 0.43628302E+03  0.99267119E+04                                 7.328130                            6.314878       0.583224       2.237355                    0.999142      26.802958      67.921813       0.785373       0.342762      -1.155460       0.030993      -0.004025       0.010767       0.033056      -0.051897       0.011690       0.011182       0.045877       0.129941      -0.080404       0.033909       0.046495              8.348229      13.500239       0.223070       0.379562       6.248533      -0.002457       5.295914           0.000001
          101              O       7.109104      -0.188587       2.118980      -0.594121      32.166433 0.48272072E+03  0.11270362E+05                                 7.935876                            6.674402       0.524811       2.207610                    0.998940      27.560437      70.866867       0.758061       0.346067      -1.152100       0.025466      -0.010244       0.024698       0.036925      -0.003028       0.050883       0.012700      -0.022054      -0.208314      -0.093036       0.044143       0.048893              9.245108       8.670376      -1.461168       3.897215       6.588663      -2.450805      12.476284           0.000000
          102              O       9.266858      -0.499026       1.691742      -0.564684      28.821764 0.43628243E+03  0.99266949E+04                                 7.328116                            6.314873       0.583229       2.237356                    0.999142      26.802950      67.921780       0.785374       0.342762      -1.155460      -0.010401       0.002620       0.031268       0.033056       0.023149      -0.052495       0.028427      -0.053217      -0.031078      -0.080404       0.033909       0.046495              8.348188       6.472939       0.257423      -1.251863       5.661584      -1.709305      12.910041           0.000001

******************************************************
Auxiliary information for the entire system
The total spin magnetic moment of the unit cell is   0.000063
The total net atomic charge of the unit cell is   -0.000002
Accuracy of reproducing the electrostatic potential in the unit cell:
  The inner radius (bohr) =    5.0000
  The outer radius (bohr) =   12.0000
  Valid grid points have density less than (e/(bohr^3)) =    0.0001
  The number of valid grid points were=       435399
  The rms potential error without charges in kcal/mol is=      6.36796
  The rms potential error with partial charges in kcal/mol is=      1.56775
  The RRMSE value at monopole order=      0.24619
  The rms potential error with partial charges and cloud penetration in kcal/mol is=      1.57534
  The RRMSE value at monopole order with cloud penetration is=      0.24739
  The rms potential error with partial charges and atomic dipoles in kcal/mol is=      0.33463
  The RRMSE value at dipole order=      0.05255
  The rms potential error with partial charges, atomic dipoles and cloud penetration in kcal/mol is=      0.32716
  The RRMSE value at dipole order with cloud penetration=      0.05138

******************************************************
The electron densities and ab initio electrostatic potential were computed in VASP using the PBE functional and
projector augmented wave method. See the main text of the journal article for a description of computational details.
The atomic charges, dipoles, and quadrupoles were computed with the DDEC6 method as described in
(a) T. A. Manz and N. Gabaldon Limas, RSC Adv. 6 (2016) 47771-47801 DOI: 10.1039/c6ra04656h
(b) N. Gabaldon Limas and T. A. Manz, RSC Adv. 8 (2018) 2678-2707 DOI: 10.1039/c7ra11829e.
For each atom in the material, the electron cloud parameters were fit to the spherically averaged atom-in-material
electron density using radial positions for which this density was between 10^-4 and 10^-2 electrons per cubic bohr.
The polarizabilities, dispersion coefficients, and quantum Drude oscillator (QDO) parameters were fit using the MCLF method.
The magnetic structure of the system was optimized in VASP from the default ferromagnetic initial guess using spin polarization.
The atomic spin moments (ASMs) were computed on this optimized magnetic structure using the DDEC6 partition as inputs
to the method of T. A. Manz and D. S. Sholl, J. Chem. Theory Comput. 7 (2011) 4146-4164 DOI: 10.1021/ct200539n.
The RMSE and RRMSE were computed using a uniform grid with Ewald summation.
