# Supplementary material for: A collection of forcefield precursors for metal–organic frameworks
Source: RSC Adv. 2019 Nov 13;9(63):36492–507. doi: 10.1039/c9ra07327b (PMC9075174; doi:10.1039/c9ra07327b)
Supplement: RA-009-C9RA07327B-s4540 [file RA-009-C9RA07327B-s4540.xyz]

  154
jmolscript: load "" {1 1 1} spacegroup "x,y,z" unitcell [{      9.291500     0.000000     0.000000 }, {      0.000000    15.073400     0.000000 }, {     -2.271119     0.000000    17.672566 }]
Co     3.165183     1.696662     5.944344     0.949239
Co     4.990757     9.233362     2.891939     0.949646
Co     3.855198    13.376738    11.728222     0.949255
Co     2.029624     5.840038    14.780627     0.949642
Co     3.510190     0.000000     8.836283     1.054645
Co     4.645750     7.536700     0.000000     1.063195
H     -0.604360    12.958602     8.028647     0.155087
H      6.186650    13.267607     7.661057     0.148729
H      4.889847     7.636184     7.919077     0.144805
H      4.391219     9.081723     9.933749     0.140462
H      8.760301     5.421902     0.807636     0.155081
H      1.969291     5.730907     1.175226     0.148752
H      3.266093     0.099484     0.917206     0.144808
H      1.493602     1.545023    16.575100     0.140483
H      7.624741     2.114798     9.643919     0.155091
H      0.833731     1.805793    10.011509     0.148733
H      2.130534     7.437216     9.753489     0.144803
H      2.629162     5.991676     7.738817     0.140461
H     -1.739920     9.651498    16.864930     0.155080
H      5.051090     9.342493    16.497340     0.148750
H      3.754288    14.973916    16.755360     0.144813
H      5.526779    13.528376     1.097466     0.140487
H      2.645988    10.852848    12.770196     0.296837
H      2.180108     9.589697    12.245321     0.294745
H      4.046928     9.291244    14.044388     0.153887
H      3.914834     8.600882    12.642954     0.147896
H      4.503998    10.049436    12.750756     0.160516
H      2.035614     9.760026    14.859093     0.166091
H      1.080669    10.712665    14.062061     0.158275
H      0.989941     9.161613    13.857059     0.157499
H      3.238834     3.316148    13.738653     0.296870
H      3.704714     2.052997    14.263528     0.294722
H      1.837893     1.754544    12.464461     0.153946
H      1.969988     1.064182    13.865895     0.147857
H      1.380823     2.512736    13.758093     0.160508
H      3.849207     2.223327    11.649756     0.166209
H      4.804153     3.175965    12.446788     0.158276
H      4.894881     1.624913    12.651790     0.157483
H      4.374393     4.220552     4.902370     0.296839
H      4.840273     5.483703     5.427245     0.294745
H      2.973453     5.782156     3.628178     0.153886
H      3.105547     6.472518     5.029612     0.147897
H      2.516383     5.023964     4.921810     0.160517
H      4.984767     5.313373     2.813473     0.166092
H      5.939712     4.360735     3.610505     0.158273
H      6.030440     5.911787     3.815507     0.157500
H      3.781547    11.757252     3.933913     0.296868
H      3.315667    13.020403     3.409038     0.294719
H      5.182488    13.318856     5.208105     0.153945
H      5.050393    14.009218     3.806671     0.147854
H      5.639558    12.560664     3.914473     0.160504
H      3.171174    12.850074     6.022810     0.166207
H      2.216228    11.897435     5.225778     0.158274
H      2.125500    13.448487     5.020776     0.157479
C     -0.425083    14.796049     7.139717     0.093774
C      8.268338    13.691169     7.636316    -0.199281
C      6.861500    13.869035     7.441918    -0.171486
C      6.709094     0.009044     6.878163     0.080162
C      5.535286     0.785324     6.461090     0.551687
C      0.999407     0.144705     7.095535     0.576845
C      4.346011    10.634284     8.615376     0.087455
C      4.816436     9.387714     6.885232     0.081928
C      4.763276     8.557169     7.927913    -0.191385
C      4.475517     9.369625     9.053656    -0.203647
C      4.034028    11.909493     9.322279     0.574187
C      5.017762     9.179701     5.434314     0.542749
C      8.581023     7.259349     1.696566     0.093982
C     -0.112397     6.154469     1.199967    -0.199162
C      1.294441     6.332335     1.394365    -0.171423
C      1.446846     7.545744     1.958120     0.079776
C      2.620655     8.322024     2.375193     0.550925
C      7.156533     7.681405     1.740748     0.577759
C      3.809930     3.097584     0.220907     0.087691
C      3.339504     1.851014     1.951051     0.081822
C      3.392664     1.020469     0.908370    -0.191343
C      1.409304     1.832925    17.455193    -0.203709
C      1.850793     4.372793    17.186570     0.574165
C      3.138179     1.643001     3.401969     0.542844
C      7.445464     0.277351    10.532849     0.093778
C     -1.247957     1.382231    10.036250    -0.199275
C      0.158881     1.204365    10.230648    -0.171480
C      0.311287    -0.009044    10.794403     0.080163
C      1.485095    14.288076    11.211476     0.551689
C      6.020974    14.928695    10.577031     0.576845
C      2.674370     4.439116     9.057190     0.087453
C      2.203945     5.685686    10.787334     0.081925
C      2.257105     6.516231     9.744653    -0.191391
C      2.544864     5.703775     8.618910    -0.203650
C      2.986353     3.163907     8.350287     0.574185
C      2.002619     5.893699    12.238252     0.542744
C     -1.560642     7.814051    15.976000     0.093980
C      7.132778     8.918931    16.472599    -0.199167
C      5.725940     8.741065    16.278201    -0.171427
C      5.573535     7.527656    15.714446     0.079776
C      4.399726     6.751376    15.297373     0.550923
C     -0.136152     7.391995    15.931818     0.577757
C      3.210451    11.975816    17.451659     0.087694
C      3.680877    13.222386    15.721515     0.081824
C      3.627717    14.052931    16.764196    -0.191337
C      5.611077    13.240475     0.217373    -0.203702
C      5.169588    10.700607     0.485996     0.574165
C      3.882202    13.430399    14.270597     0.542850
C      3.860926     9.435948    13.113044    -0.294423
C      1.583690     9.897194    14.023181    -0.294730
C      2.023895     1.899248    13.395805    -0.294463
C      4.301132     2.360494    12.485668    -0.294657
C      3.159455     5.637452     4.559522    -0.294422
C      5.436691     5.176206     3.649385    -0.294729
C      4.996486    13.174152     4.276761    -0.294463
C      2.719249    12.712906     5.186898    -0.294657
O      7.945358     0.595399     6.650187    -0.112481
O      5.598607     1.799764     5.794834    -0.517793
O      4.374223     0.286395     6.826912    -0.624474
O      1.302470     1.080763     6.356822    -0.534762
O      1.755927    14.565426     7.874895    -0.589730
O      4.549278    10.682519     7.272261    -0.103668
O      4.033549    12.967646     8.682532    -0.556321
O      3.825351    11.770818    10.562893    -0.577153
O      5.018561    10.188111     4.676161    -0.555119
O      5.136999     8.035630     4.983664    -0.566299
O      0.210583     8.132099     2.186096    -0.112322
O      2.557333     9.336464     3.041449    -0.518131
O      3.781718     7.823095     2.009371    -0.624352
O      6.853471     8.617463     2.479461    -0.535574
O      6.400013     7.028726     0.961388    -0.591463
O      3.606663     3.145819     1.564022    -0.103745
O      4.122392     5.430946     0.153751    -0.557327
O      2.059471     4.234118    15.945956    -0.578107
O      3.137379     2.651411     4.160122    -0.554993
O      3.018941     0.498930     3.852619    -0.565992
O     -0.924977    14.478001    11.022379    -0.112476
O      1.421774    13.273636    11.877732    -0.517790
O      2.646158    14.787005    10.845654    -0.624474
O      5.717911    13.992637    11.315744    -0.534766
O      5.264454     0.507974     9.797671    -0.589723
O      2.471103     4.390881    10.400305    -0.103672
O      2.986832     2.105754     8.990034    -0.556328
O      3.195030     3.302582     7.109673    -0.577152
O      2.001820     4.885289    12.996405    -0.555121
O      1.883382     7.037770    12.688902    -0.566301
O      6.809798     6.941301    15.486470    -0.112324
O      4.463048     5.736936    14.631117    -0.518131
O      3.238663     7.250305    15.663195    -0.624352
O      0.166910     6.455937    15.193105    -0.535571
O      0.620368     8.044674    16.711178    -0.591466
O      3.413718    11.927581    16.108544    -0.103742
O      2.897989     9.642454    17.518815    -0.557324
O      4.960910    10.839282     1.726610    -0.578104
O      3.883002    12.421989    13.512444    -0.554991
O      4.001440    14.574470    13.819947    -0.565989
N      2.548077     9.980098    12.968129    -0.097927
N      3.336744     2.443398    13.540720    -0.097946
N      4.472304     5.093302     4.704437    -0.097927
N      3.683637    12.630002     4.131846    -0.097946

The following XYZ coordinates are in angstroms. Other properties are in atomic units.
The sperically averaged electron density of each atom fit to a function of the form exp(a - br)
eigen_1, eigen_2 and eigen_3 are the three eigenvalues of traceless quadrupole moment tensor
  atom number  atomic symbol              X              Y              Z     net charge C6 coefficient C8 coefficient C10 coefficient fluctuating dipole atomic polarizability isotropic forcefield polarizability              a              b squared Pearson coefficient          <r^3>          <r^4>         wp_QDO          m_QDO          q_QDO       dipole_x       dipole_y       dipole_z         dipole            Qxy            Qxz            Qyz     Q(x^2-y^2)  Q(3z^2 - R^2)        eigen_1        eigen_2        eigen_3 static polarizability      alpha(xx)      alpha(xy)      alpha(xz)      alpha(yy)      alpha(yz)      alpha(zz) atomic spin moment
            1             Co       3.165183       1.696662       5.944344       0.949239     104.193764 0.22810522E+04  0.75231989E+05                                16.837397                           14.520316       0.571593       2.051309                    0.997408      45.827255     121.783430       0.535785       0.346616      -1.201995      -0.023549       0.016402      -0.008223       0.029853      -0.067527       0.006363      -0.027141       0.034306      -0.025121      -0.070681      -0.008671       0.079352             19.870347      18.180008      -0.643711      -1.181030      14.897618      -0.678248      26.533415           2.802699
            2             Co       4.990757       9.233362       2.891939       0.949646     104.087569 0.22781974E+04  0.75113951E+05                                16.825937                           14.510914       0.566279       2.050161                    0.997401      45.793893     121.673501       0.535979       0.346601      -1.202014       0.025706       0.017649       0.006376       0.031827       0.069284       0.008753       0.031496       0.030168      -0.023477      -0.072994      -0.009831       0.082825             19.856227      18.170476       0.643295      -1.180633      14.887991       0.674110      26.510213           2.798212
            3             Co       3.855198      13.376738      11.728222       0.949255     104.193156 0.22810355E+04  0.75231259E+05                                16.837291                           14.520231       0.571615       2.051317                    0.997408      45.827110     121.782682       0.535789       0.346614      -1.201997       0.023546      -0.016402       0.008221       0.029850      -0.067534       0.006359      -0.027139       0.034290      -0.025114      -0.070686      -0.008667       0.079354             19.870209      18.179901      -0.643708      -1.181013      14.897548      -0.678260      26.533178           2.802715
            4             Co       2.029624       5.840038      14.780627       0.949642     104.087942 0.22782056E+04  0.75114275E+05                                16.825954                           14.510917       0.566291       2.050164                    0.997401      45.794018     121.673800       0.535980       0.346600      -1.202015      -0.025707      -0.017648      -0.006379       0.031828       0.069293       0.008749       0.031503       0.030177      -0.023483      -0.073006      -0.009829       0.082835             19.856266      18.170519       0.643290      -1.180647      14.887989       0.674084      26.510289           2.798207
            5             Co       3.510190       0.000000       8.836283       1.054645      97.793020 0.18596162E+04  0.58500434E+05                                17.216831                           14.074693       0.705378       2.106865                    0.997146      44.003877     115.629186       0.487399       0.399472      -1.155705      -0.000000       0.000000      -0.000001       0.000001       0.036624      -0.032702       0.136926      -0.016882       0.133313      -0.145586      -0.009760       0.155347             20.940906      24.332030      -1.998189       2.044910      18.360314      -1.693495      20.130375           2.852021
            6             Co       4.645750       7.536700       0.000000       1.063195      97.425800 0.18511974E+04  0.58159234E+05                                17.165298                           14.036288       0.688886       2.104603                    0.997078      43.801201     114.954383       0.488492       0.399101      -1.156178      -0.000000       0.000000       0.000001       0.000001      -0.071770      -0.070263      -0.122520      -0.022681       0.146001      -0.178455       0.033378       0.145078             20.874538      24.252509       1.989073       2.035621      18.303340       1.683525      20.067765          -2.845787
            7              H      -0.604360      12.958602       8.028647       0.155087       0.962961 0.68599402E+01  0.63747520E+02                                 1.525789                            1.472146      -0.787947       2.534285                    0.999835       2.935544       7.576772       0.556353       1.184711      -0.734738       0.015947      -0.030731       0.020675       0.040325      -0.002485       0.002767      -0.012674      -0.001770      -0.036253      -0.018501       0.003955       0.014547              1.523510       1.526693      -0.262122       0.145646       1.681728      -0.197907       1.362108          -0.000043
            8              H       6.186650      13.267607       7.661057       0.148729       0.911572 0.61944172E+01  0.57815281E+02                                 1.631445                            1.516058      -1.042921       2.404922                    0.997711       3.428119       9.776812       0.471630       1.391434      -0.685000      -0.024298      -0.025508       0.012621       0.037421      -0.000834       0.004111      -0.009453      -0.006017      -0.022971      -0.013126       0.001017       0.012109              1.701156       1.996928       0.511243      -0.143097       1.707761      -0.103651       1.398780          -0.000026
            9              H       4.889847       7.636184       7.919077       0.144805       1.147036 0.80272875E+01  0.78022471E+02                                 1.746916                            1.614039      -0.918630       2.463944                    0.998957       3.206405       8.620989       0.517803       1.216999      -0.725717       0.006704      -0.035585       0.003807       0.036411      -0.007445      -0.000802      -0.000257      -0.025733       0.009316      -0.016454       0.003141       0.013313              1.808067       1.369872      -0.054727      -0.033717       2.567941      -0.022603       1.486388           0.000070
           10              H       4.391219       9.081723       9.933749       0.140462       1.029301 0.69962915E+01  0.66117083E+02                                 1.655812                            1.526997      -0.891472       2.474267                    0.999166       3.240816       8.769519       0.518586       1.249797      -0.716407       0.000601      -0.012873       0.033253       0.035663      -0.005209      -0.002077      -0.003625      -0.018265       0.029302      -0.015741       0.004168       0.011573              1.721915       1.280578       0.060880      -0.146707       1.528573      -0.296675       2.356595           0.000062
           11              H       8.760301       5.421902       0.807636       0.155081       0.963132 0.68614871E+01  0.63766590E+02                                 1.526108                            1.472424      -0.787758       2.534388                    0.999836       2.935689       7.577853       0.556228       1.184891      -0.734697      -0.015927      -0.030735      -0.020661       0.040313       0.002465       0.002749       0.012667      -0.001777      -0.036283      -0.018501       0.003972       0.014529              1.523836       1.527007       0.262241       0.145711       1.682131       0.198005       1.362370          -0.000016
           12              H       1.969291       5.730907       1.175226       0.148752       0.911528 0.61941625E+01  0.57812885E+02                                 1.631456                            1.516078      -1.043255       2.404809                    0.997706       3.428164       9.777257       0.471598       1.391528      -0.684982       0.024287      -0.025547      -0.012666       0.037456       0.000767       0.004084       0.009463      -0.005986      -0.022900      -0.013121       0.001050       0.012070              1.701159       1.996901      -0.511223      -0.143082       1.707777       0.103649       1.398798           0.000135
           13              H       3.266093       0.099484       0.917206       0.144808       1.146978 0.80267446E+01  0.78016166E+02                                 1.746894                            1.614014      -0.918504       2.464016                    0.998958       3.206299       8.620752       0.517791       1.217044      -0.725707      -0.006699      -0.035590      -0.003813       0.036415       0.007443      -0.000801       0.000256      -0.025729       0.009297      -0.016448       0.003135       0.013313              1.808048       1.369853       0.054728      -0.033715       2.567932       0.022600       1.486358           0.000003
           14              H       1.493602       1.545023      16.575100       0.140483       1.029396 0.69972008E+01  0.66128731E+02                                 1.655999                            1.527161      -0.891846       2.474105                    0.999163       3.241099       8.770880       0.518518       1.249904      -0.716382      -0.000603      -0.012873      -0.033253       0.035663       0.005203      -0.002074       0.003635      -0.018257       0.029317      -0.015737       0.004153       0.011584              1.722114       1.280705      -0.060889      -0.146728       1.528752       0.296722       2.356886           0.000111
           15              H       7.624741       2.114798       9.643919       0.155091       0.962957 0.68599170E+01  0.63747314E+02                                 1.525793                            1.472149      -0.787945       2.534288                    0.999835       2.935535       7.576774       0.556349       1.184721      -0.734735      -0.015947       0.030731      -0.020675       0.040326      -0.002485       0.002767      -0.012674      -0.001770      -0.036253      -0.018501       0.003955       0.014547              1.523514       1.526697      -0.262124       0.145647       1.681733      -0.197908       1.362111          -0.000043
           16              H       0.833731       1.805793      10.011509       0.148733       0.911564 0.61943477E+01  0.57814464E+02                                 1.631435                            1.516049      -1.042913       2.404927                    0.997711       3.428098       9.776735       0.471631       1.391433      -0.685000       0.024298       0.025508      -0.012622       0.037421      -0.000834       0.004111      -0.009453      -0.006018      -0.022971      -0.013126       0.001016       0.012109              1.701145       1.996913       0.511238      -0.143096       1.707750      -0.103650       1.398772          -0.000026
           17              H       2.130534       7.437216       9.753489       0.144803       1.147043 0.80273501E+01  0.78023271E+02                                 1.746926                            1.614048      -0.918630       2.463944                    0.998957       3.206419       8.621051       0.517800       1.217004      -0.725715      -0.006704       0.035585      -0.003806       0.036410      -0.007445      -0.000802      -0.000257      -0.025734       0.009318      -0.016455       0.003142       0.013313              1.808078       1.369880      -0.054728      -0.033717       2.567958      -0.022604       1.486397           0.000071
           18              H       2.629162       5.991676       7.738817       0.140461       1.029300 0.69962776E+01  0.66116790E+02                                 1.655797                            1.526984      -0.891475       2.474264                    0.999166       3.240809       8.769434       0.518595       1.249779      -0.716411      -0.000602       0.012873      -0.033252       0.035662      -0.005209      -0.002076      -0.003625      -0.018265       0.029302      -0.015741       0.004168       0.011573              1.721899       1.280568       0.060879      -0.146705       1.528558      -0.296670       2.356570           0.000061
           19              H      -1.739920       9.651498      16.864930       0.155080       0.963134 0.68614989E+01  0.63766693E+02                                 1.526106                            1.472421      -0.787760       2.534386                    0.999836       2.935694       7.577852       0.556230       1.184886      -0.734698       0.015927       0.030734       0.020660       0.040313       0.002465       0.002749       0.012667      -0.001777      -0.036283      -0.018501       0.003972       0.014529              1.523833       1.527004       0.262240       0.145710       1.682128       0.198004       1.362368          -0.000016
           20              H       5.051090       9.342493      16.497340       0.148750       0.911535 0.61942208E+01  0.57813568E+02                                 1.631465                            1.516085      -1.043262       2.404804                    0.997706       3.428182       9.777322       0.471597       1.391528      -0.684982      -0.024287       0.025547       0.012666       0.037456       0.000767       0.004084       0.009463      -0.005986      -0.022901      -0.013121       0.001051       0.012070              1.701168       1.996913      -0.511227      -0.143083       1.707786       0.103650       1.398805           0.000135
           21              H       3.754288      14.973916      16.755360       0.144813       1.146966 0.80266388E+01  0.78014850E+02                                 1.746879                            1.614000      -0.918499       2.464019                    0.998958       3.206277       8.620666       0.517795       1.217040      -0.725708       0.006699       0.035590       0.003814       0.036416       0.007443      -0.000801       0.000256      -0.025729       0.009296      -0.016448       0.003135       0.013313              1.808032       1.369843       0.054728      -0.033714       2.567906       0.022600       1.486346           0.000004
           22              H       5.526779      13.528376       1.097466       0.140487       1.029387 0.69971282E+01  0.66127925E+02                                 1.655996                            1.527158      -0.891845       2.474108                    0.999163       3.241082       8.770849       0.518515       1.249912      -0.716380       0.000603       0.012874       0.033253       0.035663       0.005203      -0.002074       0.003635      -0.018256       0.029317      -0.015736       0.004153       0.011584              1.722111       1.280703      -0.060889      -0.146728       1.528748       0.296722       2.356882           0.000111
           23              H       2.645988      10.852848      12.770196       0.296837       0.560545 0.34361013E+01  0.28025456E+02                                 1.250159                            1.180527      -1.103602       2.466452                    0.999799       2.714594       7.538752       0.493744       1.520958      -0.661605       0.001491       0.028775      -0.004290       0.029131      -0.005590      -0.000311      -0.006164       0.002386      -0.007200      -0.008904       0.000500       0.008404              1.298523       1.051783       0.102513      -0.041592       1.743954      -0.168274       1.099832          -0.000293
           24              H       2.180108       9.589697      12.245321       0.294745       0.617134 0.40668712E+01  0.33859547E+02                                 1.246374                            1.220775      -0.986941       2.541288                    0.999689       2.393460       6.258907       0.535357       1.374175      -0.693397      -0.018382      -0.017844      -0.030224       0.039620      -0.002467       0.008649       0.004148       0.022217       0.031928      -0.017705       0.000405       0.017299              1.255288       1.127096       0.096541       0.130254       1.227165       0.193617       1.411604           0.000095
           25              H       4.046928       9.291244      14.044388       0.153887       0.890286 0.63440533E+01  0.59620153E+02                                 1.618547                            1.538080      -1.079796       2.386013                    0.996698       3.481470       9.992591       0.466077       1.398370      -0.683531       0.000925      -0.003002       0.023591       0.023800      -0.004094      -0.002352       0.000383       0.012175       0.022376      -0.011071       0.002487       0.008584              1.667945       1.393931      -0.095970       0.254861       1.376752      -0.261228       2.233150          -0.000013
           26              H       3.914834       8.600882      12.642954       0.147896       0.996996 0.73099744E+01  0.69670927E+02                                 1.623041                            1.559752      -0.698824       2.560101                    0.999980       3.158963       8.515480       0.514925       1.248035      -0.718431       0.004534      -0.021987      -0.007525       0.023677      -0.010202       0.001235       0.007306       0.003434      -0.024976      -0.014015      -0.001152       0.015168              1.646599       1.303028      -0.030081      -0.013270       2.061394       0.354012       1.575375          -0.000012
           27              H       4.503998      10.049436      12.750756       0.160516       1.002886 0.71483042E+01  0.67423660E+02                                 1.601705                            1.520566      -0.840064       2.503503                    0.999651       3.048604       8.047270       0.535375       1.212938      -0.727076       0.021296       0.016948      -0.006152       0.027903       0.001864      -0.003545      -0.007933       0.016839      -0.047537      -0.019391       0.002201       0.017190              1.636234       1.642808       0.349799      -0.241189       1.755546      -0.285868       1.510347          -0.000117
           28              H       2.035614       9.760026      14.859093       0.166091       0.887279 0.65001305E+01  0.61683451E+02                                 1.636677                            1.575212      -1.217631       2.329919                    0.995367       3.526597      10.293129       0.450892       1.431487      -0.677073       0.009509      -0.007922       0.021007       0.024382      -0.004735      -0.003868      -0.003370       0.017820       0.023750      -0.014840       0.004263       0.010577              1.664310       1.522552      -0.039470       0.305113       1.369367      -0.145110       2.101012           0.000029
           29              H       1.080669      10.712665      14.062061       0.158275       0.956543 0.68229695E+01  0.63106802E+02                                 1.509181                            1.452994      -0.681742       2.576525                    0.999988       2.897996       7.381175       0.570713       1.160341      -0.741041      -0.012143       0.019423       0.004515       0.023347      -0.007503      -0.011230      -0.002923      -0.007075      -0.000211      -0.016119       0.005126       0.010993              1.523063       1.479222      -0.352900      -0.041590       1.853039      -0.017754       1.236930          -0.000015
           30              H       0.989941       9.161613      13.857059       0.157499       1.028494 0.74842325E+01  0.71833114E+02                                 1.665037                            1.583301      -0.838849       2.504631                    0.999275       3.179835       8.633173       0.508063       1.256062      -0.716481      -0.013330      -0.021584      -0.001599       0.025419       0.009534      -0.003778       0.002401       0.003993       0.004913      -0.011901       0.002677       0.009224              1.702709       1.771915       0.496458      -0.019478       1.960571       0.044832       1.375642          -0.000080
           31              H       3.238834       3.316148      13.738653       0.296870       0.560417 0.34351327E+01  0.28015821E+02                                 1.250025                            1.180407      -1.103459       2.466557                    0.999800       2.714296       7.537902       0.493737       1.521076      -0.661586      -0.001483       0.028788       0.004296       0.029145       0.005601      -0.000307       0.006185       0.002373      -0.007263      -0.008926       0.000493       0.008433              1.298377       1.051679      -0.102490      -0.041576       1.743743       0.168223       1.099710          -0.000292
           32              H       3.704714       2.052997      14.263528       0.294722       0.617280 0.40681611E+01  0.33873198E+02                                 1.246598                            1.220988      -0.987104       2.541174                    0.999688       2.393824       6.260265       0.535293       1.374220      -0.693387       0.018379      -0.017840       0.030220       0.039615       0.002473       0.008656      -0.004163       0.022223       0.031911      -0.017713       0.000408       0.017305              1.255515       1.127294      -0.096566       0.130296       1.227380      -0.193662       1.411870           0.000091
           33              H       1.837893       1.754544      12.464461       0.153946       0.890054 0.63420699E+01  0.59598002E+02                                 1.618421                            1.537965      -1.079770       2.386111                    0.996694       3.481020       9.991633       0.466028       1.398599      -0.683490      -0.000898      -0.003030      -0.023638       0.023848       0.004066      -0.002391      -0.000332       0.012154       0.022492      -0.011068       0.002441       0.008627              1.667811       1.393829       0.095953       0.254843       1.376652       0.261172       2.232952           0.000009
           34              H       1.969988       1.064182      13.865895       0.147857       0.997258 0.73124861E+01  0.69701094E+02                                 1.623327                            1.560020      -0.699048       2.559947                    0.999980       3.159522       8.517464       0.514879       1.248035      -0.718428      -0.004546      -0.021970       0.007524       0.023663       0.010210       0.001227      -0.007311       0.003453      -0.024942      -0.014016      -0.001159       0.015175              1.646891       1.303241       0.030099      -0.013275       2.061775      -0.354083       1.575656          -0.000011
           35              H       1.380823       2.512736      13.758093       0.160508       1.002672 0.71463529E+01  0.67399781E+02                                 1.601380                            1.520281      -0.839900       2.503564                    0.999653       3.048345       8.045919       0.535473       1.212815      -0.727104      -0.021297       0.016947       0.006147       0.027903      -0.001869      -0.003550       0.007939       0.016819      -0.047587      -0.019407       0.002215       0.017192              1.635891       1.642456      -0.349681      -0.241091       1.755178       0.285758       1.510039          -0.000096
           36              H       3.849207       2.223327      11.649756       0.166209       0.886169 0.64898491E+01  0.61562262E+02                                 1.635511                            1.574141      -1.215722       2.330995                    0.995382       3.523889      10.283658       0.450964       1.431806      -0.677027      -0.009533      -0.007959      -0.021044       0.024435       0.004771      -0.003873       0.003376       0.017814       0.023715      -0.014853       0.004278       0.010575              1.663102       1.521504       0.039436       0.304800       1.368457       0.144950       2.099345          -0.000117
           37              H       4.804153       3.175965      12.446788       0.158276       0.956320 0.68207086E+01  0.63078553E+02                                 1.508722                            1.452573      -0.681755       2.576500                    0.999988       2.897551       7.378806       0.570921       1.160052      -0.741112       0.012130       0.019424      -0.004515       0.023342       0.007501      -0.011236       0.002942      -0.007111      -0.000187      -0.016138       0.005157       0.010981              1.522591       1.478768       0.352743      -0.041594       1.852418       0.017713       1.236586          -0.000011
           38              H       4.894881       1.624913      12.651790       0.157483       1.028257 0.74818813E+01  0.71802666E+02                                 1.664576                            1.582893      -0.838161       2.504922                    0.999279       3.179205       8.630109       0.508221       1.255808      -0.716540       0.013311      -0.021574       0.001570       0.025398      -0.009535      -0.003782      -0.002382       0.003970       0.004998      -0.011903       0.002689       0.009214              1.702223       1.771401      -0.496257      -0.019497       1.959982      -0.044787       1.375286          -0.000095
           39              H       4.374393       4.220552       4.902370       0.296839       0.560541 0.34360690E+01  0.28025125E+02                                 1.250153                            1.180522      -1.103604       2.466452                    0.999799       2.714580       7.538703       0.493745       1.520958      -0.661605      -0.001491      -0.028775       0.004290       0.029131      -0.005590      -0.000311      -0.006164       0.002386      -0.007200      -0.008904       0.000500       0.008404              1.298516       1.051778       0.102512      -0.041591       1.743943      -0.168272       1.099826          -0.000294
           40              H       4.840273       5.483703       5.427245       0.294745       0.617136 0.40668854E+01  0.33859677E+02                                 1.246373                            1.220775      -0.986939       2.541288                    0.999689       2.393461       6.258900       0.535359       1.374169      -0.693398       0.018382       0.017843       0.030224       0.039620      -0.002467       0.008649       0.004148       0.022218       0.031928      -0.017705       0.000405       0.017300              1.255288       1.127095       0.096541       0.130254       1.227164       0.193617       1.411604           0.000094
           41              H       2.973453       5.782156       3.628178       0.153886       0.890289 0.63440837E+01  0.59620490E+02                                 1.618549                            1.538081      -1.079800       2.386011                    0.996698       3.481475       9.992599       0.466078       1.398366      -0.683532      -0.000925       0.003001      -0.023591       0.023800      -0.004094      -0.002352       0.000383       0.012175       0.022377      -0.011071       0.002487       0.008584              1.667947       1.393933      -0.095970       0.254862       1.376753      -0.261228       2.233153          -0.000013
           42              H       3.105547       6.472518       5.029612       0.147897       0.997004 0.73100492E+01  0.69671763E+02                                 1.623044                            1.559755      -0.698824       2.560099                    0.999980       3.158973       8.515492       0.514927       1.248026      -0.718432      -0.004534       0.021986       0.007525       0.023677      -0.010202       0.001235       0.007306       0.003435      -0.024976      -0.014015      -0.001153       0.015168              1.646602       1.303030      -0.030082      -0.013270       2.061398       0.354013       1.575378          -0.000013
           43              H       2.516383       5.023964       4.921810       0.160517       1.002876 0.71482163E+01  0.67422604E+02                                 1.601693                            1.520555      -0.840066       2.503504                    0.999651       3.048586       8.047201       0.535378       1.212936      -0.727077      -0.021296      -0.016949       0.006152       0.027904       0.001864      -0.003545      -0.007933       0.016839      -0.047537      -0.019391       0.002201       0.017190              1.636221       1.642795       0.349795      -0.241187       1.755533      -0.285865       1.510336          -0.000119
           44              H       4.984767       5.313373       2.813473       0.166092       0.887276 0.65001090E+01  0.61683199E+02                                 1.636675                            1.575210      -1.217631       2.329920                    0.995367       3.526591      10.293109       0.450892       1.431487      -0.677073      -0.009510       0.007922      -0.021007       0.024382      -0.004735      -0.003868      -0.003370       0.017820       0.023750      -0.014840       0.004263       0.010577              1.664308       1.522550      -0.039470       0.305112       1.369365      -0.145109       2.101009           0.000029
           45              H       5.939712       4.360735       3.610505       0.158273       0.956539 0.68229368E+01  0.63106459E+02                                 1.509182                            1.452995      -0.681746       2.576526                    0.999988       2.897987       7.381163       0.570710       1.160348      -0.741040       0.012143      -0.019424      -0.004515       0.023348      -0.007503      -0.011230      -0.002923      -0.007075      -0.000211      -0.016119       0.005126       0.010992              1.523064       1.479223      -0.352900      -0.041590       1.853039      -0.017754       1.236931          -0.000017
           46              H       6.030440       5.911787       3.815507       0.157500       1.028492 0.74842011E+01  0.71832579E+02                                 1.665018                            1.583284      -0.838846       2.504630                    0.999275       3.179824       8.633067       0.508074       1.256040      -0.716486       0.013330       0.021583       0.001599       0.025418       0.009534      -0.003778       0.002401       0.003993       0.004913      -0.011901       0.002677       0.009224              1.702689       1.771893       0.496449      -0.019477       1.960546       0.044832       1.375628          -0.000081
           47              H       3.781547      11.757252       3.933913       0.296868       0.560420 0.34351615E+01  0.28016115E+02                                 1.250030                            1.180411      -1.103457       2.466556                    0.999800       2.714308       7.537944       0.493736       1.521076      -0.661586       0.001483      -0.028788      -0.004296       0.029145       0.005601      -0.000307       0.006185       0.002373      -0.007263      -0.008926       0.000493       0.008433              1.298383       1.051683      -0.102491      -0.041576       1.743753       0.168224       1.099714          -0.000292
           48              H       3.315667      13.020403       3.409038       0.294719       0.617282 0.40681749E+01  0.33873351E+02                                 1.246602                            1.220992      -0.987107       2.541173                    0.999688       2.393829       6.260287       0.535291       1.374224      -0.693386      -0.018379       0.017841      -0.030220       0.039615       0.002473       0.008656      -0.004163       0.022223       0.031911      -0.017713       0.000408       0.017305              1.255519       1.127297      -0.096567       0.130297       1.227384      -0.193664       1.411875           0.000090
           49              H       5.182488      13.318856       5.208105       0.153945       0.890050 0.63420380E+01  0.59597631E+02                                 1.618418                            1.537963      -1.079763       2.386115                    0.996694       3.481012       9.991607       0.466028       1.398602      -0.683489       0.000898       0.003030       0.023638       0.023848       0.004066      -0.002391      -0.000332       0.012154       0.022492      -0.011068       0.002441       0.008627              1.667808       1.393826       0.095953       0.254842       1.376649       0.261172       2.232948           0.000009
           50              H       5.050393      14.009218       3.806671       0.147854       0.997253 0.73124515E+01  0.69700714E+02                                 1.623327                            1.560020      -0.699050       2.559947                    0.999980       3.159517       8.517460       0.514876       1.248041      -0.718427       0.004546       0.021970      -0.007524       0.023664       0.010210       0.001227      -0.007311       0.003452      -0.024942      -0.014016      -0.001159       0.015175              1.646891       1.303241       0.030099      -0.013275       2.061776      -0.354083       1.575656          -0.000012
           51              H       5.639558      12.560664       3.914473       0.160504       1.002682 0.71464326E+01  0.67400699E+02                                 1.601387                            1.520288      -0.839901       2.503561                    0.999652       3.048360       8.045960       0.535473       1.212812      -0.727105       0.021297      -0.016946      -0.006147       0.027902      -0.001869      -0.003550       0.007939       0.016819      -0.047588      -0.019408       0.002216       0.017192              1.635899       1.642464      -0.349684      -0.241092       1.755187       0.285760       1.510045          -0.000097
           52              H       3.171174      12.850074       6.022810       0.166207       0.886172 0.64898749E+01  0.61562547E+02                                 1.635512                            1.574143      -1.215718       2.330996                    0.995382       3.523893      10.283662       0.450965       1.431803      -0.677027       0.009533       0.007960       0.021044       0.024435       0.004771      -0.003873       0.003376       0.017814       0.023715      -0.014853       0.004278       0.010575              1.663103       1.521505       0.039436       0.304801       1.368458       0.144950       2.099347          -0.000117
           53              H       2.216228      11.897435       5.225778       0.158274       0.956321 0.68207138E+01  0.63078532E+02                                 1.508714                            1.452566      -0.681750       2.576499                    0.999988       2.897555       7.378781       0.570928       1.160040      -0.741115      -0.012131      -0.019423       0.004514       0.023341       0.007501      -0.011237       0.002942      -0.007110      -0.000188      -0.016138       0.005156       0.010982              1.522583       1.478761       0.352740      -0.041594       1.852408       0.017712       1.236581          -0.000012
           54              H       2.125500      13.448487       5.020776       0.157479       1.028255 0.74818704E+01  0.71802615E+02                                 1.664584                            1.582900      -0.838165       2.504923                    0.999279       3.179204       8.630141       0.508216       1.255821      -0.716537      -0.013312       0.021575      -0.001571       0.025399      -0.009535      -0.003783      -0.002382       0.003970       0.004998      -0.011903       0.002689       0.009215              1.702231       1.771410      -0.496261      -0.019497       1.959991      -0.044788       1.375292          -0.000095
           55              C      -0.425083      14.796049       7.139717       0.093774      39.249824 0.41093499E+03  0.94776374E+04                                10.237190                            6.803098      -0.008847       2.001804                    0.999601      26.579521      74.436481       0.628793       0.422349      -1.065851      -0.073279       0.039898      -0.015555       0.084874      -0.030068       0.026210      -0.029671       0.006082       0.034368      -0.036804      -0.021136       0.057940             14.265712      28.575641       3.747718       0.155119       8.043214      -1.003541       6.178280           0.005944
           56              C       8.268338      13.691169       7.636316      -0.199281      31.278165 0.44593237E+03  0.10536685E+05                                 8.568413                            6.988396       0.079829       1.986618                    0.999802      30.161079      86.552008       0.631181       0.410693      -1.069304      -0.052279      -0.021942       0.034351       0.066291       0.002999       0.010503      -0.017867       0.022045      -0.044380      -0.030106       0.008389       0.021717              9.704279      15.024237       0.148623       0.895709       8.387388      -1.471337       5.701214          -0.000391
           57              C       6.861500      13.869035       7.441918      -0.171486      33.720795 0.47213364E+03  0.11376735E+05                                 9.243641                            7.353813      -0.048030       1.953479                    0.998859      30.465588      89.840605       0.591782       0.429528      -1.051753       0.035803      -0.033617       0.042547       0.064978      -0.008759      -0.002542      -0.007741       0.008361       0.010021      -0.014843       0.005497       0.009346             10.760112      16.874872       1.943597       0.470634       9.252961      -1.411719       6.152502           0.000975
           58              C       6.709094       0.009044       6.878163       0.080162      37.679504 0.42178790E+03  0.98055997E+04                                 9.924746                            6.922948       0.035461       2.019740                    0.999598      26.764350      75.606018       0.618311       0.426108      -1.061969       0.083295       0.022427       0.012053       0.087099       0.034121      -0.023786      -0.011284       0.060010      -0.059866      -0.035488      -0.028209       0.063698             12.996186      22.583810      -4.618855       3.562410       9.548047      -2.345198       6.856701           0.000297
           59              C       5.535286       0.785324       6.461090       0.551687      24.925378 0.26611519E+03  0.56154423E+04                                 7.925808                            5.818288      -0.178661       1.989284                    0.999236      23.309917      66.595438       0.608471       0.477037      -1.013709      -0.068316       0.026269       0.000741       0.073196       0.042943      -0.006355       0.077364      -0.050706       0.171628      -0.094944      -0.017383       0.112328              9.613050      13.838781      -2.869603       1.450529       8.560136      -2.685430       6.440233           0.002210
           60              C       0.999407       0.144705       7.095535       0.576845      24.899024 0.25482298E+03  0.53197422E+04                                 7.963337                            5.709061      -0.142175       2.009662                    0.999272      22.833804      64.908180       0.611691       0.479647      -1.012221       0.068417       0.022179       0.004867       0.072086      -0.040062      -0.018301       0.060355      -0.108953       0.070939      -0.079472      -0.025324       0.104796             10.060257      16.426374       2.175775       0.013296       6.838042      -2.015007       6.916356           0.000920
           61              C       4.346011      10.634284       8.615376       0.087455      38.576708 0.39151711E+03  0.88885068E+04                                 9.888023                            6.551996       0.151186       2.051140                    0.999534      26.139932      71.765248       0.656146       0.411176      -1.076963       0.022514      -0.017764      -0.082125       0.086988       0.002998      -0.005695      -0.002993       0.020781       0.150250      -0.035911      -0.014791       0.050703             12.988072       5.382147      -2.411232      -1.907977      20.333974       6.003131      13.248096           0.004607
           62              C       4.816436       9.387714       6.885232       0.081928      39.052914 0.39478790E+03  0.89889713E+04                                 9.979965                            6.595453       0.120950       2.040888                    0.999619      26.293707      72.491532       0.651033       0.413197      -1.074741      -0.013937       0.072740       0.051040       0.089947      -0.008882      -0.004151       0.028093      -0.062069      -0.071615      -0.034163      -0.020342       0.054505             13.116040       5.195682      -0.789542      -2.361186      10.592679       3.007790      23.559760           0.000401
           63              C       4.763276       8.557169       7.927913      -0.191385      34.226617 0.43508218E+03  0.10243252E+05                                 9.112409                            6.934919       0.080642       1.984932                    0.999687      30.282497      87.468252       0.627620       0.414517      -1.064116      -0.004530      -0.003321       0.064860       0.065103      -0.007357       0.000412       0.002559      -0.017462       0.020795      -0.014957       0.005171       0.009786             10.484425       4.859740      -0.675816      -1.176052      14.195440       0.210392      12.398095           0.000119
           64              C       4.475517       9.369625       9.053656      -0.203647      35.410519 0.44839430E+03  0.10618597E+05                                 9.289276                            7.009570       0.151909       2.001812                    0.999794      30.464050      87.766041       0.629427       0.410917      -1.068237       0.023276      -0.057836      -0.018266       0.064965      -0.008036       0.001091       0.004860      -0.031343       0.057180      -0.027248       0.006509       0.020738             10.815131       4.934175      -0.604864      -1.466955      13.227738       0.054041      14.283481          -0.000677
           65              C       4.034028      11.909493       9.322279       0.574187      25.349736 0.24701309E+03  0.50933735E+04                                 7.874097                            5.527138       0.025333       2.062855                    0.999402      22.414431      62.384383       0.640484       0.463780      -1.025451      -0.018845       0.061381       0.042589       0.077049       0.019181       0.029483      -0.015828       0.185167      -0.118445      -0.083557      -0.035631       0.119187              9.682775       4.637605      -1.168037      -1.510919      13.191819       1.748189      11.218902          -0.000829
           66              C       5.017762       9.179701       5.434314       0.542749      26.631757 0.25867861E+03  0.53874547E+04                                 8.108183                            5.616215      -0.042585       2.025754                    0.999286      22.946399      63.860820       0.643169       0.457255      -1.030685       0.021784       0.003323      -0.067006       0.070537       0.009034       0.011810      -0.008720       0.148921      -0.247594      -0.084895      -0.032015       0.116910             10.146204       4.321337      -0.427811      -1.076469       9.988585       2.016823      16.128691          -0.000243
           67              C       8.581023       7.259349       1.696566       0.093982      39.245067 0.41088327E+03  0.94762657E+04                                10.236991                            6.803144      -0.009476       2.001696                    0.999600      26.576831      74.431310       0.628717       0.422408      -1.065801       0.073187       0.039895       0.015547       0.084792       0.030077       0.026390       0.029524       0.006142       0.034672      -0.036786      -0.021197       0.057983             14.265005      28.573334      -3.748006       0.154291       8.043451       1.003776       6.178229          -0.000548
           68              C      -0.112397       6.154469       1.199967      -0.199162      31.269269 0.44577202E+03  0.10531962E+05                                 8.566890                            6.987180       0.080636       1.986992                    0.999802      30.155130      86.531446       0.631230       0.410698      -1.069300       0.052323      -0.021987      -0.034324       0.066327      -0.003049       0.010494       0.017789       0.022104      -0.044244      -0.030031       0.008327       0.021704              9.702313      15.019981      -0.148133       0.895594       8.386482       1.471509       5.700478          -0.000225
           69              C       1.294441       6.332335       1.394365      -0.171423      33.723747 0.47219346E+03  0.11378652E+05                                 9.244575                            7.354608      -0.049443       1.953024                    0.998850      30.467638      89.851503       0.591705       0.429566      -1.051719      -0.035982      -0.033675      -0.042598       0.065141       0.008630      -0.002620       0.007756       0.007874       0.011029      -0.014775       0.005537       0.009237             10.761041      16.875727      -1.943661       0.470946       9.254124       1.412015       6.153273          -0.000381
           70              C       1.446846       7.545744       1.958120       0.079776      37.693027 0.42196537E+03  0.98105270E+04                                 9.925695                            6.923458       0.035286       2.019483                    0.999599      26.771565      75.623693       0.618429       0.425991      -1.062067      -0.083594       0.022388      -0.011796       0.087340      -0.034070      -0.023582       0.011309       0.059527      -0.058688      -0.035493      -0.027782       0.063275             12.997440      22.585732       4.619467       3.563070       9.549163       2.345614       6.857426           0.000638
           71              C       2.620655       8.322024       2.375193       0.550925      24.932766 0.26621769E+03  0.56177845E+04                                 7.924449                            5.817369      -0.172918       1.990901                    0.999255      23.314549      66.595740       0.608878       0.476703      -1.013952       0.068503       0.026124      -0.000288       0.073315      -0.043091      -0.006700      -0.077250      -0.049724       0.171432      -0.095120      -0.016865       0.111985              9.611305      13.835864       2.869256       1.450622       8.558936       2.684902       6.439116          -0.002201
           72              C       7.156533       7.681405       1.740748       0.577759      24.894706 0.25477870E+03  0.53186749E+04                                 7.963056                            5.709033      -0.147198       2.008078                    0.999255      22.831837      64.905229       0.611607       0.479726      -1.012163      -0.068779       0.021928      -0.004737       0.072345       0.039948      -0.018652      -0.060534      -0.108489       0.069813      -0.079022      -0.025861       0.104883             10.059629      16.424801      -2.175746       0.012763       6.837982       2.014994       6.916106          -0.002145
           73              C       3.809930       3.097584       0.220907       0.087691      38.582357 0.39157525E+03  0.88903362E+04                                 9.889502                            6.552907       0.150125       2.050784                    0.999536      26.141947      71.777565       0.656023       0.411229      -1.076907      -0.022554      -0.017680       0.082076       0.086935      -0.003069      -0.005597       0.002961       0.020763       0.150072      -0.035891      -0.014734       0.050625             12.990028       5.382835       2.411408      -1.908320      20.336201      -6.004343      13.251049          -0.000223
           74              C       3.339504       1.851014       1.951051       0.081822      39.054658 0.39481417E+03  0.89896807E+04                                 9.980053                            6.595514       0.120871       2.040836                    0.999619      26.294890      72.494238       0.651057       0.413177      -1.074759       0.013924       0.072787      -0.051059       0.089993       0.008899      -0.004219      -0.028067      -0.062159      -0.071426      -0.034098      -0.020419       0.054517             13.116212       5.195707       0.789491      -2.361115      10.592574      -3.007427      23.560355           0.001607
           75              C       3.392664       1.020469       0.908370      -0.191343      34.224852 0.43505223E+03  0.10242356E+05                                 9.112038                            6.934611       0.080825       1.984995                    0.999688      30.281507      87.464169       0.627644       0.414509      -1.064123       0.004560      -0.003317      -0.064890       0.065135       0.007327       0.000415      -0.002533      -0.017424       0.020589      -0.014888       0.005153       0.009735             10.484009       4.859529       0.675791      -1.175921      14.195051      -0.210339      12.397446          -0.000436
           76              C       1.409304       1.832925      17.455193      -0.203709      35.414911 0.44846150E+03  0.10620698E+05                                 9.290318                            7.010304       0.151411       2.001647                    0.999794      30.466462      87.778129       0.629359       0.410941      -1.068210      -0.023323      -0.057863       0.018263       0.065005       0.007941       0.001123      -0.004838      -0.031322       0.057086      -0.027181       0.006488       0.020694             10.816364       4.934643       0.604858      -1.467095      13.229030      -0.053916      14.285417           0.000167
           77              C       1.850793       4.372793      17.186570       0.574165      25.354299 0.24706832E+03  0.50947378E+04                                 7.874562                            5.527474       0.025689       2.062909                    0.999405      22.417300      62.391371       0.640522       0.463733      -1.025489       0.018922       0.061619      -0.042640       0.077286      -0.018999       0.029425       0.015558       0.184495      -0.118384      -0.083041      -0.035774       0.118815              9.683310       4.637834       1.167979      -1.511063      13.192175      -1.748628      11.219921           0.000515
           78              C       3.138179       1.643001       3.401969       0.542844      26.623831 0.25858857E+03  0.53851069E+04                                 8.106928                            5.615445      -0.041551       2.026243                    0.999298      22.941008      63.842866       0.643178       0.457288      -1.030666      -0.021873       0.003320       0.067067       0.070622      -0.009049       0.011904       0.008638       0.148793      -0.247003      -0.084691      -0.032071       0.116762             10.144622       4.320729       0.427750      -1.076217       9.986962      -2.016423      16.126174          -0.000041
           79              C       7.445464       0.277351      10.532849       0.093778      39.249978 0.41093677E+03  0.94776876E+04                                10.237207                            6.803107      -0.008859       2.001799                    0.999601      26.579583      74.436659       0.628793       0.422348      -1.065852       0.073280      -0.039900       0.015551       0.084875      -0.030068       0.026210      -0.029673       0.006082       0.034364      -0.036804      -0.021137       0.057940             14.265737      28.575698       3.747729       0.155118       8.043226      -1.003542       6.178288           0.005943
           80              C      -1.247957       1.382231      10.036250      -0.199275      31.278021 0.44592982E+03  0.10536609E+05                                 8.568388                            6.988375       0.079830       1.986620                    0.999802      30.160976      86.551647       0.631182       0.410693      -1.069304       0.052280       0.021941      -0.034355       0.066294       0.003000       0.010503      -0.017867       0.022044      -0.044380      -0.030105       0.008389       0.021716              9.704249      15.024181       0.148618       0.895708       8.387368      -1.471335       5.701199          -0.000390
           81              C       0.158881       1.204365      10.230648      -0.171480      33.720683 0.47213186E+03  0.11376682E+05                                 9.243629                            7.353806      -0.048039       1.953478                    0.998859      30.465499      89.840318       0.591782       0.429529      -1.051753      -0.035803       0.033616      -0.042551       0.064980      -0.008759      -0.002541      -0.007740       0.008359       0.010022      -0.014843       0.005496       0.009346             10.760097      16.874848       1.943584       0.470640       9.252947      -1.411714       6.152495           0.000975
           82              C       0.311287      -0.009044      10.794403       0.080163      37.679643 0.42178967E+03  0.98056497E+04                                 9.924760                            6.922957       0.035449       2.019735                    0.999598      26.764407      75.606173       0.618311       0.426107      -1.061970      -0.083295      -0.022428      -0.012057       0.087100       0.034121      -0.023786      -0.011284       0.060011      -0.059870      -0.035488      -0.028210       0.063699             12.996208      22.583857      -4.618866       3.562417       9.548057      -2.345199       6.856709           0.000297
           83              C       1.485095      14.288076      11.211476       0.551689      24.925468 0.26611629E+03  0.56154713E+04                                 7.925824                            5.818298      -0.178667       1.989281                    0.999236      23.309975      66.595639       0.608471       0.477037      -1.013709       0.068316      -0.026271      -0.000742       0.073197       0.042943      -0.006354       0.077364      -0.050706       0.171629      -0.094944      -0.017384       0.112328              9.613070      13.838809      -2.869610       1.450532       8.560155      -2.685436       6.440244           0.002210
           84              C       6.020974      14.928695      10.577031       0.576845      24.899169 0.25482467E+03  0.53197868E+04                                 7.963365                            5.709080      -0.142188       2.009656                    0.999272      22.833899      64.908525       0.611690       0.479647      -1.012221      -0.068417      -0.022182      -0.004869       0.072087      -0.040062      -0.018301       0.060355      -0.108952       0.070937      -0.079472      -0.025325       0.104796             10.060295      16.426441       2.175785       0.013296       6.838066      -2.015014       6.916377           0.000922
           85              C       2.674370       4.439116       9.057190       0.087453      38.576774 0.39151733E+03  0.88885156E+04                                 9.888048                            6.552005       0.151174       2.051136                    0.999534      26.139936      71.765341       0.656144       0.411177      -1.076962      -0.022514       0.017764       0.082125       0.086988       0.002998      -0.005695      -0.002992       0.020782       0.150249      -0.035912      -0.014790       0.050702             12.988120       5.382162      -2.411246      -1.907989      20.334043       6.003188      13.248155           0.004606
           86              C       2.203945       5.685686      10.787334       0.081925      39.053073 0.39478850E+03  0.89889976E+04                                 9.980035                            6.595486       0.120938       2.040886                    0.999619      26.293699      72.491805       0.651027       0.413200      -1.074738       0.013937      -0.072740      -0.051040       0.089946      -0.008882      -0.004150       0.028093      -0.062069      -0.071616      -0.034164      -0.020342       0.054506             13.116153       5.195716      -0.789552      -2.361211      10.592762       3.007845      23.559979           0.000402
           87              C       2.257105       6.516231       9.744653      -0.191391      34.226846 0.43508537E+03  0.10243353E+05                                 9.112471                            6.934960       0.080631       1.984928                    0.999687      30.282606      87.468859       0.627616       0.414519      -1.064114       0.004529       0.003321      -0.064859       0.065102      -0.007357       0.000414       0.002559      -0.017465       0.020800      -0.014959       0.005172       0.009787             10.484502       4.859769      -0.675821      -1.176060      14.195550       0.210397      12.398186           0.000119
           88              C       2.544864       5.703775       8.618910      -0.203650      35.410538 0.44839444E+03  0.10618599E+05                                 9.289271                            7.009566       0.151906       2.001810                    0.999794      30.464080      87.766063       0.629428       0.410916      -1.068238      -0.023277       0.057835       0.018266       0.064964      -0.008037       0.001092       0.004860      -0.031343       0.057182      -0.027248       0.006509       0.020739             10.815127       4.934173      -0.604868      -1.466955      13.227727       0.054065      14.283480          -0.000679
           89              C       2.986353       3.163907       8.350287       0.574185      25.349724 0.24701280E+03  0.50933668E+04                                 7.874101                            5.527138       0.025323       2.062852                    0.999402      22.414418      62.384367       0.640484       0.463780      -1.025450       0.018844      -0.061381      -0.042589       0.077049       0.019180       0.029483      -0.015828       0.185167      -0.118446      -0.083557      -0.035631       0.119188              9.682786       4.637608      -1.168041      -1.510923      13.191829       1.748210      11.218922          -0.000831
           90              C       2.002619       5.893699      12.238252       0.542744      26.631731 0.25867791E+03  0.53874422E+04                                 8.108211                            5.616228      -0.042592       2.025753                    0.999286      22.946393      63.861037       0.643164       0.457258      -1.030682      -0.021784      -0.003323       0.067006       0.070537       0.009034       0.011809      -0.008721       0.148920      -0.247597      -0.084896      -0.032014       0.116910             10.146249       4.321352      -0.427813      -1.076477       9.988616       2.016842      16.128780          -0.000243
           91              C      -1.560642       7.814051      15.976000       0.093980      39.245010 0.41088201E+03  0.94762331E+04                                10.236999                            6.803144      -0.009470       2.001699                    0.999600      26.576791      74.431275       0.628715       0.422409      -1.065800      -0.073186      -0.039894      -0.015550       0.084791       0.030077       0.026390       0.029523       0.006142       0.034675      -0.036787      -0.021196       0.057983             14.265031      28.573399      -3.748011       0.154290       8.043458       1.003777       6.178234          -0.000547
           92              C       7.132778       8.918931      16.472599      -0.199167      31.269433 0.44577480E+03  0.10532046E+05                                 8.566924                            6.987206       0.080628       1.986988                    0.999802      30.155234      86.531867       0.631228       0.410698      -1.069299      -0.052323       0.021987       0.034322       0.066326      -0.003048       0.010494       0.017790       0.022106      -0.044243      -0.030032       0.008327       0.021705              9.702357      15.020061      -0.148139       0.895596       8.386513       1.471514       5.700499          -0.000224
           93              C       5.725940       8.741065      16.278201      -0.171427      33.723890 0.47219566E+03  0.11378719E+05                                 9.244599                            7.354622      -0.049441       1.953023                    0.998850      30.467740      89.851892       0.591704       0.429566      -1.051719       0.035982       0.033675       0.042597       0.065140       0.008630      -0.002620       0.007757       0.007876       0.011029      -0.014776       0.005538       0.009238             10.761075      16.875788      -1.943677       0.470942       9.254151       1.412020       6.153286          -0.000380
           94              C       5.573535       7.527656      15.714446       0.079776      37.692972 0.42196418E+03  0.98104964E+04                                 9.925703                            6.923459       0.035294       2.019486                    0.999599      26.771537      75.623700       0.618428       0.425992      -1.062066       0.083594      -0.022387       0.011793       0.087339      -0.034069      -0.023582       0.011309       0.059527      -0.058685      -0.035494      -0.027781       0.063274             12.997461      22.585781       4.619473       3.563075       9.549172       2.345617       6.857431           0.000639
           95              C       4.399726       6.751376      15.297373       0.550923      24.932709 0.26621687E+03  0.56177643E+04                                 7.924445                            5.817365      -0.172915       1.990903                    0.999255      23.314525      66.595703       0.608877       0.476703      -1.013951      -0.068502      -0.026123       0.000287       0.073315      -0.043092      -0.006701      -0.077250      -0.049724       0.171433      -0.095121      -0.016865       0.111985              9.611305      13.835875       2.869259       1.450625       8.558930       2.684899       6.439112          -0.002200
           96              C      -0.136152       7.391995      15.931818       0.577757      24.894630 0.25477767E+03  0.53186488E+04                                 7.963046                            5.709024      -0.147192       2.008081                    0.999255      22.831800      64.905130       0.611607       0.479726      -1.012163       0.068779      -0.021927       0.004736       0.072345       0.039948      -0.018651      -0.060535      -0.108491       0.069816      -0.079023      -0.025860       0.104883             10.059623      16.424800      -2.175744       0.012762       6.837973       2.014990       6.916097          -0.002145
           97              C       3.210451      11.975816      17.451659       0.087694      38.582284 0.39157499E+03  0.88903263E+04                                 9.889477                            6.552898       0.150131       2.050786                    0.999536      26.141941      71.777466       0.656025       0.411228      -1.076908       0.022554       0.017680      -0.082076       0.086935      -0.003069      -0.005597       0.002962       0.020764       0.150071      -0.035892      -0.014733       0.050625             12.989982       5.382820       2.411394      -1.908310      20.336127      -6.004296      13.250998          -0.000222
           98              C       3.680877      13.222386      15.721515       0.081824      39.054643 0.39481485E+03  0.89896929E+04                                 9.980012                            6.595496       0.120888       2.040839                    0.999619      26.294946      72.494186       0.651062       0.413174      -1.074762      -0.013924      -0.072787       0.051059       0.089994       0.008899      -0.004220      -0.028067      -0.062162      -0.071422      -0.034096      -0.020422       0.054518             13.116142       5.195687       0.789485      -2.361099      10.592528      -3.007395      23.560210           0.001608
           99              C       3.627717      14.052931      16.764196      -0.191337      34.224643 0.43504947E+03  0.10242268E+05                                 9.111980                            6.934575       0.080837       1.984999                    0.999688      30.281402      87.463580       0.627648       0.414507      -1.064124      -0.004561       0.003318       0.064892       0.065136       0.007326       0.000415      -0.002532      -0.017421       0.020586      -0.014886       0.005153       0.009733             10.483935       4.859502       0.675783      -1.175912      14.194948      -0.210326      12.397356          -0.000436
          100              C       5.611077      13.240475       0.217373      -0.203702      35.414653 0.44845795E+03  0.10620591E+05                                 9.290269                            7.010273       0.151420       2.001652                    0.999794      30.466316      87.777541       0.629361       0.410941      -1.068211       0.023322       0.057865      -0.018264       0.065006       0.007941       0.001123      -0.004839      -0.031321       0.057081      -0.027180       0.006488       0.020692             10.816300       4.934620       0.604850      -1.467084      13.228952      -0.053898      14.285329           0.000167
          101              C       5.169588      10.700607       0.485996       0.574165      25.354329 0.24706880E+03  0.50947490E+04                                 7.874558                            5.527474       0.025699       2.062911                    0.999405      22.417319      62.391382       0.640523       0.463732      -1.025489      -0.018922      -0.061620       0.042639       0.077286      -0.018999       0.029425       0.015556       0.184493      -0.118386      -0.083039      -0.035776       0.118815              9.683301       4.637831       1.167974      -1.511062      13.192161      -1.748611      11.219912           0.000515
          102              C       3.882202      13.430399      14.270597       0.542850      26.623923 0.25858986E+03  0.53851371E+04                                 8.106922                            5.615444      -0.041549       2.026242                    0.999298      22.941069      63.842930       0.643181       0.457286      -1.030668       0.021872      -0.003319      -0.067068       0.070622      -0.009049       0.011905       0.008637       0.148791      -0.247003      -0.084691      -0.032070       0.116761             10.144607       4.320726       0.427750      -1.076213       9.986962      -2.016416      16.126133          -0.000040
          103              C       3.860926       9.435948      13.113044      -0.294423      21.770002 0.34298347E+03  0.76366080E+04                                 6.747837                            6.108692       0.110440       2.049465                    0.995165      28.342090      80.565528       0.674255       0.407995      -1.064451      -0.107825       0.039057      -0.000515       0.114682      -0.065170       0.001374      -0.004791       0.155255      -0.230507      -0.077957      -0.061857       0.139814              7.011591       6.790779      -0.524496       0.163647       7.376489      -0.732719       6.867504          -0.000052
          104              C       1.583690       9.897194      14.023181      -0.294730      21.226616 0.32502358E+03  0.71163436E+04                                 6.538213                            5.859632       0.371682       2.146535                    0.994768      27.512462      76.715289       0.706166       0.396148      -1.075897       0.079778      -0.002380      -0.082981       0.115135      -0.006913      -0.097811      -0.011296       0.078705       0.116395      -0.077526      -0.050188       0.127714              6.838746       6.858985       0.487361      -1.172162       6.627704      -0.680184       7.029549          -0.000046
          105              C       2.023895       1.899248      13.395805      -0.294463      21.772376 0.34303582E+03  0.76380868E+04                                 6.748411                            6.109248       0.110240       2.049362                    0.995168      28.344218      80.573981       0.674208       0.408007      -1.064440       0.107827       0.039056       0.000497       0.114683       0.065167       0.001298       0.004822       0.155276      -0.230322      -0.077929      -0.061859       0.139788              7.012170       6.791248       0.524731       0.163871       7.377136       0.732714       6.868125           0.000009
          106              C       4.301132       2.360494      12.485668      -0.294657      21.221247 0.32492015E+03  0.71132616E+04                                 6.536446                            5.858243       0.373718       2.147284                    0.994772      27.505263      76.681958       0.706357       0.396086      -1.075977      -0.079813      -0.002419       0.082908       0.115107       0.006933      -0.097855       0.011419       0.078619       0.116570      -0.077651      -0.050109       0.127761              6.836812       6.857113      -0.487179      -1.172008       6.625841       0.679910       7.027483          -0.000067
          107              C       3.159455       5.637452       4.559522      -0.294422      21.770002 0.34298339E+03  0.76366046E+04                                 6.747833                            6.108689       0.110437       2.049464                    0.995165      28.342093      80.565487       0.674256       0.407994      -1.064451       0.107826      -0.039058       0.000515       0.114683      -0.065170       0.001374      -0.004789       0.155255      -0.230504      -0.077956      -0.061858       0.139814              7.011586       6.790770      -0.524500       0.163649       7.376482      -0.732715       6.867505          -0.000054
          108              C       5.436691       5.176206       3.649385      -0.294729      21.226588 0.32502308E+03  0.71163283E+04                                 6.538204                            5.859627       0.371688       2.146537                    0.994768      27.512428      76.715115       0.706167       0.396148      -1.075897      -0.079778       0.002378       0.082981       0.115135      -0.006912      -0.097810      -0.011295       0.078704       0.116395      -0.077524      -0.050188       0.127712              6.838735       6.858973       0.487352      -1.172159       6.627687      -0.680181       7.029545          -0.000048
          109              C       4.996486      13.174152       4.276761      -0.294463      21.772346 0.34303518E+03  0.76380691E+04                                 6.748405                            6.109242       0.110243       2.049363                    0.995168      28.344188      80.573878       0.674208       0.408007      -1.064440      -0.107826      -0.039054      -0.000496       0.114682       0.065167       0.001299       0.004824       0.155276      -0.230327      -0.077931      -0.061858       0.139789              7.012163       6.791243       0.524726       0.163870       7.377130       0.732715       6.868117           0.000008
          110              C       2.719249      12.712906       5.186898      -0.294657      21.221245 0.32492003E+03  0.71132578E+04                                 6.536443                            5.858241       0.373716       2.147283                    0.994772      27.505258      76.681923       0.706358       0.396086      -1.075977       0.079812       0.002421      -0.082908       0.115107       0.006934      -0.097856       0.011420       0.078621       0.116569      -0.077653      -0.050108       0.127761              6.836811       6.857110      -0.487184      -1.172008       6.625839       0.679911       7.027484          -0.000068
          111              O       7.945358       0.595399       6.650187      -0.112481      22.718513 0.30219425E+03  0.63055957E+04                                 6.428551                            5.357448       0.096375       2.147267                    0.999134      22.300083      55.050379       0.824148       0.356173      -1.138452      -0.025909      -0.147944       0.069714       0.165586      -0.020005       0.016634      -0.003909       0.182446      -0.181176      -0.064746      -0.060391       0.125137              7.546255      13.342109      -0.375690       0.951133       4.911392      -0.681492       4.385264           0.000417
          112              O       5.598607       1.799764       5.794834      -0.517793      29.129727 0.43799251E+03  0.10008795E+05                                 7.418603                            6.416735       0.665491       2.263392                    0.998812      26.901770      69.070725       0.760323       0.352527      -1.143541       0.011610      -0.018021       0.020566       0.029707       0.001114       0.014811       0.019731      -0.139378       0.182536      -0.101466       0.027897       0.073570              8.006288       6.736357      -1.207832       0.757855       9.956457      -3.611845       7.326051           0.026544
          113              O       4.374223       0.286395       6.826912      -0.624474      46.815474 0.78797249E+03  0.20888530E+05                                10.422043                            8.765167      -0.210242       1.944223                    0.996394      30.488981      84.771665       0.631930       0.365629      -1.131277       0.052224      -0.014684      -0.014516       0.056158       0.040678      -0.008709       0.009931       0.041835      -0.066378      -0.042865      -0.014006       0.056871             12.161007      18.085178       0.268798      -1.973507       8.492821      -1.355591       9.905022           0.061025
          114              O       1.302470       1.080763       6.356822      -0.534762      33.972753 0.49953690E+03  0.11835343E+05                                 8.371144                            6.941634       0.242222       2.124010                    0.997494      27.611999      72.963899       0.714670       0.361732      -1.132479      -0.018997      -0.007735       0.022271       0.030277       0.006435      -0.034363       0.011833      -0.096253       0.075923      -0.073734       0.027851       0.045883              9.512382      11.509789       3.900596      -3.136198       8.789409      -3.053377       8.237948           0.040420
          115              O       1.755927      14.565426       7.874895      -0.589730      40.998553 0.62926367E+03  0.15763597E+05                                 9.531450                            7.832385       0.137446       2.074673                    0.996692      28.913423      78.057635       0.668801       0.365584      -1.131715      -0.018450       0.000253      -0.030251       0.035434      -0.051712       0.024393       0.010822      -0.032715       0.064509      -0.072261       0.026944       0.045317             11.278907      16.716984      -2.196056       4.641338       7.163627      -1.360656       9.956110           0.030732
          116              O       4.549278      10.682519       7.272261      -0.103668      24.130039 0.31171846E+03  0.65298524E+04                                 6.633934                            5.422071       0.398357       2.261192                    0.999539      21.784962      53.212303       0.826734       0.353671      -1.144849       0.009172      -0.136807       0.102394       0.171128      -0.022365      -0.030780       0.078443      -0.053169       0.153579      -0.060739      -0.056270       0.117009              7.697900       3.930005      -0.763451      -1.017411       8.887684       2.569859      10.276011           0.000457
          117              O       4.033549      12.967646       8.682532      -0.556321      43.067823 0.62447602E+03  0.15598584E+05                                 9.843751                            7.836386       0.160755       2.093802                    0.996108      28.302533      76.055293       0.664951       0.368763      -1.130371      -0.003964      -0.027465       0.010590       0.029702       0.019238       0.025502      -0.059074       0.098746      -0.170650      -0.106201       0.022840       0.083361             11.382467       6.967630      -1.007449      -0.313460      17.987577      -2.876922       9.192195           0.027114
          118              O       3.825351      11.770818      10.562893      -0.577153      38.849752 0.55479991E+03  0.13436431E+05                                 9.080915                            7.255273       0.351997       2.153910                    0.996503      28.005765      73.782930       0.710814       0.355797      -1.142048       0.009411       0.012536      -0.041386       0.044255       0.006286       0.007146      -0.000331       0.088884       0.130314      -0.066609       0.020924       0.045686             10.617398       5.704526      -0.355651      -2.381488       8.871448       1.861965      17.276221           0.039576
          119              O       5.018561      10.188111       4.676161      -0.555119      36.273698 0.52295702E+03  0.12496082E+05                                 8.753518                            7.093045       0.258036       2.140697                    0.995827      27.440408      72.121851       0.710506       0.360770      -1.136578       0.016557      -0.022332       0.029430       0.040485      -0.007787       0.001856      -0.054688       0.021265      -0.028993      -0.062668       0.014231       0.048437             10.001220       5.054651      -0.352505      -0.128345      11.637100      -2.042137      13.311909           0.041015
          120              O       5.136999       8.035630       4.983664      -0.566299      34.626450 0.50335681E+03  0.11897631E+05                                 8.413242                            6.923323       0.553171       2.222851                    0.996969      27.646553      71.957284       0.725666       0.357096      -1.141002       0.010724       0.033420       0.000390       0.035101       0.014328       0.005318       0.064459       0.014707      -0.209577      -0.101958       0.033480       0.068478              9.634156       5.175819      -0.260401      -0.427911      13.938774       3.741035       9.787875           0.019838
          121              O       0.210583       8.132099       2.186096      -0.112322      22.719898 0.30221400E+03  0.63061577E+04                                 6.429034                            5.357832       0.095408       2.146963                    0.999132      22.299838      55.051763       0.824064       0.356201      -1.138421       0.025985      -0.147924      -0.069625       0.165543       0.020039       0.016745       0.003888       0.182339      -0.180988      -0.064687      -0.060395       0.125082              7.546806      13.343109       0.375614       0.951131       4.911767       0.681540       4.385542          -0.000341
          122              O       2.557333       9.336464       3.041449      -0.518131      29.143156 0.43824151E+03  0.10015896E+05                                 7.420596                            6.418357       0.664583       2.262803                    0.998828      26.911095      69.099246       0.760264       0.352505      -1.143560      -0.011879      -0.017812      -0.020116       0.029378      -0.000947       0.014597      -0.019991      -0.140806       0.183573      -0.102307       0.028166       0.074141              8.008498       6.738459       1.208408       0.758222       9.959174       3.612864       7.327862           0.013179
          123              O       3.781718       7.823095       2.009371      -0.624352      46.774329 0.78710305E+03  0.20863170E+05                                10.426132                            8.768697      -0.239358       1.936592                    0.996000      30.460656      84.733943       0.630794       0.366328      -1.130551      -0.052686      -0.015332       0.014887       0.056855      -0.041674      -0.009242      -0.009828       0.041477      -0.060389      -0.043870      -0.012840       0.056710             12.165969      18.093412      -0.268058      -1.973307       8.496367       1.355877       9.908128           0.017784
          124              O       6.853471       8.617463       2.479461      -0.535574      33.985538 0.49975153E+03  0.11841935E+05                                 8.374399                            6.944047       0.242339       2.124309                    0.997451      27.613234      72.976529       0.714390       0.361828      -1.132381       0.018291      -0.007425      -0.022079       0.029617      -0.006596      -0.034317      -0.010665      -0.095749       0.073850      -0.073213       0.028784       0.044429              9.516452      11.515910      -3.902933      -3.138076       8.792667       3.054407       8.240779           0.033520
          125              O       6.400013       7.028726       0.961388      -0.591463      40.998800 0.62934268E+03  0.15764314E+05                                 9.526188                            7.828804       0.153516       2.079360                    0.996738      28.925767      78.059419       0.669550       0.365204      -1.132136       0.019613      -0.000303       0.029651       0.035552       0.050808       0.024016      -0.007632      -0.031531       0.067667      -0.070625       0.025032       0.045593             11.271654      16.703937       2.194869       4.637396       7.160213       1.359922       9.950814          -0.030217
          126              O       3.606663       3.145819       1.564022      -0.103745      24.134140 0.31178020E+03  0.65315104E+04                                 6.634811                            5.422719       0.398256       2.261144                    0.999539      21.786369      53.218323       0.826655       0.353685      -1.144830      -0.009173      -0.136810      -0.102363       0.171112       0.022328      -0.030765      -0.078443      -0.053193       0.153518      -0.060727      -0.056261       0.116988              7.698966       3.930430       0.763506      -1.017500       8.888594      -2.569945      10.277874           0.000933
          127              O       4.122392       5.430946       0.153751      -0.557327      43.051404 0.62422833E+03  0.15589750E+05                                 9.838418                            7.832710       0.167632       2.096028                    0.996077      28.301706      76.029075       0.665424       0.368563      -1.130604       0.003152      -0.027750      -0.010171       0.029723      -0.018762       0.023856       0.059260       0.099112      -0.167800      -0.105490       0.022930       0.082561             11.375728       6.963995       1.005973      -0.313271      17.975451       2.875472       9.187740          -0.021779
          128              O       2.059471       4.234118      15.945956      -0.578107      38.860931 0.55497675E+03  0.13441661E+05                                 9.082308                            7.256192       0.354574       2.154756                    0.996488      28.010358      73.795415       0.710811       0.355774      -1.142077      -0.009892       0.012842       0.041079       0.044162      -0.006295       0.007384       0.000279       0.087768       0.132619      -0.066442       0.020002       0.046440             10.619239       5.705400       0.355899      -2.381998       8.873070      -1.863654      17.279248           0.039572
          129              O       3.137379       2.651411       4.160122      -0.554993      36.279388 0.52305508E+03  0.12499089E+05                                 8.754601                            7.093808       0.257751       2.140538                    0.995832      27.442464      72.130648       0.710448       0.360780      -1.136563      -0.016535      -0.022468      -0.029359       0.040499       0.007745       0.002157       0.054476       0.021088      -0.029516      -0.062437       0.014121       0.048316             10.002673       5.055213       0.352608      -0.128347      11.638191       2.041821      13.314616           0.041284
          130              O       3.018941       0.498930       3.852619      -0.565992      34.604830 0.50297597E+03  0.11886391E+05                                 8.410159                            6.921010       0.553436       2.223270                    0.996930      27.635713      71.922532       0.725739       0.357127      -1.140976      -0.010664       0.033521      -0.000251       0.035177      -0.014260       0.005574      -0.064283       0.014579      -0.208537      -0.101557       0.033213       0.068344              9.630429       5.174149       0.260304      -0.427693      13.933204      -3.739223       9.783935           0.020378
          131              O      -0.924977      14.478001      11.022379      -0.112476      22.718405 0.30219262E+03  0.63055506E+04                                 6.428513                            5.357420       0.096374       2.147266                    0.999134      22.300098      55.050291       0.824154       0.356171      -1.138454       0.025910       0.147943      -0.069718       0.165587      -0.020005       0.016634      -0.003909       0.182447      -0.181178      -0.064746      -0.060391       0.125138              7.546207      13.342017      -0.375688       0.951126       4.911365      -0.681487       4.385241           0.000418
          132              O       1.421774      13.273636      11.877732      -0.517790      29.129675 0.43799147E+03  0.10008763E+05                                 7.418580                            6.416715       0.665496       2.263393                    0.998812      26.901817      69.070764       0.760327       0.352526      -1.143542      -0.011609       0.018021      -0.020569       0.029708       0.001114       0.014811       0.019731      -0.139379       0.182536      -0.101467       0.027898       0.073569              8.006264       6.736331      -1.207826       0.757850       9.956432      -3.611835       7.326028           0.026546
          133              O       2.646158      14.787005      10.845654      -0.624474      46.815647 0.78797599E+03  0.20888648E+05                                10.422070                            8.765188      -0.210247       1.944220                    0.996394      30.489048      84.771929       0.631929       0.365629      -1.131277      -0.052224       0.014683       0.014515       0.056157       0.040679      -0.008708       0.009931       0.041834      -0.066376      -0.042864      -0.014006       0.056870             12.161041      18.085229       0.268796      -1.973512       8.492846      -1.355596       9.905047           0.061023
          134              O       5.717911      13.992637      11.315744      -0.534766      33.972934 0.49954022E+03  0.11835438E+05                                 8.371150                            6.941638       0.242229       2.124008                    0.997494      27.612186      72.964370       0.714673       0.361730      -1.132481       0.018996       0.007735      -0.022276       0.030280       0.006434      -0.034363       0.011835      -0.096254       0.075923      -0.073734       0.027849       0.045885              9.512388      11.509797       3.900602      -3.136199       8.789419      -3.053380       8.237950           0.040420
          135              O       5.264454       0.507974       9.797671      -0.589723      40.998422 0.62926111E+03  0.15763517E+05                                 9.531430                            7.832369       0.137438       2.074672                    0.996692      28.913370      78.057452       0.668801       0.365584      -1.131715       0.018450      -0.000254       0.030248       0.035432      -0.051713       0.024392       0.010821      -0.032717       0.064508      -0.072261       0.026943       0.045318             11.278881      16.716942      -2.196057       4.641325       7.163615      -1.360655       9.956085           0.030730
          136              O       2.471103       4.390881      10.400305      -0.103672      24.130175 0.31172036E+03  0.65299039E+04                                 6.633965                            5.422092       0.398369       2.261195                    0.999539      21.785002      53.212494       0.826732       0.353671      -1.144848      -0.009171       0.136808      -0.102394       0.171129      -0.022366      -0.030780       0.078444      -0.053167       0.153580      -0.060738      -0.056271       0.117009              7.697945       3.930022      -0.763458      -1.017419       8.887741       2.569890      10.276073           0.000457
          137              O       2.986832       2.105754       8.990034      -0.556328      43.068018 0.62447943E+03  0.15598691E+05                                 9.843779                            7.836406       0.160760       2.093802                    0.996108      28.302609      76.055560       0.664950       0.368763      -1.130371       0.003964       0.027466      -0.010592       0.029703       0.019238       0.025502      -0.059073       0.098746      -0.170652      -0.106200       0.022839       0.083361             11.382502       6.967645      -1.007455      -0.313461      17.987642      -2.876915       9.192218           0.027115
          138              O       3.195030       3.302582       7.109673      -0.577152      38.849602 0.55479711E+03  0.13436347E+05                                 9.080896                            7.255256       0.352000       2.153912                    0.996503      28.005689      73.782685       0.710815       0.355797      -1.142048      -0.009412      -0.012536       0.041385       0.044254       0.006285       0.007146      -0.000331       0.088886       0.130313      -0.066610       0.020925       0.045686             10.617382       5.704517      -0.355652      -2.381485       8.871424       1.861973      17.276204           0.039577
          139              O       2.001820       4.885289      12.996405      -0.555121      36.273898 0.52296015E+03  0.12496179E+05                                 8.753564                            7.093075       0.258042       2.140700                    0.995827      27.440422      72.122017       0.710503       0.360771      -1.136577      -0.016558       0.022334      -0.029431       0.040486      -0.007786       0.001856      -0.054688       0.021267      -0.028990      -0.062668       0.014232       0.048436             10.001278       5.054673      -0.352506      -0.128349      11.637162      -2.042148      13.311997           0.041017
          140              O       1.883382       7.037770      12.688902      -0.566301      34.626953 0.50336530E+03  0.11897892E+05                                 8.413368                            6.923417       0.553176       2.222855                    0.996969      27.646566      71.957711       0.725655       0.357099      -1.140999      -0.010725      -0.033418      -0.000393       0.035100       0.014327       0.005317       0.064459       0.014706      -0.209576      -0.101958       0.033480       0.068477              9.634313       5.175887      -0.260405      -0.427921      13.938999       3.741109       9.788052           0.019841
          141              O       6.809798       6.941301      15.486470      -0.112324      22.720099 0.30221691E+03  0.63062375E+04                                 6.429095                            5.357875       0.095410       2.146965                    0.999132      22.299839      55.051955       0.824056       0.356203      -1.138419      -0.025985       0.147924       0.069622       0.165542       0.020039       0.016745       0.003888       0.182340      -0.180988      -0.064687      -0.060395       0.125082              7.546889      13.343278       0.375617       0.951143       4.911810       0.681548       4.385578          -0.000339
          142              O       4.463048       5.736936      14.631117      -0.518131      29.143333 0.43824483E+03  0.10015994E+05                                 7.420645                            6.418398       0.664581       2.262804                    0.998828      26.911073      69.099349       0.760258       0.352507      -1.143558       0.011882       0.017814       0.020114       0.029378      -0.000948       0.014597      -0.019991      -0.140805       0.183574      -0.102306       0.028165       0.074141              8.008554       6.738516       1.208424       0.758233       9.959237       3.612890       7.327909           0.013180
          143              O       3.238663       7.250305      15.663195      -0.624352      46.774364 0.78710364E+03  0.20863190E+05                                10.426138                            8.768700      -0.239360       1.936591                    0.996000      30.460667      84.733984       0.630794       0.366328      -1.130551       0.052686       0.015334      -0.014887       0.056856      -0.041673      -0.009242      -0.009828       0.041478      -0.060390      -0.043869      -0.012840       0.056710             12.165982      18.093442      -0.268059      -1.973307       8.496370       1.355877       9.908134           0.017783
          144              O       0.166910       6.455937      15.193105      -0.535571      33.985728 0.49975458E+03  0.11842031E+05                                 8.374458                            6.944089       0.242342       2.124312                    0.997451      27.613192      72.976603       0.714384       0.361830      -1.132379      -0.018293       0.007424       0.022076       0.029616      -0.006597      -0.034316      -0.010664      -0.095750       0.073848      -0.073213       0.028785       0.044428              9.516528      11.516025      -3.902973      -3.138110       8.792723       3.054429       8.240836           0.033520
          145              O       0.620368       8.044674      16.711178      -0.591466      40.998897 0.62934442E+03  0.15764369E+05                                 9.526204                            7.828816       0.153520       2.079360                    0.996738      28.925800      78.059541       0.669550       0.365204      -1.132136      -0.019614       0.000304      -0.029652       0.035553       0.050807       0.024016      -0.007633      -0.031530       0.067668      -0.070625       0.025032       0.045592             11.271679      16.703980       2.194872       4.637408       7.160224       1.359925       9.950833          -0.030217
          146              O       3.413718      11.927581      16.108544      -0.103742      24.134106 0.31177974E+03  0.65314974E+04                                 6.634800                            5.422712       0.398243       2.261140                    0.999539      21.786370      53.218287       0.826656       0.353685      -1.144831       0.009173       0.136809       0.102363       0.171111       0.022328      -0.030765      -0.078442      -0.053194       0.153518      -0.060727      -0.056260       0.116988              7.698950       3.930425       0.763504      -1.017497       8.888575      -2.569934      10.277851           0.000933
          147              O       2.897989       9.642454      17.518815      -0.557324      43.051344 0.62422725E+03  0.15589715E+05                                 9.838409                            7.832703       0.167630       2.096027                    0.996077      28.301683      76.028991       0.665424       0.368563      -1.130604      -0.003152       0.027749       0.010172       0.029722      -0.018762       0.023856       0.059261       0.099112      -0.167799      -0.105490       0.022930       0.082561             11.375718       6.963991       1.005969      -0.313271      17.975427       2.875479       9.187734          -0.021779
          148              O       4.960910      10.839282       1.726610      -0.578104      38.860806 0.55497479E+03  0.13441600E+05                                 9.082282                            7.256175       0.354574       2.154756                    0.996488      28.010334      73.795283       0.710812       0.355773      -1.142077       0.009890      -0.012846      -0.041078       0.044161      -0.006295       0.007383       0.000279       0.087767       0.132621      -0.066442       0.020002       0.046440             10.619201       5.705384       0.355894      -2.381989       8.873038      -1.863625      17.279181           0.039572
          149              O       3.883002      12.421989      13.512444      -0.554991      36.279493 0.52305704E+03  0.12499146E+05                                 8.754609                            7.093816       0.257743       2.140533                    0.995832      27.442554      72.130894       0.710449       0.360780      -1.136564       0.016533       0.022467       0.029359       0.040497       0.007745       0.002158       0.054476       0.021087      -0.029519      -0.062437       0.014120       0.048317             10.002681       5.055218       0.352611      -0.128345      11.638210       2.041819      13.314616           0.041284
          150              O       4.001440      14.574470      13.819947      -0.565989      34.604623 0.50297243E+03  0.11886280E+05                                 8.410094                            6.920961       0.553428       2.223264                    0.996930      27.635764      71.922445       0.725746       0.357125      -1.140979       0.010662      -0.033522       0.000251       0.035178      -0.014260       0.005575      -0.064283       0.014578      -0.208537      -0.101556       0.033212       0.068345              9.630349       5.174115       0.260302      -0.427687      13.933098      -3.739183       9.783833           0.020378
          151              N       2.548077       9.980098      12.968129      -0.097927      19.713425 0.29388863E+03  0.62604225E+04                                 6.379456                            5.711308      -0.512640       1.941770                    0.994384      23.827719      65.049889       0.690821       0.416217      -1.065107       0.035180      -0.077947       0.142125       0.165870      -0.031842      -0.010829      -0.010167       0.117072       0.004009      -0.069532       0.002574       0.066958              6.730831       7.101946      -0.120774      -1.184243       6.680866      -0.558294       6.409680          -0.000064
          152              N       3.336744       2.443398      13.540720      -0.097946      19.713947 0.29390261E+03  0.62607712E+04                                 6.379421                            5.711344      -0.512725       1.941715                    0.994388      23.828171      65.050588       0.690840       0.416202      -1.065120      -0.035176      -0.077938      -0.142154       0.165890       0.031877      -0.010814       0.010196       0.117058       0.003981      -0.069547       0.002580       0.066967              6.730733       7.101855       0.120947      -1.183899       6.680830       0.558144       6.409513          -0.000079
          153              N       4.472304       5.093302       4.704437      -0.097927      19.713412 0.29388844E+03  0.62604161E+04                                 6.379448                            5.711303      -0.512645       1.941769                    0.994384      23.827699      65.049771       0.690822       0.416216      -1.065107      -0.035180       0.077946      -0.142125       0.165870      -0.031843      -0.010829      -0.010167       0.117074       0.004011      -0.069534       0.002575       0.066959              6.730820       7.101933      -0.120780      -1.184238       6.680852      -0.558289       6.409677          -0.000065
          154              N       3.683637      12.630002       4.131846      -0.097946      19.713937 0.29390234E+03  0.62607636E+04                                 6.379415                            5.711337      -0.512719       1.941717                    0.994388      23.828168      65.050554       0.690841       0.416202      -1.065121       0.035176       0.077938       0.142154       0.165890       0.031876      -0.010814       0.010196       0.117056       0.003978      -0.069545       0.002579       0.066966              6.730726       7.101845       0.120942      -1.183897       6.680828       0.558144       6.409506          -0.000080

******************************************************
Auxiliary information for the entire system
The total spin magnetic moment of the unit cell is   12.029225
The total net atomic charge of the unit cell is   0.000007
Accuracy of reproducing the electrostatic potential in the unit cell:
  The inner radius (bohr) =    5.0000
  The outer radius (bohr) =   12.0000
  Valid grid points have density less than (e/(bohr^3)) =    0.0001
  The number of valid grid points were=       103820
  The rms potential error without charges in kcal/mol is=      5.05042
  The rms potential error with partial charges in kcal/mol is=      1.27920
  The RRMSE value at monopole order=      0.25329
  The rms potential error with partial charges and cloud penetration in kcal/mol is=      1.27418
  The RRMSE value at monopole order with cloud penetration is=      0.25229
  The rms potential error with partial charges and atomic dipoles in kcal/mol is=      0.44890
  The RRMSE value at dipole order=      0.08888
  The rms potential error with partial charges, atomic dipoles and cloud penetration in kcal/mol is=      0.44484
  The RRMSE value at dipole order with cloud penetration=      0.08808

******************************************************
The electron densities and ab initio electrostatic potential were computed in VASP using the PBE functional and
projector augmented wave method. See the main text of the journal article for a description of computational details.
The atomic charges, dipoles, and quadrupoles were computed with the DDEC6 method as described in
(a) T. A. Manz and N. Gabaldon Limas, RSC Adv. 6 (2016) 47771-47801 DOI: 10.1039/c6ra04656h
(b) N. Gabaldon Limas and T. A. Manz, RSC Adv. 8 (2018) 2678-2707 DOI: 10.1039/c7ra11829e.
For each atom in the material, the electron cloud parameters were fit to the spherically averaged atom-in-material
electron density using radial positions for which this density was between 10^-4 and 10^-2 electrons per cubic bohr.
The polarizabilities, dispersion coefficients, and quantum Drude oscillator (QDO) parameters were fit using the MCLF method.
The magnetic structure of the system was optimized in VASP from the default ferromagnetic initial guess using spin polarization.
The atomic spin moments (ASMs) were computed on this optimized magnetic structure using the DDEC6 partition as inputs
to the method of T. A. Manz and D. S. Sholl, J. Chem. Theory Comput. 7 (2011) 4146-4164 DOI: 10.1021/ct200539n.
The RMSE and RRMSE were computed using a uniform grid with Ewald summation.
