# Supplementary material for: A collection of forcefield precursors for metal–organic frameworks
Source: RSC Adv. 2019 Nov 13;9(63):36492–507. doi: 10.1039/c9ra07327b (PMC9075174; doi:10.1039/c9ra07327b)
Supplement: RA-009-C9RA07327B-s4541 [file RA-009-C9RA07327B-s4541.xyz]

  110
jmolscript: load "" {1 1 1} spacegroup "x,y,z" unitcell [{     10.760800     0.000000     0.000000 }, {      5.380397    10.316340     0.000000 }, {      3.197923     0.000000    16.547624 }]
Gd     9.090767     1.762650     0.851044     2.029434
Gd     3.268993     1.762650     7.422768     2.029476
Gd    10.248353     8.553690    15.696580     2.029434
Gd    16.070127     8.553690     9.124856     2.029475
Co     8.070598     5.158170     0.000000     1.117565
Co     4.289160     5.158170     8.273812     1.118735
H     12.864126     5.539875    13.673302     0.154013
H     10.742094     7.355550     3.160596     0.156938
H     12.923780     4.273028     1.141786     0.145915
H      4.602586     4.869312     1.303953     0.146251
H     13.454355     5.539875    11.148134     0.153193
H     12.378463     7.355550     5.113216     0.156126
H     10.196779     4.273028     7.132026     0.146327
H      7.757172     4.869312     6.969859     0.146573
H      6.474994     4.776465     2.874322     0.154013
H      8.597026     2.960790    13.387028     0.156939
H      6.415340     6.043312    15.405838     0.145915
H     14.736534     5.447028    15.243671     0.146251
H      5.884765     4.776465     5.399490     0.153193
H      6.960657     2.960790    11.434408     0.156126
H      9.142341     6.043312     9.415598     0.146327
H     11.581948     5.447028     9.577765     0.146573
C     12.909772     3.503429    13.486314     0.099383
C     12.992104     4.799161    13.127230    -0.180940
C     12.642809     2.861753    14.772064     0.587345
C     11.093068     6.610711     3.595799    -0.187919
C     10.818833     5.319105     3.329382     0.079174
C      9.909009     4.677429     2.329905     0.612994
C      6.362565     2.702881     0.455060     0.554003
C      1.720526     1.535071     0.127417     0.679430
C      2.822063     2.480048     0.387214     0.077187
C      2.882896     3.736578     0.896881    -0.169701
C      4.248290     4.072891     0.979619    -0.167999
C      4.940216     3.030941     0.506357     0.100083
C     13.408710     3.503429    11.335122     0.097866
C     13.326378     4.799161    11.694206    -0.178016
C     13.675674     2.861753    10.049372     0.586603
C     12.027490     6.610711     4.678013    -0.188474
C     12.301725     5.319105     4.944430     0.077694
C     13.211549     4.677429     5.943907     0.616064
C      5.997195     2.702881     7.818752     0.559816
C     10.639235     1.535071     8.146395     0.681411
C      9.537697     2.480048     7.886598     0.075820
C      9.476864     3.736578     7.376931    -0.169776
C      8.111470     4.072891     7.294193    -0.167524
C      7.419544     3.030941     7.767455     0.095963
C      6.429348     6.812911     3.061310     0.099383
C      6.347016     5.517179     3.420394    -0.180940
C      6.696311     7.454587     1.775560     0.587345
C      8.246052     3.705629    12.951825    -0.187920
C      8.520287     4.997235    13.218242     0.079174
C      9.430111     5.638911    14.217719     0.612993
C     12.976555     7.613459    16.092564     0.554004
C     17.618594     8.781269    16.420207     0.679430
C     16.517057     7.836292    16.160410     0.077188
C     16.456224     6.579762    15.650743    -0.169700
C     15.090830     6.243449    15.568005    -0.167999
C     14.398904     7.285399    16.041267     0.100082
C      5.930410     6.812911     5.212502     0.097866
C      6.012742     5.517179     4.853418    -0.178016
C      5.663446     7.454587     6.498252     0.586604
C      7.311630     3.705629    11.869611    -0.188475
C      7.037395     4.997235    11.603194     0.077694
C      6.127571     5.638911    10.603717     0.616063
C     13.341925     7.613459     8.728872     0.559816
C      8.699885     8.781269     8.401229     0.681411
C      9.801423     7.836292     8.661026     0.075820
C      9.862256     6.579762     9.170693    -0.169776
C     11.227650     6.243449     9.253431    -0.167525
C     11.919576     7.285399     8.780169     0.095964
O     12.602899     1.627918    14.882933    -0.565896
O     12.497724     3.621035    15.786433    -0.670911
O      5.185323     0.445666    16.201779    -0.671780
O     11.336094     1.970421     0.398798    -0.673448
O      4.082288     2.022003     0.137345    -0.092834
O      7.185115     3.546758     0.986238    -0.688170
O      9.979703     1.650614    16.488053    -0.561442
O      9.804803     3.429151     2.353072    -0.676699
O      9.332143     5.480040     1.555477    -0.563805
O      2.954785     1.627918     9.938503    -0.566044
O     13.820759     3.621035     9.035003    -0.669353
O     10.372361     0.445666     8.619657    -0.672168
O     11.784466     1.970421     7.875014    -0.674838
O      8.277473     2.022003     8.136467    -0.090046
O      5.174644     3.546758     7.287574    -0.691470
O      5.577981     1.650614     8.333383    -0.563482
O     13.315757     3.429151     5.920740    -0.677616
O     13.788416     5.480040     6.718335    -0.565426
O      6.736221     8.688422     1.664691    -0.565896
O      6.841396     6.695305     0.761191    -0.670911
O     14.153797     9.870674     0.345845    -0.671780
O      8.003026     8.345919    16.148826    -0.673448
O     15.256832     8.294337    16.410279    -0.092834
O     12.154005     6.769582    15.561386    -0.688171
O      9.359417     8.665726     0.059571    -0.561442
O      9.534317     6.887189    14.194552    -0.676699
O     10.006977     4.836300    14.992147    -0.563805
O     16.384335     8.688422     6.609121    -0.566044
O      5.518361     6.695305     7.512621    -0.669353
O      8.966759     9.870674     7.927967    -0.672168
O      7.554654     8.345919     8.672610    -0.674838
O     11.061647     8.294337     8.411157    -0.090046
O     14.164476     6.769582     9.260050    -0.691469
O     13.761139     8.665726     8.214241    -0.563481
O      6.023363     6.887189    10.626884    -0.677616
O      5.550704     4.836300     9.829289    -0.565426
O     13.159241     2.676059    12.410718    -0.113873
O      6.179879     7.640281     4.136906    -0.113873
O     11.560279     4.504114     4.136906    -0.103581
O      7.778841     5.812226    12.410718    -0.103580

The following XYZ coordinates are in angstroms. Other properties are in atomic units.
The sperically averaged electron density of each atom fit to a function of the form exp(a - br)
eigen_1, eigen_2 and eigen_3 are the three eigenvalues of traceless quadrupole moment tensor
  atom number  atomic symbol              X              Y              Z     net charge C6 coefficient C8 coefficient C10 coefficient fluctuating dipole atomic polarizability isotropic forcefield polarizability              a              b squared Pearson coefficient          <r^3>          <r^4>         wp_QDO          m_QDO          q_QDO       dipole_x       dipole_y       dipole_z         dipole            Qxy            Qxz            Qyz     Q(x^2-y^2)  Q(3z^2 - R^2)        eigen_1        eigen_2        eigen_3 static polarizability      alpha(xx)      alpha(xy)      alpha(xz)      alpha(yy)      alpha(yz)      alpha(zz) atomic spin moment
            1             Gd       9.090767       1.762650       0.851044       2.029434     130.868638 0.30128198E+04  0.10297840E+06                                17.396927                           15.107319       1.840054       2.304914                    0.998216      78.739667     190.713393       0.630812       0.284075      -1.306804       0.025145      -0.016950       0.035043       0.046343       0.049450      -0.025612      -0.120332       0.076361       0.368154      -0.161454      -0.023113       0.184568             19.681572      21.229402      -0.833201       0.273491      23.335513       0.597922      14.479801          -0.002133
            2             Gd       3.268993       1.762650       7.422768       2.029476     130.704759 0.30080639E+04  0.10277124E+06                                17.378943                           15.092218       1.849607       2.307743                    0.998227      78.712902     190.582962       0.631351       0.283956      -1.306992      -0.024649      -0.016532      -0.035145       0.046000      -0.048973      -0.025515       0.120198       0.078087       0.367049      -0.161698      -0.022295       0.183993             19.660587      21.202117       0.832301       0.273378      23.313944      -0.600119      14.465700          -0.002133
            3             Gd      10.248353       8.553690      15.696580       2.029434     130.868684 0.30128209E+04  0.10297845E+06                                17.396932                           15.107322       1.840052       2.304913                    0.998216      78.739673     190.713422       0.630812       0.284075      -1.306804      -0.025146       0.016950      -0.035044       0.046343       0.049450      -0.025612      -0.120332       0.076360       0.368153      -0.161454      -0.023113       0.184568             19.681578      21.229407      -0.833202       0.273492      23.335523       0.597924      14.479804          -0.002132
            4             Gd      16.070127       8.553690       9.124856       2.029475     130.704954 0.30080694E+04  0.10277148E+06                                17.378963                           15.092235       1.849602       2.307742                    0.998227      78.712936     190.583115       0.631351       0.283956      -1.306992       0.024649       0.016533       0.035144       0.046000      -0.048974      -0.025515       0.120198       0.078087       0.367050      -0.161699      -0.022295       0.183993             19.660611      21.202139       0.832301       0.273378      23.313977      -0.600121      14.465717          -0.002132
            5             Co       8.070598       5.158170       0.000000       1.117565      78.313898 0.13860060E+04  0.40788268E+05                                15.313810                           12.463912       0.593735       2.101800                    0.997070      42.292611     109.898278       0.495178       0.420315      -1.133380      -0.000000      -0.000000       0.000000       0.000000       0.028509      -0.057922      -0.002949       0.109506      -0.277763      -0.108824      -0.014302       0.123126             18.401977      19.524362      -0.525607       1.991133      17.134076       1.584029      18.547492           2.809835
            6             Co       4.289160       5.158170       8.273812       1.118735      78.266637 0.13848753E+04  0.40741704E+05                                15.301925                           12.454368       0.591981       2.101863                    0.997156      42.244570     109.711756       0.495694       0.420014      -1.133722      -0.000000      -0.000000      -0.000000       0.000000      -0.029250      -0.057706       0.004344       0.108963      -0.274662      -0.107716      -0.015115       0.122831             18.387665      19.509209       0.522359       1.993171      17.118378      -1.580013      18.535410           2.809837
            7              H      12.864126       5.539875      13.673302       0.154013       0.936977 0.64690785E+01  0.60861042E+02                                 1.642613                            1.535145      -1.086414       2.387676                    0.997389       3.401688       9.648538       0.476564       1.366117      -0.690144      -0.007739       0.032461       0.019416       0.038608      -0.000176      -0.002358      -0.004561      -0.021551       0.003087      -0.011775      -0.000382       0.012157              1.690998       1.383767      -0.084084      -0.080983       1.799571       0.506841       1.889657          -0.000239
            8              H      10.742094       7.355550       3.160596       0.156938       0.986899 0.69442114E+01  0.65111337E+02                                 1.586908                            1.508041      -0.806568       2.529976                    0.999772       3.008661       7.952304       0.531910       1.228102      -0.723872      -0.013828       0.034206      -0.018806       0.041412      -0.002920       0.012011      -0.004141      -0.019108      -0.013564      -0.018009       0.003234       0.014775              1.597983       1.431438      -0.247926       0.188535       1.789293      -0.332988       1.573219          -0.000013
            9              H      12.923780       4.273028       1.141786       0.145915       0.880129 0.60931997E+01  0.56608270E+02                                 1.592017                            1.503890      -1.019699       2.421882                    0.997570       3.381240       9.605021       0.473646       1.391932      -0.685284      -0.029473       0.021315       0.011929       0.038279      -0.000555      -0.000349       0.009332       0.011403      -0.033066      -0.016396       0.005113       0.011283              1.623188       1.894433      -0.399522      -0.200498       1.591908       0.124596       1.383224          -0.000029
           10              H       4.602586       4.869312       1.303953       0.146251       0.925606 0.64780428E+01  0.60997042E+02                                 1.635353                            1.542055      -1.035280       2.411896                    0.997706       3.398075       9.658172       0.472557       1.376534      -0.688490       0.012419       0.034265       0.010299       0.037874       0.001145      -0.002957       0.006026      -0.002534      -0.042068      -0.016002       0.006160       0.009843              1.670321       1.579460       0.336563       0.195780       1.940374       0.299575       1.491129          -0.000056
           11              H      13.454355       5.539875      11.148134       0.153193       0.940341 0.64975849E+01  0.61212830E+02                                 1.648452                            1.539962      -1.101379       2.380972                    0.997244       3.409891       9.686874       0.475025       1.368671      -0.689638       0.007698       0.032630      -0.019435       0.038751       0.000161      -0.002497       0.004537      -0.021679       0.003115      -0.011893      -0.000304       0.012197              1.697315       1.387855       0.084711      -0.081602       1.806851      -0.510424       1.897239          -0.000240
           12              H      12.378463       7.355550       5.113216       0.156126       0.986521 0.69402877E+01  0.65046904E+02                                 1.584183                            1.505792      -0.803217       2.530173                    0.999768       3.010043       7.946902       0.533425       1.225134      -0.724515       0.013950       0.034807       0.018926       0.042004       0.003134       0.011951       0.004245      -0.018867      -0.013809      -0.017894       0.002998       0.014896              1.595127       1.429231       0.246922       0.187843       1.785609       0.331668       1.570542          -0.000013
           13              H      10.196779       4.273028       7.132026       0.146327       0.878441 0.60780121E+01  0.56421755E+02                                 1.588870                            1.501176      -1.014583       2.424295                    0.997666       3.375214       9.578391       0.474557       1.390377      -0.685599       0.029333       0.021281      -0.011912       0.038147       0.000579      -0.000380      -0.009290       0.011066      -0.032874      -0.016277       0.005183       0.011094              1.619872       1.890190       0.398066      -0.199754       1.588643      -0.124099       1.380784          -0.000029
           14              H       7.757172       4.869312       6.969859       0.146573       0.926839 0.64897150E+01  0.61149735E+02                                 1.638436                            1.544680      -1.040941       2.409594                    0.997600       3.402467       9.681941       0.471471       1.378740      -0.688042      -0.012819       0.033818      -0.010278       0.037598      -0.000991      -0.003146      -0.006114      -0.003140      -0.042050      -0.016069       0.005934       0.010135              1.673592       1.582364      -0.337801       0.196455       1.944672      -0.300674       1.493739          -0.000056
           15              H       6.474994       4.776465       2.874322       0.154013       0.936977 0.64690757E+01  0.60861007E+02                                 1.642613                            1.535145      -1.086415       2.387676                    0.997389       3.401687       9.648533       0.476564       1.366117      -0.690144       0.007739      -0.032461      -0.019416       0.038608      -0.000176      -0.002358      -0.004561      -0.021551       0.003087      -0.011775      -0.000382       0.012157              1.690998       1.383766      -0.084084      -0.080983       1.799570       0.506841       1.889657          -0.000239
           16              H       8.597026       2.960790      13.387028       0.156939       0.986896 0.69441917E+01  0.65111110E+02                                 1.586905                            1.508039      -0.806568       2.529976                    0.999772       3.008657       7.952292       0.531910       1.228103      -0.723872       0.013828      -0.034206       0.018806       0.041412      -0.002920       0.012011      -0.004141      -0.019108      -0.013564      -0.018009       0.003234       0.014775              1.597981       1.431436      -0.247926       0.188535       1.789290      -0.332987       1.573217          -0.000013
           17              H       6.415340       6.043312      15.405838       0.145915       0.880129 0.60932018E+01  0.56608296E+02                                 1.592017                            1.503891      -1.019699       2.421881                    0.997570       3.381241       9.605025       0.473645       1.391932      -0.685284       0.029473      -0.021315      -0.011929       0.038279      -0.000555      -0.000349       0.009332       0.011403      -0.033066      -0.016396       0.005113       0.011283              1.623189       1.894433      -0.399522      -0.200498       1.591908       0.124596       1.383224          -0.000029
           18              H      14.736534       5.447028      15.243671       0.146251       0.925606 0.64780374E+01  0.60996987E+02                                 1.635353                            1.542055      -1.035281       2.411896                    0.997706       3.398074       9.658173       0.472556       1.376536      -0.688489      -0.012419      -0.034265      -0.010299       0.037874       0.001145      -0.002957       0.006026      -0.002534      -0.042068      -0.016002       0.006160       0.009842              1.670321       1.579460       0.336563       0.195780       1.940374       0.299575       1.491129          -0.000056
           19              H       5.884765       4.776465       5.399490       0.153193       0.940340 0.64975762E+01  0.61212731E+02                                 1.648451                            1.539961      -1.101378       2.380973                    0.997244       3.409889       9.686869       0.475025       1.368672      -0.689638      -0.007698      -0.032630       0.019435       0.038752       0.000161      -0.002497       0.004537      -0.021679       0.003115      -0.011893      -0.000304       0.012197              1.697314       1.387854       0.084711      -0.081602       1.806850      -0.510424       1.897238          -0.000240
           20              H       6.960657       2.960790      11.434408       0.156126       0.986520 0.69402798E+01  0.65046810E+02                                 1.584182                            1.505791      -0.803217       2.530174                    0.999768       3.010042       7.946897       0.533425       1.225134      -0.724515      -0.013950      -0.034807      -0.018926       0.042004       0.003134       0.011951       0.004245      -0.018867      -0.013809      -0.017894       0.002998       0.014896              1.595126       1.429230       0.246921       0.187843       1.785608       0.331667       1.570541          -0.000013
           21              H       9.142341       6.043312       9.415598       0.146327       0.878441 0.60780189E+01  0.56421832E+02                                 1.588871                            1.501176      -1.014583       2.424294                    0.997666       3.375216       9.578397       0.474557       1.390377      -0.685600      -0.029333      -0.021281       0.011911       0.038147       0.000579      -0.000380      -0.009290       0.011066      -0.032874      -0.016277       0.005183       0.011094              1.619873       1.890191       0.398066      -0.199754       1.588644      -0.124099       1.380784          -0.000029
           22              H      11.581948       5.447028       9.577765       0.146573       0.926838 0.64897103E+01  0.61149680E+02                                 1.638435                            1.544679      -1.040941       2.409594                    0.997600       3.402466       9.681937       0.471471       1.378740      -0.688042       0.012819      -0.033818       0.010278       0.037598      -0.000991      -0.003146      -0.006114      -0.003140      -0.042050      -0.016069       0.005934       0.010135              1.673591       1.582364      -0.337801       0.196455       1.944671      -0.300674       1.493739          -0.000056
           23              C      12.909772       3.503429      13.486314       0.099383      35.853302 0.39670058E+03  0.90677520E+04                                 9.586793                            6.698289       0.180595       2.074582                    0.999724      25.996561      72.444437       0.631790       0.424127      -1.064886       0.010005      -0.033716      -0.075034       0.082867      -0.009801      -0.006833       0.044864      -0.019821       0.046828      -0.037007      -0.019038       0.056045             12.170237       5.788543       0.810155      -3.576120       9.469614      -3.907041      21.252552           0.000316
           24              C      12.992104       4.799161      13.127230      -0.180940      34.313734 0.47236878E+03  0.11341499E+05                                 9.243337                            7.270996       0.109076       2.002326                    0.999313      30.152168      87.683230       0.607826       0.419699      -1.061805      -0.000017       0.041423      -0.044362       0.060695      -0.004619      -0.013474      -0.008566      -0.002763       0.049062      -0.019991      -0.003385       0.023376             10.628202       5.697429      -0.205551      -2.370628       9.853326       1.471018      16.333850           0.000617
           25              C      12.642809       2.861753      14.772064       0.587345      23.803570 0.24797078E+03  0.51477360E+04                                 7.711408                            5.635462      -0.115452       2.021129                    0.999447      22.676429      64.533762       0.614328       0.480275      -1.010672      -0.013617      -0.009312       0.059730       0.061966      -0.006432       0.041614       0.044125       0.151155      -0.243616      -0.114543      -0.010092       0.124634              9.221698       4.923490       0.088532      -1.792678       9.654812      -2.055729      13.086790           0.002641
           26              C      11.093068       6.610711       3.595799      -0.187919      30.466737 0.43426852E+03  0.10177843E+05                                 8.338041                            6.853157       0.220207       2.028541                    0.999651      29.802476      84.753618       0.644398       0.405559      -1.074303       0.032673       0.041441       0.032631       0.062045      -0.003722       0.022288      -0.004094      -0.013673      -0.003021      -0.026117       0.005102       0.021015              9.028903       7.880888      -0.443731       4.164594       9.110977      -0.727128      10.094845          -0.000730
           27              C      10.818833       5.319105       3.329382       0.079174      36.890031 0.41375642E+03  0.95482209E+04                                 9.744548                            6.807944       0.191266       2.066880                    0.999639      26.504966      73.974775       0.631844       0.420067      -1.068506       0.053851      -0.031800       0.066442       0.091245      -0.022702       0.023327      -0.035552      -0.023594       0.002006      -0.031529      -0.025677       0.057206             12.406364      12.365213       2.377652       8.696007       8.928356       2.942412      15.925525           0.002718
           28              C       9.909009       4.677429       2.329905       0.612994      23.713405 0.24927189E+03  0.51864722E+04                                 7.756594                            5.699279      -0.150155       2.015327                    0.999070      22.586281      64.551065       0.602434       0.488650      -1.005353      -0.052238      -0.045214      -0.048882       0.084632      -0.024964      -0.085066      -0.011479       0.071431       0.011254      -0.081786      -0.024380       0.106166              9.265089       8.758313       0.558893       4.932421       8.523964       0.755291      10.512989          -0.002118
           29              C       6.362565       2.702881       0.455060       0.554003      25.678430 0.26520843E+03  0.55778892E+04                                 7.973055                            5.743181      -0.038031       2.026839                    0.999394      23.258497      65.811727       0.624417       0.466390      -1.021940       0.058324       0.006199      -0.010280       0.059546       0.037622      -0.014556      -0.041318      -0.109365       0.286619      -0.114159      -0.001200       0.115358              9.548216      14.773048      -0.877738      -0.468916       8.630306       1.691367       5.241294           0.005147
           30              C       1.720526       1.535071       0.127417       0.679430      23.249277 0.21523516E+03  0.43134093E+04                                 7.588476                            5.280581      -0.206876       2.015534                    0.998638      21.199633      59.305367       0.629096       0.485827      -1.007625      -0.061319      -0.056884      -0.010172       0.084257      -0.047172       0.018844      -0.068660      -0.029147       0.285849      -0.101276      -0.030747       0.132022              9.131095      11.380368       1.002579       0.098056      11.467519       1.857587       4.545399           0.000089
           31              C       2.822063       2.480048       0.387214       0.077187      35.527149 0.38724808E+03  0.87601772E+04                                 9.369515                            6.513002       0.324351       2.115769                    0.999516      25.775925      70.446190       0.659141       0.410775      -1.078129       0.084052      -0.003077       0.002636       0.084149      -0.038621      -0.016791      -0.000201       0.054380      -0.064847      -0.040243      -0.020482       0.060725             11.653962      16.322989       6.135561       1.343053      13.207660       2.454013       5.431237           0.001939
           32              C       2.882896       3.736578       0.896881      -0.169701      32.735707 0.45323255E+03  0.10777696E+05                                 8.916332                            7.122972       0.180471       2.027390                    0.999664      29.854078      86.597953       0.613576       0.419791      -1.061000       0.027787       0.036303       0.021672       0.050593       0.009045       0.000240       0.002166       0.035014      -0.016876      -0.017254      -0.005284       0.022538              9.888752      13.728461      -0.231517      -0.520828      10.306158       1.993438       5.631637          -0.000950
           33              C       4.248290       4.072891       0.979619      -0.167999      32.112728 0.44214314E+03  0.10470200E+05                                 8.847416                            7.065092       0.104393       2.007935                    0.999275      29.799003      86.828698       0.610956       0.423354      -1.056625      -0.044902       0.023513       0.008488       0.051391       0.008298      -0.004426      -0.006481       0.020983      -0.020767      -0.013813      -0.004642       0.018455              9.832308      13.309933       1.344193       0.249656      10.257351       2.362508       5.929640           0.001779
           34              C       4.940216       3.030941       0.506357       0.100083      36.104088 0.39134095E+03  0.89174282E+04                                 9.589472                            6.650817       0.100021       2.049394                    0.999675      25.978173      72.348229       0.634156       0.423863      -1.064747      -0.062128      -0.040521      -0.022037       0.077379       0.047291       0.015076       0.021336      -0.022464      -0.042309      -0.041651      -0.022686       0.064337             11.953560      21.892009      -0.903506      -1.255138       8.415667       1.348648       5.553005          -0.001050
           35              C      13.408710       3.503429      11.335122       0.097866      35.906517 0.39739678E+03  0.90872233E+04                                 9.593666                            6.702666       0.180972       2.074313                    0.999773      26.020407      72.513998       0.631826       0.423938      -1.065055      -0.009517      -0.034658       0.075050       0.083212       0.010814      -0.006450      -0.044549      -0.018968       0.047634      -0.037305      -0.018475       0.055780             12.178992       5.792027      -0.810933      -3.578769       9.478272       3.910683      21.266676           0.000320
           36              C      13.326378       4.799161      11.694206      -0.178016      34.203900 0.47037111E+03  0.11281396E+05                                 9.222393                            7.253529       0.111514       2.003917                    0.999276      30.092754      87.458840       0.608828       0.419459      -1.061974      -0.000394       0.041421       0.043760       0.060256       0.005415      -0.013522       0.008566      -0.004917       0.049769      -0.021049      -0.002349       0.023397             10.603460       5.683856       0.206935      -2.363412       9.837710      -1.476052      16.288814           0.000615
           37              C      13.675674       2.861753      10.049372       0.586603      23.794208 0.24786129E+03  0.51446712E+04                                 7.707797                            5.633177      -0.113645       2.021699                    0.999407      22.671077      64.504397       0.614650       0.480097      -1.010809       0.014246      -0.009969      -0.059385       0.061878       0.006271       0.041348      -0.043351       0.152431      -0.242393      -0.113682      -0.011280       0.124962              9.216894       4.921321      -0.088356      -1.791444       9.650831       2.053906      13.078530           0.002645
           38              C      12.027490       6.610711       4.678013      -0.188474      30.539285 0.43562469E+03  0.10218875E+05                                 8.356632                            6.869020       0.220563       2.028102                    0.999632      29.844810      84.947348       0.642846       0.406171      -1.073764      -0.031640       0.042036      -0.031316       0.061228       0.004935       0.021813       0.005379      -0.013148      -0.002395      -0.025465       0.003435       0.022030              9.049166       7.899844       0.442035       4.176031       9.127331       0.725422      10.120324          -0.000732
           39              C      12.301725       5.319105       4.944430       0.077694      36.921401 0.41424837E+03  0.95616809E+04                                 9.745507                            6.808741       0.197657       2.068488                    0.999635      26.525607      74.022010       0.632308       0.419666      -1.068843      -0.052968      -0.031320      -0.065922       0.090179       0.023501       0.022054       0.036389      -0.022805       0.004327      -0.030841      -0.026782       0.057622             12.407558      12.366609      -2.376874       8.697162       8.928587      -2.941383      15.927479           0.002720
           40              C      13.211549       4.677429       5.943907       0.616064      23.634348 0.24830398E+03  0.51613056E+04                                 7.740582                            5.688742      -0.147423       2.016732                    0.999081      22.539225      64.385018       0.602907       0.488742      -1.005306       0.052087      -0.045097       0.048567       0.084294       0.025877      -0.084594       0.011766       0.071904       0.008410      -0.082241      -0.023609       0.105850              9.244839       8.738798      -0.557325       4.919034       8.507420      -0.752848      10.488299          -0.002117
           41              C       5.997195       2.702881       7.818752       0.559816      25.568960 0.26389749E+03  0.55438179E+04                                 7.954463                            5.731472      -0.035579       2.028492                    0.999388      23.195302      65.608864       0.624603       0.466797      -1.021648      -0.058988       0.007134       0.010308       0.060305      -0.038334      -0.013972       0.039928      -0.109349       0.283923      -0.114103       0.000472       0.113631              9.524217      14.729581       0.877344      -0.467953       8.612162      -1.687953       5.230907           0.005143
           42              C      10.639235       1.535071       8.146395       0.681411      23.199547 0.21470992E+03  0.43002649E+04                                 7.578967                            5.274784      -0.207010       2.015994                    0.998749      21.170642      59.206648       0.629324       0.485947      -1.007560       0.062120      -0.056522       0.010588       0.084651       0.046564       0.019256       0.068042      -0.027505       0.286332      -0.100465      -0.031132       0.131597              9.119070      11.363288      -1.000334       0.097675      11.453336      -1.855183       4.540586           0.000088
           43              C       9.537697       2.480048       7.886598       0.075820      35.556741 0.38763534E+03  0.87709646E+04                                 9.374238                            6.516016       0.321291       2.114597                    0.999481      25.788000      70.483016       0.659037       0.410745      -1.078170      -0.083876      -0.003763      -0.002581       0.084000       0.038302      -0.016141       0.000014       0.056778      -0.063385      -0.040225      -0.020567       0.060791             11.660392      16.331495      -6.141808       1.344585      13.215977      -2.455359       5.433705           0.001941
           44              C       9.476864       3.736578       7.376931      -0.169776      32.764920 0.45375436E+03  0.10793081E+05                                 8.921625                            7.127472       0.178321       2.026362                    0.999635      29.869769      86.652058       0.613338       0.419838      -1.060983      -0.028139       0.036002      -0.021050       0.050310      -0.009325       0.000036      -0.001908       0.036589      -0.015812      -0.018163      -0.005014       0.023177              9.894909      13.738798       0.226575      -0.519306      10.311191      -1.993746       5.634738          -0.000951
           45              C       8.111470       4.072891       7.294193      -0.167524      32.069183 0.44133770E+03  0.10446348E+05                                 8.838770                            7.057450       0.103922       2.008031                    0.999284      29.776294      86.742260       0.611444       0.423210      -1.056717       0.044911       0.022891      -0.007875       0.051020      -0.007120      -0.005469       0.006331       0.021062      -0.020200      -0.013366      -0.004789       0.018155              9.822923      13.294702      -1.345987       0.250764      10.249762      -2.361304       5.924306           0.001781
           46              C       7.419544       3.030941       7.767455       0.095963      36.208944 0.39272954E+03  0.89566520E+04                                 9.605367                            6.661273       0.099121       2.048303                    0.999695      26.025626      72.501934       0.633872       0.423694      -1.064894       0.062739      -0.039176       0.021577       0.077049      -0.046308       0.014670      -0.021251      -0.022050      -0.040689      -0.040956      -0.022098       0.063054             11.973619      21.931136       0.905690      -1.258429       8.428397      -1.350909       5.561325          -0.001051
           47              C       6.429348       6.812911       3.061310       0.099383      35.853295 0.39670050E+03  0.90677498E+04                                 9.586792                            6.698289       0.180597       2.074583                    0.999724      25.996559      72.444431       0.631790       0.424127      -1.064886      -0.010005       0.033716       0.075034       0.082867      -0.009801      -0.006833       0.044864      -0.019821       0.046828      -0.037007      -0.019038       0.056045             12.170236       5.788543       0.810155      -3.576120       9.469613      -3.907039      21.252551           0.000318
           48              C       6.347016       5.517179       3.420394      -0.180940      34.313750 0.47236908E+03  0.11341508E+05                                 9.243340                            7.270998       0.109075       2.002325                    0.999313      30.152178      87.683265       0.607825       0.419699      -1.061805       0.000016      -0.041423       0.044363       0.060695      -0.004619      -0.013474      -0.008566      -0.002764       0.049062      -0.019991      -0.003385       0.023376             10.628205       5.697431      -0.205551      -2.370628       9.853328       1.471018      16.333855           0.000616
           49              C       6.696311       7.454587       1.775560       0.587345      23.803564 0.24797069E+03  0.51477337E+04                                 7.711406                            5.635461      -0.115449       2.021131                    0.999447      22.676422      64.533732       0.614328       0.480275      -1.010672       0.013617       0.009312      -0.059730       0.061966      -0.006432       0.041614       0.044125       0.151155      -0.243616      -0.114543      -0.010092       0.124634              9.221696       4.923489       0.088532      -1.792678       9.654810      -2.055728      13.086788           0.002641
           50              C       8.246052       3.705629      12.951825      -0.187920      30.466732 0.43426847E+03  0.10177842E+05                                 8.338040                            6.853156       0.220208       2.028542                    0.999651      29.802472      84.753598       0.644398       0.405559      -1.074303      -0.032673      -0.041441      -0.032631       0.062045      -0.003722       0.022288      -0.004094      -0.013673      -0.003022      -0.026117       0.005102       0.021015              9.028902       7.880887      -0.443730       4.164593       9.110975      -0.727127      10.094843          -0.000730
           51              C       8.520287       4.997235      13.218242       0.079174      36.890055 0.41375667E+03  0.95482282E+04                                 9.744552                            6.807946       0.191264       2.066879                    0.999639      26.504975      73.974809       0.631844       0.420067      -1.068506      -0.053851       0.031800      -0.066442       0.091245      -0.022702       0.023327      -0.035552      -0.023595       0.002006      -0.031529      -0.025677       0.057206             12.406371      12.365220       2.377653       8.696014       8.928359       2.942415      15.925535           0.002718
           52              C       9.430111       5.638911      14.217719       0.612993      23.713418 0.24927201E+03  0.51864755E+04                                 7.756597                            5.699280      -0.150155       2.015327                    0.999070      22.586289      64.551095       0.602434       0.488650      -1.005353       0.052238       0.045214       0.048883       0.084632      -0.024964      -0.085066      -0.011479       0.071431       0.011254      -0.081786      -0.024381       0.106167              9.265093       8.758317       0.558893       4.932425       8.523966       0.755291      10.512995          -0.002117
           53              C      12.976555       7.613459      16.092564       0.554004      25.678433 0.26520845E+03  0.55778900E+04                                 7.973057                            5.743182      -0.038032       2.026838                    0.999394      23.258500      65.811747       0.624417       0.466390      -1.021940      -0.058324      -0.006199       0.010280       0.059546       0.037622      -0.014556      -0.041318      -0.109365       0.286619      -0.114158      -0.001200       0.115358              9.548218      14.773052      -0.877739      -0.468916       8.630307       1.691368       5.241295           0.005148
           54              C      17.618594       8.781269      16.420207       0.679430      23.249258 0.21523497E+03  0.43134045E+04                                 7.588472                            5.280579      -0.206874       2.015535                    0.998638      21.199620      59.305319       0.629096       0.485827      -1.007625       0.061319       0.056884       0.010172       0.084257      -0.047172       0.018844      -0.068660      -0.029147       0.285849      -0.101276      -0.030747       0.132022              9.131090      11.380361       1.002578       0.098056      11.467512       1.857586       4.545397           0.000089
           55              C      16.517057       7.836292      16.160410       0.077188      35.527121 0.38724778E+03  0.87601685E+04                                 9.369510                            6.513000       0.324352       2.115770                    0.999516      25.775913      70.446145       0.659141       0.410775      -1.078129      -0.084052       0.003077      -0.002635       0.084149      -0.038621      -0.016791      -0.000201       0.054379      -0.064846      -0.040243      -0.020482       0.060725             11.653955      16.322979       6.135556       1.343052      13.207651       2.454011       5.431235           0.001939
           56              C      16.456224       6.579762      15.650743      -0.169700      32.735700 0.45323242E+03  0.10777692E+05                                 8.916331                            7.122971       0.180470       2.027390                    0.999664      29.854073      86.597934       0.613576       0.419791      -1.061000      -0.027787      -0.036303      -0.021672       0.050593       0.009045       0.000240       0.002166       0.035014      -0.016875      -0.017255      -0.005283       0.022538              9.888751      13.728460      -0.231518      -0.520829      10.306156       1.993438       5.631636          -0.000949
           57              C      15.090830       6.243449      15.568005      -0.167999      32.112733 0.44214326E+03  0.10470203E+05                                 8.847418                            7.065094       0.104392       2.007935                    0.999275      29.799006      86.828718       0.610956       0.423354      -1.056625       0.044902      -0.023513      -0.008488       0.051391       0.008298      -0.004426      -0.006481       0.020984      -0.020766      -0.013812      -0.004643       0.018455              9.832310      13.309936       1.344192       0.249656      10.257352       2.362508       5.929641           0.001779
           58              C      14.398904       7.285399      16.041267       0.100082      36.104106 0.39134114E+03  0.89174340E+04                                 9.589475                            6.650819       0.100021       2.049394                    0.999675      25.978181      72.348259       0.634155       0.423863      -1.064747       0.062128       0.040521       0.022038       0.077379       0.047292       0.015076       0.021336      -0.022464      -0.042309      -0.041651      -0.022686       0.064337             11.953565      21.892018      -0.903507      -1.255138       8.415670       1.348649       5.553006          -0.001050
           59              C       5.930410       6.812911       5.212502       0.097866      35.906524 0.39739685E+03  0.90872253E+04                                 9.593668                            6.702667       0.180971       2.074313                    0.999773      26.020410      72.514014       0.631825       0.423938      -1.065055       0.009517       0.034658      -0.075050       0.083212       0.010814      -0.006450      -0.044549      -0.018968       0.047635      -0.037305      -0.018475       0.055780             12.178995       5.792028      -0.810933      -3.578770       9.478274       3.910684      21.266683           0.000320
           60              C       6.012742       5.517179       4.853418      -0.178016      34.203901 0.47037116E+03  0.11281397E+05                                 9.222393                            7.253529       0.111514       2.003917                    0.999276      30.092755      87.458840       0.608828       0.419459      -1.061974       0.000394      -0.041421      -0.043760       0.060256       0.005415      -0.013522       0.008566      -0.004918       0.049769      -0.021049      -0.002348       0.023397             10.603459       5.683855       0.206934      -2.363411       9.837710      -1.476052      16.288813           0.000615
           61              C       5.663446       7.454587       6.498252       0.586604      23.794206 0.24786125E+03  0.51446703E+04                                 7.707798                            5.633177      -0.113646       2.021699                    0.999407      22.671075      64.504395       0.614650       0.480098      -1.010809      -0.014246       0.009969       0.059385       0.061878       0.006271       0.041348      -0.043351       0.152431      -0.242393      -0.113682      -0.011280       0.124962              9.216895       4.921321      -0.088356      -1.791445       9.650831       2.053906      13.078532           0.002646
           62              C       7.311630       3.705629      11.869611      -0.188475      30.539294 0.43562487E+03  0.10218880E+05                                 8.356634                            6.869022       0.220563       2.028102                    0.999632      29.844816      84.947369       0.642846       0.406171      -1.073764       0.031640      -0.042036       0.031316       0.061228       0.004935       0.021813       0.005379      -0.013148      -0.002395      -0.025465       0.003435       0.022030              9.049168       7.899846       0.442035       4.176032       9.127332       0.725421      10.120327          -0.000731
           63              C       7.037395       4.997235      11.603194       0.077694      36.921419 0.41424855E+03  0.95616862E+04                                 9.745510                            6.808743       0.197656       2.068488                    0.999635      26.525614      74.022039       0.632308       0.419666      -1.068843       0.052968       0.031320       0.065922       0.090179       0.023500       0.022054       0.036389      -0.022805       0.004327      -0.030841      -0.026782       0.057622             12.407564      12.366615      -2.376875       8.697167       8.928590      -2.941384      15.927488           0.002719
           64              C       6.127571       5.638911      10.603717       0.616063      23.634366 0.24830418E+03  0.51613109E+04                                 7.740585                            5.688744      -0.147424       2.016731                    0.999081      22.539238      64.385066       0.602907       0.488742      -1.005306      -0.052087       0.045096      -0.048567       0.084294       0.025877      -0.084594       0.011766       0.071904       0.008410      -0.082241      -0.023609       0.105850              9.244844       8.738802      -0.557326       4.919038       8.507424      -0.752849      10.488305          -0.002117
           65              C      13.341925       7.613459       8.728872       0.559816      25.568966 0.26389757E+03  0.55438200E+04                                 7.954465                            5.731474      -0.035580       2.028491                    0.999388      23.195305      65.608878       0.624603       0.466797      -1.021648       0.058988      -0.007134      -0.010308       0.060305      -0.038334      -0.013972       0.039928      -0.109348       0.283922      -0.114103       0.000472       0.113631              9.524219      14.729584       0.877344      -0.467953       8.612164      -1.687954       5.230908           0.005143
           66              C       8.699885       8.781269       8.401229       0.681411      23.199534 0.21470982E+03  0.43002621E+04                                 7.578962                            5.274782      -0.207007       2.015995                    0.998749      21.170634      59.206608       0.629325       0.485946      -1.007561      -0.062120       0.056522      -0.010589       0.084651       0.046564       0.019256       0.068042      -0.027505       0.286332      -0.100465      -0.031132       0.131597              9.119064      11.363280      -1.000332       0.097675      11.453329      -1.855182       4.540584           0.000089
           67              C       9.801423       7.836292       8.661026       0.075820      35.556711 0.38763504E+03  0.87709555E+04                                 9.374232                            6.516013       0.321294       2.114598                    0.999481      25.787988      70.482964       0.659037       0.410745      -1.078170       0.083876       0.003763       0.002581       0.084000       0.038302      -0.016141       0.000015       0.056777      -0.063384      -0.040225      -0.020566       0.060791             11.660383      16.331481      -6.141801       1.344584      13.215967      -2.455357       5.433702           0.001940
           68              C       9.862256       6.579762       9.170693      -0.169776      32.764917 0.45375428E+03  0.10793079E+05                                 8.921625                            7.127472       0.178320       2.026362                    0.999635      29.869767      86.652057       0.613338       0.419838      -1.060983       0.028139      -0.036002       0.021050       0.050310      -0.009325       0.000036      -0.001908       0.036589      -0.015812      -0.018163      -0.005014       0.023177              9.894909      13.738799       0.226575      -0.519306      10.311191      -1.993746       5.634739          -0.000950
           69              C      11.227650       6.243449       9.253431      -0.167525      32.069202 0.44133806E+03  0.10446358E+05                                 8.838774                            7.057453       0.103921       2.008031                    0.999284      29.776306      86.742304       0.611444       0.423210      -1.056717      -0.044911      -0.022891       0.007875       0.051020      -0.007120      -0.005469       0.006331       0.021062      -0.020201      -0.013366      -0.004789       0.018155              9.822927      13.294710      -1.345986       0.250763      10.249764      -2.361304       5.924308           0.001780
           70              C      11.919576       7.285399       8.780169       0.095964      36.208924 0.39272932E+03  0.89566456E+04                                 9.605364                            6.661271       0.099121       2.048303                    0.999695      26.025617      72.501902       0.633873       0.423694      -1.064894      -0.062739       0.039176      -0.021578       0.077049      -0.046308       0.014670      -0.021250      -0.022050      -0.040688      -0.040956      -0.022098       0.063054             11.973614      21.931125       0.905691      -1.258428       8.428394      -1.350908       5.561323          -0.001050
           71              O      12.602899       1.627918      14.882933      -0.565896      33.021961 0.50790546E+03  0.12064200E+05                                 8.194356                            7.002340       0.401980       2.169473                    0.997655      27.948203      73.556994       0.712288       0.362022      -1.134083      -0.006305      -0.000558      -0.060033       0.060366       0.025076       0.034287      -0.013879       0.021849      -0.353446      -0.125783       0.037188       0.088595              8.984756       5.671499       0.148188      -0.217324      13.863801      -2.513461       7.418968           0.007514
           72              O      12.497724       3.621035      15.786433      -0.670911      49.510425 0.79026251E+03  0.20990781E+05                                10.867243                            8.844677      -0.219046       1.937744                    0.995955      30.916520      86.399236       0.621191       0.371214      -1.125584       0.036077       0.018329      -0.075280       0.085467       0.006121       0.024742       0.053618       0.089994      -0.023487      -0.081351       0.015540       0.065810             12.600667       9.656497      -2.574704      -2.878760      11.724978       3.839763      16.420526           0.021888
           73              O       5.185323       0.445666      16.201779      -0.671780      45.831332 0.59048758E+03  0.14569161E+05                                10.231649                            7.551760       0.084895       2.042811                    0.997151      29.502812      79.228480       0.685434       0.362174      -1.133569       0.025692       0.087965       0.063089       0.111258      -0.046371       0.017173      -0.038020      -0.068983       0.220037      -0.094485      -0.001946       0.096431             12.405072       7.608577      -0.722076      -0.254458      23.008975       3.090997       6.597663           0.000245
           74              O      11.336094       1.970421       0.398798      -0.673448      46.910729 0.67524260E+03  0.17196029E+05                                10.381237                            8.123888       0.166509       2.074575                    0.996478      29.674670      80.464640       0.656203       0.366521      -1.132322       0.086423       0.028005      -0.041353       0.099816      -0.061270       0.001002      -0.037378       0.011429       0.161935      -0.093629       0.018614       0.075015             11.979232      20.577919      -3.726518      -0.729751       8.860769       0.484136       6.499006           0.000439
           75              O       4.082288       2.022003       0.137345      -0.092834      22.199378 0.29400136E+03  0.60784838E+04                                 6.276293                            5.273364       0.291992       2.226514                    0.999287      21.704193      52.930016       0.835224       0.354697      -1.142287      -0.041434       0.135906       0.066671       0.156947       0.044863       0.005243       0.000140       0.146978      -0.210375      -0.070346      -0.050953       0.121298              6.957001      10.663002       1.665187       0.048106       6.341047       0.679361       3.866953           0.000018
           76              O       7.185115       3.546758       0.986238      -0.688170      46.006306 0.73569817E+03  0.19169642E+05                                10.247807                            8.446453      -0.085480       1.969825                    0.997052      31.004516      85.446586       0.646415       0.363647      -1.132893      -0.075552       0.015536       0.003321       0.077205       0.059325       0.025045       0.013120      -0.016690       0.149007      -0.085563       0.015430       0.070132             11.719914      15.019440       4.183992       1.369149      11.556945       1.881068       8.583357           0.021767
           77              O       9.979703       1.650614      16.488053      -0.561442      34.624174 0.51755380E+03  0.12341874E+05                                 8.459835                            7.075236       0.312641       2.145319                    0.996368      27.855655      73.274036       0.708146       0.362708      -1.134415      -0.065365       0.000394      -0.058875       0.087972      -0.033753      -0.047621      -0.009202      -0.128313       0.171948      -0.114788       0.043629       0.071159              9.359331       9.710259      -3.334605      -1.309577      12.319831       2.057766       6.047902           0.007708
           78              O       9.804803       3.429151       2.353072      -0.676699      37.114347 0.60331821E+03  0.14966054E+05                                 8.797750                            7.625360       0.170934       2.064273                    0.997895      29.876420      80.449882       0.683187       0.361414      -1.134156       0.032744       0.083993       0.036296       0.097182      -0.012415      -0.069809       0.001403      -0.012419      -0.069489      -0.080616       0.015892       0.064724              9.350941       7.007798       1.127059       1.112997      12.900101       2.420288       8.144923           0.000532
           79              O       9.332143       5.480040       1.555477      -0.563805      42.852354 0.62713793E+03  0.15678425E+05                                 9.815751                            7.821340       0.106565       2.084689                    0.994304      28.149549      75.624144       0.669786       0.365789      -1.132901       0.010987      -0.013297       0.024767       0.030182      -0.037742      -0.029142      -0.037633       0.013976       0.023351      -0.071004       0.033761       0.037244             11.619989      12.276723      -2.395343       6.174673       8.383857      -2.936521      14.199387           0.026852
           80              O       2.954785       1.627918       9.938503      -0.566044      33.052521 0.50848459E+03  0.12081733E+05                                 8.200654                            7.007416       0.402611       2.169678                    0.997610      27.957431      73.599452       0.711845       0.362134      -1.133963       0.005961      -0.001076       0.060480       0.060783      -0.025828       0.034492       0.014697       0.022663      -0.353171      -0.125965       0.036619       0.089346              8.992024       5.675334      -0.148201      -0.217685      13.875486       2.516352       7.425253           0.007517
           81              O      13.820759       3.621035       9.035003      -0.669353      49.470166 0.78947448E+03  0.20965297E+05                                10.863961                            8.842516      -0.215943       1.938845                    0.995993      30.896815      86.343902       0.621010       0.371403      -1.125405      -0.036142       0.017253       0.076362       0.086227      -0.005703       0.024170      -0.054369       0.089631      -0.019797      -0.081900       0.016804       0.065096             12.596374       9.653436       2.573998      -2.877716      11.721789      -3.838962      16.413897           0.021880
           82              O      10.372361       0.445666       8.619657      -0.672168      45.898604 0.59151053E+03  0.14601250E+05                                10.243195                            7.559609       0.082061       2.041747                    0.997208      29.520854      79.304988       0.684875       0.362299      -1.133429      -0.025802       0.087234      -0.063485       0.110932       0.046588       0.017193       0.037152      -0.069029       0.222184      -0.095023      -0.001267       0.096290             12.420177       7.616754       0.723087      -0.254785      23.039473      -3.094523       6.604303           0.000245
           83              O      11.784466       1.970421       7.875014      -0.674838      46.932234 0.67572225E+03  0.17210253E+05                                10.381240                            8.124233       0.162388       2.072728                    0.996520      29.691015      80.497679       0.656537       0.366292      -1.132568      -0.085071       0.028815       0.040570       0.098556       0.059938       0.001286       0.037734       0.010683       0.163240      -0.092528       0.017176       0.075352             11.979036      20.575836       3.727077      -0.729880       8.862116      -0.484535       6.499156           0.000438
           84              O       8.277473       2.022003       8.136467      -0.090046      22.111692 0.29265774E+03  0.60432691E+04                                 6.257906                            5.259970       0.301923       2.230413                    0.999339      21.663059      52.782671       0.836674       0.354518      -1.142528       0.040769       0.137686      -0.067372       0.158615      -0.045899       0.005764      -0.000545       0.147660      -0.213745      -0.071471      -0.051255       0.122725              6.934920      10.624950      -1.658102       0.047933       6.322247      -0.676892       3.857562           0.000017
           85              O       5.174644       3.546758       7.287574      -0.691470      46.129283 0.73821850E+03  0.19252241E+05                                10.266637                            8.461543      -0.081467       1.970581                    0.997160      31.049647      85.615512       0.645750       0.363702      -1.132822       0.074655       0.016565      -0.004747       0.076618      -0.058531       0.024778      -0.012557      -0.016835       0.150099      -0.085002       0.015540       0.069462             11.742092      15.048427      -4.189743       1.369749      11.578561      -1.884617       8.599287           0.021779
           86              O       5.577981       1.650614       8.333383      -0.563482      34.670177 0.51842137E+03  0.12367526E+05                                 8.466537                            7.080400       0.311288       2.144483                    0.996427      27.877685      73.342549       0.708014       0.362630      -1.134496       0.064395      -0.001079       0.059430       0.087634       0.032541      -0.047177       0.009552      -0.127526       0.174126      -0.114054       0.042470       0.071584              9.367159       9.717754       3.337656      -1.310730      12.331506      -2.060138       6.052218           0.007709
           87              O      13.315757       3.429151       5.920740      -0.677616      37.179410 0.60466303E+03  0.15008376E+05                                 8.810158                            7.635662       0.175695       2.065443                    0.997995      29.896780      80.539444       0.682456       0.361586      -1.133975      -0.031666       0.083107      -0.036150       0.096002       0.012644      -0.069508      -0.001550      -0.011809      -0.069909      -0.080260       0.015543       0.064717              9.364661       7.017783      -1.128178       1.115992      12.918440      -2.424422       8.157762           0.000530
           88              O      13.788416       5.480040       6.718335      -0.565426      42.957990 0.62901092E+03  0.15737835E+05                                 9.834163                            7.834925       0.104105       2.083396                    0.994153      28.181907      75.754853       0.668924       0.365968      -1.132701      -0.010457      -0.012542      -0.023631       0.028724       0.037701      -0.028952       0.036788       0.013843       0.021887      -0.070231       0.033921       0.036311             11.643429      12.302109       2.399534       6.190042       8.398939       2.941672      14.229238           0.026886
           89              O       6.736221       8.688422       1.664691      -0.565896      33.021942 0.50790509E+03  0.12064189E+05                                 8.194354                            7.002338       0.401982       2.169474                    0.997655      27.948192      73.556957       0.712288       0.362022      -1.134082       0.006305       0.000558       0.060034       0.060366       0.025076       0.034287      -0.013879       0.021849      -0.353446      -0.125783       0.037188       0.088595              8.984753       5.671497       0.148188      -0.217324      13.863796      -2.513460       7.418965           0.007514
           90              O       6.841396       6.695305       0.761191      -0.670911      49.510396 0.79026187E+03  0.20990760E+05                                10.867239                            8.844674      -0.219046       1.937744                    0.995955      30.916508      86.399194       0.621191       0.371214      -1.125584      -0.036077      -0.018329       0.075280       0.085467       0.006121       0.024742       0.053617       0.089995      -0.023488      -0.081351       0.015540       0.065810             12.600663       9.656493      -2.574703      -2.878759      11.724974       3.839764      16.420522           0.021888
           91              O      14.153797       9.870674       0.345845      -0.671780      45.831298 0.59048711E+03  0.14569147E+05                                10.231646                            7.551758       0.084894       2.042811                    0.997151      29.502797      79.228435       0.685434       0.362174      -1.133569      -0.025692      -0.087966      -0.063089       0.111258      -0.046371       0.017173      -0.038020      -0.068983       0.220037      -0.094484      -0.001947       0.096431             12.405066       7.608575      -0.722076      -0.254458      23.008963       3.090995       6.597661           0.000245
           92              O       8.003026       8.345919      16.148826      -0.673448      46.910714 0.67524239E+03  0.17196023E+05                                10.381235                            8.123887       0.166509       2.074575                    0.996478      29.674665      80.464622       0.656203       0.366521      -1.132322      -0.086423      -0.028005       0.041353       0.099816      -0.061270       0.001002      -0.037378       0.011429       0.161935      -0.093629       0.018614       0.075015             11.979229      20.577914      -3.726517      -0.729751       8.860768       0.484136       6.499005           0.000439
           93              O      15.256832       8.294337      16.410279      -0.092834      22.199377 0.29400133E+03  0.60784834E+04                                 6.276294                            5.273364       0.291990       2.226513                    0.999287      21.704189      52.930010       0.835223       0.354697      -1.142287       0.041434      -0.135906      -0.066670       0.156947       0.044864       0.005243       0.000140       0.146978      -0.210375      -0.070345      -0.050953       0.121298              6.957002      10.663004       1.665187       0.048106       6.341047       0.679361       3.866954           0.000018
           94              O      12.154005       6.769582      15.561386      -0.688171      46.006355 0.73569910E+03  0.19169673E+05                                10.247816                            8.446459      -0.085481       1.969825                    0.997052      31.004532      85.446652       0.646415       0.363647      -1.132893       0.075553      -0.015536      -0.003321       0.077205       0.059325       0.025045       0.013120      -0.016690       0.149006      -0.085562       0.015430       0.070132             11.719924      15.019456       4.183995       1.369150      11.556954       1.881071       8.583364           0.021766
           95              O       9.359417       8.665726       0.059571      -0.561442      34.624177 0.51755383E+03  0.12341875E+05                                 8.459837                            7.075237       0.312640       2.145318                    0.996368      27.855653      73.274035       0.708146       0.362708      -1.134415       0.065365      -0.000394       0.058875       0.087972      -0.033753      -0.047621      -0.009202      -0.128314       0.171947      -0.114788       0.043629       0.071158              9.359332       9.710261      -3.334606      -1.309577      12.319833       2.057766       6.047903           0.007708
           96              O       9.534317       6.887189      14.194552      -0.676699      37.114361 0.60331849E+03  0.14966063E+05                                 8.797752                            7.625362       0.170932       2.064273                    0.997895      29.876426      80.449906       0.683187       0.361415      -1.134156      -0.032744      -0.083993      -0.036296       0.097182      -0.012415      -0.069809       0.001403      -0.012419      -0.069490      -0.080617       0.015893       0.064724              9.350944       7.007800       1.127060       1.112998      12.900105       2.420289       8.144926           0.000532
           97              O      10.006977       4.836300      14.992147      -0.563805      42.852355 0.62713786E+03  0.15678422E+05                                 9.815750                            7.821338       0.106568       2.084690                    0.994304      28.149552      75.624144       0.669786       0.365789      -1.132901      -0.010988       0.013297      -0.024767       0.030181      -0.037742      -0.029142      -0.037633       0.013976       0.023352      -0.071005       0.033761       0.037244             11.619988      12.276721      -2.395342       6.174673       8.383855      -2.936521      14.199387           0.026852
           98              O      16.384335       8.688422       6.609121      -0.566044      33.052521 0.50848460E+03  0.12081733E+05                                 8.200654                            7.007417       0.402612       2.169678                    0.997610      27.957430      73.599449       0.711845       0.362134      -1.133963      -0.005961       0.001076      -0.060480       0.060782      -0.025829       0.034492       0.014698       0.022664      -0.353171      -0.125965       0.036619       0.089346              8.992024       5.675334      -0.148201      -0.217685      13.875486       2.516353       7.425253           0.007517
           99              O       5.518361       6.695305       7.512621      -0.669353      49.470161 0.78947436E+03  0.20965293E+05                                10.863959                            8.842514      -0.215940       1.938846                    0.995993      30.896814      86.343890       0.621010       0.371402      -1.125405       0.036142      -0.017252      -0.076362       0.086227      -0.005702       0.024170      -0.054369       0.089632      -0.019798      -0.081901       0.016804       0.065096             12.596372       9.653434       2.573997      -2.877716      11.721787      -3.838962      16.413896           0.021879
          100              O       8.966759       9.870674       7.927967      -0.672168      45.898578 0.59151019E+03  0.14601240E+05                                10.243191                            7.559607       0.082062       2.041747                    0.997208      29.520847      79.304962       0.684875       0.362299      -1.133429       0.025802      -0.087234       0.063484       0.110932       0.046588       0.017192       0.037152      -0.069029       0.222185      -0.095023      -0.001267       0.096290             12.420171       7.616752       0.723088      -0.254785      23.039461      -3.094521       6.604300           0.000245
          101              O       7.554654       8.345919       8.672610      -0.674838      46.932231 0.67572225E+03  0.17210254E+05                                10.381241                            8.124233       0.162386       2.072727                    0.996520      29.691013      80.497678       0.656537       0.366292      -1.132568       0.085071      -0.028815      -0.040571       0.098556       0.059938       0.001286       0.037734       0.010683       0.163240      -0.092528       0.017176       0.075352             11.979036      20.575835       3.727076      -0.729880       8.862116      -0.484535       6.499156           0.000438
          102              O      11.061647       8.294337       8.411157      -0.090046      22.111671 0.29265743E+03  0.60432610E+04                                 6.257901                            5.259967       0.301925       2.230414                    0.999339      21.663049      52.782635       0.836675       0.354518      -1.142528      -0.040769      -0.137686       0.067372       0.158614      -0.045898       0.005764      -0.000545       0.147660      -0.213744      -0.071471      -0.051255       0.122725              6.934915      10.624941      -1.658100       0.047933       6.322242      -0.676892       3.857560           0.000018
          103              O      14.164476       6.769582       9.260050      -0.691469      46.129283 0.73821852E+03  0.19252242E+05                                10.266636                            8.461542      -0.081465       1.970582                    0.997160      31.049649      85.615512       0.645750       0.363702      -1.132822      -0.074655      -0.016565       0.004746       0.076618      -0.058531       0.024778      -0.012557      -0.016835       0.150099      -0.085002       0.015540       0.069461             11.742090      15.048425      -4.189742       1.369748      11.578559      -1.884617       8.599286           0.021779
          104              O      13.761139       8.665726       8.214241      -0.563481      34.670156 0.51842099E+03  0.12367515E+05                                 8.466533                            7.080398       0.311289       2.144483                    0.996427      27.877675      73.342515       0.708015       0.362630      -1.134496      -0.064395       0.001079      -0.059430       0.087635       0.032541      -0.047177       0.009552      -0.127526       0.174125      -0.114054       0.042470       0.071584              9.367155       9.717748       3.337654      -1.310729      12.331501      -2.060137       6.052216           0.007709
          105              O       6.023363       6.887189      10.626884      -0.677616      37.179419 0.60466320E+03  0.15008381E+05                                 8.810160                            7.635664       0.175695       2.065443                    0.997995      29.896783      80.539457       0.682456       0.361586      -1.133975       0.031666      -0.083107       0.036150       0.096002       0.012644      -0.069508      -0.001550      -0.011809      -0.069909      -0.080260       0.015544       0.064716              9.364664       7.017784      -1.128178       1.115993      12.918443      -2.424423       8.157763           0.000530
          106              O       5.550704       4.836300       9.829289      -0.565426      42.958021 0.62901143E+03  0.15737851E+05                                 9.834166                            7.834927       0.104109       2.083397                    0.994153      28.181921      75.754895       0.668924       0.365968      -1.132701       0.010458       0.012542       0.023631       0.028724       0.037701      -0.028952       0.036787       0.013843       0.021888      -0.070231       0.033921       0.036311             11.643433      12.302113       2.399535       6.190045       8.398942       2.941674      14.229244           0.026886
          107              O      13.159241       2.676059      12.410718      -0.113873      22.461500 0.29534518E+03  0.61157670E+04                                 6.333282                            5.270624       0.182868       2.178553                    0.999213      22.075827      53.951163       0.838609       0.352716      -1.143414      -0.000076       0.167619       0.000151       0.167619      -0.000164      -0.048412       0.000186       0.002285       0.370384      -0.072547      -0.062872       0.135419              7.170574       4.100725      -0.000017      -1.807592       5.443653       0.000089      11.967346          -0.000246
          108              O       6.179879       7.640281       4.136906      -0.113873      22.461514 0.29534539E+03  0.61157727E+04                                 6.333286                            5.270627       0.182865       2.178553                    0.999213      22.075828      53.951179       0.838608       0.352716      -1.143413       0.000076      -0.167619      -0.000151       0.167619      -0.000164      -0.048412       0.000186       0.002285       0.370383      -0.072547      -0.062872       0.135419              7.170580       4.100727      -0.000017      -1.807593       5.443657       0.000089      11.967356          -0.000246
          109              O      11.560279       4.504114       4.136906      -0.103581      23.579222 0.31709024E+03  0.67016301E+04                                 6.631455                            5.534058       0.196516       2.185841                    0.999337      22.254032      55.428181       0.800152       0.362189      -1.132824       0.000171       0.167687       0.000159       0.167687      -0.000455       0.095741       0.000004       0.086081       0.098795      -0.066057      -0.059491       0.125547              7.601558       7.571505       0.000146       4.352793       5.345291       0.000233       9.887877           0.000583
          110              O       7.778841       5.812226      12.410718      -0.103580      23.579222 0.31709024E+03  0.67016299E+04                                 6.631454                            5.534056       0.196516       2.185841                    0.999337      22.254037      55.428187       0.800153       0.362189      -1.132824      -0.000170      -0.167687      -0.000159       0.167687      -0.000455       0.095741       0.000004       0.086081       0.098796      -0.066057      -0.059490       0.125548              7.601556       7.571504       0.000147       4.352792       5.345289       0.000233       9.887875           0.000583

******************************************************
Auxiliary information for the entire system
The total spin magnetic moment of the unit cell is   6.000002
The total net atomic charge of the unit cell is   0.000003
Accuracy of reproducing the electrostatic potential in the unit cell:
  The inner radius (bohr) =    5.0000
  The outer radius (bohr) =   12.0000
  Valid grid points have density less than (e/(bohr^3)) =    0.0001
  The number of valid grid points were=        56578
  The rms potential error without charges in kcal/mol is=     10.16655
  The rms potential error with partial charges in kcal/mol is=      1.78939
  The RRMSE value at monopole order=      0.17601
  The rms potential error with partial charges and cloud penetration in kcal/mol is=      1.78710
  The RRMSE value at monopole order with cloud penetration is=      0.17578
  The rms potential error with partial charges and atomic dipoles in kcal/mol is=      0.59895
  The RRMSE value at dipole order=      0.05891
  The rms potential error with partial charges, atomic dipoles and cloud penetration in kcal/mol is=      0.59940
  The RRMSE value at dipole order with cloud penetration=      0.05896

******************************************************
The electron densities and ab initio electrostatic potential were computed in VASP using the PBE functional and
projector augmented wave method. See the main text of the journal article for a description of computational details.
The atomic charges, dipoles, and quadrupoles were computed with the DDEC6 method as described in
(a) T. A. Manz and N. Gabaldon Limas, RSC Adv. 6 (2016) 47771-47801 DOI: 10.1039/c6ra04656h
(b) N. Gabaldon Limas and T. A. Manz, RSC Adv. 8 (2018) 2678-2707 DOI: 10.1039/c7ra11829e.
For each atom in the material, the electron cloud parameters were fit to the spherically averaged atom-in-material
electron density using radial positions for which this density was between 10^-4 and 10^-2 electrons per cubic bohr.
The polarizabilities, dispersion coefficients, and quantum Drude oscillator (QDO) parameters were fit using the MCLF method.
The magnetic structure of the system was optimized in VASP from the default ferromagnetic initial guess using spin polarization.
The atomic spin moments (ASMs) were computed on this optimized magnetic structure using the DDEC6 partition as inputs
to the method of T. A. Manz and D. S. Sholl, J. Chem. Theory Comput. 7 (2011) 4146-4164 DOI: 10.1021/ct200539n.
The RMSE and RRMSE were computed using a uniform grid with Ewald summation.
