# Supplementary material for: A collection of forcefield precursors for metal–organic frameworks
Source: RSC Adv. 2019 Nov 13;9(63):36492–507. doi: 10.1039/c9ra07327b (PMC9075174; doi:10.1039/c9ra07327b)
Supplement: RA-009-C9RA07327B-s4542 [file RA-009-C9RA07327B-s4542.xyz]

   72
jmolscript: load "" {1 1 1} spacegroup "x,y,z" unitcell [{      6.363200     0.000000     0.000000 }, {     -1.684064     9.339990     0.000000 }, {     -0.815022    -1.903864    14.957509 }]
Ag     2.935278    -0.574316    14.770391     0.529265
Ag    -0.577460     4.388412     8.585161     0.474336
Ag     1.498733     4.722636     6.224268     0.521125
Ag     0.928836     8.010442     0.187118     0.529263
Ag     4.441574     3.047714     6.372348     0.474338
Ag     2.365381     2.713490     8.733241     0.521126
H     -0.043292     5.230657     3.006459     0.420902
H      2.963395     0.222064     6.327026     0.405613
H      0.450235     0.883712     1.495751     0.405347
H      4.676777    -0.475207     3.968227     0.128546
H      3.442193     6.695372     3.856046     0.132610
H      3.676074     7.717466     5.834924     0.122755
H      0.799110    -0.807470     6.828103     0.116971
H     -0.537472     0.551595     5.697315     0.111749
H     -0.425790     1.310871     3.621213     0.122785
H      3.907406     2.205469    11.951050     0.420902
H      0.900719     7.214062     8.630483     0.405613
H      3.413879     6.552414    13.461758     0.405347
H      0.871401    -1.428657    10.989282     0.128546
H      0.421921     0.740754    11.101463     0.132610
H      0.188040    -0.281340     9.122585     0.122755
H      3.065004     8.243596     8.129406     0.116970
H     -1.961614     6.884531     9.260194     0.111749
H      4.289904     6.125255    11.336296     0.122785
C      3.792670     8.665246     3.437236    -0.148986
C      4.222921     7.280394     3.948782    -0.166261
C      4.517627     7.382123     5.460987    -0.142033
C     -0.826656     8.458644     5.852873    -0.177192
C      0.357414     0.471650     5.305428    -0.146924
C      0.077922     0.487986     3.790233    -0.179674
C      3.273448     8.642139     2.011785     0.624960
C     -1.051105     6.677207     3.096204     0.658544
C      4.707656     6.045199     6.160998     0.619145
C      0.623426     8.042227     5.558210     0.652467
C      1.070485     1.717873     5.816975     0.619359
C      1.365724     0.624383     2.997485     0.638448
C      0.071444    -1.229120    11.520273    -0.148987
C     -0.358807     0.155732    11.008727    -0.166261
C     -0.653513     0.054003     9.496522    -0.142033
C      4.690770    -1.022518     9.104636    -0.177192
C      3.506700     6.964476     9.652081    -0.146924
C      3.786192     6.948140    11.167276    -0.179674
C      0.590666    -1.206013    12.945724     0.624960
C      4.915219     0.758919    11.861305     0.658544
C     -0.843542     1.390927     8.796511     0.619145
C      3.240688    -0.606101     9.399299     0.652467
C      2.793629     5.718253     9.140534     0.619359
C      2.498390     6.811743    11.960024     0.638448
O      5.148272     0.323815     1.286346    -0.572478
O      2.609206     7.638035     1.645326    -0.532339
O     -0.524897     7.279367     2.195762    -0.499519
O     -0.793004     5.405388     3.365440    -0.509626
O     -0.860176     5.998054     7.125757    -0.527491
O      3.973006     5.101460     5.782573    -0.531862
O      0.928917     7.031914     4.976363    -0.480735
O      3.250681    -0.536340     6.092193    -0.529325
O      1.960278     1.595271     6.699468    -0.582083
O      0.659143     2.829057     5.386199    -0.554388
O      2.446553     0.625340     3.532964    -0.481036
O      1.269234     0.886185     1.711139    -0.542974
O     -1.284158     7.112311    13.671163    -0.572478
O      1.254908    -0.201909    13.312183    -0.532339
O      4.389011     0.156759    12.761747    -0.499519
O      4.657118     2.030738    11.592069    -0.509626
O      4.724290     1.438072     7.831752    -0.527491
O     -0.108892     2.334666     9.174936    -0.531862
O      2.935197     0.404212     9.981146    -0.480735
O      0.613433     7.972466     8.865316    -0.529325
O      1.903836     5.840855     8.258041    -0.582083
O      3.204971     4.607069     9.571310    -0.554388
O      1.417561     6.810786    11.424545    -0.481036
O      2.594880     6.549941    13.246370    -0.542974

The following XYZ coordinates are in angstroms. Other properties are in atomic units.
The sperically averaged electron density of each atom fit to a function of the form exp(a - br)
eigen_1, eigen_2 and eigen_3 are the three eigenvalues of traceless quadrupole moment tensor
  atom number  atomic symbol              X              Y              Z     net charge C6 coefficient C8 coefficient C10 coefficient fluctuating dipole atomic polarizability isotropic forcefield polarizability              a              b squared Pearson coefficient          <r^3>          <r^4>         wp_QDO          m_QDO          q_QDO       dipole_x       dipole_y       dipole_z         dipole            Qxy            Qxz            Qyz     Q(x^2-y^2)  Q(3z^2 - R^2)        eigen_1        eigen_2        eigen_3 static polarizability      alpha(xx)      alpha(xy)      alpha(xz)      alpha(yy)      alpha(yz)      alpha(zz) atomic spin moment
            1             Ag       2.935278      -0.574316      14.770391       0.529265     155.301351 0.41749483E+04  0.15665774E+06                                23.248469                           21.410297       1.009165       2.015787                    0.999599      80.464978     212.199508       0.396442       0.411742      -1.177074       0.083394       0.079061      -0.051109       0.125767      -0.077452       0.094613      -0.020558       0.220895       0.180031      -0.165316      -0.016214       0.181529             24.803819      24.252379      -0.416341       3.543685      15.188162      -4.435648      34.970914          -0.000014
            2             Ag      -0.577460       4.388412       8.585161       0.474336     165.927147 0.48315434E+04  0.18802353E+06                                24.304329                           22.980998       1.135947       2.039814                    0.998593      82.985609     222.815211       0.383969       0.409905      -1.178481       0.007756       0.089813       0.186662       0.207290      -0.010895       0.041431      -0.112195      -0.261335       0.038332      -0.149265      -0.047471       0.196736             26.499056      26.207172      -1.770980      -0.630215      36.446030      -3.087957      16.843967           0.000012
            3             Ag       1.498733       4.722636       6.224268       0.521125     169.552176 0.49701379E+04  0.19452789E+06                                24.769532                           23.398240       1.001063       2.003315                    0.999535      81.938906     219.669479       0.378847       0.413075      -1.177795       0.013498       0.128215      -0.108132       0.168267       0.049856       0.030746       0.157264      -0.083376       0.008948      -0.137989      -0.056012       0.194001             27.003639      29.067591       2.954111       0.437641      34.678721       1.750799      17.264603           0.000012
            4             Ag       0.928836       8.010442       0.187118       0.529263     155.301548 0.41749554E+04  0.15665807E+06                                23.248493                           21.410319       1.009161       2.015786                    0.999599      80.465011     212.199665       0.396442       0.411743      -1.177074      -0.083394      -0.079061       0.051109       0.125767      -0.077451       0.094613      -0.020557       0.220895       0.180031      -0.165316      -0.016214       0.181529             24.803844      24.252403      -0.416341       3.543687      15.188177      -4.435652      34.970951          -0.000014
            5             Ag       4.441574       3.047714       6.372348       0.474338     165.926998 0.48315376E+04  0.18802324E+06                                24.304312                           22.980981       1.135950       2.039815                    0.998593      82.985579     222.815073       0.383970       0.409905      -1.178481      -0.007756      -0.089813      -0.186662       0.207290      -0.010895       0.041431      -0.112195      -0.261335       0.038332      -0.149265      -0.047471       0.196736             26.499037      26.207150      -1.770979      -0.630213      36.446005      -3.087956      16.843955           0.000012
            6             Ag       2.365381       2.713490       8.733241       0.521126     169.552065 0.49701335E+04  0.19452767E+06                                24.769519                           23.398228       1.001065       2.003315                    0.999535      81.938885     219.669379       0.378847       0.413075      -1.177795      -0.013498      -0.128215       0.108132       0.168267       0.049856       0.030746       0.157264      -0.083376       0.008947      -0.137989      -0.056012       0.194001             27.003624      29.067575       2.954109       0.437642      34.678704       1.750798      17.264594           0.000012
            7              H      -0.043292       5.230657       3.006459       0.420902       0.470159 0.28762920E+01  0.22191987E+02                                 1.077453                            1.057131      -1.243341       2.484585                    0.999844       2.040510       5.315482       0.544862       1.456988      -0.676206       0.029787      -0.013187      -0.007207       0.033363      -0.010050      -0.008089       0.001234       0.009595      -0.036997      -0.015122      -0.003995       0.019117              1.074511       1.177675      -0.162343      -0.109284       1.078936       0.061629       0.966920           0.000001
            8              H       2.963395       0.222064       6.327026       0.405613       0.389025 0.23125347E+01  0.17532022E+02                                 1.065989                            1.038688      -1.473074       2.328761                    0.997269       2.625992       7.651895       0.461795       1.749498      -0.622513       0.005036       0.014168       0.005659       0.016066       0.006996       0.003279       0.001418       0.001992      -0.005175      -0.006496      -0.002520       0.009016              1.079426       1.046527      -0.104562      -0.004572       1.245612       0.115098       0.946139           0.000003
            9              H       0.450235       0.883712       1.495751       0.405347       0.420435 0.25216304E+01  0.19316118E+02                                 1.081627                            1.052705      -1.249376       2.444623                    0.999394       2.445764       6.904304       0.485182       1.648022      -0.639057      -0.010112       0.004971      -0.014578       0.018425      -0.003792       0.001835      -0.005664      -0.012693       0.030840      -0.012537      -0.000908       0.013444              1.086664       1.273198       0.037224       0.147965       0.884947      -0.015760       1.101848          -0.000001
           10              H       4.676777      -0.475207       3.968227       0.128546       0.891104 0.68204122E+01  0.65788972E+02                                 1.655439                            1.623056      -1.346229       2.243358                    0.992065       3.892705      11.617471       0.438406       1.448396      -0.672182      -0.029319       0.006194       0.021305       0.036768       0.001413      -0.001118       0.002887      -0.003709      -0.025902      -0.009335       0.002307       0.007028              1.691681       2.027943      -0.095939      -0.237242       1.388753       0.022979       1.658347          -0.000001
           11              H       3.442193       6.695372       3.856046       0.132610       1.165254 0.97241024E+01  0.10134923E+03                                 1.903995                            1.880585      -1.388352       2.223246                    0.992082       3.909788      11.691843       0.430891       1.363854      -0.690077      -0.034317      -0.022506      -0.002783       0.041133       0.007996       0.003076       0.006127      -0.010034      -0.026466      -0.010743      -0.005017       0.015760              1.908998       2.173321       0.275733       0.029547       1.853913      -0.038437       1.699761           0.000002
           12              H       3.676074       7.717466       5.834924       0.122755       0.869581 0.66064842E+01  0.63240484E+02                                 1.631297                            1.599073      -1.294664       2.263466                    0.992376       3.891168      11.581005       0.440843       1.451434      -0.671609      -0.029639       0.014484       0.010617       0.034655       0.006766      -0.002117       0.001953       0.002001       0.018945      -0.010485       0.003650       0.006835              1.678004       1.963345      -0.167170      -0.209293       1.488486       0.024028       1.582183           0.000001
           13              H       0.799110      -0.807470       6.828103       0.116971       0.880810 0.67984531E+01  0.65467362E+02                                 1.634544                            1.615131      -1.296859       2.258742                    0.992159       3.924612      11.669694       0.442033       1.438920      -0.673871      -0.012845       0.004719       0.038868       0.041207       0.000918      -0.007125       0.003129       0.001630       0.016929      -0.007759      -0.002508       0.010267              1.659782       1.512262       0.006121      -0.037635       1.427659       0.007484       2.039424           0.000004
           14              H      -0.537472       0.551595       5.697315       0.111749       0.924304 0.72240976E+01  0.70658798E+02                                 1.689521                            1.664394      -1.409606       2.201988                    0.991105       4.026186      12.081216       0.435475       1.438004      -0.673708      -0.036729      -0.003377       0.010969       0.038480      -0.005759       0.000537      -0.005159       0.006144       0.004451      -0.009016       0.001316       0.007700              1.728042       1.971725      -0.026355      -0.243858       1.561231       0.067813       1.651170           0.000003
           15              H      -0.425790       1.310871       3.621213       0.122785       1.099531 0.91595296E+01  0.93856500E+02                                 1.821877                            1.818364      -1.223734       2.300132                    0.992873       3.795059      11.178035       0.441565       1.353692      -0.692780      -0.026549       0.033758      -0.002689       0.043031      -0.005680      -0.002223      -0.007962      -0.005926      -0.022492      -0.012571       0.000540       0.012031              1.816662       1.742458      -0.231277       0.072616       2.018157      -0.031864       1.689371           0.000000
           16              H       3.907406       2.205469      11.951050       0.420902       0.470159 0.28762927E+01  0.22191997E+02                                 1.077453                            1.057132      -1.243341       2.484585                    0.999844       2.040510       5.315485       0.544862       1.456990      -0.676206      -0.029787       0.013187       0.007207       0.033363      -0.010050      -0.008089       0.001234       0.009595      -0.036997      -0.015122      -0.003995       0.019117              1.074511       1.177676      -0.162344      -0.109284       1.078937       0.061629       0.966921           0.000001
           17              H       0.900719       7.214062       8.630483       0.405613       0.389025 0.23125353E+01  0.17532027E+02                                 1.065989                            1.038688      -1.473074       2.328761                    0.997269       2.625992       7.651894       0.461795       1.749497      -0.622513      -0.005036      -0.014168      -0.005659       0.016066       0.006996       0.003279       0.001418       0.001992      -0.005175      -0.006496      -0.002520       0.009016              1.079426       1.046527      -0.104562      -0.004572       1.245611       0.115098       0.946139           0.000003
           18              H       3.413879       6.552414      13.461758       0.405347       0.420435 0.25216275E+01  0.19316092E+02                                 1.081627                            1.052705      -1.249376       2.444623                    0.999394       2.445763       6.904303       0.485182       1.648023      -0.639057       0.010112      -0.004971       0.014578       0.018425      -0.003792       0.001835      -0.005664      -0.012693       0.030840      -0.012537      -0.000908       0.013444              1.086664       1.273198       0.037224       0.147965       0.884947      -0.015760       1.101848          -0.000001
           19              H       0.871401      -1.428657      10.989282       0.128546       0.891103 0.68204077E+01  0.65788922E+02                                 1.655439                            1.623055      -1.346229       2.243358                    0.992065       3.892704      11.617469       0.438406       1.448397      -0.672181       0.029319      -0.006194      -0.021305       0.036768       0.001413      -0.001118       0.002887      -0.003709      -0.025902      -0.009335       0.002307       0.007028              1.691681       2.027942      -0.095939      -0.237242       1.388753       0.022979       1.658347          -0.000001
           20              H       0.421921       0.740754      11.101463       0.132610       1.165254 0.97241064E+01  0.10134928E+03                                 1.903995                            1.880586      -1.388352       2.223246                    0.992082       3.909789      11.691845       0.430891       1.363854      -0.690077       0.034317       0.022506       0.002783       0.041133       0.007996       0.003076       0.006127      -0.010034      -0.026466      -0.010743      -0.005017       0.015760              1.908998       2.173321       0.275733       0.029547       1.853913      -0.038437       1.699761           0.000002
           21              H       0.188040      -0.281340       9.122585       0.122755       0.869582 0.66064932E+01  0.63240588E+02                                 1.631297                            1.599073      -1.294665       2.263466                    0.992376       3.891170      11.581010       0.440843       1.451433      -0.671610       0.029639      -0.014484      -0.010617       0.034655       0.006766      -0.002117       0.001953       0.002001       0.018945      -0.010485       0.003650       0.006835              1.678005       1.963346      -0.167170      -0.209293       1.488486       0.024028       1.582183           0.000001
           22              H       3.065004       8.243596       8.129406       0.116970       0.880811 0.67984587E+01  0.65467428E+02                                 1.634545                            1.615132      -1.296860       2.258741                    0.992159       3.924614      11.669701       0.442033       1.438920      -0.673871       0.012845      -0.004719      -0.038868       0.041207       0.000918      -0.007125       0.003129       0.001630       0.016929      -0.007759      -0.002508       0.010267              1.659783       1.512263       0.006121      -0.037635       1.427660       0.007484       2.039425           0.000004
           23              H      -1.961614       6.884531       9.260194       0.111749       0.924304 0.72240986E+01  0.70658809E+02                                 1.689521                            1.664394      -1.409606       2.201988                    0.991105       4.026186      12.081215       0.435475       1.438004      -0.673708       0.036729       0.003377      -0.010969       0.038480      -0.005759       0.000537      -0.005159       0.006144       0.004451      -0.009016       0.001316       0.007700              1.728042       1.971724      -0.026355      -0.243858       1.561231       0.067813       1.651170           0.000003
           24              H       4.289904       6.125255      11.336296       0.122785       1.099531 0.91595249E+01  0.93856441E+02                                 1.821877                            1.818364      -1.223734       2.300133                    0.992873       3.795058      11.178032       0.441565       1.353692      -0.692780       0.026549      -0.033758       0.002689       0.043031      -0.005680      -0.002223      -0.007962      -0.005926      -0.022492      -0.012571       0.000540       0.012031              1.816662       1.742457      -0.231277       0.072616       2.018157      -0.031864       1.689371           0.000000
           25              C       3.792670       8.665246       3.437236      -0.148986      29.899513 0.45389892E+03  0.10891709E+05                                 9.070817                            7.612466      -0.590911       1.814820                    0.995997      29.961410      89.816292       0.533146       0.478766      -1.017819       0.075978      -0.008604       0.050518       0.091645       0.015556       0.014313      -0.007541      -0.052552      -0.128350      -0.049143      -0.002919       0.052062             10.370720       9.787032       0.222930       3.384843       8.755838      -0.788583      12.569292          -0.000003
           26              C       4.222921       7.280394       3.948782      -0.166261      28.371269 0.46730447E+03  0.11268419E+05                                 8.415832                            7.418729      -0.573943       1.823223                    0.995490      29.803031      88.866631       0.575112       0.441662      -1.041029      -0.010654       0.079375       0.057691       0.098702       0.010918       0.026631      -0.006245      -0.071136       0.017269      -0.052791       0.018202       0.034590              9.124353       8.294334      -1.381966      -0.058884       8.308002      -0.983836      10.770724           0.000001
           27              C       4.517627       7.382123       5.460987      -0.142033      28.884549 0.43025834E+03  0.10203164E+05                                 9.059233                            7.569799      -0.567795       1.822987                    0.996292      29.827476      89.341299       0.517166       0.499425      -1.005559       0.036339       0.053881      -0.067750       0.093882       0.032667       0.018699       0.014381      -0.001176       0.084062      -0.046843      -0.000393       0.047236             10.489370       8.392431       1.073882       0.884323      12.208186      -2.636506      10.867495           0.000003
           28              C      -0.826656       8.458644       5.852873      -0.177192      27.599714 0.44548602E+03  0.10646984E+05                                 8.778900                            7.712574      -0.544591       1.824138                    0.996305      30.338597      90.960597       0.511820       0.500721      -1.005808      -0.088944       0.019718      -0.052645       0.105220       0.012278       0.014228       0.003052      -0.048837       0.052128      -0.039113       0.013405       0.025709              9.856102      11.126641      -0.060526       0.636711      11.071027      -0.595113       7.370639           0.000004
           29              C       0.357414       0.471650       5.305428      -0.146924      29.113427 0.43761690E+03  0.10430127E+05                                 9.095039                            7.627083      -0.564293       1.816705                    0.996993      30.273593      91.145224       0.515533       0.498487      -1.005224       0.008707      -0.080703      -0.051911       0.096351      -0.020921       0.016062      -0.022458      -0.028404       0.079067      -0.038733      -0.008874       0.047607             10.477827       7.756660       1.002966       1.327556      13.061937       1.537087      10.614883           0.000001
           30              C       0.077922       0.487986       3.790233      -0.179674      29.548021 0.49264575E+03  0.12032782E+05                                 8.617985                            7.591243      -0.524779       1.828851                    0.996569      30.373519      91.036826       0.571679       0.438654      -1.043206      -0.044347      -0.064928       0.065494       0.102332       0.001928       0.026440      -0.010988      -0.049328       0.012237      -0.042703       0.012594       0.030109              9.377358       9.491153       1.648977       0.179813       7.660783       0.809769      10.980139          -0.000002
           31              C       3.273448       8.642139       2.011785       0.624960      20.948770 0.26092840E+03  0.54996489E+04                                 7.223520                            5.865816      -0.264167       1.968983                    0.999316      22.926119      66.271863       0.587659       0.494500      -1.000860      -0.014491       0.001093      -0.047560       0.049731      -0.042671      -0.059288       0.019410       0.060880      -0.051458      -0.056858      -0.038169       0.095027              8.023334       6.604890       1.150935       2.748985       6.313747      -1.178835      11.151364          -0.000002
           32              C      -1.051105       6.677207       3.096204       0.658544      19.461502 0.24278477E+03  0.49955963E+04                                 6.769274                            5.639648      -0.095255       2.048688                    0.999659      21.323270      59.711987       0.605935       0.491263      -1.008577       0.020951      -0.055550      -0.012204       0.060611       0.034475       0.068396       0.012547       0.010045      -0.052263      -0.073969      -0.009634       0.083603              7.244727       6.248903      -1.175207      -2.142840       8.148597      -1.282511       7.336681           0.000006
           33              C       4.707656       6.045199       6.160998       0.619145      20.075806 0.23986769E+03  0.49824096E+04                                 7.192365                            5.773266      -0.268494       1.973861                    0.999150      23.063031      67.586556       0.565895       0.521078      -0.981517       0.002568      -0.041524       0.019031       0.045749      -0.033149      -0.062374       0.045339       0.074919       0.046185      -0.069400      -0.036107       0.105507              8.134435       6.675311       1.175151       1.731157      10.588834      -2.117190       7.139159           0.000009
           34              C       0.623426       8.042227       5.558210       0.652467      18.536427 0.24335314E+03  0.50377937E+04                                 6.720620                            5.758210      -0.161239       2.024763                    0.999361      21.895722      62.614064       0.579073       0.510939      -0.993257       0.076324      -0.003123       0.007060       0.076713       0.018105       0.013939      -0.054098       0.002971       0.137883      -0.065415      -0.010023       0.075438              7.289587       9.500205      -0.081075       0.202799       7.331444       1.695314       5.037112           0.000010
           35              C       1.070485       1.717873       5.816975       0.619359      21.225296 0.25668368E+03  0.54146198E+04                                 7.359564                            5.895830      -0.435161       1.906395                    0.998996      23.550778      69.208902       0.571760       0.507835      -0.989344       0.024856       0.042970       0.017945       0.052785       0.003913      -0.071378      -0.020098       0.081644       0.122537      -0.067158      -0.037478       0.104636              8.320345       7.058929       0.422520       2.352866      11.480792       1.091539       6.421315           0.000009
           36              C       1.365724       0.624383       2.997485       0.638448      20.095926 0.24639113E+03  0.50981038E+04                                 6.946323                            5.689445      -0.118417       2.037781                    0.999470      21.712250      61.346446       0.600864       0.492659      -1.005969       0.043223       0.011440      -0.061307       0.075879      -0.012398      -0.014324       0.016870      -0.158265      -0.051909      -0.074493      -0.017233       0.091727              7.620461       8.953899       0.248576       0.460089       3.868930      -0.653080      10.038552           0.000002
           37              C       0.071444      -1.229120      11.520273      -0.148987      29.899514 0.45389895E+03  0.10891710E+05                                 9.070818                            7.612467      -0.590911       1.814820                    0.995997      29.961412      89.816302       0.533146       0.478766      -1.017819      -0.075978       0.008604      -0.050518       0.091645       0.015556       0.014313      -0.007541      -0.052552      -0.128350      -0.049143      -0.002919       0.052061             10.370721       9.787033       0.222930       3.384844       8.755838      -0.788583      12.569293          -0.000003
           38              C      -0.358807       0.155732      11.008727      -0.166261      28.371265 0.46730438E+03  0.11268416E+05                                 8.415832                            7.418729      -0.573943       1.823223                    0.995490      29.803029      88.866626       0.575112       0.441662      -1.041028       0.010654      -0.079375      -0.057691       0.098702       0.010918       0.026631      -0.006245      -0.071136       0.017269      -0.052791       0.018202       0.034590              9.124353       8.294333      -1.381966      -0.058884       8.308001      -0.983836      10.770724           0.000001
           39              C      -0.653513       0.054003       9.496522      -0.142033      28.884548 0.43025832E+03  0.10203163E+05                                 9.059233                            7.569799      -0.567795       1.822987                    0.996292      29.827476      89.341298       0.517166       0.499425      -1.005559      -0.036339      -0.053881       0.067750       0.093882       0.032667       0.018699       0.014381      -0.001176       0.084062      -0.046843      -0.000393       0.047236             10.489370       8.392431       1.073882       0.884323      12.208185      -2.636506      10.867494           0.000003
           40              C       4.690770      -1.022518       9.104636      -0.177192      27.599708 0.44548589E+03  0.10646980E+05                                 8.778899                            7.712573      -0.544591       1.824138                    0.996305      30.338593      90.960582       0.511821       0.500721      -1.005809       0.088944      -0.019718       0.052645       0.105220       0.012278       0.014228       0.003052      -0.048837       0.052128      -0.039113       0.013405       0.025709              9.856101      11.126639      -0.060526       0.636710      11.071025      -0.595113       7.370638           0.000004
           41              C       3.506700       6.964476       9.652081      -0.146924      29.113426 0.43761689E+03  0.10430127E+05                                 9.095039                            7.627083      -0.564293       1.816705                    0.996993      30.273593      91.145225       0.515533       0.498487      -1.005224      -0.008707       0.080703       0.051911       0.096351      -0.020921       0.016062      -0.022458      -0.028404       0.079067      -0.038733      -0.008874       0.047607             10.477827       7.756660       1.002966       1.327556      13.061937       1.537087      10.614883           0.000001
           42              C       3.786192       6.948140      11.167276      -0.179674      29.548022 0.49264576E+03  0.12032782E+05                                 8.617985                            7.591243      -0.524779       1.828851                    0.996569      30.373519      91.036825       0.571679       0.438654      -1.043206       0.044347       0.064928      -0.065494       0.102332       0.001928       0.026440      -0.010988      -0.049328       0.012237      -0.042703       0.012594       0.030109              9.377359       9.491153       1.648978       0.179813       7.660783       0.809769      10.980140          -0.000002
           43              C       0.590666      -1.206013      12.945724       0.624960      20.948770 0.26092840E+03  0.54996487E+04                                 7.223520                            5.865815      -0.264167       1.968983                    0.999316      22.926119      66.271862       0.587660       0.494500      -1.000860       0.014491      -0.001093       0.047560       0.049731      -0.042671      -0.059288       0.019410       0.060880      -0.051458      -0.056858      -0.038168       0.095027              8.023333       6.604890       1.150935       2.748985       6.313747      -1.178835      11.151364          -0.000002
           44              C       4.915219       0.758919      11.861305       0.658544      19.461502 0.24278477E+03  0.49955962E+04                                 6.769274                            5.639648      -0.095255       2.048688                    0.999659      21.323270      59.711986       0.605935       0.491263      -1.008578      -0.020951       0.055550       0.012204       0.060611       0.034475       0.068396       0.012547       0.010045      -0.052263      -0.073969      -0.009635       0.083603              7.244726       6.248903      -1.175207      -2.142840       8.148596      -1.282511       7.336680           0.000006
           45              C      -0.843542       1.390927       8.796511       0.619145      20.075807 0.23986770E+03  0.49824099E+04                                 7.192365                            5.773266      -0.268495       1.973861                    0.999150      23.063032      67.586559       0.565895       0.521078      -0.981517      -0.002568       0.041524      -0.019031       0.045749      -0.033149      -0.062374       0.045339       0.074919       0.046185      -0.069400      -0.036107       0.105507              8.134435       6.675311       1.175151       1.731157      10.588834      -2.117190       7.139159           0.000009
           46              C       3.240688      -0.606101       9.399299       0.652467      18.536426 0.24335313E+03  0.50377935E+04                                 6.720620                            5.758211      -0.161239       2.024763                    0.999361      21.895722      62.614065       0.579073       0.510939      -0.993257      -0.076324       0.003123      -0.007060       0.076713       0.018105       0.013939      -0.054098       0.002971       0.137883      -0.065415      -0.010023       0.075438              7.289587       9.500205      -0.081075       0.202799       7.331443       1.695314       5.037112           0.000010
           47              C       2.793629       5.718253       9.140534       0.619359      21.225296 0.25668369E+03  0.54146200E+04                                 7.359564                            5.895830      -0.435160       1.906395                    0.998996      23.550778      69.208901       0.571760       0.507835      -0.989344      -0.024856      -0.042970      -0.017945       0.052785       0.003913      -0.071378      -0.020098       0.081644       0.122537      -0.067158      -0.037478       0.104636              8.320345       7.058930       0.422520       2.352866      11.480791       1.091539       6.421315           0.000009
           48              C       2.498390       6.811743      11.960024       0.638448      20.095927 0.24639115E+03  0.50981043E+04                                 6.946323                            5.689445      -0.118417       2.037781                    0.999470      21.712252      61.346454       0.600864       0.492659      -1.005969      -0.043223      -0.011440       0.061307       0.075879      -0.012398      -0.014324       0.016870      -0.158265      -0.051909      -0.074493      -0.017233       0.091727              7.620461       8.953900       0.248576       0.460089       3.868930      -0.653080      10.038553           0.000002
           49              O       5.148272       0.323815       1.286346      -0.572478      37.618771 0.61866372E+03  0.15414331E+05                                 8.947206                            7.744493       0.131580       2.091193                    0.995407      28.227823      75.710680       0.676197       0.363549      -1.134622      -0.005120      -0.024784      -0.025884       0.036200      -0.017161      -0.045636      -0.054926      -0.015113      -0.036504      -0.082737       0.020678       0.062059              9.688309       8.096978       0.139503       1.848902       7.836247      -3.964691      13.131703          -0.000007
           50              O       2.609206       7.638035       1.645326      -0.532339      30.885929 0.52048122E+03  0.12445401E+05                                 7.812074                            7.090029       0.280858       2.140665                    0.996498      27.658006      73.163581       0.707262       0.362178      -1.133353       0.000002       0.019893      -0.018392       0.027092       0.005588      -0.000131       0.044948       0.057716      -0.112513      -0.070894       0.022415       0.048479              8.020305       9.000616       2.017959       2.796292       6.840842       1.000422       8.219457          -0.000005
           51              O      -0.524897       7.279367       2.195762      -0.499519      32.101952 0.51177116E+03  0.12170588E+05                                 8.044528                            7.097436       0.270384       2.159605                    0.994752      26.750124      70.285495       0.697769       0.369112      -1.129385       0.002762       0.027897      -0.010583       0.029964       0.064980       0.054293      -0.025525       0.070317       0.082569      -0.106991       0.021239       0.085752              8.500088       7.263212       1.356999      -3.245454       7.076918      -3.002061      11.160134          -0.000005
           52              O      -0.793004       5.405388       3.365440      -0.509626      22.211454 0.33505694E+03  0.71806171E+04                                 6.152481                            5.556699       0.453186       2.258879                    0.997569      24.509165      61.499925       0.827021       0.345578      -1.146036      -0.038340       0.026678       0.014938       0.049039      -0.078477      -0.018306      -0.002312      -0.015637      -0.193447      -0.073573      -0.038173       0.111746              6.354509       5.183139      -1.562637      -0.426435       9.132617      -0.670165       4.747770           0.000003
           53              O      -0.860176       5.998054       7.125757      -0.527491      39.500001 0.67984045E+03  0.17385101E+05                                 9.268578                            8.186409      -0.219026       1.980469                    0.993245      28.422847      77.851452       0.647925       0.369667      -1.127138      -0.007386      -0.010948       0.009356       0.016184      -0.027045       0.016351      -0.002429       0.094888       0.122675      -0.075087       0.020774       0.054313              9.955940      10.163782      -0.863019       3.339265       9.080036      -2.103470      10.624002           0.000004
           54              O       3.973006       5.101460       5.782573      -0.531862      39.052523 0.63893599E+03  0.16135746E+05                                 9.284881                            7.951023      -0.189968       1.978775                    0.995608      28.790500      79.135598       0.653664       0.371039      -1.122732       0.015168      -0.007501      -0.000315       0.016924       0.005894      -0.017898       0.051034      -0.035193      -0.105180      -0.067063       0.004931       0.062132             10.367942       9.779989       3.963276       0.242779      15.004856      -0.566557       6.318980           0.000003
           55              O       0.928917       7.031914       4.976363      -0.480735      28.628715 0.49785158E+03  0.11716366E+05                                 7.342572                            6.934701       0.357608       2.211417                    0.990959      25.850470      66.784880       0.718499       0.362232      -1.138763       0.017783       0.002988      -0.009895       0.020569      -0.010779      -0.011744      -0.029103      -0.093951       0.184545      -0.080616       0.004648       0.075968              7.524325       7.319556      -1.271348      -0.533941       9.088227       1.410070       6.165192           0.000006
           56              O       3.250681      -0.536340       6.092193      -0.529325      29.807528 0.48884318E+03  0.11549054E+05                                 7.714947                            6.912827      -0.289485       2.002963                    0.992790      26.078377      69.391828       0.707223       0.366584      -1.125824      -0.004999      -0.042623      -0.017145       0.046214       0.047994       0.026070       0.039956      -0.074517      -0.039554      -0.055579      -0.033703       0.089282              8.298166      10.297810       1.241152       1.457988       8.177584       1.696316       6.419105           0.000008
           57              O       1.960278       1.595271       6.699468      -0.582083      41.477881 0.72935482E+03  0.18988085E+05                                 9.596536                            8.501658      -0.239284       1.958650                    0.994048      29.406695      81.355306       0.633088       0.371620      -1.125293      -0.007960       0.002419       0.008896       0.012180      -0.018871      -0.000798      -0.018490       0.148346       0.146439      -0.103181       0.050002       0.053180             10.256331      11.741664      -0.100771       4.088881       9.227630       1.291628       9.799700           0.000006
           58              O       0.659143       2.829057       5.386199      -0.554388      38.589798 0.62241099E+03  0.15573985E+05                                 9.105909                            7.766248       0.014906       2.032992                    0.996790      28.931982      78.468180       0.673608       0.363393      -1.131621       0.026941       0.007822      -0.008775       0.029394      -0.017826      -0.039538      -0.035770      -0.044478      -0.050274      -0.069602       0.019555       0.050047             10.214446       7.059054      -1.568087       0.497180      17.416014       0.005597       6.168272           0.000003
           59              O       2.446553       0.625340       3.532964      -0.481036      27.858747 0.44073694E+03  0.10066644E+05                                 7.232461                            6.505619       0.662729       2.310757                    0.993611      25.582962      65.231625       0.744683       0.360105      -1.139805       0.003788      -0.005255      -0.017149       0.018332      -0.033422       0.050121       0.032279      -0.079387      -0.156408      -0.099196       0.019507       0.079689              7.615038      11.221254      -0.296814       2.139136       4.546126      -0.066021       7.077734           0.000002
           60              O       1.269234       0.886185       1.711139      -0.542974      29.657997 0.46033086E+03  0.10771100E+05                                 7.786858                            6.760284      -0.266230       1.977451                    0.997152      27.132945      73.125393       0.703113       0.372298      -1.115458       0.023150      -0.005082       0.018977       0.030362      -0.028842       0.083995      -0.016277      -0.035556       0.178669      -0.097360      -0.014716       0.112076              8.418748       7.219966       0.132218       0.562072       4.621343      -1.065212      13.414935          -0.000004
           61              O      -1.284158       7.112311      13.671163      -0.572478      37.618762 0.61866354E+03  0.15414325E+05                                 8.947204                            7.744491       0.131581       2.091193                    0.995407      28.227820      75.710663       0.676198       0.363549      -1.134622       0.005120       0.024784       0.025884       0.036200      -0.017162      -0.045636      -0.054926      -0.015114      -0.036504      -0.082737       0.020678       0.062059              9.688306       8.096975       0.139503       1.848901       7.836246      -3.964690      13.131698          -0.000007
           62              O       1.254908      -0.201909      13.312183      -0.532339      30.885944 0.52048154E+03  0.12445411E+05                                 7.812076                            7.090031       0.280858       2.140664                    0.996498      27.658013      73.163608       0.707261       0.362178      -1.133353      -0.000002      -0.019893       0.018392       0.027092       0.005588      -0.000131       0.044948       0.057716      -0.112513      -0.070894       0.022415       0.048479              8.020308       9.000620       2.017959       2.796293       6.840844       1.000422       8.219461          -0.000005
           63              O       4.389011       0.156759      12.761747      -0.499519      32.101961 0.51177136E+03  0.12170593E+05                                 8.044530                            7.097438       0.270384       2.159605                    0.994752      26.750128      70.285513       0.697769       0.369112      -1.129385      -0.002762      -0.027896       0.010583       0.029964       0.064980       0.054293      -0.025525       0.070316       0.082570      -0.106991       0.021239       0.085752              8.500090       7.263213       1.357000      -3.245455       7.076920      -3.002062      11.160137          -0.000005
           64              O       4.657118       2.030738      11.592069      -0.509626      22.211449 0.33505684E+03  0.71806144E+04                                 6.152480                            5.556698       0.453187       2.258880                    0.997569      24.509163      61.499915       0.827021       0.345578      -1.146036       0.038340      -0.026678      -0.014938       0.049039      -0.078477      -0.018306      -0.002312      -0.015637      -0.193446      -0.073573      -0.038173       0.111746              6.354507       5.183139      -1.562637      -0.426435       9.132613      -0.670164       4.747768           0.000003
           65              O       4.724290       1.438072       7.831752      -0.527491      39.500006 0.67984055E+03  0.17385104E+05                                 9.268579                            8.186410      -0.219025       1.980469                    0.993245      28.422849      77.851460       0.647925       0.369667      -1.127138       0.007386       0.010948      -0.009356       0.016184      -0.027045       0.016351      -0.002429       0.094888       0.122675      -0.075087       0.020774       0.054313              9.955941      10.163783      -0.863019       3.339265       9.080038      -2.103470      10.624003           0.000004
           66              O      -0.108892       2.334666       9.174936      -0.531862      39.052522 0.63893597E+03  0.16135745E+05                                 9.284881                            7.951023      -0.189968       1.978775                    0.995608      28.790499      79.135597       0.653664       0.371039      -1.122732      -0.015168       0.007501       0.000315       0.016924       0.005894      -0.017898       0.051034      -0.035193      -0.105180      -0.067063       0.004931       0.062132             10.367941       9.779989       3.963276       0.242779      15.004856      -0.566557       6.318980           0.000004
           67              O       2.935197       0.404212       9.981146      -0.480735      28.628721 0.49785172E+03  0.11716370E+05                                 7.342573                            6.934702       0.357608       2.211417                    0.990959      25.850473      66.784892       0.718499       0.362232      -1.138763      -0.017783      -0.002988       0.009895       0.020569      -0.010779      -0.011744      -0.029103      -0.093951       0.184545      -0.080616       0.004648       0.075968              7.524326       7.319558      -1.271348      -0.533941       9.088228       1.410070       6.165193           0.000006
           68              O       0.613433       7.972466       8.865316      -0.529325      29.807528 0.48884318E+03  0.11549054E+05                                 7.714947                            6.912827      -0.289485       2.002963                    0.992790      26.078377      69.391827       0.707223       0.366584      -1.125824       0.004999       0.042623       0.017145       0.046214       0.047994       0.026070       0.039956      -0.074517      -0.039554      -0.055579      -0.033703       0.089282              8.298166      10.297810       1.241152       1.457988       8.177584       1.696316       6.419105           0.000008
           69              O       1.903836       5.840855       8.258041      -0.582083      41.477874 0.72935467E+03  0.18988080E+05                                 9.596535                            8.501656      -0.239284       1.958650                    0.994048      29.406692      81.355293       0.633088       0.371620      -1.125293       0.007960      -0.002419      -0.008896       0.012180      -0.018871      -0.000798      -0.018490       0.148346       0.146439      -0.103181       0.050002       0.053180             10.256330      11.741662      -0.100771       4.088881       9.227628       1.291627       9.799699           0.000006
           70              O       3.204971       4.607069       9.571310      -0.554388      38.589800 0.62241103E+03  0.15573986E+05                                 9.105910                            7.766248       0.014906       2.032992                    0.996790      28.931983      78.468183       0.673608       0.363393      -1.131621      -0.026941      -0.007822       0.008775       0.029393      -0.017826      -0.039538      -0.035770      -0.044478      -0.050274      -0.069602       0.019555       0.050047             10.214447       7.059054      -1.568087       0.497180      17.416014       0.005597       6.168272           0.000003
           71              O       1.417561       6.810786      11.424545      -0.481036      27.858751 0.44073704E+03  0.10066647E+05                                 7.232462                            6.505620       0.662729       2.310757                    0.993611      25.582964      65.231633       0.744683       0.360105      -1.139805      -0.003788       0.005255       0.017149       0.018332      -0.033422       0.050121       0.032279      -0.079387      -0.156408      -0.099196       0.019507       0.079689              7.615039      11.221256      -0.296814       2.139136       4.546126      -0.066021       7.077735           0.000002
           72              O       2.594880       6.549941      13.246370      -0.542974      29.658010 0.46033112E+03  0.10771108E+05                                 7.786861                            6.760287      -0.266231       1.977451                    0.997152      27.132948      73.125412       0.703113       0.372298      -1.115458      -0.023150       0.005082      -0.018977       0.030362      -0.028842       0.083995      -0.016277      -0.035555       0.178669      -0.097360      -0.014716       0.112076              8.418752       7.219968       0.132218       0.562072       4.621345      -1.065213      13.414942          -0.000004

******************************************************
Auxiliary information for the entire system
The total spin magnetic moment of the unit cell is   0.000157
The total net atomic charge of the unit cell is   0.000001
Accuracy of reproducing the electrostatic potential in the unit cell:
  The inner radius (bohr) =    5.0000
  The outer radius (bohr) =   12.0000
  Valid grid points have density less than (e/(bohr^3)) =    0.0001
  The number of valid grid points were=        10352
  The rms potential error without charges in kcal/mol is=      2.42689
  The rms potential error with partial charges in kcal/mol is=      0.53751
  The RRMSE value at monopole order=      0.22148
  The rms potential error with partial charges and cloud penetration in kcal/mol is=      0.53368
  The RRMSE value at monopole order with cloud penetration is=      0.21990
  The rms potential error with partial charges and atomic dipoles in kcal/mol is=      0.69625
  The RRMSE value at dipole order=      0.28689
  The rms potential error with partial charges, atomic dipoles and cloud penetration in kcal/mol is=      0.68971
  The RRMSE value at dipole order with cloud penetration=      0.28420

******************************************************
The electron densities and ab initio electrostatic potential were computed in VASP using the PBE functional and
projector augmented wave method. See the main text of the journal article for a description of computational details.
The atomic charges, dipoles, and quadrupoles were computed with the DDEC6 method as described in
(a) T. A. Manz and N. Gabaldon Limas, RSC Adv. 6 (2016) 47771-47801 DOI: 10.1039/c6ra04656h
(b) N. Gabaldon Limas and T. A. Manz, RSC Adv. 8 (2018) 2678-2707 DOI: 10.1039/c7ra11829e.
For each atom in the material, the electron cloud parameters were fit to the spherically averaged atom-in-material
electron density using radial positions for which this density was between 10^-4 and 10^-2 electrons per cubic bohr.
The polarizabilities, dispersion coefficients, and quantum Drude oscillator (QDO) parameters were fit using the MCLF method.
The magnetic structure of the system was optimized in VASP from the default ferromagnetic initial guess using spin polarization.
The atomic spin moments (ASMs) were computed on this optimized magnetic structure using the DDEC6 partition as inputs
to the method of T. A. Manz and D. S. Sholl, J. Chem. Theory Comput. 7 (2011) 4146-4164 DOI: 10.1021/ct200539n.
The RMSE and RRMSE were computed using a uniform grid with Ewald summation.
