# Supplementary material for: A collection of forcefield precursors for metal–organic frameworks
Source: RSC Adv. 2019 Nov 13;9(63):36492–507. doi: 10.1039/c9ra07327b (PMC9075174; doi:10.1039/c9ra07327b)
Supplement: RA-009-C9RA07327B-s4543 [file RA-009-C9RA07327B-s4543.xyz]

  218
jmolscript: load "" {1 1 1} spacegroup "x,y,z" unitcell [{      8.780900     0.000000     0.000000 }, {      0.000000    28.233300     0.000000 }, {      0.000000     0.000000    11.383300 }]
Cd     6.000516    10.821259     5.694837     0.810700
Cd     2.779682    17.412323     5.686869     0.810269
Cd     1.610856     3.296238    -0.007171     0.811380
Cd     7.170834    24.937909    -0.007171     0.811132
Cd     4.390801    14.116650     5.691081     0.653922
Cd     0.003425     0.001129    -0.007627     0.655822
H      4.553863     9.722984     2.890220     0.112578
H      2.548305    13.414488     2.936208     0.120274
H      7.322656    12.415311     2.098056     0.117107
H      1.591275     9.188527     2.188326     0.134889
H      3.097287     8.867515     1.274133     0.104932
H      1.316608    12.865350     1.224957     0.111032
H      0.592447    11.537820     2.176487     0.133135
H      8.186082     9.668776     0.905200     0.113496
H      4.233535    18.509469     2.890448     0.112694
H      6.250069    14.823894     2.945770     0.119636
H      1.461142    15.817424     2.088494     0.116367
H      7.198055    19.047314     2.184341     0.134561
H      5.688443    19.366350     1.275499     0.104707
H      7.468155    15.368797     1.221997     0.110762
H      8.196531    16.696327     2.170454     0.132437
H      0.597189    18.564806     0.894272     0.113866
H      0.164642     4.390278     2.797787     0.112437
H      6.933662     0.702162     2.745310     0.120619
H      2.930274     1.697951     3.593822     0.116978
H      5.979881     4.926146     3.496267     0.134853
H      7.486947     5.248006     4.408411     0.105066
H      5.706795     1.250171     4.463620     0.111242
H      4.981053     2.575724     3.511407     0.133300
H      3.795632     4.447592     4.781897     0.113283
H      8.613799    23.844998     2.798926     0.112332
H      1.850399    27.530008     2.742806     0.121123
H      5.850099    26.535914     3.593935     0.117013
H      2.800141    23.308848     3.494332     0.135328
H      1.293427    22.985859     4.406703     0.105064
H      3.072964    26.983976     4.464644     0.111436
H      3.798881    25.658988     3.511179     0.133107
H      4.984917    23.786555     4.780075     0.113272
H      4.226335    18.509469     8.492852     0.112533
H      6.231980    14.817965     8.446409     0.120129
H      1.458683    15.818271     9.285130     0.117094
H      7.188659    19.042796     9.192812     0.134935
H      5.682911    19.364656    10.107232     0.105099
H      7.464028    15.367103    10.158457     0.111393
H      8.187926    16.694068     9.206130     0.133213
H      0.594555    18.563959    10.476279     0.113207
H      4.547365     9.724396     8.492511     0.112482
H      2.531446    13.410253     8.437188     0.120010
H      7.319144    12.415876     9.294692     0.116345
H      1.583021     9.187680     9.196682     0.134574
H      3.092194     8.867797    10.105980     0.104697
H      1.312920    12.865350    10.161530     0.110845
H      0.584545    11.538385     9.212163     0.132621
H      8.183096     9.669341    10.487320     0.114014
H      8.626620    23.835117     8.581301     0.112176
H      1.852155    27.526338     8.626037     0.119477
H      5.848079    26.529138     7.780486     0.116610
H      2.804093    23.300095     7.869161     0.134899
H      1.295446    22.982189     6.958042     0.105372
H      3.076388    26.979177     6.910801     0.110780
H      3.803008    25.649953     7.858575     0.132965
H      4.986234    23.784014     6.581369     0.113903
H      0.153051     4.397901     8.581415     0.112147
H      6.932345     0.704139     8.624102     0.119445
H      2.931767     1.704162     7.780486     0.116481
H      5.977071     4.931228     7.871097     0.134760
H      7.485278     5.249982     6.959750     0.105005
H      5.703985     1.253276     6.910688     0.111149
H      4.977804     2.582218     7.859144     0.133258
H      3.794227     4.448721     6.583190     0.113831
H      2.865822     6.554361    -0.002618     0.116015
H      7.584063     7.596169    -0.000114     0.110413
H      4.251097    10.780321    -0.005236     0.110549
H      3.519297    12.420111    -0.003984     0.144349
H      5.913936    21.678939    -0.007399     0.116200
H      1.195783    20.637413    -0.003756     0.110702
H      4.529539    17.452414     0.005122     0.110537
H      5.261427    15.813189     0.004667     0.144423
H      7.258029     7.562289     5.686186     0.115947
H      3.195106     6.521045     5.688918     0.110539
H      8.641986     3.336047     5.688007     0.110424
H      7.910274     1.696539     5.689146     0.144397
H      1.523047    20.670446     5.680381     0.116147
H      5.585706    21.712537     5.682543     0.110809
H      0.138299    24.896689     5.688121     0.110189
H      0.869924    26.536479     5.690170     0.144401
C      4.221681    10.722443     3.135302     0.072404
C      3.200550    12.586123     3.161484     0.101414
C      7.064146    12.562689     1.061493     0.040537
C      2.155799     9.458155     1.268555    -0.315165
C      2.483151    10.996306     1.275840     0.283880
C      1.141605    11.772157     1.246130    -0.327834
C      4.570195    17.512551     3.139286     0.071780
C      5.596770    15.651977     3.170363     0.100002
C      1.718071    15.670328     1.051362     0.038999
C      6.630194    18.776274     1.267075    -0.314429
C      6.303808    17.238406     1.277548     0.282768
C      7.644037    16.461990     1.242260    -0.325603
C      8.611516     3.391666     2.550770     0.073144
C      7.587400     1.529963     2.521287     0.098479
C      2.672906     1.552549     4.630954     0.040623
C      6.545371     4.657365     4.415696    -0.315948
C      6.872547     3.119215     4.409207     0.283552
C      5.531265     2.343082     4.441422    -0.328803
C      0.168505    24.842763     2.551111     0.073148
C      1.195607    26.702773     2.519580     0.097162
C      6.107467    26.681033     4.631068     0.040503
C      2.235002    23.576499     4.414216    -0.316983
C      1.907738    25.114367     4.409094     0.282992
C      3.248845    25.891065     4.441536    -0.328469
C      4.558516    17.510010     8.247656     0.072877
C      5.579559    15.646330     8.221247     0.101525
C      1.716929    15.670893    10.321807     0.040455
C      6.624399    18.774015    10.113038    -0.315568
C      6.297222    17.236147    10.106891     0.283657
C      7.638856    16.460296    10.136715    -0.328247
C      4.210793    10.721313     8.243558     0.072548
C      3.184569    12.582170     8.212482     0.099632
C      7.062390    12.562972    10.331825     0.039040
C      2.150442     9.457873    10.114404    -0.314508
C      2.477180    10.995741    10.105183     0.282923
C      1.136863    11.772157    10.140585    -0.326039
C      0.179657    24.834011     8.827294     0.072995
C      1.201578    26.697126     8.853248     0.101765
C      6.106326    26.677928     6.743922     0.040355
C      2.237373    23.572265     6.951554    -0.316059
C      1.911075    25.109850     6.962937     0.282717
C      3.251655    25.885983     6.930039    -0.325465
C      8.602033     3.398442     8.826383     0.074110
C      7.582834     1.533633     8.851085     0.101395
C      2.673784     1.555372     6.743808     0.040556
C      6.543439     4.659906     6.953033    -0.315166
C      6.869737     3.122038     6.963051     0.282939
C      5.528981     2.346470     6.930381    -0.326252
C      1.784454     6.518222    -0.000455     0.067604
C      8.518088     7.053243     0.000228     0.058386
C      1.321262     9.069665     0.001252     0.275070
C      0.301360    11.418111     0.003073     0.288999
C      0.010625     9.913559     0.003643    -0.320889
C      3.286779    11.337082    -0.003187    -0.332519
C      6.995304    21.715360    -0.005464     0.068509
C      0.261671    21.180339    -0.004212     0.057644
C      7.459023    19.163635    -0.003643     0.275044
C      8.479364    16.815189    -0.003870     0.289613
C     -0.011064    18.320024    -0.005464    -0.320656
C      5.493858    16.895936     0.003073    -0.332494
C      6.176661     7.598710     5.685389     0.068645
C      4.129218     7.063972     5.687211     0.057584
C      5.712766     5.046985     5.683682     0.276254
C      4.692250     2.698821     5.685048     0.291103
C      4.401865     4.203656     5.683226    -0.321737
C      7.677756     2.779286     5.687438    -0.332145
C      2.604415    20.634307     5.682771     0.069324
C      4.651682    21.169611     5.682885     0.056657
C      3.067871    23.186033     5.681519     0.276730
C      4.088124    25.534197     5.684592     0.290969
C      4.378684    24.029644     5.681519    -0.321990
C      1.102530    25.453449     5.687780    -0.331497
N      4.691196    11.435051     4.177671    -0.130508
N      4.056688    12.599957     4.197933    -0.127118
N      3.261402    11.409077     2.476551    -0.011169
N      5.939664    13.182692     0.667289    -0.224260
N      4.101471    16.800507     4.181883    -0.128992
N      4.738788    15.637296     4.205333    -0.126240
N      5.532406    16.827329     2.482812    -0.008858
N      2.841850    15.050325     0.655678    -0.221773
N      0.299604     2.680187     1.507718    -0.130978
N      8.444767     1.516128     1.485634    -0.125583
N      7.649657     2.705879     3.207814    -0.009969
N      1.549214     0.932546     5.027434    -0.224091
N      8.482086    25.553677     1.506807    -0.131030
N      0.338855    26.716607     1.483472    -0.124714
N      1.130804    25.527985     3.207814    -0.009651
N      7.231247    27.300754     5.027776    -0.224081
N      4.089353    16.797967     7.204718    -0.130615
N      4.723861    15.633061     7.184456    -0.126792
N      5.518444    16.823094     8.906522    -0.011640
N      2.841236    15.050608    10.716125    -0.223953
N      4.679166    11.433075     7.200506    -0.129770
N      4.042287    12.596287     7.177171    -0.126088
N      3.248933    11.407100     8.900261    -0.009142
N      5.938698    13.182975    10.727850    -0.221521
N      8.491745    25.546902     9.869435    -0.128838
N      0.346231    26.711243     9.890153    -0.128431
N      1.138883    25.520645     8.167859    -0.010979
N      7.230456    27.298495     6.350629    -0.222732
N      0.291789     2.685269     9.867500    -0.130410
N      8.439411     1.519799     9.887193    -0.127261
N      7.643159     2.710961     8.166949    -0.011396
N      1.549741     0.934522     6.350288    -0.222613
N      1.058889     5.368844    -0.001024    -0.133182
N      8.565241     5.711032    -0.001138    -0.229403
N      0.975470     7.610851     0.001138    -0.020457
N      7.807098    12.170529     0.004439    -0.013786
N      7.720870    22.864738    -0.003870    -0.132310
N      0.214517    22.522268    -0.003529    -0.229743
N      7.804464    20.622449    -0.005122    -0.021517
N      0.973714    16.063054    -0.004667    -0.013715
N      5.451183     8.748088     5.688349    -0.132721
N      4.176635     8.405900     5.690170    -0.229557
N      5.367325     6.506082     5.683682    -0.021057
N      3.416999     1.946686     5.686414    -0.015086
N      3.330156    19.484930     5.687894    -0.133633
N      4.604616    19.827400     5.687324    -0.229033
N      3.413487    21.727218     5.680267    -0.020711
N      5.363198    26.286614     5.686300    -0.014675
Cl     7.806571    10.483307     4.166174    -0.677665
Cl     2.151408    15.034232     5.680381    -0.526042
Cl     0.988378    17.762134     4.144432    -0.677407
Cl     3.408658     3.635320     1.530143    -0.677654
Cl     5.374262    24.600804     1.531965    -0.677670
Cl     0.975821    17.752534     7.217581    -0.677794
Cl     6.630721    13.198785     5.702692    -0.526030
Cl     7.790063    10.468625     7.239437    -0.677611
Cl     6.544932    27.316847    -0.019465    -0.526537
Cl     5.372594    24.588663     9.841091    -0.677948
Cl     2.242466     0.919276    -0.016620    -0.525980
Cl     3.407692     3.650001     9.839838    -0.678068

The following XYZ coordinates are in angstroms. Other properties are in atomic units.
The sperically averaged electron density of each atom fit to a function of the form exp(a - br)
eigen_1, eigen_2 and eigen_3 are the three eigenvalues of traceless quadrupole moment tensor
  atom number  atomic symbol              X              Y              Z     net charge C6 coefficient C8 coefficient C10 coefficient fluctuating dipole atomic polarizability isotropic forcefield polarizability              a              b squared Pearson coefficient          <r^3>          <r^4>         wp_QDO          m_QDO          q_QDO       dipole_x       dipole_y       dipole_z         dipole            Qxy            Qxz            Qyz     Q(x^2-y^2)  Q(3z^2 - R^2)        eigen_1        eigen_2        eigen_3 static polarizability      alpha(xx)      alpha(xy)      alpha(xz)      alpha(yy)      alpha(yz)      alpha(zz) atomic spin moment
            1             Cd       6.000516      10.821259       5.694837       0.810700     129.242243 0.25270594E+04  0.85966702E+05                                22.210137                           17.735831       0.619794       1.904147                    0.996018      81.867549     224.854917       0.385720       0.466787      -1.109833       0.135060       0.036276       0.000760       0.139849       0.027990       0.000988      -0.000485       0.087718      -0.193762      -0.064604      -0.019723       0.084327             26.123737      23.816323      -2.099634       0.006280      26.442473      -0.004173      28.112415           0.000005
            2             Cd       2.779682      17.412323       5.686869       0.810269     129.297117 0.25283564E+04  0.86020182E+05                                22.214386                           17.738922       0.621906       1.904652                    0.995996      81.875819     224.875553       0.385742       0.466710      -1.109900      -0.135654      -0.035753       0.000026       0.140286       0.028305       0.001303       0.000024       0.087386      -0.193924      -0.064655      -0.019736       0.084391             26.128562      23.821730      -2.097986      -0.009733      26.454652      -0.047267      28.109302           0.000004
            3             Cd       1.610856       3.296238      -0.007171       0.811380     129.218056 0.25269670E+04  0.85963673E+05                                22.208754                           17.736479       0.621133       1.904474                    0.995992      81.861055     224.844916       0.385677       0.466838      -1.109791       0.134605      -0.035930       0.000493       0.139318      -0.027096      -0.000638       0.000285       0.088400      -0.193011      -0.064341      -0.019675       0.084016             26.118907      23.809144       2.094269       0.025080      26.436430       0.012593      28.111146           0.000005
            4             Cd       7.170834      24.937909      -0.007171       0.811132     129.223295 0.25261561E+04  0.85929019E+05                                22.208764                           17.733553       0.619608       1.904192                    0.995964      81.856632     224.822043       0.385713       0.466834      -1.109796      -0.135136       0.036766       0.000914       0.140051      -0.027507       0.001007       0.000069       0.088331      -0.190825      -0.063617      -0.020224       0.083841             26.122252      23.825945       2.094574      -0.029412      26.426467      -0.001797      28.114343           0.000004
            5             Cd       4.390801      14.116650       5.691081       0.653922     157.613536 0.31071431E+04  0.11077483E+06                                24.565850                           19.242955       0.807113       1.927378                    0.996442      85.775213     237.448038       0.384426       0.446903      -1.127341      -0.000219      -0.000149      -0.000046       0.000269      -0.032378       0.000603       0.000533       0.087437      -0.139750      -0.046616      -0.031080       0.077695             30.220515      17.485954       2.136937      -0.011195      36.528785      -0.024624      36.646807           0.000014
            6             Cd       0.003425       0.001129      -0.007627       0.655822     157.456407 0.31035467E+04  0.11061770E+06                                24.553894                           19.234890       0.803808       1.926754                    0.996419      85.730851     237.316112       0.384404       0.447046      -1.127219      -0.000047      -0.000102      -0.000442       0.000456       0.032685       0.000343       0.000021       0.087342      -0.135012      -0.045006      -0.032045       0.077051             30.203097      17.476262      -2.132336       0.005942      36.510379       0.001743      36.622648           0.000014
            7              H       4.553863       9.722984       2.890220       0.112578       1.804951 0.15616941E+02  0.18084607E+03                                 2.427800                            2.295700      -1.513332       2.143293                    0.990673       4.278013      12.919395       0.417953       1.265509      -0.712390       0.024601      -0.064197      -0.006755       0.069081      -0.016593       0.008777       0.009913      -0.042651      -0.018332      -0.029752      -0.001540       0.031293              2.439318       2.087791      -0.424280       0.088840       3.147455       0.133414       2.082708          -0.000015
            8              H       2.548305      13.414488       2.936208       0.120274       1.493624 0.12207601E+02  0.13463132E+03                                 2.218081                            2.084030      -1.748088       2.037357                    0.990271       4.439493      13.640945       0.416276       1.334163      -0.694125      -0.040571       0.055480      -0.003496       0.068820      -0.015693       0.013000       0.004349      -0.011622      -0.058232      -0.027954       0.001152       0.026801              2.261062       2.209587      -0.521195       0.368604       2.576565      -0.228033       1.997033           0.000008
            9              H       7.322656      12.415311       2.098056       0.117107       1.562345 0.13090422E+02  0.14676745E+03                                 2.269411                            2.144881      -1.719850       2.033853                    0.992777       4.580088      14.144628       0.414520       1.317905      -0.696931       0.006762      -0.000162       0.065393       0.065742      -0.008888      -0.000255       0.011205       0.025309       0.050551      -0.026508       0.006133       0.020375              2.287628       2.035385      -0.133547       0.141082       1.828196      -0.207757       2.999303           0.000005
           10              H       1.591275       9.188527       2.188326       0.134889       1.651697 0.15584292E+02  0.18081123E+03                                 2.314899                            2.310084      -1.533976       2.135176                    0.991471       4.289039      13.068044       0.411119       1.284103      -0.708079      -0.020900      -0.005640       0.031502       0.038223       0.003724      -0.000515      -0.003375      -0.011700       0.017421      -0.009852       0.001427       0.008425              2.285943       2.148436       0.185178      -0.343683       2.078640      -0.265281       2.630752          -0.000015
           11              H       3.097287       8.867515       1.274133       0.104932       1.593063 0.14644481E+02  0.16603514E+03                                 2.183678                            2.176325      -1.301108       2.209508                    0.995284       4.241650      12.466191       0.445426       1.212844      -0.723668       0.029654      -0.019770      -0.000347       0.035642      -0.013470       0.002610      -0.000011       0.010665      -0.030360      -0.011367      -0.008338       0.019705              2.159482       2.394162      -0.289637       0.176753       2.209486       0.028992       1.874798          -0.000018
           12              H       1.316608      12.865350       1.224957       0.111032       1.391044 0.12343437E+02  0.13666310E+03                                 2.120711                            2.093498      -1.674590       2.045261                    0.992657       4.646189      14.357675       0.415481       1.331497      -0.693677       0.001812       0.031223      -0.002498       0.031375      -0.005376      -0.000797       0.000748      -0.013742       0.002648      -0.009191       0.000784       0.008407              2.139289       1.914474       0.179453       0.118494       2.731709      -0.010557       1.771685           0.000007
           13              H       0.592447      11.537820       2.176487       0.133135       1.393375 0.12359765E+02  0.13734476E+03                                 2.148342                            2.114308      -1.693557       2.033679                    0.991364       4.672542      14.623389       0.406393       1.356306      -0.688192      -0.015066      -0.007278       0.031976       0.036089      -0.005054       0.000062       0.004106      -0.000432       0.028029      -0.010175      -0.000414       0.010589              2.161006       2.290320       0.054386      -0.384919       1.784324      -0.155499       2.408375           0.000003
           14              H       8.186082       9.668776       0.905200       0.113496       1.748769 0.16706032E+02  0.19793087E+03                                 2.404230                            2.383576      -1.757326       2.005203                    0.991433       4.773323      14.869720       0.405368       1.275311      -0.706761      -0.015361      -0.001045       0.027324       0.031364       0.000843      -0.000102      -0.002251       0.011258      -0.029454      -0.010345      -0.000259       0.010605              2.393194       2.401272       0.113991      -0.525109       2.287997      -0.145764       2.490313          -0.000012
           15              H       4.233535      18.509469       2.890448       0.112694       1.808186 0.15657889E+02  0.18147184E+03                                 2.432315                            2.299966      -1.521550       2.139735                    0.990570       4.284343      12.951578       0.417147       1.266895      -0.712066      -0.024960       0.064021      -0.006956       0.069066      -0.016562      -0.008899      -0.010082      -0.042230      -0.018093      -0.029773      -0.001344       0.031117              2.443818       2.094598      -0.429203      -0.088094       3.148389      -0.136915       2.088468          -0.000016
           16              H       6.250069      14.823894       2.945770       0.119636       1.497138 0.12239686E+02  0.13503105E+03                                 2.219560                            2.085337      -1.743356       2.040044                    0.990210       4.431954      13.606023       0.416705       1.332336      -0.694583       0.041081      -0.056004      -0.003455       0.069542      -0.015699      -0.012983      -0.004457      -0.011623      -0.057192      -0.027792       0.001172       0.026620              2.262410       2.212116      -0.523149      -0.368268       2.577318       0.227535       1.997796           0.000008
           17              H       1.461142      15.817424       2.088494       0.116367       1.561393 0.13078665E+02  0.14658944E+03                                 2.267642                            2.143244      -1.715561       2.035730                    0.992593       4.580064      14.138146       0.414912       1.317076      -0.697103      -0.006709       0.000656       0.066170       0.066513      -0.008922      -0.000135      -0.011030       0.025744       0.050320      -0.026639       0.006554       0.020085              2.285942       2.034276      -0.134030      -0.140583       1.827643       0.207634       2.995906           0.000005
           18              H       7.198055      19.047314       2.184341       0.134561       1.656057 0.15637571E+02  0.18160745E+03                                 2.319929                            2.314741      -1.541526       2.131761                    0.991280       4.297828      13.106717       0.410464       1.284892      -0.707880       0.020690       0.005658       0.031847       0.038397       0.003796       0.000593       0.003472      -0.011823       0.017370      -0.009932       0.001371       0.008561              2.291187       2.156209       0.188032       0.347499       2.084201       0.266395       2.633152          -0.000015
           19              H       5.688443      19.366350       1.275499       0.104707       1.593470 0.14650209E+02  0.16612307E+03                                 2.184363                            2.176987      -1.297916       2.210450                    0.995258       4.243695      12.474718       0.445267       1.213107      -0.723600      -0.029634       0.019875      -0.000220       0.035682      -0.013579      -0.002531       0.000146       0.010777      -0.030436      -0.011273      -0.008567       0.019840              2.160223       2.394519      -0.289483      -0.178419       2.209851      -0.028189       1.876301          -0.000018
           20              H       7.468155      15.368797       1.221997       0.110762       1.391041 0.12343414E+02  0.13666574E+03                                 2.120848                            2.093592      -1.674492       2.045257                    0.992505       4.648168      14.364960       0.415433       1.331620      -0.693646      -0.001610      -0.031312      -0.002992       0.031496      -0.005305       0.000749      -0.000685      -0.013773       0.001962      -0.009045       0.000577       0.008468              2.139506       1.913618       0.179590      -0.118306       2.732511       0.009946       1.772391           0.000006
           21              H       8.196531      16.696327       2.170454       0.132437       1.394172 0.12363729E+02  0.13739622E+03                                 2.149055                            2.114556      -1.693179       2.033694                    0.991495       4.673457      14.625392       0.406407       1.356189      -0.688225       0.015062       0.007599       0.032420       0.036547      -0.005024       0.000383      -0.004117      -0.000389       0.027624      -0.009997      -0.000570       0.010567              2.162208       2.296270       0.054807       0.385889       1.784769       0.155914       2.405584           0.000003
           22              H       0.597189      18.564806       0.894272       0.113866       1.744091 0.16650326E+02  0.19712386E+03                                 2.400676                            2.380167      -1.754790       2.006133                    0.991603       4.770533      14.859833       0.405477       1.275920      -0.706613       0.014979       0.000867       0.027179       0.031045       0.000670       0.000120       0.002301       0.011281      -0.029346      -0.010334      -0.000240       0.010575              2.389797       2.400285       0.114083       0.523374       2.285834       0.144525       2.483272          -0.000013
           23              H       0.164642       4.390278       2.797787       0.112437       1.808515 0.15659487E+02  0.18147097E+03                                 2.431415                            2.299143      -1.519502       2.140558                    0.990653       4.282970      12.941140       0.417533       1.265860      -0.712306       0.024776       0.064178       0.006713       0.069121       0.016600      -0.008830       0.009914      -0.042347      -0.017964      -0.029734      -0.001380       0.031114              2.442871       2.092682       0.426156      -0.088036       3.149376       0.136110       2.086554          -0.000016
           24              H       6.933662       0.702162       2.745310       0.120619       1.493634 0.12206587E+02  0.13460343E+03                                 2.217932                            2.083914      -1.747182       2.038652                    0.990183       4.430358      13.607436       0.416340       1.334125      -0.694202      -0.040440      -0.055583       0.002987       0.068803       0.015931      -0.013011       0.004290      -0.011480      -0.058038      -0.027946       0.000958       0.026988              2.260749       2.211050       0.522182      -0.368057       2.575815      -0.227570       1.995383           0.000008
           25              H       2.930274       1.697951       3.593822       0.116978       1.563151 0.13101219E+02  0.14692704E+03                                 2.270845                            2.146300      -1.724622       2.031998                    0.992813       4.581143      14.152338       0.414205       1.318562      -0.696805       0.006851       0.000422      -0.065331       0.065691       0.008839       0.000249       0.011508       0.025205       0.050663      -0.026594       0.006025       0.020569              2.288976       2.036145       0.133197      -0.140027       1.829364      -0.205949       3.001420           0.000005
           26              H       5.979881       4.926146       3.496267       0.134853       1.652302 0.15591795E+02  0.18093425E+03                                 2.316163                            2.311200      -1.540981       2.132597                    0.991488       4.291130      13.079065       0.410839       1.284725      -0.707938      -0.021020       0.005428      -0.031722       0.038440      -0.003821       0.000456      -0.003603      -0.011623       0.017247      -0.009853       0.001249       0.008605              2.287297       2.150649      -0.185137       0.344923       2.079113      -0.264941       2.632128          -0.000015
           27              H       7.486947       5.248006       4.408411       0.105066       1.592855 0.14642769E+02  0.16602104E+03                                 2.183917                            2.176527      -1.296737       2.211022                    0.995325       4.242954      12.472715       0.445277       1.213210      -0.723569       0.029604       0.020024       0.000263       0.035741       0.013402      -0.002508      -0.000206       0.010685      -0.030522      -0.011168      -0.008508       0.019676              2.159791       2.394186       0.289230      -0.178295       2.209625       0.028270       1.875561          -0.000018
           28              H       5.706795       1.250171       4.463620       0.111242       1.390268 0.12334388E+02  0.13654673E+03                                 2.120317                            2.093031      -1.676778       2.044334                    0.992609       4.647358      14.363479       0.415410       1.331880      -0.693582       0.001822      -0.031103       0.002436       0.031251       0.005435       0.000918       0.000578      -0.013728       0.002383      -0.009198       0.000746       0.008452              2.138905       1.913171      -0.179714      -0.117619       2.732698      -0.011556       1.770845           0.000006
           29              H       4.981053       2.575724       3.511407       0.133300       1.392996 0.12353716E+02  0.13725723E+03                                 2.147866                            2.113747      -1.692694       2.034224                    0.991347       4.669357      14.611113       0.406470       1.356249      -0.688217      -0.015131       0.007190      -0.031681       0.035838       0.004878       0.000232       0.004010      -0.000408       0.028428      -0.009987      -0.000708       0.010695              2.160610       2.291251      -0.054305       0.385270       1.783676      -0.154781       2.406904           0.000003
           30              H       3.795632       4.447592       4.781897       0.113283       1.748492 0.16699616E+02  0.19782969E+03                                 2.403461                            2.382661      -1.751301       2.007057                    0.991375       4.774694      14.871531       0.405576       1.274821      -0.706851      -0.015675       0.000851      -0.027451       0.031623      -0.000845      -0.000093      -0.002230       0.010941      -0.029446      -0.010328      -0.000115       0.010443              2.392551       2.401667      -0.113386       0.525508       2.286152      -0.145079       2.489833          -0.000012
           31              H       8.613799      23.844998       2.798926       0.112332       1.811168 0.15689965E+02  0.18192579E+03                                 2.434406                            2.301864      -1.522622       2.139110                    0.990569       4.287087      12.960273       0.417124       1.266393      -0.712179      -0.024706      -0.064133       0.006654       0.069048       0.016687       0.008713      -0.009940      -0.042333      -0.017995      -0.029697      -0.001483       0.031181              2.445781       2.097099       0.428337       0.086984       3.151128      -0.138293       2.089115          -0.000016
           32              H       1.850399      27.530008       2.742806       0.121123       1.491984 0.12191999E+02  0.13440903E+03                                 2.216841                            2.083099      -1.748946       2.038285                    0.990198       4.427596      13.599454       0.416271       1.334676      -0.694096       0.040486       0.055217       0.002920       0.068531       0.015912       0.013036      -0.004233      -0.011552      -0.057610      -0.027862       0.000941       0.026922              2.259508       2.211004       0.521857       0.367512       2.572978       0.226031       1.994543           0.000008
           33              H       5.850099      26.535914       3.593935       0.117013       1.563892 0.13108941E+02  0.14704099E+03                                 2.271960                            2.147247      -1.723934       2.032341                    0.992826       4.581983      14.158038       0.414007       1.318948      -0.696727      -0.006833      -0.000488      -0.065319       0.065678       0.008892      -0.000253      -0.011563       0.025115       0.050610      -0.026602       0.006008       0.020594              2.290143       2.037008       0.133268       0.140321       1.830304       0.206144       3.003119           0.000005
           34              H       2.800141      23.308848       3.494332       0.135328       1.649841 0.15564029E+02  0.18053600E+03                                 2.314193                            2.309442      -1.539958       2.133316                    0.991490       4.287246      13.065519       0.410905       1.285060      -0.707874       0.020785      -0.005192      -0.031658       0.038226      -0.003894      -0.000550       0.003638      -0.011586       0.016961      -0.009826       0.001197       0.008629              2.285263       2.148621      -0.184370      -0.344209       2.077003       0.263764       2.630165          -0.000015
           35              H       1.293427      22.985859       4.406703       0.105064       1.591675 0.14630215E+02  0.16585593E+03                                 2.183540                            2.176173      -1.298473       2.210617                    0.995348       4.242824      12.474622       0.445101       1.213857      -0.723417      -0.029665      -0.019988       0.000276       0.035771       0.013487       0.002440       0.000304       0.010656      -0.030748      -0.011124      -0.008661       0.019785              2.159440       2.393609       0.288907       0.178442       2.209565      -0.028189       1.875145          -0.000018
           36              H       3.072964      26.983976       4.464644       0.111436       1.389075 0.12320662E+02  0.13636179E+03                                 2.119403                            2.092111      -1.675373       2.044881                    0.992671       4.646222      14.359947       0.415413       1.332192      -0.693516      -0.001871       0.030914       0.002715       0.031089       0.005448      -0.000844      -0.000592      -0.013922       0.002137      -0.009232       0.000660       0.008572              2.138045       1.911869      -0.179814       0.117419       2.731678       0.012263       1.770588           0.000006
           37              H       3.798881      25.658988       3.511179       0.133107       1.390120 0.12319858E+02  0.13676817E+03                                 2.143932                            2.110114      -1.782679       2.005518                    0.991986       4.661740      14.574654       0.407089       1.355306      -0.688432       0.015367      -0.007337      -0.031813       0.036084       0.004916      -0.000127      -0.004078      -0.000555       0.028180      -0.010017      -0.000631       0.010649              2.156595       2.286818      -0.053986      -0.383386       1.780724       0.153717       2.402242           0.000003
           38              H       4.984917      23.786555       4.780075       0.113272       1.746673 0.16676857E+02  0.19750661E+03                                 2.402440                            2.381554      -1.755161       2.005822                    0.991369       4.774352      14.871867       0.405509       1.275375      -0.706724       0.015821      -0.000887      -0.027498       0.031737      -0.000824       0.000223       0.002140       0.010639      -0.029451      -0.010288      -0.000003       0.010292              2.391642       2.400794      -0.112928      -0.525422       2.285381       0.144716       2.488751          -0.000013
           39              H       4.226335      18.509469       8.492852       0.112533       1.802916 0.15594697E+02  0.18050492E+03                                 2.425074                            2.293392      -1.508347       2.145416                    0.990726       4.273908      12.899526       0.418392       1.264768      -0.712570      -0.024696       0.064240       0.006767       0.069155      -0.016536       0.008851       0.009768      -0.042636      -0.018352      -0.029727      -0.001475       0.031203              2.436225       2.086094      -0.422793       0.088348       3.141887       0.134804       2.080694          -0.000016
           40              H       6.231980      14.817965       8.446409       0.120129       1.493851 0.12209969E+02  0.13465915E+03                                 2.218000                            2.083992      -1.748436       2.037258                    0.990264       4.439586      13.639724       0.416367       1.333855      -0.694190       0.040596      -0.055599       0.003498       0.068932      -0.015683       0.013038       0.004386      -0.011608      -0.058271      -0.028003       0.001208       0.026795              2.260903       2.209428      -0.521191       0.368417       2.576473      -0.227929       1.996809           0.000008
           41              H       1.458683      15.818271       9.285130       0.117094       1.563507 0.13104076E+02  0.14696898E+03                                 2.271159                            2.146474      -1.720922       2.033443                    0.992702       4.582817      14.158580       0.414201       1.318487      -0.696806      -0.006778       0.000188      -0.065372       0.065723      -0.008847      -0.000252       0.011199       0.025197       0.050669      -0.026456       0.006054       0.020402              2.289384       2.036768      -0.133556       0.140782       1.829399      -0.207950       3.001984           0.000005
           42              H       7.188659      19.042796       9.192812       0.134935       1.650520 0.15570589E+02  0.18061066E+03                                 2.313799                            2.309083      -1.533255       2.135591                    0.991547       4.287044      13.060021       0.411209       1.284119      -0.708084       0.020895       0.005592      -0.031609       0.038301       0.003723      -0.000525      -0.003432      -0.011513       0.017482      -0.009784       0.001325       0.008459              2.284790       2.147183       0.184633      -0.343421       2.077243      -0.264132       2.629944          -0.000015
           43              H       5.682911      19.364656      10.107232       0.105099       1.593217 0.14648371E+02  0.16611041E+03                                 2.184826                            2.177415      -1.300181       2.209855                    0.995256       4.243813      12.478656       0.445015       1.213736      -0.723448      -0.029564       0.019821       0.000347       0.035595      -0.013456       0.002586      -0.000074       0.010810      -0.030397      -0.011311      -0.008416       0.019727              2.160629       2.395241      -0.289307       0.176978       2.211105       0.029469       1.875543          -0.000018
           44              H       7.464028      15.367103      10.158457       0.111393       1.390380 0.12336427E+02  0.13657324E+03                                 2.120452                            2.093240      -1.676138       2.044693                    0.992670       4.645561      14.357547       0.415384       1.331926      -0.693584      -0.001832      -0.031077       0.002366       0.031221      -0.005417      -0.000795       0.000623      -0.013889       0.002727      -0.009291       0.000843       0.008448              2.139003       1.913893       0.179253       0.118215       2.731853      -0.010960       1.771265           0.000007
           45              H       8.187926      16.694068       9.206130       0.133213       1.391526 0.12339035E+02  0.13704276E+03                                 2.145793                            2.112070      -1.786264       2.003858                    0.992038       4.665707      14.593271       0.406785       1.355709      -0.688338       0.015126       0.007315      -0.031954       0.036103      -0.005100       0.000027       0.004135      -0.000401       0.028197      -0.010246      -0.000416       0.010661              2.158278       2.287201       0.054080      -0.383735       1.782471      -0.154768       2.405161           0.000003
           46              H       0.594555      18.563959      10.476279       0.113207       1.749380 0.16712864E+02  0.19803341E+03                                 2.404717                            2.383980      -1.755386       2.005648                    0.991373       4.775830      14.878674       0.405352       1.275222      -0.706768       0.015582       0.000917      -0.027437       0.031566       0.000832      -0.000012      -0.002199       0.011218      -0.029305      -0.010276      -0.000280       0.010556              2.393682       2.402010       0.113379      -0.525511       2.288215      -0.145237       2.490820          -0.000013
           47              H       4.547365       9.724396       8.492511       0.112482       1.808954 0.15665321E+02  0.18156739E+03                                 2.432424                            2.300088      -1.520439       2.140165                    0.990617       4.283900      12.947746       0.417279       1.266429      -0.712179       0.024996      -0.064159       0.006953       0.069206      -0.016535      -0.008931      -0.010005      -0.042207      -0.017773      -0.029773      -0.001243       0.031015              2.443668       2.094993      -0.428434      -0.087759       3.147312      -0.138607       2.088698          -0.000015
           48              H       2.531446      13.410253       8.437188       0.120010       1.494798 0.12216974E+02  0.13472888E+03                                 2.218106                            2.084088      -1.745252       2.039629                    0.990209       4.428920      13.597722       0.416591       1.333213      -0.694412      -0.040912       0.055911       0.003416       0.069365      -0.015637      -0.013036      -0.004422      -0.011442      -0.057167      -0.027785       0.001241       0.026544              2.260837       2.210317      -0.522399      -0.367861       2.575642       0.227401       1.996551           0.000008
           49              H       7.319144      12.415876       9.294692       0.116345       1.561287 0.13077385E+02  0.14656456E+03                                 2.267096                            2.142799      -1.715142       2.035824                    0.992612       4.579182      14.132726       0.415073       1.316659      -0.697192       0.006700      -0.000639      -0.066137       0.066479      -0.008900      -0.000094      -0.011019       0.025708       0.050266      -0.026595       0.006521       0.020074              2.285340       2.033709      -0.133893      -0.140182       1.827264       0.207383       2.995048           0.000005
           50              H       1.583021       9.187680       9.196682       0.134574       1.654443 0.15616938E+02  0.18129771E+03                                 2.317963                            2.312860      -1.538009       2.133296                    0.991339       4.294775      13.092453       0.410748       1.284500      -0.707974      -0.020857      -0.005723      -0.031946       0.038579       0.003727       0.000479       0.003475      -0.011690       0.017401      -0.009850       0.001344       0.008506              2.289193       2.154074       0.187385       0.347089       2.082048       0.265251       2.631458          -0.000014
           51              H       3.092194       8.867797      10.105980       0.104697       1.593069 0.14646846E+02  0.16608988E+03                                 2.184754                            2.177345      -1.295514       2.211437                    0.995256       4.244799      12.481704       0.445006       1.213784      -0.723436       0.029623      -0.019970       0.000295       0.035727      -0.013558      -0.002551       0.000121       0.010739      -0.030547      -0.011312      -0.008520       0.019833              2.160626       2.394799      -0.289043      -0.178334       2.210690      -0.028601       1.876387          -0.000018
           52              H       1.312920      12.865350      10.161530       0.110845       1.392590 0.12361397E+02  0.13691847E+03                                 2.122495                            2.095143      -1.676428       2.044354                    0.992392       4.651892      14.380588       0.415261       1.331653      -0.693622       0.001599       0.031245       0.003085       0.031438      -0.005265       0.000820      -0.000703      -0.013774       0.002055      -0.009043       0.000605       0.008438              2.141192       1.914863       0.179962      -0.118245       2.735297       0.010398       1.773418           0.000007
           53              H       0.584545      11.538385       9.212163       0.132621       1.393617 0.12358904E+02  0.13732609E+03                                 2.148435                            2.114141      -1.691962       2.034383                    0.991452       4.670363      14.613753       0.406456       1.356185      -0.688241      -0.015105      -0.007666      -0.032398       0.036560      -0.004972       0.000375      -0.004118      -0.000441       0.027807      -0.009975      -0.000640       0.010615              2.161448       2.295275       0.054564       0.385248       1.784304       0.155381       2.404765           0.000003
           54              H       8.183096       9.669341      10.487320       0.114014       1.745006 0.16662194E+02  0.19731976E+03                                 2.402293                            2.381597      -1.760233       2.003965                    0.991597       4.774657      14.879756       0.405165       1.276544      -0.706454      -0.014837      -0.000743      -0.027168       0.030964       0.000702       0.000135       0.002349       0.011336      -0.029537      -0.010416      -0.000222       0.010638              2.391467       2.402127       0.113881       0.524324       2.287248       0.144367       2.485027          -0.000012
           55              H       8.626620      23.835117       8.581301       0.112176       1.806546 0.15632957E+02  0.18106036E+03                                 2.428326                            2.296178      -1.507539       2.145216                    0.990684       4.278701      12.918409       0.418141       1.264740      -0.712567      -0.024794      -0.064596      -0.007059       0.069550       0.016494      -0.009017       0.009793      -0.042203      -0.017810      -0.029746      -0.001170       0.030916              2.439791       2.087941       0.425878      -0.089691       3.146840       0.133568       2.084592          -0.000016
           56              H       1.852155      27.526338       8.626037       0.119477       1.502754 0.12297047E+02  0.13586162E+03                                 2.226561                            2.091172      -1.752357       2.034706                    0.990260       4.452526      13.692005       0.415719       1.333552      -0.694225       0.040548       0.055787      -0.003854       0.069073       0.015757      -0.012897       0.004383      -0.011498      -0.057633      -0.027779       0.001046       0.026732              2.270022       2.216084       0.524256      -0.371616       2.588007      -0.230944       2.005974           0.000008
           57              H       5.848079      26.529138       7.780486       0.116610       1.558830 0.13049382E+02  0.14616711E+03                                 2.264499                            2.140329      -1.720998       2.033410                    0.992771       4.574474      14.112509       0.415379       1.316444      -0.697245      -0.006614      -0.000813       0.065887       0.066223       0.008868      -0.000103       0.011136       0.025250       0.050219      -0.026443       0.006310       0.020133              2.282751       2.031825       0.134276      -0.141506       1.825062      -0.208885       2.991365           0.000005
           58              H       2.804093      23.300095       7.869161       0.134899       1.650277 0.15568954E+02  0.18060625E+03                                 2.314449                            2.309666      -1.536272       2.134388                    0.991390       4.289133      13.071471       0.410925       1.284903      -0.707901       0.020667      -0.005516       0.031716       0.038255      -0.003932       0.000838      -0.003554      -0.011664       0.017156      -0.009897       0.001224       0.008673              2.285607       2.149622      -0.187456       0.344210       2.080787      -0.265774       2.626414          -0.000015
           59              H       1.295446      22.982189       6.958042       0.105372       1.588455 0.14594695E+02  0.16535317E+03                                 2.180906                            2.173851      -1.303164       2.209589                    0.995352       4.236695      12.452938       0.445239       1.214216      -0.723362      -0.029456      -0.019570       0.000042       0.035365       0.013559      -0.002290       0.000054       0.010755      -0.030189      -0.011232      -0.008503       0.019735              2.156689       2.389506       0.288399      -0.176196       2.206850       0.029355       1.873712          -0.000018
           60              H       3.076388      26.979177       6.910801       0.110780       1.394316 0.12383081E+02  0.13722423E+03                                 2.124582                            2.097261      -1.681696       2.042280                    0.992403       4.654430      14.393747       0.414951       1.332010      -0.693548      -0.001759       0.031187      -0.003039       0.031384       0.005362       0.000741       0.000964      -0.014048       0.002157      -0.009212       0.000567       0.008645              2.143244       1.917789      -0.179565      -0.119736       2.736095      -0.008612       1.775848           0.000006
           61              H       3.803008      25.649953       7.858575       0.132965       1.386191 0.12275039E+02  0.13616029E+03                                 2.140965                            2.107153      -1.686136       2.037414                    0.991535       4.658207      14.562530       0.407078       1.356440      -0.688218       0.014740      -0.007532       0.032266       0.036264       0.004837       0.000278       0.003945       0.000142       0.028027      -0.009881      -0.000651       0.010533              2.153701       2.285292      -0.054501       0.382827       1.779171      -0.155783       2.396641           0.000003
           62              H       4.986234      23.784014       6.581369       0.113903       1.740644 0.16609658E+02  0.19650864E+03                                 2.397391                            2.377271      -1.751633       2.008031                    0.991495       4.761333      14.822789       0.405749       1.275933      -0.706660       0.014922      -0.001048       0.027207       0.031048      -0.000688       0.000337      -0.002240       0.011216      -0.029324      -0.010300      -0.000249       0.010549              2.386277       2.395884      -0.114312       0.521251       2.284006      -0.144538       2.478941          -0.000013
           63              H       0.153051       4.397901       8.581415       0.112147       1.805958 0.15625875E+02  0.18097458E+03                                 2.428658                            2.296324      -1.511383       2.143787                    0.990627       4.279593      12.924872       0.417907       1.265474      -0.712398       0.024720       0.064603      -0.006923       0.069517       0.016433       0.009013      -0.009780      -0.042363      -0.017846      -0.029748      -0.001200       0.030949              2.440147       2.086884       0.423844       0.090736       3.149396      -0.133446       2.084160          -0.000016
           64              H       6.932345       0.704139       8.624102       0.119445       1.502398 0.12293603E+02  0.13581305E+03                                 2.226040                            2.090735      -1.752264       2.034717                    0.990247       4.453157      13.693080       0.415809       1.333368      -0.694254      -0.040857      -0.055771      -0.003763       0.069238       0.015605       0.012960      -0.004375      -0.011654      -0.057845      -0.027841       0.001190       0.026651              2.269456       2.214971       0.524216       0.370917       2.588393       0.230942       2.005005           0.000007
           65              H       2.931767       1.704162       7.780486       0.116481       1.560964 0.13074812E+02  0.14654260E+03                                 2.267726                            2.143319      -1.723168       2.032631                    0.992658       4.579874      14.139636       0.414771       1.317557      -0.697006       0.006666       0.000790       0.065965       0.066305       0.008898       0.000069      -0.011067       0.025333       0.050321      -0.026471       0.006336       0.020134              2.285971       2.034502       0.134260       0.141108       1.827304       0.209085       2.996106           0.000005
           66              H       5.977071       4.931228       7.871097       0.134760       1.650378 0.15569683E+02  0.18061858E+03                                 2.314589                            2.309749      -1.536296       2.134335                    0.991365       4.289977      13.074598       0.410906       1.284935      -0.707889      -0.020748       0.005582       0.031832       0.038405      -0.003836      -0.000776       0.003506      -0.011631       0.017334      -0.009861       0.001249       0.008611              2.285746       2.149870      -0.186996      -0.344576       2.080116       0.265286       2.627251          -0.000015
           67              H       7.485278       5.249982       6.959750       0.105005       1.588544 0.14595296E+02  0.16536882E+03                                 2.181366                            2.174194      -1.305804       2.208347                    0.995335       4.238266      12.459643       0.445093       1.214548      -0.723281       0.029545       0.019637      -0.000086       0.035476       0.013657       0.002378      -0.000018       0.010716      -0.030535      -0.011343      -0.008544       0.019887              2.157206       2.390431       0.288289       0.176627       2.207338      -0.029441       1.873849          -0.000018
           68              H       5.703985       1.253276       6.910688       0.111149       1.393474 0.12374348E+02  0.13710973E+03                                 2.124119                            2.096849      -1.682943       2.042014                    0.992393       4.653273      14.391452       0.414875       1.332426      -0.693461       0.001629      -0.031078      -0.003036       0.031269       0.005258      -0.000757      -0.000958      -0.014092       0.002098      -0.009159       0.000550       0.008609              2.142712       1.917534      -0.179246       0.119373       2.735870       0.008900       1.774732           0.000006
           69              H       4.977804       2.582218       7.859144       0.133258       1.385045 0.12263495E+02  0.13599685E+03                                 2.139823                            2.106257      -1.684689       2.038396                    0.991506       4.652870      14.542762       0.407147       1.356563      -0.688220      -0.014640       0.007731       0.032262       0.036261       0.004828      -0.000369      -0.004046       0.000208       0.028322      -0.009927      -0.000762       0.010688              2.152388       2.283745      -0.054371      -0.382487       1.778648       0.155583       2.394770           0.000003
           70              H       3.794227       4.448721       6.583190       0.113831       1.744622 0.16658619E+02  0.19725233E+03                                 2.401469                            2.381014      -1.755240       2.005953                    0.991445       4.771534      14.865507       0.405328       1.276192      -0.706555      -0.015034       0.000978       0.027024       0.030940      -0.000655      -0.000223       0.002312       0.011222      -0.029101      -0.010263      -0.000243       0.010506              2.390445       2.400017      -0.114290      -0.523180       2.287679       0.144833       2.483638          -0.000012
           71              H       2.865822       6.554361      -0.002618       0.116015       1.982657 0.17680477E+02  0.21124510E+03                                 2.582295                            2.441609      -1.703359       2.055675                    0.989770       4.453680      13.672631       0.405438       1.264415      -0.712372       0.070616      -0.008860      -0.000307       0.071170       0.006422      -0.000064      -0.000056       0.025505      -0.101364      -0.033788       0.002616       0.031172              2.557865       3.432022      -0.012800      -0.002338       2.318046       0.000353       1.923528          -0.000026
           72              H       7.584063       7.596169      -0.000114       0.110413       1.728298 0.14123135E+02  0.15797082E+03                                 2.285490                            2.126346      -1.263566       2.249087                    0.996428       3.959086      11.389429       0.456134       1.200516      -0.728775      -0.068146       0.021900      -0.000079       0.071579      -0.008015      -0.000051       0.000071       0.031147      -0.098775      -0.032925      -0.001052       0.033977              2.307645       2.814457      -0.561735      -0.000144       2.447979      -0.000044       1.660499          -0.000032
           73              H       4.251097      10.780321      -0.005236       0.110549       1.554386 0.14437152E+02  0.16428773E+03                                 2.207402                            2.207740      -1.421946       2.166428                    0.991627       4.360810      13.147408       0.425145       1.266035      -0.710777       0.032547      -0.011989       0.000024       0.034685      -0.012116       0.000076       0.000212       0.021014      -0.025144      -0.011861      -0.008367       0.020228              2.209795       2.797897      -0.208501      -0.001255       1.932177       0.001073       1.899312          -0.000010
           74              H       3.519297      12.420111      -0.003984       0.144349       1.169596 0.99988222E+01  0.10624416E+03                                 1.972438                            1.951465      -1.836724       1.988654                    0.987608       4.613261      14.502414       0.403595       1.428249      -0.673796       0.007888       0.039293      -0.000028       0.040077       0.003859       0.000077       0.000041      -0.014481      -0.022394      -0.007466      -0.004471       0.011937              2.000924       1.937875       0.288002       0.000533       2.414286      -0.000535       1.650611           0.000005
           75              H       5.913936      21.678939      -0.007399       0.116200       1.984329 0.17700637E+02  0.21156980E+03                                 2.585230                            2.444210      -1.709856       2.053455                    0.989666       4.454178      13.681850       0.404876       1.265667      -0.712116      -0.070422       0.008820      -0.000181       0.070972       0.006436      -0.000020       0.000311       0.025671      -0.101340      -0.033782       0.002534       0.031249              2.560754       3.436659      -0.012242       0.003076       2.320300      -0.000481       1.925304          -0.000027
           76              H       1.195783      20.637413      -0.003756       0.110702       1.725738 0.14098537E+02  0.15762069E+03                                 2.282848                            2.124182      -1.256371       2.252128                    0.996470       3.956170      11.376851       0.456485       1.200164      -0.728857       0.067979      -0.021863      -0.000072       0.071408      -0.007994       0.000011       0.000016       0.031094      -0.098880      -0.032960      -0.001002       0.033962              2.304843       2.810520      -0.560576       0.000433       2.445036      -0.000462       1.658973          -0.000033
           77              H       4.529539      17.452414       0.005122       0.110537       1.554313 0.14435899E+02  0.16426982E+03                                 2.207332                            2.207642      -1.421772       2.166474                    0.991622       4.360652      13.146762       0.425155       1.266032      -0.710778      -0.032507       0.011956      -0.000068       0.034636      -0.012117       0.000027       0.000196       0.021012      -0.025044      -0.011873      -0.008338       0.020211              2.209744       2.798053      -0.208419      -0.001328       1.932012       0.001296       1.899166          -0.000011
           78              H       5.261427      15.813189       0.004667       0.144423       1.169430 0.99965580E+01  0.10621522E+03                                 1.972301                            1.951278      -1.836796       1.988628                    0.987603       4.613104      14.502090       0.403600       1.428299      -0.673783      -0.007894      -0.039272       0.000117       0.040057       0.003862       0.000085       0.000075      -0.014475      -0.022347      -0.007451      -0.004478       0.011928              2.000793       1.937566       0.287909       0.000413       2.414412      -0.000939       1.650401           0.000005
           79              H       7.258029       7.562289       5.686186       0.115947       1.989482 0.17757621E+02  0.21243137E+03                                 2.589988                            2.448333      -1.714498       2.051297                    0.989632       4.460996      13.710691       0.404468       1.265866      -0.712055       0.070513       0.008819       0.000176       0.071062      -0.006453       0.000093       0.000369       0.025765      -0.101370      -0.033794       0.002491       0.031303              2.565563       3.444019       0.012448      -0.000015       2.324469      -0.000121       1.928201          -0.000026
           80              H       3.195106       6.521045       5.688918       0.110539       1.727850 0.14119493E+02  0.15792635E+03                                 2.285566                            2.126426      -1.259764       2.250784                    0.996490       3.958647      11.389548       0.455993       1.200916      -0.728684      -0.068047      -0.021926       0.000050       0.071493       0.007967      -0.000181       0.000058       0.031031      -0.099076      -0.033026      -0.000928       0.033954              2.307695       2.814545       0.561726      -0.001257       2.448027      -0.000676       1.660512          -0.000032
           81              H       8.641986       3.336047       5.688007       0.110424       1.554398 0.14438761E+02  0.16431442E+03                                 2.207603                            2.208024      -1.422313       2.166245                    0.991591       4.361585      13.151071       0.425061       1.266219      -0.710735       0.032624       0.012053       0.000064       0.034779       0.012155      -0.000039      -0.000120       0.020966      -0.024920      -0.011900      -0.008305       0.020204              2.209960       2.798073       0.208435      -0.000025       1.932400       0.000217       1.899406          -0.000010
           82              H       7.910274       1.696539       5.689146       0.144397       1.169219 0.99956195E+01  0.10621146E+03                                 1.972694                            1.951709      -1.840288       1.987321                    0.987619       4.614804      14.511743       0.403360       1.429063      -0.673637       0.007853      -0.039275       0.000132       0.040053      -0.003851      -0.000122       0.000005      -0.014453      -0.022371      -0.007462      -0.004455       0.011917              2.001175       1.938055      -0.287945       0.000152       2.414421      -0.001005       1.651049           0.000005
           83              H       1.523047      20.670446       5.680381       0.116147       1.990727 0.17772389E+02  0.21265927E+03                                 2.591324                            2.449542      -1.714604       2.051044                    0.989626       4.462585      13.718712       0.404308       1.266062      -0.712004      -0.070313      -0.008758      -0.000424       0.070857      -0.006404      -0.000010      -0.000351       0.025785      -0.101434      -0.033815       0.002513       0.031301              2.566860       3.445891       0.012921       0.004009       2.325687       0.001006       1.929002          -0.000027
           84              H       5.585706      21.712537       5.682543       0.110809       1.724348 0.14083248E+02  0.15739848E+03                                 2.281069                            2.122584      -1.251318       2.254145                    0.996492       3.954466      11.368073       0.456826       1.199660      -0.728974       0.068049       0.021922      -0.000003       0.071493       0.007848      -0.000049      -0.000182       0.030965      -0.098930      -0.032978      -0.000869       0.033846              2.303050       2.808313       0.559862      -0.001002       2.442919       0.000026       1.657919          -0.000033
           85              H       0.138299      24.896689       5.688121       0.110189       1.553912 0.14431428E+02  0.16420509E+03                                 2.206929                            2.207313      -1.422069       2.166468                    0.991618       4.360427      13.145233       0.425186       1.266046      -0.710781      -0.032746      -0.012116      -0.000027       0.034915       0.012104      -0.000021       0.000081       0.020891      -0.024976      -0.011827      -0.008324       0.020150              2.209280       2.796994       0.208205       0.000220       1.931876      -0.000201       1.898969          -0.000011
           86              H       0.869924      26.536479       5.690170       0.144401       1.168689 0.99888565E+01  0.10611607E+03                                 1.971827                            1.950852      -1.837703       1.988519                    0.987614       4.611453      14.497111       0.403531       1.428777      -0.673707      -0.007703       0.039304       0.000097       0.040052      -0.004021       0.000061       0.000009      -0.014453      -0.022490      -0.007498      -0.004520       0.012018              2.000306       1.937475      -0.287920      -0.000269       2.413310       0.001474       1.650133           0.000005
           87              C       4.221681      10.722443       3.135302       0.072404      29.970989 0.39032410E+03  0.89662158E+04                                 8.511088                            6.661521       0.225210       2.079181                    0.998503      27.326024      78.613875       0.625417       0.426337      -1.053981      -0.020989       0.040908       0.005257       0.046278      -0.005135      -0.003787      -0.016806       0.005797      -0.029548      -0.022933       0.008324       0.014609              9.592389       8.183798      -1.569481       4.024227       9.909147       1.142542      10.684222          -0.000001
           88              C       3.200550      12.586123       3.161484       0.101414      30.534525 0.39557810E+03  0.91354632E+04                                 8.755305                            6.806270       0.049668       2.029350                    0.997691      27.194646      78.955373       0.603935       0.439155      -1.044128       0.022967      -0.051127       0.006742       0.056452       0.010845      -0.026113       0.006115       0.001686      -0.030504      -0.032957       0.006453       0.026504             10.045722       8.544907      -1.108142       4.497047      10.154915       1.674416      11.437346           0.000010
           89              C       7.064146      12.562689       1.061493       0.040537      28.201886 0.39459632E+03  0.90716495E+04                                 8.074480                            6.633848       0.401985       2.128674                    0.999378      27.510003      78.680791       0.637035       0.418224      -1.061087      -0.000028      -0.016245      -0.053218       0.055642       0.016231      -0.013073       0.013913      -0.010128       0.076089      -0.035504       0.003945       0.031559              8.844669      10.438737      -3.130550      -0.337796       6.087195      -0.015943      10.008076           0.000003
           90              C       2.155799       9.458155       1.268555      -0.315165      32.563163 0.59058404E+03  0.14982692E+05                                 8.716833                            7.923293      -0.363475       1.858983                    0.996562      32.486669      96.868061       0.605671       0.398622      -1.076392      -0.018788       0.040922      -0.040634       0.060653      -0.016477       0.008869      -0.010983      -0.008760       0.007454      -0.018299      -0.006453       0.024752              9.365485       8.193734       1.868759       1.579151      10.940282       1.086401       8.962439           0.000001
           91              C       2.483151      10.996306       1.275840       0.283880      25.942812 0.33954923E+03  0.76258978E+04                                 8.939512                            7.189773      -0.559651       1.862632                    0.995686      25.808613      76.421656       0.477704       0.570898      -0.967823      -0.001492       0.005456       0.012472       0.013695       0.008947       0.030245       0.012925       0.005106       0.056271      -0.026882      -0.016397       0.043278             10.779327      10.993112       1.508006       3.256998       8.748990       1.494406      12.595878           0.000004
           92              C       1.141605      11.772157       1.246130      -0.327834      32.941317 0.58448039E+03  0.14800068E+05                                 8.852265                            7.918883      -0.449218       1.838535                    0.995934      32.297949      96.442262       0.601206       0.402336      -1.073124       0.023444      -0.038360      -0.043790       0.062759      -0.007890      -0.001716       0.018636      -0.012537       0.005255      -0.017031      -0.006864       0.023895              9.793223      12.188595      -0.702513       2.189231       8.019093       0.243039       9.171980           0.000006
           93              C       4.570195      17.512551       3.139286       0.071780      29.990936 0.39034432E+03  0.89670266E+04                                 8.515179                            6.661636       0.231705       2.080965                    0.998454      27.332255      78.639905       0.625404       0.426329      -1.053958       0.020028      -0.040369       0.004911       0.045331      -0.003822       0.003252       0.016948       0.006860      -0.027827      -0.022555       0.008597       0.013958              9.599854       8.202189      -1.582416      -4.031134       9.899165      -1.155055      10.698208          -0.000002
           94              C       5.596770      15.651977       3.170363       0.100002      30.474607 0.39447134E+03  0.91015314E+04                                 8.737127                            6.791737       0.053092       2.031739                    0.997688      27.150758      78.735369       0.605382       0.438508      -1.044741      -0.021308       0.048671       0.006532       0.053531       0.010040       0.026741      -0.005306       0.000911      -0.033786      -0.033423       0.006636       0.026788             10.023092       8.540425      -1.120832      -4.484893      10.123393      -1.678288      11.405457           0.000010
           95              C       1.718071      15.670328       1.051362       0.038999      28.243296 0.39525519E+03  0.90902423E+04                                 8.081732                            6.639081       0.398275       2.127059                    0.999364      27.529540      78.741831       0.636852       0.418186      -1.061152      -0.000198       0.017171      -0.051517       0.054303       0.017106       0.011412      -0.014713      -0.014084       0.079236      -0.036716       0.004178       0.032538              8.853623      10.453494      -3.138796       0.321617       6.096589       0.021822      10.010785           0.000002
           96              C       6.630194      18.776274       1.267075      -0.314429      32.558861 0.59033732E+03  0.14976608E+05                                 8.718678                            7.923086      -0.366891       1.857766                    0.996589      32.495705      96.932323       0.605443       0.398767      -1.076168       0.018670      -0.040899      -0.040654       0.060614      -0.016083      -0.008015       0.011456      -0.008202       0.005232      -0.017506      -0.006848       0.024354              9.369282       8.186500       1.868799      -1.572890      10.947876      -1.092948       8.973471           0.000001
           97              C       6.303808      17.238406       1.277548       0.282768      25.936330 0.33934387E+03  0.76214738E+04                                 8.945394                            7.193185      -0.560090       1.862584                    0.995620      25.828854      76.526496       0.476951       0.571786      -0.967277       0.001663      -0.005534       0.012523       0.013792       0.008500      -0.031024      -0.013695       0.003890       0.059317      -0.028070      -0.016433       0.044503             10.786885      10.980604       1.495865      -3.248379       8.758208      -1.489967      12.621842           0.000004
           98              C       7.644037      16.461990       1.242260      -0.325603      32.889786 0.58287855E+03  0.14751182E+05                                 8.849397                            7.913097      -0.454399       1.837304                    0.996032      32.270810      96.372405       0.600774       0.402853      -1.072649      -0.022739       0.038735      -0.043920       0.062821      -0.007547       0.002469      -0.018906      -0.011659       0.006737      -0.016794      -0.007311       0.024105              9.793458      12.181059      -0.710159      -2.196466       8.017180      -0.234307       9.182135           0.000006
           99              C       8.611516       3.391666       2.550770       0.073144      29.960384 0.39014868E+03  0.89608901E+04                                 8.507813                            6.658875       0.225988       2.079304                    0.998493      27.320156      78.583028       0.625723       0.426190      -1.054106      -0.020414      -0.041661      -0.005492       0.046718       0.004893       0.004083      -0.016689       0.004543      -0.028914      -0.022590       0.007940       0.014649              9.588872       8.189033       1.572694      -4.020791       9.894543       1.153130      10.683040          -0.000001
          100              C       7.587400       1.529963       2.521287       0.098479      30.491699 0.39497194E+03  0.91159757E+04                                 8.740026                            6.795744       0.051319       2.030725                    0.997707      27.168435      78.799265       0.605244       0.438469      -1.044764       0.021957       0.050027      -0.005703       0.054930      -0.010314       0.025751       0.004735       0.003896      -0.031189      -0.031655       0.004637       0.027018             10.025564       8.536810       1.112598      -4.484687      10.134537       1.674172      11.405347           0.000010
          101              C       2.672906       1.552549       4.630954       0.040623      28.202830 0.39462065E+03  0.90725477E+04                                 8.075050                            6.634145       0.401289       2.128439                    0.999392      27.512570      78.695241       0.636994       0.418236      -1.061056      -0.000302       0.016477       0.052962       0.055467      -0.016352       0.012971       0.014179      -0.009712       0.076675      -0.035685       0.003875       0.031810              8.845606      10.438709       3.132848       0.333206       6.091456      -0.010687      10.006654           0.000002
          102              C       6.545371       4.657365       4.415696      -0.315948      32.606018 0.59148610E+03  0.15011969E+05                                 8.725410                            7.929937      -0.363732       1.858490                    0.996516      32.516589      96.991971       0.605322       0.398682      -1.076303      -0.019015      -0.040507       0.040195       0.060150       0.015690      -0.009077      -0.011395      -0.007810       0.007000      -0.017336      -0.007216       0.024553              9.375550       8.198492      -1.871175      -1.580169      10.951323       1.087675       8.976834           0.000001
          103              C       6.872547       3.119215       4.409207       0.283552      25.928597 0.33939285E+03  0.76223502E+04                                 8.940272                            7.191140      -0.558861       1.863109                    0.995710      25.810751      76.455400       0.477305       0.571379      -0.967513      -0.001661      -0.004344      -0.013504       0.014283      -0.009092      -0.031612       0.012142       0.005228       0.056105      -0.028135      -0.016014       0.044148             10.778931      10.989987      -1.504691      -3.254464       8.751712       1.490975      12.595093           0.000004
          104              C       5.531265       2.343082       4.441422      -0.328803      32.948548 0.58468896E+03  0.14806640E+05                                 8.853424                            7.920226      -0.453101       1.837434                    0.995981      32.303055      96.461072       0.601164       0.402329      -1.073130       0.024132       0.038806       0.042545       0.062436       0.008270       0.001637       0.017289      -0.011333       0.004464      -0.016371      -0.006053       0.022424              9.793839      12.185703       0.702817      -2.188409       8.023597       0.242125       9.172216           0.000006
          105              C       0.168505      24.842763       2.551111       0.073148      29.952513 0.38998676E+03  0.89566057E+04                                 8.507261                            6.658034       0.227237       2.079876                    0.998469      27.317316      78.582816       0.625661       0.426259      -1.054020       0.020343       0.041684      -0.005049       0.046657       0.005076      -0.004222       0.016354       0.004347      -0.029664      -0.022463       0.007967       0.014496              9.588612       8.192751       1.578208       4.016169       9.882017      -1.161752      10.691067          -0.000002
          106              C       1.195607      26.702773       2.519580       0.097162      30.520626 0.39537352E+03  0.91270294E+04                                 8.743372                            6.797674       0.052258       2.030891                    0.997764      27.180768      78.827691       0.605396       0.438273      -1.044942      -0.022182      -0.050070      -0.005822       0.055072      -0.011131      -0.025931      -0.004169       0.003494      -0.032509      -0.032059       0.004455       0.027604             10.030788       8.541147       1.117578       4.484687      10.130640      -1.682436      11.420576           0.000010
          107              C       6.107467      26.681033       4.631068       0.040503      28.206360 0.39462582E+03  0.90727299E+04                                 8.075557                            6.633927       0.402106       2.128571                    0.999384      27.513727      78.699784       0.637040       0.418203      -1.061073       0.000236      -0.016394       0.052958       0.055438      -0.016454      -0.012967      -0.014279      -0.009490       0.076806      -0.035803       0.003919       0.031884              8.846720      10.440043       3.134332      -0.331535       6.093196       0.010868      10.006922           0.000002
          108              C       2.235002      23.576499       4.414216      -0.316983      32.638634 0.59221222E+03  0.15035589E+05                                 8.732070                            7.935463      -0.364895       1.857822                    0.996498      32.542070      97.096971       0.605013       0.398748      -1.076217       0.018643       0.040535       0.040072       0.059970       0.016012       0.009312       0.011759      -0.007621       0.004480      -0.017206      -0.007997       0.025202              9.383665       8.204765      -1.875260       1.583547      10.963299      -1.090458       8.982932           0.000001
          109              C       1.907738      25.114367       4.409094       0.282992      25.940258 0.33955928E+03  0.76264662E+04                                 8.939558                            7.190393      -0.555571       1.863962                    0.995716      25.815376      76.452775       0.477614       0.570980      -0.967752       0.001422       0.004218      -0.013602       0.014312      -0.009035       0.031859      -0.012205       0.005564       0.056408      -0.028241      -0.016216       0.044458             10.778877      10.982245      -1.504002       3.254531       8.754216      -1.491121      12.600170           0.000004
          110              C       3.248845      25.891065       4.441536      -0.328469      32.955206 0.58483367E+03  0.14811484E+05                                 8.857165                            7.923664      -0.453487       1.837251                    0.995987      32.304486      96.474773       0.600743       0.402579      -1.072945      -0.024110      -0.039172       0.041899       0.062219       0.008508      -0.001492      -0.017422      -0.011006       0.003956      -0.016742      -0.005754       0.022495              9.798640      12.188360       0.701718       2.194942       8.029779      -0.243158       9.177781           0.000006
          111              C       4.558516      17.510010       8.247656       0.072877      29.960316 0.39020133E+03  0.89626023E+04                                 8.508861                            6.660605       0.226230       2.079500                    0.998529      27.320866      78.593018       0.625448       0.426353      -1.053981       0.020968      -0.041125      -0.005149       0.046448      -0.005063      -0.003514      -0.016919       0.005838      -0.029215      -0.022895       0.008167       0.014728              9.589005       8.181103      -1.565023       4.023212       9.897148       1.147325      10.688764          -0.000002
          112              C       5.579559      15.646330       8.221247       0.101525      30.521719 0.39536036E+03  0.91289291E+04                                 8.751747                            6.803651       0.048039       2.028957                    0.997708      27.187269      78.920420       0.604167       0.439058      -1.044213      -0.022741       0.051436      -0.006198       0.056579       0.010858      -0.025957       0.005719       0.002266      -0.031413      -0.032681       0.006005       0.026676             10.041606       8.538368      -1.107416       4.493692      10.150727       1.674776      11.435722           0.000010
          113              C       1.716929      15.670893      10.321807       0.040455      28.202422 0.39460606E+03  0.90718072E+04                                 8.073995                            6.633314       0.402184       2.128708                    0.999386      27.510303      78.677898       0.637158       0.418147      -1.061151      -0.000148       0.016271       0.053228       0.055659       0.016127      -0.013202       0.014032      -0.010552       0.076300      -0.035585       0.003847       0.031738              8.844160      10.437526      -3.130371      -0.339174       6.087101      -0.016378      10.007854           0.000002
          114              C       6.624399      18.774015      10.113038      -0.315568      32.575370 0.59071981E+03  0.14987464E+05                                 8.719966                            7.924915      -0.365008       1.858488                    0.996496      32.495250      96.907767       0.605509       0.398693      -1.076310       0.019135      -0.040813       0.040122       0.060346      -0.016139       0.008701      -0.010670      -0.008881       0.006593      -0.017852      -0.006382       0.024234              9.370281       8.197085       1.873088       1.580660      10.949794       1.091039       8.963965           0.000000
          115              C       6.297222      17.236147      10.106891       0.283657      25.967342 0.33990587E+03  0.76343498E+04                                 8.935418                            7.186270      -0.554573       1.863828                    0.995770      25.806849      76.367613       0.478644       0.569744      -0.968511       0.001175      -0.004804      -0.012205       0.013169       0.009022       0.030327       0.012912       0.005178       0.055707      -0.026927      -0.016359       0.043286             10.774648      10.987088       1.508951       3.256037       8.747927       1.494276      12.588928           0.000004
          116              C       7.638856      16.460296      10.136715      -0.328247      32.952064 0.58481988E+03  0.14810571E+05                                 8.854045                            7.921281      -0.450875       1.838067                    0.995957      32.302159      96.455851       0.601113       0.402346      -1.073134      -0.023810       0.038703       0.043400       0.062836      -0.007998      -0.001714       0.018208      -0.011337       0.005772      -0.016891      -0.006365       0.023256              9.794513      12.189194      -0.702282       2.191006       8.023237       0.244601       9.171109           0.000006
          117              C       4.210793      10.721313       8.243558       0.072548      29.970655 0.39006842E+03  0.89590720E+04                                 8.511728                            6.659595       0.232625       2.081427                    0.998443      27.320171      78.597111       0.625457       0.426369      -1.053937      -0.020110       0.040419      -0.004444       0.045364      -0.003943       0.003037       0.016942       0.006443      -0.029183      -0.022654       0.008454       0.014200              9.594997       8.196120      -1.577983      -4.027676       9.889807      -1.160444      10.699064          -0.000001
          118              C       3.184569      12.582170       8.212482       0.099632      30.486818 0.39465902E+03  0.91068178E+04                                 8.738669                            6.792760       0.054124       2.031920                    0.997698      27.157855      78.756503       0.605424       0.438432      -1.044801       0.021503      -0.049006      -0.006703       0.053934       0.010277       0.026450      -0.005328       0.001851      -0.033181      -0.033039       0.006148       0.026891             10.025313       8.539146      -1.119259      -4.486567      10.124439      -1.678743      11.412353           0.000010
          119              C       7.062390      12.562972      10.331825       0.039040      28.236673 0.39516416E+03  0.90875291E+04                                 8.080255                            6.638221       0.397308       2.126754                    0.999357      27.525469      78.724773       0.636914       0.418174      -1.061170       0.000392      -0.017297       0.051344       0.054181       0.016871       0.011622      -0.014612      -0.013939       0.078380      -0.036436       0.004145       0.032291              8.851897      10.452165      -3.138025       0.322403       6.095521       0.022026      10.008006           0.000003
          120              C       2.150442       9.457873      10.114404      -0.314508      32.559340 0.59036312E+03  0.14977258E+05                                 8.718418                            7.923032      -0.365525       1.858178                    0.996585      32.495190      96.927213       0.605478       0.398745      -1.076196      -0.018792       0.040825       0.040449       0.060464      -0.016277      -0.008417       0.011822      -0.007584       0.005937      -0.017745      -0.007150       0.024894              9.369138       8.187256       1.870971      -1.572155      10.949950      -1.093492       8.970207           0.000001
          121              C       2.477180      10.995741      10.105183       0.282923      25.935267 0.33931238E+03  0.76203172E+04                                 8.943605                            7.191671      -0.559849       1.862643                    0.995668      25.825215      76.504526       0.477135       0.571599      -0.967391      -0.001710       0.005608      -0.012862       0.014135       0.008312      -0.030712      -0.013372       0.003774       0.059015      -0.027819      -0.016165       0.043984             10.785029      10.978219       1.495979      -3.248023       8.756165      -1.490257      12.620701           0.000004
          122              C       1.136863      11.772157      10.140585      -0.326039      32.903493 0.58325359E+03  0.14763136E+05                                 8.851473                            7.915271      -0.454864       1.837045                    0.995996      32.282804      96.418168       0.600730       0.402815      -1.072667       0.022601      -0.038979       0.043981       0.062965      -0.007662       0.002637      -0.019085      -0.012012       0.006395      -0.016880      -0.007549       0.024429              9.795438      12.182829      -0.708266      -2.198143       8.021400      -0.235854       9.182083           0.000006
          123              C       0.179657      24.834011       8.827294       0.072995      29.990112 0.39018525E+03  0.89625555E+04                                 8.516988                            6.662243       0.231280       2.081021                    0.998455      27.320998      78.606696       0.625092       0.426581      -1.053791       0.020078       0.040035       0.005145       0.045082       0.004585       0.002365      -0.016792       0.006417      -0.028922      -0.022422       0.007813       0.014608              9.602238       8.184449       1.574052      -4.035940       9.915525       1.141929      10.706739          -0.000002
          124              C       1.201578      26.697126       8.853248       0.101765      30.482736 0.39432977E+03  0.90989055E+04                                 8.742840                            6.793087       0.048307       2.029947                    0.997725      27.158058      78.800517       0.604882       0.438840      -1.044376      -0.021876      -0.050567       0.005982       0.055420      -0.010419       0.027259       0.006658       0.000878      -0.034888      -0.034706       0.007648       0.027057             10.032726       8.529455       1.117002      -4.492871      10.139002       1.666588      11.429722           0.000010
          125              C       6.106326      26.677928       6.743922       0.040355      28.221068 0.39485657E+03  0.90789518E+04                                 8.078639                            6.636670       0.401261       2.128231                    0.999367      27.514929      78.695583       0.636821       0.418304      -1.061057       0.000440      -0.016503      -0.052094       0.054648      -0.016988       0.011727       0.015197      -0.012913       0.079268      -0.036745       0.003892       0.032854              8.849752      10.448159       3.137880       0.327821       6.093377      -0.025055      10.007719           0.000002
          126              C       2.237373      23.572265       6.951554      -0.316059      32.648084 0.59242222E+03  0.15044717E+05                                 8.741180                            7.942739      -0.377725       1.853889                    0.996625      32.553281      97.194637       0.603967       0.399338      -1.075643       0.019071       0.041216      -0.040838       0.061075       0.016102      -0.008091      -0.011661      -0.008183       0.004290      -0.017375      -0.007205       0.024580              9.395233       8.203961      -1.879263      -1.583205      10.987963       1.102431       8.993775           0.000000
          127              C       1.911075      25.109850       6.962937       0.282717      25.948623 0.33946440E+03  0.76225173E+04                                 8.934040                            7.183844      -0.560181       1.862166                    0.995724      25.810595      76.387417       0.478466       0.570100      -0.968289       0.001751       0.005337       0.012793       0.013972      -0.008600      -0.030051       0.013652       0.004641       0.059474      -0.026915      -0.016878       0.043793             10.773351      10.960753      -1.495335      -3.242860       8.749566       1.493466      12.609733           0.000004
          128              C       3.251655      25.885983       6.930039      -0.325465      32.874051 0.58257756E+03  0.14741471E+05                                 8.847411                            7.912065      -0.455160       1.837298                    0.996024      32.255530      96.315885       0.600706       0.402956      -1.072594      -0.022936      -0.038741      -0.044097       0.063019       0.008111       0.002832       0.019309      -0.011559       0.003827      -0.017386      -0.007263       0.024649              9.790903      12.179624       0.711754      -2.199845       8.015589       0.236556       9.177496           0.000006
          129              C       8.602033       3.398442       8.826383       0.074110      29.954245 0.38971571E+03  0.89489286E+04                                 8.509268                            6.657265       0.233194       2.081743                    0.998475      27.306282      78.547672       0.625472       0.426457      -1.053885      -0.020071      -0.040325       0.005054       0.045326       0.004710      -0.002291       0.017059       0.006623      -0.028595      -0.022660       0.007803       0.014857              9.591922       8.175780       1.563815       4.033836       9.914306      -1.139538      10.685679          -0.000001
          130              C       7.582834       1.533633       8.851085       0.101395      30.506371 0.39481151E+03  0.91128490E+04                                 8.747400                            6.797444       0.045415       2.028792                    0.997739      27.172802      78.856854       0.604657       0.438867      -1.044355       0.021783       0.050111       0.005966       0.054965      -0.010549      -0.027157      -0.006605       0.000744      -0.032861      -0.034402       0.007458       0.026944             10.036781       8.534480       1.112395       4.495377      10.152406      -1.666113      11.423458           0.000010
          131              C       2.673784       1.555372       6.743808       0.040556      28.218623 0.39486212E+03  0.90793797E+04                                 8.078830                            6.636982       0.402226       2.128526                    0.999360      27.516280      78.708352       0.636749       0.418338      -1.061004      -0.000031       0.016712      -0.052090       0.054705      -0.016890      -0.011941      -0.015096      -0.013174       0.079371      -0.036766       0.003881       0.032885              8.849603      10.447721       3.136477      -0.329155       6.092032       0.025887      10.009057           0.000002
          132              C       6.543439       4.659906       6.953033      -0.315166      32.614470 0.59164613E+03  0.15019897E+05                                 8.734978                            7.937425      -0.375039       1.854913                    0.996622      32.529708      97.103770       0.604189       0.399327      -1.075664      -0.018608      -0.041073      -0.040253       0.060445       0.016406       0.007798       0.011679      -0.008496       0.003478      -0.017601      -0.007108       0.024709              9.387862       8.201446      -1.878068       1.580621      10.978255      -1.098540       8.983886           0.000001
          133              C       6.869737       3.122038       6.963051       0.282939      25.939278 0.33933214E+03  0.76190551E+04                                 8.933432                            7.183568      -0.561540       1.861745                    0.995705      25.808778      76.387754       0.478347       0.570278      -0.968181      -0.001590      -0.005694       0.012759       0.014062      -0.008782       0.030240      -0.013771       0.004895       0.058574      -0.026981      -0.016958       0.043939             10.771814      10.972000      -1.497684       3.244163       8.746849      -1.490343      12.596592           0.000004
          134              C       5.528981       2.346470       6.930381      -0.326252      32.904662 0.58341015E+03  0.14768079E+05                                 8.852805                            7.917598      -0.456032       1.836731                    0.996058      32.278135      96.407190       0.600498       0.402944      -1.072583       0.022695       0.039005      -0.044245       0.063199       0.007914      -0.002734      -0.019728      -0.010487       0.005846      -0.017818      -0.006952       0.024770              9.796276      12.193382       0.712114       2.199447       8.021158      -0.236750       9.174288           0.000006
          135              C       1.784454       6.518222      -0.000455       0.067604      31.137348 0.39578908E+03  0.91229128E+04                                 8.707309                            6.686983       0.242483       2.077101                    0.999235      27.604873      79.537877       0.627204       0.423670      -1.055693      -0.052717      -0.003142      -0.000209       0.052811      -0.025848      -0.000040      -0.000034       0.013879       0.015875      -0.029410       0.005292       0.024118              9.952184       9.878273       0.447014      -0.005185      15.608256       0.006952       4.370021          -0.000015
          136              C       8.518088       7.053243       0.000228       0.058386      29.866009 0.37750166E+03  0.85520919E+04                                 8.322319                            6.429604       0.455835       2.139792                    0.999877      27.076618      75.971446       0.658373       0.410658      -1.069804       0.049715      -0.007289      -0.000372       0.050248      -0.000945       0.000217       0.000167       0.079474       0.000761      -0.039876       0.000253       0.039623              9.372491       9.650182      -0.314255      -0.001134      14.325428       0.005073       4.141863          -0.000020
          137              C       1.321262       9.069665       0.001252       0.275070      28.771431 0.37652391E+03  0.86349765E+04                                 9.146051                            7.239419      -0.556411       1.860271                    0.995637      25.876305      76.189857       0.511672       0.521971      -0.994641      -0.003341      -0.008734       0.000496       0.009365       0.013052       0.000275       0.000177      -0.068307      -0.073391      -0.024645      -0.024150       0.048795             11.204534       8.619979       2.074240       0.001137      17.056795       0.003958       7.936827           0.000001
          138              C       0.301360      11.418111       0.003073       0.288999      24.252424 0.30937438E+03  0.68099661E+04                                 8.812046                            7.067633      -0.559574       1.864334                    0.995962      25.674369      76.047607       0.459569       0.605473      -0.950681      -0.010693       0.002321       0.000686       0.010964      -0.026316       0.000407       0.000876       0.035509      -0.026970      -0.027301      -0.008939       0.036240             10.627599      14.023202      -2.664609      -0.006683      10.161650       0.003346       7.697945           0.000004
          139              C       0.010625       9.913559       0.003643      -0.320889      32.688742 0.57656174E+03  0.14577041E+05                                 8.759939                            7.813303      -0.442687       1.835650                    0.996517      32.611718      97.899290       0.610138       0.397059      -1.074663       0.062478       0.027873       0.000634       0.068416      -0.002014      -0.000048       0.000366       0.031786      -0.040270      -0.013455      -0.009277       0.022732              9.572534       9.140092      -1.042649      -0.005377      12.774938       0.002037       6.802573           0.000001
          140              C       3.286779      11.337082      -0.003187      -0.332519      32.987148 0.61062410E+03  0.15625605E+05                                 8.833082                            8.080005      -0.434254       1.835584                    0.996071      32.772169      98.239941       0.596984       0.400941      -1.074506      -0.043461      -0.022536      -0.000214       0.048957       0.005177       0.000492       0.000315       0.053752      -0.025457      -0.023132      -0.008488       0.031619              9.643087       9.923040       1.438585       0.012178       7.306252       0.002858      11.699970           0.000006
          141              C       6.995304      21.715360      -0.005464       0.068509      31.131092 0.39571476E+03  0.91211049E+04                                 8.707549                            6.687216       0.242465       2.077104                    0.999212      27.599329      79.530983       0.627049       0.423779      -1.055586       0.053702       0.002289      -0.000141       0.053751      -0.025771      -0.000083      -0.000916       0.012579       0.014621      -0.028982       0.004878       0.024104              9.951950       9.880862       0.451272       0.008754      15.605006      -0.004280       4.369981          -0.000016
          142              C       0.261671      21.180339      -0.004212       0.057644      29.884428 0.37773854E+03  0.85588263E+04                                 8.325229                            6.431490       0.456158       2.139779                    0.999875      27.089161      76.013460       0.658294       0.410642      -1.069812      -0.049659       0.006976      -0.000612       0.050151      -0.000981       0.000556      -0.000650       0.079783       0.002455      -0.040323       0.000820       0.039503              9.376599       9.649466      -0.310206       0.002016      14.337087      -0.003239       4.143245          -0.000021
          143              C       7.459023      19.163635      -0.003643       0.275044      28.774362 0.37648627E+03  0.86334206E+04                                 9.144128                            7.237206      -0.553352       1.861214                    0.995614      25.874963      76.169110       0.511975       0.521704      -0.994823       0.003133       0.008748      -0.000553       0.009308       0.012974       0.000065       0.000205      -0.069077      -0.073135      -0.024708      -0.024377       0.049085             11.202648       8.617968       2.074255       0.000001      17.053753      -0.004672       7.936223           0.000001
          144              C       8.479364      16.815189      -0.003870       0.289613      24.241149 0.30920571E+03  0.68054337E+04                                 8.810524                            7.066627      -0.561018       1.863940                    0.995973      25.665226      76.019903       0.459504       0.605631      -0.950604       0.010548      -0.002117      -0.001138       0.010819      -0.026260       0.000545       0.000706       0.035499      -0.026364      -0.027344      -0.008747       0.036091             10.625676      14.021907      -2.665365      -0.005637      10.158513       0.001800       7.696609           0.000004
          145              C      -0.011064      18.320024      -0.005464      -0.320656      32.701573 0.57688715E+03  0.14587637E+05                                 8.763591                            7.816685      -0.444725       1.834997                    0.996511      32.619955      97.938779       0.609855       0.397178      -1.074560      -0.062414      -0.027151      -0.000754       0.068068      -0.001811       0.000013      -0.000057       0.031790      -0.038788      -0.012930      -0.009532       0.022462              9.576590       9.144848      -1.045565      -0.006526      12.779760      -0.001778       6.805161           0.000000
          146              C       5.493858      16.895936       0.003073      -0.332494      32.968719 0.61017282E+03  0.15610610E+05                                 8.828458                            8.075919      -0.432579       1.836265                    0.996074      32.758814      98.177557       0.597278       0.400832      -1.074617       0.043306       0.022548       0.000083       0.048825       0.005017       0.000583       0.000504       0.053955      -0.025319      -0.023234      -0.008436       0.031670              9.637815       9.918348       1.438720       0.011976       7.303759       0.005086      11.691338           0.000005
          147              C       6.176661       7.598710       5.685389       0.068645      31.111470 0.39537570E+03  0.91113739E+04                                 8.703320                            6.683604       0.238283       2.075954                    0.999233      27.591680      79.501637       0.627321       0.423685      -1.055641      -0.053482       0.002503       0.000516       0.053543       0.025902       0.000559      -0.000658       0.013355       0.014771      -0.029233       0.004945       0.024287              9.946615       9.880604      -0.448637      -0.003257      15.591351       0.012452       4.367889          -0.000015
          148              C       4.129218       7.063972       5.687211       0.057584      29.873346 0.37756758E+03  0.85537085E+04                                 8.321603                            6.428527       0.457071       2.140084                    0.999871      27.084991      75.988224       0.658699       0.410449      -1.069972       0.049352       0.007141      -0.000763       0.049872       0.001303      -0.001489       0.000044       0.080526       0.002299      -0.040668       0.000710       0.039958              9.372010       9.648423       0.314182      -0.006338      14.326134       0.010897       4.141473          -0.000020
          149              C       5.712766       5.046985       5.683682       0.276254      28.736054 0.37594821E+03  0.86168374E+04                                 9.132379                            7.229172      -0.550387       1.861868                    0.995670      25.851526      76.047855       0.512632       0.521291      -0.995154      -0.003292       0.008529       0.000273       0.009146      -0.012306       0.000110       0.000419      -0.067709      -0.075336      -0.025134      -0.023446       0.048580             11.186213       8.608163      -2.067927      -0.001442      17.022941       0.009620       7.927535           0.000001
          150              C       4.692250       2.698821       5.685048       0.291103      24.217740 0.30882255E+03  0.67947908E+04                                 8.804817                            7.062063      -0.559139       1.864503                    0.996021      25.646331      75.947819       0.459678       0.605599      -0.950631      -0.010800      -0.002116      -0.001821       0.011155       0.026295      -0.001023       0.000988       0.035385      -0.028709      -0.027013      -0.009469       0.036482             10.618502      14.013986       2.664396      -0.002172      10.152513      -0.002744       7.689006           0.000004
          151              C       4.401865       4.203656       5.683226      -0.321737      32.716652 0.57717414E+03  0.14596040E+05                                 8.764986                            7.817627      -0.445640       1.834807                    0.996541      32.624836      97.942628       0.609963       0.397077      -1.074678       0.061600      -0.027145      -0.000840       0.067321       0.001623      -0.000896      -0.000355       0.032119      -0.036540      -0.012248      -0.010008       0.022256              9.578208       9.147420       1.045850       0.005048      12.782132      -0.002894       6.805072           0.000000
          152              C       7.677756       2.779286       5.687438      -0.332145      32.992936 0.61084788E+03  0.15634561E+05                                 8.838484                            8.085124      -0.439511       1.833824                    0.996069      32.789503      98.338996       0.596323       0.401302      -1.074140      -0.043605       0.022785      -0.000762       0.049205      -0.005176       0.000710      -0.000298       0.054112      -0.025310      -0.023332      -0.008447       0.031779              9.648796       9.929562      -1.440810      -0.005842       7.310636       0.002833      11.706190           0.000005
          153              C       2.604415      20.634307       5.682771       0.069324      31.090932 0.39502899E+03  0.91015082E+04                                 8.700268                            6.681012       0.240018       2.076655                    0.999215      27.577594      79.456303       0.627386       0.423728      -1.055600       0.054649      -0.002946       0.000075       0.054728       0.025894      -0.000382       0.000857       0.012845       0.013452      -0.028946       0.004506       0.024439              9.943785       9.876617      -0.447498       0.011667      15.588167      -0.009667       4.366572          -0.000016
          154              C       4.651682      21.169611       5.682885       0.056657      29.899270 0.37800158E+03  0.85656831E+04                                 8.325330                            6.431701       0.455192       2.139224                    0.999884      27.098976      76.027766       0.658640       0.410383      -1.070055      -0.049702      -0.007349      -0.001405       0.050262       0.001378       0.001322       0.000207       0.080063       0.002321      -0.040443       0.000729       0.039714              9.376707       9.651064       0.310465      -0.001426      14.335694      -0.011270       4.143364          -0.000022
          155              C       3.067871      23.186033       5.681519       0.276730      28.718005 0.37555307E+03  0.86060379E+04                                 9.130712                            7.226737      -0.553221       1.861254                    0.995659      25.840425      76.022504       0.512542       0.521488      -0.995000       0.002643      -0.008017      -0.000082       0.008442      -0.012146       0.000591      -0.000165      -0.067158      -0.074523      -0.025019      -0.023111       0.048130             11.185810       8.605866      -2.069951       0.000986      17.025470      -0.003334       7.926095           0.000001
          156              C       4.088124      25.534197       5.684592       0.290969      24.221152 0.30880996E+03  0.67942171E+04                                 8.803931                            7.060600      -0.558818       1.864435                    0.996057      25.647578      75.941548       0.459870       0.605373      -0.950752       0.010457       0.001902      -0.001860       0.010790       0.026012       0.000751      -0.001146       0.035604      -0.028600      -0.026861      -0.009426       0.036288             10.617885      14.009275       2.663246       0.002142      10.155002       0.005942       7.689379           0.000004
          157              C       4.378684      24.029644       5.681519      -0.321990      32.743383 0.57771215E+03  0.14613246E+05                                 8.770771                            7.822091      -0.445479       1.834618                    0.996500      32.640054      98.004699       0.609685       0.397160      -1.074607      -0.061344       0.027122      -0.001091       0.067081       0.001518       0.001252       0.000764       0.032528      -0.036247      -0.012369      -0.010055       0.022424              9.585810       9.152354       1.048145      -0.006876      12.797609       0.008300       6.807468           0.000000
          158              C       1.102530      25.453449       5.687780      -0.331497      32.999097 0.61098208E+03  0.15639057E+05                                 8.840992                            8.087373      -0.440430       1.833553                    0.996104      32.786882      98.338630       0.596082       0.401437      -1.074036       0.043229      -0.022958      -0.000581       0.048950      -0.005232      -0.000804       0.000145       0.053877      -0.025597      -0.023176      -0.008549       0.031725              9.651963       9.932744      -1.442044       0.007117       7.313110      -0.004411      11.710036           0.000005
          159              N       4.691196      11.435051       4.177671      -0.130508      35.210925 0.47755436E+03  0.11366622E+05                                 9.213013                            7.189873      -0.185241       1.979082                    0.998407      27.222762      75.930870       0.633938       0.405930      -1.083010      -0.094747       0.089604      -0.064351       0.145420      -0.000847      -0.035083       0.022742      -0.053754      -0.068769      -0.057349       0.008712       0.048638             10.799180       8.807655      -1.314951       4.899794       9.718538       0.741836      13.871346           0.000005
          160              N       4.056688      12.599957       4.197933      -0.127118      35.191072 0.46846461E+03  0.11082978E+05                                 9.173212                            7.096918      -0.109568       2.006667                    0.998524      26.933510      74.592093       0.642144       0.403175      -1.086211       0.020066      -0.121394      -0.054207       0.134453      -0.027082      -0.002773      -0.037201       0.022213      -0.071421      -0.055168       0.007814       0.047354             10.947121       7.878237       0.002840       4.256890      10.848177       3.182995      14.114949           0.000008
          161              N       3.261402      11.409077       2.476551      -0.011169      34.307738 0.37364248E+03  0.83404370E+04                                 9.009392                            6.266192      -0.134749       2.038796                    0.996521      24.205929      64.779515       0.696292       0.394078      -1.094168      -0.006115       0.001019      -0.009415       0.011273      -0.012567       0.036764       0.019064      -0.004272       0.042583      -0.047145       0.004555       0.042590             11.566313      10.587264       0.990894       7.706788       8.112737       3.173771      15.998938           0.000003
          162              N       5.939664      13.182692       0.667289      -0.224260      33.321148 0.55466608E+03  0.13644446E+05                                 8.669389                            7.670847       0.335268       2.100000                    0.998822      29.292981      81.861934       0.625886       0.397820      -1.093353       0.140637      -0.090013      -0.188197       0.251593       0.047019       0.123828      -0.074321      -0.058694       0.088175      -0.173074       0.040593       0.132482              9.425274      12.121856      -2.581519      -0.249029       7.413261       0.159816       8.740706           0.000008
          163              N       4.101471      16.800507       4.181883      -0.128992      35.076292 0.47519918E+03  0.11294404E+05                                 9.182723                            7.166929      -0.161934       1.987292                    0.998421      27.158551      75.649700       0.635765       0.405342      -1.083613       0.095205      -0.090067      -0.063572       0.145662      -0.001166       0.034011      -0.021951      -0.055356      -0.068219      -0.056285       0.007701       0.048584             10.761554       8.800774      -1.316953      -4.886894       9.692582      -0.761157      13.791307           0.000005
          164              N       4.738788      15.637296       4.205333      -0.126240      35.222855 0.46878630E+03  0.11093413E+05                                 9.183614                            7.103152      -0.115292       2.004752                    0.998580      26.941105      74.642882       0.641294       0.403607      -1.085831      -0.019261       0.121444      -0.055565       0.134934      -0.027539       0.001780       0.036410       0.020491      -0.072724      -0.054093       0.006109       0.047984             10.961227       7.907334       0.007093      -4.279412      10.860109      -3.200532      14.116239           0.000008
          165              N       5.532406      16.827329       2.482812      -0.008858      34.241573 0.37263255E+03  0.83131297E+04                                 9.003169                            6.261419      -0.113513       2.046451                    0.996320      24.174894      64.699865       0.695867       0.394544      -1.093731       0.005602      -0.002720      -0.008215       0.010308      -0.012454      -0.035830      -0.019544      -0.006857       0.042882      -0.046956       0.005251       0.041705             11.557049      10.551594       0.968668      -7.686024       8.100772      -3.175629      16.018781           0.000002
          166              N       2.841850      15.050325       0.655678      -0.221773      33.213534 0.55200027E+03  0.13561391E+05                                 8.648471                            7.650133       0.348707       2.105140                    0.998869      29.228084      81.605728       0.627063       0.397585      -1.093605      -0.142293       0.090289      -0.187495       0.252099       0.046288      -0.123755       0.074879      -0.060541       0.088587      -0.173167       0.040270       0.132897              9.404341      12.098503      -2.580813       0.231098       7.402248      -0.164654       8.712271           0.000008
          167              N       0.299604       2.680187       1.507718      -0.130978      35.158059 0.47674343E+03  0.11341019E+05                                 9.198883                            7.180234      -0.184338       1.979896                    0.998424      27.199855      75.813548       0.634914       0.405531      -1.083418      -0.094394      -0.089857       0.063764       0.145087       0.000263       0.035298       0.022413      -0.055392      -0.069646      -0.058003       0.009091       0.048912             10.780295       8.797035       1.317517      -4.885735       9.705006       0.748327      13.838844           0.000005
          168              N       8.444767       1.516128       1.485634      -0.125583      35.186383 0.46838941E+03  0.11081967E+05                                 9.178372                            7.101010      -0.116624       2.004574                    0.998577      26.927283      74.604096       0.641257       0.403705      -1.085736       0.017881       0.121818       0.056256       0.135367       0.027748       0.000753      -0.037089       0.023116      -0.069038      -0.054427       0.005878       0.048549             10.953187       7.886332      -0.005604      -4.262744      10.856021       3.189660      14.117208           0.000008
          169              N       7.649657       2.705879       3.207814      -0.009969      34.270438 0.37323254E+03  0.83289843E+04                                 9.003915                            6.263592      -0.105586       2.048563                    0.996323      24.191530      64.731633       0.696298       0.394184      -1.094097      -0.006786      -0.002372       0.009010       0.011526       0.012989      -0.036426       0.019559      -0.005422       0.043006      -0.047566       0.005270       0.042296             11.557084      10.575254      -0.987683      -7.694082       8.108558       3.180136      15.987440           0.000002
          170              N       1.549214       0.932546       5.027434      -0.224091      33.309652 0.55431356E+03  0.13633344E+05                                 8.667092                            7.667881       0.337712       2.100946                    0.998846      29.283277      81.822372       0.626084       0.397765      -1.093411       0.141036       0.090035       0.188274       0.251882      -0.047225      -0.123600      -0.073953      -0.058969       0.089046      -0.172877       0.040705       0.132172              9.424157      12.121057       2.584057       0.240316       7.418339       0.166274       8.733077           0.000008
          171              N       8.482086      25.553677       1.506807      -0.131030      35.189917 0.47708456E+03  0.11351754E+05                                 9.206537                            7.184300      -0.186721       1.978938                    0.998461      27.209094      75.860942       0.634503       0.405700      -1.083249       0.094666       0.089723       0.063646       0.145130       0.000533      -0.035485      -0.022828      -0.055524      -0.069666      -0.058257       0.008871       0.049385             10.791822       8.805315       1.324071       4.888286       9.701903      -0.753948      13.868248           0.000005
          172              N       0.338855      26.716607       1.483472      -0.124714      35.126148 0.46732757E+03  0.11049600E+05                                 9.165359                            7.090956      -0.112396       2.006343                    0.998592      26.896038      74.471702       0.642039       0.403478      -1.085985      -0.018487      -0.121764       0.056609       0.135547       0.028114      -0.000740       0.036667       0.023264      -0.069913      -0.054258       0.005445       0.048812             10.938378       7.873020       0.002873       4.250399      10.834046      -3.184811      14.108069           0.000008
          173              N       1.130804      25.527985       3.207814      -0.009651      34.267189 0.37311241E+03  0.83255799E+04                                 9.002966                            6.262372      -0.107031       2.048095                    0.996290      24.188743      64.720000       0.696405       0.394157      -1.094123       0.006704       0.002750       0.009044       0.011589       0.012853       0.036293      -0.019389      -0.005570       0.042243      -0.047301       0.005299       0.042001             11.557272      10.571769      -0.984268       7.690129       8.104940      -3.185658      15.995108           0.000002
          174              N       7.231247      27.300754       5.027776      -0.224081      33.314290 0.55430228E+03  0.13633013E+05                                 8.668117                            7.667907       0.339770       2.101619                    0.998857      29.282718      81.820947       0.626070       0.397776      -1.093403      -0.140940      -0.090056       0.188313       0.251865      -0.047175       0.123750       0.073783      -0.058981       0.089674      -0.172892       0.040571       0.132321              9.426032      12.123682       2.586483      -0.239720       7.420604      -0.166217       8.733809           0.000007
          175              N       4.089353      16.797967       7.204718      -0.130615      35.209100 0.47750767E+03  0.11364703E+05                                 9.211590                            7.188708      -0.185932       1.978974                    0.998422      27.218389      75.904394       0.634126       0.405838      -1.083122       0.094324      -0.089695       0.063881       0.144994      -0.000558      -0.034832       0.022772      -0.053389      -0.068688      -0.057106       0.008751       0.048355             10.798282       8.804695      -1.314982       4.900101       9.709842       0.739395      13.880310           0.000005
          176              N       4.723861      15.633061       7.184456      -0.126792      35.180882 0.46829319E+03  0.11077747E+05                                 9.171151                            7.095407      -0.106620       2.007604                    0.998520      26.928067      74.569494       0.642251       0.403151      -1.086243      -0.019773       0.121117       0.054415       0.134243      -0.027183      -0.002655      -0.037358       0.022001      -0.072021      -0.055336       0.007710       0.047626             10.945055       7.874815       0.002365       4.256300      10.841572       3.180963      14.118777           0.000008
          177              N       5.518444      16.823094       8.906522      -0.011640      34.346349 0.37403756E+03  0.83521182E+04                                 9.018214                            6.271368      -0.136404       2.038005                    0.996521      24.221251      64.848271       0.695639       0.394313      -1.093920       0.006298      -0.001083       0.009459       0.011415      -0.012307       0.036945       0.018884      -0.004498       0.041986      -0.047054       0.004438       0.042617             11.579408      10.596861       0.997265       7.715962       8.121685       3.183949      16.019676           0.000002
          178              N       2.841236      15.050608      10.716125      -0.223953      33.313253 0.55453035E+03  0.13640102E+05                                 8.667785                            7.669718       0.336376       2.100415                    0.998826      29.287761      81.840992       0.625964       0.397800      -1.093380      -0.140714       0.090050       0.188264       0.251699       0.046891       0.123782      -0.074395      -0.058897       0.087999      -0.173032       0.040551       0.132481              9.423331      12.118555      -2.580533      -0.249396       7.412608       0.159718       8.738828           0.000008
          179              N       4.679166      11.433075       7.200506      -0.129770      35.103475 0.47558878E+03  0.11305971E+05                                 9.186952                            7.169421      -0.162727       1.986909                    0.998403      27.172045      75.694810       0.635714       0.405292      -1.083647      -0.095161       0.089735       0.063608       0.145444      -0.000991       0.034332      -0.022010      -0.055206      -0.069812      -0.056804       0.008101       0.048703             10.767768       8.802236      -1.317421      -4.891321       9.690432      -0.759163      13.810637           0.000005
          180              N       4.042287      12.596287       7.177171      -0.126088      35.211388 0.46860792E+03  0.11088266E+05                                 9.182086                            7.102103      -0.115397       2.004777                    0.998592      26.937786      74.633405       0.641293       0.403641      -1.085795       0.019470      -0.121985       0.055781       0.135540      -0.027929       0.001911       0.036667       0.020715      -0.073043      -0.054564       0.006138       0.048427             10.959498       7.904227       0.006558      -4.279095      10.855786      -3.196710      14.118483           0.000008
          181              N       3.248933      11.407100       8.900261      -0.009142      34.250736 0.37274234E+03  0.83161543E+04                                 9.004595                            6.262202      -0.140875       2.037244                    0.996607      24.178435      64.710637       0.695850       0.394527      -1.093748      -0.005645       0.002778       0.008257       0.010381      -0.012233      -0.035784      -0.019450      -0.006661       0.043624      -0.046716       0.004882       0.041834             11.559921      10.551794       0.972938      -7.687755       8.103265      -3.181047      16.024705           0.000003
          182              N       5.938698      13.182975      10.727850      -0.221521      33.202784 0.55175852E+03  0.13553783E+05                                 8.646063                            7.648007       0.349607       2.105463                    0.998871      29.222765      81.582225       0.627214       0.397538      -1.093653       0.142466      -0.090440       0.187701       0.252404       0.046054      -0.123598       0.074892      -0.060768       0.088298      -0.172949       0.040154       0.132795              9.401797      12.095993      -2.579883       0.231350       7.399753      -0.164469       8.709646           0.000008
          183              N       8.491745      25.546902       9.869435      -0.128838      35.104854 0.47550893E+03  0.11303808E+05                                 9.188025                            7.169296      -0.178666       1.981540                    0.998467      27.169308      75.690881       0.635645       0.405346      -1.083591       0.095782       0.091287      -0.064847       0.147352       0.000901       0.033997       0.021847      -0.053794      -0.067782      -0.055957       0.008185       0.047772             10.770700       8.796324       1.310643      -4.897567       9.696733       0.749919      13.819044           0.000005
          184              N       0.346231      26.711243       9.890153      -0.128431      35.292924 0.46980580E+03  0.11123076E+05                                 9.192115                            7.108031      -0.112088       2.005243                    0.998574      26.975859      74.746745       0.641487       0.403285      -1.086097      -0.019286      -0.121301      -0.054826       0.134506       0.027048       0.002827      -0.038015       0.022367      -0.072473      -0.056077       0.008314       0.047763             10.973020       7.904900      -0.004963      -4.283842      10.867439       3.194153      14.146721           0.000008
          185              N       1.138883      25.520645       8.167859      -0.010979      34.284479 0.37305060E+03  0.83238634E+04                                 9.005577                            6.261586      -0.136070       2.038773                    0.996586      24.189598      64.721173       0.696493       0.394123      -1.094145       0.005845       0.001459      -0.009167       0.010970       0.012402      -0.035682       0.018591      -0.006761       0.044104      -0.046340       0.004850       0.041490             11.562913      10.545618      -0.972814      -7.692907       8.106939       3.170453      16.036182           0.000002
          186              N       7.230456      27.298495       6.350629      -0.222732      33.234551 0.55248246E+03  0.13576262E+05                                 8.651704                            7.653192       0.347493       2.104515                    0.998847      29.242957      81.657547       0.626970       0.397556      -1.093621      -0.141194      -0.089474      -0.188345       0.251824      -0.046552      -0.123662      -0.074740      -0.060324       0.089252      -0.173138       0.040349       0.132790              9.406875      12.097574       2.581181       0.242796       7.402080       0.161375       8.720971           0.000007
          187              N       0.291789       2.685269       9.867500      -0.130410      35.159151 0.47652024E+03  0.11334161E+05                                 9.197920                            7.177442      -0.178461       1.981287                    0.998464      27.198287      75.799160       0.635198       0.405405      -1.083523      -0.095351      -0.090903      -0.064577       0.146715       0.000570      -0.034145      -0.021262      -0.053145      -0.069640      -0.056124       0.008928       0.047196             10.781056       8.806146       1.308108       4.905923       9.710506      -0.746152      13.826516           0.000005
          188              N       8.439411       1.519799       9.887193      -0.127261      35.238771 0.46907797E+03  0.11101406E+05                                 9.182471                            7.102398      -0.111485       2.005647                    0.998606      26.953428      74.666725       0.641766       0.403270      -1.086119       0.018777       0.121856      -0.055171       0.135075       0.026957      -0.002502       0.038198       0.021778      -0.070644      -0.055797       0.008113       0.047684             10.958920       7.899124      -0.010631       4.280544      10.861081      -3.188303      14.116555           0.000008
          189              N       7.643159       2.710961       8.166949      -0.011396      34.295712 0.37326069E+03  0.83300587E+04                                 9.008692                            6.264215      -0.138410       2.037929                    0.996573      24.197409      64.756445       0.696174       0.394232      -1.094026      -0.006440      -0.001712      -0.009348       0.011479       0.012042       0.035681      -0.018680      -0.006574       0.044507      -0.046134       0.004447       0.041687             11.565603      10.557964      -0.981601       7.699399       8.115203      -3.171224      16.023640           0.000002
          190              N       1.549741       0.934522       6.350288      -0.222613      33.231266 0.55252918E+03  0.13577677E+05                                 8.651205                            7.653611       0.345535       2.103976                    0.998837      29.242179      81.655783       0.626942       0.397566      -1.093615       0.141074       0.089706      -0.188257       0.251773      -0.046562       0.123742       0.074841      -0.060281       0.088614      -0.173251       0.040450       0.132801              9.405791      12.096792       2.579376      -0.242684       7.400576      -0.158984       8.720004           0.000008
          191              N       1.058889       5.368844      -0.001024      -0.133182      36.460911 0.49314888E+03  0.11826232E+05                                 9.462111                            7.314298      -0.347803       1.921852                    0.996903      27.590537      77.113058       0.627826       0.406816      -1.082991      -0.078790       0.114244      -0.000063       0.138779       0.017001      -0.000453       0.000091       0.078075       0.008919      -0.044066       0.002969       0.041097             11.318840       8.559812       0.491316      -0.002136      19.950714       0.010563       5.445994          -0.000003
          192              N       8.565241       5.711032      -0.001138      -0.229403      33.339713 0.50222089E+03  0.12017359E+05                                 8.553767                            7.170651       0.324350       2.083770                    0.999788      29.017461      79.244423       0.666712       0.383931      -1.106227       0.227621       0.120468      -0.000086       0.257534      -0.162589      -0.000287       0.000172      -0.041454       0.134563      -0.186332       0.044853       0.141479              9.488278       8.066709       0.358519      -0.000890      15.193152       0.008785       5.204974          -0.000012
          193              N       0.975470       7.610851       0.001138      -0.020457      36.102005 0.37561914E+03  0.83678460E+04                                 9.234459                            6.223793      -0.004481       2.072681                    0.997779      24.207235      64.021501       0.710962       0.386718      -1.102988       0.001236       0.006884      -0.000474       0.007010       0.009075      -0.000141      -0.000006      -0.040368      -0.134600      -0.044867       0.000304       0.044563             12.254717       8.069887       2.992087       0.000012      24.090633       0.007546       4.603632          -0.000004
          194              N       7.807098      12.170529       0.004439      -0.013786      33.171470 0.37395913E+03  0.83502187E+04                                 8.785314                            6.259432      -0.050745       2.060128                    0.997656      24.307931      65.087137       0.698161       0.392895      -1.094867      -0.004280      -0.015207      -0.000864       0.015821      -0.042915      -0.000320      -0.000941       0.054695       0.032898      -0.056385       0.010979       0.045406             11.115408      17.430181      -7.055765      -0.019873       8.515870       0.010511       7.400175           0.000001
          195              N       7.720870      22.864738      -0.003870      -0.132310      36.440391 0.49278322E+03  0.11815006E+05                                 9.458365                            7.311320      -0.349396       1.921366                    0.996945      27.577805      77.063786       0.628002       0.406787      -1.083035       0.079849      -0.114010       0.000382       0.139192       0.016277       0.000491      -0.000121       0.078672       0.006123      -0.043592       0.002037       0.041555             11.314909       8.554854       0.496811       0.002185      19.946341      -0.003284       5.443532          -0.000004
          196              N       0.214517      22.522268      -0.003529      -0.229743      33.341066 0.50209315E+03  0.12013663E+05                                 8.554500                            7.170112       0.323385       2.083628                    0.999792      29.014139      79.235930       0.666678       0.383971      -1.106187      -0.227090      -0.120894      -0.000125       0.257265      -0.162386       0.000151      -0.000969      -0.041677       0.135548      -0.186310       0.045177       0.141133              9.490657       8.064892       0.360483       0.002082      15.202599      -0.005739       5.204480          -0.000013
          197              N       7.804464      20.622449      -0.005122      -0.021517      36.147562 0.37610841E+03  0.83814033E+04                                 9.241060                            6.227225      -0.001763       2.073283                    0.997788      24.223595      64.073196       0.710878       0.386641      -1.103052       0.000040      -0.007664       0.000407       0.007675       0.009544       0.000412       0.000067      -0.040969      -0.133847      -0.044619      -0.000287       0.044906             12.265146       8.073386       2.996529      -0.000343      24.115298      -0.013167       4.606754          -0.000005
          198              N       0.973714      16.063054      -0.004667      -0.013715      33.156808 0.37376137E+03  0.83443918E+04                                 8.781712                            6.257036      -0.049770       2.060584                    0.997653      24.300759      65.054597       0.698444       0.392802      -1.094972       0.004180       0.015240       0.001127       0.015843      -0.042987      -0.000190      -0.000858       0.054313       0.032758      -0.056317       0.010928       0.045389             11.110486      17.421975      -7.051919      -0.018096       8.511752       0.008754       7.397732           0.000000
          199              N       5.451183       8.748088       5.688349      -0.132721      36.449372 0.49289391E+03  0.11818235E+05                                 9.459386                            7.311657      -0.345400       1.922531                    0.996951      27.582592      77.077148       0.628055       0.406733      -1.083079      -0.079606      -0.114013       0.000896       0.139057      -0.016517       0.000342      -0.000019       0.079519       0.006285      -0.044101       0.002092       0.042009             11.316212       8.558156      -0.496374      -0.001853      19.946846       0.020567       5.443634          -0.000003
          200              N       4.176635       8.405900       5.690170      -0.229557      33.339963 0.50205596E+03  0.12012641E+05                                 8.554949                            7.170291       0.323209       2.083573                    0.999797      29.012099      79.231871       0.666603       0.384019      -1.106144       0.227384      -0.120873      -0.000332       0.257515       0.162595       0.000135      -0.001098      -0.041230       0.135612      -0.186501       0.045201       0.141300              9.491084       8.066988      -0.359222      -0.006103      15.201855       0.018795       5.204407          -0.000012
          201              N       5.367325       6.506082       5.683682      -0.021057      36.151678 0.37615985E+03  0.83835297E+04                                 9.245821                            6.230524      -0.006757       2.071839                    0.997798      24.222674      64.091823       0.710139       0.386997      -1.102706      -0.000201      -0.007325       0.000787       0.007370      -0.009253      -0.001568       0.000549      -0.040499      -0.135325      -0.045161       0.000335       0.044826             12.271159       8.078537      -2.994573      -0.004769      24.126276       0.015457       4.608663          -0.000004
          202              N       3.416999       1.946686       5.686414      -0.015086      33.212778 0.37442497E+03  0.83635818E+04                                 8.793454                            6.263896      -0.051753       2.059648                    0.997670      24.325799      65.155643       0.697787       0.392967      -1.094770      -0.004585       0.014850       0.000385       0.015546       0.042594       0.000718      -0.000422       0.054135       0.031916      -0.055794       0.010641       0.045153             11.126734      17.449539       7.065389       0.000528       8.524946       0.003082       7.405718           0.000000
          203              N       3.330156      19.484930       5.687894      -0.133633      36.505952 0.49378741E+03  0.11845985E+05                                 9.471722                            7.320176      -0.349507       1.920925                    0.996916      27.608834      77.191631       0.627394       0.406944      -1.082851       0.079757       0.113487      -0.000029       0.138710      -0.016338       0.000867       0.000209       0.079087       0.007016      -0.043958       0.002325       0.041633             11.332599       8.567684      -0.495700       0.004166      19.979913      -0.021369       5.450199          -0.000004
          204              N       4.604616      19.827400       5.687324      -0.229033      33.323599 0.50180312E+03  0.12005162E+05                                 8.552474                            7.168784       0.324898       2.084151                    0.999789      29.003017      79.204113       0.666627       0.384051      -1.106114      -0.227270       0.121134      -0.000592       0.257537       0.162807      -0.000125       0.001358      -0.042067       0.134622      -0.186601       0.044869       0.141732              9.487976       8.065615      -0.360593       0.001512      15.194815      -0.011777       5.203499          -0.000013
          205              N       3.413487      21.727218       5.680267      -0.020711      36.151950 0.37603675E+03  0.83803530E+04                                 9.247441                            6.230319      -0.008616       2.071409                    0.997826      24.218596      64.085686       0.709990       0.387099      -1.102601       0.000422       0.007813       0.000611       0.007848      -0.009179       0.001757      -0.000349      -0.040848      -0.136207      -0.045467       0.000368       0.045099             12.275577       8.079293      -2.997371       0.000776      24.137854      -0.002992       4.609584          -0.000005
          206              N       5.363198      26.286614       5.686300      -0.014675      33.218463 0.37444069E+03  0.83643691E+04                                 8.796294                            6.265307      -0.054669       2.058764                    0.997671      24.325389      65.165107       0.697466       0.393127      -1.094613       0.004467      -0.014911       0.000656       0.015580       0.042792      -0.001198       0.000465       0.053950       0.032130      -0.055954       0.010705       0.045249             11.131130      17.454884       7.070643       0.000962       8.531113      -0.001716       7.407393           0.000000
          207             Cl       7.806571      10.483307       4.166174      -0.677665     185.865621 0.57498961E+04  0.24078232E+06                                22.334066                           20.679817       1.120477       1.962976                    0.999928      82.768203     254.102178       0.524417       0.278910      -1.259455       0.094963       0.114458       0.189841       0.241160       0.014598      -0.050457      -0.043680       0.084384       0.139690      -0.080575      -0.016316       0.096891             23.366972      25.378886      -0.146279      -9.882494      16.011328      -1.364116      28.710702          -0.000031
          208             Cl       2.151408      15.034232       5.680381      -0.526042     151.956599 0.46733833E+04  0.18582270E+06                                19.297585                           18.594534       0.995104       1.980346                    0.998922      75.443380     225.709473       0.555224       0.277441      -1.261090      -0.145399       0.056441       0.000239       0.155970      -0.084046      -0.000057      -0.000207       0.069910      -0.312067      -0.104023      -0.039014       0.143037             19.727580      20.173630       0.256068       0.039007      21.483093       0.015222      17.526017           0.000044
          209             Cl       0.988378      17.762134       4.144432      -0.677407     185.969973 0.57502464E+04  0.24079114E+06                                22.343176                           20.679721       1.122735       1.963857                    0.999919      82.738481     253.975083       0.524467       0.278891      -1.259526      -0.096317      -0.113707       0.189541       0.241106       0.014343       0.049637       0.042758       0.084415       0.141597      -0.080222      -0.015776       0.095998             23.387466      25.328934      -0.151524       9.930804      16.043882       1.354328      28.789582          -0.000033
          210             Cl       3.408658       3.635320       1.530143      -0.677654     185.928954 0.57484033E+04  0.24069855E+06                                22.338997                           20.675839       1.122763       1.963672                    0.999931      82.751013     254.018782       0.524529       0.278875      -1.259523       0.095479      -0.113848      -0.189515       0.240819      -0.014209       0.049269      -0.042980       0.084467       0.142214      -0.080453      -0.015372       0.095825             23.382385      25.362992       0.152163       9.908767      16.006455      -1.365392      28.777709          -0.000031
          211             Cl       5.374262      24.600804       1.531965      -0.677670     185.927232 0.57468725E+04  0.24061660E+06                                22.338345                           20.672590       1.122588       1.963699                    0.999933      82.745316     253.985550       0.524593       0.278862      -1.259548      -0.095431       0.113736      -0.189087       0.240409      -0.014184      -0.049421       0.042816       0.085187       0.142237      -0.080679      -0.015294       0.095973             23.384943      25.368012       0.150381      -9.911778      15.993312       1.368308      28.793506          -0.000033
          212             Cl       0.975821      17.752534       7.217581      -0.677794     185.870463 0.57499744E+04  0.24078955E+06                                22.335065                           20.680366       1.121595       1.963194                    0.999934      82.777419     254.143363       0.524388       0.278921      -1.259426      -0.095130      -0.114422      -0.189390       0.240854       0.014425      -0.050462      -0.043213       0.085226       0.139690      -0.080664      -0.016093       0.096757             23.367154      25.363597      -0.160066      -9.881440      16.004578      -1.356077      28.733288          -0.000033
          213             Cl       6.630721      13.198785       5.702692      -0.526030     151.950067 0.46739687E+04  0.18585146E+06                                19.296870                           18.595783       0.995535       1.980453                    0.998922      75.447295     225.723170       0.555203       0.277443      -1.261090       0.145774      -0.056522      -0.000304       0.156348      -0.084343      -0.000403      -0.000055       0.069970      -0.312169      -0.104058      -0.039282       0.143339             19.725075      20.175352       0.258247       0.034461      21.476851       0.025601      17.523021           0.000043
          214             Cl       7.790063      10.468625       7.239437      -0.677611     185.852537 0.57462658E+04  0.24058180E+06                                22.332245                           20.671040       1.123930       1.964091                    0.999923      82.738563     253.949332       0.524637       0.278850      -1.259578       0.096329       0.113663      -0.189251       0.240862       0.014125       0.049627       0.042515       0.084709       0.141726      -0.080229      -0.015653       0.095883             23.374289      25.296587      -0.168190       9.920917      16.034560       1.340639      28.791720          -0.000031
          215             Cl       6.544932      27.316847      -0.019465      -0.526537     152.032190 0.46769101E+04  0.18599907E+06                                19.304464                           18.602133       1.037367       1.989736                    0.998832      75.460173     225.785860       0.555081       0.277458      -1.261063      -0.145333      -0.056450      -0.000940       0.155914       0.083746      -0.000488      -0.000515       0.070125      -0.310540      -0.103516      -0.039032       0.142548             19.734003      20.175310      -0.255067       0.033949      21.492045      -0.052163      17.534653           0.000043
          216             Cl       5.372594      24.588663       9.841091      -0.677948     185.932007 0.57539950E+04  0.24099806E+06                                22.340326                           20.687957       1.117831       1.962283                    0.999926      82.785227     254.181700       0.524282       0.278931      -1.259425      -0.096010       0.114728       0.189462       0.241405      -0.014542       0.049937      -0.042777       0.084502       0.139213      -0.080000      -0.015994       0.095993             23.370277      25.339499       0.159497       9.902670      16.044328      -1.342357      28.727003          -0.000034
          217             Cl       2.242466       0.919276      -0.016620      -0.525980     151.906477 0.46719562E+04  0.18575091E+06                                19.292008                           18.590718       1.044004       1.991460                    0.998872      75.443049     225.695895       0.555327       0.277412      -1.261129       0.146355       0.057120      -0.000779       0.157108       0.083325       0.000569       0.000524       0.070084      -0.311288      -0.103765      -0.038512       0.142277             19.718972      20.176509      -0.258466      -0.023302      21.464495       0.046916      17.515910           0.000043
          218             Cl       3.407692       3.650001       9.839838      -0.678068     185.873737 0.57529358E+04  0.24094099E+06                                22.334796                           20.685329       1.121601       1.963179                    0.999926      82.784831     254.168226       0.524346       0.278912      -1.259456       0.096186      -0.114136       0.189284       0.241054      -0.014599      -0.049743       0.042573       0.084236       0.138671      -0.079687      -0.015958       0.095645             23.361637      25.312736       0.174009      -9.896033      16.046467       1.330483      28.725708          -0.000032

******************************************************
Auxiliary information for the entire system
The total spin magnetic moment of the unit cell is   -0.000433
The total net atomic charge of the unit cell is   -0.000001
Accuracy of reproducing the electrostatic potential in the unit cell:
  The inner radius (bohr) =    5.0000
  The outer radius (bohr) =   12.0000
  Valid grid points have density less than (e/(bohr^3)) =    0.0001
  The number of valid grid points were=         3756
  The rms potential error without charges in kcal/mol is=     16.56160
  The rms potential error with partial charges in kcal/mol is=      1.58924
  The RRMSE value at monopole order=      0.09596
  The rms potential error with partial charges and cloud penetration in kcal/mol is=      1.56879
  The RRMSE value at monopole order with cloud penetration is=      0.09472
  The rms potential error with partial charges and atomic dipoles in kcal/mol is=      0.65364
  The RRMSE value at dipole order=      0.03947
  The rms potential error with partial charges, atomic dipoles and cloud penetration in kcal/mol is=      0.61180
  The RRMSE value at dipole order with cloud penetration=      0.03694

******************************************************
The electron densities and ab initio electrostatic potential were computed in VASP using the PBE functional and
projector augmented wave method. See the main text of the journal article for a description of computational details.
The atomic charges, dipoles, and quadrupoles were computed with the DDEC6 method as described in
(a) T. A. Manz and N. Gabaldon Limas, RSC Adv. 6 (2016) 47771-47801 DOI: 10.1039/c6ra04656h
(b) N. Gabaldon Limas and T. A. Manz, RSC Adv. 8 (2018) 2678-2707 DOI: 10.1039/c7ra11829e.
For each atom in the material, the electron cloud parameters were fit to the spherically averaged atom-in-material
electron density using radial positions for which this density was between 10^-4 and 10^-2 electrons per cubic bohr.
The polarizabilities, dispersion coefficients, and quantum Drude oscillator (QDO) parameters were fit using the MCLF method.
The magnetic structure of the system was optimized in VASP from the default ferromagnetic initial guess using spin polarization.
The atomic spin moments (ASMs) were computed on this optimized magnetic structure using the DDEC6 partition as inputs
to the method of T. A. Manz and D. S. Sholl, J. Chem. Theory Comput. 7 (2011) 4146-4164 DOI: 10.1021/ct200539n.
The RMSE and RRMSE were computed using a uniform grid with Ewald summation.
