# Supplementary material for: A collection of forcefield precursors for metal–organic frameworks
Source: RSC Adv. 2019 Nov 13;9(63):36492–507. doi: 10.1039/c9ra07327b (PMC9075174; doi:10.1039/c9ra07327b)
Supplement: RA-009-C9RA07327B-s4544 [file RA-009-C9RA07327B-s4544.xyz]

  216
jmolscript: load "" {1 1 1} spacegroup "x,y,z" unitcell [{     12.691000     0.000000     0.000000 }, {      0.000000    15.545000     0.000000 }, {      0.000000     0.000000    18.342000 }]
Cd     2.320676    11.076901    12.529787     0.857417
Cd     4.024824     4.468099     3.358787     0.857417
Cd    10.370324     3.304401    14.983213     0.857417
Cd     8.666176    12.240599     5.812213     0.857417
Cd    10.370324     4.468099     5.812213     0.857417
Cd     8.666176    11.076901    14.983213     0.857417
Cd     2.320676    12.240599     3.358787     0.857417
Cd     4.024824     3.304401    12.529787     0.857417
C      0.619321     8.992783    13.288779     0.562159
C     12.550130     7.705657    13.587754     0.024318
C      0.329966     6.511800    13.079680    -0.143689
C     12.339459     5.341262    13.408002     0.090140
C     10.788619     6.496256    14.635082     0.084201
C     11.404133     7.704102    14.370957    -0.129794
C     10.814001    11.921460     7.485370     0.566179
C     11.886391    11.688286     8.514356     0.031012
C     12.140211    10.419814     9.009590    -0.142921
C      0.370577    10.272136    10.020235     0.100528
C      0.876948    12.513725    10.007395     0.093187
C     12.631352    12.764000     9.015093    -0.135763
C      5.726179     6.552218     4.117779     0.562159
C      6.486370     7.839344     4.416754     0.024318
C      6.015534     9.033199     3.908680    -0.143689
C      6.697041    10.203738     4.237002     0.090140
C      8.247881     9.048744     5.464082     0.084201
C      7.632367     7.840898     5.199957    -0.129794
C      8.222499     3.623540    16.656370     0.566179
C      7.150109     3.856714    17.685356     0.031012
C      6.896289     5.125186    18.180590    -0.142921
C      5.974923     5.272864     0.849235     0.100528
C      5.468552     3.031275     0.836395     0.093187
C      6.405148     2.781000    18.186093    -0.135763
C     12.071679     1.220283    14.224221     0.562159
C      0.140870    15.478156    13.925246     0.024318
C     12.361034    14.284301    14.433320    -0.143689
C      0.351541    13.113762    14.104998     0.090140
C      1.902381    14.268756    12.877918     0.084201
C      1.286867    15.476602    13.142043    -0.129794
C      1.876999     4.148961     1.685630     0.566179
C      0.804609     3.915786     0.656644     0.031012
C      0.550789     2.647314     0.161410    -0.142921
C     12.320423     2.499636    17.492765     0.100528
C     11.814052     4.741225    17.505605     0.093186
C      0.059648     4.991499     0.155907    -0.135763
C      6.964821    14.324717     5.053221     0.562159
C      6.204630     0.066844     4.754246     0.024318
C      6.675466     1.260700     5.262320    -0.143689
C      5.993959     2.431238     4.933998     0.090140
C      4.443119     1.276245     3.706918     0.084201
C      5.058633     0.068398     3.971043    -0.129794
C      4.468501    11.396040    10.856630     0.566179
C      5.540891    11.629214     9.827644     0.031012
C      5.794711    12.897686     9.332410    -0.142921
C      6.716077    13.045364     8.321765     0.100528
C      7.222448    10.803775     8.334605     0.093186
C      6.285852    10.553500     9.326907    -0.135763
C     12.071679     6.552218     5.053221     0.562159
C      0.140870     7.839344     4.754246     0.024318
C     12.361034     9.033199     5.262320    -0.143689
C      0.351541    10.203738     4.933998     0.090140
C      1.902381     9.048744     3.706918     0.084201
C      1.286867     7.840898     3.971043    -0.129794
C      1.876999     3.623540    10.856630     0.566179
C      0.804609     3.856714     9.827644     0.031012
C      0.550789     5.125186     9.332410    -0.142921
C     12.320423     5.272864     8.321765     0.100528
C     11.814052     3.031275     8.334605     0.093187
C      0.059648     2.781000     9.326907    -0.135763
C      6.964821     8.992783    14.224221     0.562159
C      6.204630     7.705657    13.925246     0.024318
C      6.675466     6.511800    14.433320    -0.143689
C      5.993959     5.341262    14.104998     0.090140
C      4.443119     6.496256    12.877918     0.084201
C      5.058633     7.704102    13.142043    -0.129794
C      4.468501    11.921460     1.685630     0.566179
C      5.540891    11.688286     0.656644     0.031012
C      5.794711    10.419814     0.161410    -0.142921
C      6.716077    10.272136    17.492765     0.100529
C      7.222448    12.513725    17.505605     0.093187
C      6.285852    12.764000     0.155907    -0.135763
C      0.619321    14.324717     4.117779     0.562159
C     12.550130     0.066844     4.416754     0.024318
C      0.329966     1.260700     3.908680    -0.143689
C     12.339459     2.431238     4.237002     0.090140
C     10.788619     1.276245     5.464082     0.084201
C     11.404133     0.068398     5.199957    -0.129794
C     10.814001    11.396040    16.656370     0.566179
C     11.886391    11.629214    17.685356     0.031012
C     12.140211    12.897686    18.180590    -0.142921
C      0.370577    13.045364     0.849235     0.100528
C      0.876948    10.803775     0.836395     0.093186
C     12.631352    10.553500    18.186093    -0.135762
C      5.726179     1.220283    13.288779     0.562159
C      6.486370    15.478156    13.587754     0.024318
C      6.015534    14.284301    13.079680    -0.143689
C      6.697041    13.113762    13.408002     0.090140
C      8.247881    14.268756    14.635082     0.084201
C      7.632367    15.476602    14.370957    -0.129794
C      8.222499     4.148961     7.485370     0.566179
C      7.150109     3.915786     8.514356     0.031012
C      6.896289     2.647314     9.009590    -0.142921
C      5.974923     2.499636    10.020235     0.100528
C      5.468552     4.741225    10.007395     0.093186
C      6.405148     4.991499     9.015093    -0.135762
N     11.241688     5.322608    14.172863    -0.246159
N      1.064775    11.301215    10.537479    -0.230954
N      7.794812    10.222392     5.001863    -0.246159
N      5.280725     4.243785     1.366479    -0.230954
N      1.449312    13.095108    13.340137    -0.246159
N     11.626225     3.528715    16.975521    -0.230954
N      4.896188     2.449892     4.169137    -0.246159
N      7.410275    12.016285     7.804521    -0.230954
N      1.449312    10.222392     4.169137    -0.246159
N     11.626225     4.243785     7.804521    -0.230954
N      4.896188     5.322608    13.340137    -0.246159
N      7.410275    11.301215    16.975521    -0.230954
N     11.241688     2.449892     5.001863    -0.246159
N      1.064775    12.016285     1.366479    -0.230954
N      7.794812    13.095108    14.172863    -0.246159
N      5.280725     3.528715    10.537479    -0.230954
O      0.069801    10.094923    13.562075    -0.579217
O      1.747551     8.885522    12.778871    -0.534610
O     10.444693    13.101326     7.246924    -0.545851
O     10.301285    10.921917     6.940613    -0.564567
O      6.275700     5.450077     4.391075    -0.579217
O      4.597949     6.659478     3.607871    -0.534610
O      8.591807     2.443674    16.417924    -0.545850
O      8.735215     4.623083    16.111613    -0.564567
O     12.621200     2.322423    13.950925    -0.579217
O     10.943449     1.113022    14.734129    -0.534610
O      2.246307     5.328826     1.924076    -0.545850
O      2.389715     3.149417     2.230387    -0.564567
O      6.415301    13.222577     4.779925    -0.579217
O      8.093051    14.431978     5.563129    -0.534610
O      4.099193    10.216174    11.095076    -0.545850
O      3.955785    12.395583    11.401387    -0.564567
O     12.621200     5.450077     4.779925    -0.579217
O     10.943449     6.659478     5.563129    -0.534610
O      2.246307     2.443674    11.095076    -0.545850
O      2.389715     4.623083    11.401387    -0.564567
O      6.415301    10.094923    13.950925    -0.579217
O      8.093051     8.885522    14.734129    -0.534610
O      4.099193    13.101326     1.924076    -0.545851
O      3.955785    10.921917     2.230387    -0.564567
O      0.069801    13.222577     4.391075    -0.579217
O      1.747551    14.431978     3.607871    -0.534610
O     10.444693    10.216174    16.417924    -0.545850
O     10.301285    12.395583    16.111613    -0.564567
O      6.275700     2.322423    13.562075    -0.579217
O      4.597949     1.113022    12.778871    -0.534610
O      8.591807     5.328826     7.246924    -0.545850
O      8.735215     3.149417     6.940613    -0.564567
H      1.253109     6.501541    12.410931     0.118053
H      0.021829     4.336433    13.020069     0.096394
H      9.846059     6.464855    15.275584     0.093646
H     10.991929     8.685147    14.779984     0.130853
H     11.589040     9.519292     8.579654     0.119160
H      0.575156     9.239948    10.458608     0.084003
H      1.526727    13.361860    10.404866     0.077918
H     12.460658    13.814686     8.606800     0.124356
H      5.092391     9.043459     3.239931     0.118053
H      6.323671    11.208567     3.849069     0.096394
H      9.190441     9.080145     6.104584     0.093646
H      8.044571     6.859853     5.608984     0.130853
H      7.447460     6.025708    17.750654     0.119160
H      5.770344     6.305052     1.287608     0.084003
H      4.818773     2.183140     1.233866     0.077918
H      6.575842     1.730314    17.777800     0.124356
H     11.437891    14.274041    15.102069     0.118053
H     -0.021829    12.108933    14.492931     0.096394
H      2.844941    14.237355    12.237416     0.093646
H      1.699071     0.912647    12.733016     0.130853
H      1.101960     1.746792     0.591346     0.119160
H     12.115844     1.467448    17.054392     0.084003
H     11.164273     5.589360    17.108134     0.077918
H      0.230342     6.042186     0.564200     0.124356
H      7.598609     1.270959     5.931069     0.118053
H      6.367329     3.436067     5.321931     0.096394
H      3.500559     1.307645     3.066416     0.093646
H      4.646429    14.632353     3.562016     0.130853
H      5.243540    13.798208     9.762346     0.119160
H      6.920656    14.077552     7.883392     0.084003
H      7.872227     9.955640     7.937134     0.077918
H      6.115158     9.502814     9.735200     0.124356
H     11.437891     9.043459     5.931069     0.118053
H     -0.021829    11.208567     5.321931     0.096394
H      2.844941     9.080145     3.066416     0.093646
H      1.699071     6.859853     3.562016     0.130853
H      1.101960     6.025708     9.762346     0.119160
H     12.115844     6.305052     7.883392     0.084003
H     11.164273     2.183140     7.937134     0.077918
H      0.230342     1.730314     9.735200     0.124356
H      7.598609     6.501541    15.102069     0.118053
H      6.367329     4.336433    14.492931     0.096394
H      3.500559     6.464855    12.237416     0.093646
H      4.646429     8.685147    12.733016     0.130853
H      5.243540     9.519292     0.591346     0.119160
H      6.920656     9.239948    17.054392     0.084003
H      7.872227    13.361860    17.108134     0.077918
H      6.115158    13.814686     0.564200     0.124356
H      1.253109     1.270959     3.239931     0.118053
H      0.021829     3.436067     3.849069     0.096394
H      9.846059     1.307645     6.104584     0.093646
H     10.991929    14.632353     5.608984     0.130853
H     11.589040    13.798208    17.750654     0.119160
H      0.575156    14.077552     1.287608     0.084003
H      1.526727     9.955640     1.233866     0.077918
H     12.460658     9.502814    17.777800     0.124356
H      5.092391    14.274041    12.410931     0.118053
H      6.323671    12.108933    13.020069     0.096394
H      9.190441    14.237355    15.275584     0.093646
H      8.044571     0.912647    14.779984     0.130853
H      7.447460     1.746792     8.579654     0.119160
H      5.770344     1.467448    10.458608     0.084003
H      4.818773     5.589360    10.404866     0.077918
H      6.575842     6.042186     8.606800     0.124356

The following XYZ coordinates are in angstroms. Other properties are in atomic units.
The sperically averaged electron density of each atom fit to a function of the form exp(a - br)
eigen_1, eigen_2 and eigen_3 are the three eigenvalues of traceless quadrupole moment tensor
  atom number  atomic symbol              X              Y              Z     net charge C6 coefficient C8 coefficient C10 coefficient fluctuating dipole atomic polarizability isotropic forcefield polarizability              a              b squared Pearson coefficient          <r^3>          <r^4>         wp_QDO          m_QDO          q_QDO       dipole_x       dipole_y       dipole_z         dipole            Qxy            Qxz            Qyz     Q(x^2-y^2)  Q(3z^2 - R^2)        eigen_1        eigen_2        eigen_3 static polarizability      alpha(xx)      alpha(xy)      alpha(xz)      alpha(yy)      alpha(yz)      alpha(zz) atomic spin moment
            1             Cd       2.320676      11.076901      12.529787       0.857417     152.203392 0.40278778E+04  0.15070992E+06                                21.694223                           19.651950       1.042383       2.020658                    0.998108      79.591356     213.830535       0.455275       0.359556      -1.210209       0.073667      -0.071304       0.041088       0.110451       0.026437       0.048667      -0.049540       0.093290       0.074370      -0.097877       0.017741       0.080137             23.971456      27.100740       1.820399      -3.801631      23.698685      -1.421033      21.114944          -0.000001
            2             Cd       4.024824       4.468099       3.358787       0.857417     152.203384 0.40278775E+04  0.15070990E+06                                21.694222                           19.651949       1.042383       2.020658                    0.998108      79.591353     213.830523       0.455276       0.359556      -1.210209      -0.073667       0.071304       0.041088       0.110451       0.026437      -0.048668       0.049540       0.093290       0.074370      -0.097877       0.017741       0.080137             23.971456      27.100739       1.820396       3.801629      23.698687       1.421031      21.114942          -0.000001
            3             Cd      10.370324       3.304401      14.983213       0.857417     152.203388 0.40278777E+04  0.15070991E+06                                21.694223                           19.651950       1.042383       2.020658                    0.998108      79.591354     213.830529       0.455275       0.359556      -1.210209      -0.073667      -0.071304      -0.041088       0.110451      -0.026437       0.048667       0.049540       0.093290       0.074370      -0.097877       0.017741       0.080137             23.971456      27.100740      -1.820395      -3.801630      23.698685       1.421031      21.114943          -0.000001
            4             Cd       8.666176      12.240599       5.812213       0.857417     152.203375 0.40278774E+04  0.15070990E+06                                21.694221                           19.651949       1.042383       2.020658                    0.998108      79.591353     213.830523       0.455276       0.359556      -1.210209       0.073667       0.071304      -0.041088       0.110451      -0.026437      -0.048668      -0.049540       0.093290       0.074370      -0.097877       0.017741       0.080137             23.971454      27.100738      -1.820397       3.801629      23.698683      -1.421032      21.114942          -0.000001
            5             Cd      10.370324       4.468099       5.812213       0.857417     152.203397 0.40278779E+04  0.15070992E+06                                21.694223                           19.651950       1.042383       2.020658                    0.998108      79.591356     213.830535       0.455275       0.359556      -1.210209      -0.073667       0.071304      -0.041088       0.110451       0.026437       0.048667      -0.049540       0.093290       0.074370      -0.097877       0.017741       0.080137             23.971457      27.100740       1.820395      -3.801629      23.698688      -1.421031      21.114943          -0.000001
            6             Cd       8.666176      11.076901      14.983213       0.857417     152.203389 0.40278777E+04  0.15070991E+06                                21.694222                           19.651950       1.042382       2.020658                    0.998108      79.591355     213.830532       0.455275       0.359556      -1.210209       0.073667      -0.071304      -0.041088       0.110451       0.026437      -0.048667       0.049540       0.093290       0.074370      -0.097877       0.017741       0.080137             23.971456      27.100739       1.820399       3.801630      23.698685       1.421033      21.114943          -0.000001
            7             Cd       2.320676      12.240599       3.358787       0.857417     152.203393 0.40278780E+04  0.15070993E+06                                21.694223                           19.651951       1.042382       2.020658                    0.998108      79.591355     213.830536       0.455275       0.359556      -1.210209       0.073667       0.071304       0.041088       0.110451      -0.026437       0.048667       0.049540       0.093290       0.074370      -0.097877       0.017741       0.080137             23.971457      27.100740      -1.820397      -3.801630      23.698686       1.421032      21.114944          -0.000001
            8             Cd       4.024824       3.304401      12.529787       0.857417     152.203383 0.40278776E+04  0.15070991E+06                                21.694222                           19.651949       1.042383       2.020658                    0.998108      79.591355     213.830528       0.455276       0.359556      -1.210209      -0.073667      -0.071304       0.041088       0.110451      -0.026437      -0.048667      -0.049540       0.093290       0.074370      -0.097877       0.017741       0.080137             23.971455      27.100738      -1.820394       3.801629      23.698684      -1.421031      21.114943          -0.000001
            9              C       0.619321       8.992783      13.288779       0.562159      24.342606 0.26286921E+03  0.55123896E+04                                 7.719334                            5.733836      -0.122616       2.005474                    0.999281      22.981055      64.774432       0.622765       0.469010      -1.021263       0.032776       0.037226      -0.004152       0.049772      -0.009604       0.052293      -0.002892       0.030444       0.252934      -0.061939      -0.043333       0.105272              9.062009       9.027511       1.663977      -2.554898      12.499648      -0.955355       5.658868           0.000002
           10              C      12.550130       7.705657      13.587754       0.024318      36.964290 0.42994527E+03  0.10034143E+05                                 9.711968                            6.939105      -0.073929       1.982321                    0.999132      27.128138      76.556204       0.624905       0.419976      -1.066788      -0.020623      -0.028834       0.012905       0.037726      -0.008237       0.040900      -0.008335       0.029919       0.055460      -0.029487      -0.025730       0.055217             11.813194      11.177821       3.047073      -4.286558      16.424363      -0.903155       7.837399           0.000001
           11              C       0.329966       6.511800      13.079680      -0.143689      39.235371 0.52251519E+03  0.12840003E+05                                10.026799                            7.625483       0.039092       1.974205                    0.999498      30.604523      89.444929       0.597273       0.417318      -1.065467      -0.011401       0.008453       0.021548       0.025802      -0.006074       0.026725      -0.009281       0.052455       0.049573      -0.036170      -0.009277       0.045447             11.511681      10.527285       1.020951      -4.030026      15.765722       0.459577       8.242036           0.000003
           12              C      12.339459       5.341262      13.408002       0.090140      31.702354 0.39739732E+03  0.91318949E+04                                 8.753876                            6.665631       0.176027       2.057541                    0.999640      27.118667      76.983006       0.635743       0.419265      -1.062787      -0.039594       0.038261       0.048429       0.073328      -0.033435       0.044897      -0.001629       0.026614       0.075300      -0.057356      -0.007634       0.064990             10.002287       9.281455       0.700279      -3.892332      12.927609       0.179883       7.797799           0.000001
           13              C      10.788619       6.496256      14.635082       0.084201      32.146557 0.39744959E+03  0.91306793E+04                                 8.830673                            6.655964       0.201800       2.065645                    0.999639      27.127745      76.923790       0.637843       0.417995      -1.063910       0.037311      -0.031114      -0.047111       0.067673      -0.017730       0.020823       0.003416       0.058585       0.091408      -0.050518       0.005262       0.045257             10.215715      10.682546       1.311596      -3.699207      12.721600      -0.893682       7.243000           0.000001
           14              C      11.404133       7.704102      14.370957      -0.129794      39.450203 0.50741492E+03  0.12377644E+05                                10.082386                            7.524249       0.024597       1.977900                    0.999246      30.132125      87.736345       0.600118       0.418403      -1.064794       0.016258      -0.014089      -0.017910       0.027993      -0.010959       0.032144       0.006702       0.021904       0.070980      -0.035729      -0.010076       0.045804             11.716133      11.871974       1.759297      -4.522882      15.006858      -0.407691       8.269568           0.000002
           15              C      10.814001      11.921460       7.485370       0.566179      24.049154 0.26018176E+03  0.54594033E+04                                 7.762355                            5.760818      -0.141707       2.006043                    0.999185      23.008091      65.549395       0.610260       0.478325      -1.013021      -0.036786       0.004029      -0.035694       0.051415       0.012684      -0.083025      -0.008214       0.059969       0.099487      -0.061514      -0.046750       0.108264              9.177306       9.926448      -0.628522       4.727234       8.768728      -0.230936       8.836743           0.000002
           16              C      11.886391      11.688286       8.514356       0.031012      35.998399 0.43604980E+03  0.10218130E+05                                 9.600995                            7.030664      -0.116288       1.972655                    0.999090      27.126640      76.845129       0.614869       0.425097      -1.062980       0.026332      -0.006343       0.030844       0.041048      -0.006568      -0.036725       0.010681       0.031506       0.047799      -0.027653      -0.023200       0.050853             11.557135      12.238150      -0.134847       7.278380      10.013874      -0.979237      12.419381           0.000001
           17              C      12.140211      10.419814       9.009590      -0.142921      36.346518 0.49209452E+03  0.11882750E+05                                 9.391297                            7.309701       0.153479       2.009023                    0.999615      30.113687      86.534739       0.622954       0.407176      -1.074723      -0.001772       0.029999      -0.006321       0.030709       0.011674      -0.024621       0.019751       0.023286      -0.007086      -0.038902       0.007732       0.031169             10.561780       9.548864      -0.356226       5.597665      10.401531      -1.144647      11.734945           0.000001
           18              C       0.370577      10.272136      10.020235       0.100528      29.895670 0.37826929E+03  0.85602117E+04                                 8.314662                            6.437761       0.264658       2.086135                    0.999751      26.582161      74.157540       0.658753       0.410866      -1.071372       0.019216       0.065004       0.009227       0.068410      -0.013243      -0.045186      -0.004223      -0.000277      -0.015111      -0.049491       0.004326       0.045166              9.351697       8.122433       0.296218       4.489081       9.873078      -1.181345      10.059582          -0.000000
           19              C       0.876948      12.513725      10.007395       0.093187      29.567224 0.38055916E+03  0.86277990E+04                                 8.255872                            6.453977       0.266651       2.085703                    0.999720      26.725400      74.703497       0.658210       0.410453      -1.071297      -0.007524      -0.063098       0.004394       0.063697       0.005080      -0.048361       0.021625       0.016196      -0.021975      -0.055064       0.001765       0.053299              9.260340       8.871407       0.971221       4.684951       9.284137      -0.167887       9.625477           0.000001
           20              C      12.631352      12.764000       9.015093      -0.135763      36.246624 0.49060107E+03  0.11809636E+05                                 9.330703                            7.266534       0.185715       2.019784                    0.999581      29.842935      84.961494       0.630436       0.403606      -1.079650      -0.012790      -0.024594      -0.001690       0.027772      -0.012324      -0.029809      -0.008807      -0.003477       0.007410      -0.036333       0.006525       0.029808             10.503370      10.251299       0.872900       5.752484      10.055713      -0.325204      11.203099           0.000000
           21              C       5.726179       6.552218       4.117779       0.562159      24.342623 0.26286948E+03  0.55123965E+04                                 7.719338                            5.733839      -0.122616       2.005474                    0.999281      22.981054      64.774428       0.622764       0.469010      -1.021263      -0.032776      -0.037226      -0.004152       0.049772      -0.009604      -0.052293       0.002892       0.030444       0.252934      -0.061939      -0.043333       0.105272              9.062014       9.027517       1.663983       2.554899      12.499655       0.955358       5.658870           0.000002
           22              C       6.486370       7.839344       4.416754       0.024318      36.964263 0.42994476E+03  0.10034128E+05                                 9.711963                            6.939100      -0.073929       1.982321                    0.999132      27.128139      76.556208       0.624905       0.419976      -1.066788       0.020623       0.028834       0.012905       0.037726      -0.008237      -0.040900       0.008335       0.029919       0.055460      -0.029487      -0.025730       0.055217             11.813187      11.177817       3.047060       4.286558      16.424349       0.903146       7.837397           0.000001
           23              C       6.015534       9.033199       3.908680      -0.143689      39.235366 0.52251492E+03  0.12839995E+05                                10.026798                            7.625481       0.039091       1.974205                    0.999498      30.604525      89.444940       0.597273       0.417318      -1.065467       0.011401      -0.008453       0.021548       0.025802      -0.006074      -0.026725       0.009281       0.052455       0.049573      -0.036170      -0.009277       0.045447             11.511681      10.527283       1.020941       4.030026      15.765725      -0.459586       8.242036           0.000003
           24              C       6.697041      10.203738       4.237002       0.090140      31.702366 0.39739761E+03  0.91319031E+04                                 8.753879                            6.665633       0.176026       2.057541                    0.999640      27.118669      76.983014       0.635742       0.419265      -1.062787       0.039594      -0.038261       0.048429       0.073328      -0.033435      -0.044897       0.001629       0.026614       0.075300      -0.057356      -0.007634       0.064990             10.002290       9.281454       0.700277       3.892331      12.927617      -0.179885       7.797800           0.000001
           25              C       8.247881       9.048744       5.464082       0.084201      32.146555 0.39744962E+03  0.91306800E+04                                 8.830673                            6.655964       0.201800       2.065645                    0.999639      27.127746      76.923795       0.637843       0.417995      -1.063910      -0.037311       0.031114      -0.047111       0.067673      -0.017730      -0.020823      -0.003416       0.058585       0.091408      -0.050518       0.005261       0.045257             10.215715      10.682547       1.311596       3.699207      12.721597       0.893682       7.243000           0.000001
           26              C       7.632367       7.840898       5.199957      -0.129794      39.450212 0.50741500E+03  0.12377646E+05                                10.082388                            7.524250       0.024597       1.977900                    0.999246      30.132126      87.736352       0.600118       0.418403      -1.064794      -0.016258       0.014089      -0.017910       0.027993      -0.010959      -0.032144      -0.006702       0.021904       0.070979      -0.035729      -0.010076       0.045804             11.716136      11.871979       1.759291       4.522885      15.006859       0.407686       8.269571           0.000002
           27              C       8.222499       3.623540      16.656370       0.566179      24.049156 0.26018179E+03  0.54594041E+04                                 7.762355                            5.760818      -0.141708       2.006043                    0.999185      23.008093      65.549402       0.610260       0.478325      -1.013021       0.036786      -0.004029      -0.035694       0.051415       0.012684       0.083025       0.008214       0.059969       0.099487      -0.061514      -0.046750       0.108264              9.177307       9.926449      -0.628522      -4.727235       8.768728       0.230936       8.836744           0.000002
           28              C       7.150109       3.856714      17.685356       0.031012      35.998401 0.43604982E+03  0.10218131E+05                                 9.600996                            7.030664      -0.116288       1.972655                    0.999090      27.126641      76.845132       0.614869       0.425097      -1.062980      -0.026332       0.006343       0.030844       0.041048      -0.006568       0.036725      -0.010681       0.031506       0.047799      -0.027653      -0.023200       0.050853             11.557135      12.238151      -0.134847      -7.278380      10.013874       0.979237      12.419381           0.000001
           29              C       6.896289       5.125186      18.180590      -0.142921      36.346515 0.49209446E+03  0.11882748E+05                                 9.391297                            7.309701       0.153479       2.009023                    0.999615      30.113685      86.534732       0.622954       0.407176      -1.074723       0.001772      -0.029999      -0.006321       0.030709       0.011674       0.024621      -0.019751       0.023287      -0.007086      -0.038902       0.007732       0.031170             10.561780       9.548864      -0.356226      -5.597664      10.401530       1.144647      11.734944           0.000001
           30              C       5.974923       5.272864       0.849235       0.100528      29.895669 0.37826926E+03  0.85602109E+04                                 8.314662                            6.437761       0.264658       2.086135                    0.999751      26.582160      74.157533       0.658753       0.410866      -1.071372      -0.019216      -0.065004       0.009227       0.068410      -0.013243       0.045186       0.004223      -0.000277      -0.015111      -0.049491       0.004326       0.045166              9.351697       8.122432       0.296218      -4.489081       9.873077       1.181345      10.059581          -0.000000
           31              C       5.468552       3.031275       0.836395       0.093187      29.567224 0.38055916E+03  0.86277988E+04                                 8.255872                            6.453977       0.266651       2.085703                    0.999720      26.725400      74.703497       0.658210       0.410453      -1.071297       0.007524       0.063098       0.004394       0.063697       0.005079       0.048361      -0.021625       0.016196      -0.021975      -0.055064       0.001765       0.053299              9.260340       8.871407       0.971221      -4.684951       9.284137       0.167887       9.625477           0.000001
           32              C       6.405148       2.781000      18.186093      -0.135763      36.246631 0.49060118E+03  0.11809640E+05                                 9.330705                            7.266535       0.185715       2.019784                    0.999581      29.842939      84.961511       0.630436       0.403606      -1.079650       0.012790       0.024594      -0.001690       0.027772      -0.012324       0.029809       0.008807      -0.003477       0.007411      -0.036333       0.006525       0.029808             10.503372      10.251301       0.872900      -5.752485      10.055715       0.325204      11.203101           0.000001
           33              C      12.071679       1.220283      14.224221       0.562159      24.342609 0.26286939E+03  0.55123942E+04                                 7.719335                            5.733838      -0.122616       2.005474                    0.999281      22.981054      64.774431       0.622764       0.469010      -1.021263      -0.032776       0.037226       0.004152       0.049772       0.009604       0.052293       0.002892       0.030444       0.252934      -0.061939      -0.043333       0.105272              9.062009       9.027512      -1.663972      -2.554897      12.499647       0.955353       5.658868           0.000002
           34              C       0.140870      15.478156      13.925246       0.024318      36.964261 0.42994494E+03  0.10034133E+05                                 9.711963                            6.939102      -0.073929       1.982321                    0.999132      27.128140      76.556213       0.624905       0.419976      -1.066788       0.020623      -0.028834      -0.012905       0.037726       0.008237       0.040900       0.008335       0.029919       0.055460      -0.029487      -0.025730       0.055217             11.813186      11.177814      -3.047056      -4.286557      16.424348       0.903143       7.837397           0.000001
           35              C      12.361034      14.284301      14.433320      -0.143689      39.235362 0.52251488E+03  0.12839994E+05                                10.026797                            7.625481       0.039091       1.974205                    0.999498      30.604524      89.444936       0.597273       0.417318      -1.065467       0.011401       0.008453      -0.021548       0.025802       0.006074       0.026725       0.009281       0.052455       0.049573      -0.036170      -0.009277       0.045447             11.511680      10.527283      -1.020939      -4.030026      15.765720      -0.459586       8.242036           0.000003
           36              C       0.351541      13.113762      14.104998       0.090140      31.702363 0.39739759E+03  0.91319023E+04                                 8.753878                            6.665633       0.176027       2.057541                    0.999640      27.118668      76.983008       0.635743       0.419265      -1.062787       0.039594       0.038261      -0.048429       0.073328       0.033435       0.044897       0.001629       0.026614       0.075300      -0.057356      -0.007634       0.064990             10.002289       9.281453      -0.700276      -3.892330      12.927615      -0.179886       7.797800           0.000001
           37              C       1.902381      14.268756      12.877918       0.084201      32.146556 0.39744964E+03  0.91306807E+04                                 8.830673                            6.655964       0.201800       2.065645                    0.999639      27.127747      76.923799       0.637843       0.417995      -1.063910      -0.037311      -0.031114       0.047111       0.067673       0.017730       0.020823      -0.003416       0.058585       0.091408      -0.050518       0.005262       0.045257             10.215714      10.682546      -1.311595      -3.699207      12.721597       0.893682       7.243000           0.000001
           38              C       1.286867      15.476602      13.142043      -0.129794      39.450214 0.50741509E+03  0.12377649E+05                                10.082389                            7.524251       0.024596       1.977900                    0.999246      30.132129      87.736367       0.600118       0.418403      -1.064794      -0.016258      -0.014089       0.017910       0.027993       0.010959       0.032144      -0.006702       0.021904       0.070979      -0.035729      -0.010076       0.045804             11.716136      11.871978      -1.759290      -4.522884      15.006861       0.407685       8.269571           0.000002
           39              C       1.876999       4.148961       1.685630       0.566179      24.049159 0.26018182E+03  0.54594048E+04                                 7.762356                            5.760819      -0.141707       2.006043                    0.999185      23.008094      65.549405       0.610260       0.478325      -1.013021       0.036786       0.004029       0.035694       0.051415      -0.012684      -0.083025       0.008214       0.059969       0.099487      -0.061514      -0.046750       0.108265              9.177308       9.926448       0.628527       4.727234       8.768732       0.230941       8.836743           0.000002
           40              C       0.804609       3.915786       0.656644       0.031012      35.998391 0.43604955E+03  0.10218123E+05                                 9.600994                            7.030662      -0.116288       1.972655                    0.999090      27.126638      76.845124       0.614869       0.425097      -1.062980      -0.026332      -0.006343      -0.030844       0.041048       0.006568      -0.036725      -0.010681       0.031506       0.047799      -0.027653      -0.023200       0.050853             11.557134      12.238150       0.134849       7.278380      10.013873       0.979238      12.419380           0.000001
           41              C       0.550789       2.647314       0.161410      -0.142921      36.346517 0.49209450E+03  0.11882750E+05                                 9.391297                            7.309701       0.153479       2.009023                    0.999615      30.113686      86.534737       0.622954       0.407176      -1.074723       0.001772       0.029999       0.006321       0.030709      -0.011674      -0.024621      -0.019751       0.023287      -0.007086      -0.038902       0.007732       0.031170             10.561780       9.548863       0.356225       5.597663      10.401533       1.144646      11.734943           0.000001
           42              C      12.320423       2.499636      17.492765       0.100528      29.895670 0.37826931E+03  0.85602124E+04                                 8.314662                            6.437761       0.264658       2.086135                    0.999751      26.582162      74.157541       0.658753       0.410866      -1.071372      -0.019216       0.065004      -0.009227       0.068410       0.013243      -0.045186       0.004223      -0.000277      -0.015111      -0.049491       0.004326       0.045166              9.351697       8.122432      -0.296218       4.489081       9.873078       1.181345      10.059581           0.000000
           43              C      11.814052       4.741225      17.505605       0.093186      29.567226 0.38055914E+03  0.86277983E+04                                 8.255873                            6.453977       0.266651       2.085703                    0.999720      26.725401      74.703500       0.658210       0.410454      -1.071297       0.007524      -0.063098      -0.004394       0.063697      -0.005079      -0.048361      -0.021625       0.016196      -0.021975      -0.055064       0.001765       0.053299              9.260342       8.871410      -0.971225       4.684953       9.284136       0.167883       9.625479           0.000001
           44              C       0.059648       4.991499       0.155907      -0.135763      36.246635 0.49060107E+03  0.11809636E+05                                 9.330705                            7.266534       0.185715       2.019784                    0.999581      29.842937      84.961502       0.630436       0.403606      -1.079650       0.012790      -0.024594       0.001690       0.027772       0.012324      -0.029809       0.008807      -0.003477       0.007411      -0.036333       0.006525       0.029808             10.503374      10.251306      -0.872905       5.752490      10.055712       0.325199      11.203105           0.000000
           45              C       6.964821      14.324717       5.053221       0.562159      24.342602 0.26286928E+03  0.55123914E+04                                 7.719334                            5.733837      -0.122616       2.005474                    0.999281      22.981054      64.774430       0.622764       0.469010      -1.021263       0.032776      -0.037226       0.004152       0.049772       0.009604      -0.052293      -0.002892       0.030444       0.252934      -0.061939      -0.043333       0.105272              9.062008       9.027508      -1.663973       2.554896      12.499648      -0.955353       5.658867           0.000002
           46              C       6.204630       0.066844       4.754246       0.024318      36.964271 0.42994520E+03  0.10034141E+05                                 9.711965                            6.939104      -0.073929       1.982321                    0.999132      27.128140      76.556215       0.624905       0.419977      -1.066788      -0.020623       0.028834      -0.012905       0.037726       0.008237      -0.040900      -0.008335       0.029919       0.055460      -0.029487      -0.025730       0.055217             11.813189      11.177814      -3.047060       4.286556      16.424355      -0.903146       7.837396           0.000001
           47              C       6.675466       1.260700       5.262320      -0.143689      39.235362 0.52251488E+03  0.12839994E+05                                10.026797                            7.625481       0.039091       1.974205                    0.999498      30.604523      89.444933       0.597273       0.417318      -1.065467      -0.011401      -0.008453      -0.021548       0.025802       0.006074      -0.026725      -0.009281       0.052455       0.049573      -0.036170      -0.009277       0.045447             11.511680      10.527286      -1.020947       4.030027      15.765719       0.459580       8.242036           0.000003
           48              C       5.993959       2.431238       4.933998       0.090140      31.702361 0.39739737E+03  0.91318961E+04                                 8.753877                            6.665631       0.176027       2.057541                    0.999640      27.118668      76.983007       0.635743       0.419265      -1.062787      -0.039594      -0.038261      -0.048429       0.073328       0.033435      -0.044897      -0.001629       0.026614       0.075300      -0.057356      -0.007634       0.064990             10.002289       9.281456      -0.700277       3.892333      12.927611       0.179885       7.797800           0.000001
           49              C       4.443119       1.276245       3.706918       0.084201      32.146550 0.39744964E+03  0.91306807E+04                                 8.830673                            6.655964       0.201799       2.065645                    0.999639      27.127748      76.923806       0.637843       0.417995      -1.063910       0.037311       0.031114       0.047111       0.067673       0.017730      -0.020823       0.003416       0.058585       0.091408      -0.050518       0.005262       0.045257             10.215713      10.682545      -1.311586       3.699207      12.721593      -0.893677       7.243001           0.000002
           50              C       5.058633       0.068398       3.971043      -0.129794      39.450220 0.50741547E+03  0.12377661E+05                                10.082390                            7.524254       0.024596       1.977900                    0.999246      30.132132      87.736379       0.600118       0.418403      -1.064794       0.016258       0.014089       0.017910       0.027993       0.010959      -0.032144       0.006702       0.021904       0.070979      -0.035729      -0.010076       0.045804             11.716137      11.871976      -1.759287       4.522882      15.006864      -0.407684       8.269571           0.000002
           51              C       4.468501      11.396040      10.856630       0.566179      24.049160 0.26018183E+03  0.54594052E+04                                 7.762356                            5.760819      -0.141707       2.006043                    0.999185      23.008095      65.549410       0.610260       0.478325      -1.013021      -0.036786      -0.004029       0.035694       0.051415      -0.012684       0.083025      -0.008214       0.059970       0.099487      -0.061514      -0.046750       0.108265              9.177308       9.926450       0.628522      -4.727235       8.768729      -0.230936       8.836745           0.000002
           52              C       5.540891      11.629214       9.827644       0.031012      35.998400 0.43604979E+03  0.10218130E+05                                 9.600996                            7.030664      -0.116288       1.972655                    0.999090      27.126640      76.845130       0.614869       0.425097      -1.062980       0.026332       0.006343      -0.030844       0.041048       0.006568       0.036725       0.010681       0.031506       0.047799      -0.027653      -0.023200       0.050853             11.557135      12.238151       0.134847      -7.278380      10.013874      -0.979237      12.419381           0.000001
           53              C       5.794711      12.897686       9.332410      -0.142921      36.346516 0.49209448E+03  0.11882749E+05                                 9.391297                            7.309701       0.153479       2.009023                    0.999615      30.113686      86.534735       0.622954       0.407176      -1.074723      -0.001772      -0.029999       0.006321       0.030709      -0.011674       0.024621       0.019751       0.023287      -0.007086      -0.038902       0.007732       0.031169             10.561780       9.548864       0.356226      -5.597664      10.401530      -1.144646      11.734944           0.000001
           54              C       6.716077      13.045364       8.321765       0.100528      29.895672 0.37826932E+03  0.85602126E+04                                 8.314663                            6.437761       0.264658       2.086135                    0.999751      26.582162      74.157543       0.658753       0.410866      -1.071372       0.019216      -0.065004      -0.009227       0.068410       0.013243       0.045186      -0.004223      -0.000277      -0.015111      -0.049491       0.004326       0.045166              9.351698       8.122433      -0.296218      -4.489082       9.873078      -1.181345      10.059582           0.000000
           55              C       7.222448      10.803775       8.334605       0.093186      29.567227 0.38055921E+03  0.86278004E+04                                 8.255873                            6.453978       0.266651       2.085703                    0.999720      26.725402      74.703506       0.658210       0.410454      -1.071297      -0.007524       0.063098      -0.004394       0.063697      -0.005079       0.048361       0.021625       0.016196      -0.021975      -0.055064       0.001765       0.053299              9.260341       8.871408      -0.971222      -4.684951       9.284138      -0.167887       9.625478           0.000001
           56              C       6.285852      10.553500       9.326907      -0.135763      36.246630 0.49060116E+03  0.11809639E+05                                 9.330705                            7.266535       0.185715       2.019784                    0.999581      29.842938      84.961508       0.630435       0.403606      -1.079650      -0.012790       0.024594       0.001690       0.027772       0.012324       0.029809      -0.008807      -0.003477       0.007411      -0.036333       0.006525       0.029808             10.503372      10.251301      -0.872901      -5.752485      10.055714      -0.325204      11.203101           0.000000
           57              C      12.071679       6.552218       5.053221       0.562159      24.342622 0.26286947E+03  0.55123960E+04                                 7.719338                            5.733839      -0.122616       2.005474                    0.999281      22.981053      64.774425       0.622764       0.469010      -1.021263      -0.032776      -0.037226       0.004152       0.049772      -0.009604       0.052293      -0.002892       0.030444       0.252934      -0.061939      -0.043333       0.105272              9.062014       9.027517       1.663983      -2.554899      12.499655      -0.955358       5.658870           0.000002
           58              C       0.140870       7.839344       4.754246       0.024318      36.964263 0.42994476E+03  0.10034128E+05                                 9.711963                            6.939100      -0.073929       1.982321                    0.999132      27.128139      76.556206       0.624905       0.419976      -1.066788       0.020623       0.028834      -0.012905       0.037726      -0.008237       0.040900      -0.008335       0.029919       0.055460      -0.029487      -0.025730       0.055217             11.813187      11.177816       3.047060      -4.286558      16.424348      -0.903146       7.837396           0.000001
           59              C      12.361034       9.033199       5.262320      -0.143689      39.235358 0.52251478E+03  0.12839991E+05                                10.026796                            7.625480       0.039092       1.974205                    0.999498      30.604521      89.444923       0.597273       0.417318      -1.065467       0.011401      -0.008453      -0.021548       0.025802      -0.006074       0.026725      -0.009281       0.052455       0.049573      -0.036170      -0.009277       0.045447             11.511680      10.527282       1.020940      -4.030026      15.765721       0.459586       8.242035           0.000003
           60              C       0.351541      10.203738       4.933998       0.090140      31.702366 0.39739762E+03  0.91319034E+04                                 8.753879                            6.665633       0.176027       2.057541                    0.999640      27.118669      76.983015       0.635742       0.419265      -1.062787       0.039594      -0.038261      -0.048429       0.073328      -0.033435       0.044897      -0.001629       0.026614       0.075300      -0.057356      -0.007634       0.064990             10.002291       9.281454       0.700277      -3.892331      12.927617       0.179885       7.797801           0.000001
           61              C       1.902381       9.048744       3.706918       0.084201      32.146555 0.39744962E+03  0.91306800E+04                                 8.830673                            6.655964       0.201800       2.065645                    0.999639      27.127746      76.923797       0.637843       0.417995      -1.063910      -0.037311       0.031114       0.047111       0.067673      -0.017730       0.020823       0.003416       0.058585       0.091408      -0.050518       0.005262       0.045257             10.215715      10.682547       1.311596      -3.699207      12.721598      -0.893682       7.243000           0.000001
           62              C       1.286867       7.840898       3.971043      -0.129794      39.450218 0.50741509E+03  0.12377649E+05                                10.082389                            7.524251       0.024596       1.977900                    0.999246      30.132129      87.736363       0.600118       0.418403      -1.064794      -0.016258       0.014089       0.017910       0.027993      -0.010959       0.032144       0.006702       0.021904       0.070979      -0.035729      -0.010076       0.045804             11.716137      11.871980       1.759291      -4.522886      15.006861      -0.407687       8.269572           0.000002
           63              C       1.876999       3.623540      10.856630       0.566179      24.049154 0.26018176E+03  0.54594033E+04                                 7.762355                            5.760818      -0.141707       2.006043                    0.999185      23.008091      65.549396       0.610260       0.478325      -1.013021       0.036786      -0.004029       0.035694       0.051415       0.012684      -0.083025      -0.008214       0.059969       0.099487      -0.061514      -0.046750       0.108264              9.177307       9.926448      -0.628522       4.727234       8.768728      -0.230936       8.836743           0.000002
           64              C       0.804609       3.856714       9.827644       0.031012      35.998397 0.43604977E+03  0.10218129E+05                                 9.600995                            7.030664      -0.116288       1.972655                    0.999090      27.126639      76.845126       0.614869       0.425097      -1.062980      -0.026332       0.006343      -0.030844       0.041048      -0.006568      -0.036725       0.010681       0.031506       0.047799      -0.027653      -0.023200       0.050853             11.557135      12.238150      -0.134847       7.278379      10.013874      -0.979237      12.419380           0.000001
           65              C       0.550789       5.125186       9.332410      -0.142921      36.346517 0.49209451E+03  0.11882750E+05                                 9.391297                            7.309701       0.153479       2.009023                    0.999615      30.113687      86.534737       0.622954       0.407176      -1.074723       0.001772      -0.029999       0.006321       0.030709       0.011674      -0.024621       0.019751       0.023286      -0.007086      -0.038902       0.007732       0.031169             10.561780       9.548864      -0.356226       5.597664      10.401530      -1.144646      11.734944           0.000001
           66              C      12.320423       5.272864       8.321765       0.100528      29.895667 0.37826923E+03  0.85602101E+04                                 8.314661                            6.437760       0.264658       2.086135                    0.999751      26.582159      74.157529       0.658753       0.410866      -1.071372      -0.019216      -0.065004      -0.009227       0.068410      -0.013243      -0.045186      -0.004223      -0.000277      -0.015111      -0.049491       0.004326       0.045166              9.351696       8.122432       0.296218       4.489081       9.873077      -1.181345      10.059580          -0.000000
           67              C      11.814052       3.031275       8.334605       0.093187      29.567222 0.38055914E+03  0.86277984E+04                                 8.255872                            6.453977       0.266651       2.085703                    0.999720      26.725399      74.703495       0.658210       0.410454      -1.071297       0.007524       0.063098      -0.004394       0.063697       0.005079      -0.048361       0.021625       0.016196      -0.021975      -0.055064       0.001765       0.053299              9.260340       8.871407       0.971221       4.684951       9.284137      -0.167887       9.625477           0.000001
           68              C       0.059648       2.781000       9.326907      -0.135763      36.246627 0.49060111E+03  0.11809638E+05                                 9.330704                            7.266534       0.185715       2.019784                    0.999581      29.842937      84.961501       0.630436       0.403606      -1.079650       0.012790       0.024594       0.001690       0.027772      -0.012324      -0.029809      -0.008807      -0.003477       0.007410      -0.036333       0.006525       0.029808             10.503371      10.251299       0.872900       5.752484      10.055714      -0.325204      11.203100           0.000000
           69              C       6.964821       8.992783      14.224221       0.562159      24.342603 0.26286918E+03  0.55123886E+04                                 7.719333                            5.733835      -0.122616       2.005474                    0.999281      22.981053      64.774421       0.622765       0.469010      -1.021263       0.032776       0.037226       0.004152       0.049772      -0.009604      -0.052293       0.002892       0.030444       0.252934      -0.061939      -0.043333       0.105272              9.062008       9.027510       1.663977       2.554897      12.499646       0.955355       5.658867           0.000002
           70              C       6.204630       7.705657      13.925246       0.024318      36.964293 0.42994532E+03  0.10034144E+05                                 9.711968                            6.939105      -0.073929       1.982321                    0.999132      27.128140      76.556209       0.624905       0.419976      -1.066788      -0.020623      -0.028834      -0.012905       0.037726      -0.008237      -0.040900       0.008335       0.029919       0.055460      -0.029487      -0.025730       0.055217             11.813194      11.177821       3.047073       4.286558      16.424363       0.903155       7.837399           0.000001
           71              C       6.675466       6.511800      14.433320      -0.143689      39.235369 0.52251515E+03  0.12840002E+05                                10.026799                            7.625483       0.039091       1.974205                    0.999498      30.604522      89.444928       0.597273       0.417318      -1.065467      -0.011401       0.008453      -0.021548       0.025802      -0.006074      -0.026725       0.009281       0.052455       0.049573      -0.036170      -0.009277       0.045447             11.511681      10.527286       1.020951       4.030026      15.765722      -0.459577       8.242036           0.000003
           72              C       5.993959       5.341262      14.104998       0.090140      31.702360 0.39739741E+03  0.91318975E+04                                 8.753878                            6.665631       0.176026       2.057541                    0.999640      27.118670      76.983020       0.635743       0.419265      -1.062787      -0.039594       0.038261      -0.048429       0.073328      -0.033435      -0.044897       0.001629       0.026614       0.075300      -0.057356      -0.007634       0.064990             10.002289       9.281456       0.700279       3.892332      12.927611      -0.179883       7.797801           0.000001
           73              C       4.443119       6.496256      12.877918       0.084201      32.146557 0.39744960E+03  0.91306794E+04                                 8.830673                            6.655964       0.201800       2.065645                    0.999639      27.127745      76.923792       0.637843       0.417995      -1.063910       0.037311      -0.031114       0.047111       0.067673      -0.017730      -0.020823      -0.003416       0.058585       0.091408      -0.050518       0.005262       0.045257             10.215715      10.682546       1.311596       3.699207      12.721600       0.893682       7.243000           0.000001
           74              C       5.058633       7.704102      13.142043      -0.129794      39.450208 0.50741500E+03  0.12377647E+05                                10.082388                            7.524250       0.024597       1.977900                    0.999246      30.132127      87.736358       0.600118       0.418403      -1.064794       0.016258      -0.014089       0.017910       0.027993      -0.010959      -0.032144      -0.006702       0.021904       0.070979      -0.035729      -0.010076       0.045804             11.716135      11.871976       1.759297       4.522883      15.006861       0.407690       8.269569           0.000002
           75              C       4.468501      11.921460       1.685630       0.566179      24.049154 0.26018176E+03  0.54594035E+04                                 7.762355                            5.760818      -0.141707       2.006043                    0.999185      23.008092      65.549399       0.610260       0.478325      -1.013021      -0.036786       0.004029       0.035694       0.051415       0.012684       0.083025       0.008214       0.059969       0.099487      -0.061514      -0.046750       0.108265              9.177306       9.926448      -0.628522      -4.727234       8.768728       0.230936       8.836743           0.000002
           76              C       5.540891      11.688286       0.656644       0.031012      35.998398 0.43604977E+03  0.10218129E+05                                 9.600995                            7.030664      -0.116288       1.972655                    0.999090      27.126639      76.845125       0.614869       0.425097      -1.062980       0.026332      -0.006343      -0.030844       0.041048      -0.006568       0.036725      -0.010681       0.031506       0.047799      -0.027653      -0.023200       0.050853             11.557135      12.238150      -0.134847      -7.278379      10.013874       0.979237      12.419380           0.000001
           77              C       5.794711      10.419814       0.161410      -0.142921      36.346513 0.49209445E+03  0.11882748E+05                                 9.391296                            7.309700       0.153480       2.009023                    0.999615      30.113685      86.534727       0.622954       0.407176      -1.074723      -0.001773       0.029999       0.006321       0.030709       0.011674       0.024621      -0.019751       0.023287      -0.007086      -0.038902       0.007732       0.031170             10.561778       9.548863      -0.356226      -5.597664      10.401530       1.144646      11.734943           0.000001
           78              C       6.716077      10.272136      17.492765       0.100529      29.895666 0.37826924E+03  0.85602102E+04                                 8.314661                            6.437760       0.264658       2.086135                    0.999751      26.582159      74.157529       0.658753       0.410866      -1.071372       0.019216       0.065004      -0.009227       0.068410      -0.013243       0.045186       0.004223      -0.000277      -0.015111      -0.049491       0.004326       0.045166              9.351696       8.122431       0.296218      -4.489081       9.873076       1.181345      10.059580          -0.000000
           79              C       7.222448      12.513725      17.505605       0.093187      29.567224 0.38055915E+03  0.86277988E+04                                 8.255872                            6.453977       0.266651       2.085703                    0.999720      26.725400      74.703497       0.658210       0.410453      -1.071297      -0.007524      -0.063098      -0.004394       0.063697       0.005079       0.048361      -0.021625       0.016196      -0.021975      -0.055064       0.001765       0.053299              9.260340       8.871407       0.971222      -4.684951       9.284137       0.167887       9.625477           0.000001
           80              C       6.285852      12.764000       0.155907      -0.135763      36.246626 0.49060110E+03  0.11809637E+05                                 9.330704                            7.266534       0.185715       2.019784                    0.999581      29.842936      84.961500       0.630436       0.403606      -1.079650      -0.012790      -0.024594       0.001690       0.027772      -0.012324       0.029809       0.008807      -0.003477       0.007411      -0.036333       0.006525       0.029808             10.503372      10.251300       0.872900      -5.752485      10.055714       0.325204      11.203101           0.000000
           81              C       0.619321      14.324717       4.117779       0.562159      24.342604 0.26286930E+03  0.55123918E+04                                 7.719334                            5.733837      -0.122616       2.005474                    0.999281      22.981055      64.774434       0.622764       0.469010      -1.021263       0.032776      -0.037226      -0.004152       0.049772       0.009604       0.052293       0.002892       0.030444       0.252934      -0.061939      -0.043333       0.105272              9.062008       9.027508      -1.663973      -2.554896      12.499648       0.955353       5.658867           0.000002
           82              C      12.550130       0.066844       4.416754       0.024318      36.964275 0.42994525E+03  0.10034142E+05                                 9.711966                            6.939105      -0.073929       1.982321                    0.999132      27.128142      76.556222       0.624905       0.419977      -1.066788      -0.020623       0.028834       0.012905       0.037726       0.008237       0.040900       0.008335       0.029919       0.055460      -0.029487      -0.025730       0.055217             11.813190      11.177815      -3.047060      -4.286556      16.424357       0.903146       7.837397           0.000001
           83              C       0.329966       1.260700       3.908680      -0.143689      39.235363 0.52251488E+03  0.12839994E+05                                10.026797                            7.625481       0.039091       1.974205                    0.999498      30.604524      89.444937       0.597273       0.417318      -1.065467      -0.011401      -0.008453       0.021548       0.025802       0.006074       0.026725       0.009281       0.052455       0.049573      -0.036170      -0.009277       0.045447             11.511681      10.527286      -1.020948      -4.030027      15.765719      -0.459580       8.242037           0.000003
           84              C      12.339459       2.431238       4.237002       0.090140      31.702367 0.39739745E+03  0.91318987E+04                                 8.753879                            6.665632       0.176026       2.057541                    0.999640      27.118671      76.983023       0.635743       0.419265      -1.062787      -0.039594      -0.038261       0.048429       0.073328       0.033435       0.044897       0.001629       0.026614       0.075300      -0.057356      -0.007634       0.064990             10.002291       9.281458      -0.700278      -3.892334      12.927614      -0.179885       7.797802           0.000001
           85              C      10.788619       1.276245       5.464082       0.084201      32.146547 0.39744958E+03  0.91306792E+04                                 8.830672                            6.655964       0.201799       2.065645                    0.999639      27.127746      76.923800       0.637843       0.417995      -1.063910       0.037311       0.031114      -0.047111       0.067673       0.017730       0.020823      -0.003416       0.058585       0.091408      -0.050518       0.005262       0.045257             10.215713      10.682545      -1.311586      -3.699207      12.721592       0.893676       7.243000           0.000001
           86              C      11.404133       0.068398       5.199957      -0.129794      39.450214 0.50741539E+03  0.12377658E+05                                10.082389                            7.524253       0.024596       1.977900                    0.999246      30.132129      87.736367       0.600118       0.418403      -1.064794       0.016258       0.014089      -0.017910       0.027993       0.010959       0.032144      -0.006702       0.021904       0.070980      -0.035729      -0.010076       0.045804             11.716135      11.871975      -1.759287      -4.522882      15.006862       0.407684       8.269570           0.000002
           87              C      10.814001      11.396040      16.656370       0.566179      24.049159 0.26018183E+03  0.54594051E+04                                 7.762356                            5.760819      -0.141707       2.006043                    0.999185      23.008094      65.549404       0.610260       0.478325      -1.013021      -0.036786      -0.004029      -0.035694       0.051415      -0.012684      -0.083025       0.008214       0.059969       0.099487      -0.061514      -0.046750       0.108264              9.177307       9.926450       0.628522       4.727235       8.768729       0.230936       8.836744           0.000002
           88              C      11.886391      11.629214      17.685356       0.031012      35.998397 0.43604977E+03  0.10218129E+05                                 9.600995                            7.030664      -0.116288       1.972655                    0.999090      27.126639      76.845125       0.614869       0.425097      -1.062980       0.026332       0.006343       0.030844       0.041048       0.006568      -0.036725      -0.010681       0.031506       0.047799      -0.027653      -0.023200       0.050853             11.557135      12.238150       0.134847       7.278379      10.013874       0.979236      12.419380           0.000001
           89              C      12.140211      12.897686      18.180590      -0.142921      36.346518 0.49209450E+03  0.11882750E+05                                 9.391297                            7.309701       0.153479       2.009023                    0.999615      30.113687      86.534738       0.622954       0.407176      -1.074723      -0.001772      -0.029999      -0.006321       0.030709      -0.011674      -0.024621      -0.019751       0.023286      -0.007086      -0.038902       0.007732       0.031169             10.561780       9.548864       0.356226       5.597665      10.401531       1.144646      11.734945           0.000001
           90              C       0.370577      13.045364       0.849235       0.100528      29.895672 0.37826931E+03  0.85602125E+04                                 8.314663                            6.437761       0.264658       2.086135                    0.999751      26.582162      74.157542       0.658753       0.410866      -1.071372       0.019216      -0.065004       0.009227       0.068410       0.013243      -0.045186       0.004223      -0.000277      -0.015111      -0.049491       0.004326       0.045166              9.351698       8.122433      -0.296218       4.489082       9.873078       1.181345      10.059582          -0.000000
           91              C       0.876948      10.803775       0.836395       0.093186      29.567227 0.38055921E+03  0.86278004E+04                                 8.255873                            6.453978       0.266651       2.085703                    0.999720      26.725402      74.703507       0.658210       0.410454      -1.071297      -0.007524       0.063098       0.004394       0.063697      -0.005079      -0.048361      -0.021625       0.016196      -0.021975      -0.055064       0.001765       0.053299              9.260342       8.871408      -0.971222       4.684952       9.284139       0.167886       9.625478           0.000001
           92              C      12.631352      10.553500      18.186093      -0.135762      36.246624 0.49060105E+03  0.11809636E+05                                 9.330703                            7.266533       0.185715       2.019784                    0.999581      29.842935      84.961495       0.630436       0.403606      -1.079650      -0.012790       0.024594      -0.001690       0.027772       0.012324      -0.029809       0.008807      -0.003477       0.007411      -0.036333       0.006525       0.029808             10.503370      10.251299      -0.872901       5.752484      10.055713       0.325204      11.203099           0.000000
           93              C       5.726179       1.220283      13.288779       0.562159      24.342608 0.26286939E+03  0.55123941E+04                                 7.719335                            5.733838      -0.122616       2.005474                    0.999281      22.981054      64.774430       0.622764       0.469010      -1.021263      -0.032776       0.037226      -0.004152       0.049772       0.009604      -0.052293      -0.002892       0.030444       0.252934      -0.061939      -0.043333       0.105272              9.062009       9.027512      -1.663972       2.554897      12.499647      -0.955353       5.658868           0.000002
           94              C       6.486370      15.478156      13.587754       0.024318      36.964263 0.42994497E+03  0.10034134E+05                                 9.711963                            6.939102      -0.073929       1.982321                    0.999132      27.128141      76.556214       0.624905       0.419976      -1.066788       0.020623      -0.028834       0.012905       0.037726       0.008237      -0.040900      -0.008335       0.029919       0.055460      -0.029487      -0.025730       0.055217             11.813186      11.177814      -3.047055       4.286557      16.424348      -0.903143       7.837397           0.000000
           95              C       6.015534      14.284301      13.079680      -0.143689      39.235354 0.52251473E+03  0.12839989E+05                                10.026796                            7.625479       0.039092       1.974205                    0.999498      30.604520      89.444918       0.597273       0.417318      -1.065467       0.011401       0.008453       0.021548       0.025802       0.006074      -0.026725      -0.009281       0.052455       0.049573      -0.036170      -0.009277       0.045447             11.511678      10.527282      -1.020939       4.030026      15.765717       0.459586       8.242035           0.000003
           96              C       6.697041      13.113762      13.408002       0.090140      31.702366 0.39739764E+03  0.91319038E+04                                 8.753879                            6.665633       0.176027       2.057541                    0.999640      27.118670      76.983015       0.635743       0.419265      -1.062787       0.039594       0.038261       0.048429       0.073328       0.033435      -0.044897      -0.001629       0.026614       0.075300      -0.057356      -0.007634       0.064990             10.002290       9.281454      -0.700276       3.892331      12.927616       0.179886       7.797800           0.000001
           97              C       8.247881      14.268756      14.635082       0.084201      32.146553 0.39744959E+03  0.91306794E+04                                 8.830673                            6.655964       0.201800       2.065645                    0.999639      27.127745      76.923793       0.637843       0.417995      -1.063910      -0.037311      -0.031114      -0.047111       0.067673       0.017730      -0.020823       0.003416       0.058585       0.091408      -0.050518       0.005261       0.045257             10.215714      10.682546      -1.311595       3.699207      12.721597      -0.893682       7.242999           0.000001
           98              C       7.632367      15.476602      14.370957      -0.129794      39.450209 0.50741502E+03  0.12377647E+05                                10.082388                            7.524250       0.024597       1.977900                    0.999246      30.132127      87.736356       0.600118       0.418403      -1.064794      -0.016258      -0.014089      -0.017910       0.027993       0.010959      -0.032144       0.006702       0.021904       0.070979      -0.035729      -0.010076       0.045804             11.716135      11.871976      -1.759290       4.522884      15.006859      -0.407685       8.269570           0.000002
           99              C       8.222499       4.148961       7.485370       0.566179      24.049159 0.26018181E+03  0.54594046E+04                                 7.762356                            5.760819      -0.141707       2.006043                    0.999185      23.008093      65.549401       0.610260       0.478325      -1.013021       0.036786       0.004029      -0.035694       0.051415      -0.012684       0.083025      -0.008214       0.059970       0.099487      -0.061514      -0.046750       0.108265              9.177308       9.926448       0.628527      -4.727234       8.768732      -0.230941       8.836743           0.000002
          100              C       7.150109       3.915786       8.514356       0.031012      35.998392 0.43604958E+03  0.10218124E+05                                 9.600994                            7.030662      -0.116288       1.972655                    0.999090      27.126639      76.845124       0.614869       0.425097      -1.062980      -0.026332      -0.006343       0.030844       0.041048       0.006568       0.036725       0.010681       0.031506       0.047799      -0.027653      -0.023200       0.050853             11.557134      12.238150       0.134849      -7.278379      10.013872      -0.979238      12.419380           0.000001
          101              C       6.896289       2.647314       9.009590      -0.142921      36.346517 0.49209449E+03  0.11882749E+05                                 9.391297                            7.309701       0.153479       2.009023                    0.999615      30.113686      86.534736       0.622954       0.407176      -1.074723       0.001772       0.029999      -0.006321       0.030709      -0.011674       0.024621       0.019751       0.023287      -0.007086      -0.038902       0.007732       0.031169             10.561780       9.548863       0.356225      -5.597663      10.401533      -1.144645      11.734943           0.000001
          102              C       5.974923       2.499636      10.020235       0.100528      29.895671 0.37826934E+03  0.85602131E+04                                 8.314662                            6.437761       0.264658       2.086135                    0.999751      26.582163      74.157545       0.658753       0.410866      -1.071372      -0.019216       0.065004       0.009227       0.068410       0.013243       0.045186      -0.004223      -0.000277      -0.015111      -0.049491       0.004326       0.045166              9.351697       8.122432      -0.296218      -4.489081       9.873078      -1.181345      10.059581          -0.000000
          103              C       5.468552       4.741225      10.007395       0.093186      29.567230 0.38055918E+03  0.86277999E+04                                 8.255874                            6.453978       0.266650       2.085703                    0.999720      26.725403      74.703513       0.658210       0.410454      -1.071297       0.007524      -0.063098       0.004394       0.063697      -0.005079       0.048361       0.021625       0.016196      -0.021975      -0.055064       0.001765       0.053299              9.260343       8.871411      -0.971225      -4.684954       9.284138      -0.167883       9.625481           0.000001
          104              C       6.405148       4.991499       9.015093      -0.135762      36.246633 0.49060104E+03  0.11809635E+05                                 9.330705                            7.266533       0.185715       2.019784                    0.999581      29.842936      84.961499       0.630436       0.403606      -1.079650       0.012790      -0.024594      -0.001690       0.027772       0.012324       0.029809      -0.008807      -0.003477       0.007411      -0.036333       0.006525       0.029808             10.503374      10.251306      -0.872905      -5.752490      10.055711      -0.325199      11.203105           0.000000
          105              N      11.241688       5.322608      14.172863      -0.246159      36.968186 0.52856502E+03  0.12834999E+05                                 9.273307                            7.455545      -0.044310       1.992893                    0.998858      28.688645      79.419901       0.639613       0.394359      -1.096737       0.076638       0.134602      -0.028042       0.157409      -0.052474       0.006510       0.002720       0.056136       0.081969      -0.073491       0.026729       0.046762             10.374217      10.367272      -0.307920      -4.291001      11.868298      -0.065300       8.887080           0.000002
          106              N       1.064775      11.301215      10.537479      -0.230954      34.750592 0.53601131E+03  0.13073359E+05                                 8.987209                            7.604037      -0.141034       1.978322                    0.997751      28.276503      78.686384       0.620793       0.404525      -1.088785      -0.100569       0.020723      -0.116793       0.155513       0.009200      -0.062474       0.010256      -0.033702      -0.067430      -0.078859       0.029862       0.048997              9.683496       8.327411       1.325746       3.488035      11.404371      -0.363659       9.318706           0.000000
          107              N       7.794812      10.222392       5.001863      -0.246159      36.968178 0.52856500E+03  0.12834998E+05                                 9.273305                            7.455545      -0.044310       1.992893                    0.998858      28.688645      79.419900       0.639613       0.394359      -1.096737      -0.076638      -0.134602      -0.028042       0.157409      -0.052474      -0.006510      -0.002720       0.056136       0.081969      -0.073491       0.026729       0.046762             10.374214      10.367268      -0.307921       4.290999      11.868297       0.065300       8.887077           0.000001
          108              N       5.280725       4.243785       1.366479      -0.230954      34.750588 0.53601123E+03  0.13073357E+05                                 8.987208                            7.604036      -0.141034       1.978322                    0.997751      28.276501      78.686373       0.620794       0.404525      -1.088785       0.100569      -0.020723      -0.116793       0.155513       0.009199       0.062474      -0.010256      -0.033702      -0.067430      -0.078859       0.029862       0.048997              9.683495       8.327410       1.325745      -3.488034      11.404370       0.363659       9.318704           0.000001
          109              N       1.449312      13.095108      13.340137      -0.246159      36.968177 0.52856498E+03  0.12834997E+05                                 9.273306                            7.455545      -0.044310       1.992893                    0.998858      28.688644      79.419899       0.639613       0.394359      -1.096737      -0.076638       0.134602       0.028042       0.157409       0.052474       0.006510      -0.002720       0.056136       0.081969      -0.073491       0.026729       0.046762             10.374214      10.367268       0.307921      -4.290999      11.868297       0.065299       8.887077           0.000001
          110              N      11.626225       3.528715      16.975521      -0.230954      34.750584 0.53601123E+03  0.13073357E+05                                 8.987208                            7.604036      -0.141034       1.978322                    0.997751      28.276501      78.686375       0.620793       0.404525      -1.088785       0.100569       0.020723       0.116793       0.155513      -0.009199      -0.062474      -0.010256      -0.033702      -0.067430      -0.078859       0.029862       0.048997              9.683494       8.327410      -1.325745       3.488035      11.404368       0.363660       9.318705           0.000001
          111              N       4.896188       2.449892       4.169137      -0.246159      36.968175 0.52856470E+03  0.12834989E+05                                 9.273305                            7.455543      -0.044310       1.992893                    0.998858      28.688646      79.419905       0.639613       0.394359      -1.096737       0.076638      -0.134602       0.028042       0.157409       0.052474      -0.006510       0.002720       0.056136       0.081969      -0.073491       0.026729       0.046762             10.374214      10.367271       0.307923       4.291002      11.868293      -0.065297       8.887078           0.000002
          112              N       7.410275      12.016285       7.804521      -0.230954      34.750588 0.53601124E+03  0.13073357E+05                                 8.987208                            7.604036      -0.141035       1.978322                    0.997751      28.276501      78.686377       0.620793       0.404525      -1.088785      -0.100569      -0.020723       0.116793       0.155513      -0.009200       0.062474       0.010256      -0.033702      -0.067430      -0.078859       0.029862       0.048997              9.683495       8.327411      -1.325746      -3.488035      11.404370      -0.363659       9.318705           0.000001
          113              N       1.449312      10.222392       4.169137      -0.246159      36.968181 0.52856504E+03  0.12834999E+05                                 9.273306                            7.455546      -0.044310       1.992893                    0.998858      28.688646      79.419906       0.639613       0.394359      -1.096737      -0.076638      -0.134602       0.028042       0.157409      -0.052474       0.006510       0.002720       0.056136       0.081969      -0.073491       0.026729       0.046762             10.374215      10.367269      -0.307921      -4.290999      11.868298      -0.065300       8.887078           0.000001
          114              N      11.626225       4.243785       7.804521      -0.230954      34.750590 0.53601128E+03  0.13073358E+05                                 8.987209                            7.604036      -0.141034       1.978322                    0.997751      28.276502      78.686379       0.620793       0.404525      -1.088785       0.100569      -0.020723       0.116793       0.155513       0.009200      -0.062474       0.010256      -0.033702      -0.067430      -0.078859       0.029862       0.048997              9.683496       8.327411       1.325745       3.488035      11.404370      -0.363659       9.318705           0.000001
          115              N       4.896188       5.322608      13.340137      -0.246159      36.968188 0.52856506E+03  0.12835000E+05                                 9.273307                            7.455546      -0.044310       1.992893                    0.998858      28.688646      79.419905       0.639613       0.394359      -1.096737       0.076638       0.134602       0.028042       0.157409      -0.052474      -0.006510      -0.002720       0.056136       0.081969      -0.073491       0.026729       0.046762             10.374217      10.367272      -0.307920       4.291002      11.868298       0.065300       8.887080           0.000002
          116              N       7.410275      11.301215      16.975521      -0.230954      34.750592 0.53601130E+03  0.13073359E+05                                 8.987209                            7.604037      -0.141034       1.978322                    0.997751      28.276503      78.686381       0.620793       0.404525      -1.088785      -0.100569       0.020723       0.116793       0.155513       0.009200       0.062474      -0.010256      -0.033702      -0.067430      -0.078859       0.029862       0.048997              9.683496       8.327411       1.325746      -3.488035      11.404371       0.363660       9.318705           0.000001
          117              N      11.241688       2.449892       5.001863      -0.246159      36.968178 0.52856475E+03  0.12834991E+05                                 9.273306                            7.455544      -0.044310       1.992893                    0.998858      28.688647      79.419912       0.639613       0.394359      -1.096737       0.076638      -0.134602      -0.028042       0.157409       0.052474       0.006510      -0.002720       0.056136       0.081969      -0.073491       0.026729       0.046762             10.374215      10.367273       0.307923      -4.291003      11.868294       0.065297       8.887079           0.000002
          118              N       1.064775      12.016285       1.366479      -0.230954      34.750586 0.53601120E+03  0.13073356E+05                                 8.987208                            7.604036      -0.141034       1.978322                    0.997751      28.276500      78.686372       0.620793       0.404525      -1.088785      -0.100569      -0.020723      -0.116793       0.155513      -0.009200      -0.062474      -0.010256      -0.033702      -0.067430      -0.078859       0.029862       0.048997              9.683495       8.327410      -1.325746       3.488034      11.404370       0.363659       9.318704           0.000001
          119              N       7.794812      13.095108      14.172863      -0.246159      36.968180 0.52856504E+03  0.12834999E+05                                 9.273306                            7.455545      -0.044310       1.992893                    0.998858      28.688646      79.419904       0.639613       0.394359      -1.096737      -0.076638       0.134602      -0.028042       0.157409       0.052474      -0.006510       0.002720       0.056136       0.081969      -0.073491       0.026729       0.046762             10.374214      10.367268       0.307921       4.290999      11.868297      -0.065299       8.887078           0.000002
          120              N       5.280725       3.528715      10.537479      -0.230954      34.750584 0.53601123E+03  0.13073357E+05                                 8.987208                            7.604036      -0.141034       1.978322                    0.997751      28.276501      78.686378       0.620793       0.404525      -1.088785       0.100569       0.020723      -0.116793       0.155513      -0.009200       0.062474       0.010256      -0.033702      -0.067430      -0.078859       0.029862       0.048997              9.683495       8.327410      -1.325745      -3.488035      11.404369      -0.363660       9.318705           0.000001
          121              O       0.069801      10.094923      13.562075      -0.579217      36.996842 0.56594265E+03  0.13776508E+05                                 8.836485                            7.382825       0.520690       2.200071                    0.997121      28.384881      75.006967       0.696683       0.361164      -1.137624       0.003281      -0.013059       0.001117       0.013511      -0.052304       0.026106       0.018990      -0.089608       0.060570      -0.088230       0.028222       0.060007              9.846010       7.271503      -1.600015      -1.578568      15.487994       1.299808       6.778533          -0.000000
          122              O       1.747551       8.885522      12.778871      -0.534610      35.415763 0.53483659E+03  0.12852088E+05                                 8.584772                            7.196533       0.344135       2.164542                    0.996160      27.454575      72.365696       0.701935       0.363126      -1.134715      -0.011955       0.010888       0.003244       0.016492       0.012623      -0.022501      -0.012224       0.080691       0.064456      -0.054113       0.002707       0.051405              9.520584      12.994666       0.850217      -2.972873       8.675907      -1.147158       6.891179           0.000001
          123              O      10.444693      13.101326       7.246924      -0.545851      33.710139 0.51899934E+03  0.12379678E+05                                 8.305841                            7.072434       0.493185       2.206514                    0.996890      27.676065      72.709684       0.710495       0.361412      -1.135918      -0.005077      -0.012425      -0.004869       0.014278      -0.045146      -0.030570      -0.045424      -0.031873      -0.058400      -0.081967       0.017846       0.064120              9.084626       8.470063      -1.826743       1.730812      11.622612      -2.448287       7.161204          -0.000000
          124              O      10.301285      10.921917       6.940613      -0.564567      41.162690 0.62461671E+03  0.15590012E+05                                 9.578789                            7.816163       0.212333       2.115539                    0.994374      28.208656      75.568192       0.669065       0.366779      -1.132838       0.006328       0.023995       0.005201       0.025355       0.034204      -0.018806       0.040252       0.021441       0.034386      -0.066255       0.025063       0.041192             10.954259      12.358803       2.190257       3.383473      10.916932       3.445197       9.587041           0.000001
          125              O       6.275700       5.450077       4.391075      -0.579217      36.996852 0.56594318E+03  0.13776523E+05                                 8.836487                            7.382829       0.520690       2.200072                    0.997121      28.384880      75.006962       0.696683       0.361164      -1.137624      -0.003281       0.013059       0.001117       0.013511      -0.052304      -0.026106      -0.018990      -0.089608       0.060570      -0.088230       0.028222       0.060007              9.846012       7.271506      -1.600016       1.578568      15.487993      -1.299807       6.778535          -0.000000
          126              O       4.597949       6.659478       3.607871      -0.534610      35.415762 0.53483659E+03  0.12852088E+05                                 8.584772                            7.196533       0.344134       2.164542                    0.996160      27.454576      72.365701       0.701935       0.363126      -1.134715       0.011955      -0.010888       0.003244       0.016492       0.012623       0.022501       0.012224       0.080691       0.064456      -0.054113       0.002707       0.051405              9.520584      12.994667       0.850223       2.972872       8.675907       1.147161       6.891179           0.000001
          127              O       8.591807       2.443674      16.417924      -0.545850      33.710147 0.51899949E+03  0.12379682E+05                                 8.305842                            7.072436       0.493184       2.206514                    0.996890      27.676068      72.709696       0.710495       0.361412      -1.135918       0.005077       0.012425      -0.004869       0.014278      -0.045146       0.030570       0.045424      -0.031873      -0.058401      -0.081967       0.017846       0.064120              9.084628       8.470064      -1.826743      -1.730813      11.622613       2.448288       7.161205          -0.000000
          128              O       8.735215       4.623083      16.111613      -0.564567      41.162690 0.62461671E+03  0.15590012E+05                                 9.578789                            7.816163       0.212333       2.115539                    0.994374      28.208656      75.568193       0.669065       0.366779      -1.132837      -0.006328      -0.023995       0.005201       0.025355       0.034204       0.018806      -0.040252       0.021441       0.034386      -0.066255       0.025063       0.041192             10.954259      12.358803       2.190257      -3.383473      10.916932      -3.445197       9.587042           0.000001
          129              O      12.621200       2.322423      13.950925      -0.579217      36.996840 0.56594277E+03  0.13776511E+05                                 8.836485                            7.382826       0.520690       2.200072                    0.997121      28.384880      75.006961       0.696683       0.361164      -1.137624      -0.003281      -0.013059      -0.001117       0.013511       0.052304       0.026106      -0.018990      -0.089608       0.060570      -0.088230       0.028222       0.060007              9.846009       7.271506       1.600019      -1.578569      15.487986      -1.299808       6.778534          -0.000000
          130              O      10.943449       1.113022      14.734129      -0.534610      35.415761 0.53483664E+03  0.12852089E+05                                 8.584771                            7.196533       0.344135       2.164542                    0.996160      27.454576      72.365700       0.701935       0.363126      -1.134715       0.011955       0.010888      -0.003244       0.016492      -0.012623      -0.022501       0.012224       0.080691       0.064456      -0.054113       0.002707       0.051405              9.520583      12.994664      -0.850217      -2.972871       8.675907       1.147158       6.891178           0.000001
          131              O       2.246307       5.328826       1.924076      -0.545850      33.710132 0.51899900E+03  0.12379668E+05                                 8.305839                            7.072432       0.493185       2.206514                    0.996890      27.676066      72.709689       0.710495       0.361412      -1.135918       0.005077      -0.012425       0.004869       0.014278       0.045146      -0.030570       0.045424      -0.031873      -0.058400      -0.081967       0.017846       0.064120              9.084625       8.470062       1.826745       1.730813      11.622611       2.448288       7.161204          -0.000000
          132              O       2.389715       3.149417       2.230387      -0.564567      41.162698 0.62461708E+03  0.15590023E+05                                 9.578790                            7.816165       0.212334       2.115539                    0.994375      28.208655      75.568187       0.669065       0.366779      -1.132838      -0.006328       0.023995      -0.005201       0.025355      -0.034204      -0.018806      -0.040252       0.021441       0.034386      -0.066255       0.025063       0.041192             10.954260      12.358803      -2.190256       3.383470      10.916935      -3.445196       9.587041           0.000001
          133              O       6.415301      13.222577       4.779925      -0.579217      36.996841 0.56594269E+03  0.13776509E+05                                 8.836485                            7.382825       0.520690       2.200071                    0.997121      28.384883      75.006971       0.696683       0.361164      -1.137624       0.003281       0.013059      -0.001117       0.013511       0.052304      -0.026106       0.018990      -0.089608       0.060570      -0.088230       0.028222       0.060007              9.846009       7.271504       1.600017       1.578568      15.487991       1.299809       6.778533          -0.000000
          134              O       8.093051      14.431978       5.563129      -0.534610      35.415760 0.53483664E+03  0.12852089E+05                                 8.584771                            7.196533       0.344135       2.164542                    0.996160      27.454576      72.365700       0.701935       0.363126      -1.134715      -0.011955      -0.010888      -0.003244       0.016492      -0.012623       0.022501      -0.012224       0.080691       0.064456      -0.054113       0.002707       0.051405              9.520583      12.994663      -0.850215       2.972871       8.675907      -1.147157       6.891178           0.000001
          135              O       4.099193      10.216174      11.095076      -0.545850      33.710144 0.51899943E+03  0.12379681E+05                                 8.305842                            7.072435       0.493185       2.206514                    0.996890      27.676067      72.709692       0.710495       0.361412      -1.135918      -0.005077       0.012425       0.004869       0.014278       0.045146       0.030570      -0.045424      -0.031873      -0.058400      -0.081967       0.017846       0.064120              9.084627       8.470064       1.826743      -1.730812      11.622612      -2.448287       7.161205          -0.000000
          136              O       3.955785      12.395583      11.401387      -0.564567      41.162687 0.62461663E+03  0.15590009E+05                                 9.578788                            7.816162       0.212333       2.115539                    0.994374      28.208655      75.568187       0.669065       0.366779      -1.132838       0.006328      -0.023995      -0.005201       0.025355      -0.034204       0.018806       0.040252       0.021441       0.034386      -0.066255       0.025063       0.041192             10.954258      12.358802      -2.190257      -3.383472      10.916931       3.445197       9.587041           0.000001
          137              O      12.621200       5.450077       4.779925      -0.579217      36.996851 0.56594318E+03  0.13776523E+05                                 8.836487                            7.382829       0.520690       2.200072                    0.997121      28.384881      75.006963       0.696683       0.361164      -1.137624      -0.003281       0.013059      -0.001117       0.013511      -0.052304       0.026106       0.018990      -0.089608       0.060570      -0.088230       0.028222       0.060007              9.846011       7.271506      -1.600016      -1.578568      15.487993       1.299807       6.778535           0.000000
          138              O      10.943449       6.659478       5.563129      -0.534610      35.415762 0.53483659E+03  0.12852088E+05                                 8.584771                            7.196533       0.344135       2.164542                    0.996160      27.454577      72.365702       0.701935       0.363126      -1.134715       0.011955      -0.010888      -0.003244       0.016492       0.012623      -0.022501      -0.012224       0.080691       0.064456      -0.054113       0.002707       0.051405              9.520584      12.994666       0.850223      -2.972872       8.675907      -1.147161       6.891178           0.000001
          139              O       2.246307       2.443674      11.095076      -0.545850      33.710138 0.51899933E+03  0.12379677E+05                                 8.305840                            7.072434       0.493185       2.206514                    0.996890      27.676066      72.709685       0.710495       0.361412      -1.135918       0.005077       0.012425       0.004869       0.014278      -0.045146      -0.030570      -0.045424      -0.031873      -0.058400      -0.081967       0.017846       0.064120              9.084626       8.470062      -1.826743       1.730812      11.622611      -2.448287       7.161204          -0.000000
          140              O       2.389715       4.623083      11.401387      -0.564567      41.162688 0.62461670E+03  0.15590012E+05                                 9.578788                            7.816162       0.212334       2.115539                    0.994374      28.208656      75.568191       0.669065       0.366779      -1.132838      -0.006328      -0.023995      -0.005201       0.025355       0.034204      -0.018806       0.040252       0.021441       0.034386      -0.066255       0.025063       0.041192             10.954258      12.358803       2.190257       3.383472      10.916931       3.445196       9.587041           0.000001
          141              O       6.415301      10.094923      13.950925      -0.579217      36.996838 0.56594258E+03  0.13776505E+05                                 8.836484                            7.382825       0.520690       2.200071                    0.997121      28.384881      75.006963       0.696683       0.361164      -1.137624       0.003281      -0.013059      -0.001117       0.013511      -0.052304      -0.026106      -0.018990      -0.089608       0.060570      -0.088230       0.028222       0.060007              9.846009       7.271502      -1.600015       1.578567      15.487993      -1.299808       6.778532          -0.000000
          142              O       8.093051       8.885522      14.734129      -0.534610      35.415764 0.53483661E+03  0.12852088E+05                                 8.584771                            7.196533       0.344134       2.164542                    0.996160      27.454576      72.365698       0.701935       0.363126      -1.134715      -0.011955       0.010888      -0.003244       0.016492       0.012623       0.022501       0.012224       0.080691       0.064456      -0.054113       0.002707       0.051405              9.520584      12.994666       0.850217       2.972872       8.675907       1.147158       6.891178           0.000001
          143              O       4.099193      13.101326       1.924076      -0.545851      33.710155 0.51899965E+03  0.12379687E+05                                 8.305844                            7.072437       0.493184       2.206514                    0.996890      27.676070      72.709707       0.710495       0.361412      -1.135918      -0.005077      -0.012425       0.004869       0.014278      -0.045146       0.030570       0.045424      -0.031873      -0.058401      -0.081967       0.017846       0.064120              9.084630       8.470067      -1.826744      -1.730813      11.622616       2.448288       7.161207          -0.000000
          144              O       3.955785      10.921917       2.230387      -0.564567      41.162687 0.62461665E+03  0.15590010E+05                                 9.578788                            7.816162       0.212333       2.115539                    0.994374      28.208655      75.568188       0.669065       0.366779      -1.132838       0.006327       0.023995      -0.005201       0.025355       0.034204       0.018806      -0.040252       0.021441       0.034386      -0.066255       0.025063       0.041192             10.954258      12.358802       2.190257      -3.383472      10.916932      -3.445197       9.587041           0.000001
          145              O       0.069801      13.222577       4.391075      -0.579217      36.996837 0.56594259E+03  0.13776506E+05                                 8.836484                            7.382825       0.520690       2.200071                    0.997121      28.384880      75.006963       0.696683       0.361164      -1.137624       0.003281       0.013059       0.001117       0.013511       0.052304       0.026106      -0.018990      -0.089608       0.060570      -0.088230       0.028222       0.060007              9.846009       7.271503       1.600017      -1.578568      15.487990      -1.299809       6.778533          -0.000000
          146              O       1.747551      14.431978       3.607871      -0.534610      35.415768 0.53483679E+03  0.12852094E+05                                 8.584773                            7.196535       0.344134       2.164542                    0.996160      27.454578      72.365711       0.701935       0.363126      -1.134715      -0.011955      -0.010888       0.003244       0.016492      -0.012623      -0.022501       0.012224       0.080691       0.064456      -0.054113       0.002707       0.051405              9.520585      12.994666      -0.850215      -2.972871       8.675909       1.147158       6.891179           0.000001
          147              O      10.444693      10.216174      16.417924      -0.545850      33.710127 0.51899911E+03  0.12379671E+05                                 8.305838                            7.072432       0.493185       2.206515                    0.996890      27.676062      72.709669       0.710496       0.361412      -1.135918      -0.005077       0.012425      -0.004869       0.014278       0.045146      -0.030570       0.045424      -0.031873      -0.058400      -0.081967       0.017846       0.064120              9.084623       8.470060       1.826742       1.730811      11.622608       2.448286       7.161202          -0.000000
          148              O      10.301285      12.395583      16.111613      -0.564567      41.162690 0.62461670E+03  0.15590012E+05                                 9.578789                            7.816163       0.212333       2.115539                    0.994374      28.208656      75.568192       0.669065       0.366779      -1.132837       0.006328      -0.023995       0.005201       0.025355      -0.034204      -0.018806      -0.040252       0.021441       0.034386      -0.066255       0.025063       0.041192             10.954259      12.358803      -2.190257       3.383473      10.916932      -3.445197       9.587041           0.000001
          149              O       6.275700       2.322423      13.562075      -0.579217      36.996843 0.56594284E+03  0.13776513E+05                                 8.836485                            7.382826       0.520690       2.200071                    0.997121      28.384882      75.006967       0.696683       0.361164      -1.137624      -0.003281      -0.013059       0.001117       0.013511       0.052304      -0.026106       0.018990      -0.089608       0.060570      -0.088230       0.028222       0.060007              9.846009       7.271506       1.600019       1.578569      15.487987       1.299809       6.778534           0.000000
          150              O       4.597949       1.113022      12.778871      -0.534610      35.415764 0.53483670E+03  0.12852091E+05                                 8.584772                            7.196534       0.344134       2.164542                    0.996160      27.454577      72.365705       0.701935       0.363126      -1.134715       0.011955       0.010888       0.003244       0.016492      -0.012623       0.022501      -0.012224       0.080691       0.064456      -0.054113       0.002707       0.051405              9.520584      12.994665      -0.850217       2.972871       8.675908      -1.147158       6.891178           0.000001
          151              O       8.591807       5.328826       7.246924      -0.545850      33.710122 0.51899881E+03  0.12379662E+05                                 8.305837                            7.072430       0.493185       2.206514                    0.996890      27.676064      72.709677       0.710496       0.361412      -1.135918       0.005077      -0.012425      -0.004869       0.014278       0.045146       0.030570      -0.045424      -0.031873      -0.058400      -0.081967       0.017846       0.064120              9.084623       8.470060       1.826744      -1.730812      11.622607      -2.448288       7.161202          -0.000000
          152              O       8.735215       3.149417       6.940613      -0.564567      41.162695 0.62461703E+03  0.15590021E+05                                 9.578789                            7.816164       0.212334       2.115539                    0.994374      28.208654      75.568182       0.669065       0.366779      -1.132838      -0.006327       0.023995       0.005201       0.025355      -0.034204       0.018806       0.040252       0.021441       0.034386      -0.066255       0.025063       0.041192             10.954259      12.358803      -2.190256      -3.383470      10.916934       3.445196       9.587040           0.000001
          153              H       1.253109       6.501541      12.410931       0.118053       1.687193 0.13464652E+02  0.15075138E+03                                 2.304071                            2.101317      -1.711764       2.013778                    0.993521       4.642021      13.935768       0.444857       1.229756      -0.715115       0.043814       0.002451      -0.028651       0.052408      -0.000436      -0.017242      -0.003788       0.011829      -0.004507      -0.016107      -0.004352       0.020459              2.428083       2.915310      -0.115948      -0.737250       2.059882       0.175067       2.309056           0.000001
          154              H       0.021829       4.336433      13.020069       0.096394       1.869674 0.15009585E+02  0.17253776E+03                                 2.479863                            2.228820      -1.638451       2.052459                    0.990464       4.675805      14.186683       0.429317       1.241116      -0.714039       0.027224      -0.059629      -0.017992       0.067974      -0.006715      -0.008675       0.010636      -0.010137      -0.023203      -0.015136      -0.003931       0.019066              2.636782       2.082968      -0.473890      -0.360797       3.591583       0.443171       2.235797           0.000001
          155              H       9.846059       6.464855      15.275584       0.093646       1.975549 0.15262487E+02  0.17557885E+03                                 2.552277                            2.232392      -1.564165       2.089412                    0.990920       4.556587      13.676863       0.434823       1.224467      -0.718904      -0.055750       0.002134       0.037037       0.066966      -0.000377      -0.017539       0.010454      -0.000850      -0.008481      -0.021183       0.001281       0.019902              2.780379       3.704230       0.179885      -0.839172       2.183978      -0.272095       2.452929           0.000001
          156              H      10.991929       8.685147      14.779984       0.130853       1.661937 0.13054200E+02  0.14534666E+03                                 2.302129                            2.085740      -1.779011       1.996555                    0.991533       4.589499      13.838403       0.440200       1.249687      -0.710691      -0.020413       0.044424       0.020414       0.052981      -0.005539      -0.012654       0.004607      -0.002306      -0.022804      -0.016157       0.000273       0.015883              2.430341       2.143792      -0.463774      -0.307587       3.106772       0.577358       2.040459          -0.000000
          157              H      11.589040       9.519292       8.579654       0.119160       1.885433 0.15994438E+02  0.18335478E+03                                 2.352407                            2.204856      -1.267463       2.221933                    0.996819       4.098773      11.685546       0.468771       1.139784      -0.743125      -0.027674      -0.041873      -0.022158       0.054865       0.012861       0.010513       0.004955      -0.026566      -0.036427      -0.020993      -0.005533       0.026526              2.406436       2.187875       0.439279       0.393888       2.739555       0.440205       2.291880           0.000001
          158              H       0.575156       9.239948      10.458608       0.084003       1.868615 0.15323097E+02  0.17473899E+03                                 2.382205                            2.184121      -1.166857       2.258916                    0.996077       4.291234      12.422162       0.460071       1.167449      -0.734653       0.012120      -0.058962       0.024961       0.065165       0.002153       0.010321      -0.005532      -0.026430      -0.028000      -0.020066       0.001102       0.018964              2.487115       1.864577      -0.285224       0.243509       3.204513      -0.728586       2.392254           0.000000
          159              H       1.526727      13.361860      10.404866       0.077918       2.167895 0.18147546E+02  0.21466308E+03                                 2.568305                            2.329508      -1.425124       2.129373                    0.994365       4.467155      12.927678       0.461769       1.121351      -0.746325       0.038954       0.048974       0.016014       0.064594       0.011716       0.009693      -0.008017      -0.022842      -0.036092      -0.023418       0.000611       0.022807              2.709718       2.685501       0.751087       0.610425       2.894863       0.668720       2.548790           0.000000
          160              H      12.460658      13.814686       8.606800       0.124356       1.760336 0.14785206E+02  0.16569941E+03                                 2.215484                            2.095179      -1.280470       2.219236                    0.997066       3.982770      11.118285       0.490870       1.113387      -0.749722      -0.009791       0.050555      -0.022036       0.056011       0.002951       0.007160      -0.008016      -0.037248      -0.025419      -0.020323      -0.004507       0.024830              2.244639       1.817375      -0.145817       0.198844       2.870229      -0.434293       2.046312           0.000001
          161              H       5.092391       9.043459       3.239931       0.118053       1.687193 0.13464650E+02  0.15075137E+03                                 2.304071                            2.101317      -1.711764       2.013778                    0.993521       4.642021      13.935770       0.444857       1.229757      -0.715115      -0.043814      -0.002451      -0.028651       0.052408      -0.000436       0.017242       0.003788       0.011829      -0.004507      -0.016107      -0.004352       0.020459              2.428083       2.915311      -0.115949       0.737250       2.059883      -0.175068       2.309057           0.000001
          162              H       6.323671      11.208567       3.849069       0.096394       1.869674 0.15009583E+02  0.17253774E+03                                 2.479863                            2.228820      -1.638451       2.052458                    0.990464       4.675805      14.186685       0.429317       1.241117      -0.714039      -0.027224       0.059629      -0.017992       0.067974      -0.006715       0.008675      -0.010636      -0.010137      -0.023203      -0.015136      -0.003931       0.019066              2.636783       2.082968      -0.473890       0.360797       3.591583      -0.443172       2.235797           0.000001
          163              H       9.190441       9.080145       6.104584       0.093646       1.975549 0.15262487E+02  0.17557884E+03                                 2.552277                            2.232392      -1.564166       2.089412                    0.990920       4.556587      13.676864       0.434823       1.224467      -0.718904       0.055750      -0.002134       0.037037       0.066966      -0.000377       0.017539      -0.010454      -0.000850      -0.008481      -0.021183       0.001281       0.019902              2.780379       3.704230       0.179885       0.839172       2.183978       0.272095       2.452929           0.000001
          164              H       8.044571       6.859853       5.608984       0.130853       1.661936 0.13054197E+02  0.14534663E+03                                 2.302130                            2.085740      -1.779011       1.996555                    0.991533       4.589499      13.838406       0.440200       1.249687      -0.710691       0.020413      -0.044424       0.020414       0.052981      -0.005539       0.012654      -0.004607      -0.002306      -0.022804      -0.016157       0.000273       0.015883              2.430342       2.143792      -0.463775       0.307587       3.106773      -0.577358       2.040459          -0.000000
          165              H       7.447460       6.025708      17.750654       0.119160       1.885433 0.15994438E+02  0.18335478E+03                                 2.352407                            2.204856      -1.267463       2.221933                    0.996819       4.098773      11.685546       0.468771       1.139784      -0.743125       0.027674       0.041873      -0.022158       0.054865       0.012861      -0.010513      -0.004955      -0.026566      -0.036427      -0.020993      -0.005533       0.026526              2.406436       2.187875       0.439279      -0.393888       2.739555      -0.440205       2.291880           0.000001
          166              H       5.770344       6.305052       1.287608       0.084003       1.868615 0.15323097E+02  0.17473899E+03                                 2.382205                            2.184121      -1.166857       2.258916                    0.996077       4.291234      12.422161       0.460071       1.167449      -0.734653      -0.012120       0.058962       0.024961       0.065165       0.002153      -0.010321       0.005532      -0.026430      -0.028000      -0.020066       0.001102       0.018964              2.487114       1.864577      -0.285224      -0.243509       3.204513       0.728586       2.392253           0.000000
          167              H       4.818773       2.183140       1.233866       0.077918       2.167895 0.18147550E+02  0.21466314E+03                                 2.568306                            2.329509      -1.425125       2.129373                    0.994365       4.467155      12.927681       0.461769       1.121352      -0.746325      -0.038954      -0.048974       0.016014       0.064594       0.011716      -0.009693       0.008017      -0.022842      -0.036092      -0.023418       0.000611       0.022807              2.709719       2.685502       0.751087      -0.610425       2.894864      -0.668720       2.548791           0.000001
          168              H       6.575842       1.730314      17.777800       0.124356       1.760337 0.14785220E+02  0.16569961E+03                                 2.215485                            2.095180      -1.280471       2.219236                    0.997066       3.982772      11.118292       0.490870       1.113387      -0.749722       0.009791      -0.050555      -0.022036       0.056011       0.002951      -0.007160       0.008016      -0.037248      -0.025419      -0.020323      -0.004507       0.024830              2.244640       1.817376      -0.145817      -0.198844       2.870231       0.434293       2.046313           0.000001
          169              H      11.437891      14.274041      15.102069       0.118053       1.687193 0.13464651E+02  0.15075138E+03                                 2.304071                            2.101317      -1.711764       2.013778                    0.993521       4.642021      13.935769       0.444857       1.229757      -0.715115      -0.043814       0.002451       0.028651       0.052408       0.000436      -0.017242       0.003788       0.011829      -0.004507      -0.016107      -0.004352       0.020459              2.428083       2.915311       0.115949      -0.737250       2.059883      -0.175068       2.309057           0.000001
          170              H      -0.021829      12.108933      14.492931       0.096394       1.869674 0.15009582E+02  0.17253772E+03                                 2.479863                            2.228820      -1.638451       2.052459                    0.990464       4.675805      14.186684       0.429317       1.241117      -0.714039      -0.027224      -0.059629       0.017992       0.067974       0.006715      -0.008675      -0.010636      -0.010137      -0.023203      -0.015136      -0.003931       0.019066              2.636782       2.082968       0.473890      -0.360797       3.591582      -0.443171       2.235797           0.000000
          171              H       2.844941      14.237355      12.237416       0.093646       1.975548 0.15262486E+02  0.17557884E+03                                 2.552278                            2.232393      -1.564165       2.089412                    0.990920       4.556587      13.676865       0.434823       1.224467      -0.718904       0.055750       0.002134      -0.037037       0.066965       0.000377      -0.017539      -0.010454      -0.000850      -0.008481      -0.021183       0.001281       0.019902              2.780379       3.704230      -0.179885      -0.839172       2.183978       0.272095       2.452929           0.000001
          172              H       1.699071       0.912647      12.733016       0.130853       1.661936 0.13054196E+02  0.14534661E+03                                 2.302130                            2.085740      -1.779011       1.996555                    0.991533       4.589499      13.838406       0.440200       1.249688      -0.710691       0.020413       0.044424      -0.020414       0.052981       0.005539      -0.012654      -0.004607      -0.002306      -0.022804      -0.016157       0.000273       0.015883              2.430341       2.143792       0.463774      -0.307587       3.106773      -0.577358       2.040459          -0.000000
          173              H       1.101960       1.746792       0.591346       0.119160       1.885433 0.15994441E+02  0.18335484E+03                                 2.352408                            2.204857      -1.267462       2.221933                    0.996819       4.098773      11.685550       0.468770       1.139785      -0.743124       0.027674      -0.041873       0.022158       0.054865      -0.012861       0.010513      -0.004955      -0.026566      -0.036427      -0.020993      -0.005533       0.026526              2.406438       2.187876      -0.439280       0.393888       2.739556      -0.440206       2.291881           0.000001
          174              H      12.115844       1.467448      17.054392       0.084003       1.868615 0.15323096E+02  0.17473896E+03                                 2.382205                            2.184121      -1.166857       2.258916                    0.996077       4.291234      12.422162       0.460071       1.167449      -0.734653      -0.012120      -0.058962      -0.024961       0.065165      -0.002153       0.010321       0.005532      -0.026430      -0.028000      -0.020066       0.001102       0.018964              2.487114       1.864577       0.285224       0.243509       3.204513       0.728586       2.392253           0.000000
          175              H      11.164273       5.589360      17.108134       0.077918       2.167895 0.18147548E+02  0.21466311E+03                                 2.568305                            2.329508      -1.425125       2.129373                    0.994365       4.467155      12.927678       0.461769       1.121351      -0.746325      -0.038954       0.048974      -0.016014       0.064594      -0.011716       0.009693       0.008017      -0.022842      -0.036092      -0.023418       0.000611       0.022807              2.709718       2.685501      -0.751087       0.610425       2.894863      -0.668720       2.548790           0.000000
          176              H       0.230342       6.042186       0.564200       0.124356       1.760337 0.14785226E+02  0.16569967E+03                                 2.215485                            2.095179      -1.280471       2.219236                    0.997066       3.982772      11.118289       0.490870       1.113386      -0.749722       0.009791       0.050555       0.022036       0.056011      -0.002951       0.007160       0.008016      -0.037248      -0.025419      -0.020323      -0.004507       0.024830              2.244639       1.817376       0.145816       0.198844       2.870230       0.434292       2.046313           0.000001
          177              H       7.598609       1.270959       5.931069       0.118053       1.687193 0.13464650E+02  0.15075136E+03                                 2.304071                            2.101317      -1.711764       2.013778                    0.993521       4.642021      13.935768       0.444857       1.229757      -0.715115       0.043814      -0.002451       0.028651       0.052408       0.000436       0.017242      -0.003788       0.011829      -0.004507      -0.016107      -0.004352       0.020459              2.428083       2.915310       0.115948       0.737250       2.059882       0.175067       2.309057           0.000001
          178              H       6.367329       3.436067       5.321931       0.096394       1.869674 0.15009584E+02  0.17253775E+03                                 2.479863                            2.228820      -1.638451       2.052459                    0.990464       4.675805      14.186684       0.429317       1.241117      -0.714039       0.027224       0.059629       0.017992       0.067974       0.006715       0.008675       0.010636      -0.010137      -0.023203      -0.015136      -0.003931       0.019066              2.636783       2.082968       0.473890       0.360797       3.591583       0.443172       2.235797           0.000001
          179              H       3.500559       1.307645       3.066416       0.093646       1.975548 0.15262483E+02  0.17557880E+03                                 2.552278                            2.232393      -1.564165       2.089412                    0.990920       4.556587      13.676866       0.434823       1.224467      -0.718904      -0.055750      -0.002134      -0.037037       0.066965       0.000377       0.017539       0.010454      -0.000850      -0.008481      -0.021183       0.001281       0.019902              2.780379       3.704230      -0.179884       0.839172       2.183977      -0.272094       2.452929           0.000001
          180              H       4.646429      14.632353       3.562016       0.130853       1.661937 0.13054201E+02  0.14534668E+03                                 2.302130                            2.085740      -1.779011       1.996555                    0.991533       4.589500      13.838410       0.440200       1.249687      -0.710691      -0.020413      -0.044424      -0.020414       0.052981       0.005539       0.012654       0.004607      -0.002306      -0.022804      -0.016157       0.000273       0.015883              2.430342       2.143792       0.463775       0.307588       3.106773       0.577358       2.040460          -0.000000
          181              H       5.243540      13.798208       9.762346       0.119160       1.885433 0.15994445E+02  0.18335488E+03                                 2.352408                            2.204856      -1.267463       2.221933                    0.996819       4.098774      11.685550       0.468770       1.139784      -0.743125      -0.027674       0.041873       0.022158       0.054865      -0.012861      -0.010513       0.004955      -0.026566      -0.036427      -0.020993      -0.005533       0.026526              2.406437       2.187875      -0.439280      -0.393888       2.739555       0.440206       2.291881           0.000001
          182              H       6.920656      14.077552       7.883392       0.084003       1.868615 0.15323096E+02  0.17473896E+03                                 2.382205                            2.184120      -1.166857       2.258916                    0.996077       4.291234      12.422161       0.460071       1.167449      -0.734653       0.012120       0.058962      -0.024961       0.065165      -0.002153      -0.010321      -0.005532      -0.026430      -0.028000      -0.020066       0.001102       0.018964              2.487114       1.864577       0.285224      -0.243509       3.204512      -0.728585       2.392253           0.000000
          183              H       7.872227       9.955640       7.937134       0.077918       2.167895 0.18147548E+02  0.21466310E+03                                 2.568305                            2.329508      -1.425125       2.129373                    0.994365       4.467155      12.927678       0.461769       1.121351      -0.746325       0.038954      -0.048974      -0.016014       0.064594      -0.011716      -0.009693      -0.008017      -0.022842      -0.036092      -0.023418       0.000611       0.022807              2.709718       2.685501      -0.751087      -0.610425       2.894863       0.668720       2.548790           0.000001
          184              H       6.115158       9.502814       9.735200       0.124356       1.760336 0.14785213E+02  0.16569950E+03                                 2.215484                            2.095179      -1.280471       2.219236                    0.997066       3.982771      11.118287       0.490870       1.113386      -0.749722      -0.009791      -0.050555       0.022036       0.056011      -0.002951      -0.007160      -0.008016      -0.037248      -0.025419      -0.020323      -0.004507       0.024830              2.244639       1.817375       0.145817      -0.198844       2.870229      -0.434293       2.046312           0.000001
          185              H      11.437891       9.043459       5.931069       0.118053       1.687194 0.13464658E+02  0.15075147E+03                                 2.304071                            2.101317      -1.711764       2.013778                    0.993521       4.642022      13.935772       0.444857       1.229756      -0.715115      -0.043814      -0.002451       0.028651       0.052408      -0.000436      -0.017242      -0.003788       0.011829      -0.004507      -0.016107      -0.004352       0.020459              2.428084       2.915311      -0.115949      -0.737250       2.059883       0.175068       2.309057           0.000001
          186              H      -0.021829      11.208567       5.321931       0.096394       1.869673 0.15009582E+02  0.17253772E+03                                 2.479863                            2.228820      -1.638451       2.052459                    0.990464       4.675805      14.186684       0.429317       1.241117      -0.714039      -0.027224       0.059629       0.017992       0.067974      -0.006715      -0.008675       0.010636      -0.010137      -0.023203      -0.015136      -0.003931       0.019066              2.636782       2.082968      -0.473890      -0.360797       3.591582       0.443171       2.235797           0.000001
          187              H       2.844941       9.080145       3.066416       0.093646       1.975548 0.15262486E+02  0.17557884E+03                                 2.552278                            2.232393      -1.564165       2.089412                    0.990920       4.556587      13.676865       0.434823       1.224467      -0.718904       0.055750      -0.002134      -0.037037       0.066966      -0.000377      -0.017539       0.010454      -0.000850      -0.008481      -0.021183       0.001281       0.019902              2.780379       3.704231       0.179885      -0.839172       2.183978      -0.272095       2.452929           0.000001
          188              H       1.699071       6.859853       3.562016       0.130853       1.661936 0.13054197E+02  0.14534663E+03                                 2.302130                            2.085740      -1.779011       1.996555                    0.991533       4.589499      13.838406       0.440200       1.249687      -0.710691       0.020413      -0.044424      -0.020414       0.052981      -0.005539      -0.012654       0.004607      -0.002306      -0.022804      -0.016157       0.000273       0.015883              2.430342       2.143792      -0.463774      -0.307587       3.106773       0.577358       2.040459          -0.000000
          189              H       1.101960       6.025708       9.762346       0.119160       1.885433 0.15994445E+02  0.18335488E+03                                 2.352408                            2.204856      -1.267463       2.221933                    0.996819       4.098774      11.685550       0.468770       1.139784      -0.743125       0.027674       0.041873       0.022158       0.054865       0.012861       0.010513       0.004955      -0.026566      -0.036427      -0.020993      -0.005533       0.026526              2.406437       2.187875       0.439280       0.393888       2.739555       0.440206       2.291881           0.000001
          190              H      12.115844       6.305052       7.883392       0.084003       1.868615 0.15323091E+02  0.17473891E+03                                 2.382205                            2.184121      -1.166857       2.258916                    0.996077       4.291233      12.422159       0.460071       1.167449      -0.734653      -0.012120       0.058962      -0.024961       0.065165       0.002153       0.010321      -0.005532      -0.026430      -0.028000      -0.020066       0.001102       0.018964              2.487114       1.864577      -0.285224       0.243509       3.204512      -0.728586       2.392253           0.000000
          191              H      11.164273       2.183140       7.937134       0.077918       2.167895 0.18147546E+02  0.21466308E+03                                 2.568305                            2.329508      -1.425125       2.129373                    0.994365       4.467155      12.927678       0.461769       1.121351      -0.746325      -0.038954      -0.048974      -0.016014       0.064594       0.011716       0.009693      -0.008017      -0.022842      -0.036092      -0.023418       0.000611       0.022807              2.709718       2.685501       0.751087       0.610425       2.894863       0.668720       2.548790           0.000001
          192              H       0.230342       1.730314       9.735200       0.124356       1.760337 0.14785216E+02  0.16569955E+03                                 2.215485                            2.095180      -1.280471       2.219236                    0.997066       3.982771      11.118289       0.490870       1.113387      -0.749722       0.009791      -0.050555       0.022036       0.056011       0.002951       0.007160      -0.008016      -0.037248      -0.025419      -0.020323      -0.004507       0.024830              2.244640       1.817376      -0.145817       0.198844       2.870231      -0.434293       2.046313           0.000001
          193              H       7.598609       6.501541      15.102069       0.118053       1.687194 0.13464655E+02  0.15075144E+03                                 2.304071                            2.101317      -1.711765       2.013778                    0.993521       4.642022      13.935774       0.444857       1.229757      -0.715115       0.043814       0.002451       0.028651       0.052408      -0.000436       0.017242       0.003788       0.011829      -0.004507      -0.016107      -0.004352       0.020459              2.428084       2.915311      -0.115948       0.737250       2.059883      -0.175067       2.309057           0.000001
          194              H       6.367329       4.336433      14.492931       0.096394       1.869674 0.15009583E+02  0.17253774E+03                                 2.479863                            2.228820      -1.638451       2.052459                    0.990464       4.675805      14.186685       0.429317       1.241117      -0.714039       0.027224      -0.059629       0.017992       0.067974      -0.006715       0.008675      -0.010636      -0.010137      -0.023203      -0.015136      -0.003931       0.019066              2.636783       2.082968      -0.473890       0.360797       3.591583      -0.443172       2.235797           0.000001
          195              H       3.500559       6.464855      12.237416       0.093646       1.975548 0.15262485E+02  0.17557882E+03                                 2.552277                            2.232392      -1.564165       2.089412                    0.990920       4.556587      13.676864       0.434823       1.224467      -0.718904      -0.055750       0.002134      -0.037037       0.066966      -0.000377       0.017539      -0.010454      -0.000850      -0.008481      -0.021183       0.001281       0.019902              2.780379       3.704230       0.179885       0.839172       2.183978       0.272095       2.452929           0.000001
          196              H       4.646429       8.685147      12.733016       0.130853       1.661936 0.13054197E+02  0.14534662E+03                                 2.302130                            2.085740      -1.779011       1.996555                    0.991533       4.589499      13.838405       0.440200       1.249687      -0.710691      -0.020413       0.044424      -0.020414       0.052981      -0.005539       0.012654      -0.004607      -0.002306      -0.022804      -0.016157       0.000273       0.015883              2.430341       2.143792      -0.463774       0.307587       3.106772      -0.577358       2.040459          -0.000000
          197              H       5.243540       9.519292       0.591346       0.119160       1.885432 0.15994436E+02  0.18335477E+03                                 2.352408                            2.204856      -1.267462       2.221933                    0.996819       4.098772      11.685547       0.468770       1.139785      -0.743124      -0.027674      -0.041873       0.022158       0.054865       0.012861      -0.010513      -0.004955      -0.026566      -0.036427      -0.020993      -0.005533       0.026526              2.406437       2.187875       0.439280      -0.393888       2.739556      -0.440206       2.291881           0.000001
          198              H       6.920656       9.239948      17.054392       0.084003       1.868615 0.15323093E+02  0.17473893E+03                                 2.382205                            2.184121      -1.166857       2.258916                    0.996077       4.291233      12.422159       0.460071       1.167449      -0.734653       0.012120      -0.058962      -0.024961       0.065165       0.002153      -0.010321       0.005532      -0.026430      -0.028000      -0.020066       0.001102       0.018964              2.487114       1.864577      -0.285224      -0.243509       3.204513       0.728586       2.392253           0.000000
          199              H       7.872227      13.361860      17.108134       0.077918       2.167895 0.18147549E+02  0.21466313E+03                                 2.568305                            2.329508      -1.425125       2.129373                    0.994365       4.467155      12.927680       0.461769       1.121352      -0.746325       0.038954       0.048974      -0.016014       0.064594       0.011716      -0.009693       0.008017      -0.022842      -0.036092      -0.023418       0.000611       0.022807              2.709719       2.685502       0.751087      -0.610425       2.894864      -0.668720       2.548791           0.000001
          200              H       6.115158      13.814686       0.564200       0.124356       1.760337 0.14785217E+02  0.16569955E+03                                 2.215484                            2.095179      -1.280471       2.219236                    0.997066       3.982772      11.118290       0.490870       1.113386      -0.749722      -0.009791       0.050555       0.022036       0.056011       0.002951      -0.007160       0.008016      -0.037248      -0.025419      -0.020323      -0.004507       0.024830              2.244639       1.817376      -0.145817      -0.198844       2.870230       0.434293       2.046313           0.000001
          201              H       1.253109       1.270959       3.239931       0.118053       1.687194 0.13464656E+02  0.15075144E+03                                 2.304072                            2.101317      -1.711765       2.013778                    0.993521       4.642022      13.935774       0.444857       1.229757      -0.715115       0.043814      -0.002451      -0.028651       0.052408       0.000436      -0.017242       0.003788       0.011829      -0.004507      -0.016107      -0.004352       0.020459              2.428084       2.915312       0.115948      -0.737251       2.059883      -0.175067       2.309058           0.000001
          202              H       0.021829       3.436067       3.849069       0.096394       1.869674 0.15009583E+02  0.17253774E+03                                 2.479863                            2.228820      -1.638451       2.052458                    0.990464       4.675805      14.186685       0.429317       1.241117      -0.714039       0.027224       0.059629      -0.017992       0.067974       0.006715      -0.008675      -0.010636      -0.010137      -0.023203      -0.015136      -0.003931       0.019066              2.636783       2.082968       0.473890      -0.360797       3.591583      -0.443172       2.235797           0.000001
          203              H       9.846059       1.307645       6.104584       0.093646       1.975548 0.15262486E+02  0.17557883E+03                                 2.552277                            2.232392      -1.564166       2.089412                    0.990920       4.556587      13.676865       0.434823       1.224467      -0.718904      -0.055750      -0.002134       0.037037       0.066966       0.000377      -0.017539      -0.010454      -0.000850      -0.008481      -0.021183       0.001281       0.019902              2.780379       3.704230      -0.179884      -0.839172       2.183977       0.272094       2.452929           0.000001
          204              H      10.991929      14.632353       5.608984       0.130853       1.661936 0.13054197E+02  0.14534663E+03                                 2.302130                            2.085740      -1.779011       1.996555                    0.991533       4.589499      13.838406       0.440200       1.249687      -0.710691      -0.020413      -0.044424       0.020414       0.052981       0.005539      -0.012654      -0.004607      -0.002306      -0.022804      -0.016157       0.000273       0.015883              2.430341       2.143792       0.463775      -0.307587       3.106773      -0.577358       2.040459          -0.000000
          205              H      11.589040      13.798208      17.750654       0.119160       1.885434 0.15994447E+02  0.18335492E+03                                 2.352408                            2.204856      -1.267463       2.221932                    0.996819       4.098774      11.685551       0.468770       1.139784      -0.743125      -0.027674       0.041873      -0.022158       0.054865      -0.012861       0.010513      -0.004954      -0.026566      -0.036427      -0.020993      -0.005533       0.026526              2.406438       2.187875      -0.439280       0.393888       2.739556      -0.440206       2.291881           0.000001
          206              H       0.575156      14.077552       1.287608       0.084003       1.868615 0.15323097E+02  0.17473899E+03                                 2.382205                            2.184121      -1.166857       2.258916                    0.996077       4.291234      12.422163       0.460071       1.167449      -0.734653       0.012120       0.058962       0.024961       0.065165      -0.002153       0.010321       0.005532      -0.026430      -0.028000      -0.020066       0.001102       0.018964              2.487115       1.864577       0.285224       0.243509       3.204513       0.728586       2.392254           0.000000
          207              H       1.526727       9.955640       1.233866       0.077918       2.167896 0.18147555E+02  0.21466322E+03                                 2.568306                            2.329509      -1.425125       2.129373                    0.994365       4.467156      12.927683       0.461769       1.121352      -0.746325       0.038954      -0.048974       0.016014       0.064594      -0.011716       0.009693       0.008017      -0.022842      -0.036092      -0.023418       0.000611       0.022807              2.709719       2.685502      -0.751088       0.610425       2.894864      -0.668720       2.548791           0.000000
          208              H      12.460658       9.502814      17.777800       0.124356       1.760337 0.14785218E+02  0.16569958E+03                                 2.215485                            2.095179      -1.280471       2.219236                    0.997066       3.982772      11.118290       0.490870       1.113386      -0.749722      -0.009791      -0.050555      -0.022036       0.056011      -0.002951       0.007160       0.008016      -0.037248      -0.025419      -0.020323      -0.004507       0.024830              2.244639       1.817376       0.145817       0.198844       2.870230       0.434293       2.046313           0.000001
          209              H       5.092391      14.274041      12.410931       0.118053       1.687194 0.13464658E+02  0.15075147E+03                                 2.304071                            2.101317      -1.711764       2.013778                    0.993521       4.642022      13.935772       0.444857       1.229756      -0.715115      -0.043814       0.002451      -0.028651       0.052408       0.000436       0.017242      -0.003788       0.011829      -0.004507      -0.016107      -0.004352       0.020459              2.428084       2.915311       0.115949       0.737251       2.059883       0.175068       2.309057           0.000001
          210              H       6.323671      12.108933      13.020069       0.096394       1.869674 0.15009583E+02  0.17253774E+03                                 2.479863                            2.228820      -1.638452       2.052458                    0.990464       4.675805      14.186685       0.429317       1.241117      -0.714039      -0.027224      -0.059629      -0.017992       0.067974       0.006715       0.008675       0.010636      -0.010137      -0.023203      -0.015136      -0.003931       0.019066              2.636783       2.082968       0.473890       0.360797       3.591583       0.443172       2.235797           0.000001
          211              H       9.190441      14.237355      15.275584       0.093646       1.975548 0.15262486E+02  0.17557884E+03                                 2.552278                            2.232393      -1.564166       2.089412                    0.990920       4.556587      13.676865       0.434823       1.224467      -0.718904       0.055750       0.002134       0.037037       0.066966       0.000377       0.017539       0.010454      -0.000850      -0.008481      -0.021183       0.001281       0.019902              2.780379       3.704230      -0.179885       0.839172       2.183978      -0.272095       2.452929           0.000001
          212              H       8.044571       0.912647      14.779984       0.130853       1.661936 0.13054196E+02  0.14534661E+03                                 2.302130                            2.085740      -1.779011       1.996555                    0.991533       4.589499      13.838406       0.440200       1.249688      -0.710691       0.020413       0.044424       0.020414       0.052981       0.005539       0.012654       0.004607      -0.002306      -0.022804      -0.016157       0.000273       0.015883              2.430341       2.143792       0.463774       0.307587       3.106773       0.577358       2.040459          -0.000000
          213              H       7.447460       1.746792       8.579654       0.119160       1.885433 0.15994440E+02  0.18335483E+03                                 2.352408                            2.204856      -1.267463       2.221933                    0.996819       4.098773      11.685549       0.468770       1.139785      -0.743124       0.027674      -0.041873      -0.022158       0.054865      -0.012861      -0.010513       0.004955      -0.026566      -0.036427      -0.020993      -0.005533       0.026526              2.406437       2.187875      -0.439280      -0.393888       2.739556       0.440206       2.291881           0.000001
          214              H       5.770344       1.467448      10.458608       0.084003       1.868615 0.15323096E+02  0.17473896E+03                                 2.382205                            2.184120      -1.166857       2.258916                    0.996077       4.291234      12.422161       0.460071       1.167449      -0.734653      -0.012120      -0.058962       0.024961       0.065165      -0.002153      -0.010321      -0.005532      -0.026430      -0.028000      -0.020066       0.001102       0.018964              2.487114       1.864577       0.285224      -0.243509       3.204512      -0.728586       2.392253           0.000000
          215              H       4.818773       5.589360      10.404866       0.077918       2.167897 0.18147562E+02  0.21466331E+03                                 2.568306                            2.329509      -1.425125       2.129373                    0.994365       4.467157      12.927686       0.461769       1.121351      -0.746325      -0.038954       0.048974       0.016014       0.064594      -0.011716      -0.009693      -0.008017      -0.022842      -0.036092      -0.023418       0.000611       0.022807              2.709720       2.685502      -0.751088      -0.610425       2.894865       0.668720       2.548792           0.000001
          216              H       6.575842       6.042186       8.606800       0.124356       1.760337 0.14785226E+02  0.16569967E+03                                 2.215485                            2.095180      -1.280471       2.219236                    0.997066       3.982772      11.118289       0.490870       1.113386      -0.749722       0.009791       0.050555      -0.022036       0.056011      -0.002951      -0.007160      -0.008016      -0.037248      -0.025419      -0.020323      -0.004507       0.024830              2.244639       1.817376       0.145817      -0.198844       2.870230      -0.434292       2.046313           0.000001

******************************************************
Auxiliary information for the entire system
The total spin magnetic moment of the unit cell is   0.000179
The total net atomic charge of the unit cell is   -0.000003
Accuracy of reproducing the electrostatic potential in the unit cell:
  The inner radius (bohr) =    5.0000
  The outer radius (bohr) =   12.0000
  Valid grid points have density less than (e/(bohr^3)) =    0.0001
  The number of valid grid points were=       115496
  The rms potential error without charges in kcal/mol is=      1.85818
  The rms potential error with partial charges in kcal/mol is=      0.52856
  The RRMSE value at monopole order=      0.28445
  The rms potential error with partial charges and cloud penetration in kcal/mol is=      0.50851
  The RRMSE value at monopole order with cloud penetration is=      0.27366
  The rms potential error with partial charges and atomic dipoles in kcal/mol is=      0.48087
  The RRMSE value at dipole order=      0.25879
  The rms potential error with partial charges, atomic dipoles and cloud penetration in kcal/mol is=      0.45326
  The RRMSE value at dipole order with cloud penetration=      0.24393

******************************************************
The electron densities and ab initio electrostatic potential were computed in VASP using the PBE functional and
projector augmented wave method. See the main text of the journal article for a description of computational details.
The atomic charges, dipoles, and quadrupoles were computed with the DDEC6 method as described in
(a) T. A. Manz and N. Gabaldon Limas, RSC Adv. 6 (2016) 47771-47801 DOI: 10.1039/c6ra04656h
(b) N. Gabaldon Limas and T. A. Manz, RSC Adv. 8 (2018) 2678-2707 DOI: 10.1039/c7ra11829e.
For each atom in the material, the electron cloud parameters were fit to the spherically averaged atom-in-material
electron density using radial positions for which this density was between 10^-4 and 10^-2 electrons per cubic bohr.
The polarizabilities, dispersion coefficients, and quantum Drude oscillator (QDO) parameters were fit using the MCLF method.
The magnetic structure of the system was optimized in VASP from the default ferromagnetic initial guess using spin polarization.
The atomic spin moments (ASMs) were computed on this optimized magnetic structure using the DDEC6 partition as inputs
to the method of T. A. Manz and D. S. Sholl, J. Chem. Theory Comput. 7 (2011) 4146-4164 DOI: 10.1021/ct200539n.
The RMSE and RRMSE were computed using a uniform grid with Ewald summation.
