# Supplementary material for: A collection of forcefield precursors for metal–organic frameworks
Source: RSC Adv. 2019 Nov 13;9(63):36492–507. doi: 10.1039/c9ra07327b (PMC9075174; doi:10.1039/c9ra07327b)
Supplement: RA-009-C9RA07327B-s4545 [file RA-009-C9RA07327B-s4545.xyz]

  216
jmolscript: load "" {1 1 1} spacegroup "x,y,z" unitcell [{     12.081000     0.000000     0.000000 }, {      0.000000    15.323000     0.000000 }, {      0.000000     0.000000    19.705000 }]
Cd     8.321997     4.171687     3.521678     0.855635
Cd     9.799503    11.151313    13.374178     0.855636
Cd     3.759003    11.833187     6.330822     0.855636
Cd     2.281497     3.489813    16.183322     0.855635
Cd     3.759003    11.151313    16.183322     0.855636
Cd     2.281497     4.171687     6.330822     0.855636
Cd     8.321997     3.489813    13.374178     0.855636
Cd     9.799503    11.833187     3.521678     0.855636
C      6.704955     6.260518     4.361899     0.560946
C      5.964390     7.508730     4.773930     0.028708
C      5.018447     7.481761     5.780856    -0.135276
C      4.419230     8.665463     6.155054     0.095784
C      5.592295     9.859584     4.594615     0.089798
C      6.256750     8.716489     4.163864    -0.150532
C      4.409565     3.916559    17.834404     0.564172
C      5.435242     4.045732    18.928426     0.026776
C      5.464236     5.162319     0.026602    -0.141318
C      6.306282     5.189900     1.130082     0.098181
C      7.115709     3.109037     0.631939     0.087965
C      6.296617     3.010970    19.238189    -0.134479
C     11.416545     9.062482    14.214399     0.560946
C      0.076110     7.814270    14.626430     0.028708
C      1.022053     7.841239    15.633356    -0.135276
C      1.621270     6.657537    16.007554     0.095784
C      0.448205     5.463416    14.447115     0.089798
C     11.864750     6.606511    14.016364    -0.150532
C      1.630935    11.406441     7.981904     0.564172
C      0.605258    11.277268     9.075926     0.026776
C      0.576264    10.160681     9.879102    -0.141317
C     11.815218    10.133100    10.982582     0.098181
C     11.005791    12.213963    10.484439     0.087965
C     11.824883    12.312031     9.385689    -0.134479
C      5.376045    13.922018     5.490601     0.560946
C      6.116610    15.170230     5.078570     0.028708
C      7.062553    15.143261     4.071644    -0.135276
C      7.661770     1.003963     3.697446     0.095784
C      6.488705     2.198084     5.257885     0.089798
C      5.824250     1.054989     5.688636    -0.150532
C      7.671435    11.578059    11.723096     0.564172
C      6.645758    11.707232    10.629074     0.026776
C      6.616764    12.823819     9.825898    -0.141317
C      5.774718    12.851400     8.722418     0.098181
C      4.965291    10.770537     9.220561     0.087965
C      5.784383    10.672470    10.319311    -0.134479
C      0.664455     1.400982    15.343101     0.560946
C     12.004890     0.152770    14.931070     0.028708
C     11.058947     0.179739    13.924144    -0.135276
C     10.459730    14.319037    13.549946     0.095784
C     11.632795    13.124916    15.110385     0.089798
C      0.216250    14.268011    15.541136    -0.150532
C     10.450065     3.744941     1.870596     0.564172
C     11.475742     3.615768     0.776574     0.026776
C     11.504736     2.499181    -0.026602    -0.141317
C      0.265782     2.471600    18.574918     0.098181
C      1.075209     4.552463    19.073061     0.087965
C      0.256117     4.650531     0.466811    -0.134479
C      5.376045     9.062482    15.343101     0.560946
C      6.116610     7.814270    14.931070     0.028708
C      7.062553     7.841239    13.924144    -0.135276
C      7.661770     6.657537    13.549946     0.095784
C      6.488705     5.463416    15.110385     0.089798
C      5.824250     6.606511    15.541136    -0.150532
C      7.671435    11.406441     1.870596     0.564172
C      6.645758    11.277268     0.776574     0.026776
C      6.616764    10.160681    -0.026602    -0.141317
C      5.774718    10.133100    18.574918     0.098181
C      4.965291    12.213963    19.073061     0.087966
C      5.784383    12.312031     0.466811    -0.134479
C      0.664455     6.260518     5.490601     0.560946
C     12.004890     7.508730     5.078570     0.028708
C     11.058947     7.481761     4.071644    -0.135276
C     10.459730     8.665463     3.697446     0.095784
C     11.632795     9.859584     5.257885     0.089798
C      0.216250     8.716489     5.688636    -0.150532
C     10.450065     3.916559    11.723096     0.564172
C     11.475742     4.045732    10.629074     0.026776
C     11.504736     5.162319     9.825898    -0.141317
C      0.265782     5.189900     8.722418     0.098181
C      1.075209     3.109037     9.220561     0.087965
C      0.256117     3.010970    10.319311    -0.134479
C      6.704955     1.400982    14.214399     0.560946
C      5.964390     0.152770    14.626430     0.028708
C      5.018447     0.179739    15.633356    -0.135276
C      4.419230    14.319037    16.007554     0.095784
C      5.592295    13.124916    14.447115     0.089798
C      6.256750    14.268011    14.016364    -0.150532
C      4.409565     3.744941     7.981904     0.564172
C      5.435242     3.615768     9.075926     0.026776
C      5.464236     2.499181     9.879102    -0.141317
C      6.306282     2.471600    10.982582     0.098181
C      7.115709     4.552463    10.484439     0.087965
C      6.296617     4.650531     9.385689    -0.134479
C     11.416545    13.922018     4.361899     0.560946
C      0.076110    15.170230     4.773930     0.028708
C      1.022053    15.143261     5.780856    -0.135276
C      1.621270     1.003963     6.155054     0.095784
C      0.448205     2.198084     4.594615     0.089798
C     11.864750     1.054989     4.163864    -0.150532
C      1.630935    11.578059    17.834404     0.564172
C      0.605258    11.707232    18.928426     0.026776
C      0.576264    12.823819     0.026602    -0.141317
C     11.815218    12.851400     1.130082     0.098181
C     11.005791    10.770537     0.631939     0.087965
C     11.824883    10.672470    19.238189    -0.134479
N      4.693468     9.845947     5.589126    -0.241181
N      7.115709     4.174292     1.451667    -0.229089
N      1.347031     5.477053    15.441626    -0.241181
N     11.005791    11.148708    11.304167    -0.229089
N      7.387532     2.184447     4.263374    -0.241181
N      4.965291    11.835792     8.400833    -0.229089
N     10.733968    13.138553    14.115874    -0.241181
N      1.075209     3.487208    18.253333    -0.229089
N      7.387532     5.477053    14.115874    -0.241181
N      4.965291    11.148708    18.253333    -0.229089
N     10.733968     9.845947     4.263374    -0.241181
N      1.075209     4.174292     8.400833    -0.229089
N      4.693468    13.138553    15.441626    -0.241181
N      7.115709     3.487208    11.304167    -0.229089
N      1.347031     2.184447     5.589126    -0.241181
N     11.005791    11.835792     1.451667    -0.229089
O      6.172183     5.147915     4.545155    -0.575413
O      7.823414     6.402869     3.826908    -0.540500
O      3.809743     4.944119    17.458630    -0.566960
O      4.164321     2.767793    17.399909    -0.532009
O     11.949317    10.175085    14.397655    -0.575413
O     10.298086     8.920131    13.679408    -0.540500
O      2.230757    10.378881     7.606130    -0.566960
O      1.876179    12.555207     7.547409    -0.532009
O      5.908817    12.809415     5.307345    -0.575413
O      4.257586    14.064369     6.025592    -0.540500
O      8.271257    12.605619    12.098870    -0.566960
O      7.916679    10.429293    12.157591    -0.532010
O      0.131683     2.513585    15.159845    -0.575413
O      1.782914     1.258631    15.878092    -0.540500
O      9.850243     2.717381     2.246370    -0.566960
O     10.204821     4.893707     2.305091    -0.532009
O      5.908817    10.175085    15.159845    -0.575413
O      4.257586     8.920131    15.878092    -0.540500
O      8.271257    10.378881     2.246370    -0.566960
O      7.916679    12.555207     2.305091    -0.532010
O      0.131683     5.147915     5.307345    -0.575413
O      1.782914     6.402869     6.025592    -0.540500
O      9.850243     4.944119    12.098870    -0.566960
O     10.204821     2.767793    12.157591    -0.532009
O      6.172183     2.513585    14.397655    -0.575413
O      7.823414     1.258631    13.679408    -0.540500
O      3.809743     2.717381     7.606130    -0.566960
O      4.164321     4.893707     7.547409    -0.532009
O     11.949317    12.809415     4.545155    -0.575413
O     10.298086    14.064369     3.826908    -0.540500
O      2.230757    12.605619    17.458630    -0.566960
O      1.876179    10.429293    17.399909    -0.532009
H      4.748558     6.494654     6.283136     0.133666
H      3.642784     8.672358     6.989758     0.093703
H      5.803350    10.863241     4.096867     0.090761
H      7.028847     8.759853     3.326204     0.122449
H      4.799781     6.056416    19.489033     0.115270
H      6.327907     6.106216     1.807934     0.083330
H      7.837307     2.262747     0.882193     0.080937
H      6.326578     2.078718    18.582800     0.118677
H      1.291942     8.828346    16.135636     0.133666
H      2.397716     6.650642    16.842258     0.093702
H      0.237150     4.459759    13.949367     0.090761
H     11.092653     6.563147    13.178704     0.122449
H      1.240719     9.266584     9.636533     0.115270
H     11.793593     9.216785    11.660434     0.083330
H     10.284193    13.060253    10.734693     0.080937
H     11.794922    13.244282     8.730300     0.118677
H      7.332442    14.156154     3.569364     0.133666
H      8.438216     1.010858     2.862742     0.093702
H      6.277650     3.201741     5.755633     0.090761
H      5.052153     1.098353     6.526296     0.122449
H      7.281219    13.717916    10.068467     0.115270
H      5.753093    13.767715     8.044566     0.083330
H      4.243693     9.924247     8.970307     0.080936
H      5.754422     9.740218    10.974700     0.118677
H     10.789058     1.166846    13.421864     0.133666
H      9.683284    14.312142    12.715242     0.093702
H     11.843850    12.121259    15.608133     0.090761
H      0.988347    14.224647    16.378796     0.122449
H     10.840281     1.605084     0.215967     0.115270
H      0.287407     1.555285    17.897066     0.083330
H      1.796807     5.398753    18.822807     0.080936
H      0.286078     5.582782     1.122200     0.118677
H      7.332442     8.828346    13.421864     0.133666
H      8.438216     6.650642    12.715242     0.093702
H      6.277650     4.459759    15.608133     0.090761
H      5.052153     6.563147    16.378796     0.122449
H      7.281219     9.266584     0.215967     0.115270
H      5.753093     9.216785    17.897066     0.083330
H      4.243693    13.060253    18.822807     0.080937
H      5.754422    13.244282     1.122200     0.118677
H     10.789058     6.494654     3.569364     0.133666
H      9.683284     8.672358     2.862742     0.093702
H     11.843850    10.863241     5.755633     0.090761
H      0.988347     8.759853     6.526296     0.122449
H     10.840281     6.056416    10.068467     0.115270
H      0.287407     6.106216     8.044566     0.083330
H      1.796807     2.262747     8.970307     0.080937
H      0.286078     2.078718    10.974700     0.118677
H      4.748558     1.166846    16.135636     0.133666
H      3.642784    14.312142    16.842258     0.093702
H      5.803350    12.121259    13.949367     0.090761
H      7.028847    14.224647    13.178704     0.122449
H      4.799781     1.605084     9.636533     0.115270
H      6.327907     1.555285    11.660434     0.083330
H      7.837307     5.398753    10.734693     0.080936
H      6.326578     5.582782     8.730300     0.118677
H      1.291942    14.156154     6.283136     0.133666
H      2.397716     1.010858     6.989758     0.093702
H      0.237150     3.201741     4.096867     0.090761
H     11.092653     1.098353     3.326204     0.122449
H      1.240719    13.717916    19.489033     0.115270
H     11.793593    13.767715     1.807934     0.083330
H     10.284193     9.924247     0.882193     0.080936
H     11.794922     9.740218    18.582800     0.118677

The following XYZ coordinates are in angstroms. Other properties are in atomic units.
The sperically averaged electron density of each atom fit to a function of the form exp(a - br)
eigen_1, eigen_2 and eigen_3 are the three eigenvalues of traceless quadrupole moment tensor
  atom number  atomic symbol              X              Y              Z     net charge C6 coefficient C8 coefficient C10 coefficient fluctuating dipole atomic polarizability isotropic forcefield polarizability              a              b squared Pearson coefficient          <r^3>          <r^4>         wp_QDO          m_QDO          q_QDO       dipole_x       dipole_y       dipole_z         dipole            Qxy            Qxz            Qyz     Q(x^2-y^2)  Q(3z^2 - R^2)        eigen_1        eigen_2        eigen_3 static polarizability      alpha(xx)      alpha(xy)      alpha(xz)      alpha(yy)      alpha(yz)      alpha(zz) atomic spin moment
            1             Cd       8.321997       4.171687       3.521678       0.855635     153.090035 0.40607784E+04  0.15216062E+06                                21.738117                           19.707347       1.071722       2.029604                    0.997975      79.518008     213.376921       0.455759       0.358656      -1.211680       0.071709       0.069966       0.047610       0.110924      -0.031995       0.046764       0.049273       0.088791       0.134064      -0.103518       0.019047       0.084472             24.076620      26.789190      -2.202793      -4.318286      23.998212       0.381397      21.442457           0.000000
            2             Cd       9.799503      11.151313      13.374178       0.855636     153.090035 0.40607784E+04  0.15216062E+06                                21.738117                           19.707347       1.071722       2.029604                    0.997975      79.518008     213.376921       0.455759       0.358656      -1.211680      -0.071709      -0.069966       0.047610       0.110924      -0.031995      -0.046764      -0.049273       0.088791       0.134063      -0.103518       0.019047       0.084472             24.076620      26.789191      -2.202793       4.318287      23.998212      -0.381397      21.442458           0.000000
            3             Cd       3.759003      11.833187       6.330822       0.855636     153.090039 0.40607786E+04  0.15216063E+06                                21.738117                           19.707348       1.071722       2.029604                    0.997975      79.518010     213.376927       0.455759       0.358656      -1.211680      -0.071709       0.069966      -0.047610       0.110924       0.031995       0.046764      -0.049273       0.088791       0.134063      -0.103518       0.019047       0.084471             24.076620      26.789190       2.202793      -4.318287      23.998212      -0.381397      21.442458           0.000000
            4             Cd       2.281497       3.489813      16.183322       0.855635     153.090041 0.40607788E+04  0.15216064E+06                                21.738117                           19.707348       1.071722       2.029604                    0.997975      79.518011     213.376931       0.455758       0.358656      -1.211680       0.071709      -0.069966      -0.047610       0.110924       0.031995      -0.046764       0.049273       0.088791       0.134063      -0.103518       0.019047       0.084471             24.076620      26.789193       2.202794       4.318288      23.998209       0.381399      21.442458           0.000000
            5             Cd       3.759003      11.151313      16.183322       0.855636     153.090037 0.40607784E+04  0.15216063E+06                                21.738117                           19.707347       1.071722       2.029604                    0.997975      79.518008     213.376922       0.455759       0.358656      -1.211680      -0.071709      -0.069966      -0.047610       0.110924      -0.031995       0.046764       0.049273       0.088791       0.134063      -0.103518       0.019047       0.084472             24.076620      26.789191      -2.202793      -4.318287      23.998212       0.381397      21.442458           0.000000
            6             Cd       2.281497       4.171687       6.330822       0.855636     153.090035 0.40607787E+04  0.15216064E+06                                21.738117                           19.707348       1.071722       2.029604                    0.997975      79.518010     213.376928       0.455758       0.358656      -1.211680       0.071709       0.069966      -0.047610       0.110924      -0.031995      -0.046764      -0.049273       0.088791       0.134063      -0.103518       0.019047       0.084471             24.076619      26.789192      -2.202794       4.318287      23.998208      -0.381398      21.442458           0.000000
            7             Cd       8.321997       3.489813      13.374178       0.855636     153.090041 0.40607786E+04  0.15216063E+06                                21.738117                           19.707348       1.071722       2.029604                    0.997975      79.518009     213.376927       0.455758       0.358656      -1.211680       0.071709      -0.069966       0.047610       0.110924       0.031995       0.046764      -0.049273       0.088791       0.134063      -0.103518       0.019047       0.084472             24.076621      26.789192       2.202793      -4.318287      23.998213      -0.381397      21.442458           0.000000
            8             Cd       9.799503      11.833187       3.521678       0.855636     153.090029 0.40607783E+04  0.15216062E+06                                21.738116                           19.707347       1.071722       2.029604                    0.997975      79.518007     213.376918       0.455759       0.358656      -1.211680      -0.071709       0.069966       0.047610       0.110924       0.031995      -0.046764       0.049273       0.088791       0.134063      -0.103518       0.019047       0.084472             24.076619      26.789189       2.202792       4.318287      23.998210       0.381396      21.442457           0.000000
            9              C       6.704955       6.260518       4.361899       0.560946      24.048666 0.25758425E+03  0.53773824E+04                                 7.663294                            5.677805      -0.129962       2.005488                    0.999300      22.887582      64.490726       0.625146       0.469324      -1.020489       0.031899      -0.037028      -0.006211       0.049267       0.001584       0.056109      -0.011525       0.030887       0.253909      -0.061446      -0.047142       0.108587              9.035347       8.804989      -1.587048      -2.679801      12.326953       1.534085       5.974098           0.000001
           10              C       5.964390       7.508730       4.773930       0.028708      37.010053 0.42424805E+03  0.98699146E+04                                 9.720063                            6.893621      -0.107772       1.973209                    0.999083      27.006658      76.135761       0.626767       0.420055      -1.066555      -0.018341       0.029008       0.012423       0.036499       0.016852       0.042105       0.012922       0.047397      -0.019037      -0.035149      -0.025889       0.061038             11.890298      10.021070      -3.347157      -4.673937      16.294426       1.231173       9.355398           0.000000
           11              C       5.018447       7.481761       5.780856      -0.135276      40.124825 0.50742005E+03  0.12377996E+05                                10.210330                            7.531830       0.014275       1.976296                    0.999094      30.104318      87.660709       0.598906       0.419242      -1.064244       0.001879       0.017230      -0.029773       0.034450       0.015165       0.031510      -0.002915       0.042375       0.002169      -0.033941      -0.011606       0.045548             11.986073      10.566620      -2.091289      -4.934971      15.350569       0.386605      10.041031           0.000001
           12              C       4.419230       8.665463       6.155054       0.095784      31.914766 0.39135720E+03  0.89576534E+04                                 8.784266                            6.605996       0.176306       2.059298                    0.999625      26.953511      76.333298       0.639957       0.418152      -1.063621       0.023192       0.030493      -0.059040       0.070381       0.029110       0.021599      -0.002189       0.070495       0.030921      -0.052366       0.002015       0.050351             10.178334       8.970723      -1.752340      -3.932411      13.059975       0.976174       8.504302           0.000003
           13              C       5.592295       9.859584       4.594615       0.089798      31.427980 0.38988831E+03  0.89072402E+04                                 8.649892                            6.563162       0.209802       2.065671                    0.999713      27.020577      76.215982       0.647122       0.414302      -1.067090      -0.020653      -0.033116       0.062060       0.073312       0.038668       0.039314      -0.002922       0.030842       0.008797      -0.055469      -0.003665       0.059134              9.894722       7.994069      -1.108208      -3.852909      12.876774      -0.300862       8.813324           0.000001
           14              C       6.256750       8.716489       4.163864      -0.150532      39.035337 0.51924757E+03  0.12730584E+05                                 9.960570                            7.577764       0.091892       1.990624                    0.999538      30.559362      89.002378       0.602412       0.414705      -1.067907      -0.003636      -0.010845       0.030019       0.032124       0.013190       0.019749       0.010554       0.061281       0.018805      -0.037581      -0.005384       0.042966             11.435223       9.174495      -1.400878      -4.094363      15.732396      -0.527608       9.398779           0.000002
           15              C       4.409565       3.916559      17.834404       0.564172      24.203476 0.25873144E+03  0.54247839E+04                                 7.810287                            5.751188      -0.151031       2.003512                    0.999069      23.039550      65.747981       0.609362       0.479399      -1.011819      -0.035477      -0.004721      -0.034704       0.049853       0.009181      -0.081182      -0.014269       0.060073       0.090523      -0.059599      -0.046354       0.105954              9.322233       9.688846      -0.167330       4.775961       8.761277       0.616240       9.516576           0.000002
           16              C       5.435242       4.045732      18.928426       0.026776      36.233606 0.42869550E+03  0.10010014E+05                                 9.653923                            6.974025      -0.116985       1.973056                    0.999109      27.100737      76.806422       0.616554       0.425451      -1.062032       0.024627      -0.001075       0.030178       0.038966       0.024572      -0.032051      -0.026036       0.013197       0.018531      -0.029133      -0.027201       0.056334             11.772229      12.257573      -1.184083       7.234713       9.116033       1.414565      13.943080           0.000002
           17              C       5.464236       5.162319       0.026602      -0.141318      36.425883 0.48993465E+03  0.11811000E+05                                 9.389692                            7.279321       0.191574       2.019875                    0.999610      30.044501      86.107317       0.626445       0.405578      -1.076380       0.005563      -0.027728      -0.008984       0.029673      -0.003744      -0.018843      -0.026466       0.010151      -0.048974      -0.040655       0.012875       0.027780             10.609730       9.328362      -0.815740       5.288812       9.459800       1.879918      13.041027           0.000002
           18              C       6.306282       5.189900       1.130082       0.098181      30.308095 0.37977639E+03  0.86014339E+04                                 8.398221                            6.446261       0.243908       2.079077                    0.999701      26.612572      74.232759       0.659089       0.410317      -1.071908       0.023147      -0.059652      -0.005230       0.064199       0.027047      -0.041935       0.002082       0.004261      -0.025773      -0.051003       0.000938       0.050065              9.523032       8.005273      -1.304424       4.070921       9.127422       1.947691      11.436400           0.000002
           19              C       7.115709       3.109037       0.631939       0.087965      30.283058 0.38242267E+03  0.86806777E+04                                 8.388388                            6.469612       0.273521       2.086486                    0.999766      26.800527      74.960420       0.657434       0.410435      -1.071305      -0.018318       0.063472       0.021074       0.069343       0.007432      -0.037449      -0.020062       0.015274      -0.077638      -0.050386       0.002462       0.047924              9.513922       9.348295      -2.075179       4.539550       8.413135       0.617127      10.780337           0.000002
           20              C       6.296617       3.010970      19.238189      -0.134479      36.341507 0.47639086E+03  0.11396119E+05                                 9.354113                            7.160891       0.170311       2.015752                    0.999524      29.740314      84.708367       0.634323       0.403647      -1.078438      -0.019722       0.024308       0.004418       0.031613       0.019972      -0.029626       0.010102      -0.009760      -0.006422      -0.042216       0.012787       0.029429             10.665128      10.537086      -2.133225       5.541515       9.068692       0.734151      12.389608           0.000002
           21              C      11.416545       9.062482      14.214399       0.560946      24.048668 0.25758426E+03  0.53773827E+04                                 7.663294                            5.677805      -0.129962       2.005488                    0.999300      22.887583      64.490729       0.625146       0.469324      -1.020489      -0.031899       0.037028      -0.006211       0.049267       0.001584      -0.056109       0.011525       0.030887       0.253910      -0.061446      -0.047142       0.108587              9.035347       8.804990      -1.587048       2.679801      12.326954      -1.534085       5.974098           0.000001
           22              C       0.076110       7.814270      14.626430       0.028708      37.010055 0.42424808E+03  0.98699155E+04                                 9.720064                            6.893621      -0.107772       1.973208                    0.999083      27.006659      76.135768       0.626767       0.420055      -1.066555       0.018341      -0.029008       0.012423       0.036499       0.016852      -0.042105      -0.012922       0.047397      -0.019037      -0.035149      -0.025889       0.061038             11.890299      10.021071      -3.347157       4.673938      16.294428      -1.231173       9.355399           0.000000
           23              C       1.022053       7.841239      15.633356      -0.135276      40.124822 0.50742009E+03  0.12377997E+05                                10.210329                            7.531830       0.014275       1.976296                    0.999094      30.104319      87.660712       0.598906       0.419242      -1.064244      -0.001879      -0.017230      -0.029773       0.034450       0.015165      -0.031510       0.002915       0.042375       0.002169      -0.033941      -0.011606       0.045548             11.986072      10.566619      -2.091288       4.934971      15.350568      -0.386604      10.041031           0.000001
           24              C       1.621270       6.657537      16.007554       0.095784      31.914767 0.39135723E+03  0.89576540E+04                                 8.784266                            6.605996       0.176306       2.059298                    0.999625      26.953509      76.333292       0.639957       0.418152      -1.063621      -0.023192      -0.030493      -0.059040       0.070381       0.029110      -0.021599       0.002189       0.070495       0.030921      -0.052366       0.002015       0.050351             10.178334       8.970726      -1.752338       3.932413      13.059973      -0.976173       8.504304           0.000002
           25              C       0.448205       5.463416      14.447115       0.089798      31.427972 0.38988810E+03  0.89072342E+04                                 8.649890                            6.563160       0.209802       2.065671                    0.999713      27.020576      76.215979       0.647122       0.414302      -1.067090       0.020653       0.033116       0.062060       0.073312       0.038668      -0.039314       0.002922       0.030842       0.008797      -0.055469      -0.003665       0.059134              9.894721       7.994067      -1.108207       3.852909      12.876770       0.300863       8.813325           0.000001
           26              C      11.864750       6.606511      14.016364      -0.150532      39.035338 0.51924758E+03  0.12730585E+05                                 9.960570                            7.577764       0.091892       1.990624                    0.999538      30.559362      89.002378       0.602412       0.414705      -1.067907       0.003636       0.010845       0.030019       0.032124       0.013190      -0.019750      -0.010554       0.061281       0.018805      -0.037581      -0.005384       0.042966             11.435224       9.174495      -1.400878       4.094364      15.732396       0.527607       9.398779           0.000002
           27              C       1.630935      11.406441       7.981904       0.564172      24.203471 0.25873141E+03  0.54247831E+04                                 7.810287                            5.751188      -0.151030       2.003512                    0.999069      23.039549      65.747980       0.609362       0.479399      -1.011819       0.035477       0.004721      -0.034704       0.049853       0.009181       0.081182       0.014269       0.060073       0.090523      -0.059599      -0.046354       0.105954              9.322231       9.688844      -0.167330      -4.775960       8.761277      -0.616240       9.516574           0.000002
           28              C       0.605258      11.277268       9.075926       0.026776      36.233613 0.42869575E+03  0.10010021E+05                                 9.653925                            6.974027      -0.116985       1.973056                    0.999109      27.100738      76.806427       0.616554       0.425451      -1.062032      -0.024627       0.001075       0.030178       0.038966       0.024572       0.032051       0.026036       0.013197       0.018531      -0.029133      -0.027201       0.056334             11.772230      12.257572      -1.184081      -7.234712       9.116036      -1.414567      13.943082           0.000002
           29              C       0.576264      10.160681       9.879102      -0.141317      36.425885 0.48993463E+03  0.11810999E+05                                 9.389692                            7.279321       0.191575       2.019875                    0.999610      30.044500      86.107314       0.626445       0.405578      -1.076380      -0.005563       0.027728      -0.008984       0.029673      -0.003744       0.018843       0.026466       0.010151      -0.048974      -0.040655       0.012875       0.027780             10.609730       9.328363      -0.815739      -5.288813       9.459799      -1.879918      13.041030           0.000002
           30              C      11.815218      10.133100      10.982582       0.098181      30.308091 0.37977624E+03  0.86014298E+04                                 8.398220                            6.446259       0.243908       2.079077                    0.999701      26.612573      74.232763       0.659089       0.410316      -1.071908      -0.023147       0.059652      -0.005230       0.064199       0.027047       0.041935      -0.002082       0.004261      -0.025773      -0.051003       0.000938       0.050065              9.523031       8.005272      -1.304424      -4.070921       9.127420      -1.947692      11.436401           0.000002
           31              C      11.005791      12.213963      10.484439       0.087965      30.283058 0.38242270E+03  0.86806785E+04                                 8.388388                            6.469612       0.273522       2.086486                    0.999766      26.800527      74.960423       0.657434       0.410435      -1.071305       0.018318      -0.063472       0.021074       0.069343       0.007432       0.037449       0.020062       0.015273      -0.077638      -0.050386       0.002462       0.047924              9.513922       9.348293      -2.075176      -4.539549       8.413135      -0.617132      10.780337           0.000002
           32              C      11.824883      12.312031       9.385689      -0.134479      36.341501 0.47639095E+03  0.11396122E+05                                 9.354112                            7.160892       0.170311       2.015752                    0.999524      29.740316      84.708377       0.634323       0.403647      -1.078438       0.019722      -0.024308       0.004418       0.031613       0.019972       0.029626      -0.010102      -0.009760      -0.006422      -0.042216       0.012787       0.029429             10.665126      10.537079      -2.133220      -5.541511       9.068692      -0.734158      12.389607           0.000002
           33              C       5.376045      13.922018       5.490601       0.560946      24.048668 0.25758426E+03  0.53773828E+04                                 7.663294                            5.677805      -0.129962       2.005488                    0.999300      22.887583      64.490729       0.625146       0.469324      -1.020489      -0.031899      -0.037028       0.006211       0.049267      -0.001584       0.056109       0.011525       0.030887       0.253909      -0.061446      -0.047142       0.108587              9.035347       8.804990       1.587048      -2.679801      12.326954      -1.534085       5.974098           0.000001
           34              C       6.116610      15.170230       5.078570       0.028708      37.010054 0.42424805E+03  0.98699145E+04                                 9.720063                            6.893620      -0.107772       1.973209                    0.999083      27.006658      76.135760       0.626767       0.420055      -1.066555       0.018341       0.029008      -0.012423       0.036499      -0.016852       0.042105      -0.012922       0.047397      -0.019037      -0.035149      -0.025889       0.061038             11.890298      10.021070       3.347157      -4.673937      16.294426      -1.231173       9.355398           0.000000
           35              C       7.062553      15.143261       4.071644      -0.135276      40.124821 0.50742000E+03  0.12377994E+05                                10.210329                            7.531830       0.014276       1.976296                    0.999094      30.104316      87.660700       0.598906       0.419242      -1.064244      -0.001879       0.017230       0.029773       0.034450      -0.015165       0.031510       0.002915       0.042375       0.002169      -0.033941      -0.011606       0.045548             11.986073      10.566619       2.091289      -4.934970      15.350568      -0.386605      10.041031           0.000001
           36              C       7.661770       1.003963       3.697446       0.095784      31.914763 0.39135714E+03  0.89576517E+04                                 8.784265                            6.605996       0.176306       2.059298                    0.999625      26.953509      76.333291       0.639957       0.418152      -1.063621      -0.023192       0.030493       0.059040       0.070381      -0.029110       0.021599       0.002189       0.070495       0.030921      -0.052366       0.002015       0.050351             10.178333       8.970723       1.752340      -3.932411      13.059974      -0.976174       8.504302           0.000002
           37              C       6.488705       2.198084       5.257885       0.089798      31.427980 0.38988831E+03  0.89072400E+04                                 8.649892                            6.563162       0.209802       2.065671                    0.999713      27.020576      76.215980       0.647122       0.414302      -1.067090       0.020653      -0.033116      -0.062060       0.073312      -0.038668       0.039314       0.002922       0.030842       0.008797      -0.055469      -0.003665       0.059134              9.894723       7.994070       1.108208      -3.852909      12.876774       0.300862       8.813324           0.000001
           38              C       5.824250       1.054989       5.688636      -0.150532      39.035334 0.51924753E+03  0.12730583E+05                                 9.960570                            7.577763       0.091892       1.990624                    0.999538      30.559360      89.002372       0.602412       0.414705      -1.067907       0.003636      -0.010845      -0.030019       0.032124      -0.013190       0.019750      -0.010554       0.061281       0.018805      -0.037581      -0.005384       0.042966             11.435223       9.174494       1.400878      -4.094363      15.732396       0.527608       9.398778           0.000002
           39              C       7.671435      11.578059      11.723096       0.564172      24.203479 0.25873147E+03  0.54247848E+04                                 7.810288                            5.751189      -0.151030       2.003512                    0.999069      23.039552      65.747988       0.609362       0.479399      -1.011819       0.035477      -0.004721       0.034704       0.049853      -0.009181      -0.081182       0.014269       0.060073       0.090523      -0.059599      -0.046354       0.105954              9.322234       9.688847       0.167330       4.775962       8.761278      -0.616240       9.516577           0.000002
           40              C       6.645758      11.707232      10.629074       0.026776      36.233610 0.42869553E+03  0.10010015E+05                                 9.653925                            6.974026      -0.116985       1.973056                    0.999109      27.100738      76.806430       0.616554       0.425451      -1.062031      -0.024627      -0.001075      -0.030178       0.038966      -0.024572      -0.032051       0.026036       0.013197       0.018531      -0.029133      -0.027201       0.056334             11.772231      12.257575       1.184083       7.234715       9.116035      -1.414565      13.943082           0.000002
           41              C       6.616764      12.823819       9.825898      -0.141317      36.425878 0.48993454E+03  0.11810997E+05                                 9.389692                            7.279320       0.191575       2.019875                    0.999610      30.044497      86.107306       0.626445       0.405578      -1.076380      -0.005563      -0.027728       0.008984       0.029673       0.003744      -0.018843       0.026466       0.010151      -0.048974      -0.040655       0.012875       0.027780             10.609729       9.328362       0.815740       5.288812       9.459800      -1.879917      13.041027           0.000002
           42              C       5.774718      12.851400       8.722418       0.098181      30.308087 0.37977622E+03  0.86014294E+04                                 8.398220                            6.446259       0.243908       2.079077                    0.999701      26.612572      74.232759       0.659089       0.410316      -1.071908      -0.023147      -0.059652       0.005230       0.064199      -0.027047      -0.041935      -0.002082       0.004261      -0.025773      -0.051003       0.000938       0.050065              9.523030       8.005271       1.304423       4.070921       9.127419      -1.947692      11.436400           0.000002
           43              C       4.965291      10.770537       9.220561       0.087965      30.283059 0.38242267E+03  0.86806778E+04                                 8.388388                            6.469612       0.273521       2.086486                    0.999766      26.800527      74.960423       0.657434       0.410435      -1.071305       0.018318       0.063472      -0.021074       0.069343      -0.007432      -0.037449       0.020062       0.015274      -0.077638      -0.050386       0.002462       0.047924              9.513923       9.348296       2.075180       4.539551       8.413135      -0.617127      10.780338           0.000002
           44              C       5.784383      10.672470      10.319311      -0.134479      36.341512 0.47639095E+03  0.11396121E+05                                 9.354113                            7.160892       0.170311       2.015752                    0.999524      29.740317      84.708377       0.634323       0.403647      -1.078438       0.019722       0.024308      -0.004418       0.031613      -0.019972      -0.029626      -0.010102      -0.009760      -0.006423      -0.042216       0.012787       0.029429             10.665129      10.537087       2.133225       5.541516       9.068692      -0.734151      12.389609           0.000002
           45              C       0.664455       1.400982      15.343101       0.560946      24.048667 0.25758426E+03  0.53773827E+04                                 7.663294                            5.677805      -0.129962       2.005488                    0.999300      22.887583      64.490729       0.625146       0.469324      -1.020489       0.031899       0.037028       0.006211       0.049267      -0.001584      -0.056109      -0.011525       0.030887       0.253910      -0.061446      -0.047142       0.108587              9.035347       8.804990       1.587048       2.679801      12.326954       1.534085       5.974098           0.000001
           46              C      12.004890       0.152770      14.931070       0.028708      37.010052 0.42424803E+03  0.98699140E+04                                 9.720063                            6.893621      -0.107772       1.973209                    0.999083      27.006657      76.135759       0.626767       0.420055      -1.066555      -0.018341      -0.029008      -0.012423       0.036499      -0.016852      -0.042105       0.012922       0.047397      -0.019037      -0.035149      -0.025889       0.061038             11.890298      10.021071       3.347157       4.673938      16.294426       1.231173       9.355398           0.000000
           47              C      11.058947       0.179739      13.924144      -0.135276      40.124819 0.50741997E+03  0.12377994E+05                                10.210329                            7.531829       0.014276       1.976297                    0.999094      30.104315      87.660696       0.598906       0.419242      -1.064244       0.001879      -0.017230       0.029773       0.034450      -0.015165      -0.031510      -0.002915       0.042375       0.002169      -0.033941      -0.011606       0.045548             11.986072      10.566619       2.091289       4.934970      15.350567       0.386605      10.041030           0.000001
           48              C      10.459730      14.319037      13.549946       0.095784      31.914761 0.39135712E+03  0.89576511E+04                                 8.784265                            6.605996       0.176306       2.059298                    0.999625      26.953508      76.333288       0.639957       0.418152      -1.063621       0.023192      -0.030493       0.059040       0.070381      -0.029110      -0.021599      -0.002189       0.070495       0.030921      -0.052366       0.002015       0.050351             10.178333       8.970723       1.752340       3.932411      13.059974       0.976174       8.504302           0.000003
           49              C      11.632795      13.124916      15.110385       0.089798      31.427978 0.38988827E+03  0.89072390E+04                                 8.649891                            6.563161       0.209802       2.065671                    0.999713      27.020575      76.215975       0.647122       0.414302      -1.067090      -0.020653       0.033116      -0.062060       0.073312      -0.038668      -0.039314      -0.002922       0.030842       0.008797      -0.055469      -0.003665       0.059134              9.894722       7.994069       1.108208       3.852909      12.876773      -0.300862       8.813324           0.000001
           50              C       0.216250      14.268011      15.541136      -0.150532      39.035334 0.51924753E+03  0.12730583E+05                                 9.960569                            7.577763       0.091892       1.990624                    0.999538      30.559361      89.002372       0.602412       0.414705      -1.067907      -0.003636       0.010845      -0.030019       0.032124      -0.013190      -0.019750       0.010554       0.061281       0.018805      -0.037581      -0.005384       0.042966             11.435222       9.174494       1.400878       4.094363      15.732395      -0.527608       9.398778           0.000002
           51              C      10.450065       3.744941       1.870596       0.564172      24.203473 0.25873144E+03  0.54247839E+04                                 7.810287                            5.751188      -0.151030       2.003512                    0.999069      23.039550      65.747982       0.609362       0.479399      -1.011819      -0.035477       0.004721       0.034704       0.049853      -0.009181       0.081182      -0.014269       0.060073       0.090523      -0.059599      -0.046354       0.105954              9.322232       9.688844       0.167330      -4.775960       8.761277       0.616240       9.516575           0.000002
           52              C      11.475742       3.615768       0.776574       0.026776      36.233611 0.42869572E+03  0.10010020E+05                                 9.653924                            6.974027      -0.116985       1.973056                    0.999109      27.100737      76.806422       0.616554       0.425451      -1.062032       0.024627       0.001075      -0.030178       0.038966      -0.024572       0.032051      -0.026036       0.013197       0.018531      -0.029133      -0.027201       0.056334             11.772229      12.257571       1.184081      -7.234712       9.116035       1.414567      13.943081           0.000002
           53              C      11.504736       2.499181      -0.026602      -0.141317      36.425879 0.48993454E+03  0.11810997E+05                                 9.389692                            7.279320       0.191575       2.019875                    0.999610      30.044497      86.107302       0.626445       0.405578      -1.076380       0.005563       0.027728       0.008984       0.029673       0.003744       0.018843      -0.026466       0.010151      -0.048974      -0.040655       0.012875       0.027780             10.609729       9.328362       0.815739      -5.288813       9.459798       1.879917      13.041028           0.000002
           54              C       0.265782       2.471600      18.574918       0.098181      30.308089 0.37977621E+03  0.86014290E+04                                 8.398220                            6.446259       0.243908       2.079077                    0.999701      26.612572      74.232758       0.659089       0.410316      -1.071908       0.023147       0.059652       0.005230       0.064199      -0.027047       0.041935       0.002082       0.004261      -0.025773      -0.051003       0.000938       0.050065              9.523030       8.005272       1.304424      -4.070921       9.127419       1.947692      11.436400           0.000002
           55              C       1.075209       4.552463      19.073061       0.087965      30.283058 0.38242271E+03  0.86806786E+04                                 8.388387                            6.469612       0.273521       2.086486                    0.999766      26.800528      74.960422       0.657434       0.410435      -1.071305      -0.018318      -0.063472      -0.021074       0.069343      -0.007432       0.037449      -0.020062       0.015274      -0.077638      -0.050386       0.002462       0.047924              9.513921       9.348292       2.075176      -4.539548       8.413135       0.617131      10.780336           0.000002
           56              C       0.256117       4.650531       0.466811      -0.134479      36.341501 0.47639095E+03  0.11396121E+05                                 9.354111                            7.160892       0.170311       2.015752                    0.999524      29.740316      84.708372       0.634323       0.403647      -1.078438      -0.019722      -0.024308      -0.004419       0.031613      -0.019972       0.029626       0.010102      -0.009760      -0.006423      -0.042216       0.012787       0.029429             10.665126      10.537079       2.133220      -5.541511       9.068691       0.734157      12.389607           0.000002
           57              C       5.376045       9.062482      15.343101       0.560946      24.048666 0.25758424E+03  0.53773822E+04                                 7.663294                            5.677805      -0.129962       2.005488                    0.999300      22.887582      64.490727       0.625146       0.469324      -1.020489      -0.031899       0.037028       0.006211       0.049267       0.001584       0.056109      -0.011525       0.030887       0.253909      -0.061446      -0.047142       0.108587              9.035347       8.804990      -1.587048      -2.679801      12.326954       1.534085       5.974098           0.000001
           58              C       6.116610       7.814270      14.931070       0.028708      37.010055 0.42424806E+03  0.98699148E+04                                 9.720064                            6.893621      -0.107772       1.973209                    0.999083      27.006658      76.135763       0.626767       0.420055      -1.066555       0.018341      -0.029008      -0.012423       0.036499       0.016852       0.042105       0.012922       0.047397      -0.019037      -0.035149      -0.025889       0.061038             11.890299      10.021071      -3.347157      -4.673938      16.294427       1.231173       9.355399           0.000000
           59              C       7.062553       7.841239      13.924144      -0.135276      40.124824 0.50742005E+03  0.12377996E+05                                10.210330                            7.531830       0.014275       1.976296                    0.999094      30.104318      87.660708       0.598906       0.419242      -1.064244      -0.001879      -0.017230       0.029773       0.034450       0.015165       0.031510      -0.002915       0.042375       0.002169      -0.033941      -0.011606       0.045548             11.986073      10.566619      -2.091289      -4.934971      15.350569       0.386605      10.041031           0.000001
           60              C       7.661770       6.657537      13.549946       0.095784      31.914765 0.39135717E+03  0.89576525E+04                                 8.784266                            6.605996       0.176306       2.059298                    0.999625      26.953510      76.333295       0.639957       0.418152      -1.063621      -0.023192      -0.030493       0.059040       0.070381       0.029110       0.021599      -0.002189       0.070495       0.030921      -0.052366       0.002015       0.050351             10.178333       8.970723      -1.752341      -3.932411      13.059975       0.976174       8.504302           0.000002
           61              C       6.488705       5.463416      15.110385       0.089798      31.427976 0.38988825E+03  0.89072383E+04                                 8.649891                            6.563161       0.209802       2.065671                    0.999713      27.020574      76.215972       0.647122       0.414302      -1.067090       0.020653       0.033116      -0.062060       0.073312       0.038668       0.039314      -0.002922       0.030842       0.008797      -0.055469      -0.003665       0.059134              9.894722       7.994069      -1.108208      -3.852908      12.876773      -0.300862       8.813324           0.000001
           62              C       5.824250       6.606511      15.541136      -0.150532      39.035331 0.51924748E+03  0.12730581E+05                                 9.960569                            7.577763       0.091892       1.990624                    0.999538      30.559359      89.002365       0.602412       0.414705      -1.067907       0.003636       0.010845      -0.030019       0.032124       0.013190       0.019750       0.010554       0.061281       0.018805      -0.037581      -0.005384       0.042966             11.435222       9.174494      -1.400877      -4.094363      15.732394      -0.527608       9.398778           0.000002
           63              C       7.671435      11.406441       1.870596       0.564172      24.203472 0.25873143E+03  0.54247836E+04                                 7.810287                            5.751188      -0.151030       2.003512                    0.999069      23.039550      65.747983       0.609362       0.479399      -1.011819       0.035477       0.004721       0.034704       0.049853       0.009181      -0.081182      -0.014269       0.060073       0.090523      -0.059599      -0.046354       0.105954              9.322232       9.688844      -0.167330       4.775960       8.761277       0.616240       9.516575           0.000002
           64              C       6.645758      11.277268       0.776574       0.026776      36.233614 0.42869575E+03  0.10010021E+05                                 9.653925                            6.974028      -0.116985       1.973056                    0.999109      27.100738      76.806429       0.616554       0.425451      -1.062031      -0.024627       0.001075      -0.030178       0.038966       0.024572      -0.032051      -0.026036       0.013197       0.018531      -0.029133      -0.027201       0.056334             11.772230      12.257572      -1.184081       7.234713       9.116036       1.414567      13.943083           0.000002
           65              C       6.616764      10.160681      -0.026602      -0.141317      36.425879 0.48993453E+03  0.11810996E+05                                 9.389691                            7.279320       0.191575       2.019875                    0.999610      30.044497      86.107301       0.626445       0.405578      -1.076380      -0.005563       0.027728       0.008984       0.029673      -0.003744      -0.018843      -0.026466       0.010151      -0.048974      -0.040655       0.012875       0.027780             10.609729       9.328362      -0.815739       5.288813       9.459798       1.879917      13.041028           0.000002
           66              C       5.774718      10.133100      18.574918       0.098181      30.308089 0.37977621E+03  0.86014290E+04                                 8.398220                            6.446259       0.243908       2.079077                    0.999701      26.612572      74.232761       0.659089       0.410317      -1.071908      -0.023147       0.059652       0.005230       0.064199       0.027047      -0.041935       0.002082       0.004261      -0.025773      -0.051003       0.000938       0.050065              9.523031       8.005272      -1.304424       4.070921       9.127420       1.947692      11.436401           0.000002
           67              C       4.965291      12.213963      19.073061       0.087966      30.283057 0.38242270E+03  0.86806783E+04                                 8.388387                            6.469612       0.273521       2.086486                    0.999766      26.800527      74.960420       0.657434       0.410435      -1.071305       0.018318      -0.063472      -0.021074       0.069343       0.007432      -0.037449      -0.020062       0.015274      -0.077638      -0.050386       0.002462       0.047924              9.513921       9.348292      -2.075176       4.539548       8.413134       0.617131      10.780337           0.000002
           68              C       5.784383      12.312031       0.466811      -0.134479      36.341503 0.47639097E+03  0.11396122E+05                                 9.354112                            7.160892       0.170311       2.015752                    0.999524      29.740317      84.708378       0.634323       0.403647      -1.078438       0.019722      -0.024308      -0.004419       0.031613       0.019972      -0.029626       0.010102      -0.009760      -0.006423      -0.042216       0.012787       0.029429             10.665126      10.537080      -2.133220       5.541511       9.068691       0.734157      12.389607           0.000002
           69              C       0.664455       6.260518       5.490601       0.560946      24.048667 0.25758426E+03  0.53773827E+04                                 7.663294                            5.677805      -0.129962       2.005488                    0.999300      22.887583      64.490730       0.625146       0.469324      -1.020489       0.031899      -0.037028       0.006211       0.049267       0.001584      -0.056109       0.011525       0.030887       0.253909      -0.061446      -0.047142       0.108587              9.035347       8.804990      -1.587048       2.679801      12.326953      -1.534085       5.974098           0.000001
           70              C      12.004890       7.508730       5.078570       0.028708      37.010055 0.42424808E+03  0.98699152E+04                                 9.720063                            6.893621      -0.107772       1.973208                    0.999083      27.006659      76.135763       0.626767       0.420055      -1.066555      -0.018341       0.029008      -0.012423       0.036499       0.016852      -0.042105      -0.012922       0.047397      -0.019037      -0.035149      -0.025889       0.061038             11.890298      10.021071      -3.347157       4.673938      16.294425      -1.231173       9.355398           0.000000
           71              C      11.058947       7.481761       4.071644      -0.135276      40.124823 0.50742002E+03  0.12377995E+05                                10.210330                            7.531830       0.014275       1.976296                    0.999094      30.104317      87.660705       0.598906       0.419242      -1.064244       0.001879       0.017230       0.029773       0.034450       0.015165      -0.031510       0.002915       0.042375       0.002169      -0.033941      -0.011606       0.045548             11.986073      10.566619      -2.091289       4.934971      15.350569      -0.386605      10.041031           0.000001
           72              C      10.459730       8.665463       3.697446       0.095784      31.914761 0.39135713E+03  0.89576512E+04                                 8.784265                            6.605995       0.176306       2.059298                    0.999625      26.953508      76.333288       0.639957       0.418152      -1.063621       0.023192       0.030493       0.059040       0.070381       0.029110      -0.021599       0.002189       0.070495       0.030921      -0.052366       0.002015       0.050351             10.178333       8.970723      -1.752340       3.932411      13.059974      -0.976174       8.504302           0.000002
           73              C      11.632795       9.859584       5.257885       0.089798      31.427979 0.38988829E+03  0.89072397E+04                                 8.649891                            6.563161       0.209802       2.065671                    0.999713      27.020576      76.215978       0.647122       0.414302      -1.067090      -0.020653      -0.033116      -0.062060       0.073312       0.038668      -0.039314       0.002922       0.030842       0.008797      -0.055469      -0.003665       0.059134              9.894722       7.994069      -1.108208       3.852909      12.876773       0.300862       8.813324           0.000001
           74              C       0.216250       8.716489       5.688636      -0.150532      39.035334 0.51924752E+03  0.12730583E+05                                 9.960569                            7.577763       0.091892       1.990624                    0.999538      30.559361      89.002372       0.602412       0.414705      -1.067907      -0.003636      -0.010845      -0.030019       0.032124       0.013190      -0.019750      -0.010554       0.061281       0.018805      -0.037581      -0.005384       0.042966             11.435222       9.174494      -1.400878       4.094363      15.732394       0.527608       9.398778           0.000001
           75              C      10.450065       3.916559      11.723096       0.564172      24.203474 0.25873141E+03  0.54247832E+04                                 7.810287                            5.751188      -0.151030       2.003512                    0.999069      23.039549      65.747981       0.609362       0.479399      -1.011819      -0.035477      -0.004721       0.034704       0.049853       0.009181       0.081182       0.014269       0.060073       0.090523      -0.059599      -0.046354       0.105954              9.322233       9.688846      -0.167331      -4.775961       8.761277      -0.616240       9.516576           0.000002
           76              C      11.475742       4.045732      10.629074       0.026776      36.233612 0.42869556E+03  0.10010016E+05                                 9.653925                            6.974026      -0.116985       1.973056                    0.999109      27.100739      76.806433       0.616554       0.425451      -1.062031       0.024627      -0.001075      -0.030178       0.038966       0.024572       0.032051       0.026036       0.013197       0.018531      -0.029133      -0.027201       0.056334             11.772231      12.257575      -1.184083      -7.234715       9.116035      -1.414565      13.943082           0.000002
           77              C      11.504736       5.162319       9.825898      -0.141317      36.425876 0.48993452E+03  0.11810996E+05                                 9.389691                            7.279320       0.191575       2.019875                    0.999610      30.044497      86.107304       0.626445       0.405578      -1.076380       0.005563      -0.027728       0.008984       0.029673      -0.003744       0.018843       0.026466       0.010151      -0.048974      -0.040655       0.012875       0.027780             10.609729       9.328361      -0.815740      -5.288811       9.459799      -1.879917      13.041025           0.000002
           78              C       0.265782       5.189900       8.722418       0.098181      30.308095 0.37977639E+03  0.86014338E+04                                 8.398221                            6.446260       0.243908       2.079077                    0.999701      26.612572      74.232759       0.659089       0.410317      -1.071908       0.023147      -0.059652       0.005230       0.064199       0.027047       0.041935      -0.002082       0.004261      -0.025773      -0.051003       0.000938       0.050065              9.523032       8.005273      -1.304424      -4.070921       9.127422      -1.947692      11.436400           0.000002
           79              C       1.075209       3.109037       9.220561       0.087965      30.283059 0.38242268E+03  0.86806780E+04                                 8.388388                            6.469612       0.273522       2.086486                    0.999766      26.800527      74.960422       0.657434       0.410435      -1.071305      -0.018318       0.063472      -0.021074       0.069343       0.007432       0.037449       0.020062       0.015273      -0.077638      -0.050386       0.002462       0.047924              9.513923       9.348296      -2.075179      -4.539551       8.413135      -0.617127      10.780338           0.000002
           80              C       0.256117       3.010970      10.319311      -0.134479      36.341513 0.47639094E+03  0.11396122E+05                                 9.354114                            7.160892       0.170311       2.015752                    0.999524      29.740317      84.708382       0.634323       0.403647      -1.078438      -0.019722       0.024308      -0.004418       0.031613       0.019972       0.029626      -0.010102      -0.009760      -0.006423      -0.042216       0.012787       0.029429             10.665130      10.537087      -2.133225      -5.541516       9.068693      -0.734152      12.389610           0.000002
           81              C       6.704955       1.400982      14.214399       0.560946      24.048666 0.25758425E+03  0.53773823E+04                                 7.663294                            5.677805      -0.129962       2.005488                    0.999300      22.887582      64.490726       0.625146       0.469324      -1.020489       0.031899       0.037028      -0.006211       0.049267      -0.001584       0.056109       0.011525       0.030887       0.253910      -0.061446      -0.047142       0.108587              9.035347       8.804989       1.587048      -2.679801      12.326954      -1.534085       5.974098           0.000001
           82              C       5.964390       0.152770      14.626430       0.028708      37.010054 0.42424806E+03  0.98699147E+04                                 9.720064                            6.893621      -0.107772       1.973209                    0.999083      27.006658      76.135762       0.626767       0.420055      -1.066555      -0.018341      -0.029008       0.012423       0.036499      -0.016852       0.042105      -0.012922       0.047397      -0.019037      -0.035149      -0.025889       0.061038             11.890299      10.021071       3.347157      -4.673938      16.294427      -1.231173       9.355399           0.000000
           83              C       5.018447       0.179739      15.633356      -0.135276      40.124818 0.50741997E+03  0.12377993E+05                                10.210328                            7.531829       0.014276       1.976297                    0.999094      30.104315      87.660694       0.598906       0.419242      -1.064244       0.001879      -0.017230      -0.029773       0.034450      -0.015165       0.031510       0.002915       0.042375       0.002169      -0.033941      -0.011606       0.045548             11.986072      10.566618       2.091289      -4.934970      15.350567      -0.386605      10.041030           0.000001
           84              C       4.419230      14.319037      16.007554       0.095784      31.914761 0.39135712E+03  0.89576510E+04                                 8.784265                            6.605996       0.176306       2.059298                    0.999625      26.953508      76.333288       0.639957       0.418152      -1.063621       0.023192      -0.030493      -0.059040       0.070381      -0.029110       0.021599       0.002189       0.070495       0.030921      -0.052366       0.002015       0.050351             10.178333       8.970723       1.752340      -3.932411      13.059974      -0.976174       8.504302           0.000002
           85              C       5.592295      13.124916      14.447115       0.089798      31.427983 0.38988834E+03  0.89072410E+04                                 8.649892                            6.563162       0.209802       2.065671                    0.999713      27.020578      76.215986       0.647122       0.414302      -1.067090      -0.020653       0.033116       0.062060       0.073312      -0.038668       0.039314       0.002922       0.030842       0.008797      -0.055469      -0.003665       0.059134              9.894723       7.994070       1.108208      -3.852909      12.876774       0.300862       8.813325           0.000001
           86              C       6.256750      14.268011      14.016364      -0.150532      39.035337 0.51924756E+03  0.12730584E+05                                 9.960570                            7.577764       0.091891       1.990624                    0.999538      30.559362      89.002380       0.602412       0.414705      -1.067907      -0.003636       0.010845       0.030019       0.032124      -0.013190       0.019749      -0.010554       0.061281       0.018805      -0.037581      -0.005384       0.042966             11.435224       9.174495       1.400878      -4.094363      15.732397       0.527608       9.398779           0.000002
           87              C       4.409565       3.744941       7.981904       0.564172      24.203473 0.25873143E+03  0.54247838E+04                                 7.810287                            5.751188      -0.151031       2.003512                    0.999069      23.039550      65.747983       0.609362       0.479399      -1.011819      -0.035477       0.004721      -0.034704       0.049853      -0.009181      -0.081182       0.014269       0.060073       0.090523      -0.059599      -0.046354       0.105954              9.322232       9.688844       0.167330       4.775960       8.761277      -0.616241       9.516574           0.000002
           88              C       5.435242       3.615768       9.075926       0.026776      36.233612 0.42869573E+03  0.10010021E+05                                 9.653925                            6.974027      -0.116984       1.973056                    0.999109      27.100737      76.806422       0.616554       0.425451      -1.062032       0.024627       0.001075       0.030178       0.038966      -0.024572      -0.032051       0.026036       0.013197       0.018531      -0.029133      -0.027201       0.056334             11.772229      12.257571       1.184081       7.234712       9.116036      -1.414567      13.943081           0.000002
           89              C       5.464236       2.499181       9.879102      -0.141317      36.425877 0.48993451E+03  0.11810996E+05                                 9.389691                            7.279320       0.191575       2.019875                    0.999610      30.044496      86.107298       0.626445       0.405578      -1.076380       0.005563       0.027728      -0.008984       0.029673       0.003744      -0.018843       0.026466       0.010151      -0.048974      -0.040655       0.012875       0.027780             10.609729       9.328362       0.815739       5.288813       9.459798      -1.879917      13.041028           0.000002
           90              C       6.306282       2.471600      10.982582       0.098181      30.308090 0.37977622E+03  0.86014293E+04                                 8.398220                            6.446259       0.243908       2.079077                    0.999701      26.612572      74.232761       0.659089       0.410317      -1.071908       0.023147       0.059652      -0.005230       0.064199      -0.027047      -0.041935      -0.002082       0.004261      -0.025773      -0.051003       0.000938       0.050065              9.523031       8.005272       1.304424       4.070921       9.127420      -1.947693      11.436401           0.000002
           91              C       7.115709       4.552463      10.484439       0.087965      30.283058 0.38242271E+03  0.86806788E+04                                 8.388387                            6.469612       0.273522       2.086486                    0.999766      26.800528      74.960423       0.657434       0.410435      -1.071305      -0.018318      -0.063472       0.021074       0.069343      -0.007432      -0.037449       0.020062       0.015274      -0.077638      -0.050386       0.002462       0.047924              9.513921       9.348293       2.075176       4.539548       8.413135      -0.617131      10.780336           0.000002
           92              C       6.296617       4.650531       9.385689      -0.134479      36.341491 0.47639079E+03  0.11396117E+05                                 9.354109                            7.160890       0.170312       2.015752                    0.999524      29.740311      84.708352       0.634323       0.403647      -1.078438      -0.019722      -0.024308       0.004418       0.031613      -0.019972      -0.029626      -0.010102      -0.009760      -0.006423      -0.042216       0.012787       0.029429             10.665123      10.537077       2.133219       5.541510       9.068690      -0.734157      12.389604           0.000002
           93              C      11.416545      13.922018       4.361899       0.560946      24.048666 0.25758425E+03  0.53773823E+04                                 7.663294                            5.677805      -0.129961       2.005488                    0.999300      22.887582      64.490726       0.625146       0.469324      -1.020489      -0.031899      -0.037028      -0.006211       0.049267      -0.001584      -0.056109      -0.011525       0.030887       0.253909      -0.061446      -0.047142       0.108587              9.035347       8.804989       1.587047       2.679801      12.326953       1.534085       5.974098           0.000001
           94              C       0.076110      15.170230       4.773930       0.028708      37.010053 0.42424806E+03  0.98699147E+04                                 9.720063                            6.893620      -0.107772       1.973209                    0.999083      27.006658      76.135759       0.626767       0.420055      -1.066555       0.018341       0.029008       0.012423       0.036499      -0.016852      -0.042105       0.012922       0.047397      -0.019037      -0.035149      -0.025889       0.061038             11.890297      10.021070       3.347156       4.673937      16.294425       1.231173       9.355398           0.000000
           95              C       1.022053      15.143261       5.780856      -0.135276      40.124813 0.50741994E+03  0.12377992E+05                                10.210328                            7.531829       0.014276       1.976297                    0.999094      30.104314      87.660692       0.598906       0.419242      -1.064244      -0.001879       0.017230      -0.029773       0.034450      -0.015165      -0.031510      -0.002915       0.042375       0.002169      -0.033941      -0.011606       0.045548             11.986071      10.566617       2.091287       4.934970      15.350565       0.386604      10.041029           0.000001
           96              C       1.621270       1.003963       6.155054       0.095784      31.914764 0.39135717E+03  0.89576523E+04                                 8.784265                            6.605996       0.176306       2.059298                    0.999625      26.953507      76.333282       0.639957       0.418152      -1.063621      -0.023192       0.030493      -0.059040       0.070381      -0.029110      -0.021599      -0.002189       0.070495       0.030921      -0.052366       0.002015       0.050351             10.178333       8.970725       1.752337       3.932413      13.059971       0.976173       8.504303           0.000002
           97              C       0.448205       2.198084       4.594615       0.089798      31.427965 0.38988799E+03  0.89072310E+04                                 8.649888                            6.563159       0.209802       2.065671                    0.999713      27.020572      76.215960       0.647122       0.414302      -1.067090       0.020653      -0.033116       0.062060       0.073312      -0.038668      -0.039314      -0.002922       0.030842       0.008797      -0.055469      -0.003665       0.059134              9.894719       7.994065       1.108207       3.852908      12.876767      -0.300863       8.813323           0.000001
           98              C      11.864750       1.054989       4.163864      -0.150532      39.035328 0.51924742E+03  0.12730579E+05                                 9.960568                            7.577762       0.091892       1.990624                    0.999538      30.559357      89.002355       0.602412       0.414705      -1.067907       0.003636      -0.010845       0.030019       0.032124      -0.013190      -0.019750       0.010554       0.061281       0.018805      -0.037581      -0.005384       0.042966             11.435221       9.174493       1.400878       4.094363      15.732392      -0.527607       9.398778           0.000002
           99              C       1.630935      11.578059      17.834404       0.564172      24.203478 0.25873146E+03  0.54247845E+04                                 7.810287                            5.751188      -0.151030       2.003512                    0.999069      23.039551      65.747983       0.609362       0.479399      -1.011819       0.035477      -0.004721      -0.034704       0.049853      -0.009181       0.081182      -0.014269       0.060073       0.090523      -0.059599      -0.046354       0.105954              9.322233       9.688846       0.167331      -4.775961       8.761277       0.616240       9.516576           0.000002
          100              C       0.605258      11.707232      18.928426       0.026776      36.233610 0.42869553E+03  0.10010015E+05                                 9.653924                            6.974025      -0.116985       1.973056                    0.999109      27.100738      76.806426       0.616554       0.425451      -1.062032      -0.024627      -0.001075       0.030178       0.038966      -0.024572       0.032051      -0.026036       0.013197       0.018531      -0.029133      -0.027201       0.056334             11.772230      12.257574       1.184083      -7.234714       9.116034       1.414565      13.943081           0.000002
          101              C       0.576264      12.823819       0.026602      -0.141317      36.425880 0.48993457E+03  0.11810998E+05                                 9.389692                            7.279320       0.191575       2.019875                    0.999610      30.044498      86.107307       0.626445       0.405578      -1.076380      -0.005563      -0.027728      -0.008984       0.029673       0.003744       0.018843      -0.026466       0.010151      -0.048974      -0.040655       0.012875       0.027780             10.609729       9.328362       0.815740      -5.288812       9.459799       1.879917      13.041028           0.000002
          102              C      11.815218      12.851400       1.130082       0.098181      30.308090 0.37977625E+03  0.86014302E+04                                 8.398220                            6.446259       0.243908       2.079077                    0.999701      26.612574      74.232766       0.659089       0.410316      -1.071908      -0.023147      -0.059652      -0.005230       0.064199      -0.027047       0.041935       0.002082       0.004261      -0.025773      -0.051003       0.000938       0.050065              9.523031       8.005272       1.304423      -4.070921       9.127420       1.947693      11.436401           0.000002
          103              C      11.005791      10.770537       0.631939       0.087965      30.283059 0.38242267E+03  0.86806778E+04                                 8.388388                            6.469612       0.273522       2.086486                    0.999766      26.800527      74.960423       0.657434       0.410435      -1.071305       0.018318       0.063472       0.021074       0.069343      -0.007432       0.037449      -0.020062       0.015274      -0.077638      -0.050386       0.002462       0.047924              9.513923       9.348296       2.075180      -4.539551       8.413135       0.617127      10.780338           0.000002
          104              C      11.824883      10.672470      19.238189      -0.134479      36.341505 0.47639082E+03  0.11396118E+05                                 9.354112                            7.160891       0.170311       2.015752                    0.999524      29.740313      84.708363       0.634323       0.403647      -1.078438       0.019722       0.024308       0.004418       0.031613      -0.019972       0.029626       0.010102      -0.009760      -0.006423      -0.042216       0.012787       0.029429             10.665128      10.537086       2.133225      -5.541515       9.068691       0.734151      12.389608           0.000002
          105              N       4.693468       9.845947       5.589126      -0.241181      37.053960 0.52305410E+03  0.12656567E+05                                 9.270380                            7.403603       0.010876       2.014871                    0.999040      28.398412      78.248302       0.644119       0.392980      -1.098684       0.077142      -0.125764      -0.036926       0.152089       0.049571       0.010906      -0.013624       0.051448       0.048718      -0.067545       0.019642       0.047902             10.429083       8.865716      -0.246928      -4.328864      12.383508      -0.160112      10.038025           0.000001
          106              N       7.115709       4.174292       1.451667      -0.229089      34.599213 0.53021728E+03  0.12889219E+05                                 8.941753                            7.548468      -0.109674       1.988861                    0.997701      28.177719      78.128325       0.625228       0.402991      -1.090474      -0.091695      -0.004858      -0.127464       0.157094       0.002602      -0.062610      -0.003461      -0.028931      -0.114438      -0.082943       0.032541       0.050402              9.647463       8.520656      -2.493910       2.869191      10.304449       1.250037      10.117285           0.000002
          107              N       1.347031       5.477053      15.441626      -0.241181      37.053954 0.52305389E+03  0.12656561E+05                                 9.270379                            7.403601       0.010876       2.014871                    0.999040      28.398411      78.248296       0.644119       0.392980      -1.098684      -0.077142       0.125764      -0.036926       0.152089       0.049571      -0.010906       0.013624       0.051448       0.048718      -0.067545       0.019642       0.047902             10.429082       8.865714      -0.246924       4.328866      12.383503       0.160113      10.038028           0.000001
          108              N      11.005791      11.148708      11.304167      -0.229089      34.599218 0.53021731E+03  0.12889220E+05                                 8.941755                            7.548469      -0.109674       1.988861                    0.997701      28.177719      78.128329       0.625228       0.402991      -1.090474       0.091695       0.004858      -0.127463       0.157094       0.002602       0.062610       0.003461      -0.028931      -0.114438      -0.082943       0.032541       0.050402              9.647465       8.520658      -2.493911      -2.869191      10.304453      -1.250038      10.117285           0.000002
          109              N       7.387532       2.184447       4.263374      -0.241181      37.053956 0.52305403E+03  0.12656565E+05                                 9.270380                            7.403602       0.010876       2.014871                    0.999040      28.398410      78.248294       0.644119       0.392980      -1.098684      -0.077142      -0.125764       0.036926       0.152089      -0.049571       0.010906       0.013624       0.051448       0.048718      -0.067545       0.019642       0.047902             10.429082       8.865715       0.246928      -4.328864      12.383508       0.160112      10.038024           0.000001
          110              N       4.965291      11.835792       8.400833      -0.229089      34.599211 0.53021726E+03  0.12889218E+05                                 8.941753                            7.548468      -0.109674       1.988861                    0.997701      28.177718      78.128322       0.625228       0.402991      -1.090474       0.091695      -0.004858       0.127463       0.157094      -0.002602      -0.062610       0.003461      -0.028931      -0.114438      -0.082943       0.032541       0.050402              9.647463       8.520656       2.493910       2.869191      10.304449      -1.250037      10.117284           0.000002
          111              N      10.733968      13.138553      14.115874      -0.241181      37.053958 0.52305407E+03  0.12656566E+05                                 9.270380                            7.403602       0.010876       2.014871                    0.999040      28.398411      78.248297       0.644119       0.392980      -1.098684       0.077142       0.125764       0.036926       0.152089      -0.049571      -0.010906      -0.013624       0.051447       0.048718      -0.067545       0.019642       0.047902             10.429083       8.865715       0.246928       4.328864      12.383508      -0.160112      10.038025           0.000001
          112              N       1.075209       3.487208      18.253333      -0.229089      34.599217 0.53021729E+03  0.12889219E+05                                 8.941754                            7.548468      -0.109674       1.988861                    0.997701      28.177719      78.128324       0.625228       0.402991      -1.090474      -0.091695       0.004858       0.127463       0.157094      -0.002602       0.062610      -0.003461      -0.028931      -0.114438      -0.082943       0.032541       0.050402              9.647464       8.520657       2.493910      -2.869190      10.304452       1.250038      10.117284           0.000002
          113              N       7.387532       5.477053      14.115874      -0.241181      37.053958 0.52305409E+03  0.12656566E+05                                 9.270380                            7.403602       0.010876       2.014871                    0.999040      28.398412      78.248298       0.644119       0.392980      -1.098684      -0.077142       0.125764       0.036926       0.152089       0.049571       0.010906      -0.013624       0.051448       0.048718      -0.067545       0.019642       0.047902             10.429082       8.865715      -0.246928      -4.328864      12.383508      -0.160112      10.038024           0.000001
          114              N       4.965291      11.148708      18.253333      -0.229089      34.599219 0.53021734E+03  0.12889221E+05                                 8.941755                            7.548469      -0.109674       1.988861                    0.997701      28.177720      78.128330       0.625228       0.402991      -1.090474       0.091695       0.004858       0.127464       0.157094       0.002602      -0.062610      -0.003461      -0.028931      -0.114438      -0.082943       0.032541       0.050402              9.647465       8.520657      -2.493911       2.869191      10.304452       1.250038      10.117285           0.000002
          115              N      10.733968       9.845947       4.263374      -0.241181      37.053958 0.52305407E+03  0.12656566E+05                                 9.270380                            7.403602       0.010876       2.014871                    0.999040      28.398411      78.248298       0.644119       0.392980      -1.098684       0.077142      -0.125764       0.036926       0.152089       0.049571      -0.010906       0.013624       0.051448       0.048718      -0.067545       0.019642       0.047902             10.429083       8.865715      -0.246928       4.328864      12.383508       0.160112      10.038025           0.000001
          116              N       1.075209       4.174292       8.400833      -0.229089      34.599217 0.53021736E+03  0.12889221E+05                                 8.941754                            7.548469      -0.109674       1.988861                    0.997701      28.177721      78.128334       0.625228       0.402991      -1.090474      -0.091695      -0.004858       0.127463       0.157094       0.002602       0.062610       0.003461      -0.028931      -0.114438      -0.082943       0.032541       0.050402              9.647465       8.520657      -2.493909      -2.869192      10.304450      -1.250038      10.117286           0.000002
          117              N       4.693468      13.138553      15.441626      -0.241181      37.053960 0.52305410E+03  0.12656567E+05                                 9.270380                            7.403602       0.010876       2.014871                    0.999040      28.398412      78.248301       0.644119       0.392980      -1.098684       0.077142       0.125764      -0.036926       0.152089      -0.049571       0.010906       0.013624       0.051448       0.048718      -0.067545       0.019642       0.047902             10.429083       8.865716       0.246928      -4.328864      12.383508       0.160112      10.038025           0.000001
          118              N       7.115709       3.487208      11.304167      -0.229089      34.599216 0.53021727E+03  0.12889219E+05                                 8.941754                            7.548469      -0.109674       1.988861                    0.997701      28.177718      78.128324       0.625228       0.402991      -1.090474      -0.091695       0.004858      -0.127464       0.157094      -0.002602      -0.062610       0.003461      -0.028931      -0.114438      -0.082943       0.032541       0.050402              9.647465       8.520657       2.493911       2.869190      10.304452      -1.250038      10.117284           0.000002
          119              N       1.347031       2.184447       5.589126      -0.241181      37.053954 0.52305390E+03  0.12656561E+05                                 9.270379                            7.403601       0.010876       2.014871                    0.999040      28.398411      78.248295       0.644119       0.392980      -1.098684      -0.077143      -0.125764      -0.036926       0.152089      -0.049571      -0.010906      -0.013624       0.051448       0.048718      -0.067545       0.019642       0.047902             10.429082       8.865714       0.246924       4.328866      12.383503      -0.160113      10.038028           0.000001
          120              N      11.005791      11.835792       1.451667      -0.229089      34.599214 0.53021730E+03  0.12889220E+05                                 8.941754                            7.548469      -0.109674       1.988861                    0.997701      28.177719      78.128328       0.625228       0.402991      -1.090474       0.091695      -0.004858      -0.127464       0.157094      -0.002602       0.062610      -0.003461      -0.028931      -0.114438      -0.082943       0.032541       0.050402              9.647464       8.520657       2.493910      -2.869191      10.304450       1.250038      10.117285           0.000002
          121              O       6.172183       5.147915       4.545155      -0.575413      36.305780 0.55441321E+03  0.13444530E+05                                 8.737325                            7.322984       0.428563       2.170934                    0.997214      28.360418      75.126733       0.696338       0.362722      -1.134883       0.007818       0.014301      -0.002544       0.016496       0.038360       0.036218      -0.012059      -0.089222       0.051789      -0.082115       0.031831       0.050284              9.743349       7.176924       1.457076      -1.449733      15.277445      -0.751630       6.775677           0.000002
          122              O       7.823414       6.402869       3.826908      -0.540500      35.324601 0.54153285E+03  0.13046802E+05                                 8.552914                            7.234561       0.365508       2.168984                    0.996091      27.546993      72.581044       0.701449       0.362436      -1.135841      -0.013513      -0.011307       0.000061       0.017619      -0.013514      -0.025561       0.004260       0.091540       0.066190      -0.058759       0.002461       0.056298              9.439908      12.930823      -0.411938      -2.932138       8.405581       0.998008       6.983320           0.000002
          123              O       3.809743       4.944119      17.458630      -0.566960      41.420377 0.63006267E+03  0.15754774E+05                                 9.624659                            7.853298       0.214995       2.117013                    0.993702      28.225810      75.599829       0.667307       0.367072      -1.132995       0.007472      -0.019165      -0.000930       0.020591      -0.031846      -0.028520      -0.048555       0.015275      -0.033172      -0.075729       0.032037       0.043693             11.043354      12.420903      -2.649167       2.879628      11.409615      -3.281548       9.299545          -0.000000
          124              O       4.164321       2.767793      17.399909      -0.532009      34.885661 0.52091638E+03  0.12439137E+05                                 8.544124                            7.101384       0.279587       2.145559                    0.995658      27.394919      72.053845       0.706537       0.363036      -1.134438      -0.006933       0.011765      -0.002389       0.013863       0.042805      -0.023148       0.041403      -0.030743      -0.027728      -0.071795       0.013164       0.058631              9.512414       8.267205       1.169324       1.813740      11.962776       3.696530       8.307260           0.000002
          125              O      11.949317      10.175085      14.397655      -0.575413      36.305781 0.55441323E+03  0.13444530E+05                                 8.737326                            7.322985       0.428563       2.170934                    0.997214      28.360417      75.126733       0.696338       0.362722      -1.134883      -0.007818      -0.014301      -0.002544       0.016496       0.038360      -0.036218       0.012059      -0.089222       0.051789      -0.082115       0.031831       0.050284              9.743349       7.176924       1.457076       1.449733      15.277446       0.751630       6.775678           0.000002
          126              O      10.298086       8.920131      13.679408      -0.540500      35.324603 0.54153288E+03  0.13046803E+05                                 8.552915                            7.234561       0.365508       2.168984                    0.996091      27.546994      72.581047       0.701449       0.362436      -1.135841       0.013513       0.011307       0.000061       0.017619      -0.013514       0.025561      -0.004260       0.091540       0.066190      -0.058759       0.002461       0.056298              9.439908      12.930823      -0.411938       2.932138       8.405581      -0.998008       6.983321           0.000002
          127              O       2.230757      10.378881       7.606130      -0.566960      41.420378 0.63006271E+03  0.15754775E+05                                 9.624659                            7.853298       0.214995       2.117013                    0.993702      28.225811      75.599831       0.667307       0.367072      -1.132995      -0.007472       0.019165      -0.000929       0.020591      -0.031846       0.028520       0.048555       0.015275      -0.033172      -0.075729       0.032037       0.043693             11.043354      12.420902      -2.649166      -2.879628      11.409615       3.281548       9.299544          -0.000000
          128              O       1.876179      12.555207       7.547409      -0.532009      34.885663 0.52091643E+03  0.12439139E+05                                 8.544125                            7.101384       0.279587       2.145559                    0.995658      27.394918      72.053846       0.706536       0.363036      -1.134438       0.006933      -0.011765      -0.002389       0.013863       0.042805       0.023148      -0.041403      -0.030743      -0.027728      -0.071795       0.013164       0.058631              9.512414       8.267206       1.169323      -1.813740      11.962777      -3.696530       8.307261           0.000002
          129              O       5.908817      12.809415       5.307345      -0.575413      36.305778 0.55441316E+03  0.13444528E+05                                 8.737325                            7.322984       0.428563       2.170934                    0.997214      28.360416      75.126728       0.696338       0.362722      -1.134883      -0.007818       0.014301       0.002544       0.016496      -0.038360       0.036218       0.012059      -0.089222       0.051789      -0.082115       0.031831       0.050284              9.743348       7.176924      -1.457076      -1.449733      15.277444       0.751630       6.775677           0.000002
          130              O       4.257586      14.064369       6.025592      -0.540500      35.324606 0.54153294E+03  0.13046805E+05                                 8.552915                            7.234562       0.365507       2.168984                    0.996091      27.546995      72.581052       0.701449       0.362436      -1.135841       0.013513      -0.011307      -0.000061       0.017619       0.013514      -0.025561      -0.004260       0.091540       0.066190      -0.058759       0.002461       0.056298              9.439909      12.930824       0.411938      -2.932138       8.405582      -0.998008       6.983321           0.000002
          131              O       8.271257      12.605619      12.098870      -0.566960      41.420376 0.63006265E+03  0.15754773E+05                                 9.624658                            7.853298       0.214995       2.117013                    0.993702      28.225810      75.599827       0.667307       0.367072      -1.132995      -0.007472      -0.019165       0.000929       0.020591       0.031846      -0.028520       0.048555       0.015275      -0.033172      -0.075729       0.032037       0.043693             11.043354      12.420902       2.649167       2.879628      11.409615       3.281549       9.299544          -0.000000
          132              O       7.916679      10.429293      12.157591      -0.532010      34.885667 0.52091649E+03  0.12439141E+05                                 8.544125                            7.101385       0.279587       2.145559                    0.995658      27.394920      72.053852       0.706536       0.363036      -1.134438       0.006933       0.011765       0.002389       0.013863      -0.042805      -0.023148      -0.041403      -0.030743      -0.027728      -0.071795       0.013164       0.058631              9.512415       8.267206      -1.169324       1.813740      11.962778      -3.696531       8.307262           0.000002
          133              O       0.131683       2.513585      15.159845      -0.575413      36.305781 0.55441321E+03  0.13444530E+05                                 8.737326                            7.322985       0.428563       2.170934                    0.997214      28.360417      75.126732       0.696338       0.362722      -1.134883       0.007818      -0.014301       0.002544       0.016496      -0.038360      -0.036218      -0.012059      -0.089222       0.051789      -0.082115       0.031831       0.050284              9.743349       7.176924      -1.457076       1.449733      15.277446      -0.751630       6.775677           0.000002
          134              O       1.782914       1.258631      15.878092      -0.540500      35.324608 0.54153300E+03  0.13046807E+05                                 8.552916                            7.234562       0.365507       2.168984                    0.996091      27.546996      72.581056       0.701449       0.362436      -1.135841      -0.013513       0.011307      -0.000061       0.017619       0.013514       0.025561       0.004260       0.091540       0.066190      -0.058759       0.002461       0.056298              9.439910      12.930825       0.411938       2.932138       8.405583       0.998008       6.983321           0.000002
          135              O       9.850243       2.717381       2.246370      -0.566960      41.420374 0.63006264E+03  0.15754773E+05                                 9.624658                            7.853298       0.214995       2.117013                    0.993702      28.225810      75.599826       0.667307       0.367072      -1.132995       0.007472       0.019165       0.000929       0.020591       0.031846       0.028520      -0.048555       0.015275      -0.033172      -0.075729       0.032037       0.043693             11.043353      12.420901       2.649166      -2.879628      11.409614      -3.281548       9.299544          -0.000000
          136              O      10.204821       4.893707       2.305091      -0.532009      34.885658 0.52091632E+03  0.12439135E+05                                 8.544124                            7.101383       0.279587       2.145559                    0.995658      27.394917      72.053839       0.706537       0.363036      -1.134438      -0.006933      -0.011765       0.002389       0.013863      -0.042805       0.023148       0.041403      -0.030743      -0.027728      -0.071795       0.013164       0.058631              9.512413       8.267204      -1.169323      -1.813740      11.962776       3.696530       8.307259           0.000002
          137              O       5.908817      10.175085      15.159845      -0.575413      36.305780 0.55441321E+03  0.13444530E+05                                 8.737326                            7.322985       0.428563       2.170934                    0.997214      28.360417      75.126732       0.696338       0.362722      -1.134883      -0.007818      -0.014301       0.002544       0.016496       0.038360       0.036218      -0.012059      -0.089222       0.051789      -0.082115       0.031831       0.050284              9.743349       7.176924       1.457076      -1.449733      15.277446      -0.751631       6.775678           0.000002
          138              O       4.257586       8.920131      15.878092      -0.540500      35.324606 0.54153295E+03  0.13046805E+05                                 8.552916                            7.234562       0.365507       2.168984                    0.996091      27.546995      72.581052       0.701449       0.362436      -1.135841       0.013513       0.011307      -0.000061       0.017619      -0.013514      -0.025561       0.004260       0.091540       0.066190      -0.058759       0.002461       0.056298              9.439909      12.930824      -0.411938      -2.932138       8.405582       0.998008       6.983321           0.000002
          139              O       8.271257      10.378881       2.246370      -0.566960      41.420372 0.63006260E+03  0.15754772E+05                                 9.624658                            7.853298       0.214995       2.117013                    0.993702      28.225809      75.599823       0.667307       0.367072      -1.132995      -0.007472       0.019165       0.000929       0.020591      -0.031846      -0.028520      -0.048555       0.015275      -0.033172      -0.075729       0.032037       0.043693             11.043353      12.420901      -2.649166       2.879627      11.409614      -3.281548       9.299543          -0.000000
          140              O       7.916679      12.555207       2.305091      -0.532010      34.885668 0.52091652E+03  0.12439141E+05                                 8.544126                            7.101385       0.279587       2.145559                    0.995658      27.394920      72.053854       0.706536       0.363036      -1.134438       0.006933      -0.011765       0.002389       0.013863       0.042805      -0.023148       0.041403      -0.030743      -0.027728      -0.071795       0.013164       0.058631              9.512416       8.267207       1.169324       1.813740      11.962779       3.696531       8.307262           0.000002
          141              O       0.131683       5.147915       5.307345      -0.575413      36.305782 0.55441324E+03  0.13444531E+05                                 8.737326                            7.322985       0.428563       2.170934                    0.997214      28.360418      75.126735       0.696338       0.362722      -1.134883       0.007818       0.014301       0.002544       0.016496       0.038360      -0.036218       0.012059      -0.089222       0.051789      -0.082115       0.031831       0.050284              9.743349       7.176924       1.457076       1.449733      15.277446       0.751630       6.775678           0.000002
          142              O       1.782914       6.402869       6.025592      -0.540500      35.324605 0.54153294E+03  0.13046805E+05                                 8.552915                            7.234562       0.365508       2.168984                    0.996091      27.546995      72.581052       0.701449       0.362436      -1.135841      -0.013513      -0.011307      -0.000061       0.017619      -0.013514       0.025561      -0.004260       0.091540       0.066190      -0.058759       0.002461       0.056298              9.439909      12.930824      -0.411938       2.932138       8.405582      -0.998008       6.983321           0.000002
          143              O       9.850243       4.944119      12.098870      -0.566960      41.420376 0.63006265E+03  0.15754773E+05                                 9.624658                            7.853298       0.214995       2.117013                    0.993702      28.225810      75.599826       0.667307       0.367072      -1.132995       0.007472      -0.019165       0.000929       0.020591      -0.031846       0.028520       0.048555       0.015275      -0.033172      -0.075729       0.032037       0.043693             11.043353      12.420902      -2.649167      -2.879628      11.409614       3.281548       9.299544          -0.000000
          144              O      10.204821       2.767793      12.157591      -0.532009      34.885666 0.52091648E+03  0.12439140E+05                                 8.544125                            7.101385       0.279587       2.145559                    0.995658      27.394919      72.053850       0.706536       0.363036      -1.134438      -0.006933       0.011765       0.002388       0.013863       0.042805       0.023148      -0.041403      -0.030743      -0.027728      -0.071795       0.013164       0.058631              9.512415       8.267206       1.169324      -1.813740      11.962778      -3.696531       8.307261           0.000002
          145              O       6.172183       2.513585      14.397655      -0.575413      36.305780 0.55441321E+03  0.13444530E+05                                 8.737326                            7.322985       0.428563       2.170934                    0.997214      28.360418      75.126733       0.696338       0.362722      -1.134883       0.007818      -0.014301      -0.002544       0.016496      -0.038360       0.036218       0.012059      -0.089222       0.051789      -0.082115       0.031831       0.050284              9.743349       7.176924      -1.457076      -1.449733      15.277445       0.751630       6.775677           0.000002
          146              O       7.823414       1.258631      13.679408      -0.540500      35.324603 0.54153289E+03  0.13046804E+05                                 8.552915                            7.234562       0.365508       2.168984                    0.996091      27.546993      72.581047       0.701449       0.362436      -1.135841      -0.013513       0.011307       0.000061       0.017619       0.013514      -0.025561      -0.004260       0.091540       0.066190      -0.058759       0.002461       0.056298              9.439909      12.930824       0.411938      -2.932138       8.405582      -0.998008       6.983321           0.000002
          147              O       3.809743       2.717381       7.606130      -0.566960      41.420371 0.63006260E+03  0.15754772E+05                                 9.624658                            7.853298       0.214995       2.117013                    0.993702      28.225809      75.599823       0.667307       0.367072      -1.132995       0.007472       0.019165      -0.000929       0.020591       0.031846      -0.028520       0.048555       0.015275      -0.033172      -0.075729       0.032037       0.043693             11.043352      12.420900       2.649166       2.879627      11.409614       3.281548       9.299543          -0.000000
          148              O       4.164321       4.893707       7.547409      -0.532009      34.885663 0.52091641E+03  0.12439138E+05                                 8.544125                            7.101384       0.279587       2.145559                    0.995658      27.394918      72.053846       0.706536       0.363036      -1.134438      -0.006933      -0.011765      -0.002389       0.013863      -0.042805      -0.023148      -0.041403      -0.030743      -0.027728      -0.071795       0.013164       0.058631              9.512415       8.267205      -1.169324       1.813740      11.962778      -3.696530       8.307261           0.000002
          149              O      11.949317      12.809415       4.545155      -0.575413      36.305782 0.55441325E+03  0.13444531E+05                                 8.737326                            7.322985       0.428563       2.170934                    0.997214      28.360418      75.126735       0.696338       0.362722      -1.134883      -0.007818       0.014301      -0.002544       0.016496      -0.038360      -0.036218      -0.012059      -0.089222       0.051789      -0.082115       0.031831       0.050284              9.743349       7.176924      -1.457076       1.449733      15.277445      -0.751630       6.775678           0.000002
          150              O      10.298086      14.064369       3.826908      -0.540500      35.324601 0.54153286E+03  0.13046803E+05                                 8.552915                            7.234561       0.365508       2.168984                    0.996091      27.546993      72.581045       0.701449       0.362436      -1.135841       0.013513      -0.011307       0.000061       0.017619       0.013514       0.025561       0.004260       0.091540       0.066190      -0.058759       0.002461       0.056298              9.439908      12.930823       0.411938       2.932138       8.405581       0.998008       6.983321           0.000003
          151              O       2.230757      12.605619      17.458630      -0.566960      41.420373 0.63006259E+03  0.15754772E+05                                 9.624658                            7.853298       0.214995       2.117013                    0.993702      28.225809      75.599822       0.667307       0.367072      -1.132995      -0.007472      -0.019165      -0.000930       0.020591       0.031846       0.028520      -0.048555       0.015275      -0.033172      -0.075729       0.032037       0.043693             11.043353      12.420901       2.649167      -2.879628      11.409614      -3.281548       9.299544          -0.000000
          152              O       1.876179      10.429293      17.399909      -0.532009      34.885662 0.52091642E+03  0.12439138E+05                                 8.544125                            7.101384       0.279587       2.145559                    0.995658      27.394918      72.053846       0.706536       0.363036      -1.134438       0.006933       0.011765      -0.002389       0.013863      -0.042805       0.023148       0.041403      -0.030743      -0.027728      -0.071795       0.013164       0.058631              9.512414       8.267206      -1.169324      -1.813740      11.962777       3.696531       8.307261           0.000002
          153              H       4.748558       6.494654       6.283136       0.133666       1.609978 0.12251083E+02  0.13450344E+03                                 2.270653                            2.031120      -1.774990       2.000464                    0.991207       4.559010      13.732519       0.441794       1.262780      -0.707540      -0.016994      -0.044150       0.020526       0.051569       0.000561      -0.013547      -0.006240      -0.001902      -0.014222      -0.016616       0.002523       0.014092              2.419444       1.939752       0.320951      -0.271695       3.160925      -0.726272       2.157654           0.000000
          154              H       3.642784       8.672358       6.989758       0.093703       2.046642 0.16281632E+02  0.18968249E+03                                 2.586385                            2.289988      -1.527310       2.108140                    0.991074       4.491454      13.410920       0.435288       1.207813      -0.723925      -0.051347      -0.005148       0.045830       0.069018       0.001031      -0.020288      -0.010767      -0.010476       0.012103      -0.023954       0.000234       0.023720              2.787222       3.132877      -0.210370      -0.952315       2.288008       0.349138       2.940782           0.000001
          155              H       5.803350      10.863241       4.096867       0.090761       2.036364 0.16697597E+02  0.19593852E+03                                 2.575958                            2.316928      -1.578732       2.077791                    0.990984       4.620266      13.886903       0.432950       1.205597      -0.723595       0.019078       0.059772      -0.024346       0.067301      -0.000102      -0.011089      -0.013677      -0.014658      -0.004480      -0.018711      -0.000786       0.019497              2.735289       2.028082       0.326439      -0.325147       3.730116      -0.616893       2.447669          -0.000000
          156              H       7.028847       8.759853       3.326204       0.122449       1.705773 0.13840497E+02  0.15594712E+03                                 2.321193                            2.132507      -1.674473       2.035148                    0.993693       4.592557      13.807275       0.441184       1.232141      -0.715147       0.039930      -0.000795      -0.035347       0.053334      -0.001587      -0.015193       0.002276       0.001498       0.013768      -0.013982      -0.003414       0.017396              2.432306       2.559629       0.164689      -0.802918       2.115952      -0.241762       2.621336           0.000000
          157              H       4.799781       6.056416      19.489033       0.115270       1.934185 0.16681126E+02  0.19239600E+03                                 2.355823                            2.224857      -1.242714       2.226380                    0.997550       4.075357      11.487451       0.477228       1.112782      -0.750899      -0.032021       0.043582      -0.013684       0.055785      -0.018556       0.006661       0.002333      -0.021287      -0.032097      -0.020812      -0.005977       0.026789              2.389719       2.370455      -0.532372       0.326646       2.690369      -0.231566       2.108333          -0.000001
          158              H       6.327907       6.106216       1.807934       0.083330       1.943257 0.15850913E+02  0.18259220E+03                                 2.453341                            2.224573      -1.344031       2.178570                    0.994067       4.426600      12.947604       0.454159       1.170767      -0.732936       0.000770       0.052421       0.038551       0.065075      -0.010669       0.006454       0.012068      -0.021553      -0.010208      -0.020740       0.000205       0.020535              2.585611       1.836537       0.086705       0.192548       2.968871       0.995776       2.951425          -0.000000
          159              H       7.837307       2.262747       0.882193       0.080937       2.167554 0.18115929E+02  0.21408489E+03                                 2.563353                            2.324161      -1.389914       2.145918                    0.995217       4.446163      12.839077       0.463530       1.118158      -0.747244       0.042362      -0.048267       0.010032       0.064999      -0.017464       0.007986       0.010766      -0.025710      -0.019741      -0.026050      -0.000145       0.026195              2.704223       2.983246      -0.840470       0.533765       2.798310      -0.470767       2.331114          -0.000000
          160              H       6.326578       2.078718      18.582800       0.118677       1.859207 0.15754679E+02  0.17899134E+03                                 2.286180                            2.154632      -1.266303       2.224309                    0.996765       4.000796      11.163639       0.487883       1.105015      -0.752811       0.000567      -0.045160      -0.033546       0.056259      -0.011539       0.004028       0.013443      -0.027507      -0.001274      -0.021638      -0.002152       0.023790              2.319756       1.866003      -0.031673       0.138101       2.661665       0.664539       2.431602          -0.000002
          161              H       1.291942       8.828346      16.135636       0.133666       1.609977 0.12251074E+02  0.13450334E+03                                 2.270653                            2.031120      -1.774990       2.000464                    0.991207       4.559009      13.732519       0.441793       1.262781      -0.707540       0.016994       0.044150       0.020526       0.051569       0.000561       0.013547       0.006240      -0.001902      -0.014222      -0.016616       0.002523       0.014092              2.419444       1.939752       0.320951       0.271695       3.160925       0.726272       2.157654           0.000000
          162              H       2.397716       6.650642      16.842258       0.093702       2.046642 0.16281631E+02  0.18968248E+03                                 2.586386                            2.289988      -1.527310       2.108140                    0.991074       4.491454      13.410920       0.435288       1.207813      -0.723925       0.051347       0.005148       0.045830       0.069018       0.001031       0.020288       0.010767      -0.010476       0.012103      -0.023954       0.000234       0.023720              2.787223       3.132878      -0.210370       0.952315       2.288008      -0.349138       2.940782           0.000001
          163              H       0.237150       4.459759      13.949367       0.090761       2.036364 0.16697598E+02  0.19593853E+03                                 2.575957                            2.316928      -1.578732       2.077791                    0.990984       4.620266      13.886902       0.432950       1.205597      -0.723595      -0.019078      -0.059772      -0.024347       0.067301      -0.000102       0.011089       0.013677      -0.014658      -0.004480      -0.018711      -0.000786       0.019497              2.735289       2.028082       0.326440       0.325147       3.730116       0.616894       2.447669          -0.000000
          164              H      11.092653       6.563147      13.178704       0.122449       1.705772 0.13840496E+02  0.15594710E+03                                 2.321193                            2.132507      -1.674473       2.035148                    0.993693       4.592557      13.807275       0.441184       1.232141      -0.715147      -0.039930       0.000795      -0.035347       0.053334      -0.001587       0.015193      -0.002276       0.001498       0.013768      -0.013982      -0.003414       0.017396              2.432305       2.559629       0.164689       0.802918       2.115952       0.241762       2.621336           0.000000
          165              H       1.240719       9.266584       9.636533       0.115270       1.934185 0.16681126E+02  0.19239600E+03                                 2.355823                            2.224857      -1.242714       2.226380                    0.997550       4.075357      11.487451       0.477228       1.112782      -0.750899       0.032021      -0.043582      -0.013684       0.055785      -0.018556      -0.006661      -0.002333      -0.021287      -0.032097      -0.020812      -0.005977       0.026789              2.389719       2.370455      -0.532372      -0.326646       2.690369       0.231567       2.108333          -0.000001
          166              H      11.793593       9.216785      11.660434       0.083330       1.943256 0.15850905E+02  0.18259209E+03                                 2.453341                            2.224573      -1.344031       2.178570                    0.994067       4.426600      12.947606       0.454159       1.170767      -0.732936      -0.000770      -0.052421       0.038551       0.065075      -0.010669      -0.006454      -0.012068      -0.021553      -0.010208      -0.020740       0.000205       0.020535              2.585611       1.836536       0.086705      -0.192548       2.968871      -0.995776       2.951426          -0.000000
          167              H      10.284193      13.060253      10.734693       0.080937       2.167554 0.18115926E+02  0.21408484E+03                                 2.563353                            2.324161      -1.389914       2.145918                    0.995217       4.446163      12.839078       0.463530       1.118158      -0.747244      -0.042362       0.048267       0.010032       0.064999      -0.017464      -0.007986      -0.010766      -0.025710      -0.019741      -0.026050      -0.000145       0.026195              2.704223       2.983246      -0.840470      -0.533765       2.798310       0.470767       2.331114          -0.000000
          168              H      11.794922      13.244282       8.730300       0.118677       1.859208 0.15754679E+02  0.17899136E+03                                 2.286181                            2.154633      -1.266303       2.224309                    0.996765       4.000796      11.163644       0.487882       1.105016      -0.752811      -0.000567       0.045160      -0.033546       0.056259      -0.011539      -0.004028      -0.013443      -0.027507      -0.001274      -0.021638      -0.002152       0.023790              2.319758       1.866003      -0.031673      -0.138101       2.661666      -0.664540       2.431604          -0.000002
          169              H       7.332442      14.156154       3.569364       0.133666       1.609977 0.12251075E+02  0.13450335E+03                                 2.270653                            2.031119      -1.774990       2.000464                    0.991207       4.559009      13.732518       0.441793       1.262781      -0.707540       0.016994      -0.044150      -0.020526       0.051569      -0.000561      -0.013547       0.006240      -0.001902      -0.014222      -0.016616       0.002523       0.014092              2.419444       1.939752      -0.320951      -0.271695       3.160925       0.726272       2.157654           0.000000
          170              H       8.438216       1.010858       2.862742       0.093702       2.046643 0.16281640E+02  0.18968260E+03                                 2.586386                            2.289988      -1.527310       2.108140                    0.991074       4.491455      13.410922       0.435288       1.207813      -0.723925       0.051347      -0.005148      -0.045830       0.069018      -0.001031      -0.020288       0.010767      -0.010476       0.012103      -0.023954       0.000234       0.023720              2.787223       3.132878       0.210370      -0.952315       2.288008      -0.349138       2.940782           0.000001
          171              H       6.277650       3.201741       5.755633       0.090761       2.036363 0.16697590E+02  0.19593842E+03                                 2.575957                            2.316928      -1.578732       2.077791                    0.990984       4.620265      13.886900       0.432950       1.205598      -0.723595      -0.019078       0.059772       0.024347       0.067301       0.000102      -0.011089       0.013677      -0.014658      -0.004480      -0.018711      -0.000786       0.019497              2.735289       2.028082      -0.326439      -0.325147       3.730116       0.616893       2.447669          -0.000000
          172              H       5.052153       1.098353       6.526296       0.122449       1.705772 0.13840490E+02  0.15594703E+03                                 2.321192                            2.132507      -1.674473       2.035148                    0.993693       4.592556      13.807273       0.441184       1.232141      -0.715147      -0.039930      -0.000795       0.035347       0.053334       0.001587      -0.015193      -0.002276       0.001498       0.013768      -0.013982      -0.003414       0.017396              2.432305       2.559628      -0.164689      -0.802918       2.115952       0.241762       2.621335           0.000000
          173              H       7.281219      13.717916      10.068467       0.115270       1.934186 0.16681137E+02  0.19239615E+03                                 2.355825                            2.224857      -1.242714       2.226380                    0.997550       4.075358      11.487456       0.477227       1.112782      -0.750899       0.032021       0.043582       0.013684       0.055785       0.018556       0.006661      -0.002333      -0.021287      -0.032097      -0.020812      -0.005976       0.026789              2.389720       2.370456       0.532372       0.326646       2.690370       0.231567       2.108333          -0.000001
          174              H       5.753093      13.767715       8.044566       0.083330       1.943256 0.15850899E+02  0.18259201E+03                                 2.453341                            2.224573      -1.344031       2.178570                    0.994067       4.426599      12.947604       0.454159       1.170768      -0.732936      -0.000770       0.052421      -0.038551       0.065075       0.010669       0.006454      -0.012068      -0.021553      -0.010208      -0.020740       0.000205       0.020535              2.585611       1.836536      -0.086705       0.192548       2.968870      -0.995776       2.951426          -0.000000
          175              H       4.243693       9.924247       8.970307       0.080936       2.167555 0.18115935E+02  0.21408497E+03                                 2.563353                            2.324161      -1.389914       2.145918                    0.995217       4.446164      12.839079       0.463530       1.118158      -0.747244      -0.042362      -0.048267      -0.010032       0.064999       0.017464       0.007986      -0.010766      -0.025710      -0.019741      -0.026050      -0.000145       0.026195              2.704224       2.983247       0.840471       0.533765       2.798311       0.470767       2.331114          -0.000001
          176              H       5.754422       9.740218      10.974700       0.118677       1.859207 0.15754673E+02  0.17899125E+03                                 2.286180                            2.154632      -1.266302       2.224309                    0.996765       4.000795      11.163637       0.487883       1.105015      -0.752811      -0.000567      -0.045160       0.033546       0.056258       0.011539       0.004028      -0.013443      -0.027507      -0.001274      -0.021638      -0.002152       0.023790              2.319756       1.866002       0.031673       0.138101       2.661664      -0.664539       2.431602          -0.000002
          177              H      10.789058       1.166846      13.421864       0.133666       1.609977 0.12251075E+02  0.13450335E+03                                 2.270653                            2.031119      -1.774990       2.000464                    0.991207       4.559009      13.732518       0.441793       1.262781      -0.707540      -0.016994       0.044150      -0.020526       0.051569      -0.000561       0.013547      -0.006240      -0.001902      -0.014222      -0.016616       0.002523       0.014092              2.419444       1.939752      -0.320951       0.271695       3.160925      -0.726272       2.157654           0.000000
          178              H       9.683284      14.312142      12.715242       0.093702       2.046643 0.16281640E+02  0.18968260E+03                                 2.586386                            2.289989      -1.527310       2.108140                    0.991074       4.491455      13.410923       0.435288       1.207813      -0.723925      -0.051347       0.005148      -0.045830       0.069018      -0.001031       0.020288      -0.010767      -0.010476       0.012103      -0.023954       0.000234       0.023720              2.787223       3.132879       0.210370       0.952315       2.288008       0.349138       2.940783           0.000001
          179              H      11.843850      12.121259      15.608133       0.090761       2.036364 0.16697596E+02  0.19593850E+03                                 2.575957                            2.316927      -1.578732       2.077791                    0.990984       4.620266      13.886900       0.432950       1.205597      -0.723595       0.019078      -0.059772       0.024346       0.067301       0.000102       0.011089      -0.013677      -0.014658      -0.004480      -0.018711      -0.000786       0.019497              2.735288       2.028082      -0.326439       0.325146       3.730115      -0.616893       2.447668          -0.000000
          180              H       0.988347      14.224647      16.378796       0.122449       1.705773 0.13840497E+02  0.15594712E+03                                 2.321193                            2.132507      -1.674473       2.035148                    0.993693       4.592557      13.807275       0.441184       1.232141      -0.715147       0.039930       0.000795       0.035347       0.053334       0.001587       0.015193       0.002276       0.001498       0.013768      -0.013982      -0.003414       0.017396              2.432306       2.559629      -0.164689       0.802918       2.115952      -0.241762       2.621336           0.000000
          181              H      10.840281       1.605084       0.215967       0.115270       1.934185 0.16681125E+02  0.19239598E+03                                 2.355823                            2.224856      -1.242714       2.226380                    0.997550       4.075357      11.487450       0.477228       1.112781      -0.750899      -0.032021      -0.043582       0.013684       0.055785       0.018556      -0.006661       0.002333      -0.021287      -0.032097      -0.020812      -0.005977       0.026789              2.389718       2.370455       0.532371      -0.326646       2.690368      -0.231566       2.108332          -0.000001
          182              H       0.287407       1.555285      17.897066       0.083330       1.943256 0.15850906E+02  0.18259209E+03                                 2.453341                            2.224573      -1.344031       2.178570                    0.994067       4.426600      12.947604       0.454159       1.170767      -0.732936       0.000770      -0.052421      -0.038551       0.065075       0.010669      -0.006454       0.012068      -0.021553      -0.010208      -0.020740       0.000205       0.020535              2.585611       1.836536      -0.086705      -0.192548       2.968870       0.995776       2.951426          -0.000000
          183              H       1.796807       5.398753      18.822807       0.080936       2.167554 0.18115931E+02  0.21408492E+03                                 2.563354                            2.324162      -1.389914       2.145918                    0.995217       4.446163      12.839079       0.463529       1.118159      -0.747244       0.042362       0.048267      -0.010032       0.064999       0.017464      -0.007986       0.010766      -0.025710      -0.019741      -0.026050      -0.000145       0.026195              2.704224       2.983247       0.840471      -0.533765       2.798311      -0.470767       2.331115          -0.000000
          184              H       0.286078       5.582782       1.122200       0.118677       1.859207 0.15754668E+02  0.17899119E+03                                 2.286180                            2.154632      -1.266303       2.224309                    0.996765       4.000795      11.163638       0.487883       1.105015      -0.752811       0.000567       0.045160       0.033546       0.056258       0.011539      -0.004028       0.013443      -0.027507      -0.001274      -0.021638      -0.002152       0.023790              2.319757       1.866002       0.031673      -0.138101       2.661664       0.664539       2.431603          -0.000002
          185              H       7.332442       8.828346      13.421864       0.133666       1.609978 0.12251080E+02  0.13450341E+03                                 2.270653                            2.031120      -1.774990       2.000463                    0.991207       4.559010      13.732521       0.441793       1.262781      -0.707540       0.016994       0.044150      -0.020526       0.051569       0.000561      -0.013547      -0.006240      -0.001902      -0.014222      -0.016616       0.002523       0.014092              2.419444       1.939752       0.320951      -0.271695       3.160925      -0.726272       2.157654           0.000000
          186              H       8.438216       6.650642      12.715242       0.093702       2.046642 0.16281638E+02  0.18968257E+03                                 2.586386                            2.289988      -1.527310       2.108140                    0.991074       4.491455      13.410921       0.435288       1.207813      -0.723925       0.051347       0.005148      -0.045830       0.069018       0.001031      -0.020288      -0.010767      -0.010476       0.012103      -0.023954       0.000234       0.023720              2.787223       3.132878      -0.210370      -0.952315       2.288008       0.349138       2.940782           0.000000
          187              H       6.277650       4.459759      15.608133       0.090761       2.036364 0.16697598E+02  0.19593852E+03                                 2.575957                            2.316928      -1.578732       2.077791                    0.990984       4.620266      13.886901       0.432950       1.205597      -0.723595      -0.019078      -0.059772       0.024347       0.067301      -0.000102      -0.011089      -0.013677      -0.014658      -0.004480      -0.018711      -0.000786       0.019497              2.735289       2.028082       0.326439      -0.325147       3.730116      -0.616893       2.447669          -0.000000
          188              H       5.052153       6.563147      16.378796       0.122449       1.705772 0.13840496E+02  0.15594711E+03                                 2.321193                            2.132507      -1.674473       2.035148                    0.993693       4.592557      13.807277       0.441184       1.232141      -0.715147      -0.039930       0.000795       0.035347       0.053334      -0.001587      -0.015193       0.002276       0.001498       0.013768      -0.013982      -0.003414       0.017396              2.432306       2.559629       0.164689      -0.802918       2.115953      -0.241762       2.621336           0.000000
          189              H       7.281219       9.266584       0.215967       0.115270       1.934186 0.16681131E+02  0.19239605E+03                                 2.355823                            2.224856      -1.242714       2.226380                    0.997550       4.075358      11.487453       0.477228       1.112781      -0.750899       0.032021      -0.043582       0.013684       0.055785      -0.018556       0.006661       0.002333      -0.021287      -0.032097      -0.020812      -0.005977       0.026789              2.389719       2.370455      -0.532372       0.326646       2.690368      -0.231566       2.108333          -0.000001
          190              H       5.753093       9.216785      17.897066       0.083330       1.943257 0.15850914E+02  0.18259221E+03                                 2.453341                            2.224574      -1.344031       2.178570                    0.994067       4.426601      12.947608       0.454159       1.170767      -0.732936      -0.000770      -0.052421      -0.038551       0.065075      -0.010669       0.006454       0.012068      -0.021553      -0.010208      -0.020740       0.000205       0.020535              2.585611       1.836537       0.086705       0.192548       2.968871       0.995777       2.951427          -0.000000
          191              H       4.243693      13.060253      18.822807       0.080937       2.167554 0.18115926E+02  0.21408483E+03                                 2.563352                            2.324161      -1.389914       2.145918                    0.995217       4.446163      12.839075       0.463530       1.118157      -0.747244      -0.042362       0.048267      -0.010032       0.064999      -0.017464       0.007986       0.010766      -0.025710      -0.019741      -0.026050      -0.000145       0.026195              2.704222       2.983245      -0.840470       0.533765       2.798309      -0.470767       2.331113          -0.000000
          192              H       5.754422      13.244282       1.122200       0.118677       1.859208 0.15754678E+02  0.17899133E+03                                 2.286180                            2.154632      -1.266303       2.224309                    0.996765       4.000797      11.163642       0.487883       1.105014      -0.752811      -0.000567       0.045160       0.033546       0.056259      -0.011539       0.004028       0.013443      -0.027507      -0.001274      -0.021638      -0.002152       0.023790              2.319756       1.866002      -0.031673       0.138101       2.661664       0.664539       2.431603          -0.000002
          193              H      10.789058       6.494654       3.569364       0.133666       1.609978 0.12251081E+02  0.13450343E+03                                 2.270653                            2.031120      -1.774990       2.000463                    0.991207       4.559010      13.732520       0.441793       1.262780      -0.707540      -0.016994      -0.044150      -0.020526       0.051569       0.000561       0.013547       0.006240      -0.001902      -0.014222      -0.016616       0.002523       0.014092              2.419444       1.939752       0.320951       0.271695       3.160925       0.726272       2.157654           0.000000
          194              H       9.683284       8.672358       2.862742       0.093702       2.046642 0.16281633E+02  0.18968251E+03                                 2.586386                            2.289988      -1.527310       2.108140                    0.991074       4.491454      13.410921       0.435288       1.207814      -0.723925      -0.051347      -0.005148      -0.045830       0.069018       0.001031       0.020288       0.010767      -0.010476       0.012103      -0.023954       0.000234       0.023720              2.787223       3.132878      -0.210370       0.952315       2.288008      -0.349138       2.940783           0.000001
          195              H      11.843850      10.863241       5.755633       0.090761       2.036364 0.16697596E+02  0.19593850E+03                                 2.575957                            2.316927      -1.578732       2.077791                    0.990984       4.620266      13.886901       0.432950       1.205597      -0.723595       0.019078       0.059772       0.024347       0.067301      -0.000102       0.011089       0.013677      -0.014658      -0.004480      -0.018711      -0.000786       0.019497              2.735289       2.028082       0.326439       0.325146       3.730115       0.616893       2.447669          -0.000000
          196              H       0.988347       8.759853       6.526296       0.122449       1.705773 0.13840504E+02  0.15594722E+03                                 2.321193                            2.132507      -1.674473       2.035148                    0.993693       4.592558      13.807278       0.441184       1.232141      -0.715147       0.039930      -0.000795       0.035347       0.053334      -0.001587       0.015193      -0.002276       0.001498       0.013768      -0.013982      -0.003414       0.017396              2.432306       2.559629       0.164689       0.802918       2.115953       0.241762       2.621336           0.000000
          197              H      10.840281       6.056416      10.068467       0.115270       1.934186 0.16681135E+02  0.19239613E+03                                 2.355824                            2.224857      -1.242714       2.226380                    0.997550       4.075358      11.487455       0.477227       1.112782      -0.750899      -0.032021       0.043582       0.013684       0.055785      -0.018556      -0.006661      -0.002333      -0.021287      -0.032097      -0.020812      -0.005977       0.026789              2.389720       2.370456      -0.532372      -0.326646       2.690369       0.231567       2.108333          -0.000001
          198              H       0.287407       6.106216       8.044566       0.083330       1.943257 0.15850915E+02  0.18259223E+03                                 2.453342                            2.224574      -1.344031       2.178570                    0.994067       4.426600      12.947607       0.454158       1.170768      -0.732936       0.000770       0.052421      -0.038551       0.065075      -0.010669      -0.006454      -0.012068      -0.021553      -0.010208      -0.020740       0.000205       0.020535              2.585612       1.836537       0.086705      -0.192548       2.968872      -0.995776       2.951426          -0.000000
          199              H       1.796807       2.262747       8.970307       0.080937       2.167554 0.18115925E+02  0.21408482E+03                                 2.563352                            2.324161      -1.389913       2.145918                    0.995217       4.446163      12.839076       0.463530       1.118158      -0.747244       0.042362      -0.048267      -0.010032       0.064999      -0.017464      -0.007986      -0.010766      -0.025710      -0.019741      -0.026050      -0.000145       0.026195              2.704223       2.983245      -0.840470      -0.533765       2.798310       0.470767       2.331113          -0.000001
          200              H       0.286078       2.078718      10.974700       0.118677       1.859208 0.15754689E+02  0.17899148E+03                                 2.286181                            2.154633      -1.266303       2.224309                    0.996765       4.000797      11.163644       0.487883       1.105015      -0.752811       0.000567      -0.045160       0.033546       0.056259      -0.011539      -0.004028      -0.013443      -0.027507      -0.001274      -0.021638      -0.002152       0.023790              2.319757       1.866003      -0.031673      -0.138101       2.661666      -0.664539       2.431603          -0.000002
          201              H       4.748558       1.166846      16.135636       0.133666       1.609977 0.12251074E+02  0.13450334E+03                                 2.270653                            2.031120      -1.774990       2.000464                    0.991207       4.559009      13.732519       0.441793       1.262781      -0.707540      -0.016994       0.044150       0.020526       0.051569      -0.000561      -0.013547       0.006240      -0.001902      -0.014222      -0.016616       0.002523       0.014092              2.419444       1.939752      -0.320951      -0.271695       3.160925       0.726272       2.157654           0.000000
          202              H       3.642784      14.312142      16.842258       0.093702       2.046643 0.16281640E+02  0.18968260E+03                                 2.586386                            2.289988      -1.527310       2.108140                    0.991074       4.491455      13.410922       0.435288       1.207813      -0.723925      -0.051347       0.005148       0.045830       0.069018      -0.001031      -0.020288       0.010767      -0.010476       0.012103      -0.023954       0.000234       0.023720              2.787223       3.132878       0.210370      -0.952315       2.288008      -0.349138       2.940782           0.000001
          203              H       5.803350      12.121259      13.949367       0.090761       2.036364 0.16697599E+02  0.19593855E+03                                 2.575958                            2.316928      -1.578732       2.077791                    0.990984       4.620266      13.886904       0.432950       1.205598      -0.723595       0.019078      -0.059772      -0.024346       0.067301       0.000102      -0.011089       0.013677      -0.014658      -0.004480      -0.018711      -0.000786       0.019497              2.735290       2.028083      -0.326439      -0.325147       3.730117       0.616893       2.447669          -0.000000
          204              H       7.028847      14.224647      13.178704       0.122449       1.705773 0.13840503E+02  0.15594721E+03                                 2.321193                            2.132507      -1.674473       2.035148                    0.993693       4.592558      13.807279       0.441184       1.232141      -0.715147       0.039930       0.000795      -0.035347       0.053334       0.001587      -0.015193      -0.002276       0.001498       0.013768      -0.013982      -0.003414       0.017396              2.432306       2.559629      -0.164689      -0.802918       2.115953       0.241762       2.621336           0.000000
          205              H       4.799781       1.605084       9.636533       0.115270       1.934185 0.16681128E+02  0.19239602E+03                                 2.355824                            2.224857      -1.242714       2.226380                    0.997550       4.075357      11.487452       0.477227       1.112782      -0.750899      -0.032021      -0.043582      -0.013684       0.055785       0.018556       0.006661      -0.002333      -0.021287      -0.032097      -0.020812      -0.005977       0.026789              2.389719       2.370456       0.532372       0.326646       2.690369       0.231567       2.108333          -0.000001
          206              H       6.327907       1.555285      11.660434       0.083330       1.943256 0.15850907E+02  0.18259212E+03                                 2.453342                            2.224574      -1.344031       2.178570                    0.994067       4.426600      12.947608       0.454158       1.170768      -0.732936       0.000770      -0.052421       0.038551       0.065075       0.010669       0.006454      -0.012068      -0.021553      -0.010208      -0.020740       0.000205       0.020535              2.585612       1.836537      -0.086705       0.192548       2.968871      -0.995777       2.951427          -0.000000
          207              H       7.837307       5.398753      10.734693       0.080936       2.167555 0.18115936E+02  0.21408498E+03                                 2.563354                            2.324162      -1.389914       2.145918                    0.995217       4.446164      12.839080       0.463530       1.118158      -0.747244       0.042362       0.048267       0.010032       0.064999       0.017464       0.007986      -0.010766      -0.025710      -0.019741      -0.026050      -0.000145       0.026195              2.704224       2.983247       0.840471       0.533765       2.798311       0.470767       2.331114          -0.000000
          208              H       6.326578       5.582782       8.730300       0.118677       1.859207 0.15754676E+02  0.17899129E+03                                 2.286180                            2.154632      -1.266303       2.224309                    0.996765       4.000796      11.163641       0.487883       1.105015      -0.752811       0.000567       0.045160      -0.033546       0.056259       0.011539       0.004028      -0.013443      -0.027507      -0.001274      -0.021638      -0.002152       0.023790              2.319757       1.866003       0.031673       0.138101       2.661665      -0.664540       2.431603          -0.000002
          209              H       1.291942      14.156154       6.283136       0.133666       1.609977 0.12251075E+02  0.13450335E+03                                 2.270653                            2.031119      -1.774990       2.000464                    0.991207       4.559009      13.732518       0.441793       1.262781      -0.707540       0.016994      -0.044150       0.020526       0.051569      -0.000561       0.013547      -0.006240      -0.001902      -0.014222      -0.016616       0.002523       0.014092              2.419444       1.939752      -0.320951       0.271695       3.160925      -0.726272       2.157654           0.000000
          210              H       2.397716       1.010858       6.989758       0.093702       2.046643 0.16281640E+02  0.18968260E+03                                 2.586386                            2.289988      -1.527310       2.108140                    0.991074       4.491455      13.410922       0.435288       1.207813      -0.723925       0.051347      -0.005148       0.045830       0.069018      -0.001031       0.020288      -0.010767      -0.010476       0.012103      -0.023954       0.000234       0.023720              2.787223       3.132879       0.210370       0.952315       2.288008       0.349138       2.940782           0.000001
          211              H       0.237150       3.201741       4.096867       0.090761       2.036364 0.16697599E+02  0.19593854E+03                                 2.575957                            2.316927      -1.578732       2.077791                    0.990984       4.620266      13.886899       0.432950       1.205597      -0.723595      -0.019078       0.059772      -0.024346       0.067301       0.000102       0.011089      -0.013677      -0.014658      -0.004480      -0.018711      -0.000786       0.019497              2.735289       2.028082      -0.326439       0.325147       3.730115      -0.616893       2.447669          -0.000000
          212              H      11.092653       1.098353       3.326204       0.122449       1.705773 0.13840498E+02  0.15594714E+03                                 2.321193                            2.132507      -1.674473       2.035148                    0.993693       4.592557      13.807276       0.441184       1.232141      -0.715147      -0.039930      -0.000795      -0.035347       0.053334       0.001587       0.015193       0.002276       0.001498       0.013768      -0.013982      -0.003414       0.017396              2.432306       2.559629      -0.164689       0.802918       2.115953      -0.241762       2.621336           0.000000
          213              H       1.240719      13.717916      19.489033       0.115270       1.934185 0.16681128E+02  0.19239603E+03                                 2.355824                            2.224857      -1.242714       2.226380                    0.997550       4.075357      11.487451       0.477228       1.112782      -0.750899       0.032021       0.043582      -0.013684       0.055785       0.018556      -0.006661       0.002333      -0.021287      -0.032097      -0.020812      -0.005977       0.026789              2.389719       2.370455       0.532372      -0.326646       2.690369      -0.231567       2.108333          -0.000001
          214              H      11.793593      13.767715       1.807934       0.083330       1.943257 0.15850914E+02  0.18259221E+03                                 2.453341                            2.224573      -1.344031       2.178570                    0.994067       4.426601      12.947607       0.454159       1.170767      -0.732936      -0.000770       0.052421       0.038551       0.065075       0.010669      -0.006454       0.012068      -0.021553      -0.010208      -0.020740       0.000205       0.020535              2.585611       1.836537      -0.086705      -0.192548       2.968871       0.995776       2.951426          -0.000000
          215              H      10.284193       9.924247       0.882193       0.080936       2.167555 0.18115936E+02  0.21408498E+03                                 2.563354                            2.324162      -1.389914       2.145918                    0.995217       4.446164      12.839080       0.463530       1.118158      -0.747244      -0.042362      -0.048267       0.010032       0.064999       0.017465      -0.007986       0.010766      -0.025710      -0.019741      -0.026050      -0.000145       0.026195              2.704224       2.983247       0.840471      -0.533765       2.798311      -0.470767       2.331114          -0.000000
          216              H      11.794922       9.740218      18.582800       0.118677       1.859208 0.15754688E+02  0.17899146E+03                                 2.286181                            2.154633      -1.266303       2.224309                    0.996765       4.000797      11.163643       0.487883       1.105015      -0.752811      -0.000567      -0.045160      -0.033546       0.056259       0.011539      -0.004028       0.013443      -0.027507      -0.001274      -0.021638      -0.002152       0.023790              2.319757       1.866003       0.031673      -0.138101       2.661665       0.664539       2.431603          -0.000002

******************************************************
Auxiliary information for the entire system
The total spin magnetic moment of the unit cell is   0.000210
The total net atomic charge of the unit cell is   0.000009
Accuracy of reproducing the electrostatic potential in the unit cell:
  The inner radius (bohr) =    5.0000
  The outer radius (bohr) =   12.0000
  Valid grid points have density less than (e/(bohr^3)) =    0.0001
  The number of valid grid points were=       119600
  The rms potential error without charges in kcal/mol is=      2.12366
  The rms potential error with partial charges in kcal/mol is=      0.66662
  The RRMSE value at monopole order=      0.31390
  The rms potential error with partial charges and cloud penetration in kcal/mol is=      0.64929
  The RRMSE value at monopole order with cloud penetration is=      0.30574
  The rms potential error with partial charges and atomic dipoles in kcal/mol is=      0.45998
  The RRMSE value at dipole order=      0.21660
  The rms potential error with partial charges, atomic dipoles and cloud penetration in kcal/mol is=      0.43591
  The RRMSE value at dipole order with cloud penetration=      0.20526

******************************************************
The electron densities and ab initio electrostatic potential were computed in VASP using the PBE functional and
projector augmented wave method. See the main text of the journal article for a description of computational details.
The atomic charges, dipoles, and quadrupoles were computed with the DDEC6 method as described in
(a) T. A. Manz and N. Gabaldon Limas, RSC Adv. 6 (2016) 47771-47801 DOI: 10.1039/c6ra04656h
(b) N. Gabaldon Limas and T. A. Manz, RSC Adv. 8 (2018) 2678-2707 DOI: 10.1039/c7ra11829e.
For each atom in the material, the electron cloud parameters were fit to the spherically averaged atom-in-material
electron density using radial positions for which this density was between 10^-4 and 10^-2 electrons per cubic bohr.
The polarizabilities, dispersion coefficients, and quantum Drude oscillator (QDO) parameters were fit using the MCLF method.
The magnetic structure of the system was optimized in VASP from the default ferromagnetic initial guess using spin polarization.
The atomic spin moments (ASMs) were computed on this optimized magnetic structure using the DDEC6 partition as inputs
to the method of T. A. Manz and D. S. Sholl, J. Chem. Theory Comput. 7 (2011) 4146-4164 DOI: 10.1021/ct200539n.
The RMSE and RRMSE were computed using a uniform grid with Ewald summation.
