# Supplementary material for: A collection of forcefield precursors for metal–organic frameworks
Source: RSC Adv. 2019 Nov 13;9(63):36492–507. doi: 10.1039/c9ra07327b (PMC9075174; doi:10.1039/c9ra07327b)
Supplement: RA-009-C9RA07327B-s4546 [file RA-009-C9RA07327B-s4546.xyz]

   69
jmolscript: load "" {1 1 1} spacegroup "x,y,z" unitcell [{     14.523700     0.000000     0.000000 }, {     -4.841181    13.693094     0.000000 }, {     -4.841181    -6.846435    11.858632 }]
Al    -4.841181     3.423329     5.929316     1.748463
Al     4.841259    -3.423217     5.929316     1.748449
Al     4.841259     6.846547     0.000000     1.748458
Al     7.261889     0.000056     5.929316     1.676612
Al    -2.420551     6.846603     5.929316     1.676614
Al     2.420669    -1.711553     8.893974     1.676595
Al     2.420669     8.558212     2.964658     1.676592
Al    -2.420551     1.711721     8.893974     1.676608
Al     7.261889     5.134938     2.964658     1.676604
P     -4.195077     0.438036     6.597787     1.609178
P      6.652579     3.037383     5.260845     1.609076
P     -3.103449     4.723031     8.180440     1.609307
P     -4.195077     5.494868     3.678192     1.609167
P      5.487393    -1.351637     8.180440     1.609308
P      1.811328    -3.809151     6.597787     1.609173
P      6.578962    -2.123559     3.678192     1.609173
P      0.646174     7.284570     5.260845     1.609072
P      0.646174     0.913825     8.939037     1.609077
P      1.811328     7.618427     0.000000     1.609168
P      6.578962     4.247187     0.000000     1.609168
P      5.487393     7.760315     2.919595     1.609302
O      8.879448    -0.041563     6.800214    -0.774283
O      6.683459     1.511218     5.058418    -0.774270
O     -2.229028     5.609034     7.274085    -0.774312
O     -3.651203     6.614629     4.584547    -0.774295
O      4.038222    -0.936527     8.494575    -0.774283
O      1.842227    -3.221362     8.020704    -0.774283
O      2.612198    10.341604     3.364057    -0.774277
O      1.190029     7.509603     3.837928    -0.774258
O     -0.803004     0.978314     8.422475    -0.774291
O     -2.998970     1.710368    10.638142    -0.774332
O      7.453395     4.589115     1.220490    -0.774321
O      6.031256     6.415521     3.436157    -0.774311
O     -0.803004     6.804968     5.058418    -0.774288
O     -2.998970     8.357781     6.800214    -0.774321
O      7.453395    -1.237539     4.584547    -0.774319
O      6.031256    -0.231892     7.274085    -0.774330
O      8.879448     5.909971     3.364057    -0.774291
O      6.683459     3.625146     3.837928    -0.774258
O     -2.229028     3.495106     8.494575    -0.774282
O     -3.651203     0.663095     8.020704    -0.774304
O      4.038222     7.824814     3.436157    -0.774304
O      1.842227     8.556826     1.220490    -0.774258
O      2.612198    -2.257343    10.638142    -0.774284
O      1.190029    -0.430979     8.422475    -0.774238
O     -3.371011    -0.556706     5.826383    -0.465606
O     -4.223543     1.793645     5.861603    -0.870413
O      5.440050     3.482759     6.032249    -0.465557
O      7.940160     3.462424     5.997029    -0.870409
O     -3.539052     5.443094     9.427612    -0.465634
O     -4.334097     4.257732     7.374527    -0.870436
O     -3.371011     5.324172     2.431020    -0.465598
O     -4.223543     4.179517     4.484105    -0.870406
O      6.311476    -1.522309     9.427612    -0.465646
O      5.458917    -2.667003     7.374527    -0.870422
O      0.598789    -3.363790     5.826383    -0.465608
O      3.098899    -3.384124     5.861603    -0.870402
O      6.143342    -1.403519     2.431020    -0.465602
O      5.348324    -2.588842     4.484105    -0.870413
O      1.470250     6.289843     6.032249    -0.465556
O      0.617717     8.640194     5.997029    -0.870399
O      1.470250     2.079239     8.463268    -0.465559
O      0.617717     0.873581    10.481133    -0.870420
O      0.598789     6.727691     0.000000    -0.465590
O      3.098899     6.768359     0.000000    -0.870427
O      6.143342     2.807084     0.000000    -0.465611
O      5.348324     5.177770     0.000000    -0.870391
O      6.311476     8.925738     3.395364    -0.465644
O      5.458917     7.720042     1.377499    -0.870421

The following XYZ coordinates are in angstroms. Other properties are in atomic units.
The sperically averaged electron density of each atom fit to a function of the form exp(a - br)
eigen_1, eigen_2 and eigen_3 are the three eigenvalues of traceless quadrupole moment tensor
  atom number  atomic symbol              X              Y              Z     net charge C6 coefficient C8 coefficient C10 coefficient fluctuating dipole atomic polarizability isotropic forcefield polarizability              a              b squared Pearson coefficient          <r^3>          <r^4>         wp_QDO          m_QDO          q_QDO       dipole_x       dipole_y       dipole_z         dipole            Qxy            Qxz            Qyz     Q(x^2-y^2)  Q(3z^2 - R^2)        eigen_1        eigen_2        eigen_3 static polarizability      alpha(xx)      alpha(xy)      alpha(xz)      alpha(yy)      alpha(yz)      alpha(zz) atomic spin moment
            1             Al      -4.841181       3.423329       5.929316       1.748463      40.961034 0.61869788E+03  0.16218169E+05                                12.233599                            9.853798      -0.576725       1.769585                    0.999956      28.521367      92.617509       0.397030       0.588518      -0.956103      -0.000013      -0.000001      -0.000002       0.000013      -0.043163      -0.074759       0.053068       0.030512       0.092046      -0.061236      -0.061004       0.122240             14.436390      14.435990       1.799132       3.116150      15.708830      -2.203595      13.164349           0.000109
            2             Al       4.841259      -3.423217       5.929316       1.748449      40.961081 0.61870007E+03  0.16218239E+05                                12.233610                            9.853818      -0.576725       1.769585                    0.999956      28.521381      92.617566       0.397029       0.588519      -0.956103       0.000003      -0.000012      -0.000002       0.000013      -0.043159       0.074954      -0.052794       0.030524       0.092038      -0.061237      -0.061002       0.122239             14.436393      14.436613       1.799376      -3.116288      15.708209       2.203377      13.164357           0.000104
            3             Al       4.841259       6.846547       0.000000       1.748458      40.961054 0.61869936E+03  0.16218217E+05                                12.233606                            9.853813      -0.576726       1.769585                    0.999956      28.521367      92.617517       0.397029       0.588519      -0.956103       0.000003       0.000004      -0.000011       0.000012       0.086491       0.000099       0.000139      -0.061160      -0.183011      -0.061237      -0.061004       0.122240             14.436389      14.436589      -3.598445       0.000180      11.892106       0.000208      16.980471           0.000109
            4             Al       7.261889       0.000056       5.929316       1.676612      48.836313 0.79617933E+03  0.22040169E+05                                13.473422                           10.980240      -0.421091       1.793033                    0.999789      30.164777      97.897147       0.389635       0.567864      -0.972940       0.000024       0.000002      -0.000012       0.000027      -0.030565       0.000095       0.000147       0.021610       0.065386      -0.043317       0.021521       0.021796             16.161349      16.161603       3.059223       0.000543      18.324395       0.000094      13.998048           0.000547
            5             Al      -2.420551       6.846603       5.929316       1.676614      48.836154 0.79617649E+03  0.22040068E+05                                13.473390                           10.980218      -0.421091       1.793033                    0.999789      30.164711      97.896838       0.389636       0.567863      -0.972940      -0.000010       0.000020      -0.000013       0.000026      -0.030566       0.000105       0.000137       0.021623       0.065388      -0.043320       0.021523       0.021797             16.161305      16.161212       3.059069      -0.000124      18.324715       0.000566      13.997987           0.000545
            6             Al       2.420669      -1.711553       8.893974       1.676595      48.836972 0.79619556E+03  0.22040716E+05                                13.473506                           10.980328      -0.421084       1.793032                    0.999789      30.164995      97.897870       0.389635       0.567861      -0.972941      -0.000018      -0.000015       0.000012       0.000026       0.015378       0.026628      -0.018604      -0.010854      -0.032139      -0.043315       0.021520       0.021795             16.161436      16.160914      -1.529778      -2.649179      15.079710       1.873341      17.243683           0.000559
            7             Al       2.420669       8.558212       2.964658       1.676592      48.836664 0.79618976E+03  0.22040518E+05                                13.473464                           10.980298      -0.421090       1.793032                    0.999789      30.164874      97.897416       0.389635       0.567862      -0.972941      -0.000018       0.000018      -0.000008       0.000026       0.015374       0.026632      -0.018610      -0.010847      -0.032096      -0.043316       0.021522       0.021794             16.161379      16.160872      -1.529392      -2.649398      15.080329       1.873711      17.242936           0.000554
            8             Al      -2.420551       1.711721       8.893974       1.676608      48.836086 0.79617530E+03  0.22040027E+05                                13.473383                           10.980213      -0.421091       1.793033                    0.999789      30.164687      97.896758       0.389636       0.567864      -0.972940      -0.000010      -0.000019       0.000009       0.000023       0.015374      -0.026419       0.018903      -0.010891      -0.032132      -0.043317       0.021523       0.021794             16.161296      16.161242      -1.529612       2.649200      15.079100      -1.873200      17.243545           0.000544
            9             Al       7.261889       5.134938       2.964658       1.676604      48.835986 0.79617403E+03  0.22039980E+05                                13.473365                           10.980206      -0.421090       1.793035                    0.999789      30.164629      97.896498       0.389636       0.567864      -0.972940       0.000024      -0.000010      -0.000006       0.000026       0.015364      -0.026424       0.018908      -0.010889      -0.032108      -0.043318       0.021521       0.021797             16.161269      16.161505      -1.529098       2.649629      15.079451      -1.873289      17.242852           0.000540
           10              P      -4.195077       0.438036       6.597787       1.609178      66.198300 0.10363291E+04  0.29722247E+05                                13.125405                           10.146643       0.552653       1.986084                    0.999454      42.942399     128.408060       0.573250       0.372545      -1.114536      -0.028387       0.001429       0.045512       0.053658       0.046931      -0.038278      -0.078076       0.004115       0.206079      -0.090758      -0.039055       0.129813             15.578463      17.430724       1.332353       3.941296      15.706225       0.485392      13.598440          -0.007880
           11              P       6.652579       3.037383       5.260845       1.609076      66.216038 0.10367290E+04  0.29737009E+05                                13.128592                           10.149356       0.552303       1.985936                    0.999456      42.948964     128.440817       0.573101       0.372600      -1.114479       0.010823      -0.026293      -0.045537       0.053685       0.035232       0.061025       0.062333      -0.062177       0.206162      -0.090841      -0.039256       0.130097             15.582134      15.063243       0.494768       0.856959      18.081268      -3.879305      13.601891          -0.007883
           12              P      -3.103449       4.723031       8.180440       1.609307      66.168618 0.10357602E+04  0.29699933E+05                                13.118487                           10.141452       0.554117       1.986578                    0.999452      42.925771     128.318311       0.573637       0.372368      -1.114740       0.045963      -0.013836      -0.023973       0.053653       0.000658       0.001178      -0.022174       0.181839      -0.233064      -0.090497      -0.039275       0.129772             15.570070      12.386097       0.965302       1.671896      18.732375      -2.719924      15.591739          -0.007891
           13              P      -4.195077       5.494868       3.678192       1.609167      66.197039 0.10363060E+04  0.29721409E+05                                13.125257                           10.146540       0.552643       1.986088                    0.999454      42.941755     128.405623       0.573252       0.372545      -1.114536      -0.028382       0.038700       0.023995       0.053656      -0.056613       0.021509       0.006475      -0.142312      -0.233219      -0.090757      -0.039047       0.129804             15.578276      17.430492       2.747065       3.124409      13.704854      -0.669973      15.599482          -0.007883
           14              P       5.487393      -1.351637       8.180440       1.609308      66.168286 0.10357543E+04  0.29699722E+05                                13.118448                           10.141427       0.554107       1.986577                    0.999452      42.925608     128.317717       0.573638       0.372368      -1.114740      -0.028370       0.038724      -0.023972       0.053657      -0.056628      -0.021294      -0.006280      -0.142281      -0.233063      -0.090493      -0.039283       0.129777             15.570018      17.420467       2.745209      -3.121655      13.697893       0.669618      15.591694          -0.007890
           15              P       1.811328      -3.809151       6.597787       1.609173      66.197298 0.10363094E+04  0.29721544E+05                                13.125300                           10.146563       0.552626       1.986081                    0.999454      42.941919     128.406384       0.573250       0.372546      -1.114535       0.010810      -0.026287       0.045512       0.053658       0.035210      -0.060851      -0.062107      -0.062182       0.206117      -0.090757      -0.039056       0.129812             15.578334      15.060291       0.494320      -0.856086      18.076411       3.877615      13.598300          -0.007881
           16              P       6.578962      -2.123559       3.678192       1.609173      66.197452 0.10363131E+04  0.29721672E+05                                13.125315                           10.146578       0.552630       1.986082                    0.999454      42.941984     128.406587       0.573250       0.372546      -1.114535       0.045951      -0.013860       0.023995       0.053660       0.000688      -0.001074       0.022428       0.181869      -0.233241      -0.090756      -0.039059       0.129815             15.578348      12.392240       0.965796      -1.673119      18.743247       2.722427      15.599556          -0.007889
           17              P       0.646174       7.284570       5.260845       1.609072      66.214853 0.10367078E+04  0.29736242E+05                                13.128453                           10.149263       0.552285       1.985937                    0.999456      42.948370     128.438579       0.573103       0.372601      -1.114478      -0.028396       0.001441      -0.045536       0.053684       0.046942       0.038424       0.078309       0.004074       0.206156      -0.090839      -0.039251       0.130091             15.581952      17.434763       1.333261      -3.943026      15.709357      -0.485151      13.601734          -0.007887
           18              P       0.646174       0.913825       8.939037       1.609077      66.215575 0.10367203E+04  0.29736699E+05                                13.128541                           10.149320       0.552292       1.985935                    0.999456      42.948774     128.440159       0.573101       0.372601      -1.114478      -0.028400      -0.040156      -0.021520       0.053686       0.009806       0.059862       0.084678      -0.006957       0.173093      -0.090841      -0.039253       0.130095             15.582063      17.434886      -4.081421      -0.816847      14.548851      -1.155216      14.762452          -0.007883
           19              P       1.811328       7.618427       0.000000       1.609168      66.196776 0.10363006E+04  0.29721223E+05                                13.125237                           10.146524       0.552630       1.986086                    0.999454      42.941654     128.405364       0.573251       0.372546      -1.114535       0.010811       0.052554      -0.000013       0.053655      -0.070293       0.000067       0.000119      -0.169949      -0.117128      -0.090759      -0.039043       0.129802             15.578251      15.060205      -0.988560       0.000057      11.359660      -0.000199      20.314888          -0.007884
           20              P       6.578962       4.247187       0.000000       1.609168      66.196904 0.10363034E+04  0.29721316E+05                                13.125240                           10.146529       0.552635       1.986086                    0.999454      42.941687     128.405369       0.573252       0.372545      -1.114536       0.045950       0.027710      -0.000008       0.053659      -0.001273       0.000064       0.000094       0.220551      -0.117163      -0.090756      -0.039054       0.129810             15.578253      12.392156      -1.931829      -0.000143      14.027713       0.000002      20.314892          -0.007891
           21              P       5.487393       7.760315       2.919595       1.609302      66.167642 0.10357416E+04  0.29699267E+05                                13.118378                           10.141373       0.554098       1.986578                    0.999452      42.925286     128.316541       0.573639       0.372369      -1.114740      -0.028367      -0.040121       0.021548       0.053653       0.009866      -0.059683      -0.084406      -0.006981       0.172864      -0.090494      -0.039276       0.129771             15.569933      17.420368      -4.075977       0.816618      14.538266       1.154861      14.751164          -0.007887
           22              O       8.879448      -0.041563       6.800214      -0.774283      40.724985 0.59394415E+03  0.14564700E+05                                 9.325754                            7.382759       0.227821       2.117674                    0.995541      28.864980      75.382544       0.725817       0.344130      -1.156906       0.023369      -0.061102       0.120669       0.137261      -0.007114      -0.018332       0.022852      -0.053841       0.091643      -0.046605      -0.003239       0.049844             11.377152      19.203296       4.821159       3.008998       7.973059       0.718265       6.955100           0.109966
           23              O       6.683459       1.511218       5.058418      -0.774270      40.705788 0.59363828E+03  0.14555454E+05                                 9.322810                            7.380766       0.227858       2.117692                    0.995543      28.864043      75.377772       0.725922       0.344122      -1.156903      -0.065405       0.001648      -0.120673       0.137268       0.011404      -0.027560       0.009795       0.050895       0.091713      -0.046695      -0.003087       0.049781             11.373232       6.188844       0.220459       0.325719      20.977697      -3.075222       6.953156           0.109945
           24              O      -2.229028       5.609034       7.274085      -0.774312      40.700974 0.59355401E+03  0.14553066E+05                                 9.322605                            7.380598       0.227800       2.117649                    0.995544      28.865397      75.383767       0.725868       0.344155      -1.156859       0.119525      -0.039939       0.054352       0.137242      -0.023120      -0.006956       0.038954      -0.000565      -0.052375      -0.046614      -0.003139       0.049753             11.373057       7.864036       3.611145      -2.316061      15.344412      -6.810825      10.910724           0.109938
           25              O      -3.651203       6.614629       4.584547      -0.774295      40.703615 0.59359512E+03  0.14554099E+05                                 9.322444                            7.380431       0.227779       2.117658                    0.995540      28.864171      75.376786       0.725950       0.344116      -1.156910      -0.077511       0.099394      -0.054361       0.137267      -0.017810      -0.038998      -0.006328       0.029618      -0.052345      -0.046511      -0.003263       0.049774             11.372915      12.243511       5.159660       5.649220      10.964824       4.453823      10.910409           0.109932
           26              O       4.038222      -0.936527       8.494575      -0.774283      40.699960 0.59353708E+03  0.14552546E+05                                 9.322462                            7.380501       0.227803       2.117659                    0.995543      28.864977      75.382381       0.725872       0.344156      -1.156859       0.023365       0.135033      -0.007414       0.137240      -0.012351       0.015398      -0.019475      -0.048186       0.108421      -0.046614      -0.003140       0.049753             11.372863      19.195578       0.195078      -5.677102       6.585415       0.081614       8.337596           0.109982
           27              O       1.842227      -3.221362       8.020704      -0.774283      40.703354 0.59359067E+03  0.14553958E+05                                 9.322385                            7.380389       0.227797       2.117666                    0.995540      28.864123      75.376494       0.725954       0.344114      -1.156912      -0.065407      -0.105337       0.058897       0.137269      -0.029601       0.004016      -0.035614       0.005869      -0.043228      -0.046507      -0.003258       0.049765             11.372838       6.188507       0.171885      -0.353549      13.121825       7.610308      14.808181           0.109953
           28              O       2.612198      10.341604       3.364057      -0.774277      40.724357 0.59393432E+03  0.14564393E+05                                 9.325647                            7.382690       0.227858       2.117687                    0.995541      28.864805      75.381833       0.725822       0.344130      -1.156907       0.119543       0.067050       0.007418       0.137264       0.005574       0.023596      -0.007918       0.052988       0.108501      -0.046605      -0.003240       0.049845             11.377002       7.866404      -3.812712      -1.970165      17.924103       5.327613       8.340499           0.109980
           29              O       1.190029       7.509603       3.837928      -0.774258      40.704741 0.59362152E+03  0.14554939E+05                                 9.322659                            7.380669       0.227870       2.117701                    0.995543      28.863652      75.376446       0.725926       0.344123      -1.156902      -0.077503      -0.096772      -0.058908       0.137265      -0.024865       0.035031       0.008236       0.032578      -0.043292      -0.046699      -0.003093       0.049792             11.373022      12.243745       2.312605      -7.292913       7.067139      -2.203190      14.808183           0.109956
           30              O      -0.803004       0.978314       8.422475      -0.774291      40.706319 0.59364756E+03  0.14555743E+05                                 9.322900                            7.380832       0.227850       2.117686                    0.995543      28.864214      75.378444       0.725917       0.344123      -1.156902       0.023355      -0.073951      -0.113263       0.137269       0.019518       0.003042      -0.003176      -0.087771      -0.009829      -0.046697      -0.003087       0.049784             11.373344      19.196177      -5.014511       2.669585       7.829334      -0.799553       7.094521           0.109908
           31              O      -2.998970       1.710368      10.638142      -0.774332      40.726252 0.59396581E+03  0.14565374E+05                                 9.325969                            7.382913       0.227844       2.117671                    0.995542      28.865390      75.384152       0.725806       0.344132      -1.156903      -0.065401       0.103674       0.061774       0.137264       0.018269       0.023696       0.026016      -0.010998      -0.093755      -0.046613      -0.003250       0.049863             11.377425       6.190707      -0.392428       0.028082       7.798678      -4.537310      20.142889           0.109903
           32              O       7.453395       4.589115       1.220490      -0.774321      40.704204 0.59360499E+03  0.14554403E+05                                 9.322530                            7.380490       0.227796       2.117658                    0.995540      28.864408      75.377588       0.725947       0.344115      -1.156911       0.119550      -0.027110      -0.061775       0.137270       0.017669      -0.016541      -0.030912      -0.014448      -0.093736      -0.046512      -0.003262       0.049774             11.373028       7.863941       0.200184       4.285495       6.120732       1.485523      20.134412           0.109894
           33              O       6.031256       6.415521       3.436157      -0.774311      40.700641 0.59354801E+03  0.14552893E+05                                 9.322609                            7.380604       0.227768       2.117645                    0.995543      28.865083      75.383068       0.725861       0.344159      -1.156855      -0.077494      -0.002618       0.113234       0.137237       0.042728       0.004118      -0.001725       0.043643      -0.009966      -0.046620      -0.003147       0.049768             11.373058      12.243535      -7.472184       1.643678      14.781401      -2.250443       7.094238           0.109933
           34              O      -0.803004       6.804968       5.058418      -0.774288      40.705898 0.59364067E+03  0.14555530E+05                                 9.322838                            7.380791       0.227869       2.117692                    0.995543      28.864068      75.377927       0.725919       0.344123      -1.156902       0.023353      -0.061116      -0.120673       0.137268      -0.007130       0.018428      -0.022727      -0.053929       0.091715      -0.046701      -0.003093       0.049794             11.373261      19.196021       4.819104      -3.007934       7.970587      -0.717968       6.953175           0.109922
           35              O      -2.998970       8.357781       6.800214      -0.774321      40.726043 0.59396182E+03  0.14565247E+05                                 9.325923                            7.382876       0.227859       2.117676                    0.995542      28.865344      75.383876       0.725810       0.344131      -1.156905      -0.065403       0.001663       0.120671       0.137265       0.011388       0.027662      -0.009668       0.050823       0.091656      -0.046610      -0.003242       0.049853             11.377373       6.190678       0.220520      -0.325811      20.986229       3.076395       6.955212           0.109920
           36              O       7.453395      -1.237539       4.584547      -0.774319      40.704672 0.59361270E+03  0.14554639E+05                                 9.322592                            7.380531       0.227793       2.117655                    0.995540      28.864595      75.378203       0.725946       0.344115      -1.156911       0.119547      -0.039944      -0.054368       0.137270      -0.023157       0.007025      -0.038873      -0.000645      -0.052346      -0.046509      -0.003256       0.049765             11.373111       7.864001       3.611318       2.316100      15.344741       6.810878      10.910593           0.109910
           37              O       6.031256      -0.231892       7.274085      -0.774330      40.701570 0.59356357E+03  0.14553370E+05                                 9.322732                            7.380687       0.227784       2.117643                    0.995544      28.865479      75.384344       0.725859       0.344158      -1.156856      -0.077495       0.099377       0.054352       0.137242      -0.017800       0.039055       0.006431       0.029509      -0.052346      -0.046618      -0.003140       0.049759             11.373222      12.243726       5.159602      -5.649410      10.965042      -4.453936      10.910899           0.109910
           38              O       8.879448       5.909971       3.364057      -0.774291      40.724688 0.59393997E+03  0.14564572E+05                                 9.325718                            7.382741       0.227871       2.117688                    0.995542      28.864870      75.382197       0.725817       0.344131      -1.156905       0.023365       0.135054       0.007414       0.137261      -0.012322      -0.015335       0.019617      -0.048218       0.108533      -0.046612      -0.003250       0.049862             11.377094      19.203183       0.195342       5.679698       6.587533      -0.081640       8.340567           0.109972
           39              O       6.683459       3.625146       3.837928      -0.774258      40.705146 0.59362755E+03  0.14555125E+05                                 9.322721                            7.380706       0.227855       2.117695                    0.995543      28.863783      75.376906       0.725924       0.344122      -1.156902      -0.065402      -0.105330      -0.058908       0.137266      -0.029573      -0.003908       0.035771       0.005917      -0.043289      -0.046696      -0.003089       0.049785             11.373115       6.188791       0.171857       0.353772      13.122231      -7.610305      14.808322           0.109965
           40              O      -2.229028       3.495106       8.494575      -0.774282      40.699810 0.59353393E+03  0.14552456E+05                                 9.322470                            7.380506       0.227768       2.117651                    0.995543      28.864811      75.382026       0.725867       0.344158      -1.156856       0.119518       0.067034      -0.007414       0.137233       0.005533      -0.023497       0.008033       0.052999       0.108466      -0.046619      -0.003147       0.049765             11.372879       7.863921      -3.811246       1.969307      17.917101      -5.325241       8.337615           0.109983
           41              O      -3.651203       0.663095       8.020704      -0.774304      40.704135 0.59360364E+03  0.14554355E+05                                 9.322494                            7.380461       0.227809       2.117663                    0.995540      28.864449      75.377555       0.725952       0.344114      -1.156913      -0.077509      -0.096781       0.058898       0.137270      -0.024861      -0.034917      -0.008090       0.032650      -0.043218      -0.046507      -0.003254       0.049762             11.372988      12.243610       2.312621       7.293053       7.066960       2.203430      14.808394           0.109925
           42              O       4.038222       7.824814       3.436157      -0.774304      40.700376 0.59354432E+03  0.14552770E+05                                 9.322528                            7.380549       0.227829       2.117661                    0.995544      28.865137      75.382954       0.725869       0.344156      -1.156858       0.023362      -0.073936       0.113238       0.137241       0.019517      -0.002999       0.003303      -0.087653      -0.009965      -0.046618      -0.003147       0.049765             11.372947      19.195727      -5.014114      -2.669597       7.828935       0.799528       7.094178           0.109956
           43              O       1.842227       8.556826       1.220490      -0.774258      40.702405 0.59357489E+03  0.14553474E+05                                 9.322255                            7.380301       0.227800       2.117673                    0.995540      28.863734      75.375218       0.725957       0.344115      -1.156911      -0.065399       0.103672      -0.061774       0.137262       0.018293      -0.023632      -0.025897      -0.010953      -0.093740      -0.046511      -0.003269       0.049780             11.372665       6.188429      -0.392120      -0.027916       7.795850       4.535400      20.133717           0.110007
           44              O       2.612198      -2.257343      10.638142      -0.774284      40.724600 0.59393853E+03  0.14564525E+05                                 9.325692                            7.382723       0.227866       2.117687                    0.995541      28.864874      75.382136       0.725819       0.344130      -1.156906       0.119542      -0.027103       0.061776       0.137263       0.017655       0.016627       0.031007      -0.014431      -0.093753      -0.046608      -0.003245       0.049854             11.377059       7.866435       0.200107      -4.287005       6.122553      -1.485900      20.142187           0.109972
           45              O       1.190029      -0.430979       8.422475      -0.774238      40.704668 0.59362008E+03  0.14554892E+05                                 9.322639                            7.380652       0.227869       2.117703                    0.995543      28.863633      75.376327       0.725928       0.344122      -1.156903      -0.077505      -0.002630      -0.113260       0.137266       0.042765      -0.004018       0.001797       0.043724      -0.009830      -0.046695      -0.003090       0.049785             11.372999      12.243717      -7.472149      -1.643617      14.780952       2.250311       7.094329           0.109997
           46              O      -3.371011      -0.556706       5.826383      -0.465606      20.999976 0.32560668E+03  0.68540769E+04                                 5.812826                            5.400044       0.964022       2.398369                    0.999552      24.672389      59.234221       0.866399       0.335840      -1.166763       0.066983      -0.071252      -0.068256       0.119257       0.038685       0.077728       0.038117       0.114106      -0.061009      -0.077180      -0.051347       0.128527              6.038503       5.989067      -1.655117      -0.701471       6.918924       1.579953       5.207519           0.496632
           47              O      -4.223543       1.793645       5.861603      -0.870413      42.596781 0.66194495E+03  0.16704566E+05                                 9.508042                            7.768698       0.065088       2.034217                    0.997503      30.524974      81.289035       0.709883       0.341905      -1.156948       0.081124      -0.037845      -0.110642       0.142321       0.026410      -0.025241      -0.017163       0.050958       0.141309      -0.060616      -0.004139       0.064755             11.033006       6.851621      -1.475860       0.977107      18.462042      -4.248570       7.785355           0.040767
           48              O       5.440050       3.482759       6.032249      -0.465557      20.985580 0.32533578E+03  0.68468912E+04                                 5.809516                            5.397231       0.964274       2.398473                    0.999552      24.670077      59.220607       0.866768       0.335770      -1.166834      -0.089517       0.039393       0.068235       0.119252      -0.005769      -0.009933      -0.085927      -0.137310      -0.060956      -0.077059      -0.051388       0.128447              6.034900       7.850663      -0.994189      -1.721958       5.049328       0.134573       5.204709           0.496645
           49              O       7.940160       3.462424       5.997029      -0.870409      42.597420 0.66197881E+03  0.16705711E+05                                 9.508219                            7.768992       0.065069       2.034212                    0.997503      30.525442      81.292214       0.709853       0.341914      -1.156936      -0.062718       0.063880       0.110645       0.142326       0.004518       0.007819       0.029635      -0.072848       0.141305      -0.060628      -0.004235       0.064862             11.032967      18.099081       2.500704       4.331289       7.214188       0.494906       7.785633           0.040750
           50              O      -3.539052       5.443094       9.427612      -0.465634      21.003586 0.32567767E+03  0.68560532E+04                                 5.814030                            5.401058       0.963504       2.398183                    0.999552      24.673748      59.242620       0.866201       0.335893      -1.166699      -0.044449       0.055323       0.095809       0.119230      -0.002778      -0.004576      -0.078389      -0.159334      -0.021510      -0.077238      -0.051296       0.128534              6.039828       4.320811      -0.370091      -0.641012       5.937321       1.666292       7.861353           0.496667
           51              O      -4.334097       4.257732       7.374527      -0.870436      42.601136 0.66202486E+03  0.16707192E+05                                 9.509130                            7.769509       0.065042       2.034180                    0.997503      30.526202      81.295456       0.709795       0.341935      -1.156916      -0.099518       0.050863       0.088092       0.142306      -0.015933      -0.027586      -0.020524       0.072115      -0.119562      -0.060417      -0.004287       0.064703             11.034374      12.330257       3.521409       6.099163       8.657807       2.994167      12.115058           0.040731
           52              O      -3.371011       5.324172       2.431020      -0.465598      20.999359 0.32559471E+03  0.68537768E+04                                 5.812828                            5.400046       0.963945       2.398357                    0.999552      24.671342      59.231913       0.866373       0.335853      -1.166750       0.066968      -0.023485      -0.095810       0.119230       0.047997       0.072417       0.030565       0.127254      -0.021775      -0.077203      -0.051398       0.128600              6.038506       5.989069       0.220049      -1.784113       4.267093       0.048952       7.859356           0.496591
           53              O      -4.223543       4.179517       4.484105      -0.870406      42.596250 0.66193571E+03  0.16704268E+05                                 9.507956                            7.768636       0.065118       2.034228                    0.997504      30.524801      81.288314       0.709887       0.341905      -1.156949       0.081127      -0.076899      -0.088093       0.142322      -0.035064       0.010248       0.033044      -0.036002      -0.119597      -0.060616      -0.004141       0.064757             11.032900       6.851561       1.584105      -0.789586      14.133632      -6.747370      12.113509           0.040764
           54              O       6.311476      -1.522309       9.427612      -0.465646      21.003647 0.32567895E+03  0.68560890E+04                                 5.814058                            5.401083       0.963489       2.398176                    0.999552      24.673695      59.242595       0.866196       0.335895      -1.166697       0.066970      -0.023463       0.095812       0.119228       0.047951      -0.072349      -0.030460       0.127291      -0.021596      -0.077194      -0.051303       0.128497              6.039857       5.990353       0.220163       1.784675       4.267823      -0.048934       7.861396           0.496630
           55              O       5.458917      -2.667003       7.374527      -0.870422      42.600304 0.66201086E+03  0.16706747E+05                                 9.509004                            7.769425       0.065033       2.034181                    0.997503      30.525921      81.294426       0.709799       0.341935      -1.156916       0.081126      -0.076870       0.088092       0.142305      -0.035059      -0.010153      -0.032856      -0.036072      -0.119532      -0.060415      -0.004293       0.064708             11.034207       6.852437       1.584735       0.789890      14.135310       6.748263      12.114875           0.040756
           56              O       0.598789      -3.363790       5.826383      -0.465608      20.999858 0.32560434E+03  0.68540281E+04                                 5.812901                            5.400109       0.963951       2.398353                    0.999552      24.671741      59.233030       0.866372       0.335851      -1.166752      -0.089488       0.039393      -0.068246       0.119237      -0.005803       0.009979       0.086026      -0.137363      -0.060849      -0.077163      -0.051385       0.128548              6.038584       7.856021      -0.995124       1.723448       5.052152      -0.134715       5.207580           0.496572
           57              O       3.098899      -3.384124       5.861603      -0.870402      42.596229 0.66193487E+03  0.16704247E+05                                 9.507973                            7.768646       0.065098       2.034224                    0.997503      30.524708      81.288152       0.709885       0.341906      -1.156948      -0.062723       0.063870      -0.110645       0.142323       0.004526      -0.007764      -0.029522      -0.072826       0.141321      -0.060614      -0.004145       0.064760             11.032923      18.099507       2.500879      -4.331246       7.213974      -0.494956       7.785287           0.040782
           58              O       6.143342      -1.403519       2.431020      -0.465602      20.999703 0.32560138E+03  0.68539464E+04                                 5.812845                            5.400060       0.963968       2.398358                    0.999552      24.671816      59.233017       0.866382       0.335848      -1.166755      -0.044464       0.055318      -0.095819       0.119241      -0.002680       0.004656       0.078427      -0.159192      -0.021746      -0.077145      -0.051377       0.128522              6.038524       4.320122      -0.370009       0.640853       5.936062      -1.665767       7.859389           0.496608
           59              O       5.348324      -2.588842       4.484105      -0.870413      42.596528 0.66194035E+03  0.16704426E+05                                 9.508029                            7.768689       0.065082       2.034218                    0.997503      30.524793      81.288565       0.709881       0.341907      -1.156947      -0.099544       0.050857      -0.088096       0.142325      -0.015961       0.027743       0.020673       0.072085      -0.119588      -0.060615      -0.004146       0.064761             11.032989      12.328975       3.520649      -6.098350       8.656401      -2.993560      12.113592           0.040759
           60              O       1.470250       6.289843       6.032249      -0.465556      20.985080 0.32532607E+03  0.68466471E+04                                 5.809512                            5.397228       0.964217       2.398465                    0.999552      24.669266      59.218805       0.866748       0.335779      -1.166824       0.066969      -0.071253       0.068223       0.119232       0.038688      -0.077730      -0.037999       0.114084      -0.060959      -0.077060      -0.051427       0.128488              6.034895       5.985459      -1.653627       0.700859       6.914519      -1.578623       5.204708           0.496603
           61              O       0.617717       8.640194       5.997029      -0.870399      42.596525 0.66196399E+03  0.16705236E+05                                 9.508073                            7.768894       0.065092       2.034222                    0.997503      30.525178      81.291130       0.709860       0.341913      -1.156937       0.081131      -0.037838       0.110645       0.142325       0.026405       0.025338       0.017249       0.050983       0.141304      -0.060627      -0.004238       0.064865             11.032775       6.851716      -1.475717      -0.977119      18.461109       4.248442       7.785500           0.040764
           62              O       1.470250       2.079239       8.463268      -0.465559      20.985521 0.32533449E+03  0.68468615E+04                                 5.809536                            5.397247       0.964243       2.398466                    0.999552      24.669861      59.220194       0.866760       0.335773      -1.166831       0.066974       0.094722      -0.027599       0.119246      -0.086647      -0.005399      -0.007486       0.061220      -0.219475      -0.077073      -0.051401       0.128474              6.034922       5.985487       1.433775      -1.081679       6.999286      -1.529712       5.119993           0.496637
           63              O       0.617717       0.873581      10.481133      -0.870420      42.597516 0.66198109E+03  0.16705784E+05                                 9.508230                            7.769003       0.065066       2.034210                    0.997503      30.525512      81.292436       0.709853       0.341914      -1.156936       0.081129       0.114744       0.022553       0.142327       0.008736       0.035537       0.050256      -0.006195      -0.030204      -0.060628      -0.004235       0.064863             11.032973       6.851825      -0.108372      -1.766608       6.775194      -2.498379      19.471899           0.040739
           64              O       0.598789       6.727691       0.000000      -0.465590      20.999241 0.32559246E+03  0.68537194E+04                                 5.812822                            5.400041       0.963928       2.398355                    0.999552      24.671173      59.231516       0.866369       0.335854      -1.166748      -0.089475      -0.078796      -0.000011       0.119225       0.011570      -0.000083       0.000159       0.011488       0.385928      -0.077239      -0.051404       0.128643              6.038499       7.855900       1.990072      -0.000102       5.285319      -0.000061       4.974278           0.496597
           65              O       3.098899       6.768359       0.000000      -0.870427      42.596709 0.66194494E+03  0.16704562E+05                                 9.508025                            7.768692       0.065119       2.034225                    0.997504      30.524996      81.289030       0.709884       0.341905      -1.156949      -0.062721      -0.127757      -0.000011       0.142323      -0.008991       0.000042       0.000074      -0.124076      -0.012412      -0.060617      -0.004137       0.064755             11.032977      18.099591      -5.001427       0.000247       8.071141      -0.000105       6.928199           0.040737
           66              O       6.143342       2.807084       0.000000      -0.465611      20.999546 0.32559843E+03  0.68538758E+04                                 5.812871                            5.400084       0.963941       2.398354                    0.999552      24.671406      59.232195       0.866367       0.335854      -1.166749      -0.044461      -0.110630      -0.000004       0.119230       0.005372       0.000030       0.000032      -0.023420       0.385691      -0.077165      -0.051398       0.128564              6.038551       4.320139       0.740008      -0.000019       8.821194      -0.000100       4.974320           0.496570
           67              O       5.348324       5.177770       0.000000      -0.870391      42.595644 0.66192488E+03  0.16703925E+05                                 9.507868                            7.768574       0.065123       2.034233                    0.997504      30.524560      81.287469       0.709890       0.341905      -1.156949      -0.099544      -0.101720      -0.000006       0.142323       0.032005       0.000050       0.000054       0.107803      -0.012437      -0.060614      -0.004146       0.064760             11.032789      12.328738      -7.041495      -0.000138      13.841542       0.000158       6.928087           0.040796
           68              O       6.311476       8.925738       3.395364      -0.465644      21.003437 0.32567478E+03  0.68559877E+04                                 5.814084                            5.401105       0.963438       2.398167                    0.999552      24.673182      59.241540       0.866179       0.335902      -1.166690       0.066961       0.094697       0.027578       0.119213      -0.086674       0.005406       0.007617       0.061276      -0.219723      -0.077222      -0.051328       0.128550              6.039886       5.990387       1.435515       1.083002       7.005439       1.531590       5.123834           0.496593
           69              O       5.458917       7.720042       1.377499      -0.870421      42.600207 0.66200840E+03  0.16706666E+05                                 9.508985                            7.769405       0.065060       2.034190                    0.997504      30.525879      81.294209       0.709801       0.341935      -1.156917       0.081126       0.114727      -0.022528       0.142307       0.008735      -0.035437      -0.050118      -0.006178      -0.029836      -0.060415      -0.004292       0.064707             11.034194       6.852422      -0.108286       1.767356       6.775846       2.499380      19.474314           0.040760

******************************************************
Auxiliary information for the entire system
The total spin magnetic moment of the unit cell is   8.996154
The total net atomic charge of the unit cell is   0.000001
Accuracy of reproducing the electrostatic potential in the unit cell:
  The inner radius (bohr) =    5.0000
  The outer radius (bohr) =   12.0000
  Valid grid points have density less than (e/(bohr^3)) =    0.0001
  The number of valid grid points were=       290175
  The rms potential error without charges in kcal/mol is=      4.87468
  The rms potential error with partial charges in kcal/mol is=      1.01170
  The RRMSE value at monopole order=      0.20754
  The rms potential error with partial charges and cloud penetration in kcal/mol is=      1.02624
  The RRMSE value at monopole order with cloud penetration is=      0.21053
  The rms potential error with partial charges and atomic dipoles in kcal/mol is=      0.49901
  The RRMSE value at dipole order=      0.10237
  The rms potential error with partial charges, atomic dipoles and cloud penetration in kcal/mol is=      0.47780
  The RRMSE value at dipole order with cloud penetration=      0.09802

******************************************************
The electron densities and ab initio electrostatic potential were computed in VASP using the PBE functional and
projector augmented wave method. See the main text of the journal article for a description of computational details.
The atomic charges, dipoles, and quadrupoles were computed with the DDEC6 method as described in
(a) T. A. Manz and N. Gabaldon Limas, RSC Adv. 6 (2016) 47771-47801 DOI: 10.1039/c6ra04656h
(b) N. Gabaldon Limas and T. A. Manz, RSC Adv. 8 (2018) 2678-2707 DOI: 10.1039/c7ra11829e.
For each atom in the material, the electron cloud parameters were fit to the spherically averaged atom-in-material
electron density using radial positions for which this density was between 10^-4 and 10^-2 electrons per cubic bohr.
The polarizabilities, dispersion coefficients, and quantum Drude oscillator (QDO) parameters were fit using the MCLF method.
The magnetic structure of the system was optimized in VASP from the default ferromagnetic initial guess using spin polarization.
The atomic spin moments (ASMs) were computed on this optimized magnetic structure using the DDEC6 partition as inputs
to the method of T. A. Manz and D. S. Sholl, J. Chem. Theory Comput. 7 (2011) 4146-4164 DOI: 10.1021/ct200539n.
The RMSE and RRMSE were computed using a uniform grid with Ewald summation.
