# Supplementary material for: A collection of forcefield precursors for metal–organic frameworks
Source: RSC Adv. 2019 Nov 13;9(63):36492–507. doi: 10.1039/c9ra07327b (PMC9075174; doi:10.1039/c9ra07327b)
Supplement: RA-009-C9RA07327B-s4547 [file RA-009-C9RA07327B-s4547.xyz]

  228
jmolscript: load "" {1 1 1} spacegroup "x,y,z" unitcell [{     18.765000     0.000000     0.000000 }, {     -0.000033    18.765000     0.000000 }, {     -9.382498    -9.382514    23.231508 }]
Zn     3.988110     3.988118    12.748987     1.071370
Zn    -3.988126    -3.988133    12.748987     1.071663
Zn     3.988125    -3.988133    12.748987     1.072352
Zn    -3.988140     3.988118    12.748987     1.072352
Zn    13.370609     5.394368    10.482521     1.072352
Zn     5.394344    13.370619    10.482521     1.072352
Zn    13.370595    13.370619    10.482521     1.071663
Zn     5.394359     5.394368    10.482521     1.071370
H      2.000334     5.563818     7.842957     0.122942
H      1.936534     6.896135     3.610176     0.111035
H      1.919645     7.740562     1.440353     0.099759
H     -2.000377    13.201173     7.842957     0.123401
H     16.828429    11.868860     3.610176     0.109390
H     16.845320    11.024437     1.440353     0.101211
H      5.563821    -2.000354     7.842957     0.124219
H      6.896106    16.828450     3.610176     0.110271
H      7.740532    16.845340     1.440353     0.100887
H     13.201169     2.000344     7.842957     0.124224
H     11.868857     1.936546     3.610176     0.110372
H     11.024433     1.919659     1.440353     0.100182
H     11.382833     3.818668    15.388551     0.124219
H     -7.445969     2.486351    19.621332     0.110271
H     -7.462857     1.641924    21.791155     0.100887
H      7.382148    -3.818687    15.388551     0.124224
H      7.445944    -2.486374    19.621332     0.110372
H      7.462830    -1.641951    21.791155     0.100182
H     -3.818707    11.382840    15.388551     0.123401
H     -2.486362    -7.445964    19.621332     0.109390
H     -1.641938    -7.462854    21.791155     0.101211
H      3.818655     7.382142    15.388551     0.122942
H      2.486337     7.445940    19.621332     0.111035
H      1.641911     7.462827    21.791155     0.099759
H      7.382135     3.818668    15.388551     0.122942
H      7.445935     2.486351    19.621332     0.111036
H      7.462824     1.641924    21.791155     0.099759
H     11.382846    -3.818687    15.388551     0.123400
H     -7.445960    -2.486374    19.621332     0.109391
H     -7.462851    -1.641951    21.791155     0.101212
H      3.818648    11.382840    15.388551     0.124219
H      2.486363    -7.445964    19.621332     0.110271
H      1.641937    -7.462854    21.791155     0.100887
H     -3.818700     7.382142    15.388551     0.124224
H     -2.486388     7.445940    19.621332     0.110372
H     -1.641964     7.462827    21.791155     0.100183
H     -2.000364     5.563818     7.842957     0.124219
H     16.828438     6.896135     3.610176     0.110271
H     16.845326     7.740562     1.440353     0.100887
H      2.000321    13.201173     7.842957     0.124224
H      1.936525    11.868860     3.610176     0.110372
H      1.919639    11.024437     1.440353     0.100182
H     13.201176    -2.000354     7.842957     0.123401
H     11.868831    16.828450     3.610176     0.109391
H     11.024407    16.845340     1.440353     0.101212
H      5.563814     2.000344     7.842957     0.122942
H      6.896132     1.936546     3.610176     0.111036
H      7.740558     1.919659     1.440353     0.099760
H     -0.000015     4.584283    11.197587     0.121451
H     -0.000032    14.180704    11.197587     0.121108
H      4.584283    -0.000007    11.197587     0.121451
H     14.180704    -0.000007    11.197587     0.121108
H      9.382484     4.798203    12.033921     0.121451
H      9.382501    -4.798218    12.033921     0.121108
H     -4.798235     9.382493    12.033921     0.121108
H      4.798186     9.382493    12.033921     0.121451
C      1.187810     5.441845     8.320597    -0.129578
C      1.232845     5.100321     9.671277    -0.021829
C      1.112750     6.986208     3.145546    -0.129874
C      1.095862     7.537899     1.866419    -0.140694
C      2.514495     4.993360    10.369151     0.619401
C     -1.187853    13.323145     8.320597    -0.129010
C     -1.232891    13.664667     9.671277    -0.023756
C     -1.112787    11.778789     3.145546    -0.125879
C     17.669103    11.227098     1.866419    -0.143581
C     -2.514541    13.771627    10.369151     0.618299
C      5.441847    -1.187830     8.320597    -0.130827
C      5.100323    -1.232866     9.671277    -0.022989
C      6.986209    -1.112766     3.145546    -0.126283
C      7.537868    17.669123     1.866419    -0.144814
C      4.993364    -2.514516    10.369151     0.620589
C     13.323143     1.187819     8.320597    -0.131571
C     13.664665     1.232855     9.671277    -0.022149
C     11.778787     1.112763     3.145546    -0.127843
C     11.227096     1.095875     1.866419    -0.141337
C     13.771623     2.514504    10.369151     0.617994
C     10.570308     3.940641    14.910911    -0.130827
C     10.615345     4.282165    13.560231    -0.022989
C     10.495248     2.396278    20.085962    -0.126283
C     -8.286641     1.844587    21.365089    -0.144813
C     11.896994     4.389126    12.862357     0.620590
C      8.194673    -3.940659    14.910911    -0.131571
C      8.149639    -4.282181    13.560231    -0.022149
C      8.269727    -2.396303    20.085962    -0.127843
C      8.286614    -1.844612    21.365089    -0.141338
C      6.867990    -4.389141    12.862357     0.617994
C     -3.940678    10.570316    14.910911    -0.129010
C     -4.282200    10.615352    13.560231    -0.023755
C     -2.396321    10.495252    20.085962    -0.125879
C     -1.844598    -8.286637    21.365089    -0.143581
C     -4.389162    11.897002    12.862357     0.618300
C      3.940626     8.194667    14.910911    -0.129578
C      4.282150     8.149631    13.560231    -0.021829
C      2.396263     8.269723    20.085962    -0.129874
C      1.844572     8.286611    21.365089    -0.140694
C      4.389113     6.867982    12.862357     0.619401
C      8.194659     3.940641    14.910911    -0.129578
C      8.149624     4.282165    13.560231    -0.021829
C      8.269719     2.396278    20.085962    -0.129874
C      8.286607     1.844587    21.365089    -0.140694
C      6.867974     4.389126    12.862357     0.619401
C     10.570322    -3.940659    14.910911    -0.129010
C     10.615360    -4.282181    13.560231    -0.023755
C     10.495256    -2.396303    20.085962    -0.125879
C     -8.286634    -1.844612    21.365089    -0.143582
C     11.897010    -4.389141    12.862357     0.618299
C      3.940622    10.570316    14.910911    -0.130827
C      4.282146    10.615352    13.560231    -0.022989
C      2.396260    10.495252    20.085962    -0.126283
C      1.844601    -8.286637    21.365089    -0.144814
C      4.389105    11.897002    12.862357     0.620590
C     -3.940674     8.194667    14.910911    -0.131571
C     -4.282196     8.149631    13.560231    -0.022149
C     -2.396318     8.269723    20.085962    -0.127843
C     -1.844627     8.286611    21.365089    -0.141338
C     -4.389154     6.867982    12.862357     0.617994
C     -1.187839     5.441845     8.320597    -0.130827
C     -1.232876     5.100321     9.671277    -0.022989
C     -1.112779     6.986208     3.145546    -0.126283
C     17.669110     7.537899     1.866419    -0.144814
C     -2.514525     4.993360    10.369151     0.620590
C      1.187796    13.323145     8.320597    -0.131571
C      1.232830    13.664667     9.671277    -0.022149
C      1.112742    11.778789     3.145546    -0.127843
C      1.095855    11.227098     1.866419    -0.141338
C      2.514479    13.771627    10.369151     0.617994
C     13.323147    -1.187830     8.320597    -0.129010
C     13.664669    -1.232866     9.671277    -0.023755
C     11.778790    -1.112766     3.145546    -0.125878
C     11.227067    17.669123     1.866419    -0.143581
C     13.771631    -2.514516    10.369151     0.618299
C      5.441843     1.187819     8.320597    -0.129578
C      5.100319     1.232855     9.671277    -0.021829
C      6.986206     1.112763     3.145546    -0.129874
C      7.537897     1.095875     1.866419    -0.140695
C      4.993356     2.514504    10.369151     0.619401
C     -0.000015     5.605101     7.676620     0.161233
C     -0.000015     4.888276    10.295740    -0.101728
C     -0.000014     6.194323     5.122548    -0.126463
C     -0.000014     5.956007     6.313395    -0.123133
C     -0.000014     6.592142     3.713324     0.165179
C     -0.000014     7.781845     1.253108     0.110459
C     -0.000028    13.159890     7.676620     0.161021
C     -0.000031    13.876711    10.295740    -0.100409
C     -0.000025    12.570670     5.122548    -0.125704
C     -0.000026    12.808985     6.313395    -0.123542
C     -0.000024    12.172853     3.713324     0.163968
C     -0.000020    10.983154     1.253108     0.109786
C      5.605101    -0.000005     7.676620     0.161233
C      4.888276    -0.000006    10.295740    -0.101727
C      6.194323    -0.000003     5.122548    -0.126463
C      5.956007    -0.000004     6.313395    -0.123133
C      6.592142    -0.000002     3.713324     0.165179
C      7.781845    -0.000001     1.253108     0.110459
C     13.159890    -0.000005     7.676620     0.161021
C     13.876711    -0.000006    10.295740    -0.100409
C     12.570670    -0.000003     5.122548    -0.125704
C     12.808985    -0.000004     6.313395    -0.123542
C     12.172853    -0.000002     3.713324     0.163968
C     10.983154    -0.000001     1.253108     0.109786
C      9.382484     3.777385    15.554888     0.161233
C      9.382484     4.494210    12.935768    -0.101728
C      9.382483     3.188163    18.108960    -0.126462
C      9.382483     3.426479    16.918113    -0.123133
C      9.382483     2.790344    19.518184     0.165179
C      9.382483     1.600641    21.978400     0.110455
C      9.382497    -3.777404    15.554888     0.161021
C      9.382500    -4.494225    12.935768    -0.100409
C      9.382494    -3.188184    18.108960    -0.125704
C      9.382495    -3.426499    16.918113    -0.123542
C      9.382493    -2.790367    19.518184     0.163968
C      9.382489    -1.600668    21.978400     0.109790
C     -3.777421     9.382491    15.554888     0.161021
C     -4.494242     9.382492    12.935768    -0.100409
C     -3.188201     9.382489    18.108960    -0.125704
C     -3.426516     9.382490    16.918113    -0.123542
C     -2.790384     9.382488    19.518184     0.163968
C     -1.600685     9.382487    21.978400     0.109790
C      3.777368     9.382491    15.554888     0.161233
C      4.494193     9.382492    12.935768    -0.101727
C      3.188146     9.382489    18.108960    -0.126463
C      3.426462     9.382490    16.918113    -0.123133
C      2.790327     9.382488    19.518184     0.165179
C      1.600624     9.382487    21.978400     0.110455
C     -0.000015     8.731355     0.000000    -0.047450
C     -0.000018    10.033646     0.000000    -0.047409
C      8.731355     0.000000     0.000000    -0.047450
C     10.033646     0.000000     0.000000    -0.047409
O      2.458012     4.452928    11.566503    -0.599237
O      3.540940     5.460609     9.815777    -0.559170
O     -2.458027    -4.452941    11.566503    -0.598931
O     -3.540985    13.304379     9.815777    -0.557959
O      4.452932    -2.458034    11.566503    -0.599059
O      5.460615    -3.540961     9.815777    -0.560294
O     -4.452946     2.458020    11.566503    -0.598937
O     13.304373     3.540950     9.815777    -0.558243
O     11.840511     4.929558    11.665005    -0.599059
O     12.923440     3.921877    13.415731    -0.560294
O      6.924441    13.835427    11.665005    -0.598937
O      5.841543    -3.921893    13.415731    -0.558243
O     13.835406    11.840520    11.665005    -0.598931
O     -3.921916    12.923447    13.415731    -0.557959
O      4.929546     6.924466    11.665005    -0.599237
O      3.921866     5.841536    13.415731    -0.559170
O      6.924457     4.929558    11.665005    -0.599237
O      5.841529     3.921877    13.415731    -0.559170
O     11.840496    13.835427    11.665005    -0.598931
O     12.923454    -3.921893    13.415731    -0.557959
O      4.929537    11.840520    11.665005    -0.599059
O      3.921854    12.923447    13.415731    -0.560294
O     13.835415     6.924466    11.665005    -0.598937
O     -3.921904     5.841536    13.415731    -0.558244
O     -2.458042     4.452928    11.566503    -0.599059
O     -3.540971     5.460609     9.815777    -0.560294
O      2.458028    -4.452941    11.566503    -0.598937
O      3.540926    13.304379     9.815777    -0.558244
O     -4.452937    -2.458034    11.566503    -0.598931
O     13.304385    -3.540961     9.815777    -0.557959
O      4.452923     2.458020    11.566503    -0.599237
O      5.460603     3.540950     9.815777    -0.559170

The following XYZ coordinates are in angstroms. Other properties are in atomic units.
The sperically averaged electron density of each atom fit to a function of the form exp(a - br)
eigen_1, eigen_2 and eigen_3 are the three eigenvalues of traceless quadrupole moment tensor
  atom number  atomic symbol              X              Y              Z     net charge C6 coefficient C8 coefficient C10 coefficient fluctuating dipole atomic polarizability isotropic forcefield polarizability              a              b squared Pearson coefficient          <r^3>          <r^4>         wp_QDO          m_QDO          q_QDO       dipole_x       dipole_y       dipole_z         dipole            Qxy            Qxz            Qyz     Q(x^2-y^2)  Q(3z^2 - R^2)        eigen_1        eigen_2        eigen_3 static polarizability      alpha(xx)      alpha(xy)      alpha(xz)      alpha(yy)      alpha(yz)      alpha(zz) atomic spin moment
            1             Zn       3.988110       3.988118      12.748987       1.071370      72.294230 0.11864215E+04  0.33737998E+05                                14.483554                           11.426952       0.282479       2.012794                    0.996286      40.635048     105.362949       0.521883       0.412718      -1.133351      -0.097308      -0.097308       0.155349       0.207535       0.043389      -0.081200      -0.081201      -0.000000       0.120592      -0.083402      -0.063487       0.146889             19.318250      21.321118      -3.221308       5.312161      21.321117       5.312173      15.312514           0.000009
            2             Zn      -3.988126      -3.988133      12.748987       1.071663      72.463238 0.11897659E+04  0.33859463E+05                                14.510368                           11.447292       0.275641       2.010451                    0.996257      40.661311     105.497998       0.521089       0.413024      -1.133056       0.096839       0.096839       0.155629       0.207307       0.043818       0.080336       0.080336      -0.000000       0.122741      -0.081813      -0.064275       0.146088             19.355790      21.362366      -3.228245      -5.323114      21.362348      -5.323118      15.342655           0.000009
            3             Zn       3.988125      -3.988133      12.748987       1.072352      72.361354 0.11875825E+04  0.33780926E+05                                14.495655                           11.435309       0.272067       2.009594                    0.996336      40.638357     105.403859       0.521477       0.412918      -1.133158      -0.096994       0.096653       0.155644       0.207303      -0.043550      -0.080167       0.080033       0.000889       0.122041      -0.081673      -0.063887       0.145561             19.336419      21.338294       3.225048       5.316682      21.343923      -5.318973      15.327040           0.000009
            4             Zn      -3.988140       3.988118      12.748987       1.072352      72.361347 0.11875823E+04  0.33780920E+05                                14.495654                           11.435308       0.272067       2.009594                    0.996336      40.638355     105.403850       0.521477       0.412918      -1.133158       0.096653      -0.096994       0.155644       0.207303      -0.043550       0.080033      -0.080167      -0.000888       0.122041      -0.081673      -0.063887       0.145561             19.336418      21.343912       3.225046      -5.318984      21.338303       5.316671      15.327040           0.000009
            5             Zn      13.370609       5.394368      10.482521       1.072352      72.361325 0.11875819E+04  0.33780905E+05                                14.495650                           11.435306       0.272067       2.009594                    0.996336      40.638352     105.403834       0.521477       0.412917      -1.133158      -0.096653       0.096994      -0.155644       0.207303      -0.043550       0.080033      -0.080167      -0.000888       0.122041      -0.081673      -0.063887       0.145561             19.336413      21.343907       3.225045      -5.318983      21.338297       5.316670      15.327036           0.000009
            6             Zn       5.394344      13.370619      10.482521       1.072352      72.361330 0.11875821E+04  0.33780910E+05                                14.495651                           11.435307       0.272067       2.009594                    0.996336      40.638354     105.403842       0.521477       0.412917      -1.133158       0.096994      -0.096653      -0.155644       0.207303      -0.043550      -0.080167       0.080033       0.000889       0.122041      -0.081673      -0.063887       0.145561             19.336413      21.338289       3.225047       5.316681      21.343915      -5.318971      15.327035           0.000009
            7             Zn      13.370595      13.370619      10.482521       1.071663      72.463224 0.11897657E+04  0.33859455E+05                                14.510365                           11.447291       0.275641       2.010451                    0.996257      40.661311     105.497992       0.521090       0.413024      -1.133056      -0.096839      -0.096839      -0.155629       0.207307       0.043818       0.080336       0.080336      -0.000000       0.122741      -0.081813      -0.064275       0.146088             19.355786      21.362362      -3.228244      -5.323113      21.362344      -5.323117      15.342652           0.000009
            8             Zn       5.394359       5.394368      10.482521       1.071370      72.294261 0.11864221E+04  0.33738020E+05                                14.483559                           11.426955       0.282479       2.012794                    0.996286      40.635054     105.362975       0.521882       0.412718      -1.133351       0.097308       0.097308      -0.155349       0.207536       0.043389      -0.081200      -0.081201      -0.000000       0.120592      -0.083402      -0.063487       0.146889             19.318256      21.321126      -3.221309       5.312163      21.321123       5.312175      15.312519           0.000009
            9              H       2.000334       5.563818       7.842957       0.122942       1.314394 0.10146205E+02  0.10425177E+03                                 1.891906                            1.795836      -1.126454       2.348761                    0.996603       3.454764       9.457135       0.500109       1.191959      -0.731693       0.033258       0.004613      -0.021231       0.039726      -0.000183      -0.009531      -0.002987       0.013624       0.004344      -0.009444      -0.004272       0.013715              1.919367       2.339876       0.013184      -0.180461       1.502036      -0.102184       1.916190           0.000002
           10              H       1.936534       6.896135       3.610176       0.111035       1.319284 0.97899722E+01  0.98913303E+02                                 1.844618                            1.725135      -0.883835       2.452139                    0.998784       3.326123       8.799038       0.531786       1.139977      -0.745755       0.029781       0.000380       0.020774       0.036313       0.004332       0.003345      -0.008388       0.030183       0.002845      -0.019891       0.004288       0.015603              1.883281       2.187099      -0.147446       0.410438       1.518185      -0.183154       1.944558           0.000015
           11              H       1.919645       7.740562       1.440353       0.099759       1.329598 0.10062264E+02  0.10251630E+03                                 1.859556                            1.751359      -0.925001       2.423012                    0.998647       3.428091       9.151017       0.525924       1.143104      -0.744138       0.029438       0.004270      -0.017230       0.034376       0.000963      -0.002271      -0.006742       0.035062       0.013452      -0.021525       0.005617       0.015908              1.905905       2.128869       0.123816      -0.395093       1.581617      -0.195083       2.007230           0.000013
           12              H      -2.000377      13.201173       7.842957       0.123401       1.311298 0.10115720E+02  0.10385074E+03                                 1.888036                            1.792421      -1.122970       2.350442                    0.996669       3.450895       9.439693       0.500932       1.191008      -0.731907      -0.033032      -0.004927      -0.020672       0.039277      -0.000475       0.009777       0.003017       0.013678       0.004890      -0.009736      -0.004219       0.013955              1.915335       2.334362       0.013176       0.179974       1.499447       0.101833       1.912196           0.000002
           13              H      16.828429      11.868860       3.610176       0.109390       1.328799 0.98736421E+01  0.99963612E+02                                 1.852912                            1.732024      -0.918873       2.434601                    0.998616       3.337243       8.835348       0.530982       1.139362      -0.745912      -0.030499      -0.000565       0.020932       0.036995       0.004361      -0.003241       0.008324       0.030514       0.003587      -0.020044       0.004424       0.015620              1.892037       2.198685      -0.148721      -0.414048       1.523876       0.184556       1.953551           0.000015
           14              H      16.845320      11.024437       1.440353       0.101211       1.323916 0.10010905E+02  0.10185670E+03                                 1.853341                            1.746142      -0.914491       2.427263                    0.998712       3.422435       9.128067       0.527075       1.142134      -0.744340      -0.028870      -0.004116      -0.016822       0.033666       0.001052       0.002529       0.006826       0.035131       0.012635      -0.021489       0.005300       0.016188              1.899273       2.120642       0.122927       0.392483       1.577047       0.193901       2.000129           0.000013
           15              H       5.563821      -2.000354       7.842957       0.124219       1.306540 0.10069431E+02  0.10324620E+03                                 1.882333                            1.787381      -1.112783       2.354628                    0.996842       3.445670       9.416264       0.502084       1.189763      -0.732176       0.004459      -0.032770      -0.020736       0.039035       0.000234      -0.003068       0.009604      -0.013544       0.003801      -0.009517      -0.004232       0.013749              1.909473       1.495703      -0.013105      -0.101303       2.326378       0.178972       1.906338           0.000002
           16              H       6.896106      16.828450       3.610176       0.110271       1.321420 0.98070482E+01  0.99116929E+02                                 1.845588                            1.725829      -0.880519       2.453268                    0.998828       3.328794       8.803980       0.532118       1.138908      -0.746021       0.000206      -0.030059       0.020938       0.036633      -0.004500      -0.008225      -0.003284      -0.030461       0.002973      -0.019940       0.004208       0.015732              1.884340       1.518726       0.147672      -0.183329       2.188720      -0.411153       1.945573           0.000015
           17              H       7.740532      16.845340       1.440353       0.100887       1.326435 0.10035276E+02  0.10218752E+03                                 1.857896                            1.750043      -0.925494       2.423240                    0.998613       3.423484       9.140639       0.525579       1.144456      -0.743810       0.004179      -0.028945      -0.017086       0.033871      -0.000718      -0.006849       0.002324      -0.035282       0.012901      -0.021602       0.005519       0.016083              1.904116       1.580506      -0.123480      -0.194725       2.126532       0.394151       2.005310           0.000013
           18              H      13.201169       2.000344       7.842957       0.124224       1.306081 0.10066756E+02  0.10322572E+03                                 1.883253                            1.788258      -1.119164       2.352272                    0.996664       3.444564       9.417672       0.501425       1.191248      -0.731849      -0.004711       0.032771      -0.020735       0.039065       0.000392       0.003028      -0.009608      -0.013299       0.004035      -0.009516      -0.004148       0.013663              1.910410       1.496390      -0.013079       0.101398       2.327472      -0.178987       1.907369           0.000002
           19              H      11.868857       1.936546       3.610176       0.110372       1.325318 0.98437951E+01  0.99603303E+02                                 1.851316                            1.730708      -0.890655       2.448920                    0.998786       3.331965       8.823799       0.530492       1.141081      -0.745502      -0.000556       0.030145       0.020530       0.036476      -0.004309       0.008409       0.003442      -0.030225       0.003384      -0.019977       0.004406       0.015571              1.890366       1.522828       0.148449       0.184276       2.196447       0.413276       1.951822           0.000015
           20              H      11.024433       1.919659       1.440353       0.100182       1.323269 0.10002763E+02  0.10173342E+03                                 1.851035                            1.744086      -0.908778       2.429443                    0.998748       3.422997       9.121971       0.528099       1.140373      -0.744771      -0.003833       0.029353      -0.017228       0.034250      -0.001232       0.006915      -0.002479      -0.034950       0.013327      -0.021545       0.005527       0.016018              1.896869       1.575279      -0.122724       0.193514       2.117844      -0.391746       1.997483           0.000013
           21              H      11.382833       3.818668      15.388551       0.124219       1.306540 0.10069434E+02  0.10324623E+03                                 1.882333                            1.787381      -1.112782       2.354628                    0.996842       3.445670       9.416261       0.502084       1.189762      -0.732176       0.032770      -0.004459       0.020736       0.039035       0.000235       0.009604      -0.003068       0.013544       0.003801      -0.009517      -0.004232       0.013749              1.909472       2.326377      -0.013104       0.178972       1.495702      -0.101303       1.906337           0.000002
           22              H      -7.445969       2.486351      19.621332       0.110271       1.321420 0.98070482E+01  0.99116935E+02                                 1.845589                            1.725830      -0.880519       2.453267                    0.998828       3.328794       8.803982       0.532118       1.138909      -0.746021       0.030059      -0.000206      -0.020938       0.036633      -0.004500      -0.003284      -0.008225       0.030462       0.002973      -0.019940       0.004208       0.015732              1.884340       2.188720       0.147675      -0.411153       1.518727      -0.183331       1.945575           0.000015
           23              H      -7.462857       1.641924      21.791155       0.100887       1.326435 0.10035283E+02  0.10218760E+03                                 1.857896                            1.750043      -0.925495       2.423240                    0.998613       3.423484       9.140640       0.525579       1.144457      -0.743810       0.028946      -0.004179       0.017086       0.033871      -0.000718       0.002324      -0.006849       0.035283       0.012901      -0.021602       0.005519       0.016084              1.904117       2.126533      -0.123479       0.394151       1.580507      -0.194724       2.005311           0.000013
           24              H       7.382148      -3.818687      15.388551       0.124224       1.306081 0.10066752E+02  0.10322567E+03                                 1.883254                            1.788258      -1.119163       2.352272                    0.996664       3.444563       9.417671       0.501424       1.191248      -0.731849      -0.032771       0.004711       0.020735       0.039065       0.000392      -0.009608       0.003028       0.013299       0.004035      -0.009516      -0.004148       0.013663              1.910411       2.327473      -0.013077      -0.178988       1.496390       0.101398       1.907369           0.000002
           25              H       7.445944      -2.486374      19.621332       0.110372       1.325318 0.98437908E+01  0.99603244E+02                                 1.851315                            1.730707      -0.890655       2.448920                    0.998786       3.331965       8.823797       0.530492       1.141080      -0.745502      -0.030145       0.000555      -0.020530       0.036476      -0.004309       0.003442       0.008409       0.030225       0.003384      -0.019977       0.004406       0.015571              1.890365       2.196445       0.148450       0.413275       1.522828       0.184276       1.951821           0.000015
           26              H       7.462830      -1.641951      21.791155       0.100182       1.323268 0.10002755E+02  0.10173332E+03                                 1.851035                            1.744085      -0.908777       2.429444                    0.998748       3.422996       9.121968       0.528099       1.140373      -0.744771      -0.029353       0.003833       0.017228       0.034250      -0.001232      -0.002479       0.006915       0.034950       0.013327      -0.021545       0.005528       0.016018              1.896868       2.117844      -0.122723      -0.391747       1.575277       0.193513       1.997483           0.000013
           27              H      -3.818707      11.382840      15.388551       0.123401       1.311298 0.10115721E+02  0.10385077E+03                                 1.888037                            1.792422      -1.122970       2.350442                    0.996669       3.450895       9.439695       0.500931       1.191009      -0.731907       0.004927       0.033032       0.020672       0.039277      -0.000475       0.003017       0.009777      -0.013678       0.004890      -0.009736      -0.004219       0.013955              1.915335       1.499447       0.013175       0.101833       2.334363       0.179975       1.912196           0.000002
           28              H      -2.486362      -7.445964      19.621332       0.109390       1.328799 0.98736379E+01  0.99963556E+02                                 1.852912                            1.732024      -0.918873       2.434602                    0.998616       3.337242       8.835344       0.530982       1.139362      -0.745912       0.000565       0.030499      -0.020932       0.036995       0.004361       0.008324      -0.003241      -0.030514       0.003587      -0.020044       0.004424       0.015620              1.892037       1.523876      -0.148723       0.184558       2.198684      -0.414048       1.953551           0.000015
           29              H      -1.641938      -7.462854      21.791155       0.101211       1.323915 0.10010898E+02  0.10185661E+03                                 1.853340                            1.746142      -0.914489       2.427264                    0.998712       3.422434       9.128064       0.527075       1.142134      -0.744340       0.004116       0.028870       0.016822       0.033666       0.001051       0.006826       0.002529      -0.035131       0.012636      -0.021489       0.005301       0.016188              1.899272       1.577046       0.122927       0.193901       2.120642       0.392483       2.000129           0.000013
           30              H       3.818655       7.382142      15.388551       0.122942       1.314395 0.10146217E+02  0.10425192E+03                                 1.891906                            1.795837      -1.126457       2.348760                    0.996602       3.454765       9.457136       0.500110       1.191958      -0.731693      -0.004613      -0.033258       0.021231       0.039726      -0.000183      -0.002987      -0.009531      -0.013624       0.004344      -0.009444      -0.004272       0.013715              1.919367       1.502036       0.013182      -0.102183       2.339876      -0.180461       1.916190           0.000002
           31              H       2.486337       7.445940      19.621332       0.111035       1.319283 0.97899610E+01  0.98913157E+02                                 1.844616                            1.725134      -0.883835       2.452139                    0.998784       3.326123       8.799035       0.531786       1.139976      -0.745756      -0.000380      -0.029781      -0.020774       0.036313       0.004332      -0.008388       0.003345      -0.030183       0.002845      -0.019891       0.004288       0.015603              1.883279       1.518184      -0.147446      -0.183154       2.187096       0.410438       1.944557           0.000015
           32              H       1.641911       7.462827      21.791155       0.099759       1.329599 0.10062278E+02  0.10251647E+03                                 1.859557                            1.751360      -0.925003       2.423011                    0.998647       3.428093       9.151022       0.525924       1.143104      -0.744138      -0.004270      -0.029438       0.017230       0.034376       0.000963      -0.006742      -0.002271      -0.035063       0.013452      -0.021525       0.005617       0.015908              1.905906       1.581617       0.123814      -0.195082       2.128870      -0.395093       2.007231           0.000013
           33              H       7.382135       3.818668      15.388551       0.122942       1.314394 0.10146212E+02  0.10425186E+03                                 1.891906                            1.795837      -1.126455       2.348761                    0.996603       3.454765       9.457138       0.500110       1.191958      -0.731693      -0.033258      -0.004613       0.021231       0.039726      -0.000183      -0.009531      -0.002987       0.013624       0.004344      -0.009444      -0.004272       0.013715              1.919368       2.339876       0.013184      -0.180462       1.502036      -0.102184       1.916190           0.000002
           34              H       7.445935       2.486351      19.621332       0.111036       1.319283 0.97899622E+01  0.98913176E+02                                 1.844616                            1.725134      -0.883834       2.452139                    0.998784       3.326122       8.799034       0.531786       1.139976      -0.745755      -0.029781      -0.000380      -0.020774       0.036313       0.004332       0.003345      -0.008388       0.030183       0.002845      -0.019891       0.004288       0.015603              1.883279       2.187097      -0.147445       0.410438       1.518184      -0.183154       1.944557           0.000015
           35              H       7.462824       1.641924      21.791155       0.099759       1.329599 0.10062269E+02  0.10251635E+03                                 1.859556                            1.751359      -0.925002       2.423011                    0.998647       3.428092       9.151020       0.525924       1.143104      -0.744138      -0.029438      -0.004270       0.017230       0.034376       0.000963      -0.002271      -0.006742       0.035063       0.013452      -0.021525       0.005617       0.015908              1.905906       2.128869       0.123816      -0.395093       1.581617      -0.195083       2.007231           0.000013
           36              H      11.382846      -3.818687      15.388551       0.123400       1.311300 0.10115733E+02  0.10385093E+03                                 1.888039                            1.792424      -1.122971       2.350442                    0.996669       3.450896       9.439701       0.500931       1.191010      -0.731907       0.033032       0.004927       0.020672       0.039277      -0.000475       0.009777       0.003017       0.013678       0.004890      -0.009736      -0.004219       0.013955              1.915337       2.334365       0.013176       0.179975       1.499448       0.101833       1.912198           0.000002
           37              H      -7.445960      -2.486374      19.621332       0.109391       1.328798 0.98736334E+01  0.99963500E+02                                 1.852911                            1.732023      -0.918872       2.434602                    0.998616       3.337242       8.835344       0.530982       1.139362      -0.745912       0.030499       0.000565      -0.020932       0.036995       0.004361      -0.003241       0.008324       0.030514       0.003587      -0.020044       0.004424       0.015620              1.892036       2.198683      -0.148721      -0.414048       1.523875       0.184556       1.953550           0.000015
           38              H      -7.462851      -1.641951      21.791155       0.101212       1.323913 0.10010881E+02  0.10185639E+03                                 1.853339                            1.746140      -0.914488       2.427265                    0.998712       3.422431       9.128055       0.527076       1.142135      -0.744339       0.028870       0.004116       0.016822       0.033666       0.001052       0.002529       0.006826       0.035131       0.012636      -0.021489       0.005301       0.016188              1.899271       2.120640       0.122927       0.392482       1.577045       0.193901       2.000127           0.000013
           39              H       3.818648      11.382840      15.388551       0.124219       1.306540 0.10069435E+02  0.10324624E+03                                 1.882333                            1.787381      -1.112783       2.354627                    0.996842       3.445671       9.416265       0.502084       1.189763      -0.732176      -0.004459       0.032770       0.020736       0.039035       0.000235      -0.003068       0.009604      -0.013544       0.003801      -0.009517      -0.004232       0.013749              1.909473       1.495703      -0.013105      -0.101303       2.326378       0.178972       1.906338           0.000002
           40              H       2.486363      -7.445964      19.621332       0.110271       1.321419 0.98070379E+01  0.99116796E+02                                 1.845587                            1.725828      -0.880518       2.453268                    0.998828       3.328793       8.803975       0.532118       1.138908      -0.746021      -0.000206       0.030059      -0.020938       0.036633      -0.004500      -0.008225      -0.003284      -0.030461       0.002973      -0.019940       0.004208       0.015732              1.884338       1.518725       0.147672      -0.183329       2.188718      -0.411152       1.945572           0.000015
           41              H       1.641937      -7.462854      21.791155       0.100887       1.326434 0.10035267E+02  0.10218740E+03                                 1.857895                            1.750042      -0.925495       2.423240                    0.998613       3.423483       9.140635       0.525580       1.144456      -0.743810      -0.004179       0.028946       0.017086       0.033871      -0.000718      -0.006849       0.002324      -0.035282       0.012901      -0.021602       0.005519       0.016084              1.904115       1.580506      -0.123480      -0.194725       2.126531       0.394150       2.005309           0.000013
           42              H      -3.818700       7.382142      15.388551       0.124224       1.306082 0.10066766E+02  0.10322585E+03                                 1.883255                            1.788259      -1.119164       2.352272                    0.996664       3.444565       9.417678       0.501424       1.191248      -0.731849       0.004711      -0.032771       0.020735       0.039065       0.000392       0.003028      -0.009608      -0.013299       0.004035      -0.009516      -0.004148       0.013663              1.910412       1.496391      -0.013079       0.101398       2.327475      -0.178987       1.907370           0.000002
           43              H      -2.486388       7.445940      19.621332       0.110372       1.325318 0.98437973E+01  0.99603337E+02                                 1.851316                            1.730709      -0.890655       2.448920                    0.998786       3.331965       8.823801       0.530491       1.141081      -0.745502       0.000556      -0.030145      -0.020530       0.036476      -0.004309       0.008409       0.003442      -0.030225       0.003384      -0.019977       0.004406       0.015570              1.890366       1.522829       0.148449       0.184276       2.196448       0.413276       1.951823           0.000015
           44              H      -1.641964       7.462827      21.791155       0.100183       1.323267 0.10002746E+02  0.10173320E+03                                 1.851034                            1.744084      -0.908775       2.429445                    0.998748       3.422994       9.121962       0.528099       1.140373      -0.744771       0.003833      -0.029353       0.017228       0.034250      -0.001232       0.006915      -0.002479      -0.034950       0.013327      -0.021545       0.005528       0.016018              1.896867       1.575277      -0.122724       0.193514       2.117842      -0.391746       1.997481           0.000013
           45              H      -2.000364       5.563818       7.842957       0.124219       1.306541 0.10069442E+02  0.10324633E+03                                 1.882333                            1.787381      -1.112783       2.354627                    0.996842       3.445671       9.416265       0.502084       1.189763      -0.732176      -0.032770       0.004459      -0.020736       0.039035       0.000235       0.009604      -0.003068       0.013544       0.003801      -0.009517      -0.004232       0.013749              1.909473       2.326378      -0.013104       0.178972       1.495703      -0.101303       1.906338           0.000002
           46              H      16.828438       6.896135       3.610176       0.110271       1.321418 0.98070276E+01  0.99116667E+02                                 1.845586                            1.725827      -0.880518       2.453268                    0.998828       3.328792       8.803972       0.532118       1.138908      -0.746021      -0.030059       0.000206       0.020938       0.036633      -0.004500      -0.003284      -0.008225       0.030461       0.002973      -0.019940       0.004208       0.015732              1.884338       2.188716       0.147674      -0.411152       1.518725      -0.183330       1.945572           0.000015
           47              H      16.845326       7.740562       1.440353       0.100887       1.326434 0.10035272E+02  0.10218747E+03                                 1.857895                            1.750042      -0.925494       2.423241                    0.998613       3.423483       9.140635       0.525580       1.144456      -0.743810      -0.028945       0.004179      -0.017086       0.033871      -0.000718       0.002324      -0.006849       0.035282       0.012901      -0.021602       0.005519       0.016083              1.904116       2.126532      -0.123479       0.394151       1.580506      -0.194724       2.005309           0.000013
           48              H       2.000321      13.201173       7.842957       0.124224       1.306082 0.10066762E+02  0.10322580E+03                                 1.883254                            1.788259      -1.119164       2.352272                    0.996664       3.444565       9.417677       0.501424       1.191248      -0.731849       0.032771      -0.004711      -0.020735       0.039065       0.000392      -0.009608       0.003028       0.013299       0.004035      -0.009516      -0.004148       0.013663              1.910411       2.327474      -0.013077      -0.178988       1.496390       0.101398       1.907370           0.000002
           49              H       1.936525      11.868860       3.610176       0.110372       1.325318 0.98437981E+01  0.99603346E+02                                 1.851316                            1.730709      -0.890655       2.448920                    0.998786       3.331965       8.823801       0.530491       1.141081      -0.745502       0.030145      -0.000555       0.020530       0.036476      -0.004309       0.003442       0.008409       0.030225       0.003384      -0.019977       0.004406       0.015571              1.890366       2.196447       0.148450       0.413276       1.522830       0.184277       1.951823           0.000015
           50              H       1.919639      11.024437       1.440353       0.100182       1.323268 0.10002750E+02  0.10173326E+03                                 1.851034                            1.744085      -0.908777       2.429444                    0.998748       3.422996       9.121967       0.528099       1.140373      -0.744771       0.029353      -0.003833      -0.017228       0.034250      -0.001232      -0.002479       0.006915       0.034950       0.013327      -0.021545       0.005527       0.016018              1.896867       2.117843      -0.122723      -0.391746       1.575277       0.193513       1.997482           0.000013
           51              H      13.201176      -2.000354       7.842957       0.123401       1.311299 0.10115727E+02  0.10385084E+03                                 1.888037                            1.792422      -1.122971       2.350442                    0.996669       3.450896       9.439698       0.500931       1.191008      -0.731907      -0.004927      -0.033032      -0.020672       0.039277      -0.000475       0.003017       0.009777      -0.013678       0.004890      -0.009736      -0.004219       0.013955              1.915336       1.499447       0.013175       0.101833       2.334363       0.179975       1.912197           0.000002
           52              H      11.868831      16.828450       3.610176       0.109391       1.328798 0.98736303E+01  0.99963461E+02                                 1.852911                            1.732023      -0.918872       2.434602                    0.998616       3.337241       8.835341       0.530982       1.139362      -0.745912      -0.000565      -0.030499       0.020932       0.036995       0.004361       0.008324      -0.003241      -0.030514       0.003587      -0.020044       0.004424       0.015620              1.892036       1.523876      -0.148723       0.184557       2.198682      -0.414048       1.953550           0.000015
           53              H      11.024407      16.845340       1.440353       0.101212       1.323914 0.10010890E+02  0.10185650E+03                                 1.853339                            1.746141      -0.914489       2.427264                    0.998712       3.422433       9.128061       0.527076       1.142134      -0.744340      -0.004116      -0.028870      -0.016822       0.033666       0.001051       0.006826       0.002529      -0.035131       0.012635      -0.021489       0.005300       0.016188              1.899271       1.577046       0.122927       0.193900       2.120641       0.392483       2.000127           0.000013
           54              H       5.563814       2.000344       7.842957       0.122942       1.314395 0.10146222E+02  0.10425198E+03                                 1.891907                            1.795838      -1.126457       2.348760                    0.996602       3.454765       9.457138       0.500109       1.191958      -0.731693       0.004613       0.033258      -0.021231       0.039726      -0.000183      -0.002987      -0.009531      -0.013624       0.004344      -0.009444      -0.004272       0.013715              1.919368       1.502036       0.013182      -0.102183       2.339878      -0.180462       1.916191           0.000002
           55              H       6.896132       1.936546       3.610176       0.111036       1.319282 0.97899568E+01  0.98913113E+02                                 1.844616                            1.725134      -0.883834       2.452139                    0.998784       3.326122       8.799035       0.531786       1.139977      -0.745755       0.000380       0.029781       0.020774       0.036313       0.004332      -0.008388       0.003345      -0.030183       0.002845      -0.019891       0.004288       0.015603              1.883279       1.518184      -0.147446      -0.183154       2.187096       0.410438       1.944557           0.000015
           56              H       7.740558       1.919659       1.440353       0.099760       1.329598 0.10062261E+02  0.10251627E+03                                 1.859556                            1.751359      -0.925000       2.423013                    0.998647       3.428090       9.151015       0.525924       1.143105      -0.744138       0.004270       0.029438      -0.017230       0.034376       0.000963      -0.006742      -0.002271      -0.035062       0.013452      -0.021525       0.005617       0.015908              1.905905       1.581616       0.123814      -0.195082       2.128869      -0.395093       2.007230           0.000013
           57              H      -0.000015       4.584283      11.197587       0.121451       1.255500 0.97409510E+01  0.99248696E+02                                 1.831293                            1.752859      -1.321091       2.252053                    0.994877       3.550161       9.733603       0.508228       1.182834      -0.731803       0.000158      -0.016016       0.039586       0.042704       0.000102      -0.000019      -0.005737      -0.005380       0.037254      -0.008901      -0.005367       0.014268              1.856063       1.881042       0.000018      -0.000047       1.510576      -0.233291       2.176570          -0.000002
           58              H      -0.000032      14.180704      11.197587       0.121108       1.257794 0.97608090E+01  0.99482876E+02                                 1.831678                            1.753121      -1.314860       2.253869                    0.994971       3.553936       9.739501       0.508949       1.180780      -0.732259       0.000152       0.016184       0.039537       0.042721       0.000033       0.000051       0.005770      -0.005189       0.038108      -0.008946      -0.005578       0.014524              1.856431       1.881020       0.000012       0.000048       1.510748       0.233584       2.177523          -0.000002
           59              H       4.584283      -0.000007      11.197587       0.121451       1.255500 0.97409538E+01  0.99248730E+02                                 1.831293                            1.752859      -1.321091       2.252053                    0.994877       3.550161       9.733603       0.508228       1.182834      -0.731803      -0.016016       0.000158       0.039586       0.042704       0.000102      -0.005737      -0.000019       0.005380       0.037254      -0.008901      -0.005367       0.014268              1.856063       1.510577       0.000017      -0.233291       1.881042      -0.000048       2.176571          -0.000002
           60              H      14.180704      -0.000007      11.197587       0.121108       1.257794 0.97608058E+01  0.99482833E+02                                 1.831678                            1.753120      -1.314859       2.253869                    0.994971       3.553935       9.739497       0.508949       1.180780      -0.732259       0.016184       0.000152       0.039537       0.042721       0.000033       0.005770       0.000051       0.005189       0.038108      -0.008946      -0.005578       0.014524              1.856430       1.510748       0.000011       0.233584       1.881020       0.000048       2.177523          -0.000002
           61              H       9.382484       4.798203      12.033921       0.121451       1.255500 0.97409505E+01  0.99248684E+02                                 1.831292                            1.752859      -1.321091       2.252053                    0.994877       3.550161       9.733601       0.508229       1.182834      -0.731803      -0.000158       0.016016      -0.039586       0.042704       0.000102      -0.000019      -0.005737      -0.005380       0.037254      -0.008901      -0.005367       0.014268              1.856062       1.881041       0.000018      -0.000047       1.510576      -0.233291       2.176570          -0.000002
           62              H       9.382501      -4.798218      12.033921       0.121108       1.257793 0.97608047E+01  0.99482821E+02                                 1.831678                            1.753120      -1.314859       2.253869                    0.994971       3.553935       9.739498       0.508949       1.180780      -0.732259      -0.000152      -0.016184      -0.039537       0.042721       0.000033       0.000051       0.005770      -0.005189       0.038108      -0.008946      -0.005578       0.014524              1.856430       1.881020       0.000012       0.000048       1.510748       0.233584       2.177523          -0.000002
           63              H      -4.798235       9.382493      12.033921       0.121108       1.257794 0.97608101E+01  0.99482886E+02                                 1.831678                            1.753121      -1.314860       2.253868                    0.994971       3.553936       9.739500       0.508949       1.180780      -0.732259      -0.016184      -0.000152      -0.039537       0.042721       0.000033       0.005770       0.000051       0.005189       0.038108      -0.008946      -0.005578       0.014524              1.856430       1.510748       0.000011       0.233584       1.881020       0.000048       2.177523          -0.000002
           64              H       4.798186       9.382493      12.033921       0.121451       1.255500 0.97409505E+01  0.99248684E+02                                 1.831292                            1.752859      -1.321091       2.252053                    0.994877       3.550161       9.733601       0.508229       1.182834      -0.731803       0.016016      -0.000158      -0.039586       0.042704       0.000102      -0.005737      -0.000019       0.005380       0.037254      -0.008901      -0.005367       0.014268              1.856062       1.510576       0.000017      -0.233291       1.881041      -0.000048       2.176570          -0.000002
           65              C       1.187810       5.441845       8.320597      -0.129578      37.078710 0.42131423E+03  0.98567274E+04                                 9.817591                            6.908409       0.052857       1.994587                    0.999550      29.296584      84.832068       0.616309       0.424797      -1.055791      -0.003128      -0.000833       0.010992       0.011459       0.007549      -0.025994       0.017069      -0.060997      -0.059761      -0.049606       0.004647       0.044958             12.912706      14.117868      -1.666158       5.670896       6.184107      -3.490702      18.436143          -0.000003
           66              C       1.232845       5.100321       9.671277      -0.021829      42.221316 0.41601153E+03  0.95756850E+04                                10.435475                            6.689513       0.051370       2.024242                    0.999256      26.673921      73.404487       0.659670       0.403381      -1.083631      -0.034701       0.005622      -0.014051       0.037858       0.005560      -0.012036      -0.007880      -0.024890       0.022066      -0.021351       0.001114       0.020237             15.116034      24.118460      -1.280412       6.460862       6.101675      -2.304619      15.127967          -0.000003
           67              C       1.112750       6.986208       3.145546      -0.129874      34.480032 0.39456238E+03  0.90786452E+04                                 9.319582                            6.645297       0.170149       2.033728                    0.999780      28.827413      82.721032       0.634244       0.419705      -1.059219      -0.013354       0.033954      -0.019579       0.041407      -0.013637       0.023906       0.006940       0.008346       0.007197      -0.029948       0.002537       0.027411             12.551909       9.228287       0.367058      -0.763280       8.062286      -6.558432      20.365153          -0.000002
           68              C       1.095862       7.537899       1.866419      -0.140694      33.057586 0.39465668E+03  0.90991933E+04                                 9.063794                            6.660391       0.100193       2.007329                    0.999590      29.221571      84.476563       0.630248       0.421513      -1.056007      -0.011608      -0.012022       0.037851       0.041376       0.010144      -0.027963       0.011882       0.023013      -0.005838      -0.033996      -0.000163       0.034159             11.988377       8.841998      -0.686622       0.947657       7.985035      -6.145977      19.138097           0.000003
           69              C       2.514495       4.993360      10.369151       0.619401      24.844295 0.26393882E+03  0.55248414E+04                                 7.976791                            5.792299      -0.075455       2.036197                    0.999559      22.135372      61.763061       0.613846       0.476683      -1.020000       0.050738       0.002028       0.035203       0.061788      -0.018671      -0.038028       0.056451      -0.147205      -0.022950      -0.088228      -0.023743       0.111971             10.554232      16.908869      -0.661465       5.121850       5.359703      -1.377825       9.394126           0.000000
           70              C      -1.187853      13.323145       8.320597      -0.129010      37.072313 0.42119089E+03  0.98534086E+04                                 9.819180                            6.909427       0.049984       1.993862                    0.999578      29.287436      84.811812       0.615974       0.425046      -1.055605       0.003900       0.001458       0.011262       0.012008       0.007041       0.025559      -0.017021      -0.061490      -0.058643      -0.049057       0.004049       0.045008             12.915911      14.120353      -1.667796      -5.677085       6.185708       3.491922      18.441672          -0.000003
           71              C      -1.232891      13.664667       9.671277      -0.023756      42.327018 0.41716737E+03  0.96090931E+04                                10.451297                            6.698103       0.050631       2.023506                    0.999221      26.716144      73.550232       0.659340       0.403297      -1.083671       0.035059      -0.004613      -0.014155       0.038089       0.005161       0.012184       0.009053      -0.026308       0.018847      -0.021659       0.000446       0.021213             15.141780      24.162325      -1.284639      -6.478976       6.110565       2.308740      15.152451          -0.000003
           72              C      -1.112787      11.778789       3.145546      -0.125879      34.329547 0.39246274E+03  0.90179041E+04                                 9.290165                            6.625190       0.177021       2.036649                    0.999788      28.757947      82.453174       0.635579       0.419401      -1.059457       0.013290      -0.033100      -0.017578       0.039764      -0.013142      -0.023722      -0.005857       0.010245       0.004595      -0.028728       0.000994       0.027734             12.507017       9.207451       0.363079       0.751660       8.032801       6.529229      20.280801          -0.000002
           73              C      17.669103      11.227098       1.866419      -0.143581      33.146527 0.39598664E+03  0.91375877E+04                                 9.081271                            6.673144       0.099414       2.006596                    0.999579      29.264545      84.638085       0.629424       0.421708      -1.055880       0.012554       0.013139       0.037837       0.041975       0.010535       0.027136      -0.012995       0.021024      -0.003671      -0.034333       0.001552       0.032780             12.015068       8.853694      -0.691765      -0.957557       8.003778       6.163521      19.187733           0.000004
           74              C      -2.514541      13.771627      10.369151       0.618299      24.861610 0.26412224E+03  0.55295559E+04                                 7.979618                            5.793656      -0.079278       2.035010                    0.999577      22.144920      61.791481       0.613888       0.476575      -1.020073      -0.049324      -0.002483       0.035091       0.060584      -0.020261       0.037516      -0.055616      -0.148446      -0.020144      -0.088331      -0.023675       0.112006             10.558872      16.916503      -0.662304      -5.125976       5.361555       1.378688       9.398556           0.000000
           75              C       5.441847      -1.187830       8.320597      -0.130827      37.134108 0.42199578E+03  0.98767991E+04                                 9.830992                            6.917069       0.042382       1.991361                    0.999563      29.309515      84.891075       0.615504       0.425175      -1.055542      -0.000658       0.003979       0.012061       0.012717      -0.006905       0.016469       0.025601       0.062570      -0.056539      -0.049001       0.004041       0.044960             12.933917       6.193912       1.671323      -3.498259      14.135892      -5.690348      18.471945          -0.000003
           76              C       5.100323      -1.232866       9.671277      -0.022989      42.240814 0.41623173E+03  0.95815771E+04                                10.436362                            6.689535       0.052676       2.024640                    0.999227      26.683868      73.423907       0.659958       0.403170      -1.083823       0.005432       0.035919      -0.014613       0.039156      -0.007261      -0.008101       0.012566       0.026235       0.019845      -0.022346       0.000848       0.021498             15.118958       6.102486       1.281358      -2.304522      24.125933      -6.465848      15.128454          -0.000003
           77              C       6.986209      -1.112766       3.145546      -0.126283      34.396443 0.39339723E+03  0.90449529E+04                                 9.304315                            6.635085       0.175462       2.035785                    0.999770      28.783948      82.559138       0.634802       0.419656      -1.059273       0.034028       0.014030      -0.019017       0.041430       0.013077       0.006184      -0.023034      -0.010692       0.006564      -0.028353       0.001175       0.027178             12.528754       8.047469      -0.366075      -6.543790       9.216203       0.759930      20.322589          -0.000002
           78              C       7.537868      17.669123       1.866419      -0.144814      33.146417 0.39598057E+03  0.91372885E+04                                 9.078825                            6.670989       0.096702       2.005746                    0.999581      29.272893      84.657741       0.629832       0.421442      -1.056061      -0.012171       0.010862       0.037822       0.041190      -0.010980       0.012840       0.028666      -0.020178      -0.005783      -0.035600       0.001637       0.033963             12.010500       8.000119       0.689035      -6.159616       8.853896      -0.951858      19.177485           0.000004
           79              C       4.993364      -2.514516      10.369151       0.620589      24.797214 0.26333776E+03  0.55090683E+04                                 7.967412                            5.785856      -0.076378       2.036440                    0.999541      22.109145      61.670163       0.614169       0.476709      -1.019995       0.002416      -0.050088       0.034524       0.060882       0.018632       0.057103       0.038079       0.146832      -0.023225      -0.088146      -0.024231       0.112377             10.541198       5.354061       0.659833      -1.376129      16.886891      -5.113763       9.382641           0.000001
           80              C      13.323143       1.187819       8.320597      -0.131571      37.176892 0.42254860E+03  0.98931447E+04                                 9.837881                            6.921172       0.043931       1.991604                    0.999563      29.331577      84.974360       0.615368       0.425122      -1.055556       0.001728      -0.003788       0.011537       0.012265      -0.007952      -0.017829      -0.025385       0.062435      -0.055723      -0.049338       0.003857       0.045481             12.944207       6.198302       1.673173       3.501602      14.146958       5.696199      18.487360          -0.000003
           81              C      13.664665       1.232855       9.671277      -0.022149      42.242494 0.41620562E+03  0.95811209E+04                                10.437881                            6.690298       0.051381       2.024108                    0.999231      26.682697      73.428623       0.659756       0.403287      -1.083711      -0.004912      -0.035026      -0.014491       0.038222      -0.006153       0.008564      -0.012170       0.025433       0.022148      -0.021730       0.000484       0.021245             15.121453       6.103339       1.282150       2.305300      24.129031       6.467963      15.131989          -0.000003
           82              C      11.778787       1.112763       3.145546      -0.127843      34.386261 0.39324435E+03  0.90406001E+04                                 9.300924                            6.632244       0.175556       2.035920                    0.999777      28.785446      82.560825       0.635158       0.419459      -1.059392      -0.034415      -0.013791      -0.017910       0.041174       0.013876      -0.006242       0.023666      -0.008958       0.004708      -0.029474       0.002012       0.027463             12.523483       8.043542      -0.363544       6.539681       9.215973      -0.753321      20.310935          -0.000002
           83              C      11.227096       1.095875       1.866419      -0.141337      33.132200 0.39573948E+03  0.91307854E+04                                 9.081004                            6.672817       0.097323       2.006029                    0.999603      29.252278      84.607397       0.629169       0.421930      -1.055703       0.011616      -0.012636       0.036913       0.040708      -0.010054      -0.010957      -0.027049      -0.022116      -0.008203      -0.032759      -0.000226       0.032986             12.015218       8.004057       0.692139       6.163905       8.852816       0.958668      19.188780           0.000003
           84              C      13.771623       2.514504      10.369151       0.617994      24.860441 0.26411982E+03  0.55292369E+04                                 7.977819                            5.792507      -0.072383       2.037071                    0.999561      22.144760      61.780202       0.614156       0.476391      -1.020219      -0.001956       0.050020       0.034601       0.060853       0.020132      -0.057533      -0.037589       0.147334      -0.023369      -0.087812      -0.025501       0.113314             10.556511       5.360378       0.662144       1.378418      16.912211       5.124554       9.396944           0.000001
           85              C      10.570308       3.940641      14.910911      -0.130827      37.134136 0.42199584E+03  0.98768007E+04                                 9.830996                            6.917069       0.042383       1.991361                    0.999563      29.309514      84.891066       0.615504       0.425175      -1.055542      -0.003979       0.000658      -0.012061       0.012717      -0.006906       0.025601       0.016469      -0.062570      -0.056539      -0.049002       0.004041       0.044960             12.933927      14.135896       1.671340      -5.690358       6.193921      -3.498273      18.471962          -0.000003
           86              C      10.615345       4.282165      13.560231      -0.022989      42.240837 0.41623168E+03  0.95815758E+04                                10.436365                            6.689534       0.052676       2.024640                    0.999227      26.683866      73.423899       0.659958       0.403170      -1.083823      -0.035919      -0.005432       0.014613       0.039156      -0.007261       0.012566      -0.008101      -0.026235       0.019845      -0.022346       0.000848       0.021498             15.118968      24.125946       1.281395      -6.465868       6.102493      -2.304534      15.128465          -0.000003
           87              C      10.495248       2.396278      20.085962      -0.126283      34.396425 0.39339703E+03  0.90449472E+04                                 9.304311                            6.635083       0.175462       2.035786                    0.999770      28.783947      82.559132       0.634802       0.419655      -1.059273      -0.014031      -0.034028       0.019017       0.041430       0.013077      -0.023033       0.006184       0.010692       0.006564      -0.028353       0.001175       0.027178             12.528746       9.216199      -0.366068       0.759930       8.047464      -6.543784      20.322575          -0.000002
           88              C      -8.286641       1.844587      21.365089      -0.144813      33.146437 0.39598086E+03  0.91372971E+04                                 9.078829                            6.670992       0.096700       2.005745                    0.999581      29.272897      84.657764       0.629832       0.421442      -1.056060      -0.010863       0.012171      -0.037822       0.041190      -0.010980       0.028666       0.012840       0.020179      -0.005784      -0.035601       0.001638       0.033963             12.010505       8.853897       0.689038      -0.951852       8.000124      -6.159619      19.177494           0.000003
           89              C      11.896994       4.389126      12.862357       0.620590      24.797221 0.26333769E+03  0.55090664E+04                                 7.967412                            5.785855      -0.076378       2.036440                    0.999541      22.109144      61.670157       0.614169       0.476709      -1.019995       0.050088      -0.002416      -0.034524       0.060882       0.018632       0.038079       0.057103      -0.146832      -0.023225      -0.088146      -0.024231       0.112377             10.541201      16.886895       0.659854      -5.113766       5.354063      -1.376138       9.382644           0.000001
           90              C       8.194673      -3.940659      14.910911      -0.131571      37.176870 0.42254848E+03  0.98931412E+04                                 9.837877                            6.921170       0.043931       1.991605                    0.999563      29.331574      84.974348       0.615368       0.425122      -1.055556       0.003788      -0.001728      -0.011537       0.012265      -0.007952      -0.025385      -0.017829      -0.062435      -0.055723      -0.049338       0.003857       0.045481             12.944200      14.146946       1.673185       5.696182       6.198305       3.501608      18.487348          -0.000003
           91              C       8.149639      -4.282181      13.560231      -0.022149      42.242476 0.41620556E+03  0.95811191E+04                                10.437879                            6.690298       0.051381       2.024108                    0.999231      26.682697      73.428625       0.659756       0.403287      -1.083711       0.035026       0.004912       0.014491       0.038222      -0.006153      -0.012170       0.008564      -0.025433       0.022148      -0.021730       0.000484       0.021245             15.121446      24.129017       1.282177       6.467943       6.103341       2.305309      15.131982          -0.000003
           92              C       8.269727      -2.396303      20.085962      -0.127843      34.386277 0.39324459E+03  0.90406067E+04                                 9.300926                            6.632246       0.175555       2.035919                    0.999777      28.785450      82.560833       0.635158       0.419459      -1.059392       0.013791       0.034415       0.017910       0.041174       0.013876       0.023666      -0.006242       0.008958       0.004708      -0.029474       0.002012       0.027463             12.523487       9.215976      -0.363543      -0.753333       8.043542       6.539681      20.310943          -0.000002
           93              C       8.286614      -1.844612      21.365089      -0.141338      33.132171 0.39573897E+03  0.91307706E+04                                 9.080997                            6.672811       0.097325       2.006030                    0.999603      29.252268      84.607347       0.629169       0.421930      -1.055703       0.012636      -0.011616      -0.036913       0.040708      -0.010054      -0.027049      -0.010957       0.022115      -0.008202      -0.032759      -0.000227       0.032986             12.015209       8.852807       0.692141       0.958658       8.004053       6.163902      19.188767           0.000004
           94              C       6.867990      -4.389141      12.862357       0.617994      24.860446 0.26411990E+03  0.55292388E+04                                 7.977821                            5.792508      -0.072383       2.037071                    0.999561      22.144758      61.780197       0.614156       0.476391      -1.020219      -0.050020       0.001956      -0.034601       0.060853       0.020131      -0.037589      -0.057533      -0.147335      -0.023369      -0.087812      -0.025501       0.113314             10.556514      16.912216       0.662165       5.124556       5.360382       1.378428       9.396946           0.000001
           95              C      -3.940678      10.570316      14.910911      -0.129010      37.072309 0.42119097E+03  0.98534111E+04                                 9.819179                            6.909428       0.049984       1.993862                    0.999578      29.287439      84.811826       0.615974       0.425046      -1.055605      -0.001458      -0.003901      -0.011262       0.012008       0.007041      -0.017021       0.025559       0.061490      -0.058643      -0.049057       0.004049       0.045008             12.915908       6.185713      -1.667807       3.491931      14.120344      -5.677071      18.441668          -0.000003
           96              C      -4.282200      10.615352      13.560231      -0.023755      42.326997 0.41716731E+03  0.96090914E+04                                10.451293                            6.698103       0.050631       2.023506                    0.999221      26.716144      73.550232       0.659340       0.403297      -1.083671       0.004613      -0.035059       0.014155       0.038089       0.005161       0.009053       0.012184       0.026308       0.018847      -0.021659       0.000446       0.021213             15.141771       6.110567      -1.284665       2.308750      24.162304      -6.478955      15.152444          -0.000003
           97              C      -2.396321      10.495252      20.085962      -0.125879      34.329565 0.39246291E+03  0.90179088E+04                                 9.290168                            6.625192       0.177021       2.036648                    0.999788      28.757946      82.453167       0.635579       0.419401      -1.059457       0.033100      -0.013290       0.017578       0.039764      -0.013142      -0.005857      -0.023722      -0.010244       0.004595      -0.028728       0.000994       0.027734             12.507025       8.032804       0.363075       6.529235       9.207451       0.751668      20.280819          -0.000002
           98              C      -1.844598      -8.286637      21.365089      -0.143581      33.146514 0.39598626E+03  0.91375765E+04                                 9.081267                            6.673139       0.099415       2.006597                    0.999579      29.264541      84.638058       0.629425       0.421708      -1.055880      -0.013139      -0.012554      -0.037837       0.041975       0.010535      -0.012994       0.027136      -0.021024      -0.003670      -0.034333       0.001552       0.032780             12.015065       8.003776      -0.691766       6.163523       8.853686      -0.957548      19.187732           0.000004
           99              C      -4.389162      11.897002      12.862357       0.618300      24.861607 0.26412226E+03  0.55295565E+04                                 7.979618                            5.793656      -0.079278       2.035010                    0.999577      22.144919      61.791480       0.613888       0.476575      -1.020073       0.002483       0.049324      -0.035091       0.060584      -0.020260      -0.055616       0.037516       0.148446      -0.020144      -0.088331      -0.023675       0.112006             10.558870       5.361557      -0.662323       1.378697      16.916499      -5.125972       9.398555           0.000000
          100              C       3.940626       8.194667      14.910911      -0.129578      37.078748 0.42131440E+03  0.98567326E+04                                 9.817598                            6.908411       0.052857       1.994587                    0.999550      29.296589      84.832094       0.616308       0.424797      -1.055791       0.000833       0.003128      -0.010992       0.011459       0.007549       0.017069      -0.025994       0.060997      -0.059761      -0.049606       0.004647       0.044958             12.912721       6.184118      -1.666178      -3.490716      14.117880       5.670910      18.436165          -0.000003
          101              C       4.282150       8.149631      13.560231      -0.021829      42.221344 0.41601157E+03  0.95756861E+04                                10.435479                            6.689513       0.051370       2.024242                    0.999256      26.673922      73.404489       0.659670       0.403380      -1.083631      -0.005622       0.034701       0.014051       0.037858       0.005560      -0.007880      -0.012036       0.024890       0.022066      -0.021351       0.001114       0.020237             15.116045       6.101682      -1.280448      -2.304631      24.118475       6.460882      15.127977          -0.000004
          102              C       2.396263       8.269723      20.085962      -0.129874      34.479997 0.39456203E+03  0.90786355E+04                                 9.319576                            6.645294       0.170150       2.033728                    0.999780      28.827406      82.721006       0.634244       0.419705      -1.059219      -0.033954       0.013354       0.019579       0.041407      -0.013637       0.006940       0.023906      -0.008346       0.007197      -0.029948       0.002537       0.027411             12.551896       8.062277       0.367055      -6.558420       9.228284      -0.763286      20.365128          -0.000002
          103              C       1.844572       8.286611      21.365089      -0.140694      33.057606 0.39465708E+03  0.90992049E+04                                 9.063799                            6.660395       0.100191       2.007328                    0.999590      29.221579      84.476603       0.630248       0.421513      -1.056007       0.012023       0.011609      -0.037851       0.041377       0.010144       0.011883      -0.027963      -0.023013      -0.005839      -0.033996      -0.000163       0.034159             11.988381       7.985040      -0.686627      -6.145978       8.842001       0.947650      19.138102           0.000004
          104              C       4.389113       6.867982      12.862357       0.619401      24.844306 0.26393880E+03  0.55248411E+04                                 7.976794                            5.792299      -0.075455       2.036197                    0.999559      22.135371      61.763058       0.613846       0.476683      -1.020000      -0.002028      -0.050738      -0.035203       0.061788      -0.018671       0.056451      -0.038028       0.147205      -0.022950      -0.088228      -0.023743       0.111971             10.554238       5.359708      -0.661486      -1.377835      16.908878       5.121854       9.394128           0.000000
          105              C       8.194659       3.940641      14.910911      -0.129578      37.078698 0.42131408E+03  0.98567230E+04                                 9.817588                            6.908407       0.052857       1.994587                    0.999550      29.296580      84.832048       0.616309       0.424797      -1.055791       0.003128       0.000833      -0.010992       0.011459       0.007549      -0.025994       0.017069      -0.060997      -0.059761      -0.049606       0.004647       0.044958             12.912702      14.117864      -1.666158       5.670893       6.184106      -3.490700      18.436136          -0.000003
          106              C       8.149624       4.282165      13.560231      -0.021829      42.221311 0.41601151E+03  0.95756842E+04                                10.435474                            6.689513       0.051370       2.024242                    0.999256      26.673920      73.404480       0.659670       0.403380      -1.083631       0.034701      -0.005622       0.014051       0.037858       0.005560      -0.012036      -0.007880      -0.024890       0.022066      -0.021351       0.001114       0.020237             15.116031      24.118455      -1.280412       6.460860       6.101674      -2.304619      15.127964          -0.000003
          107              C       8.269719       2.396278      20.085962      -0.129874      34.480040 0.39456245E+03  0.90786475E+04                                 9.319585                            6.645298       0.170149       2.033728                    0.999780      28.827414      82.721044       0.634244       0.419705      -1.059219       0.013354      -0.033954       0.019579       0.041407      -0.013637       0.023906       0.006940       0.008346       0.007197      -0.029948       0.002537       0.027411             12.551913       9.228289       0.367058      -0.763280       8.062288      -6.558434      20.365160          -0.000002
          108              C       8.286607       1.844587      21.365089      -0.140694      33.057613 0.39465707E+03  0.90992052E+04                                 9.063801                            6.660396       0.100190       2.007328                    0.999590      29.221590      84.476654       0.630247       0.421513      -1.056007       0.011609       0.012023      -0.037851       0.041377       0.010145      -0.027963       0.011883       0.023013      -0.005839      -0.033996      -0.000163       0.034159             11.988386       8.842004      -0.686622       0.947657       7.985042      -6.145982      19.138112           0.000004
          109              C       6.867974       4.389126      12.862357       0.619401      24.844292 0.26393879E+03  0.55248408E+04                                 7.976791                            5.792299      -0.075455       2.036197                    0.999559      22.135371      61.763058       0.613846       0.476683      -1.020000      -0.050738      -0.002028      -0.035203       0.061788      -0.018671      -0.038028       0.056451      -0.147205      -0.022950      -0.088228      -0.023743       0.111971             10.554231      16.908866      -0.661465       5.121849       5.359703      -1.377825       9.394125           0.000000
          110              C      10.570322      -3.940659      14.910911      -0.129010      37.072310 0.42119085E+03  0.98534075E+04                                 9.819179                            6.909426       0.049984       1.993862                    0.999578      29.287437      84.811816       0.615974       0.425046      -1.055605      -0.003901      -0.001458      -0.011262       0.012008       0.007041       0.025559      -0.017021      -0.061490      -0.058643      -0.049057       0.004049       0.045008             12.915909      14.120353      -1.667796      -5.677082       6.185706       3.491921      18.441667          -0.000003
          111              C      10.615360      -4.282181      13.560231      -0.023755      42.327011 0.41716731E+03  0.96090914E+04                                10.451295                            6.698102       0.050631       2.023506                    0.999221      26.716142      73.550223       0.659340       0.403297      -1.083671      -0.035059       0.004613       0.014155       0.038089       0.005161       0.012184       0.009053      -0.026308       0.018847      -0.021659       0.000446       0.021213             15.141777      24.162320      -1.284639      -6.478974       6.110564       2.308740      15.152448          -0.000003
          112              C      10.495256      -2.396303      20.085962      -0.125879      34.329555 0.39246286E+03  0.90179077E+04                                 9.290167                            6.625192       0.177021       2.036648                    0.999788      28.757951      82.453189       0.635579       0.419401      -1.059457      -0.013290       0.033100       0.017578       0.039764      -0.013142      -0.023722      -0.005857       0.010244       0.004595      -0.028728       0.000994       0.027734             12.507020       9.207452       0.363080       0.751661       8.032803       6.529231      20.280807          -0.000002
          113              C      -8.286634      -1.844612      21.365089      -0.143582      33.146539 0.39598680E+03  0.91375918E+04                                 9.081272                            6.673144       0.099415       2.006596                    0.999579      29.264546      84.638080       0.629424       0.421708      -1.055880      -0.012554      -0.013139      -0.037837       0.041975       0.010535       0.027136      -0.012995       0.021024      -0.003670      -0.034333       0.001552       0.032780             12.015072       8.853694      -0.691766      -0.957560       8.003780       6.163525      19.187741           0.000004
          114              C      11.897010      -4.389141      12.862357       0.618299      24.861612 0.26412226E+03  0.55295565E+04                                 7.979618                            5.793656      -0.079278       2.035010                    0.999577      22.144921      61.791484       0.613888       0.476575      -1.020073       0.049324       0.002483      -0.035091       0.060584      -0.020261       0.037516      -0.055616      -0.148446      -0.020144      -0.088331      -0.023675       0.112006             10.558872      16.916503      -0.662304      -5.125976       5.361555       1.378688       9.398557           0.000000
          115              C       3.940622      10.570316      14.910911      -0.130827      37.134105 0.42199574E+03  0.98767979E+04                                 9.830992                            6.917068       0.042383       1.991362                    0.999563      29.309514      84.891070       0.615504       0.425175      -1.055542       0.000658      -0.003979      -0.012061       0.012717      -0.006905       0.016469       0.025601       0.062570      -0.056539      -0.049001       0.004041       0.044960             12.933916       6.193912       1.671323      -3.498258      14.135892      -5.690347      18.471943          -0.000003
          116              C       4.282146      10.615352      13.560231      -0.022989      42.240815 0.41623173E+03  0.95815773E+04                                10.436362                            6.689535       0.052676       2.024640                    0.999227      26.683868      73.423909       0.659958       0.403170      -1.083823      -0.005432      -0.035919       0.014613       0.039156      -0.007261      -0.008101       0.012566       0.026235       0.019845      -0.022346       0.000848       0.021498             15.118959       6.102487       1.281358      -2.304521      24.125935      -6.465849      15.128454          -0.000004
          117              C       2.396260      10.495252      20.085962      -0.126283      34.396436 0.39339713E+03  0.90449497E+04                                 9.304313                            6.635084       0.175462       2.035786                    0.999770      28.783943      82.559116       0.634802       0.419655      -1.059273      -0.034028      -0.014031       0.019018       0.041430       0.013077       0.006184      -0.023033      -0.010692       0.006564      -0.028353       0.001175       0.027178             12.528752       8.047468      -0.366075      -6.543789       9.216201       0.759929      20.322587          -0.000002
          118              C       1.844601      -8.286637      21.365089      -0.144814      33.146437 0.39598088E+03  0.91372979E+04                                 9.078830                            6.670993       0.096699       2.005744                    0.999581      29.272907      84.657806       0.629832       0.421442      -1.056060       0.012171      -0.010863      -0.037822       0.041190      -0.010980       0.012840       0.028666      -0.020179      -0.005784      -0.035601       0.001638       0.033963             12.010507       8.000124       0.689035      -6.159619       8.853900      -0.951859      19.177496           0.000003
          119              C       4.389105      11.897002      12.862357       0.620590      24.797214 0.26333776E+03  0.55090684E+04                                 7.967412                            5.785856      -0.076378       2.036440                    0.999541      22.109145      61.670164       0.614169       0.476709      -1.019995      -0.002416       0.050088      -0.034524       0.060882       0.018632       0.057103       0.038080       0.146832      -0.023225      -0.088146      -0.024231       0.112377             10.541198       5.354061       0.659833      -1.376129      16.886892      -5.113763       9.382641           0.000001
          120              C      -3.940674       8.194667      14.910911      -0.131571      37.176883 0.42254850E+03  0.98931417E+04                                 9.837879                            6.921170       0.043931       1.991605                    0.999563      29.331575      84.974351       0.615368       0.425122      -1.055556      -0.001728       0.003788      -0.011537       0.012265      -0.007952      -0.017829      -0.025385       0.062435      -0.055723      -0.049338       0.003857       0.045481             12.944203       6.198300       1.673172       3.501600      14.146956       5.696195      18.487353          -0.000003
          121              C      -4.282196       8.149631      13.560231      -0.022149      42.242488 0.41620555E+03  0.95811190E+04                                10.437881                            6.690298       0.051382       2.024108                    0.999231      26.682694      73.428615       0.659756       0.403287      -1.083711       0.004912       0.035026       0.014491       0.038222      -0.006153       0.008564      -0.012170       0.025433       0.022148      -0.021730       0.000484       0.021245             15.121452       6.103338       1.282150       2.305299      24.129030       6.467962      15.131988          -0.000003
          122              C      -2.396318       8.269723      20.085962      -0.127843      34.386267 0.39324444E+03  0.90406027E+04                                 9.300925                            6.632245       0.175555       2.035919                    0.999777      28.785450      82.560841       0.635158       0.419459      -1.059392       0.034415       0.013791       0.017910       0.041174       0.013876      -0.006242       0.023666      -0.008958       0.004708      -0.029474       0.002012       0.027463             12.523485       8.043543      -0.363544       6.539681       9.215975      -0.753320      20.310937          -0.000002
          123              C      -1.844627       8.286611      21.365089      -0.141338      33.132205 0.39573952E+03  0.91307864E+04                                 9.081004                            6.672817       0.097324       2.006029                    0.999603      29.252275      84.607378       0.629169       0.421930      -1.055703      -0.011616       0.012636      -0.036913       0.040708      -0.010054      -0.010956      -0.027049      -0.022115      -0.008202      -0.032759      -0.000227       0.032986             12.015219       8.004058       0.692140       6.163907       8.852815       0.958671      19.188784           0.000003
          124              C      -4.389154       6.867982      12.862357       0.617994      24.860438 0.26411979E+03  0.55292362E+04                                 7.977819                            5.792507      -0.072383       2.037071                    0.999561      22.144759      61.780201       0.614156       0.476391      -1.020219       0.001956      -0.050020      -0.034601       0.060853       0.020132      -0.057533      -0.037589       0.147334      -0.023369      -0.087812      -0.025501       0.113314             10.556511       5.360378       0.662143       1.378418      16.912211       5.124553       9.396944           0.000001
          125              C      -1.187839       5.441845       8.320597      -0.130827      37.134134 0.42199580E+03  0.98767995E+04                                 9.830997                            6.917069       0.042383       1.991362                    0.999563      29.309513      84.891067       0.615504       0.425175      -1.055542       0.003979      -0.000658       0.012061       0.012717      -0.006905       0.025601       0.016469      -0.062570      -0.056539      -0.049001       0.004041       0.044960             12.933927      14.135897       1.671341      -5.690358       6.193921      -3.498273      18.471963          -0.000003
          126              C      -1.232876       5.100321       9.671277      -0.022989      42.240850 0.41623180E+03  0.95815794E+04                                10.436368                            6.689535       0.052676       2.024640                    0.999227      26.683870      73.423917       0.659958       0.403170      -1.083823       0.035919       0.005432      -0.014613       0.039156      -0.007261       0.012566      -0.008101      -0.026235       0.019845      -0.022346       0.000848       0.021498             15.118973      24.125954       1.281395      -6.465871       6.102495      -2.304535      15.128470          -0.000003
          127              C      -1.112779       6.986208       3.145546      -0.126283      34.396432 0.39339713E+03  0.90449498E+04                                 9.304313                            6.635084       0.175462       2.035785                    0.999770      28.783948      82.559135       0.634802       0.419656      -1.059273       0.014030       0.034028      -0.019017       0.041430       0.013077      -0.023033       0.006184       0.010692       0.006564      -0.028353       0.001175       0.027178             12.528750       9.216200      -0.366069       0.759933       8.047467      -6.543787      20.322582          -0.000002
          128              C      17.669110       7.537899       1.866419      -0.144814      33.146450 0.39598103E+03  0.91373016E+04                                 9.078831                            6.670993       0.096701       2.005745                    0.999581      29.272900      84.657767       0.629832       0.421442      -1.056061       0.010862      -0.012171       0.037822       0.041190      -0.010980       0.028666       0.012840       0.020178      -0.005783      -0.035600       0.001637       0.033963             12.010509       8.853898       0.689038      -0.951853       8.000126      -6.159623      19.177503           0.000004
          129              C      -2.514525       4.993360      10.369151       0.620590      24.797218 0.26333765E+03  0.55090654E+04                                 7.967413                            5.785855      -0.076378       2.036440                    0.999541      22.109143      61.670159       0.614169       0.476709      -1.019995      -0.050088       0.002416       0.034524       0.060882       0.018632       0.038079       0.057103      -0.146832      -0.023225      -0.088146      -0.024231       0.112377             10.541202      16.886896       0.659854      -5.113766       5.354063      -1.376138       9.382645           0.000000
          130              C       1.187796      13.323145       8.320597      -0.131571      37.176867 0.42254843E+03  0.98931396E+04                                 9.837877                            6.921170       0.043931       1.991605                    0.999563      29.331573      84.974345       0.615368       0.425122      -1.055556      -0.003788       0.001728       0.011537       0.012265      -0.007952      -0.025385      -0.017829      -0.062435      -0.055723      -0.049338       0.003857       0.045481             12.944199      14.146945       1.673184       5.696181       6.198304       3.501608      18.487347          -0.000003
          131              C       1.232830      13.664667       9.671277      -0.022149      42.242474 0.41620553E+03  0.95811184E+04                                10.437878                            6.690298       0.051381       2.024108                    0.999231      26.682696      73.428621       0.659756       0.403287      -1.083711      -0.035026      -0.004912      -0.014491       0.038222      -0.006153      -0.012170       0.008564      -0.025433       0.022148      -0.021730       0.000484       0.021245             15.121446      24.129015       1.282176       6.467942       6.103341       2.305309      15.131981          -0.000003
          132              C       1.112742      11.778789       3.145546      -0.127843      34.386276 0.39324452E+03  0.90406050E+04                                 9.300927                            6.632246       0.175556       2.035920                    0.999777      28.785448      82.560838       0.635157       0.419459      -1.059392      -0.013791      -0.034415      -0.017910       0.041174       0.013876       0.023666      -0.006242       0.008958       0.004708      -0.029474       0.002012       0.027463             12.523489       9.215978      -0.363542      -0.753331       8.043543       6.539682      20.310945          -0.000002
          133              C       1.095855      11.227098       1.866419      -0.141338      33.132198 0.39573936E+03  0.91307824E+04                                 9.081004                            6.672817       0.097322       2.006029                    0.999603      29.252285      84.607429       0.629168       0.421930      -1.055703      -0.012637       0.011616       0.036913       0.040708      -0.010054      -0.027049      -0.010957       0.022116      -0.008202      -0.032759      -0.000226       0.032986             12.015219       8.852813       0.692142       0.958660       8.004060       6.163907      19.188785           0.000003
          134              C       2.514479      13.771627      10.369151       0.617994      24.860445 0.26411988E+03  0.55292386E+04                                 7.977821                            5.792508      -0.072383       2.037071                    0.999561      22.144758      61.780199       0.614156       0.476391      -1.020219       0.050020      -0.001956       0.034601       0.060853       0.020131      -0.037589      -0.057533      -0.147335      -0.023369      -0.087812      -0.025501       0.113314             10.556514      16.912215       0.662165       5.124555       5.360382       1.378428       9.396946           0.000001
          135              C      13.323147      -1.187830       8.320597      -0.129010      37.072301 0.42119087E+03  0.98534081E+04                                 9.819178                            6.909427       0.049984       1.993862                    0.999578      29.287436      84.811813       0.615974       0.425046      -1.055605       0.001458       0.003900       0.011262       0.012008       0.007041      -0.017021       0.025559       0.061490      -0.058643      -0.049057       0.004049       0.045008             12.915906       6.185712      -1.667807       3.491930      14.120342      -5.677070      18.441666          -0.000003
          136              C      13.664669      -1.232866       9.671277      -0.023755      42.326995 0.41716730E+03  0.96090909E+04                                10.451292                            6.698102       0.050631       2.023506                    0.999221      26.716144      73.550227       0.659340       0.403297      -1.083672      -0.004613       0.035059      -0.014155       0.038089       0.005161       0.009053       0.012184       0.026308       0.018847      -0.021659       0.000446       0.021213             15.141769       6.110566      -1.284665       2.308750      24.162300      -6.478954      15.152443          -0.000003
          137              C      11.778790      -1.112766       3.145546      -0.125878      34.329566 0.39246291E+03  0.90179090E+04                                 9.290169                            6.625192       0.177021       2.036649                    0.999788      28.757945      82.453168       0.635579       0.419401      -1.059457      -0.033100       0.013290      -0.017578       0.039764      -0.013142      -0.005857      -0.023722      -0.010244       0.004595      -0.028728       0.000994       0.027734             12.507026       8.032806       0.363075       6.529236       9.207451       0.751668      20.280821          -0.000002
          138              C      11.227067      17.669123       1.866419      -0.143581      33.146530 0.39598650E+03  0.91375840E+04                                 9.081271                            6.673143       0.099413       2.006596                    0.999579      29.264552      84.638113       0.629424       0.421708      -1.055880       0.013139       0.012554       0.037837       0.041975       0.010535      -0.012995       0.027136      -0.021024      -0.003671      -0.034333       0.001552       0.032780             12.015071       8.003781      -0.691767       6.163526       8.853690      -0.957548      19.187742           0.000004
          139              C      13.771631      -2.514516      10.369151       0.618299      24.861607 0.26412227E+03  0.55295566E+04                                 7.979617                            5.793656      -0.079278       2.035010                    0.999577      22.144919      61.791477       0.613888       0.476575      -1.020073      -0.002483      -0.049324       0.035091       0.060584      -0.020260      -0.055616       0.037516       0.148446      -0.020144      -0.088331      -0.023675       0.112006             10.558870       5.361557      -0.662323       1.378697      16.916498      -5.125971       9.398555           0.000000
          140              C       5.441843       1.187819       8.320597      -0.129578      37.078732 0.42131421E+03  0.98567268E+04                                 9.817594                            6.908409       0.052858       1.994587                    0.999550      29.296583      84.832066       0.616309       0.424797      -1.055791      -0.000833      -0.003128       0.010992       0.011459       0.007549       0.017069      -0.025994       0.060997      -0.059761      -0.049606       0.004647       0.044958             12.912715       6.184115      -1.666177      -3.490714      14.117875       5.670906      18.436156          -0.000003
          141              C       5.100319       1.232855       9.671277      -0.021829      42.221338 0.41601152E+03  0.95756845E+04                                10.435478                            6.689513       0.051370       2.024242                    0.999256      26.673920      73.404480       0.659670       0.403380      -1.083631       0.005622      -0.034701      -0.014051       0.037858       0.005560      -0.007880      -0.012036       0.024890       0.022066      -0.021351       0.001114       0.020237             15.116043       6.101681      -1.280448      -2.304631      24.118471       6.460880      15.127975          -0.000003
          142              C       6.986206       1.112763       3.145546      -0.129874      34.480025 0.39456239E+03  0.90786462E+04                                 9.319582                            6.645298       0.170149       2.033727                    0.999780      28.827420      82.721066       0.634244       0.419705      -1.059219       0.033954      -0.013354      -0.019579       0.041407      -0.013637       0.006940       0.023906      -0.008346       0.007197      -0.029948       0.002537       0.027411             12.551905       8.062282       0.367055      -6.558426       9.228289      -0.763287      20.365144          -0.000002
          143              C       7.537897       1.095875       1.866419      -0.140695      33.057621 0.39465726E+03  0.90992100E+04                                 9.063801                            6.660396       0.100192       2.007328                    0.999590      29.221582      84.476611       0.630248       0.421513      -1.056007      -0.012022      -0.011608       0.037851       0.041376       0.010144       0.011883      -0.027963      -0.023013      -0.005838      -0.033996      -0.000163       0.034159             11.988386       7.985043      -0.686627      -6.145983       8.842003       0.947652      19.138113           0.000003
          144              C       4.993356       2.514504      10.369151       0.619401      24.844305 0.26393881E+03  0.55248411E+04                                 7.976793                            5.792299      -0.075455       2.036197                    0.999559      22.135371      61.763057       0.613846       0.476683      -1.020000       0.002028       0.050738       0.035203       0.061788      -0.018671       0.056451      -0.038028       0.147205      -0.022950      -0.088228      -0.023743       0.111971             10.554237       5.359708      -0.661486      -1.377835      16.908877       5.121853       9.394127           0.000000
          145              C      -0.000015       5.605101       7.676620       0.161233      44.272976 0.34835099E+03  0.77503090E+04                                10.976142                            6.316058      -0.337574       1.925182                    0.998649      25.259090      70.697254       0.641059       0.429444      -1.055781      -0.000117       0.009136      -0.030786       0.032114       0.000864      -0.000596      -0.006025      -0.009935       0.046135      -0.012731      -0.004492       0.017223             16.679054      13.790232       0.000078      -0.000553       7.579325      -6.377401      28.667605          -0.000002
          146              C      -0.000015       4.888276      10.295740      -0.101728      37.460032 0.44189615E+03  0.10456794E+05                                 9.859512                            7.097642      -0.148659       1.922669                    0.999387      29.651744      86.204168       0.605464       0.427503      -1.054667      -0.000111       0.004459      -0.026267       0.026643      -0.000902      -0.000696       0.011369      -0.093791       0.036365      -0.052971       0.008168       0.044803             12.689473      22.548862       0.000166      -0.000573       5.671030      -1.370596       9.848527          -0.000005
          147              C      -0.000014       6.194323       5.122548      -0.126463     100.082442 0.54087120E+03  0.13321799E+05                                17.673730                            7.743761       0.375089       2.055004                    0.999786      31.032269      88.943771       0.598130       0.415759      -1.073229       0.000101       0.036790      -0.131112       0.136176       0.000051      -0.000106       0.011729       0.044028      -0.202194      -0.069101       0.013388       0.055713             31.713618       9.703530       0.000384      -0.001075      16.428796     -19.544796      69.008530          -0.000017
          148              C      -0.000014       5.956007       6.313395      -0.123133      94.342186 0.51379641E+03  0.12503281E+05                                16.946068                            7.522969       0.355902       2.050758                    0.999661      30.747475      87.821889       0.609333       0.413065      -1.074134      -0.000109      -0.023298       0.131798       0.133841      -0.000277      -0.000177       0.019991       0.051726      -0.243912      -0.085297       0.018780       0.066517             29.378675       9.515916       0.000053      -0.000213      14.103667     -16.265228      64.516443          -0.000003
          149              C      -0.000014       6.592142       3.713324       0.165179      38.843690 0.33262256E+03  0.73418826E+04                                10.279586                            6.235989      -0.364549       1.920413                    0.998730      25.230343      71.172729       0.632936       0.438420      -1.046545       0.001472      -0.016003       0.039080       0.042255       0.000734      -0.000588      -0.014166      -0.043344       0.081750      -0.035312       0.000540       0.034772             16.149305       9.365937      -0.000241       0.000429       9.569938      -9.419834      29.512039          -0.000012
          150              C      -0.000014       7.781845       1.253108       0.110459      31.900392 0.35095185E+03  0.78521253E+04                                 9.094290                            6.412409      -0.269130       1.942172                    0.999242      25.846853      73.440572       0.623075       0.439366      -1.045837      -0.001101       0.008945      -0.025168       0.026733       0.000713      -0.001125       0.007466      -0.056430       0.122434      -0.048647       0.006215       0.042432             13.211737       8.467501      -0.000226       0.000482       9.374505      -7.643008      21.793205          -0.000002
          151              C      -0.000028      13.159890       7.676620       0.161021      44.280433 0.34839602E+03  0.77514495E+04                                10.976438                            6.315792      -0.336632       1.925444                    0.998676      25.262147      70.703111       0.641184       0.429352      -1.055853       0.000736      -0.010317      -0.030687       0.032383      -0.000758       0.000880       0.006157      -0.009743       0.048268      -0.013046      -0.004856       0.017902             16.680676      13.790331      -0.000331      -0.001038       7.579920       6.378478      28.671778          -0.000002
          152              C      -0.000031      13.876711      10.295740      -0.100409      37.346741 0.44035800E+03  0.10410698E+05                                 9.838437                            7.084158      -0.142823       1.924971                    0.999406      29.601931      86.002604       0.606220       0.427368      -1.054813      -0.000612      -0.004802      -0.025986       0.026433       0.000157      -0.000250      -0.011674      -0.094496       0.036338      -0.053306       0.008006       0.045299             12.659640      22.489973      -0.000186      -0.000522       5.659726       1.368220       9.829220          -0.000004
          153              C      -0.000025      12.570670       5.122548      -0.125704     100.066855 0.54081365E+03  0.13320371E+05                                17.673110                            7.744269       0.370417       2.053594                    0.999790      31.028221      88.939649       0.597989       0.415857      -1.073138      -0.000139      -0.037095      -0.130338       0.135514      -0.000001       0.000313      -0.011848       0.043632      -0.199959      -0.068410       0.013267       0.055143             31.711633       9.703113       0.000005       0.000143      16.427877      19.543212      69.003909          -0.000017
          154              C      -0.000026      12.808985       6.313395      -0.123542      94.294065 0.51345363E+03  0.12492839E+05                                16.941469                            7.520849       0.352607       2.049972                    0.999672      30.735381      87.779619       0.609372       0.413108      -1.074107       0.000064       0.024164       0.132405       0.134592       0.000221       0.000177      -0.019952       0.052098      -0.243116      -0.085039       0.018470       0.066569             29.371771       9.513447       0.000084       0.000372      14.100158      16.261388      64.501709          -0.000003
          155              C      -0.000024      12.172853       3.713324       0.163968      38.909664 0.33326710E+03  0.73596762E+04                                10.290419                            6.241968      -0.366055       1.919590                    0.998678      25.255004      71.259747       0.632642       0.438411      -1.046549       0.001032       0.016256       0.038751       0.042035       0.000469      -0.000202       0.014885      -0.042540       0.083725      -0.035232      -0.000479       0.035711             16.168166       9.377642       0.000202       0.000455       9.580320       9.431833      29.546536          -0.000012
          156              C      -0.000020      10.983154       1.253108       0.109786      31.886947 0.35071405E+03  0.78462722E+04                                 9.095878                            6.412885      -0.280855       1.938831                    0.999250      25.840488      73.444357       0.622602       0.439729      -1.045515      -0.000831      -0.009814      -0.026413       0.028190       0.001224      -0.000883      -0.006825      -0.056606       0.124560      -0.049096       0.006243       0.042853             13.216521       8.465709      -0.000002      -0.000017       9.379111       7.648338      21.804743          -0.000002
          157              C       5.605101      -0.000005       7.676620       0.161233      44.272972 0.34835098E+03  0.77503085E+04                                10.976141                            6.316057      -0.337574       1.925182                    0.998649      25.259089      70.697248       0.641059       0.429444      -1.055781       0.009136      -0.000117      -0.030786       0.032114       0.000864      -0.006025      -0.000596       0.009935       0.046135      -0.012731      -0.004492       0.017223             16.679052       7.579324       0.000063      -6.377400      13.790232      -0.000547      28.667600          -0.000002
          158              C       4.888276      -0.000006      10.295740      -0.101727      37.460019 0.44189598E+03  0.10456789E+05                                 9.859509                            7.097640      -0.148659       1.922669                    0.999387      29.651739      86.204144       0.605465       0.427503      -1.054667       0.004459      -0.000111      -0.026267       0.026643      -0.000902       0.011369      -0.000696       0.093791       0.036365      -0.052971       0.008168       0.044803             12.689469       5.671028       0.000137      -1.370596      22.548853      -0.000571       9.848524          -0.000004
          159              C       6.194323      -0.000003       5.122548      -0.126463     100.082437 0.54087120E+03  0.13321799E+05                                17.673729                            7.743761       0.375089       2.055004                    0.999786      31.032269      88.943769       0.598130       0.415759      -1.073229       0.036790       0.000101      -0.131112       0.136176       0.000051       0.011729      -0.000106      -0.044028      -0.202195      -0.069101       0.013388       0.055713             31.713616      16.428794       0.000394     -19.544794       9.703529      -0.001103      69.008525          -0.000017
          160              C       5.956007      -0.000004       6.313395      -0.123133      94.342150 0.51379627E+03  0.12503276E+05                                16.946063                            7.522967       0.355903       2.050759                    0.999661      30.747472      87.821869       0.609333       0.413065      -1.074134      -0.023298      -0.000109       0.131798       0.133841      -0.000277       0.019991      -0.000177      -0.051726      -0.243912      -0.085297       0.018780       0.066517             29.378664      14.103662       0.000058     -16.265221       9.515913      -0.000229      64.516418          -0.000003
          161              C       6.592142      -0.000002       3.713324       0.165179      38.843682 0.33262247E+03  0.73418804E+04                                10.279585                            6.235988      -0.364549       1.920413                    0.998730      25.230343      71.172730       0.632936       0.438420      -1.046545      -0.016003       0.001472       0.039080       0.042255       0.000734      -0.014165      -0.000588       0.043344       0.081750      -0.035312       0.000540       0.034772             16.149300       9.569934      -0.000241      -9.419830       9.365938       0.000414      29.512029          -0.000012
          162              C       7.781845      -0.000001       1.253108       0.110459      31.900391 0.35095184E+03  0.78521251E+04                                 9.094289                            6.412409      -0.269130       1.942172                    0.999242      25.846853      73.440573       0.623075       0.439366      -1.045837       0.008946      -0.001101      -0.025168       0.026733       0.000713       0.007466      -0.001125       0.056430       0.122434      -0.048647       0.006215       0.042432             13.211736       9.374504      -0.000223      -7.643008       8.467501       0.000466      21.793202          -0.000002
          163              C      13.159890      -0.000005       7.676620       0.161021      44.280438 0.34839606E+03  0.77514505E+04                                10.976439                            6.315792      -0.336632       1.925444                    0.998676      25.262149      70.703119       0.641184       0.429352      -1.055853      -0.010317       0.000736      -0.030687       0.032383      -0.000758       0.006157       0.000880       0.009743       0.048268      -0.013046      -0.004856       0.017902             16.680678       7.579920      -0.000339       6.378478      13.790332      -0.001021      28.671782          -0.000002
          164              C      13.876711      -0.000006      10.295740      -0.100409      37.346729 0.44035786E+03  0.10410693E+05                                 9.838435                            7.084156      -0.142822       1.924971                    0.999406      29.601926      86.002581       0.606220       0.427368      -1.054813      -0.004802      -0.000612      -0.025986       0.026433       0.000157      -0.011674      -0.000250       0.094496       0.036338      -0.053306       0.008006       0.045299             12.659636       5.659724      -0.000213       1.368220      22.489966      -0.000517       9.829218          -0.000004
          165              C      12.570670      -0.000003       5.122548      -0.125704     100.066896 0.54081383E+03  0.13320377E+05                                17.673115                            7.744270       0.370417       2.053594                    0.999790      31.028226      88.939671       0.597989       0.415857      -1.073138      -0.037095      -0.000139      -0.130338       0.135514      -0.000001      -0.011848       0.000313      -0.043632      -0.199959      -0.068410       0.013267       0.055143             31.711643      16.427883       0.000013      19.543219       9.703116       0.000167      69.003931          -0.000017
          166              C      12.808985      -0.000004       6.313395      -0.123542      94.294090 0.51345373E+03  0.12492843E+05                                16.941472                            7.520850       0.352607       2.049972                    0.999672      30.735384      87.779633       0.609372       0.413108      -1.074107       0.024164       0.000064       0.132405       0.134592       0.000221      -0.019952       0.000176      -0.052098      -0.243116      -0.085039       0.018470       0.066570             29.371778      14.100161       0.000092      16.261392       9.513449       0.000399      64.501724          -0.000003
          167              C      12.172853      -0.000002       3.713324       0.163968      38.909673 0.33326718E+03  0.73596784E+04                                10.290422                            6.241969      -0.366055       1.919590                    0.998678      25.255004      71.259750       0.632642       0.438411      -1.046549       0.016256       0.001032       0.038751       0.042035       0.000470       0.014885      -0.000202       0.042540       0.083725      -0.035232      -0.000479       0.035711             16.168172       9.580324       0.000200       9.431839       9.377641       0.000463      29.546549          -0.000013
          168              C      10.983154      -0.000001       1.253108       0.109786      31.886950 0.35071408E+03  0.78462729E+04                                 9.095878                            6.412885      -0.280856       1.938831                    0.999250      25.840489      73.444360       0.622602       0.439729      -1.045515      -0.009814      -0.000831      -0.026413       0.028190       0.001225      -0.006825      -0.000883       0.056606       0.124560      -0.049096       0.006243       0.042853             13.216523       9.379112      -0.000004       7.648339       8.465710      -0.000010      21.804747          -0.000002
          169              C       9.382484       3.777385      15.554888       0.161233      44.272968 0.34835095E+03  0.77503078E+04                                10.976140                            6.316057      -0.337574       1.925182                    0.998649      25.259088      70.697243       0.641059       0.429444      -1.055781       0.000117      -0.009136       0.030786       0.032114       0.000864      -0.000596      -0.006025      -0.009935       0.046135      -0.012731      -0.004492       0.017223             16.679051      13.790230       0.000078      -0.000552       7.579323      -6.377399      28.667599          -0.000002
          170              C       9.382484       4.494210      12.935768      -0.101728      37.460024 0.44189605E+03  0.10456791E+05                                 9.859511                            7.097641      -0.148659       1.922669                    0.999387      29.651740      86.204151       0.605464       0.427503      -1.054667       0.000111      -0.004459       0.026267       0.026643      -0.000902      -0.000696       0.011369      -0.093791       0.036365      -0.052971       0.008168       0.044803             12.689471      22.548858       0.000166      -0.000572       5.671029      -1.370596       9.848525          -0.000005
          171              C       9.382483       3.188163      18.108960      -0.126462     100.082403 0.54087104E+03  0.13321793E+05                                17.673725                            7.743759       0.375089       2.055004                    0.999786      31.032265      88.943750       0.598130       0.415759      -1.073229      -0.000101      -0.036790       0.131112       0.136176       0.000051      -0.000105       0.011729       0.044028      -0.202195      -0.069101       0.013388       0.055713             31.713608       9.703527       0.000383      -0.001073      16.428791     -19.544789      69.008507          -0.000017
          172              C       9.382483       3.426479      16.918113      -0.123133      94.342166 0.51379635E+03  0.12503279E+05                                16.946065                            7.522968       0.355902       2.050758                    0.999661      30.747474      87.821879       0.609333       0.413065      -1.074134       0.000109       0.023298      -0.131798       0.133841      -0.000277      -0.000177       0.019991       0.051726      -0.243912      -0.085297       0.018780       0.066517             29.378669       9.515914       0.000053      -0.000212      14.103664     -16.265224      64.516430          -0.000004
          173              C       9.382483       2.790344      19.518184       0.165179      38.843683 0.33262249E+03  0.73418809E+04                                10.279585                            6.235988      -0.364549       1.920413                    0.998730      25.230340      71.172717       0.632936       0.438420      -1.046545      -0.001472       0.016003      -0.039080       0.042255       0.000734      -0.000588      -0.014166      -0.043344       0.081750      -0.035312       0.000540       0.034772             16.149303       9.365936      -0.000242       0.000430       9.569937      -9.419833      29.512035          -0.000012
          174              C       9.382483       1.600641      21.978400       0.110455      31.900488 0.35095304E+03  0.78521578E+04                                 9.094302                            6.412417      -0.269124       1.942173                    0.999242      25.846899      73.440700       0.623075       0.439365      -1.045837       0.001101      -0.008945       0.025167       0.026732       0.000713      -0.001125       0.007466      -0.056431       0.122434      -0.048647       0.006215       0.042432             13.211761       8.467510      -0.000226       0.000482       9.374522      -7.643027      21.793250          -0.000002
          175              C       9.382497      -3.777404      15.554888       0.161021      44.280438 0.34839607E+03  0.77514508E+04                                10.976439                            6.315792      -0.336632       1.925444                    0.998676      25.262149      70.703117       0.641184       0.429352      -1.055853      -0.000736       0.010317       0.030687       0.032383      -0.000758       0.000880       0.006157      -0.009743       0.048268      -0.013046      -0.004856       0.017902             16.680677      13.790332      -0.000331      -0.001038       7.579920       6.378477      28.671777          -0.000002
          176              C       9.382500      -4.494225      12.935768      -0.100409      37.346744 0.44035805E+03  0.10410699E+05                                 9.838438                            7.084158      -0.142823       1.924971                    0.999406      29.601932      86.002608       0.606220       0.427368      -1.054813       0.000612       0.004802       0.025986       0.026433       0.000157      -0.000250      -0.011674      -0.094496       0.036338      -0.053306       0.008006       0.045299             12.659640      22.489975      -0.000185      -0.000522       5.659726       1.368220       9.829220          -0.000005
          177              C       9.382494      -3.188184      18.108960      -0.125704     100.066837 0.54081357E+03  0.13320369E+05                                17.673108                            7.744268       0.370418       2.053594                    0.999790      31.028219      88.939639       0.597989       0.415857      -1.073138       0.000139       0.037095       0.130338       0.135514      -0.000001       0.000313      -0.011848       0.043632      -0.199959      -0.068410       0.013267       0.055143             31.711628       9.703112       0.000004       0.000143      16.427874      19.543208      69.003899          -0.000018
          178              C       9.382495      -3.426499      16.918113      -0.123542      94.294052 0.51345357E+03  0.12492838E+05                                16.941468                            7.520849       0.352607       2.049972                    0.999672      30.735379      87.779611       0.609372       0.413108      -1.074107      -0.000064      -0.024164      -0.132405       0.134592       0.000221       0.000177      -0.019952       0.052098      -0.243116      -0.085039       0.018470       0.066569             29.371768       9.513447       0.000084       0.000371      14.100156      16.261386      64.501702          -0.000003
          179              C       9.382493      -2.790367      19.518184       0.163968      38.909661 0.33326709E+03  0.73596759E+04                                10.290419                            6.241967      -0.366055       1.919590                    0.998678      25.255004      71.259745       0.632642       0.438411      -1.046549      -0.001032      -0.016256      -0.038751       0.042035       0.000469      -0.000202       0.014885      -0.042540       0.083725      -0.035232      -0.000479       0.035711             16.168164       9.377640       0.000202       0.000455       9.580319       9.431832      29.546533          -0.000012
          180              C       9.382489      -1.600668      21.978400       0.109790      31.886857 0.35071292E+03  0.78462417E+04                                 9.095866                            6.412879      -0.280863       1.938829                    0.999250      25.840445      73.444242       0.622602       0.439729      -1.045514       0.000831       0.009815       0.026414       0.028190       0.001224      -0.000883      -0.006825      -0.056605       0.124561      -0.049095       0.006242       0.042853             13.216499       8.465701      -0.000002      -0.000017       9.379095       7.648320      21.804701          -0.000002
          181              C      -3.777421       9.382491      15.554888       0.161021      44.280437 0.34839606E+03  0.77514507E+04                                10.976439                            6.315792      -0.336632       1.925444                    0.998676      25.262149      70.703120       0.641184       0.429352      -1.055853       0.010317      -0.000736       0.030687       0.032383      -0.000758       0.006157       0.000880       0.009743       0.048268      -0.013046      -0.004856       0.017902             16.680677       7.579920      -0.000340       6.378477      13.790333      -0.001021      28.671779          -0.000002
          182              C      -4.494242       9.382492      12.935768      -0.100409      37.346734 0.44035792E+03  0.10410695E+05                                 9.838436                            7.084157      -0.142822       1.924971                    0.999406      29.601929      86.002591       0.606220       0.427368      -1.054813       0.004802       0.000612       0.025986       0.026433       0.000157      -0.011674      -0.000250       0.094496       0.036338      -0.053306       0.008006       0.045299             12.659637       5.659725      -0.000213       1.368220      22.489968      -0.000517       9.829218          -0.000004
          183              C      -3.188201       9.382489      18.108960      -0.125704     100.066826 0.54081353E+03  0.13320367E+05                                17.673106                            7.744267       0.370418       2.053594                    0.999790      31.028219      88.939634       0.597989       0.415857      -1.073138       0.037095       0.000139       0.130338       0.135514      -0.000001      -0.011848       0.000313      -0.043632      -0.199959      -0.068410       0.013267       0.055143             31.711625      16.427873       0.000013      19.543207       9.703111       0.000167      69.003892          -0.000017
          184              C      -3.426516       9.382490      16.918113      -0.123542      94.294059 0.51345361E+03  0.12492839E+05                                16.941468                            7.520849       0.352607       2.049972                    0.999672      30.735381      87.779615       0.609372       0.413108      -1.074107      -0.024164      -0.000064      -0.132405       0.134592       0.000221      -0.019952       0.000176      -0.052098      -0.243116      -0.085039       0.018470       0.066569             29.371769      14.100156       0.000092      16.261386       9.513447       0.000398      64.501705          -0.000003
          185              C      -2.790384       9.382488      19.518184       0.163968      38.909665 0.33326715E+03  0.73596775E+04                                10.290419                            6.241968      -0.366055       1.919590                    0.998678      25.255003      71.259740       0.632642       0.438411      -1.046549      -0.016256      -0.001032      -0.038751       0.042035       0.000470       0.014885      -0.000202       0.042540       0.083725      -0.035232      -0.000479       0.035711             16.168166       9.580321       0.000200       9.431835       9.377640       0.000464      29.546538          -0.000012
          186              C      -1.600685       9.382487      21.978400       0.109790      31.886858 0.35071292E+03  0.78462416E+04                                 9.095867                            6.412879      -0.280863       1.938830                    0.999250      25.840445      73.444243       0.622602       0.439729      -1.045514       0.009815       0.000831       0.026414       0.028190       0.001225      -0.006824      -0.000883       0.056605       0.124561      -0.049095       0.006242       0.042853             13.216501       9.379096      -0.000004       7.648321       8.465702      -0.000010      21.804705          -0.000002
          187              C       3.777368       9.382491      15.554888       0.161233      44.272971 0.34835097E+03  0.77503083E+04                                10.976140                            6.316057      -0.337574       1.925182                    0.998649      25.259089      70.697247       0.641059       0.429444      -1.055781      -0.009136       0.000117       0.030786       0.032114       0.000864      -0.006025      -0.000596       0.009935       0.046135      -0.012731      -0.004492       0.017223             16.679051       7.579324       0.000063      -6.377400      13.790231      -0.000546      28.667599          -0.000002
          188              C       4.494193       9.382492      12.935768      -0.101727      37.460019 0.44189598E+03  0.10456789E+05                                 9.859510                            7.097640      -0.148659       1.922669                    0.999387      29.651738      86.204143       0.605464       0.427503      -1.054667      -0.004459       0.000111       0.026267       0.026643      -0.000902       0.011369      -0.000696       0.093791       0.036365      -0.052971       0.008168       0.044803             12.689469       5.671028       0.000137      -1.370596      22.548856      -0.000571       9.848524          -0.000004
          189              C       3.188146       9.382489      18.108960      -0.126463     100.082422 0.54087116E+03  0.13321797E+05                                17.673727                            7.743760       0.375089       2.055004                    0.999786      31.032269      88.943763       0.598130       0.415759      -1.073229      -0.036790      -0.000101       0.131112       0.136176       0.000051       0.011729      -0.000106      -0.044028      -0.202194      -0.069101       0.013388       0.055713             31.713611      16.428792       0.000394     -19.544790       9.703528      -0.001103      69.008514          -0.000017
          190              C       3.426462       9.382490      16.918113      -0.123133      94.342150 0.51379626E+03  0.12503276E+05                                16.946063                            7.522968       0.355903       2.050759                    0.999661      30.747471      87.821868       0.609333       0.413065      -1.074134       0.023298       0.000109      -0.131798       0.133841      -0.000277       0.019991      -0.000177      -0.051726      -0.243912      -0.085297       0.018780       0.066517             29.378665      14.103662       0.000058     -16.265222       9.515913      -0.000229      64.516421          -0.000003
          191              C       2.790327       9.382488      19.518184       0.165179      38.843676 0.33262243E+03  0.73418790E+04                                10.279584                            6.235987      -0.364549       1.920413                    0.998730      25.230340      71.172714       0.632937       0.438420      -1.046545       0.016003      -0.001472      -0.039080       0.042255       0.000734      -0.014166      -0.000588       0.043344       0.081750      -0.035312       0.000540       0.034772             16.149299       9.569933      -0.000241      -9.419829       9.365936       0.000414      29.512027          -0.000012
          192              C       1.600624       9.382487      21.978400       0.110455      31.900490 0.35095309E+03  0.78521590E+04                                 9.094302                            6.412417      -0.269124       1.942173                    0.999242      25.846901      73.440707       0.623075       0.439365      -1.045837      -0.008945       0.001101       0.025167       0.026732       0.000713       0.007466      -0.001125       0.056431       0.122434      -0.048647       0.006215       0.042432             13.211760       9.374522      -0.000223      -7.643026       8.467510       0.000466      21.793249          -0.000002
          193              C      -0.000015       8.731355       0.000000      -0.047450      54.262089 0.51027153E+03  0.12386615E+05                                12.470707                            7.560474       0.008987       2.000079                    0.998660      28.344627      80.655053       0.600657       0.420076      -1.070447       0.000126      -0.054071       0.000256       0.054072       0.000620      -0.000511      -0.000704       0.090239       0.088027      -0.059800       0.029145       0.030656             19.992746       6.306374       0.000074      -0.000783      24.234978       0.005339      29.436886           0.000002
          194              C      -0.000018      10.033646       0.000000      -0.047409      54.261212 0.51026252E+03  0.12386340E+05                                12.470575                            7.560403       0.008991       2.000084                    0.998660      28.344360      80.654081       0.600661       0.420076      -1.070448      -0.000126       0.054070      -0.000256       0.054071       0.000620      -0.000511      -0.000704       0.090236       0.088027      -0.059799       0.029144       0.030655             19.992510       6.306312       0.000074      -0.000783      24.234695       0.005339      29.436523           0.000002
          195              C       8.731355       0.000000       0.000000      -0.047450      54.262090 0.51027153E+03  0.12386615E+05                                12.470708                            7.560474       0.008987       2.000079                    0.998660      28.344627      80.655054       0.600657       0.420076      -1.070447      -0.054071       0.000126       0.000256       0.054072       0.000620      -0.000704      -0.000511      -0.090239       0.088027      -0.059800       0.029144       0.030656             19.992747      24.234979       0.000107       0.005342       6.306374      -0.000786      29.436887           0.000002
          196              C      10.033646       0.000000       0.000000      -0.047409      54.261212 0.51026251E+03  0.12386340E+05                                12.470575                            7.560404       0.008991       2.000084                    0.998660      28.344360      80.654083       0.600661       0.420076      -1.070448       0.054070      -0.000126      -0.000256       0.054071       0.000620      -0.000704      -0.000511      -0.090236       0.088027      -0.059799       0.029144       0.030655             19.992510      24.234696       0.000107       0.005342       6.306312      -0.000786      29.436523           0.000002
          197              O       2.458012       4.452928      11.566503      -0.599237      32.177523 0.50004980E+03  0.11756425E+05                                 7.920381                            6.766177       0.574647       2.220807                    0.999048      27.715435      71.079694       0.758821       0.343324      -1.156547      -0.023446       0.022170      -0.016888       0.036421      -0.025305       0.002341      -0.013869      -0.113482       0.178064      -0.091808       0.026450       0.065358              9.267268      10.854041      -1.553637       4.390859       6.400575      -1.597526      10.547189          -0.000004
          198              O       3.540940       5.460609       9.815777      -0.559170      30.500779 0.44922751E+03  0.10300642E+05                                 7.657538                            6.423794       0.499607       2.210768                    0.999032      26.873676      68.460921       0.775461       0.344467      -1.153533      -0.028961       0.002762       0.006823       0.029882       0.020860      -0.047893       0.042654      -0.011084      -0.162591      -0.095038       0.044735       0.050304              9.135158      15.231089       0.480052       2.133440       5.849423       0.006597       6.324961           0.000009
          199              O      -2.458027      -4.452941      11.566503      -0.598931      32.188380 0.50020929E+03  0.11761510E+05                                 7.923583                            6.768337       0.574436       2.220827                    0.999021      27.713809      71.087402       0.758493       0.343434      -1.156416       0.023862      -0.022484      -0.017409       0.037121      -0.024905      -0.002919       0.014234      -0.113924       0.179063      -0.092012       0.026048       0.065964              9.271868      10.860070      -1.555246      -4.394532       6.403179       1.598829      10.552356          -0.000004
          200              O      -3.540985      13.304379       9.815777      -0.557959      30.459467 0.44846586E+03  0.10278443E+05                                 7.649335                            6.417242       0.508012       2.213550                    0.999111      26.857137      68.394914       0.776085       0.344349      -1.153674       0.029934      -0.002307       0.007751       0.031007       0.022021       0.048594      -0.042504      -0.012924      -0.162554      -0.095809       0.044423       0.051386              9.124617      15.212587       0.480627      -2.129546       5.843384      -0.006699       6.317881           0.000009
          201              O       4.452932      -2.458034      11.566503      -0.599059      32.205203 0.50055175E+03  0.11771552E+05                                 7.926474                            6.770756       0.571578       2.219708                    0.999043      27.721125      71.111713       0.758341       0.343444      -1.156409       0.022305       0.023395      -0.017598       0.036804       0.024274      -0.014233      -0.002367       0.113402       0.182588      -0.092112       0.025387       0.066725              9.275622       6.405447       1.555704      -1.599268      10.865983      -4.396002      10.555437          -0.000004
          202              O       5.460615      -3.540961       9.815777      -0.560294      30.560054 0.45025776E+03  0.10330453E+05                                 7.668126                            6.431522       0.500770       2.210625                    0.999064      26.899746      68.553797       0.774908       0.344507      -1.153469       0.003119       0.029237       0.006577       0.030129      -0.021879       0.042240       0.048230       0.013121      -0.160620      -0.095004       0.043945       0.051059              9.149618       5.857052      -0.480454       0.006591      15.257396      -2.139539       6.334405           0.000009
          203              O      -4.452946       2.458020      11.566503      -0.598937      32.209912 0.50063833E+03  0.11774121E+05                                 7.926740                            6.770989       0.571751       2.219676                    0.998994      27.726818      71.128389       0.758386       0.343409      -1.156437      -0.022499      -0.024079      -0.017511       0.037318       0.024902       0.013999       0.002234       0.114281       0.178710      -0.092119       0.026486       0.065633              9.275810       6.405334       1.555420       1.598973      10.865363       4.396676      10.556731          -0.000004
          204              O      13.304373       3.540950       9.815777      -0.558243      30.469947 0.44865814E+03  0.10284178E+05                                 7.652160                            6.419545       0.498760       2.210722                    0.998990      26.859278      68.409710       0.775761       0.344448      -1.153565      -0.002460      -0.030393       0.007264       0.031346      -0.021031      -0.042512      -0.048338       0.011361      -0.162529      -0.095306       0.044961       0.050345              9.128292       5.845540      -0.479850      -0.006466      15.218841       2.130759       6.320493           0.000008
          205              O      11.840511       4.929558      11.665005      -0.599059      32.205197 0.50055156E+03  0.11771547E+05                                 7.926473                            6.770754       0.571578       2.219708                    0.999043      27.721122      71.111699       0.758342       0.343444      -1.156409      -0.023395      -0.022305       0.017598       0.036804       0.024274      -0.002367      -0.014234      -0.113402       0.182588      -0.092112       0.025387       0.066725              9.275622      10.865976       1.555712      -4.396000       6.405452      -1.599276      10.555438          -0.000004
          206              O      12.923440       3.921877      13.415731      -0.560294      30.560056 0.45025772E+03  0.10330452E+05                                 7.668126                            6.431521       0.500770       2.210625                    0.999064      26.899746      68.553793       0.774908       0.344507      -1.153469      -0.029237      -0.003119      -0.006577       0.030129      -0.021879       0.048230       0.042240      -0.013121      -0.160620      -0.095004       0.043945       0.051059              9.149619      15.257402      -0.480437      -2.139540       5.857050       0.006588       6.334404           0.000008
          207              O       6.924441      13.835427      11.665005      -0.598937      32.209918 0.50063849E+03  0.11774126E+05                                 7.926741                            6.770990       0.571751       2.219676                    0.998994      27.726819      71.128392       0.758386       0.343409      -1.156437       0.024079       0.022499       0.017511       0.037318       0.024901       0.002234       0.013998      -0.114281       0.178710      -0.092119       0.026486       0.065633              9.275811      10.865362       1.555430       4.396676       6.405343       1.598982      10.556729          -0.000004
          208              O       5.841543      -3.921893      13.415731      -0.558243      30.469946 0.44865817E+03  0.10284179E+05                                 7.652159                            6.419545       0.498760       2.210722                    0.998990      26.859278      68.409710       0.775761       0.344448      -1.153565       0.030393       0.002460      -0.007264       0.031346      -0.021031      -0.048337      -0.042512      -0.011360      -0.162529      -0.095306       0.044961       0.050345              9.128291      15.218842      -0.479833       2.130760       5.845538      -0.006462       6.320494           0.000008
          209              O      13.835406      11.840520      11.665005      -0.598931      32.188371 0.50020926E+03  0.11761509E+05                                 7.923581                            6.768336       0.574435       2.220827                    0.999021      27.713809      71.087398       0.758493       0.343434      -1.156416       0.022484      -0.023862       0.017409       0.037121      -0.024904       0.014234      -0.002919       0.113924       0.179064      -0.092012       0.026048       0.065964              9.271865       6.403183      -1.555253       1.598836      10.860060      -4.394525      10.552352          -0.000004
          210              O      -3.921916      12.923447      13.415731      -0.557959      30.459476 0.44846602E+03  0.10278447E+05                                 7.649337                            6.417244       0.508011       2.213550                    0.999111      26.857139      68.394924       0.776085       0.344349      -1.153674       0.002307      -0.029934      -0.007751       0.031007       0.022021      -0.042504       0.048594       0.012924      -0.162554      -0.095809       0.044423       0.051386              9.124620       5.843383       0.480610      -0.006696      15.212594      -2.129547       6.317883           0.000009
          211              O       4.929546       6.924466      11.665005      -0.599237      32.177530 0.50005000E+03  0.11756431E+05                                 7.920382                            6.766179       0.574647       2.220807                    0.999048      27.715436      71.079696       0.758821       0.343324      -1.156547      -0.022170       0.023446       0.016888       0.036421      -0.025305      -0.013869       0.002340       0.113482       0.178064      -0.091808       0.026450       0.065358              9.267270       6.400585      -1.553648      -1.597537      10.854039       4.390857      10.547187          -0.000004
          212              O       3.921866       5.841536      13.415731      -0.559170      30.500791 0.44922759E+03  0.10300644E+05                                 7.657541                            6.423794       0.499606       2.210768                    0.999032      26.873678      68.460929       0.775461       0.344467      -1.153533      -0.002762       0.028961      -0.006823       0.029882       0.020860       0.042654      -0.047893       0.011084      -0.162590      -0.095038       0.044735       0.050303              9.135163       5.849422       0.480037       0.006594      15.231103       2.133445       6.324963           0.000009
          213              O       6.924457       4.929558      11.665005      -0.599237      32.177527 0.50004987E+03  0.11756427E+05                                 7.920382                            6.766178       0.574647       2.220807                    0.999048      27.715436      71.079699       0.758821       0.343324      -1.156547       0.023446      -0.022170       0.016888       0.036421      -0.025305       0.002341      -0.013869      -0.113482       0.178064      -0.091808       0.026450       0.065358              9.267269      10.854042      -1.553637       4.390860       6.400576      -1.597526      10.547189          -0.000004
          214              O       5.841529       3.921877      13.415731      -0.559170      30.500781 0.44922757E+03  0.10300644E+05                                 7.657539                            6.423794       0.499607       2.210768                    0.999032      26.873678      68.460927       0.775461       0.344467      -1.153533       0.028961      -0.002762      -0.006823       0.029882       0.020860      -0.047893       0.042654      -0.011084      -0.162590      -0.095038       0.044735       0.050304              9.135158      15.231090       0.480052       2.133440       5.849423       0.006597       6.324961           0.000009
          215              O      11.840496      13.835427      11.665005      -0.598931      32.188375 0.50020922E+03  0.11761508E+05                                 7.923582                            6.768336       0.574436       2.220827                    0.999021      27.713809      71.087399       0.758493       0.343434      -1.156416      -0.023862       0.022484       0.017409       0.037121      -0.024905      -0.002918       0.014234      -0.113924       0.179064      -0.092012       0.026048       0.065964              9.271867      10.860068      -1.555246      -4.394530       6.403178       1.598829      10.552355          -0.000004
          216              O      12.923454      -3.921893      13.415731      -0.557959      30.459472 0.44846594E+03  0.10278445E+05                                 7.649336                            6.417243       0.508011       2.213550                    0.999111      26.857139      68.394921       0.776085       0.344349      -1.153674      -0.029934       0.002307      -0.007751       0.031007       0.022021       0.048594      -0.042504      -0.012924      -0.162554      -0.095809       0.044423       0.051386              9.124619      15.212589       0.480626      -2.129546       5.843384      -0.006699       6.317882           0.000009
          217              O       4.929537      11.840520      11.665005      -0.599059      32.205196 0.50055164E+03  0.11771549E+05                                 7.926473                            6.770755       0.571578       2.219708                    0.999043      27.721124      71.111706       0.758342       0.343444      -1.156409      -0.022305      -0.023395       0.017598       0.036804       0.024274      -0.014234      -0.002367       0.113402       0.182588      -0.092112       0.025387       0.066725              9.275620       6.405446       1.555703      -1.599267      10.865980      -4.396001      10.555435          -0.000004
          218              O       3.921854      12.923447      13.415731      -0.560294      30.560060 0.45025785E+03  0.10330456E+05                                 7.668127                            6.431523       0.500770       2.210625                    0.999064      26.899747      68.553803       0.774908       0.344507      -1.153469      -0.003119      -0.029237      -0.006577       0.030129      -0.021879       0.042240       0.048230       0.013121      -0.160620      -0.095004       0.043945       0.051059              9.149619       5.857052      -0.480454       0.006591      15.257400      -2.139540       6.334406           0.000009
          219              O      13.835415       6.924466      11.665005      -0.598937      32.209914 0.50063839E+03  0.11774123E+05                                 7.926740                            6.770989       0.571750       2.219676                    0.998994      27.726819      71.128394       0.758386       0.343409      -1.156437       0.022499       0.024079       0.017511       0.037318       0.024901       0.013999       0.002234       0.114281       0.178710      -0.092119       0.026486       0.065633              9.275810       6.405334       1.555420       1.598973      10.865364       4.396677      10.556732          -0.000004
          220              O      -3.921904       5.841536      13.415731      -0.558244      30.469955 0.44865827E+03  0.10284182E+05                                 7.652161                            6.419546       0.498760       2.210722                    0.998990      26.859280      68.409719       0.775761       0.344448      -1.153565       0.002460       0.030393      -0.007264       0.031346      -0.021031      -0.042512      -0.048338       0.011361      -0.162529      -0.095306       0.044961       0.050345              9.128294       5.845541      -0.479851      -0.006466      15.218845       2.130760       6.320495           0.000008
          221              O      -2.458042       4.452928      11.566503      -0.599059      32.205209 0.50055177E+03  0.11771553E+05                                 7.926475                            6.770756       0.571578       2.219708                    0.999043      27.721125      71.111713       0.758341       0.343444      -1.156409       0.023395       0.022305      -0.017598       0.036804       0.024274      -0.002367      -0.014234      -0.113402       0.182588      -0.092112       0.025387       0.066725              9.275625      10.865980       1.555712      -4.396002       6.405453      -1.599276      10.555441          -0.000004
          222              O      -3.540971       5.460609       9.815777      -0.560294      30.560067 0.45025791E+03  0.10330458E+05                                 7.668129                            6.431523       0.500770       2.210624                    0.999064      26.899749      68.553807       0.774908       0.344507      -1.153469       0.029237       0.003119       0.006577       0.030129      -0.021879       0.048230       0.042240      -0.013121      -0.160619      -0.095004       0.043946       0.051059              9.149622      15.257408      -0.480437      -2.139541       5.857052       0.006588       6.334406           0.000009
          223              O       2.458028      -4.452941      11.566503      -0.598937      32.209927 0.50063865E+03  0.11774131E+05                                 7.926743                            6.770991       0.571750       2.219676                    0.998994      27.726821      71.128403       0.758386       0.343409      -1.156437      -0.024079      -0.022499      -0.017511       0.037318       0.024901       0.002234       0.013998      -0.114281       0.178710      -0.092119       0.026486       0.065633              9.275814      10.865365       1.555431       4.396678       6.405344       1.598983      10.556732          -0.000004
          224              O       3.540926      13.304379       9.815777      -0.558244      30.469952 0.44865827E+03  0.10284182E+05                                 7.652161                            6.419546       0.498760       2.210722                    0.998990      26.859280      68.409718       0.775761       0.344448      -1.153565      -0.030393      -0.002460       0.007264       0.031346      -0.021031      -0.048337      -0.042512      -0.011360      -0.162529      -0.095306       0.044961       0.050345              9.128293      15.218845      -0.479834       2.130760       5.845539      -0.006461       6.320495           0.000009
          225              O      -4.452937      -2.458034      11.566503      -0.598931      32.188370 0.50020925E+03  0.11761508E+05                                 7.923581                            6.768336       0.574436       2.220827                    0.999021      27.713809      71.087397       0.758493       0.343434      -1.156416      -0.022484       0.023862      -0.017409       0.037121      -0.024904       0.014234      -0.002919       0.113924       0.179064      -0.092012       0.026048       0.065964              9.271865       6.403183      -1.555253       1.598836      10.860060      -4.394525      10.552351          -0.000004
          226              O      13.304385      -3.540961       9.815777      -0.557959      30.459468 0.44846589E+03  0.10278444E+05                                 7.649335                            6.417242       0.508012       2.213550                    0.999111      26.857137      68.394914       0.776085       0.344349      -1.153674      -0.002307       0.029934       0.007751       0.031007       0.022021      -0.042504       0.048594       0.012924      -0.162554      -0.095809       0.044423       0.051386              9.124618       5.843382       0.480610      -0.006696      15.212589      -2.129546       6.317882           0.000009
          227              O       4.452923       2.458020      11.566503      -0.599237      32.177530 0.50005001E+03  0.11756431E+05                                 7.920382                            6.766179       0.574647       2.220807                    0.999048      27.715437      71.079698       0.758821       0.343324      -1.156547       0.022170      -0.023446      -0.016888       0.036421      -0.025305      -0.013869       0.002340       0.113482       0.178064      -0.091808       0.026450       0.065358              9.267270       6.400584      -1.553648      -1.597537      10.854039       4.390856      10.547187          -0.000004
          228              O       5.460603       3.540950       9.815777      -0.559170      30.500790 0.44922757E+03  0.10300644E+05                                 7.657540                            6.423794       0.499606       2.210768                    0.999032      26.873678      68.460928       0.775461       0.344467      -1.153533       0.002762      -0.028961       0.006823       0.029882       0.020860       0.042654      -0.047893       0.011084      -0.162590      -0.095038       0.044735       0.050304              9.135162       5.849422       0.480037       0.006594      15.231102       2.133445       6.324963           0.000009

******************************************************
Auxiliary information for the entire system
The total spin magnetic moment of the unit cell is   0.000220
The total net atomic charge of the unit cell is   -0.000000
Accuracy of reproducing the electrostatic potential in the unit cell:
  The inner radius (bohr) =    5.0000
  The outer radius (bohr) =   12.0000
  Valid grid points have density less than (e/(bohr^3)) =    0.0001
  The number of valid grid points were=      1359562
  The rms potential error without charges in kcal/mol is=      6.04646
  The rms potential error with partial charges in kcal/mol is=      1.72702
  The RRMSE value at monopole order=      0.28563
  The rms potential error with partial charges and cloud penetration in kcal/mol is=      1.73214
  The RRMSE value at monopole order with cloud penetration is=      0.28647
  The rms potential error with partial charges and atomic dipoles in kcal/mol is=      0.38153
  The RRMSE value at dipole order=      0.06310
  The rms potential error with partial charges, atomic dipoles and cloud penetration in kcal/mol is=      0.37111
  The RRMSE value at dipole order with cloud penetration=      0.06138

******************************************************
The electron densities and ab initio electrostatic potential were computed in VASP using the PBE functional and
projector augmented wave method. See the main text of the journal article for a description of computational details.
The atomic charges, dipoles, and quadrupoles were computed with the DDEC6 method as described in
(a) T. A. Manz and N. Gabaldon Limas, RSC Adv. 6 (2016) 47771-47801 DOI: 10.1039/c6ra04656h
(b) N. Gabaldon Limas and T. A. Manz, RSC Adv. 8 (2018) 2678-2707 DOI: 10.1039/c7ra11829e.
For each atom in the material, the electron cloud parameters were fit to the spherically averaged atom-in-material
electron density using radial positions for which this density was between 10^-4 and 10^-2 electrons per cubic bohr.
The polarizabilities, dispersion coefficients, and quantum Drude oscillator (QDO) parameters were fit using the MCLF method.
The magnetic structure of the system was optimized in VASP from the default ferromagnetic initial guess using spin polarization.
The atomic spin moments (ASMs) were computed on this optimized magnetic structure using the DDEC6 partition as inputs
to the method of T. A. Manz and D. S. Sholl, J. Chem. Theory Comput. 7 (2011) 4146-4164 DOI: 10.1021/ct200539n.
The RMSE and RRMSE were computed using a uniform grid with Ewald summation.
