# Supplementary material for: A collection of forcefield precursors for metal–organic frameworks
Source: RSC Adv. 2019 Nov 13;9(63):36492–507. doi: 10.1039/c9ra07327b (PMC9075174; doi:10.1039/c9ra07327b)
Supplement: RA-009-C9RA07327B-s4548 [file RA-009-C9RA07327B-s4548.xyz]

  720
jmolscript: load "" {1 1 1} spacegroup "x,y,z" unitcell [{     12.627200     0.000000     0.000000 }, {      0.000000    26.847000     0.000000 }, {      0.000000     0.000000    33.438000 }]
Co     0.319721    15.239968    12.941175     0.546973
Co     5.993879     1.816468    20.496825     0.546972
Co     6.633321     1.816468     3.777825     0.546976
Co    12.307479    15.239968    29.660175     0.546972
Co     5.993879    25.030532    29.660175     0.546975
Co     0.319721    11.607032     3.777825     0.546975
Co    12.307479    11.607032    20.496825     0.546974
Co     6.633321    25.030532    12.941175     0.546976
Ag     2.992520     5.890769    11.992873     0.316188
Ag     3.321080    19.314269    21.445127     0.316188
Ag     9.306120    19.314269     4.726127     0.316188
Ag     9.634680     5.890769    28.711873     0.316187
Ag     3.321080     7.532731    28.711873     0.316188
Ag     2.992520    20.956231     4.726127     0.316189
Ag     9.634680    20.956231    21.445127     0.316188
Ag     9.306120     7.532731    11.992873     0.316187
H     10.051251    14.545705    11.927335     0.096319
H      9.299933    12.285187    11.171636     0.130600
H     11.257149    10.741485    11.409046     0.113152
H      3.603803    11.434137    13.435388     0.136274
H      4.792022    13.434239    14.328183     0.136894
H      3.198470    15.367223    14.194431     0.096842
H      2.531754    10.846188    10.710191     0.134197
H      3.069672     8.617887    10.399218     0.092333
H      0.670504     7.533268    13.291605     0.089176
H      0.049246     9.718614    13.689517     0.117747
H      8.033425     0.193298    18.792156     0.093576
H      8.378147     0.424183    16.317744     0.126127
H      6.730298     2.123598    15.515232     0.116713
H      3.471217     5.517059    18.190272     0.126199
H      3.106291     5.906340    20.647965     0.127456
H      4.360172     4.078059    21.855077     0.096327
H      3.738914     2.273941    15.648984     0.135555
H      2.916883     3.243118    13.712924     0.098656
H      4.716259     6.631209    14.535499     0.102091
H      5.607740     5.758682    16.491622     0.137493
H      9.102948     0.928906     5.533989     0.098204
H      9.283517     1.261809     8.015089     0.128405
H      7.173512     2.365221     8.757412     0.117493
H      3.156800     4.741180     5.948620     0.123375
H      2.620144     4.778766     3.541084     0.129756
H      4.382901     3.417623     2.357379     0.102563
H      3.178266     2.582681     7.928150     0.135082
H      2.320879     3.605552     9.840803     0.101496
H      5.487781     5.879493    10.198590     0.099110
H      6.441135     4.931794     8.279249     0.133029
H      8.889549     1.122205    21.510665     0.096319
H      9.640867    25.708687    22.266364     0.130599
H      7.683651    24.164985    22.028954     0.113152
H      2.709797    24.857637    20.002612     0.136274
H      1.521578     0.010739    19.109817     0.136894
H      3.115130     1.943723    19.243569     0.096842
H      3.781846    24.269688    22.727809     0.134197
H      3.243928    22.041387    23.038782     0.092333
H      5.643096    20.956768    20.146395     0.089176
H      6.264354    23.142114    19.748483     0.117747
H     10.907375    13.616798    14.645844     0.093576
H     10.562653    13.847683    17.120256     0.126127
H     12.210502    15.547098    17.922768     0.116712
H      2.842383    18.940559    15.247728     0.126199
H      3.207309    19.329840    12.790035     0.127456
H      1.953428    17.501559    11.582923     0.096328
H      2.574686    15.697441    17.789016     0.135555
H      3.396717    16.666618    19.725076     0.098656
H      1.597341    20.054709    18.902501     0.102091
H      0.705860    19.182182    16.946378     0.137493
H      9.837852    14.352406    27.904011     0.098204
H      9.657283    14.685309    25.422911     0.128405
H     11.767288    15.788721    24.680588     0.117492
H      3.156800    18.164680    27.489380     0.123375
H      3.693456    18.202266    29.896916     0.129756
H      1.930699    16.841123    31.080621     0.102563
H      3.135334    16.006181    25.509850     0.135082
H      3.992721    17.029052    23.597197     0.101496
H      0.825819    19.302993    23.239410     0.099110
H     12.499665    18.355294    25.158751     0.133029
H      3.737651     1.122205     4.791665     0.096319
H      2.986333    25.708687     5.547364     0.130600
H      4.943549    24.164985     5.309954     0.113152
H      9.917403    24.857637     3.283612     0.136274
H     11.105622     0.010739     2.390817     0.136894
H      9.512070     1.943723     2.524569     0.096843
H      8.845354    24.269688     6.008809     0.134197
H      9.383272    22.041387     6.319782     0.092333
H      6.984104    20.956768     3.427395     0.089176
H      6.362846    23.142114     3.029483     0.117747
H      1.719825    13.616798    31.364844     0.093576
H      2.064547    13.847683     0.401256     0.126127
H      0.416698    15.547098     1.203768     0.116713
H      9.784817    18.940559    31.966728     0.126199
H      9.419891    19.329840    29.509035     0.127456
H     10.673772    17.501559    28.301923     0.096327
H     10.052514    15.697441     1.070016     0.135555
H      9.230483    16.666618     3.006076     0.098656
H     11.029859    20.054709     2.183501     0.102091
H     11.921340    19.182182     0.227378     0.137493
H      2.789348    14.352406    11.185011     0.098204
H      2.969917    14.685309     8.703911     0.128405
H      0.859912    15.788721     7.961588     0.117493
H      9.470400    18.164680    10.770380     0.123375
H      8.933744    18.202266    13.177916     0.129756
H     10.696501    16.841123    14.361621     0.102563
H      9.491866    16.006181     8.790850     0.135082
H      8.634479    17.029052     6.878197     0.101496
H     11.801381    19.302993     6.520410     0.099110
H      0.127535    18.355294     8.439751     0.133029
H      2.575949    14.545705    28.646335     0.096319
H      3.327267    12.285187    27.890636     0.130599
H      1.370051    10.741485    28.128046     0.113152
H      9.023397    11.434137    30.154388     0.136274
H      7.835178    13.434239    31.047183     0.136894
H      9.428730    15.367223    30.913431     0.096842
H     10.095446    10.846188    27.429191     0.134197
H      9.557528     8.617887    27.118218     0.092333
H     11.956696     7.533268    30.010605     0.089176
H     12.577954     9.718614    30.408517     0.117747
H      4.593775     0.193298     2.073156     0.093576
H      4.249053     0.424183    33.036744     0.126127
H      5.896902     2.123598    32.234232     0.116713
H      9.155983     5.517059     1.471272     0.126199
H      9.520909     5.906340     3.928965     0.127456
H      8.267028     4.078059     5.136077     0.096327
H      8.888286     2.273941    32.367984     0.135555
H      9.710317     3.243118    30.431924     0.098656
H      7.910941     6.631209    31.254499     0.102091
H      7.019460     5.758682    33.210622     0.137493
H      3.524252     0.928906    22.252989     0.098204
H      3.343683     1.261809    24.734089     0.128405
H      5.453688     2.365221    25.476412     0.117493
H      9.470400     4.741180    22.667620     0.123374
H     10.007056     4.778766    20.260084     0.129756
H      8.244299     3.417623    19.076379     0.102563
H      9.448934     2.582681    24.647150     0.135082
H     10.306321     3.605552    26.559803     0.101496
H      7.139419     5.879493    26.917590     0.099110
H      6.186065     4.931794    24.998249     0.133029
H      8.889549    25.724795    28.646335     0.096319
H      9.640867     1.138313    27.890636     0.130600
H      7.683651     2.682015    28.128046     0.113152
H      2.709797     1.989363    30.154388     0.136274
H      1.521578    -0.010739    31.047183     0.136894
H      3.115130    24.903277    30.913431     0.096843
H      3.781846     2.577312    27.429191     0.134197
H      3.243928     4.805613    27.118218     0.092334
H      5.643096     5.890232    30.010605     0.089176
H      6.264354     3.704886    30.408517     0.117746
H     10.907375    13.230202     2.073156     0.093576
H     10.562653    12.999317    33.036744     0.126127
H     12.210502    11.299902    32.234232     0.116712
H      2.842383     7.906442     1.471272     0.126199
H      3.207309     7.517160     3.928965     0.127456
H      1.953428     9.345441     5.136077     0.096328
H      2.574686    11.149559    32.367984     0.135555
H      3.396717    10.180382    30.431924     0.098656
H      1.597341     6.792291    31.254499     0.102091
H      0.705860     7.664818    33.210622     0.137493
H      9.837852    12.494594    22.252989     0.098204
H      9.657283    12.161691    24.734089     0.128405
H     11.767288    11.058279    25.476412     0.117493
H      3.156800     8.682320    22.667620     0.123375
H      3.693456     8.644734    20.260084     0.129756
H      1.930699    10.005877    19.076379     0.102563
H      3.135334    10.840819    24.647150     0.135082
H      3.992721     9.817948    26.559803     0.101496
H      0.825819     7.544007    26.917590     0.099110
H     12.499665     8.491706    24.998249     0.133029
H     10.051251    12.301295     4.791665     0.096319
H      9.299933    14.561813     5.547364     0.130600
H     11.257149    16.105515     5.309954     0.113152
H      3.603803    15.412863     3.283612     0.136274
H      4.792022    13.412761     2.390817     0.136894
H      3.198470    11.479777     2.524569     0.096842
H      2.531754    16.000812     6.008809     0.134197
H      3.069672    18.229113     6.319782     0.092334
H      0.670504    19.313732     3.427395     0.089176
H      0.049246    17.128386     3.029483     0.117747
H      8.033425    26.653702    31.364844     0.093576
H      8.378147    26.422817     0.401256     0.126127
H      6.730298    24.723402     1.203768     0.116713
H      3.471217    21.329942    31.966728     0.126199
H      3.106291    20.940660    29.509035     0.127456
H      4.360172    22.768941    28.301923     0.096327
H      3.738914    24.573059     1.070016     0.135555
H      2.916883    23.603882     3.006076     0.098656
H      4.716259    20.215791     2.183501     0.102091
H      5.607740    21.088319     0.227378     0.137493
H      9.102948    25.918094    11.185011     0.098205
H      9.283517    25.585191     8.703911     0.128405
H      7.173512    24.481779     7.961588     0.117493
H      3.156800    22.105820    10.770380     0.123375
H      2.620144    22.068234    13.177916     0.129756
H      4.382901    23.429377    14.361621     0.102562
H      3.178266    24.264319     8.790850     0.135082
H      2.320879    23.241448     6.878197     0.101496
H      5.487781    20.967507     6.520410     0.099110
H      6.441135    21.915206     8.439751     0.133029
H      2.575949    12.301295    21.510665     0.096319
H      3.327267    14.561813    22.266364     0.130599
H      1.370051    16.105515    22.028954     0.113152
H      9.023397    15.412863    20.002612     0.136274
H      7.835178    13.412761    19.109817     0.136894
H      9.428730    11.479777    19.243569     0.096842
H     10.095446    16.000812    22.727809     0.134197
H      9.557528    18.229113    23.038782     0.092333
H     11.956696    19.313732    20.146395     0.089176
H     12.577954    17.128386    19.748483     0.117747
H      4.593775    26.653702    14.645844     0.093576
H      4.249053    26.422817    17.120256     0.126127
H      5.896902    24.723402    17.922768     0.116713
H      9.155983    21.329942    15.247728     0.126199
H      9.520909    20.940660    12.790035     0.127456
H      8.267028    22.768941    11.582923     0.096328
H      8.888286    24.573059    17.789016     0.135555
H      9.710317    23.603882    19.725076     0.098656
H      7.910941    20.215791    18.902501     0.102091
H      7.019460    21.088319    16.946378     0.137493
H      3.524252    25.918094    27.904011     0.098204
H      3.343683    25.585191    25.422911     0.128405
H      5.453688    24.481779    24.680588     0.117493
H      9.470400    22.105820    27.489380     0.123375
H     10.007056    22.068234    29.896916     0.129756
H      8.244299    23.429377    31.080621     0.102563
H      9.448934    24.264319    25.509850     0.135082
H     10.306321    23.241448    23.597197     0.101496
H      7.139419    20.967507    23.239410     0.099110
H      6.186065    21.915206    25.158751     0.133029
H      3.737651    25.724795    11.927335     0.096319
H      2.986333     1.138313    11.171636     0.130600
H      4.943549     2.682015    11.409046     0.113152
H      9.917403     1.989363    13.435388     0.136274
H     11.105622    -0.010739    14.328183     0.136894
H      9.512070    24.903277    14.194431     0.096842
H      8.845354     2.577312    10.710191     0.134197
H      9.383272     4.805613    10.399218     0.092333
H      6.984104     5.890232    13.291605     0.089176
H      6.362846     3.704886    13.689517     0.117747
H      1.719825    13.230202    18.792156     0.093576
H      2.064547    12.999317    16.317744     0.126127
H      0.416698    11.299902    15.515232     0.116713
H      9.784817     7.906442    18.190272     0.126199
H      9.419891     7.517160    20.647965     0.127456
H     10.673772     9.345441    21.855077     0.096327
H     10.052514    11.149559    15.648984     0.135555
H      9.230483    10.180382    13.712924     0.098656
H     11.029859     6.792291    14.535499     0.102091
H     11.921340     7.664818    16.491622     0.137493
H      2.789348    12.494594     5.533989     0.098204
H      2.969917    12.161691     8.015089     0.128405
H      0.859912    11.058279     8.757412     0.117493
H      9.470400     8.682320     5.948620     0.123375
H      8.933744     8.644734     3.541084     0.129756
H     10.696501    10.005877     2.357379     0.102563
H      9.491866    10.840819     7.928150     0.135082
H      8.634479     9.817948     9.840803     0.101496
H     11.801381     7.544007    10.198590     0.099110
H      0.127535     8.491706     8.279249     0.133029
C     10.592958    13.766068    11.934357     0.032457
C     10.162371    12.508823    11.498994    -0.181055
C     11.231894    11.663679    11.638765    -0.203347
C     12.296367    12.425329    12.192498     0.120188
C      0.939464    11.972688    12.549616    -0.016321
C      1.934487    12.745882    13.125084     0.114992
C      3.254029    12.313913    13.508283    -0.166375
C      3.901805    13.405513    13.996812    -0.175132
C      2.998960    14.481003    13.916227     0.038666
C      1.253881    10.542280    12.272415     0.142828
C      2.145361    10.182262    11.269944    -0.174449
C      2.466092     8.849845    11.096735     0.091395
C      1.073312     8.219478    12.774988     0.089104
C      0.690708     9.524242    13.018082    -0.190311
C      7.551066     0.789302    18.231735     0.057492
C      7.749313     0.901254    16.845730    -0.169132
C      6.851519     1.835529    16.413042    -0.189159
C      6.127980     2.299177    17.547928     0.115993
C      5.225135     3.326880    17.605776    -0.022584
C      4.697318     3.887177    18.762731     0.115193
C      3.837406     5.003744    18.899826    -0.204401
C      3.622744     5.215567    20.249384    -0.187573
C      4.334918     4.189474    20.910119     0.044923
C      4.741514     3.925837    16.313063     0.135798
C      3.949788     3.178416    15.444343    -0.186968
C      3.472480     3.759117    14.286386     0.099294
C      4.523063     5.729687    14.766890     0.087291
C      5.047092     5.222547    15.944242    -0.185390
C      8.450122     1.356847     6.074347     0.041922
C      8.556191     1.526252     7.463027    -0.174629
C      7.408378     2.144001     7.865286    -0.195325
C      6.620441     2.401196     6.691947     0.122117
C      5.460001     3.133313     6.607683    -0.022652
C      4.778132     3.458162     5.432672     0.109305
C      3.631583     4.291224     5.260132    -0.199912
C      3.344945     4.322904     3.950031    -0.177370
C      4.331130     3.542999     3.296318     0.051841
C      4.886726     3.702470     7.863280     0.140090
C      3.664413     3.275871     8.361172    -0.181350
C      3.165639     3.886372     9.511105     0.082573
C      5.004159     5.212614     9.723770     0.079576
C      5.581222     4.653391     8.567484    -0.188507
C      8.347842     0.342568    21.503643     0.032458
C      8.778429    25.932323    21.939006    -0.181055
C      7.708906    25.087179    21.799235    -0.203347
C      6.644433    25.848829    21.245502     0.120188
C      5.374136    25.396188    20.888384    -0.016322
C      4.379113    26.169382    20.312916     0.114991
C      3.059571    25.737413    19.929717    -0.166375
C      2.411795    -0.017987    19.441188    -0.175131
C      3.314640     1.057503    19.521773     0.038667
C      5.059719    23.965780    21.165585     0.142828
C      4.168239    23.605762    22.168056    -0.174449
C      3.847508    22.273345    22.341265     0.091395
C      5.240288    21.642978    20.663012     0.089104
C      5.622892    22.947742    20.419918    -0.190312
C     11.389734    14.212802    15.206265     0.057493
C     11.191487    14.324754    16.592270    -0.169132
C     12.089281    15.259029    17.024958    -0.189158
C      0.185620    15.722677    15.890072     0.115994
C      1.088465    16.750380    15.832224    -0.022584
C      1.616282    17.310677    14.675269     0.115193
C      2.476194    18.427244    14.538174    -0.204401
C      2.690856    18.639067    13.188616    -0.187574
C      1.978682    17.612974    12.527881     0.044921
C      1.572086    17.349337    17.124937     0.135798
C      2.363812    16.601916    17.993657    -0.186968
C      2.841120    17.182617    19.151615     0.099294
C      1.790537    19.153187    18.671110     0.087290
C      1.266508    18.646047    17.493758    -0.185390
C     10.490678    14.780347    27.363653     0.041924
C     10.384609    14.949752    25.974973    -0.174629
C     11.532422    15.567501    25.572714    -0.195323
C     12.320359    15.824696    26.746053     0.122118
C      0.853599    16.556813    26.830317    -0.022651
C      1.535468    16.881662    28.005328     0.109305
C      2.682017    17.714724    28.177868    -0.199910
C      2.968655    17.746404    29.487969    -0.177371
C      1.982470    16.966499    30.141682     0.051839
C      1.426874    17.125970    25.574720     0.140091
C      2.649187    16.699371    25.076828    -0.181349
C      3.147961    17.309872    23.926895     0.082573
C      1.309441    18.636114    23.714230     0.079576
C      0.732378    18.076891    24.870516    -0.188507
C      4.279358     0.342568     4.784643     0.032457
C      3.848771    25.932323     5.220006    -0.181055
C      4.918294    25.087179     5.080235    -0.203348
C      5.982767    25.848829     4.526502     0.120188
C      7.253064    25.396188     4.169384    -0.016322
C      8.248087    26.169382     3.593916     0.114991
C      9.567629    25.737413     3.210717    -0.166376
C     10.215405    -0.017987     2.722188    -0.175132
C      9.312560     1.057503     2.802773     0.038665
C      7.567481    23.965780     4.446585     0.142828
C      8.458961    23.605762     5.449056    -0.174449
C      8.779692    22.273345     5.622265     0.091395
C      7.386912    21.642978     3.944012     0.089104
C      7.004308    22.947742     3.700918    -0.190311
C      1.237466    14.212802    31.925265     0.057492
C      1.435713    14.324754    33.311270    -0.169132
C      0.537919    15.259029     0.305958    -0.189158
C     12.441580    15.722677    32.609072     0.115993
C     11.538735    16.750380    32.551224    -0.022584
C     11.010918    17.310677    31.394269     0.115193
C     10.151006    18.427244    31.257174    -0.204401
C      9.936344    18.639067    29.907616    -0.187573
C     10.648518    17.612974    29.246881     0.044923
C     11.055114    17.349337     0.405937     0.135798
C     10.263388    16.601916     1.274657    -0.186968
C      9.786080    17.182617     2.432615     0.099294
C     10.836663    19.153187     1.952110     0.087290
C     11.360692    18.646047     0.774758    -0.185390
C      2.136522    14.780347    10.644653     0.041923
C      2.242591    14.949752     9.255973    -0.174629
C      1.094778    15.567501     8.853714    -0.195323
C      0.306841    15.824696    10.027053     0.122117
C     11.773601    16.556813    10.111317    -0.022652
C     11.091732    16.881662    11.286328     0.109305
C      9.945183    17.714724    11.458868    -0.199911
C      9.658545    17.746404    12.768969    -0.177370
C     10.644730    16.966499    13.422682     0.051841
C     11.200326    17.125970     8.855720     0.140090
C      9.978013    16.699371     8.357828    -0.181349
C      9.479239    17.309872     7.207895     0.082573
C     11.317759    18.636114     6.995230     0.079576
C     11.894822    18.076891     8.151516    -0.188507
C      2.034242    13.766068    28.653357     0.032458
C      2.464829    12.508823    28.217994    -0.181055
C      1.395306    11.663679    28.357765    -0.203347
C      0.330833    12.425329    28.911498     0.120189
C     11.687736    11.972688    29.268616    -0.016322
C     10.692713    12.745882    29.844084     0.114991
C      9.373171    12.313913    30.227283    -0.166375
C      8.725395    13.405513    30.715812    -0.175132
C      9.628240    14.481003    30.635227     0.038666
C     11.373319    10.542280    28.991415     0.142828
C     10.481839    10.182262    27.988944    -0.174449
C     10.161108     8.849845    27.815735     0.091395
C     11.553888     8.219478    29.493988     0.089104
C     11.936492     9.524242    29.737082    -0.190312
C      5.076134     0.789302     1.512735     0.057491
C      4.877887     0.901254     0.126730    -0.169132
C      5.775681     1.835529    33.132042    -0.189159
C      6.499220     2.299177     0.828928     0.115993
C      7.402065     3.326880     0.886776    -0.022584
C      7.929882     3.887177     2.043731     0.115193
C      8.789794     5.003744     2.180826    -0.204401
C      9.004456     5.215567     3.530384    -0.187573
C      8.292282     4.189474     4.191119     0.044922
C      7.885686     3.925837    33.032063     0.135798
C      8.677412     3.178416    32.163343    -0.186969
C      9.154720     3.759117    31.005386     0.099294
C      8.104137     5.729687    31.485890     0.087291
C      7.580108     5.222547    32.663242    -0.185390
C      4.177078     1.356847    22.793347     0.041923
C      4.071009     1.526252    24.182027    -0.174629
C      5.218822     2.144001    24.584286    -0.195323
C      6.006759     2.401196    23.410947     0.122117
C      7.167199     3.133313    23.326683    -0.022651
C      7.849068     3.458162    22.151672     0.109305
C      8.995617     4.291224    21.979132    -0.199910
C      9.282255     4.322904    20.669031    -0.177370
C      8.296070     3.542999    20.015318     0.051840
C      7.740474     3.702470    24.582280     0.140091
C      8.962787     3.275871    25.080172    -0.181349
C      9.461561     3.886372    26.230105     0.082573
C      7.623041     5.212614    26.442770     0.079576
C      7.045978     4.653391    25.286484    -0.188507
C      8.347842    26.504432    28.653357     0.032458
C      8.778429     0.914677    28.217994    -0.181055
C      7.708906     1.759821    28.357765    -0.203348
C      6.644433     0.998171    28.911498     0.120188
C      5.374136     1.450812    29.268616    -0.016321
C      4.379113     0.677618    29.844084     0.114991
C      3.059571     1.109587    30.227283    -0.166376
C      2.411795     0.017987    30.715812    -0.175132
C      3.314640    25.789497    30.635227     0.038665
C      5.059719     2.881220    28.991415     0.142828
C      4.168239     3.241238    27.988944    -0.174449
C      3.847508     4.573655    27.815735     0.091395
C      5.240288     5.204022    29.493988     0.089104
C      5.622892     3.899258    29.737082    -0.190312
C     11.389734    12.634198     1.512735     0.057493
C     11.191487    12.522246     0.126730    -0.169131
C     12.089281    11.587971    33.132042    -0.189159
C      0.185620    11.124323     0.828928     0.115993
C      1.088465    10.096620     0.886776    -0.022584
C      1.616282     9.536323     2.043731     0.115193
C      2.476194     8.419756     2.180826    -0.204402
C      2.690856     8.207933     3.530384    -0.187574
C      1.978682     9.234026     4.191119     0.044920
C      1.572086     9.497663    33.032063     0.135798
C      2.363812    10.245084    32.163343    -0.186968
C      2.841120     9.664383    31.005386     0.099294
C      1.790537     7.693813    31.485890     0.087290
C      1.266508     8.200953    32.663242    -0.185391
C     10.490678    12.066653    22.793347     0.041922
C     10.384609    11.897248    24.182027    -0.174629
C     11.532422    11.279499    24.584286    -0.195324
C     12.320359    11.022304    23.410947     0.122117
C      0.853599    10.290187    23.326683    -0.022651
C      1.535468     9.965338    22.151672     0.109305
C      2.682017     9.132276    21.979132    -0.199911
C      2.968655     9.100596    20.669031    -0.177371
C      1.982470     9.880501    20.015318     0.051840
C      1.426874     9.721030    24.582280     0.140091
C      2.649187    10.147629    25.080172    -0.181349
C      3.147961     9.537128    26.230105     0.082573
C      1.309441     8.210886    26.442770     0.079576
C      0.732378     8.770109    25.286484    -0.188507
C     10.592958    13.080932     4.784643     0.032457
C     10.162371    14.338177     5.220006    -0.181056
C     11.231894    15.183321     5.080235    -0.203348
C     12.296367    14.421671     4.526502     0.120189
C      0.939464    14.874312     4.169384    -0.016321
C      1.934487    14.101118     3.593916     0.114992
C      3.254029    14.533087     3.210717    -0.166377
C      3.901805    13.441487     2.722188    -0.175132
C      2.998960    12.365997     2.802773     0.038664
C      1.253881    16.304720     4.446585     0.142828
C      2.145361    16.664738     5.449056    -0.174449
C      2.466092    17.997155     5.622265     0.091394
C      1.073312    18.627522     3.944012     0.089104
C      0.690708    17.322758     3.700918    -0.190311
C      7.551066    26.057698    31.925265     0.057489
C      7.749313    25.945746    33.311270    -0.169133
C      6.851519    25.011471     0.305958    -0.189160
C      6.127980    24.547823    32.609072     0.115992
C      5.225135    23.520120    32.551224    -0.022584
C      4.697318    22.959823    31.394269     0.115193
C      3.837406    21.843256    31.257174    -0.204402
C      3.622744    21.631433    29.907616    -0.187572
C      4.334918    22.657526    29.246881     0.044924
C      4.741514    22.921163     0.405937     0.135798
C      3.949788    23.668584     1.274657    -0.186969
C      3.472480    23.087883     2.432615     0.099294
C      4.523063    21.117313     1.952110     0.087291
C      5.047092    21.624453     0.774758    -0.185390
C      8.450122    25.490153    10.644653     0.041921
C      8.556191    25.320748     9.255973    -0.174629
C      7.408378    24.702999     8.853714    -0.195325
C      6.620441    24.445804    10.027053     0.122116
C      5.460001    23.713687    10.111317    -0.022652
C      4.778132    23.388838    11.286328     0.109305
C      3.631583    22.555776    11.458868    -0.199912
C      3.344945    22.524096    12.768969    -0.177370
C      4.331130    23.304001    13.422682     0.051842
C      4.886726    23.144530     8.855720     0.140090
C      3.664413    23.571129     8.357828    -0.181350
C      3.165639    22.960628     7.207895     0.082573
C      5.004159    21.634386     6.995230     0.079576
C      5.581222    22.193609     8.151516    -0.188507
C      2.034242    13.080932    21.503643     0.032458
C      2.464829    14.338177    21.939006    -0.181055
C      1.395306    15.183321    21.799235    -0.203347
C      0.330833    14.421671    21.245502     0.120188
C     11.687736    14.874312    20.888384    -0.016321
C     10.692713    14.101118    20.312916     0.114991
C      9.373171    14.533087    19.929717    -0.166376
C      8.725395    13.441487    19.441188    -0.175132
C      9.628240    12.365997    19.521773     0.038665
C     11.373319    16.304720    21.165585     0.142828
C     10.481839    16.664738    22.168056    -0.174449
C     10.161108    17.997155    22.341265     0.091395
C     11.553888    18.627522    20.663012     0.089104
C     11.936492    17.322758    20.419918    -0.190312
C      5.076134    26.057698    15.206265     0.057491
C      4.877887    25.945746    16.592270    -0.169132
C      5.775681    25.011471    17.024958    -0.189160
C      6.499220    24.547823    15.890072     0.115993
C      7.402065    23.520120    15.832224    -0.022583
C      7.929882    22.959823    14.675269     0.115193
C      8.789794    21.843256    14.538174    -0.204402
C      9.004456    21.631433    13.188616    -0.187574
C      8.292282    22.657526    12.527881     0.044920
C      7.885686    22.921163    17.124937     0.135798
C      8.677412    23.668584    17.993657    -0.186969
C      9.154720    23.087883    19.151615     0.099294
C      8.104137    21.117313    18.671110     0.087290
C      7.580108    21.624453    17.493758    -0.185390
C      4.177078    25.490153    27.363653     0.041922
C      4.071009    25.320748    25.974973    -0.174629
C      5.218822    24.702999    25.572714    -0.195325
C      6.006759    24.445804    26.746053     0.122118
C      7.167199    23.713687    26.830317    -0.022651
C      7.849068    23.388838    28.005328     0.109305
C      8.995617    22.555776    28.177868    -0.199911
C      9.282255    22.524096    29.487969    -0.177371
C      8.296070    23.304001    30.141682     0.051838
C      7.740474    23.144530    25.574720     0.140091
C      8.962787    23.571129    25.076828    -0.181349
C      9.461561    22.960628    23.926895     0.082573
C      7.623041    21.634386    23.714230     0.079576
C      7.045978    22.193609    24.870516    -0.188507
C      4.279358    26.504432    11.934357     0.032457
C      3.848771     0.914677    11.498994    -0.181056
C      4.918294     1.759821    11.638765    -0.203348
C      5.982767     0.998171    12.192498     0.120188
C      7.253064     1.450812    12.549616    -0.016321
C      8.248087     0.677618    13.125084     0.114991
C      9.567629     1.109587    13.508283    -0.166376
C     10.215405     0.017987    13.996812    -0.175132
C      9.312560    25.789497    13.916227     0.038666
C      7.567481     2.881220    12.272415     0.142828
C      8.458961     3.241238    11.269944    -0.174449
C      8.779692     4.573655    11.096735     0.091395
C      7.386912     5.204022    12.774988     0.089104
C      7.004308     3.899258    13.018082    -0.190311
C      1.237466    12.634198    18.231735     0.057492
C      1.435713    12.522246    16.845730    -0.169132
C      0.537919    11.587971    16.413042    -0.189159
C     12.441580    11.124323    17.547928     0.115993
C     11.538735    10.096620    17.605776    -0.022584
C     11.010918     9.536323    18.762731     0.115193
C     10.151006     8.419756    18.899826    -0.204402
C      9.936344     8.207933    20.249384    -0.187573
C     10.648518     9.234026    20.910119     0.044922
C     11.055114     9.497663    16.313063     0.135798
C     10.263388    10.245084    15.444343    -0.186968
C      9.786080     9.664383    14.286386     0.099294
C     10.836663     7.693813    14.766890     0.087290
C     11.360692     8.200953    15.944242    -0.185390
C      2.136522    12.066653     6.074347     0.041923
C      2.242591    11.897248     7.463027    -0.174629
C      1.094778    11.279499     7.865286    -0.195324
C      0.306841    11.022304     6.691947     0.122117
C     11.773601    10.290187     6.607683    -0.022652
C     11.091732     9.965338     5.432672     0.109305
C      9.945183     9.132276     5.260132    -0.199912
C      9.658545     9.100596     3.950031    -0.177370
C     10.644730     9.880501     3.296318     0.051840
C     11.200326     9.721030     7.863280     0.140090
C      9.978013    10.147629     8.361172    -0.181349
C      9.479239     9.537128     9.511105     0.082573
C     11.317759     8.210886     9.723770     0.079576
C     11.894822     8.770109     8.567484    -0.188507
N     11.863254    13.736268    12.361025    -0.236076
N      1.828419    14.104071    13.399610    -0.239576
N      1.971106     7.869124    11.857449    -0.195629
N      6.615390     1.610283    18.664423    -0.234193
N      4.966278     3.394535    20.046081    -0.235140
N      3.757855     5.006429    13.938965    -0.195927
N      7.295996     1.884391     5.605212    -0.231315
N      5.169576     3.012502     4.171391    -0.228535
N      3.814677     4.844004    10.172843    -0.195089
N      7.077546     0.312768    21.076975    -0.236077
N      4.485181     0.680571    20.038390    -0.239578
N      4.342494    21.292624    21.580551    -0.195628
N     12.325410    15.033783    14.773577    -0.234190
N      1.347322    16.818035    13.391919    -0.235142
N      2.555745    18.429929    19.499035    -0.195927
N     11.644804    15.307891    27.832788    -0.231315
N      1.144024    16.436002    29.266610    -0.228537
N      2.498923    18.267504    23.265157    -0.195089
N      5.549654     0.312768     4.357975    -0.236075
N      8.142019     0.680571     3.319390    -0.239576
N      8.284706    21.292624     4.861551    -0.195629
N      0.301790    15.033783    31.492577    -0.234193
N     11.279878    16.818035    30.110919    -0.235142
N     10.071455    18.429929     2.780035    -0.195927
N      0.982396    15.307891    11.113788    -0.231317
N     11.483176    16.436002    12.547610    -0.228537
N     10.128277    18.267504     6.546157    -0.195089
N      0.763946    13.736268    29.080025    -0.236077
N     10.798781    14.104071    30.118610    -0.239577
N     10.656094     7.869124    28.576449    -0.195629
N      6.011810     1.610283     1.945423    -0.234190
N      7.660922     3.394535     3.327081    -0.235139
N      8.869345     5.006429    30.657965    -0.195927
N      5.331204     1.884391    22.324212    -0.231315
N      7.457624     3.012502    20.890391    -0.228536
N      8.812523     4.844004    26.891843    -0.195089
N      7.077546    26.534232    29.080025    -0.236075
N      4.485181    26.166429    30.118610    -0.239576
N      4.342494     5.554376    28.576449    -0.195629
N     12.325410    11.813217     1.945423    -0.234189
N      1.347322    10.028965     3.327081    -0.235141
N      2.555745     8.417071    30.657965    -0.195927
N     11.644804    11.539109    22.324212    -0.231314
N      1.144024    10.410998    20.890391    -0.228535
N      2.498923     8.579496    26.891843    -0.195089
N     11.863254    13.110732     4.357975    -0.236073
N      1.828419    12.742929     3.319390    -0.239574
N      1.971106    18.977876     4.861551    -0.195629
N      6.615390    25.236717    31.492577    -0.234192
N      4.966278    23.452465    30.110919    -0.235138
N      3.757855    21.840571     2.780035    -0.195927
N      7.295996    24.962609    11.113788    -0.231317
N      5.169576    23.834498    12.547610    -0.228534
N      3.814677    22.002996     6.546157    -0.195089
N      0.763946    13.110732    21.076975    -0.236075
N     10.798781    12.742929    20.038390    -0.239576
N     10.656094    18.977876    21.580551    -0.195629
N      6.011810    25.236717    14.773577    -0.234188
N      7.660922    23.452465    13.391919    -0.235139
N      8.869345    21.840571    19.499035    -0.195928
N      5.331204    24.962609    27.832788    -0.231311
N      7.457624    23.834498    29.266610    -0.228533
N      8.812523    22.002996    23.265157    -0.195089
N      5.549654    26.534232    12.361025    -0.236075
N      8.142019    26.166429    13.399610    -0.239575
N      8.284706     5.554376    11.857449    -0.195629
N      0.301790    11.813217    18.664423    -0.234191
N     11.279878    10.028965    20.046081    -0.235140
N     10.071455     8.417071    13.938965    -0.195927
N      0.982396    11.539109     5.605212    -0.231315
N     11.483176    10.410998     4.171391    -0.228536
N     10.128277     8.579496    10.172843    -0.195089
P      6.001582     9.267316    12.518853     1.711158
P      0.312018     4.156184    29.237853     1.711158
P      6.001582    17.579684     4.200147     1.711158
P      0.312018    22.690816    20.919147     1.711158
P      6.625618    17.579684    20.919147     1.711158
P     12.315182    22.690816     4.200147     1.711158
P      6.625618     9.267316    29.237853     1.711158
P     12.315182     4.156184    12.518853     1.711158
F      5.239909    10.191658    11.484615    -0.414938
F      6.788635     8.353981    13.550415    -0.441264
F      7.370497     9.452829    11.849758    -0.402797
F      5.684765     7.966579    11.679893    -0.438305
F      4.606403     9.012538    13.345775    -0.443557
F      6.283295    10.510601    13.499589    -0.435314
F      1.073691     3.231842    28.203615    -0.414938
F     12.152165     5.069519    30.269415    -0.441264
F     11.570303     3.970671    28.568758    -0.402797
F      0.628835     5.456921    28.398893    -0.438305
F      1.707197     4.410962    30.064775    -0.443558
F      0.030305     2.912900    30.218589    -0.435315
F      5.239909    16.655342     5.234385    -0.414938
F      6.788635    18.493019     3.168585    -0.441264
F      7.370497    17.394171     4.869242    -0.402797
F      5.684765    18.880421     5.039107    -0.438305
F      4.606403    17.834462     3.373225    -0.443558
F      6.283295    16.336400     3.219411    -0.435314
F      1.073691    23.615158    21.953385    -0.414938
F     12.152165    21.777481    19.887585    -0.441264
F     11.570303    22.876329    21.588242    -0.402797
F      0.628835    21.390079    21.758107    -0.438305
F      1.707197    22.436038    20.092225    -0.443558
F      0.030305    23.934101    19.938411    -0.435315
F      7.387291    16.655342    21.953385    -0.414938
F      5.838565    18.493019    19.887585    -0.441264
F      5.256703    17.394171    21.588242    -0.402797
F      6.942435    18.880421    21.758107    -0.438305
F      8.020797    17.834462    20.092225    -0.443558
F      6.343905    16.336400    19.938411    -0.435315
F     11.553509    23.615158     5.234385    -0.414938
F      0.475035    21.777481     3.168585    -0.441264
F      1.056897    22.876329     4.869242    -0.402797
F     11.998365    21.390079     5.039107    -0.438305
F     10.920003    22.436038     3.373225    -0.443558
F     -0.030305    23.934101     3.219411    -0.435315
F      7.387291    10.191658    28.203615    -0.414938
F      5.838565     8.353981    30.269415    -0.441264
F      5.256703     9.452829    28.568758    -0.402797
F      6.942435     7.966579    28.398893    -0.438305
F      8.020797     9.012538    30.064775    -0.443558
F      6.343905    10.510601    30.218589    -0.435315
F     11.553509     3.231842    11.484615    -0.414938
F      0.475035     5.069519    13.550415    -0.441264
F      1.056897     3.970671    11.849758    -0.402797
F     11.998365     5.456921    11.679893    -0.438305
F     10.920003     4.410962    13.345775    -0.443557
F     -0.030305     2.912900    13.499589    -0.435314

The following XYZ coordinates are in angstroms. Other properties are in atomic units.
The sperically averaged electron density of each atom fit to a function of the form exp(a - br)
eigen_1, eigen_2 and eigen_3 are the three eigenvalues of traceless quadrupole moment tensor
  atom number  atomic symbol              X              Y              Z     net charge C6 coefficient C8 coefficient C10 coefficient fluctuating dipole atomic polarizability isotropic forcefield polarizability              a              b squared Pearson coefficient          <r^3>          <r^4>         wp_QDO          m_QDO          q_QDO       dipole_x       dipole_y       dipole_z         dipole            Qxy            Qxz            Qyz     Q(x^2-y^2)  Q(3z^2 - R^2)        eigen_1        eigen_2        eigen_3 static polarizability      alpha(xx)      alpha(xy)      alpha(xz)      alpha(yy)      alpha(yz)      alpha(zz) atomic spin moment
            1             Co       0.319721      15.239968      12.941175       0.546973      72.874556 0.11194023E+04  0.31603711E+05                                14.984648                           11.382926       0.815332       2.110849                    0.989266      51.400112     136.016035       0.499806       0.434063      -1.110976       0.000684      -0.001731      -0.001735       0.002545      -0.001655       0.005474       0.004369      -0.009471       0.019624      -0.010603       0.000612       0.009990             18.777725      14.482588      -0.739088       1.218336      19.794850       0.058926      22.055738           0.000048
            2             Co       5.993879       1.816468      20.496825       0.546972      72.874599 0.11194031E+04  0.31603738E+05                                14.984652                           11.382929       0.815333       2.110849                    0.989266      51.400139     136.016111       0.499806       0.434063      -1.110976      -0.000684      -0.001731       0.001735       0.002545       0.001655       0.005474      -0.004368      -0.009470       0.019624      -0.010602       0.000612       0.009990             18.777731      14.482591       0.739089       1.218340      19.794854      -0.058923      22.055748           0.000047
            3             Co       6.633321       1.816468       3.777825       0.546976      72.874494 0.11194014E+04  0.31603678E+05                                14.984637                           11.382920       0.815334       2.110850                    0.989266      51.400056     136.015844       0.499806       0.434063      -1.110976       0.000684      -0.001731       0.001735       0.002545      -0.001655      -0.005473      -0.004368      -0.009471       0.019625      -0.010603       0.000612       0.009990             18.777710      14.482576      -0.739087      -1.218337      19.794832      -0.058923      22.055722           0.000045
            4             Co      12.307479      15.239968      29.660175       0.546972      72.874565 0.11194024E+04  0.31603715E+05                                14.984650                           11.382927       0.815332       2.110849                    0.989266      51.400124     136.016078       0.499806       0.434063      -1.110976      -0.000684      -0.001731      -0.001735       0.002545       0.001655      -0.005474       0.004368      -0.009471       0.019625      -0.010603       0.000612       0.009990             18.777728      14.482590       0.739090      -1.218337      19.794853       0.058926      22.055742           0.000048
            5             Co       5.993879      25.030532      29.660175       0.546975      72.874539 0.11194023E+04  0.31603711E+05                                14.984642                           11.382924       0.815334       2.110850                    0.989266      51.400088     136.015942       0.499806       0.434063      -1.110976      -0.000684       0.001731      -0.001736       0.002545      -0.001655      -0.005473      -0.004368      -0.009471       0.019625      -0.010602       0.000612       0.009990             18.777715      14.482582      -0.739090      -1.218334      19.794837      -0.058925      22.055725           0.000047
            6             Co       0.319721      11.607032       3.777825       0.546975      72.874529 0.11194021E+04  0.31603704E+05                                14.984640                           11.382923       0.815335       2.110850                    0.989266      51.400080     136.015914       0.499806       0.434063      -1.110976       0.000684       0.001731       0.001735       0.002545       0.001655      -0.005474       0.004368      -0.009471       0.019624      -0.010602       0.000612       0.009990             18.777713      14.482579       0.739087      -1.218338      19.794836       0.058923      22.055725           0.000048
            7             Co      12.307479      11.607032      20.496825       0.546974      72.874535 0.11194021E+04  0.31603706E+05                                14.984644                           11.382925       0.815333       2.110849                    0.989266      51.400099     136.015992       0.499806       0.434063      -1.110976      -0.000684       0.001731       0.001735       0.002545      -0.001655       0.005474       0.004368      -0.009471       0.019625      -0.010603       0.000613       0.009990             18.777719      14.482583      -0.739088       1.218338      19.794842       0.058923      22.055732           0.000048
            8             Co       6.633321      25.030532      12.941175       0.546976      72.874511 0.11194018E+04  0.31603691E+05                                14.984638                           11.382921       0.815335       2.110850                    0.989266      51.400064     136.015866       0.499806       0.434063      -1.110976       0.000684       0.001731      -0.001735       0.002544       0.001655       0.005473      -0.004368      -0.009471       0.019625      -0.010603       0.000612       0.009990             18.777711      14.482578       0.739087       1.218334      19.794833      -0.058926      22.055721           0.000048
            9             Ag       2.992520       5.890769      11.992873       0.316188     206.032705 0.51784485E+04  0.20405331E+06                                27.502364                           23.441733       1.469585       2.122315                    0.997271      85.312268     226.865079       0.390617       0.397934      -1.193030      -0.054735      -0.025378       0.032166       0.068371       0.161352      -0.049372       0.019849       0.073031      -0.320498      -0.156693      -0.064288       0.220982             33.636362      30.843242     -14.439821      -0.873476      41.040287       0.361169      29.025557           0.000002
           10             Ag       3.321080      19.314269      21.445127       0.316188     206.032698 0.51784488E+04  0.20405333E+06                                27.502363                           23.441733       1.469586       2.122315                    0.997271      85.312273     226.865092       0.390617       0.397934      -1.193030       0.054735      -0.025379      -0.032166       0.068372      -0.161352      -0.049372      -0.019849       0.073031      -0.320498      -0.156693      -0.064289       0.220982             33.636359      30.843243      14.439820      -0.873478      41.040280      -0.361172      29.025555           0.000002
           11             Ag       9.306120      19.314269       4.726127       0.316188     206.032696 0.51784485E+04  0.20405331E+06                                27.502362                           23.441731       1.469588       2.122316                    0.997271      85.312275     226.865090       0.390617       0.397934      -1.193030      -0.054735      -0.025379      -0.032166       0.068372       0.161352       0.049372      -0.019849       0.073031      -0.320499      -0.156693      -0.064289       0.220982             33.636359      30.843241     -14.439821       0.873477      41.040281      -0.361171      29.025554           0.000002
           12             Ag       9.634680       5.890769      28.711873       0.316187     206.032670 0.51784475E+04  0.20405327E+06                                27.502362                           23.441731       1.469584       2.122315                    0.997271      85.312258     226.865050       0.390617       0.397934      -1.193030       0.054735      -0.025378       0.032166       0.068371      -0.161352       0.049372       0.019849       0.073032      -0.320497      -0.156693      -0.064289       0.220982             33.636359      30.843241      14.439820       0.873477      41.040281       0.361171      29.025556           0.000002
           13             Ag       3.321080       7.532731      28.711873       0.316188     206.032669 0.51784473E+04  0.20405326E+06                                27.502359                           23.441729       1.469587       2.122316                    0.997271      85.312266     226.865060       0.390617       0.397934      -1.193030       0.054735       0.025379       0.032166       0.068372       0.161352       0.049372      -0.019849       0.073031      -0.320498      -0.156693      -0.064289       0.220981             33.636356      30.843238     -14.439819       0.873477      41.040276      -0.361172      29.025554           0.000002
           14             Ag       2.992520      20.956231       4.726127       0.316189     206.032710 0.51784486E+04  0.20405332E+06                                27.502361                           23.441730       1.469590       2.122316                    0.997271      85.312283     226.865105       0.390617       0.397934      -1.193030      -0.054735       0.025379      -0.032166       0.068371      -0.161352       0.049372       0.019849       0.073031      -0.320498      -0.156693      -0.064288       0.220981             33.636359      30.843241      14.439822       0.873478      41.040285       0.361170      29.025551           0.000002
           15             Ag       9.634680      20.956231      21.445127       0.316188     206.032674 0.51784477E+04  0.20405328E+06                                27.502361                           23.441730       1.469586       2.122315                    0.997271      85.312266     226.865066       0.390617       0.397934      -1.193030       0.054735       0.025379      -0.032166       0.068371       0.161352      -0.049372       0.019849       0.073031      -0.320498      -0.156693      -0.064289       0.220982             33.636357      30.843240     -14.439820      -0.873478      41.040279       0.361171      29.025552           0.000002
           16             Ag       9.306120       7.532731      11.992873       0.316187     206.032671 0.51784476E+04  0.20405327E+06                                27.502362                           23.441731       1.469584       2.122315                    0.997271      85.312259     226.865052       0.390617       0.397934      -1.193030      -0.054735       0.025379       0.032166       0.068372      -0.161352      -0.049372      -0.019849       0.073031      -0.320499      -0.156693      -0.064289       0.220982             33.636358      30.843240      14.439818      -0.873477      41.040280      -0.361170      29.025555           0.000002
           17              H      10.051251      14.545705      11.927335       0.096319       1.396729 0.10568683E+02  0.11091977E+03                                 2.040140                            1.884486      -1.192660       2.298878                    0.996030       3.785910      10.857402       0.463150       1.260075      -0.713701      -0.033290       0.035077      -0.002368       0.048417      -0.008576       0.009777       0.004840       0.013121      -0.054226      -0.022697       0.001637       0.021059              2.106884       1.943235      -0.558996       0.058554       2.791735      -0.055913       1.585681           0.000002
           18              H       9.299933      12.285187      11.171636       0.130600       1.202569 0.85124123E+01  0.83682600E+02                                 1.782930                            1.646765      -0.841138       2.484541                    0.999359       3.242415       8.673045       0.521533       1.194653      -0.731507      -0.036855      -0.010876      -0.010893       0.039940      -0.001626       0.011875       0.005595       0.006650      -0.058316      -0.024417       0.007491       0.016926              1.838934       2.366472       0.319795       0.362215       1.584816       0.132492       1.565514           0.000002
           19              H      11.257149      10.741485      11.409046       0.113152       1.052810 0.76966523E+01  0.76485225E+02                                 1.832469                            1.714812      -1.535482       2.142667                    0.991047       4.120613      12.464336       0.430197       1.432724      -0.674307      -0.003632      -0.034995      -0.011480       0.037009      -0.001139       0.002765       0.007456      -0.005364      -0.033928      -0.014333       0.003482       0.010851              1.896400       1.512954       0.057238       0.071632       2.517187       0.340158       1.659059           0.000002
           20              H       3.603803      11.434137      13.435388       0.136274       1.162884 0.82580729E+01  0.82745088E+02                                 1.902578                            1.736123      -1.413097       2.217496                    0.993005       3.805600      11.211774       0.446611       1.368716      -0.688456       0.022020      -0.035233       0.000901       0.041558      -0.003138       0.005102       0.002181      -0.005030      -0.030521      -0.012450       0.003338       0.009112              2.004571       1.886259      -0.596421      -0.041841       2.641035       0.189421       1.486420           0.000002
           21              H       4.792022      13.434239      14.328183       0.136894       1.166649 0.79988776E+01  0.76960749E+02                                 1.710000                            1.567248      -0.818953       2.500844                    0.999568       3.102119       8.050855       0.552826       1.151536      -0.742670       0.037868      -0.004365       0.012582       0.040142      -0.002721       0.012678       0.006357       0.002469      -0.056678      -0.025019       0.009627       0.015392              1.778810       2.488888      -0.014684       0.351869       1.388903       0.029501       1.458639           0.000002
           22              H       3.198470      15.367223      14.194431       0.096842       1.364350 0.10181559E+02  0.10606704E+03                                 2.023442                            1.861067      -1.106573       2.338445                    0.996970       3.769567      10.837934       0.460892       1.275678      -0.710150       0.018236       0.041956       0.013934       0.047823       0.008257       0.012649       0.005186       0.001168      -0.041739      -0.019837      -0.000352       0.020189              2.098740       1.662921       0.134414       0.075842       2.924143       0.424204       1.709155           0.000002
           23              H       2.531754      10.846188      10.710191       0.134197       1.002737 0.74213730E+01  0.71847836E+02                                 1.692389                            1.624431      -0.866764       2.483683                    0.998461       3.404554       9.614998       0.474490       1.333366      -0.698317       0.020339       0.026772      -0.022319       0.040356      -0.000028      -0.012345      -0.008655      -0.010197      -0.000594      -0.016685       0.001670       0.015015              1.717914       1.491043       0.106919      -0.119822       1.842843      -0.340676       1.819857           0.000002
           24              H       3.069672       8.617887      10.399218       0.092333       1.469203 0.11227579E+02  0.11908537E+03                                 2.100061                            1.935203      -1.004922       2.396548                    0.996839       3.641944      10.344426       0.461674       1.250829      -0.718287       0.035307      -0.007639      -0.034661       0.050063      -0.001288      -0.018542       0.000933      -0.008165       0.017172      -0.020216       0.001106       0.019111              2.187179       2.311570      -0.390152      -0.565113       1.929790       0.302040       2.320177           0.000002
           25              H       0.670504       7.533268      13.291605       0.089176       1.278975 0.94623956E+01  0.97843517E+02                                 2.006555                            1.840283      -1.410692       2.196772                    0.992427       4.018771      11.927299       0.441342       1.342145      -0.693614      -0.018592      -0.034422       0.023893       0.045842       0.002621      -0.007310      -0.006599      -0.008681       0.004727      -0.009993      -0.002051       0.012043              2.095096       1.859938       0.355813      -0.353127       2.552007      -0.453703       1.873343           0.000002
           26              H       0.049246       9.718614      13.689517       0.117747       1.034015 0.76151037E+01  0.75370153E+02                                 1.806229                            1.700503      -1.529943       2.151469                    0.990853       4.022301      12.088164       0.434582       1.424001      -0.676264      -0.021442       0.007754       0.022650       0.032139      -0.001021      -0.009391       0.001665      -0.006634      -0.003197      -0.011364       0.003036       0.008328              1.869250       1.905137      -0.125032      -0.573228       1.617997       0.164788       2.084615           0.000002
           27              H       8.033425       0.193298      18.792156       0.093576       1.220779 0.91127829E+01  0.92523972E+02                                 1.890526                            1.769894      -0.990577       2.394037                    0.997650       3.708352      10.595515       0.467981       1.289065      -0.706869       0.026248      -0.033166       0.023536       0.048403      -0.017610      -0.000502      -0.006875       0.001482      -0.008457      -0.018123      -0.001792       0.019915              1.942943       1.669739      -0.368197       0.316795       2.022561      -0.455147       2.136528           0.000003
           28              H       8.378147       0.424183      16.317744       0.126127       1.171103 0.84658299E+01  0.84835590E+02                                 1.871643                            1.729973      -1.230021       2.297029                    0.994801       3.700806      10.688215       0.461060       1.325685      -0.698228       0.020648      -0.017558      -0.023837       0.036095      -0.015280       0.001541      -0.001924       0.005138       0.027668      -0.020113       0.007501       0.012612              1.938810       1.908200      -0.376450      -0.533047       1.787198       0.389152       2.121031           0.000002
           29              H       6.730298       2.123598      15.515232       0.116713       1.086849 0.78499973E+01  0.78022214E+02                                 1.846478                            1.713163      -1.354703       2.231579                    0.992504       3.945633      11.751757       0.439540       1.402036      -0.681204       0.000702       0.005974      -0.037389       0.037870      -0.006890      -0.001821      -0.004802      -0.002592       0.034045      -0.013503       0.000803       0.012699              1.936489       1.443267      -0.090993       0.025219       1.620235      -0.356866       2.745966           0.000002
           30              H       3.471217       5.517059      18.190272       0.126199       1.205078 0.87673965E+01  0.87088284E+02                                 1.794152                            1.677142      -1.068921       2.373134                    0.997754       3.389550       9.203468       0.512527       1.203096      -0.728034      -0.022148       0.025247      -0.024904       0.041811      -0.018206       0.006144      -0.004596      -0.007471       0.012273      -0.020778       0.000743       0.020035              1.835516       1.575696      -0.329786       0.230854       1.828675      -0.400467       2.102176           0.000002
           31              H       3.106291       5.906340      20.647965       0.127456       1.271533 0.85832238E+01  0.84810049E+02                                 1.862843                            1.656566      -0.991472       2.407514                    0.998329       3.385350       9.168724       0.517024       1.198943      -0.728642      -0.021151       0.028136       0.014623       0.038116      -0.016254       0.000039       0.000418      -0.008535       0.047718      -0.024760       0.008838       0.015921              2.003161       1.859327      -0.710260      -0.320489       2.474769       0.465946       1.675386           0.000002
           32              H       4.360172       4.078059      21.855077       0.096327       1.333574 0.99484278E+01  0.10283981E+03                                 1.979562                            1.830168      -1.030659       2.375267                    0.997452       3.702901      10.538025       0.469289       1.262579      -0.713371      -0.001908       0.000037       0.050508       0.050544      -0.012280      -0.005921       0.005972      -0.004609       0.055049      -0.021684      -0.000414       0.022099              2.044646       1.529932      -0.121440       0.128939       1.683481      -0.236835       2.920526           0.000003
           33              H       3.738914       2.273941      15.648984       0.135555       1.039420 0.76907222E+01  0.74536305E+02                                 1.685901                            1.618226      -0.827753       2.500715                    0.999308       3.282752       9.041877       0.494952       1.276857      -0.711465      -0.010485      -0.037301       0.006665       0.039316       0.010194       0.007314      -0.002742      -0.020378      -0.009116      -0.017198       0.001262       0.015936              1.704072       1.399855       0.063215       0.032318       2.198019      -0.243937       1.514343           0.000002
           34              H       2.916883       3.243118      13.712924       0.098656       1.220233 0.90254536E+01  0.92006343E+02                                 1.938788                            1.794673      -1.242140       2.290241                    0.993607       3.800483      11.111414       0.448977       1.338236      -0.695799      -0.032909      -0.025807      -0.025550       0.049008       0.010908       0.010216      -0.003127      -0.016777       0.007109      -0.019949       0.006936       0.013013              2.004788       2.118552       0.231581       0.546118       1.800127       0.313749       2.095685           0.000002
           35              H       4.716259       6.631209      14.535499       0.102091       1.269623 0.90321534E+01  0.91300228E+02                                 1.924352                            1.744232      -1.236791       2.289428                    0.994543       3.680267      10.416711       0.479708       1.263131      -0.712038       0.010617       0.047486      -0.007739       0.049270       0.006351       0.008649       0.002256      -0.013566       0.000084      -0.013527       0.001377       0.012150              2.035130       1.561371       0.170442      -0.069803       2.818256      -0.499473       1.725764           0.000002
           36              H       5.607740       5.758682      16.491622       0.137493       1.076152 0.80206475E+01  0.77560885E+02                                 1.646248                            1.591987      -0.867227       2.480354                    0.999325       3.136578       8.278200       0.534529       1.184953      -0.734162       0.023911       0.022992       0.020421       0.038953       0.009066       0.011342      -0.001819      -0.011165      -0.011191      -0.017539       0.003767       0.013772              1.642805       1.552440       0.251286       0.234864       1.638056       0.184598       1.737919           0.000002
           37              H       9.102948       0.928906       5.533989       0.098204       1.377450 0.10393099E+02  0.10878095E+03                                 2.030705                            1.875496      -1.230657       2.282066                    0.995826       3.798529      10.931183       0.461084       1.269166      -0.711373       0.037840      -0.024210      -0.021808       0.049936      -0.016777       0.001694       0.002020       0.024140       0.003954      -0.021615       0.001588       0.020027              2.104847       2.086118      -0.425083      -0.514531       1.903592       0.472224       2.324830           0.000002
           38              H       9.283517       1.261809       8.015089       0.128405       1.151856 0.80917413E+01  0.78191082E+02                                 1.698900                            1.579530      -0.801715       2.500456                    0.999616       3.169236       8.281454       0.548208       1.156233      -0.740853       0.029320      -0.010116       0.024676       0.039635      -0.014154       0.005387       0.004329       0.026246       0.031753      -0.025636       0.009438       0.016198              1.738582       1.889068      -0.195521       0.469567       1.469177      -0.175953       1.857501           0.000002
           39              H       7.173512       2.365221       8.757412       0.117493       1.099074 0.78335033E+01  0.77503148E+02                                 1.831383                            1.689229      -1.323399       2.245238                    0.994198       3.864712      11.333683       0.453201       1.366005      -0.688432      -0.006936       0.000681       0.037250       0.037896      -0.008716      -0.001212      -0.000994       0.014281       0.034215      -0.017041       0.005491       0.011550              1.928475       1.492178      -0.115871      -0.173388       1.522276       0.287653       2.770971           0.000002
           40              H       3.156800       4.741180       5.948620       0.123375       1.254062 0.91590239E+01  0.91805953E+02                                 1.831936                            1.706539      -1.031438       2.386195                    0.998069       3.398698       9.213735       0.512472       1.192379      -0.731030      -0.024559       0.024240       0.022569       0.041233      -0.018075      -0.002126       0.008894       0.008535       0.009894      -0.021580       0.001439       0.020141              1.877346       1.738606      -0.374577      -0.354446       1.754805       0.335886       2.138627           0.000002
           41              H       2.620144       4.778766       3.541084       0.129756       1.247700 0.84965019E+01  0.83246669E+02                                 1.810021                            1.629031      -0.821178       2.492551                    0.999556       3.217609       8.511704       0.533740       1.171251      -0.737257      -0.030173       0.018129      -0.014040       0.037897      -0.015718       0.002325       0.002649       0.014610       0.040618      -0.024422       0.010479       0.013943              1.916843       2.180303      -0.609947       0.434368       1.916881      -0.319236       1.653344           0.000002
           42              H       4.382901       3.417623       2.357379       0.102563       1.301443 0.95736857E+01  0.97795933E+02                                 1.932475                            1.784016      -1.024041       2.385586                    0.997403       3.601865      10.113637       0.480966       1.246665      -0.717280      -0.001100      -0.001742      -0.050615       0.050657      -0.010519       0.007865      -0.002216       0.011199       0.056306      -0.021424      -0.000634       0.022058              1.999682       1.551618      -0.141968      -0.158881       1.608653       0.241761       2.838775           0.000002
           43              H       3.178266       2.582681       7.928150       0.135082       1.150223 0.87324586E+01  0.86468714E+02                                 1.738231                            1.674914      -0.910543       2.458834                    0.998867       3.244682       8.734748       0.513457       1.204702      -0.729357      -0.019715      -0.029333      -0.015594       0.038630       0.012752      -0.004429       0.011196       0.006854      -0.016444      -0.019938       0.003357       0.016581              1.737541       1.608494       0.259709       0.127483       1.827250       0.335685       1.776880           0.000002
           44              H       2.320879       3.605552       9.840803       0.101496       1.253518 0.89015251E+01  0.88979710E+02                                 1.866622                            1.702739      -0.942439       2.427069                    0.998400       3.461070       9.504864       0.501668       1.221414      -0.723473      -0.043352      -0.016433       0.016205       0.049112       0.012567       0.000372       0.008064       0.008857      -0.016293      -0.015149      -0.002054       0.017203              1.957093       2.518319       0.130257      -0.556231       1.519624      -0.048829       1.833336           0.000002
           45              H       5.487781       5.879493      10.198590       0.099110       1.252718 0.89957215E+01  0.91491577E+02                                 1.962061                            1.782391      -1.203224       2.306162                    0.994164       3.779902      10.985029       0.454736       1.324346      -0.698653       0.027232       0.035784       0.022249       0.050171       0.011023      -0.005443       0.007770       0.006769      -0.007861      -0.016638       0.003792       0.012846              2.068811       1.832191       0.383345       0.327628       2.305025       0.635283       2.069218           0.000002
           46              H       6.441135       4.931794       8.279249       0.133029       1.130508 0.87165519E+01  0.86685851E+02                                 1.744279                            1.693661      -1.010227       2.409205                    0.998047       3.337582       9.146220       0.499072       1.234069      -0.721516       0.034386       0.012928      -0.011203       0.038406       0.014093      -0.006861       0.005892       0.010967      -0.005647      -0.018749       0.002340       0.016409              1.737552       2.036934       0.188859      -0.239444       1.542470       0.025968       1.633252           0.000002
           47              H       8.889549       1.122205      21.510665       0.096319       1.396731 0.10568693E+02  0.11091989E+03                                 2.040141                            1.884487      -1.192660       2.298878                    0.996030       3.785911      10.857405       0.463150       1.260075      -0.713701       0.033290       0.035077       0.002368       0.048417       0.008576       0.009777      -0.004840       0.013122      -0.054226      -0.022697       0.001637       0.021059              2.106885       1.943235       0.558996       0.058554       2.791737       0.055913       1.585682           0.000002
           48              H       9.640867      25.708687      22.266364       0.130599       1.202570 0.85124245E+01  0.83682747E+02                                 1.782931                            1.646766      -0.841139       2.484540                    0.999359       3.242417       8.673051       0.521533       1.194653      -0.731507       0.036855      -0.010876       0.010894       0.039940       0.001626       0.011875      -0.005595       0.006650      -0.058316      -0.024417       0.007491       0.016926              1.838935       2.366474      -0.319796       0.362215       1.584817      -0.132493       1.565515           0.000002
           49              H       7.683651      24.164985      22.028954       0.113152       1.052810 0.76966572E+01  0.76485283E+02                                 1.832469                            1.714813      -1.535483       2.142667                    0.991047       4.120614      12.464339       0.430197       1.432724      -0.674307       0.003632      -0.034995       0.011481       0.037009       0.001139       0.002765      -0.007456      -0.005364      -0.033928      -0.014333       0.003482       0.010851              1.896401       1.512955      -0.057238       0.071632       2.517188      -0.340158       1.659060           0.000002
           50              H       2.709797      24.857637      20.002612       0.136274       1.162884 0.82580735E+01  0.82745097E+02                                 1.902578                            1.736123      -1.413097       2.217496                    0.993005       3.805600      11.211775       0.446611       1.368716      -0.688456      -0.022020      -0.035233      -0.000901       0.041558       0.003138       0.005102      -0.002181      -0.005030      -0.030521      -0.012450       0.003338       0.009112              2.004571       1.886259       0.596421      -0.041841       2.641035      -0.189421       1.486420           0.000002
           51              H       1.521578       0.010739      19.109817       0.136894       1.166650 0.79988905E+01  0.76960908E+02                                 1.710002                            1.567249      -0.818955       2.500843                    0.999568       3.102121       8.050863       0.552825       1.151536      -0.742670      -0.037868      -0.004365      -0.012582       0.040142       0.002721       0.012678      -0.006357       0.002469      -0.056678      -0.025019       0.009627       0.015392              1.778812       2.488891       0.014684       0.351870       1.388904      -0.029501       1.458641           0.000002
           52              H       3.115130       1.943723      19.243569       0.096842       1.364351 0.10181562E+02  0.10606708E+03                                 2.023443                            1.861068      -1.106574       2.338445                    0.996970       3.769567      10.837935       0.460891       1.275678      -0.710150      -0.018236       0.041956      -0.013934       0.047823      -0.008257       0.012649      -0.005186       0.001168      -0.041739      -0.019837      -0.000352       0.020189              2.098740       1.662922      -0.134414       0.075842       2.924145      -0.424204       1.709155           0.000002
           53              H       3.781846      24.269688      22.727809       0.134197       1.002737 0.74213698E+01  0.71847794E+02                                 1.692389                            1.624430      -0.866763       2.483683                    0.998461       3.404553       9.614993       0.474490       1.333366      -0.698317      -0.020339       0.026772       0.022319       0.040356       0.000028      -0.012345       0.008655      -0.010197      -0.000594      -0.016685       0.001670       0.015015              1.717914       1.491043      -0.106919      -0.119822       1.842842       0.340676       1.819856           0.000002
           54              H       3.243928      22.041387      23.038782       0.092333       1.469202 0.11227571E+02  0.11908526E+03                                 2.100061                            1.935202      -1.004921       2.396548                    0.996839       3.641942      10.344421       0.461674       1.250830      -0.718287      -0.035307      -0.007639       0.034661       0.050063       0.001288      -0.018542      -0.000933      -0.008165       0.017172      -0.020216       0.001106       0.019111              2.187179       2.311570       0.390152      -0.565113       1.929790      -0.302040       2.320177           0.000002
           55              H       5.643096      20.956768      20.146395       0.089176       1.278976 0.94624052E+01  0.97843639E+02                                 2.006556                            1.840284      -1.410693       2.196771                    0.992427       4.018773      11.927305       0.441342       1.342145      -0.693614       0.018592      -0.034422      -0.023893       0.045842      -0.002621      -0.007310       0.006599      -0.008681       0.004727      -0.009993      -0.002051       0.012043              2.095097       1.859938      -0.355813      -0.353127       2.552008       0.453704       1.873344           0.000002
           56              H       6.264354      23.142114      19.748483       0.117747       1.034015 0.76151101E+01  0.75370224E+02                                 1.806229                            1.700503      -1.529943       2.151469                    0.990853       4.022302      12.088164       0.434583       1.424000      -0.676264       0.021442       0.007754      -0.022650       0.032139       0.001021      -0.009391      -0.001665      -0.006634      -0.003197      -0.011364       0.003036       0.008328              1.869250       1.905137       0.125032      -0.573228       1.617997      -0.164788       2.084615           0.000002
           57              H      10.907375      13.616798      14.645844       0.093576       1.220782 0.91128073E+01  0.92524280E+02                                 1.890528                            1.769896      -0.990578       2.394036                    0.997650       3.708356      10.595529       0.467981       1.289065      -0.706869      -0.026248      -0.033166      -0.023536       0.048403       0.017610      -0.000502       0.006875       0.001482      -0.008457      -0.018123      -0.001792       0.019915              1.942945       1.669741       0.368198       0.316796       2.022564       0.455148       2.136531           0.000003
           58              H      10.562653      13.847683      17.120256       0.126127       1.171105 0.84658469E+01  0.84835800E+02                                 1.871644                            1.729974      -1.230021       2.297029                    0.994801       3.700809      10.688225       0.461060       1.325685      -0.698228      -0.020648      -0.017558       0.023837       0.036095       0.015280       0.001541       0.001924       0.005138       0.027668      -0.020113       0.007501       0.012612              1.938812       1.908202       0.376451      -0.533048       1.787200      -0.389153       2.121033           0.000002
           59              H      12.210502      15.547098      17.922768       0.116712       1.086849 0.78499997E+01  0.78022245E+02                                 1.846479                            1.713163      -1.354703       2.231579                    0.992504       3.945634      11.751761       0.439540       1.402036      -0.681204      -0.000702       0.005974       0.037389       0.037870       0.006890      -0.001821       0.004802      -0.002592       0.034045      -0.013503       0.000803       0.012699              1.936490       1.443268       0.090993       0.025219       1.620235       0.356866       2.745967           0.000002
           60              H       2.842383      18.940559      15.247728       0.126199       1.205077 0.87673898E+01  0.87088202E+02                                 1.794152                            1.677141      -1.068920       2.373134                    0.997754       3.389549       9.203465       0.512527       1.203096      -0.728034       0.022148       0.025247       0.024904       0.041811       0.018206       0.006144       0.004596      -0.007471       0.012273      -0.020778       0.000743       0.020035              1.835515       1.575696       0.329786       0.230854       1.828674       0.400467       2.102175           0.000002
           61              H       3.207309      19.329840      12.790035       0.127456       1.271531 0.85832103E+01  0.84809886E+02                                 1.862842                            1.656565      -0.991472       2.407515                    0.998329       3.385348       9.168718       0.517024       1.198944      -0.728642       0.021151       0.028136      -0.014623       0.038116       0.016254       0.000039      -0.000418      -0.008535       0.047718      -0.024760       0.008838       0.015921              2.003159       1.859326       0.710259      -0.320489       2.474767      -0.465945       1.675385           0.000002
           62              H       1.953428      17.501559      11.582923       0.096328       1.333571 0.99484069E+01  0.10283955E+03                                 1.979560                            1.830166      -1.030658       2.375267                    0.997452       3.702898      10.538016       0.469289       1.262580      -0.713371       0.001908       0.000037      -0.050508       0.050544       0.012280      -0.005921      -0.005972      -0.004609       0.055049      -0.021684      -0.000414       0.022099              2.044644       1.529930       0.121440       0.128939       1.683479       0.236835       2.920522           0.000003
           63              H       2.574686      15.697441      17.789016       0.135555       1.039419 0.76907180E+01  0.74536254E+02                                 1.685901                            1.618225      -0.827753       2.500715                    0.999308       3.282751       9.041874       0.494952       1.276857      -0.711465       0.010485      -0.037301      -0.006665       0.039316      -0.010194       0.007314       0.002742      -0.020378      -0.009116      -0.017198       0.001262       0.015936              1.704072       1.399854      -0.063216       0.032318       2.198018       0.243937       1.514343           0.000002
           64              H       3.396717      16.666618      19.725076       0.098656       1.220231 0.90254388E+01  0.92006162E+02                                 1.938787                            1.794672      -1.242140       2.290242                    0.993607       3.800481      11.111409       0.448977       1.338237      -0.695799       0.032909      -0.025807       0.025550       0.049008      -0.010908       0.010216       0.003127      -0.016777       0.007109      -0.019949       0.006936       0.013013              2.004787       2.118551      -0.231581       0.546118       1.800126      -0.313748       2.095683           0.000002
           65              H       1.597341      20.054709      18.902501       0.102091       1.269623 0.90321569E+01  0.91300268E+02                                 1.924352                            1.744232      -1.236791       2.289428                    0.994543       3.680268      10.416713       0.479708       1.263130      -0.712039      -0.010617       0.047486       0.007739       0.049270      -0.006351       0.008649      -0.002256      -0.013566       0.000084      -0.013527       0.001377       0.012150              2.035130       1.561371      -0.170442      -0.069803       2.818256       0.499473       1.725764           0.000002
           66              H       0.705860      19.182182      16.946378       0.137493       1.076153 0.80206499E+01  0.77560918E+02                                 1.646248                            1.591988      -0.867226       2.480354                    0.999325       3.136578       8.278202       0.534529       1.184954      -0.734162      -0.023911       0.022992      -0.020420       0.038953      -0.009066       0.011342       0.001819      -0.011165      -0.011191      -0.017539       0.003767       0.013772              1.642805       1.552440      -0.251287       0.234864       1.638056      -0.184598       1.737919           0.000002
           67              H       9.837852      14.352406      27.904011       0.098204       1.377452 0.10393117E+02  0.10878119E+03                                 2.030707                            1.875497      -1.230658       2.282065                    0.995826       3.798531      10.931188       0.461084       1.269165      -0.711373      -0.037840      -0.024210       0.021808       0.049936       0.016777       0.001694      -0.002020       0.024140       0.003954      -0.021615       0.001588       0.020027              2.104848       2.086120       0.425084      -0.514532       1.903593      -0.472225       2.324832           0.000002
           68              H       9.657283      14.685309      25.422911       0.128405       1.151858 0.80917588E+01  0.78191284E+02                                 1.698901                            1.579531      -0.801717       2.500455                    0.999616       3.169240       8.281463       0.548209       1.156231      -0.740854      -0.029320      -0.010116      -0.024676       0.039635       0.014154       0.005387      -0.004329       0.026246       0.031753      -0.025636       0.009438       0.016198              1.738583       1.889069       0.195522       0.469567       1.469178       0.175953       1.857502           0.000002
           69              H      11.767288      15.788721      24.680588       0.117492       1.099076 0.78335197E+01  0.77503348E+02                                 1.831384                            1.689230      -1.323400       2.245237                    0.994198       3.864716      11.333696       0.453201       1.366004      -0.688432       0.006936       0.000681      -0.037250       0.037896       0.008716      -0.001212       0.000994       0.014281       0.034215      -0.017041       0.005491       0.011550              1.928477       1.492179       0.115871      -0.173389       1.522277      -0.287653       2.770974           0.000002
           70              H       3.156800      18.164680      27.489380       0.123375       1.254064 0.91590415E+01  0.91806166E+02                                 1.831937                            1.706540      -1.031440       2.386194                    0.998069       3.398701       9.213743       0.512472       1.192378      -0.731030       0.024559       0.024240      -0.022569       0.041233       0.018075      -0.002126      -0.008894       0.008535       0.009894      -0.021580       0.001439       0.020141              1.877347       1.738607       0.374577      -0.354446       1.754806      -0.335887       2.138628           0.000002
           71              H       3.693456      18.202266      29.896916       0.129756       1.247700 0.84965012E+01  0.83246658E+02                                 1.810021                            1.629031      -0.821179       2.492551                    0.999556       3.217609       8.511703       0.533740       1.171251      -0.737257       0.030173       0.018129       0.014040       0.037897       0.015718       0.002325      -0.002649       0.014610       0.040618      -0.024422       0.010479       0.013943              1.916843       2.180303       0.609947       0.434368       1.916881       0.319236       1.653344           0.000002
           72              H       1.930699      16.841123      31.080621       0.102563       1.301441 0.95736657E+01  0.97795671E+02                                 1.932473                            1.784014      -1.024040       2.385587                    0.997403       3.601862      10.113623       0.480967       1.246664      -0.717281       0.001100      -0.001742       0.050615       0.050657       0.010519       0.007865       0.002216       0.011199       0.056306      -0.021424      -0.000634       0.022058              1.999679       1.551616       0.141968      -0.158880       1.608650      -0.241760       2.838770           0.000002
           73              H       3.135334      16.006181      25.509850       0.135082       1.150223 0.87324595E+01  0.86468721E+02                                 1.738231                            1.674913      -0.910543       2.458834                    0.998867       3.244682       8.734747       0.513457       1.204701      -0.729357       0.019715      -0.029333       0.015594       0.038630      -0.012752      -0.004429      -0.011196       0.006854      -0.016444      -0.019938       0.003357       0.016581              1.737541       1.608494      -0.259709       0.127483       1.827250      -0.335685       1.776880           0.000002
           74              H       3.992721      17.029052      23.597197       0.101496       1.253519 0.89015307E+01  0.88979779E+02                                 1.866622                            1.702739      -0.942440       2.427069                    0.998400       3.461071       9.504867       0.501668       1.221414      -0.723473       0.043351      -0.016433      -0.016205       0.049112      -0.012567       0.000372      -0.008064       0.008857      -0.016293      -0.015149      -0.002054       0.017203              1.957093       2.518319      -0.130257      -0.556231       1.519624       0.048829       1.833336           0.000002
           75              H       0.825819      19.302993      23.239410       0.099110       1.252719 0.89957269E+01  0.91491647E+02                                 1.962062                            1.782392      -1.203224       2.306161                    0.994164       3.779903      10.985033       0.454736       1.324346      -0.698653      -0.027232       0.035784      -0.022249       0.050171      -0.011023      -0.005443      -0.007770       0.006769      -0.007861      -0.016638       0.003792       0.012846              2.068812       1.832191      -0.383345       0.327628       2.305026      -0.635284       2.069219           0.000002
           76              H      12.499665      18.355294      25.158751       0.133029       1.130508 0.87165604E+01  0.86685957E+02                                 1.744280                            1.693661      -1.010228       2.409204                    0.998047       3.337583       9.146224       0.499072       1.234069      -0.721516      -0.034386       0.012928       0.011203       0.038406      -0.014093      -0.006861      -0.005892       0.010967      -0.005647      -0.018749       0.002340       0.016409              1.737553       2.036935      -0.188859      -0.239444       1.542471      -0.025968       1.633253           0.000002
           77              H       3.737651       1.122205       4.791665       0.096319       1.396731 0.10568693E+02  0.11091989E+03                                 2.040141                            1.884486      -1.192661       2.298878                    0.996030       3.785912      10.857406       0.463150       1.260074      -0.713701      -0.033290       0.035077       0.002368       0.048417      -0.008576      -0.009777      -0.004840       0.013122      -0.054226      -0.022697       0.001637       0.021059              2.106884       1.943235      -0.558996      -0.058554       2.791735       0.055913       1.585681           0.000002
           78              H       2.986333      25.708687       5.547364       0.130600       1.202568 0.85124048E+01  0.83682504E+02                                 1.782929                            1.646764      -0.841137       2.484542                    0.999359       3.242414       8.673040       0.521533       1.194653      -0.731507      -0.036855      -0.010876       0.010893       0.039940      -0.001626      -0.011875      -0.005595       0.006650      -0.058316      -0.024417       0.007491       0.016926              1.838933       2.366470       0.319795      -0.362215       1.584815      -0.132492       1.565513           0.000002
           79              H       4.943549      24.164985       5.309954       0.113152       1.052809 0.76966496E+01  0.76485188E+02                                 1.832468                            1.714812      -1.535482       2.142667                    0.991047       4.120612      12.464331       0.430198       1.432724      -0.674307      -0.003632      -0.034995       0.011480       0.037009      -0.001139      -0.002765      -0.007456      -0.005364      -0.033928      -0.014333       0.003482       0.010851              1.896400       1.512954       0.057238      -0.071632       2.517186      -0.340157       1.659059           0.000002
           80              H       9.917403      24.857637       3.283612       0.136274       1.162882 0.82580577E+01  0.82744903E+02                                 1.902577                            1.736122      -1.413096       2.217497                    0.993005       3.805597      11.211765       0.446611       1.368717      -0.688456       0.022020      -0.035233      -0.000902       0.041558      -0.003138      -0.005102      -0.002181      -0.005030      -0.030521      -0.012450       0.003338       0.009112              2.004570       1.886258      -0.596420       0.041841       2.641032      -0.189421       1.486419           0.000002
           81              H      11.105622       0.010739       2.390817       0.136894       1.166648 0.79988707E+01  0.76960677E+02                                 1.710001                            1.567248      -0.818952       2.500845                    0.999568       3.102117       8.050853       0.552825       1.151538      -0.742670       0.037868      -0.004365      -0.012582       0.040142      -0.002721      -0.012678      -0.006357       0.002469      -0.056678      -0.025019       0.009627       0.015392              1.778810       2.488889      -0.014684      -0.351869       1.388903      -0.029501       1.458640           0.000002
           82              H       9.512070       1.943723       2.524569       0.096843       1.364350 0.10181557E+02  0.10606703E+03                                 2.023442                            1.861067      -1.106574       2.338445                    0.996970       3.769567      10.837937       0.460891       1.275679      -0.710150       0.018236       0.041956      -0.013934       0.047823       0.008257      -0.012649      -0.005186       0.001168      -0.041739      -0.019837      -0.000352       0.020189              2.098740       1.662921       0.134414      -0.075842       2.924144      -0.424204       1.709155           0.000002
           83              H       8.845354      24.269688       6.008809       0.134197       1.002737 0.74213693E+01  0.71847790E+02                                 1.692389                            1.624431      -0.866763       2.483683                    0.998461       3.404553       9.614994       0.474490       1.333366      -0.698317       0.020339       0.026772       0.022319       0.040356      -0.000028       0.012345       0.008655      -0.010197      -0.000594      -0.016685       0.001670       0.015015              1.717914       1.491043       0.106919       0.119822       1.842842       0.340676       1.819856           0.000002
           84              H       9.383272      22.041387       6.319782       0.092333       1.469202 0.11227570E+02  0.11908526E+03                                 2.100061                            1.935203      -1.004921       2.396548                    0.996839       3.641942      10.344423       0.461674       1.250830      -0.718287       0.035307      -0.007639       0.034661       0.050063      -0.001288       0.018542      -0.000933      -0.008165       0.017172      -0.020216       0.001106       0.019111              2.187179       2.311570      -0.390152       0.565113       1.929790      -0.302040       2.320177           0.000002
           85              H       6.984104      20.956768       3.427395       0.089176       1.278975 0.94623949E+01  0.97843510E+02                                 2.006555                            1.840283      -1.410692       2.196772                    0.992427       4.018771      11.927300       0.441342       1.342145      -0.693614      -0.018592      -0.034422      -0.023893       0.045842       0.002621       0.007310       0.006599      -0.008681       0.004727      -0.009993      -0.002051       0.012043              2.095096       1.859938       0.355813       0.353127       2.552007       0.453703       1.873343           0.000002
           86              H       6.362846      23.142114       3.029483       0.117747       1.034015 0.76151047E+01  0.75370163E+02                                 1.806229                            1.700503      -1.529943       2.151469                    0.990853       4.022301      12.088163       0.434582       1.424001      -0.676264      -0.021442       0.007754      -0.022650       0.032138      -0.001021       0.009391      -0.001665      -0.006634      -0.003197      -0.011364       0.003036       0.008328              1.869250       1.905137      -0.125032       0.573228       1.617997      -0.164788       2.084615           0.000002
           87              H       1.719825      13.616798      31.364844       0.093576       1.220780 0.91127959E+01  0.92524136E+02                                 1.890527                            1.769895      -0.990578       2.394036                    0.997650       3.708354      10.595522       0.467981       1.289065      -0.706869       0.026248      -0.033166      -0.023536       0.048403      -0.017610       0.000502       0.006875       0.001482      -0.008457      -0.018123      -0.001792       0.019915              1.942944       1.669740      -0.368198      -0.316795       2.022562       0.455147       2.136529           0.000003
           88              H       2.064547      13.847683       0.401256       0.126127       1.171104 0.84658354E+01  0.84835664E+02                                 1.871644                            1.729974      -1.230021       2.297029                    0.994801       3.700807      10.688221       0.461059       1.325686      -0.698227       0.020648      -0.017558       0.023837       0.036095      -0.015280      -0.001541       0.001924       0.005138       0.027668      -0.020113       0.007501       0.012612              1.938811       1.908201      -0.376451       0.533048       1.787200      -0.389152       2.121032           0.000002
           89              H       0.416698      15.547098       1.203768       0.116713       1.086849 0.78500020E+01  0.78022271E+02                                 1.846478                            1.713163      -1.354703       2.231579                    0.992504       3.945634      11.751760       0.439540       1.402035      -0.681204       0.000702       0.005974       0.037389       0.037870      -0.006890       0.001821       0.004802      -0.002592       0.034045      -0.013503       0.000803       0.012699              1.936490       1.443267      -0.090993      -0.025219       1.620235       0.356866       2.745967           0.000002
           90              H       9.784817      18.940559      31.966728       0.126199       1.205078 0.87673970E+01  0.87088294E+02                                 1.794153                            1.677142      -1.068921       2.373134                    0.997754       3.389550       9.203470       0.512527       1.203096      -0.728034      -0.022148       0.025247       0.024904       0.041810      -0.018206      -0.006144       0.004596      -0.007472       0.012273      -0.020778       0.000743       0.020035              1.835516       1.575697      -0.329787      -0.230854       1.828675       0.400468       2.102176           0.000002
           91              H       9.419891      19.329840      29.509035       0.127456       1.271532 0.85832183E+01  0.84809983E+02                                 1.862843                            1.656566      -0.991472       2.407515                    0.998329       3.385349       9.168721       0.517024       1.198943      -0.728642      -0.021151       0.028136      -0.014623       0.038116      -0.016254      -0.000039      -0.000418      -0.008535       0.047718      -0.024760       0.008838       0.015921              2.003160       1.859327      -0.710260       0.320489       2.474768      -0.465946       1.675386           0.000002
           92              H      10.673772      17.501559      28.301923       0.096327       1.333573 0.99484200E+01  0.10283972E+03                                 1.979562                            1.830168      -1.030659       2.375267                    0.997452       3.702899      10.538021       0.469289       1.262580      -0.713371      -0.001908       0.000037      -0.050508       0.050544      -0.012280       0.005921      -0.005972      -0.004609       0.055049      -0.021684      -0.000414       0.022099              2.044646       1.529932      -0.121440      -0.128939       1.683481       0.236835       2.920526           0.000003
           93              H      10.052514      15.697441       1.070016       0.135555       1.039420 0.76907233E+01  0.74536318E+02                                 1.685902                            1.618226      -0.827754       2.500715                    0.999308       3.282752       9.041877       0.494952       1.276857      -0.711465      -0.010485      -0.037301      -0.006665       0.039316       0.010194      -0.007314       0.002742      -0.020378      -0.009116      -0.017198       0.001262       0.015936              1.704072       1.399855       0.063216      -0.032318       2.198019       0.243937       1.514343           0.000002
           94              H       9.230483      16.666618       3.006076       0.098656       1.220232 0.90254449E+01  0.92006238E+02                                 1.938788                            1.794672      -1.242140       2.290241                    0.993607       3.800482      11.111412       0.448977       1.338237      -0.695799      -0.032909      -0.025807       0.025550       0.049008       0.010908      -0.010216       0.003127      -0.016777       0.007109      -0.019949       0.006936       0.013013              2.004787       2.118552       0.231581      -0.546118       1.800127      -0.313748       2.095683           0.000002
           95              H      11.029859      20.054709       2.183501       0.102091       1.269623 0.90321568E+01  0.91300268E+02                                 1.924352                            1.744232      -1.236791       2.289428                    0.994543       3.680268      10.416713       0.479708       1.263130      -0.712039       0.010617       0.047486       0.007739       0.049270       0.006351      -0.008649      -0.002256      -0.013566       0.000084      -0.013527       0.001377       0.012150              2.035130       1.561371       0.170442       0.069803       2.818256       0.499473       1.725764           0.000002
           96              H      11.921340      19.182182       0.227378       0.137493       1.076153 0.80206493E+01  0.77560909E+02                                 1.646248                            1.591988      -0.867227       2.480354                    0.999325       3.136578       8.278201       0.534529       1.184953      -0.734162       0.023911       0.022992      -0.020421       0.038953       0.009066      -0.011342       0.001819      -0.011165      -0.011191      -0.017539       0.003767       0.013772              1.642805       1.552440       0.251287      -0.234864       1.638056      -0.184598       1.737919           0.000002
           97              H       2.789348      14.352406      11.185011       0.098204       1.377451 0.10393110E+02  0.10878109E+03                                 2.030706                            1.875496      -1.230658       2.282065                    0.995826       3.798530      10.931186       0.461084       1.269165      -0.711373       0.037840      -0.024210       0.021808       0.049936      -0.016777      -0.001694      -0.002020       0.024140       0.003954      -0.021615       0.001588       0.020027              2.104848       2.086119      -0.425084       0.514531       1.903593      -0.472225       2.324831           0.000002
           98              H       2.969917      14.685309       8.703911       0.128405       1.151857 0.80917543E+01  0.78191233E+02                                 1.698901                            1.579531      -0.801717       2.500455                    0.999616       3.169239       8.281461       0.548209       1.156232      -0.740854       0.029320      -0.010116      -0.024676       0.039635      -0.014154      -0.005387      -0.004329       0.026246       0.031753      -0.025636       0.009438       0.016198              1.738583       1.889069      -0.195522      -0.469567       1.469177       0.175953       1.857502           0.000002
           99              H       0.859912      15.788721       7.961588       0.117493       1.099076 0.78335138E+01  0.77503275E+02                                 1.831383                            1.689230      -1.323399       2.245238                    0.994198       3.864714      11.333689       0.453201       1.366004      -0.688432      -0.006936       0.000681      -0.037250       0.037896      -0.008716       0.001212       0.000994       0.014281       0.034215      -0.017041       0.005491       0.011550              1.928476       1.492178      -0.115871       0.173389       1.522276      -0.287653       2.770973           0.000002
          100              H       9.470400      18.164680      10.770380       0.123375       1.254064 0.91590404E+01  0.91806156E+02                                 1.831937                            1.706540      -1.031440       2.386194                    0.998069       3.398701       9.213744       0.512472       1.192379      -0.731030      -0.024559       0.024240      -0.022569       0.041233      -0.018075       0.002126      -0.008894       0.008535       0.009894      -0.021580       0.001439       0.020141              1.877347       1.738607      -0.374577       0.354446       1.754806      -0.335887       2.138629           0.000002
          101              H       8.933744      18.202266      13.177916       0.129756       1.247701 0.84965109E+01  0.83246783E+02                                 1.810022                            1.629032      -0.821179       2.492551                    0.999556       3.217610       8.511709       0.533739       1.171251      -0.737257      -0.030173       0.018129       0.014040       0.037897      -0.015718      -0.002325      -0.002649       0.014610       0.040618      -0.024422       0.010479       0.013943              1.916845       2.180305      -0.609948      -0.434369       1.916883       0.319237       1.653346           0.000002
          102              H      10.696501      16.841123      14.361621       0.102563       1.301443 0.95736789E+01  0.97795845E+02                                 1.932475                            1.784016      -1.024041       2.385586                    0.997403       3.601863      10.113630       0.480966       1.246665      -0.717280      -0.001100      -0.001742       0.050615       0.050657      -0.010519      -0.007865       0.002216       0.011199       0.056306      -0.021424      -0.000634       0.022058              1.999681       1.551617      -0.141968       0.158881       1.608652      -0.241760       2.838774           0.000002
          103              H       9.491866      16.006181       8.790850       0.135082       1.150222 0.87324522E+01  0.86468631E+02                                 1.738230                            1.674913      -0.910541       2.458834                    0.998867       3.244681       8.734743       0.513457       1.204701      -0.729357      -0.019715      -0.029333       0.015594       0.038630       0.012752       0.004429      -0.011196       0.006854      -0.016444      -0.019938       0.003357       0.016581              1.737540       1.608493       0.259708      -0.127483       1.827249      -0.335685       1.776879           0.000002
          104              H       8.634479      17.029052       6.878197       0.101496       1.253519 0.89015293E+01  0.88979759E+02                                 1.866622                            1.702739      -0.942439       2.427069                    0.998400       3.461071       9.504866       0.501668       1.221413      -0.723473      -0.043352      -0.016433      -0.016205       0.049112       0.012567      -0.000372      -0.008064       0.008857      -0.016293      -0.015149      -0.002054       0.017203              1.957093       2.518319       0.130257       0.556231       1.519624       0.048829       1.833336           0.000002
          105              H      11.801381      19.302993       6.520410       0.099110       1.252718 0.89957255E+01  0.91491629E+02                                 1.962062                            1.782392      -1.203224       2.306162                    0.994164       3.779903      10.985033       0.454736       1.324346      -0.698653       0.027232       0.035784      -0.022249       0.050171       0.011023       0.005443      -0.007770       0.006769      -0.007861      -0.016638       0.003792       0.012846              2.068812       1.832191       0.383345      -0.327628       2.305026      -0.635284       2.069218           0.000002
          106              H       0.127535      18.355294       8.439751       0.133029       1.130508 0.87165572E+01  0.86685913E+02                                 1.744279                            1.693661      -1.010227       2.409205                    0.998047       3.337583       9.146222       0.499072       1.234068      -0.721516       0.034386       0.012928       0.011203       0.038406       0.014093       0.006861      -0.005892       0.010967      -0.005647      -0.018749       0.002340       0.016409              1.737552       2.036934       0.188859       0.239444       1.542471      -0.025968       1.633252           0.000002
          107              H       2.575949      14.545705      28.646335       0.096319       1.396730 0.10568691E+02  0.11091987E+03                                 2.040141                            1.884487      -1.192660       2.298878                    0.996030       3.785911      10.857405       0.463150       1.260075      -0.713701       0.033290       0.035077      -0.002368       0.048417       0.008576      -0.009777       0.004840       0.013122      -0.054226      -0.022697       0.001637       0.021059              2.106884       1.943235       0.558996      -0.058554       2.791736      -0.055913       1.585682           0.000002
          108              H       3.327267      12.285187      27.890636       0.130599       1.202570 0.85124197E+01  0.83682691E+02                                 1.782931                            1.646766      -0.841138       2.484541                    0.999359       3.242416       8.673049       0.521533       1.194654      -0.731507       0.036855      -0.010876      -0.010894       0.039940       0.001626      -0.011875       0.005595       0.006650      -0.058316      -0.024417       0.007491       0.016926              1.838935       2.366474      -0.319796      -0.362215       1.584817       0.132493       1.565515           0.000002
          109              H       1.370051      10.741485      28.128046       0.113152       1.052810 0.76966597E+01  0.76485316E+02                                 1.832470                            1.714813      -1.535483       2.142667                    0.991047       4.120615      12.464343       0.430197       1.432724      -0.674307       0.003632      -0.034995      -0.011481       0.037009       0.001139      -0.002765       0.007456      -0.005364      -0.033928      -0.014333       0.003482       0.010851              1.896401       1.512955      -0.057238      -0.071632       2.517189       0.340158       1.659060           0.000002
          110              H       9.023397      11.434137      30.154388       0.136274       1.162884 0.82580715E+01  0.82745074E+02                                 1.902578                            1.736123      -1.413097       2.217496                    0.993005       3.805600      11.211776       0.446611       1.368717      -0.688456      -0.022020      -0.035233       0.000901       0.041558       0.003138      -0.005102       0.002181      -0.005030      -0.030521      -0.012450       0.003338       0.009112              2.004571       1.886259       0.596421       0.041841       2.641035       0.189421       1.486420           0.000002
          111              H       7.835178      13.434239      31.047183       0.136894       1.166649 0.79988815E+01  0.76960796E+02                                 1.710001                            1.567248      -0.818954       2.500844                    0.999568       3.102120       8.050858       0.552826       1.151536      -0.742670      -0.037868      -0.004365       0.012582       0.040142       0.002721      -0.012678       0.006357       0.002469      -0.056678      -0.025019       0.009627       0.015392              1.778810       2.488889       0.014684      -0.351869       1.388903       0.029501       1.458640           0.000002
          112              H       9.428730      15.367223      30.913431       0.096842       1.364350 0.10181554E+02  0.10606699E+03                                 2.023442                            1.861067      -1.106573       2.338445                    0.996970       3.769566      10.837931       0.460892       1.275678      -0.710150      -0.018236       0.041956       0.013934       0.047823      -0.008257      -0.012649       0.005186       0.001168      -0.041739      -0.019837      -0.000352       0.020189              2.098739       1.662921      -0.134414      -0.075842       2.924143       0.424204       1.709154           0.000002
          113              H      10.095446      10.846188      27.429191       0.134197       1.002737 0.74213652E+01  0.71847741E+02                                 1.692388                            1.624430      -0.866763       2.483683                    0.998461       3.404552       9.614991       0.474490       1.333367      -0.698317      -0.020339       0.026772      -0.022319       0.040356       0.000028       0.012345      -0.008655      -0.010197      -0.000594      -0.016685       0.001670       0.015015              1.717913       1.491043      -0.106919       0.119822       1.842842      -0.340676       1.819856           0.000002
          114              H       9.557528       8.617887      27.118218       0.092333       1.469202 0.11227569E+02  0.11908523E+03                                 2.100060                            1.935202      -1.004921       2.396549                    0.996839       3.641942      10.344420       0.461674       1.250830      -0.718287      -0.035307      -0.007639      -0.034661       0.050063       0.001288       0.018542       0.000933      -0.008165       0.017172      -0.020216       0.001106       0.019111              2.187178       2.311569       0.390152       0.565113       1.929790       0.302040       2.320176           0.000002
          115              H      11.956696       7.533268      30.010605       0.089176       1.278976 0.94624066E+01  0.97843652E+02                                 2.006556                            1.840284      -1.410692       2.196771                    0.992427       4.018773      11.927303       0.441343       1.342144      -0.693614       0.018592      -0.034422       0.023893       0.045842      -0.002621       0.007310      -0.006599      -0.008681       0.004727      -0.009993      -0.002051       0.012043              2.095096       1.859938      -0.355813       0.353127       2.552008      -0.453703       1.873343           0.000002
          116              H      12.577954       9.718614      30.408517       0.117747       1.034015 0.76151072E+01  0.75370195E+02                                 1.806229                            1.700504      -1.529944       2.151469                    0.990853       4.022302      12.088167       0.434582       1.424001      -0.676264       0.021442       0.007754       0.022650       0.032139       0.001021       0.009391       0.001665      -0.006634      -0.003197      -0.011364       0.003036       0.008328              1.869250       1.905137       0.125032       0.573228       1.617997       0.164788       2.084615           0.000002
          117              H       4.593775       0.193298       2.073156       0.093576       1.220781 0.91128025E+01  0.92524222E+02                                 1.890528                            1.769896      -0.990579       2.394036                    0.997650       3.708356      10.595530       0.467980       1.289065      -0.706869      -0.026248      -0.033166       0.023536       0.048403       0.017610       0.000502      -0.006875       0.001482      -0.008457      -0.018123      -0.001792       0.019915              1.942945       1.669741       0.368198      -0.316795       2.022563      -0.455148       2.136530           0.000003
          118              H       4.249053       0.424183      33.036744       0.126127       1.171103 0.84658294E+01  0.84835586E+02                                 1.871643                            1.729973      -1.230020       2.297029                    0.994801       3.700806      10.688216       0.461060       1.325686      -0.698228      -0.020648      -0.017558      -0.023837       0.036095       0.015280      -0.001541      -0.001924       0.005138       0.027668      -0.020113       0.007501       0.012612              1.938810       1.908200       0.376450       0.533047       1.787199       0.389152       2.121031           0.000002
          119              H       5.896902       2.123598      32.234232       0.116713       1.086848 0.78499884E+01  0.78022103E+02                                 1.846477                            1.713162      -1.354702       2.231579                    0.992504       3.945631      11.751749       0.439540       1.402036      -0.681204      -0.000702       0.005974      -0.037389       0.037870       0.006890       0.001821      -0.004802      -0.002592       0.034045      -0.013503       0.000803       0.012699              1.936488       1.443266       0.090993      -0.025219       1.620234      -0.356865       2.745964           0.000002
          120              H       9.155983       5.517059       1.471272       0.126199       1.205076 0.87673834E+01  0.87088129E+02                                 1.794152                            1.677141      -1.068919       2.373135                    0.997754       3.389548       9.203464       0.512527       1.203097      -0.728034       0.022148       0.025247      -0.024904       0.041811       0.018206      -0.006144      -0.004596      -0.007471       0.012273      -0.020778       0.000743       0.020035              1.835515       1.575696       0.329786      -0.230854       1.828674      -0.400467       2.102175           0.000002
          121              H       9.520909       5.906340       3.928965       0.127456       1.271531 0.85832048E+01  0.84809815E+02                                 1.862841                            1.656565      -0.991470       2.407516                    0.998329       3.385347       9.168714       0.517024       1.198943      -0.728642       0.021151       0.028136       0.014623       0.038116       0.016254      -0.000039       0.000418      -0.008535       0.047718      -0.024760       0.008838       0.015921              2.003158       1.859325       0.710259       0.320488       2.474765       0.465945       1.675385           0.000002
          122              H       8.267028       4.078059       5.136077       0.096327       1.333573 0.99484182E+01  0.10283970E+03                                 1.979561                            1.830168      -1.030659       2.375267                    0.997452       3.702900      10.538024       0.469289       1.262580      -0.713371       0.001908       0.000037       0.050508       0.050544       0.012280       0.005921       0.005972      -0.004609       0.055049      -0.021684      -0.000414       0.022099              2.044646       1.529931       0.121440      -0.128939       1.683481      -0.236835       2.920525           0.000003
          123              H       8.888286       2.273941      32.367984       0.135555       1.039420 0.76907210E+01  0.74536288E+02                                 1.685901                            1.618225      -0.827753       2.500715                    0.999308       3.282752       9.041876       0.494952       1.276857      -0.711465       0.010485      -0.037301       0.006665       0.039316      -0.010194      -0.007314      -0.002742      -0.020378      -0.009116      -0.017198       0.001262       0.015936              1.704072       1.399854      -0.063215      -0.032318       2.198018      -0.243937       1.514343           0.000002
          124              H       9.710317       3.243118      30.431924       0.098656       1.220232 0.90254495E+01  0.92006291E+02                                 1.938788                            1.794672      -1.242140       2.290241                    0.993607       3.800482      11.111410       0.448978       1.338236      -0.695799       0.032909      -0.025807      -0.025550       0.049008      -0.010908      -0.010216      -0.003127      -0.016777       0.007110      -0.019949       0.006936       0.013013              2.004787       2.118551      -0.231581      -0.546118       1.800126       0.313748       2.095684           0.000002
          125              H       7.910941       6.631209      31.254499       0.102091       1.269623 0.90321538E+01  0.91300231E+02                                 1.924352                            1.744231      -1.236790       2.289428                    0.994543       3.680267      10.416710       0.479708       1.263130      -0.712039      -0.010617       0.047486      -0.007739       0.049270      -0.006351      -0.008649       0.002256      -0.013566       0.000084      -0.013527       0.001377       0.012150              2.035130       1.561371      -0.170442       0.069803       2.818256      -0.499473       1.725764           0.000002
          126              H       7.019460       5.758682      33.210622       0.137493       1.076153 0.80206492E+01  0.77560912E+02                                 1.646248                            1.591988      -0.867226       2.480354                    0.999325       3.136578       8.278203       0.534529       1.184954      -0.734162      -0.023911       0.022992       0.020420       0.038953      -0.009066      -0.011342      -0.001819      -0.011165      -0.011191      -0.017539       0.003767       0.013772              1.642806       1.552441      -0.251287      -0.234865       1.638057       0.184598       1.737920           0.000002
          127              H       3.524252       0.928906      22.252989       0.098204       1.377451 0.10393104E+02  0.10878101E+03                                 2.030706                            1.875496      -1.230657       2.282066                    0.995826       3.798529      10.931182       0.461084       1.269165      -0.711373      -0.037840      -0.024210      -0.021808       0.049936       0.016777      -0.001694       0.002020       0.024140       0.003954      -0.021615       0.001588       0.020027              2.104847       2.086118       0.425083       0.514531       1.903592       0.472225       2.324830           0.000002
          128              H       3.343683       1.261809      24.734089       0.128405       1.151857 0.80917543E+01  0.78191232E+02                                 1.698901                            1.579531      -0.801716       2.500455                    0.999616       3.169239       8.281461       0.548209       1.156232      -0.740854      -0.029320      -0.010116       0.024676       0.039635       0.014154      -0.005387       0.004329       0.026246       0.031753      -0.025636       0.009438       0.016198              1.738583       1.889069       0.195522      -0.469567       1.469177      -0.175953       1.857502           0.000002
          129              H       5.453688       2.365221      25.476412       0.117493       1.099076 0.78335184E+01  0.77503330E+02                                 1.831384                            1.689230      -1.323399       2.245238                    0.994198       3.864715      11.333692       0.453201       1.366004      -0.688432       0.006936       0.000681       0.037250       0.037896       0.008716       0.001212      -0.000994       0.014281       0.034215      -0.017041       0.005491       0.011550              1.928476       1.492178       0.115871       0.173389       1.522277       0.287653       2.770973           0.000002
          130              H       9.470400       4.741180      22.667620       0.123374       1.254065 0.91590506E+01  0.91806284E+02                                 1.831939                            1.706541      -1.031442       2.386193                    0.998069       3.398702       9.213748       0.512472       1.192379      -0.731030       0.024559       0.024240       0.022569       0.041233       0.018075       0.002126       0.008894       0.008535       0.009894      -0.021580       0.001439       0.020141              1.877349       1.738609       0.374578       0.354447       1.754808       0.335887       2.138630           0.000002
          131              H      10.007056       4.778766      20.260084       0.129756       1.247701 0.84965091E+01  0.83246749E+02                                 1.810021                            1.629031      -0.821180       2.492550                    0.999556       3.217611       8.511707       0.533740       1.171250      -0.737258       0.030173       0.018129      -0.014040       0.037897       0.015718      -0.002325       0.002649       0.014610       0.040618      -0.024422       0.010479       0.013943              1.916843       2.180303       0.609947      -0.434368       1.916881      -0.319236       1.653344           0.000002
          132              H       8.244299       3.417623      19.076379       0.102563       1.301442 0.95736757E+01  0.97795800E+02                                 1.932474                            1.784015      -1.024040       2.385587                    0.997403       3.601863      10.113628       0.480967       1.246665      -0.717281       0.001100      -0.001742      -0.050615       0.050657       0.010519      -0.007865      -0.002216       0.011199       0.056306      -0.021424      -0.000634       0.022058              1.999680       1.551617       0.141968       0.158881       1.608651       0.241760       2.838773           0.000002
          133              H       9.448934       2.582681      24.647150       0.135082       1.150223 0.87324541E+01  0.86468656E+02                                 1.738231                            1.674913      -0.910543       2.458834                    0.998867       3.244681       8.734744       0.513457       1.204702      -0.729357       0.019715      -0.029333      -0.015594       0.038630      -0.012752       0.004429       0.011196       0.006854      -0.016444      -0.019938       0.003357       0.016581              1.737541       1.608493      -0.259708      -0.127483       1.827249       0.335685       1.776879           0.000002
          134              H      10.306321       3.605552      26.559803       0.101496       1.253519 0.89015306E+01  0.88979770E+02                                 1.866622                            1.702739      -0.942439       2.427069                    0.998400       3.461071       9.504864       0.501669       1.221413      -0.723473       0.043352      -0.016433       0.016205       0.049112      -0.012567      -0.000372       0.008064       0.008857      -0.016293      -0.015149      -0.002054       0.017203              1.957093       2.518318      -0.130257       0.556231       1.519624      -0.048829       1.833336           0.000002
          135              H       7.139419       5.879493      26.917590       0.099110       1.252718 0.89957229E+01  0.91491594E+02                                 1.962062                            1.782391      -1.203224       2.306162                    0.994164       3.779902      10.985029       0.454736       1.324346      -0.698653      -0.027232       0.035784       0.022249       0.050171      -0.011023       0.005443       0.007770       0.006769      -0.007861      -0.016638       0.003792       0.012846              2.068811       1.832191      -0.383345      -0.327628       2.305025       0.635284       2.069218           0.000002
          136              H       6.186065       4.931794      24.998249       0.133029       1.130508 0.87165550E+01  0.86685890E+02                                 1.744279                            1.693661      -1.010227       2.409205                    0.998047       3.337582       9.146221       0.499072       1.234069      -0.721516      -0.034386       0.012928      -0.011203       0.038406      -0.014093       0.006861       0.005892       0.010967      -0.005647      -0.018749       0.002340       0.016409              1.737553       2.036935      -0.188859       0.239444       1.542471       0.025968       1.633252           0.000002
          137              H       8.889549      25.724795      28.646335       0.096319       1.396731 0.10568697E+02  0.11091995E+03                                 2.040142                            1.884487      -1.192661       2.298878                    0.996030       3.785912      10.857408       0.463150       1.260074      -0.713701       0.033290      -0.035077      -0.002368       0.048417      -0.008576      -0.009777      -0.004840       0.013122      -0.054226      -0.022697       0.001637       0.021059              2.106885       1.943236      -0.558996      -0.058554       2.791737       0.055913       1.585682           0.000002
          138              H       9.640867       1.138313      27.890636       0.130600       1.202568 0.85124048E+01  0.83682504E+02                                 1.782929                            1.646764      -0.841137       2.484542                    0.999359       3.242414       8.673040       0.521533       1.194653      -0.731507       0.036855       0.010876      -0.010894       0.039940      -0.001626      -0.011875      -0.005595       0.006650      -0.058316      -0.024417       0.007491       0.016926              1.838933       2.366470       0.319795      -0.362215       1.584815      -0.132492       1.565513           0.000002
          139              H       7.683651       2.682015      28.128046       0.113152       1.052810 0.76966515E+01  0.76485208E+02                                 1.832468                            1.714812      -1.535481       2.142668                    0.991047       4.120612      12.464329       0.430198       1.432724      -0.674307       0.003632       0.034995      -0.011481       0.037009      -0.001139      -0.002765      -0.007456      -0.005364      -0.033928      -0.014333       0.003482       0.010851              1.896400       1.512954       0.057238      -0.071632       2.517186      -0.340157       1.659059           0.000002
          140              H       2.709797       1.989363      30.154388       0.136274       1.162882 0.82580531E+01  0.82744847E+02                                 1.902576                            1.736121      -1.413096       2.217497                    0.993005       3.805596      11.211762       0.446611       1.368717      -0.688456      -0.022020       0.035233       0.000901       0.041558      -0.003138      -0.005102      -0.002181      -0.005030      -0.030521      -0.012450       0.003338       0.009112              2.004569       1.886257      -0.596420       0.041841       2.641032      -0.189421       1.486419           0.000002
          141              H       1.521578      -0.010739      31.047183       0.136894       1.166648 0.79988687E+01  0.76960651E+02                                 1.710000                            1.567248      -0.818952       2.500845                    0.999568       3.102117       8.050852       0.552825       1.151537      -0.742670      -0.037868       0.004365       0.012582       0.040142      -0.002721      -0.012678      -0.006357       0.002469      -0.056678      -0.025019       0.009627       0.015392              1.778810       2.488888      -0.014684      -0.351869       1.388903      -0.029501       1.458639           0.000002
          142              H       3.115130      24.903277      30.913431       0.096843       1.364349 0.10181552E+02  0.10606697E+03                                 2.023442                            1.861067      -1.106574       2.338445                    0.996970       3.769566      10.837935       0.460891       1.275679      -0.710150      -0.018236      -0.041956       0.013934       0.047823       0.008257      -0.012649      -0.005186       0.001168      -0.041739      -0.019837      -0.000352       0.020189              2.098740       1.662921       0.134414      -0.075842       2.924143      -0.424204       1.709155           0.000002
          143              H       3.781846       2.577312      27.429191       0.134197       1.002737 0.74213652E+01  0.71847735E+02                                 1.692388                            1.624430      -0.866763       2.483683                    0.998461       3.404552       9.614988       0.474491       1.333366      -0.698317      -0.020339      -0.026772      -0.022319       0.040356      -0.000028       0.012345       0.008655      -0.010197      -0.000594      -0.016685       0.001670       0.015015              1.717913       1.491042       0.106919       0.119822       1.842841       0.340676       1.819855           0.000002
          144              H       3.243928       4.805613      27.118218       0.092334       1.469201 0.11227557E+02  0.11908508E+03                                 2.100059                            1.935201      -1.004920       2.396549                    0.996839       3.641940      10.344414       0.461674       1.250830      -0.718287      -0.035307       0.007639      -0.034661       0.050063      -0.001288       0.018542      -0.000933      -0.008165       0.017172      -0.020216       0.001106       0.019111              2.187177       2.311568      -0.390151       0.565112       1.929789      -0.302040       2.320175           0.000002
          145              H       5.643096       5.890232      30.010605       0.089176       1.278976 0.94624004E+01  0.97843578E+02                                 2.006555                            1.840283      -1.410692       2.196771                    0.992427       4.018772      11.927302       0.441342       1.342145      -0.693614       0.018592       0.034422       0.023893       0.045842       0.002621       0.007310       0.006599      -0.008681       0.004727      -0.009993      -0.002051       0.012043              2.095096       1.859938       0.355813       0.353127       2.552007       0.453703       1.873343           0.000002
          146              H       6.264354       3.704886      30.408517       0.117746       1.034015 0.76151070E+01  0.75370192E+02                                 1.806229                            1.700504      -1.529944       2.151469                    0.990853       4.022302      12.088167       0.434582       1.424001      -0.676264       0.021442      -0.007754       0.022650       0.032138      -0.001021       0.009391      -0.001665      -0.006634      -0.003197      -0.011364       0.003036       0.008328              1.869250       1.905137      -0.125032       0.573228       1.617997      -0.164788       2.084616           0.000002
          147              H      10.907375      13.230202       2.073156       0.093576       1.220783 0.91128161E+01  0.92524398E+02                                 1.890530                            1.769898      -0.990579       2.394035                    0.997650       3.708358      10.595539       0.467980       1.289065      -0.706869      -0.026248       0.033166       0.023536       0.048403      -0.017610       0.000502       0.006875       0.001481      -0.008457      -0.018123      -0.001792       0.019915              1.942947       1.669743      -0.368198      -0.316796       2.022565       0.455149       2.136533           0.000003
          148              H      10.562653      12.999317      33.036744       0.126127       1.171105 0.84658503E+01  0.84835847E+02                                 1.871645                            1.729975      -1.230022       2.297028                    0.994801       3.700810      10.688230       0.461059       1.325685      -0.698228      -0.020648       0.017558      -0.023837       0.036095      -0.015280      -0.001541       0.001924       0.005138       0.027668      -0.020113       0.007501       0.012612              1.938812       1.908203      -0.376451       0.533048       1.787201      -0.389153       2.121033           0.000003
          149              H      12.210502      11.299902      32.234232       0.116712       1.086848 0.78499904E+01  0.78022132E+02                                 1.846478                            1.713163      -1.354702       2.231579                    0.992504       3.945632      11.751755       0.439540       1.402037      -0.681204      -0.000702      -0.005974      -0.037389       0.037870      -0.006890       0.001821       0.004802      -0.002592       0.034045      -0.013503       0.000803       0.012699              1.936489       1.443267      -0.090993      -0.025219       1.620235       0.356866       2.745966           0.000002
          150              H       2.842383       7.906442       1.471272       0.126199       1.205074 0.87673645E+01  0.87087898E+02                                 1.794150                            1.677140      -1.068918       2.373136                    0.997754       3.389545       9.203455       0.512527       1.203097      -0.728034       0.022148      -0.025247      -0.024904       0.041811      -0.018205      -0.006144       0.004596      -0.007471       0.012273      -0.020778       0.000743       0.020035              1.835513       1.575694      -0.329786      -0.230854       1.828672       0.400466       2.102173           0.000002
          151              H       3.207309       7.517160       3.928965       0.127456       1.271529 0.85831898E+01  0.84809633E+02                                 1.862840                            1.656564      -0.991469       2.407516                    0.998329       3.385344       9.168705       0.517024       1.198944      -0.728642       0.021151      -0.028136       0.014623       0.038116      -0.016254      -0.000039      -0.000418      -0.008535       0.047718      -0.024760       0.008838       0.015921              2.003157       1.859324      -0.710258       0.320488       2.474763      -0.465944       1.675383           0.000002
          152              H       1.953428       9.345441       5.136077       0.096328       1.333570 0.99483989E+01  0.10283945E+03                                 1.979560                            1.830166      -1.030658       2.375267                    0.997452       3.702897      10.538015       0.469289       1.262581      -0.713371       0.001908      -0.000037       0.050508       0.050544      -0.012280       0.005921      -0.005972      -0.004609       0.055049      -0.021684      -0.000414       0.022099              2.044644       1.529930      -0.121440      -0.128939       1.683479       0.236834       2.920522           0.000003
          153              H       2.574686      11.149559      32.367984       0.135555       1.039419 0.76907193E+01  0.74536274E+02                                 1.685902                            1.618226      -0.827753       2.500715                    0.999308       3.282751       9.041876       0.494952       1.276858      -0.711465       0.010485       0.037301       0.006665       0.039316       0.010194      -0.007314       0.002742      -0.020378      -0.009116      -0.017198       0.001262       0.015936              1.704073       1.399855       0.063216      -0.032318       2.198019       0.243937       1.514344           0.000002
          154              H       3.396717      10.180382      30.431924       0.098656       1.220231 0.90254432E+01  0.92006218E+02                                 1.938788                            1.794673      -1.242140       2.290242                    0.993607       3.800481      11.111410       0.448977       1.338237      -0.695798       0.032909       0.025807      -0.025550       0.049008       0.010908      -0.010216       0.003127      -0.016777       0.007110      -0.019949       0.006936       0.013013              2.004787       2.118551       0.231581      -0.546118       1.800126      -0.313749       2.095684           0.000002
          155              H       1.597341       6.792291      31.254499       0.102091       1.269623 0.90321561E+01  0.91300264E+02                                 1.924352                            1.744232      -1.236791       2.289428                    0.994543       3.680268      10.416715       0.479708       1.263131      -0.712038      -0.010617      -0.047486      -0.007739       0.049270       0.006351      -0.008649      -0.002256      -0.013566       0.000084      -0.013527       0.001377       0.012150              2.035131       1.561371       0.170442       0.069803       2.818256       0.499473       1.725765           0.000002
          156              H       0.705860       7.664818      33.210622       0.137493       1.076153 0.80206501E+01  0.77560917E+02                                 1.646248                            1.591988      -0.867226       2.480354                    0.999325       3.136579       8.278203       0.534529       1.184953      -0.734162      -0.023911      -0.022992       0.020420       0.038953       0.009066      -0.011342       0.001819      -0.011165      -0.011191      -0.017539       0.003767       0.013772              1.642805       1.552440       0.251286      -0.234864       1.638056      -0.184598       1.737919           0.000002
          157              H       9.837852      12.494594      22.252989       0.098204       1.377451 0.10393106E+02  0.10878105E+03                                 2.030706                            1.875496      -1.230657       2.282066                    0.995826       3.798530      10.931186       0.461084       1.269165      -0.711373      -0.037840       0.024210      -0.021808       0.049936      -0.016777      -0.001694      -0.002020       0.024140       0.003954      -0.021615       0.001588       0.020027              2.104847       2.086119      -0.425083       0.514531       1.903592      -0.472225       2.324831           0.000002
          158              H       9.657283      12.161691      24.734089       0.128405       1.151856 0.80917464E+01  0.78191143E+02                                 1.698901                            1.579531      -0.801716       2.500455                    0.999616       3.169237       8.281457       0.548208       1.156233      -0.740853      -0.029320       0.010116       0.024676       0.039635      -0.014154      -0.005387      -0.004329       0.026246       0.031753      -0.025636       0.009438       0.016198              1.738583       1.889069      -0.195521      -0.469567       1.469177       0.175953       1.857501           0.000002
          159              H      11.767288      11.058279      25.476412       0.117493       1.099074 0.78335038E+01  0.77503155E+02                                 1.831383                            1.689229      -1.323398       2.245238                    0.994198       3.864712      11.333684       0.453201       1.366005      -0.688432       0.006936      -0.000681       0.037250       0.037896      -0.008716       0.001212       0.000994       0.014281       0.034215      -0.017041       0.005491       0.011550              1.928475       1.492178      -0.115871       0.173388       1.522276      -0.287653       2.770971           0.000002
          160              H       3.156800       8.682320      22.667620       0.123375       1.254063 0.91590271E+01  0.91805994E+02                                 1.831937                            1.706539      -1.031439       2.386195                    0.998069       3.398698       9.213736       0.512472       1.192379      -0.731030       0.024559      -0.024240       0.022569       0.041233      -0.018075       0.002126      -0.008894       0.008535       0.009894      -0.021580       0.001439       0.020141              1.877347       1.738607      -0.374577       0.354446       1.754805      -0.335886       2.138628           0.000002
          161              H       3.693456       8.644734      20.260084       0.129756       1.247699 0.84964954E+01  0.83246585E+02                                 1.810020                            1.629030      -0.821178       2.492551                    0.999556       3.217608       8.511699       0.533740       1.171251      -0.737257       0.030173      -0.018129      -0.014040       0.037897      -0.015718      -0.002325      -0.002649       0.014610       0.040617      -0.024422       0.010479       0.013943              1.916842       2.180302      -0.609946      -0.434368       1.916880       0.319236       1.653343           0.000002
          162              H       1.930699      10.005877      19.076379       0.102563       1.301442 0.95736784E+01  0.97795835E+02                                 1.932474                            1.784015      -1.024040       2.385587                    0.997403       3.601864      10.113631       0.480967       1.246664      -0.717281       0.001100       0.001742      -0.050615       0.050657      -0.010519      -0.007865       0.002216       0.011199       0.056306      -0.021424      -0.000634       0.022058              1.999680       1.551617      -0.141968       0.158881       1.608652      -0.241760       2.838773           0.000002
          163              H       3.135334      10.840819      24.647150       0.135082       1.150223 0.87324570E+01  0.86468687E+02                                 1.738230                            1.674913      -0.910542       2.458834                    0.998867       3.244682       8.734745       0.513457       1.204701      -0.729357       0.019715       0.029333      -0.015594       0.038630       0.012752       0.004429      -0.011196       0.006854      -0.016444      -0.019938       0.003357       0.016581              1.737540       1.608493       0.259708      -0.127483       1.827249      -0.335685       1.776879           0.000002
          164              H       3.992721       9.817948      26.559803       0.101496       1.253519 0.89015292E+01  0.88979756E+02                                 1.866622                            1.702739      -0.942439       2.427069                    0.998400       3.461071       9.504865       0.501669       1.221413      -0.723473       0.043352       0.016433       0.016205       0.049112       0.012567      -0.000372      -0.008064       0.008857      -0.016293      -0.015149      -0.002054       0.017204              1.957093       2.518318       0.130257       0.556231       1.519624       0.048829       1.833336           0.000002
          165              H       0.825819       7.544007      26.917590       0.099110       1.252719 0.89957280E+01  0.91491656E+02                                 1.962062                            1.782392      -1.203224       2.306162                    0.994164       3.779903      10.985031       0.454736       1.324345      -0.698654      -0.027232      -0.035784       0.022249       0.050171       0.011023       0.005443      -0.007770       0.006769      -0.007861      -0.016638       0.003792       0.012846              2.068812       1.832191       0.383345      -0.327628       2.305026      -0.635284       2.069218           0.000002
          166              H      12.499665       8.491706      24.998249       0.133029       1.130508 0.87165570E+01  0.86685908E+02                                 1.744279                            1.693660      -1.010227       2.409205                    0.998047       3.337583       9.146221       0.499072       1.234068      -0.721516      -0.034386      -0.012928      -0.011203       0.038406       0.014093       0.006861      -0.005892       0.010967      -0.005647      -0.018749       0.002340       0.016409              1.737552       2.036934       0.188859       0.239444       1.542470      -0.025968       1.633252           0.000002
          167              H      10.051251      12.301295       4.791665       0.096319       1.396730 0.10568692E+02  0.11091989E+03                                 2.040141                            1.884487      -1.192660       2.298878                    0.996030       3.785912      10.857407       0.463150       1.260074      -0.713701      -0.033290      -0.035077       0.002368       0.048417       0.008576      -0.009777       0.004840       0.013121      -0.054227      -0.022697       0.001637       0.021059              2.106884       1.943235       0.558996      -0.058554       2.791736      -0.055913       1.585682           0.000002
          168              H       9.299933      14.561813       5.547364       0.130600       1.202567 0.85124000E+01  0.83682448E+02                                 1.782928                            1.646764      -0.841136       2.484542                    0.999359       3.242413       8.673038       0.521533       1.194653      -0.731507      -0.036855       0.010876       0.010893       0.039940       0.001626      -0.011875       0.005595       0.006650      -0.058316      -0.024417       0.007491       0.016926              1.838932       2.366469      -0.319795      -0.362214       1.584815       0.132492       1.565513           0.000002
          169              H      11.257149      16.105515       5.309954       0.113152       1.052809 0.76966485E+01  0.76485177E+02                                 1.832468                            1.714812      -1.535482       2.142667                    0.991047       4.120612      12.464332       0.430197       1.432724      -0.674307      -0.003632       0.034995       0.011480       0.037009       0.001139      -0.002765       0.007456      -0.005364      -0.033928      -0.014333       0.003482       0.010851              1.896400       1.512954      -0.057238      -0.071632       2.517186       0.340157       1.659059           0.000002
          170              H       3.603803      15.412863       3.283612       0.136274       1.162882 0.82580571E+01  0.82744893E+02                                 1.902576                            1.736121      -1.413095       2.217497                    0.993005       3.805597      11.211764       0.446611       1.368717      -0.688456       0.022020       0.035233      -0.000902       0.041558       0.003138      -0.005102       0.002181      -0.005030      -0.030521      -0.012450       0.003338       0.009112              2.004569       1.886257       0.596420       0.041841       2.641032       0.189421       1.486419           0.000002
          171              H       4.792022      13.412761       2.390817       0.136894       1.166646 0.79988541E+01  0.76960468E+02                                 1.709998                            1.567246      -0.818951       2.500846                    0.999568       3.102115       8.050842       0.552826       1.151537      -0.742670       0.037868       0.004365      -0.012582       0.040142       0.002721      -0.012678       0.006357       0.002469      -0.056678      -0.025019       0.009627       0.015392              1.778807       2.488884       0.014684      -0.351868       1.388901       0.029501       1.458637           0.000002
          172              H       3.198470      11.479777       2.524569       0.096842       1.364348 0.10181543E+02  0.10606685E+03                                 2.023441                            1.861066      -1.106572       2.338445                    0.996970       3.769565      10.837928       0.460892       1.275679      -0.710150       0.018236      -0.041956      -0.013934       0.047823      -0.008257      -0.012649       0.005186       0.001168      -0.041739      -0.019837      -0.000352       0.020189              2.098738       1.662920      -0.134414      -0.075842       2.924141       0.424203       1.709154           0.000002
          173              H       2.531754      16.000812       6.008809       0.134197       1.002736 0.74213647E+01  0.71847738E+02                                 1.692389                            1.624430      -0.866763       2.483683                    0.998461       3.404552       9.614992       0.474490       1.333367      -0.698317       0.020339      -0.026772       0.022319       0.040356       0.000028       0.012345      -0.008655      -0.010197      -0.000594      -0.016685       0.001670       0.015015              1.717914       1.491043      -0.106919       0.119822       1.842842      -0.340676       1.819856           0.000002
          174              H       3.069672      18.229113       6.319782       0.092334       1.469202 0.11227568E+02  0.11908522E+03                                 2.100060                            1.935202      -1.004921       2.396548                    0.996839       3.641942      10.344422       0.461674       1.250830      -0.718287       0.035307       0.007639       0.034661       0.050063       0.001288       0.018542       0.000933      -0.008165       0.017172      -0.020216       0.001106       0.019111              2.187178       2.311569       0.390152       0.565112       1.929790       0.302040       2.320176           0.000002
          175              H       0.670504      19.313732       3.427395       0.089176       1.278976 0.94623997E+01  0.97843566E+02                                 2.006555                            1.840283      -1.410692       2.196772                    0.992427       4.018772      11.927301       0.441343       1.342145      -0.693614      -0.018592       0.034422      -0.023893       0.045842      -0.002621       0.007310      -0.006599      -0.008681       0.004727      -0.009993      -0.002051       0.012043              2.095096       1.859938      -0.355813       0.353127       2.552007      -0.453703       1.873343           0.000002
          176              H       0.049246      17.128386       3.029483       0.117747       1.034015 0.76151066E+01  0.75370182E+02                                 1.806228                            1.700503      -1.529943       2.151469                    0.990853       4.022301      12.088161       0.434583       1.424000      -0.676264      -0.021442      -0.007754      -0.022650       0.032139       0.001021       0.009391       0.001665      -0.006634      -0.003197      -0.011364       0.003036       0.008328              1.869249       1.905136       0.125032       0.573228       1.617997       0.164788       2.084615           0.000002
          177              H       8.033425      26.653702      31.364844       0.093576       1.220778 0.91127752E+01  0.92523885E+02                                 1.890526                            1.769894      -0.990577       2.394036                    0.997650       3.708351      10.595516       0.467980       1.289067      -0.706869       0.026248       0.033166      -0.023536       0.048403       0.017610       0.000502      -0.006875       0.001482      -0.008457      -0.018123      -0.001792       0.019915              1.942943       1.669739       0.368197      -0.316795       2.022561      -0.455147       2.136528           0.000003
          178              H       8.378147      26.422817       0.401256       0.126127       1.171101 0.84658137E+01  0.84835393E+02                                 1.871641                            1.729972      -1.230019       2.297030                    0.994801       3.700803      10.688206       0.461060       1.325686      -0.698227       0.020648       0.017558       0.023837       0.036095       0.015280      -0.001541      -0.001924       0.005138       0.027668      -0.020113       0.007501       0.012612              1.938808       1.908199       0.376450       0.533046       1.787197       0.389152       2.121029           0.000002
          179              H       6.730298      24.723402       1.203768       0.116713       1.086847 0.78499812E+01  0.78022014E+02                                 1.846476                            1.713161      -1.354702       2.231580                    0.992504       3.945629      11.751742       0.439540       1.402036      -0.681204       0.000702      -0.005974       0.037389       0.037870       0.006890       0.001821      -0.004802      -0.002592       0.034045      -0.013503       0.000803       0.012699              1.936487       1.443266       0.090993      -0.025219       1.620233      -0.356865       2.745963           0.000002
          180              H       3.471217      21.329942      31.966728       0.126199       1.205076 0.87673826E+01  0.87088107E+02                                 1.794150                            1.677140      -1.068919       2.373135                    0.997754       3.389549       9.203462       0.512528       1.203095      -0.728034      -0.022148      -0.025247       0.024904       0.041811       0.018206      -0.006144      -0.004596      -0.007471       0.012273      -0.020778       0.000743       0.020035              1.835513       1.575695       0.329786      -0.230854       1.828672      -0.400466       2.102173           0.000002
          181              H       3.106291      20.940660      29.509035       0.127456       1.271533 0.85832238E+01  0.84810049E+02                                 1.862843                            1.656566      -0.991472       2.407515                    0.998329       3.385350       9.168724       0.517024       1.198943      -0.728642      -0.021151      -0.028136      -0.014623       0.038116       0.016254      -0.000039       0.000418      -0.008535       0.047718      -0.024760       0.008838       0.015921              2.003161       1.859327       0.710260       0.320489       2.474769       0.465946       1.675386           0.000002
          182              H       4.360172      22.768941      28.301923       0.096327       1.333576 0.99484468E+01  0.10284006E+03                                 1.979564                            1.830170      -1.030660       2.375266                    0.997452       3.702904      10.538037       0.469289       1.262580      -0.713371      -0.001908      -0.000037      -0.050508       0.050544       0.012280       0.005921       0.005972      -0.004609       0.055049      -0.021684      -0.000414       0.022099              2.044649       1.529933       0.121440      -0.128939       1.683483      -0.236835       2.920530           0.000003
          183              H       3.738914      24.573059       1.070016       0.135555       1.039419 0.76907168E+01  0.74536237E+02                                 1.685901                            1.618225      -0.827753       2.500715                    0.999308       3.282751       9.041873       0.494952       1.276857      -0.711465      -0.010485       0.037301      -0.006665       0.039316      -0.010194      -0.007314      -0.002742      -0.020378      -0.009116      -0.017198       0.001262       0.015936              1.704071       1.399854      -0.063216      -0.032318       2.198017      -0.243937       1.514343           0.000002
          184              H       2.916883      23.603882       3.006076       0.098656       1.220231 0.90254434E+01  0.92006219E+02                                 1.938788                            1.794672      -1.242140       2.290242                    0.993607       3.800482      11.111412       0.448977       1.338237      -0.695799      -0.032909       0.025807       0.025550       0.049008      -0.010908      -0.010216      -0.003127      -0.016777       0.007110      -0.019949       0.006936       0.013013              2.004787       2.118551      -0.231581      -0.546118       1.800126       0.313748       2.095683           0.000002
          185              H       4.716259      20.215791       2.183501       0.102091       1.269624 0.90321586E+01  0.91300288E+02                                 1.924352                            1.744232      -1.236791       2.289428                    0.994543       3.680268      10.416712       0.479709       1.263130      -0.712039       0.010617      -0.047486       0.007739       0.049270      -0.006351      -0.008649       0.002256      -0.013565       0.000084      -0.013527       0.001377       0.012150              2.035130       1.561371      -0.170442       0.069803       2.818256      -0.499473       1.725764           0.000002
          186              H       5.607740      21.088319       0.227378       0.137493       1.076151 0.80206354E+01  0.77560743E+02                                 1.646247                            1.591987      -0.867226       2.480355                    0.999325       3.136576       8.278195       0.534529       1.184954      -0.734162       0.023911      -0.022992      -0.020421       0.038953      -0.009066      -0.011342      -0.001819      -0.011165      -0.011191      -0.017539       0.003767       0.013772              1.642804       1.552439      -0.251286      -0.234864       1.638054       0.184598       1.737918           0.000002
          187              H       9.102948      25.918094      11.185011       0.098205       1.377448 0.10393085E+02  0.10878078E+03                                 2.030704                            1.875494      -1.230657       2.282066                    0.995826       3.798527      10.931177       0.461084       1.269166      -0.711373       0.037841       0.024210       0.021808       0.049936       0.016777      -0.001694       0.002020       0.024140       0.003954      -0.021615       0.001588       0.020027              2.104845       2.086117       0.425083       0.514530       1.903591       0.472224       2.324828           0.000002
          188              H       9.283517      25.585191       8.703911       0.128405       1.151855 0.80917362E+01  0.78191021E+02                                 1.698900                            1.579530      -0.801714       2.500456                    0.999616       3.169235       8.281451       0.548208       1.156233      -0.740853       0.029320       0.010116      -0.024676       0.039635       0.014154      -0.005387       0.004329       0.026246       0.031753      -0.025636       0.009438       0.016198              1.738582       1.889068       0.195521      -0.469567       1.469177      -0.175953       1.857501           0.000002
          189              H       7.173512      24.481779       7.961588       0.117493       1.099074 0.78335004E+01  0.77503109E+02                                 1.831382                            1.689228      -1.323399       2.245238                    0.994198       3.864711      11.333678       0.453201       1.366004      -0.688432      -0.006936      -0.000681      -0.037250       0.037896       0.008716       0.001212      -0.000994       0.014281       0.034215      -0.017041       0.005491       0.011550              1.928474       1.492177       0.115871       0.173388       1.522275       0.287653       2.770969           0.000002
          190              H       3.156800      22.105820      10.770380       0.123375       1.254062 0.91590239E+01  0.91805953E+02                                 1.831936                            1.706539      -1.031438       2.386195                    0.998069       3.398698       9.213735       0.512472       1.192379      -0.731030      -0.024559      -0.024241      -0.022569       0.041233       0.018075       0.002126       0.008894       0.008535       0.009894      -0.021580       0.001439       0.020141              1.877346       1.738606       0.374577       0.354446       1.754805       0.335886       2.138627           0.000002
          191              H       2.620144      22.068234      13.177916       0.129756       1.247700 0.84965045E+01  0.83246699E+02                                 1.810021                            1.629032      -0.821178       2.492551                    0.999556       3.217609       8.511704       0.533740       1.171251      -0.737257      -0.030173      -0.018129       0.014041       0.037897       0.015718      -0.002325       0.002649       0.014610       0.040618      -0.024422       0.010479       0.013943              1.916843       2.180304       0.609947      -0.434368       1.916881      -0.319236       1.653345           0.000002
          192              H       4.382901      23.429377      14.361621       0.102562       1.301445 0.95736990E+01  0.97796097E+02                                 1.932477                            1.784017      -1.024042       2.385586                    0.997403       3.601867      10.113642       0.480966       1.246665      -0.717281      -0.001100       0.001742       0.050615       0.050657       0.010519      -0.007865      -0.002216       0.011199       0.056306      -0.021424      -0.000634       0.022058              1.999683       1.551619       0.141968       0.158881       1.608653       0.241761       2.838777           0.000002
          193              H       3.178266      24.264319       8.790850       0.135082       1.150222 0.87324503E+01  0.86468605E+02                                 1.738230                            1.674912      -0.910541       2.458834                    0.998867       3.244681       8.734742       0.513457       1.204701      -0.729357      -0.019715       0.029333       0.015594       0.038630      -0.012752       0.004429       0.011196       0.006854      -0.016444      -0.019938       0.003357       0.016581              1.737540       1.608493      -0.259708      -0.127483       1.827249       0.335685       1.776878           0.000002
          194              H       2.320879      23.241448       6.878197       0.101496       1.253519 0.89015293E+01  0.88979757E+02                                 1.866622                            1.702739      -0.942439       2.427069                    0.998400       3.461071       9.504865       0.501669       1.221413      -0.723473      -0.043352       0.016433      -0.016205       0.049112      -0.012567      -0.000372       0.008064       0.008857      -0.016293      -0.015149      -0.002054       0.017203              1.957093       2.518318      -0.130257       0.556231       1.519624      -0.048829       1.833336           0.000002
          195              H       5.487781      20.967507       6.520410       0.099110       1.252719 0.89957270E+01  0.91491647E+02                                 1.962062                            1.782392      -1.203224       2.306162                    0.994164       3.779903      10.985033       0.454736       1.324346      -0.698653       0.027232      -0.035784      -0.022249       0.050171      -0.011023       0.005443       0.007770       0.006769      -0.007861      -0.016638       0.003792       0.012846              2.068812       1.832191      -0.383345      -0.327628       2.305026       0.635284       2.069219           0.000002
          196              H       6.441135      21.915206       8.439751       0.133029       1.130507 0.87165479E+01  0.86685802E+02                                 1.744278                            1.693660      -1.010226       2.409205                    0.998047       3.337581       9.146217       0.499072       1.234069      -0.721516       0.034386      -0.012928       0.011203       0.038406      -0.014093       0.006861       0.005892       0.010967      -0.005647      -0.018749       0.002340       0.016409              1.737552       2.036934      -0.188859       0.239444       1.542470       0.025968       1.633252           0.000002
          197              H       2.575949      12.301295      21.510665       0.096319       1.396731 0.10568697E+02  0.11091995E+03                                 2.040141                            1.884487      -1.192660       2.298878                    0.996030       3.785912      10.857408       0.463150       1.260074      -0.713701       0.033290      -0.035077       0.002368       0.048417      -0.008576       0.009777       0.004840       0.013121      -0.054226      -0.022697       0.001637       0.021059              2.106885       1.943236      -0.558996       0.058554       2.791737      -0.055913       1.585682           0.000002
          198              H       3.327267      14.561813      22.266364       0.130599       1.202569 0.85124122E+01  0.83682595E+02                                 1.782930                            1.646765      -0.841138       2.484541                    0.999359       3.242415       8.673044       0.521533       1.194653      -0.731507       0.036855       0.010876       0.010894       0.039940      -0.001626       0.011875       0.005595       0.006650      -0.058316      -0.024417       0.007491       0.016926              1.838934       2.366472       0.319795       0.362215       1.584816       0.132492       1.565514           0.000002
          199              H       1.370051      16.105515      22.028954       0.113152       1.052810 0.76966533E+01  0.76485235E+02                                 1.832469                            1.714812      -1.535482       2.142667                    0.991047       4.120613      12.464335       0.430197       1.432724      -0.674307       0.003632       0.034995       0.011481       0.037009      -0.001139       0.002765       0.007456      -0.005364      -0.033928      -0.014333       0.003482       0.010851              1.896400       1.512954       0.057238       0.071632       2.517187       0.340158       1.659059           0.000002
          200              H       9.023397      15.412863      20.002612       0.136274       1.162883 0.82580623E+01  0.82744959E+02                                 1.902577                            1.736122      -1.413096       2.217496                    0.993005       3.805598      11.211768       0.446611       1.368717      -0.688456      -0.022020       0.035233      -0.000901       0.041558      -0.003138       0.005102       0.002181      -0.005030      -0.030521      -0.012450       0.003338       0.009112              2.004570       1.886258      -0.596420      -0.041841       2.641033       0.189421       1.486419           0.000002
          201              H       7.835178      13.412761      19.109817       0.136894       1.166648 0.79988713E+01  0.76960675E+02                                 1.710000                            1.567247      -0.818953       2.500844                    0.999568       3.102118       8.050852       0.552826       1.151536      -0.742670      -0.037868       0.004365      -0.012582       0.040142      -0.002721       0.012678       0.006357       0.002469      -0.056678      -0.025019       0.009627       0.015392              1.778809       2.488887      -0.014684       0.351869       1.388902       0.029501       1.458639           0.000002
          202              H       9.428730      11.479777      19.243569       0.096842       1.364350 0.10181558E+02  0.10606704E+03                                 2.023443                            1.861068      -1.106574       2.338444                    0.996970       3.769567      10.837937       0.460891       1.275679      -0.710150      -0.018236      -0.041956      -0.013934       0.047823       0.008257       0.012649       0.005186       0.001168      -0.041739      -0.019837      -0.000352       0.020189              2.098740       1.662922       0.134414       0.075842       2.924144       0.424204       1.709155           0.000002
          203              H      10.095446      16.000812      22.727809       0.134197       1.002736 0.74213643E+01  0.71847729E+02                                 1.692388                            1.624430      -0.866763       2.483683                    0.998461       3.404552       9.614990       0.474490       1.333366      -0.698317      -0.020339      -0.026772       0.022319       0.040356      -0.000028      -0.012345      -0.008655      -0.010197      -0.000594      -0.016685       0.001670       0.015015              1.717913       1.491042       0.106919      -0.119822       1.842841      -0.340676       1.819856           0.000002
          204              H       9.557528      18.229113      23.038782       0.092333       1.469202 0.11227569E+02  0.11908523E+03                                 2.100060                            1.935202      -1.004921       2.396548                    0.996839       3.641942      10.344420       0.461674       1.250830      -0.718287      -0.035307       0.007639       0.034661       0.050063      -0.001288      -0.018542       0.000933      -0.008165       0.017172      -0.020216       0.001106       0.019111              2.187178       2.311569      -0.390152      -0.565112       1.929790       0.302040       2.320176           0.000002
          205              H      11.956696      19.313732      20.146395       0.089176       1.278976 0.94623996E+01  0.97843570E+02                                 2.006556                            1.840284      -1.410693       2.196771                    0.992427       4.018772      11.927303       0.441342       1.342145      -0.693614       0.018592       0.034422      -0.023893       0.045842       0.002621      -0.007310      -0.006599      -0.008681       0.004727      -0.009993      -0.002051       0.012043              2.095096       1.859938       0.355813      -0.353127       2.552008      -0.453703       1.873344           0.000002
          206              H      12.577954      17.128386      19.748483       0.117747       1.034015 0.76151047E+01  0.75370163E+02                                 1.806229                            1.700503      -1.529943       2.151469                    0.990853       4.022301      12.088163       0.434582       1.424001      -0.676264       0.021442      -0.007754      -0.022650       0.032139      -0.001021      -0.009391       0.001665      -0.006634      -0.003197      -0.011364       0.003036       0.008328              1.869249       1.905137      -0.125032      -0.573228       1.617997       0.164788       2.084615           0.000002
          207              H       4.593775      26.653702      14.645844       0.093576       1.220781 0.91128045E+01  0.92524251E+02                                 1.890529                            1.769897      -0.990578       2.394036                    0.997650       3.708356      10.595532       0.467980       1.289066      -0.706869      -0.026248       0.033166      -0.023536       0.048403      -0.017610      -0.000502      -0.006875       0.001482      -0.008457      -0.018123      -0.001792       0.019915              1.942946       1.669742      -0.368198       0.316795       2.022564      -0.455148       2.136531           0.000003
          208              H       4.249053      26.422817      17.120256       0.126127       1.171104 0.84658358E+01  0.84835663E+02                                 1.871643                            1.729974      -1.230020       2.297029                    0.994801       3.700807      10.688218       0.461060       1.325685      -0.698228      -0.020648       0.017558       0.023837       0.036095      -0.015280       0.001541      -0.001924       0.005138       0.027668      -0.020113       0.007501       0.012612              1.938810       1.908201      -0.376450      -0.533047       1.787199       0.389152       2.121031           0.000002
          209              H       5.896902      24.723402      17.922768       0.116713       1.086847 0.78499841E+01  0.78022053E+02                                 1.846477                            1.713162      -1.354701       2.231580                    0.992504       3.945630      11.751747       0.439540       1.402036      -0.681204      -0.000702      -0.005974       0.037389       0.037870      -0.006890      -0.001821      -0.004802      -0.002592       0.034045      -0.013503       0.000803       0.012699              1.936488       1.443266      -0.090993       0.025219       1.620234      -0.356865       2.745964           0.000002
          210              H       9.155983      21.329942      15.247728       0.126199       1.205075 0.87673698E+01  0.87087960E+02                                 1.794150                            1.677140      -1.068918       2.373135                    0.997754       3.389546       9.203457       0.512527       1.203097      -0.728034       0.022148      -0.025247       0.024904       0.041811      -0.018206       0.006144      -0.004596      -0.007471       0.012273      -0.020778       0.000743       0.020035              1.835513       1.575695      -0.329786       0.230854       1.828672      -0.400466       2.102173           0.000002
          211              H       9.520909      20.940660      12.790035       0.127456       1.271530 0.85831992E+01  0.84809745E+02                                 1.862841                            1.656564      -0.991470       2.407516                    0.998329       3.385346       9.168710       0.517024       1.198943      -0.728642       0.021151      -0.028136      -0.014623       0.038116      -0.016254       0.000039       0.000418      -0.008535       0.047718      -0.024760       0.008838       0.015921              2.003157       1.859324      -0.710258      -0.320488       2.474764       0.465945       1.675384           0.000002
          212              H       8.267028      22.768941      11.582923       0.096328       1.333572 0.99484081E+01  0.10283956E+03                                 1.979560                            1.830166      -1.030658       2.375267                    0.997452       3.702899      10.538019       0.469289       1.262580      -0.713371       0.001908      -0.000037      -0.050508       0.050544      -0.012280      -0.005921       0.005972      -0.004609       0.055049      -0.021684      -0.000414       0.022099              2.044644       1.529930      -0.121440       0.128939       1.683479      -0.236834       2.920522           0.000003
          213              H       8.888286      24.573059      17.789016       0.135555       1.039419 0.76907181E+01  0.74536253E+02                                 1.685901                            1.618225      -0.827753       2.500715                    0.999308       3.282751       9.041873       0.494952       1.276857      -0.711465       0.010485       0.037301      -0.006665       0.039316       0.010194       0.007314      -0.002742      -0.020378      -0.009116      -0.017198       0.001262       0.015936              1.704072       1.399854       0.063216       0.032318       2.198018      -0.243937       1.514343           0.000002
          214              H       9.710317      23.603882      19.725076       0.098656       1.220231 0.90254382E+01  0.92006157E+02                                 1.938788                            1.794672      -1.242140       2.290242                    0.993607       3.800481      11.111410       0.448977       1.338238      -0.695798       0.032909       0.025807       0.025550       0.049008       0.010908       0.010216      -0.003127      -0.016777       0.007110      -0.019949       0.006936       0.013013              2.004787       2.118551       0.231581       0.546118       1.800126       0.313748       2.095683           0.000002
          215              H       7.910941      20.215791      18.902501       0.102091       1.269624 0.90321579E+01  0.91300283E+02                                 1.924352                            1.744232      -1.236791       2.289428                    0.994543       3.680268      10.416714       0.479708       1.263130      -0.712039      -0.010617      -0.047486       0.007739       0.049270       0.006351       0.008649       0.002256      -0.013566       0.000084      -0.013527       0.001377       0.012150              2.035131       1.561371       0.170442      -0.069803       2.818256      -0.499473       1.725765           0.000002
          216              H       7.019460      21.088319      16.946378       0.137493       1.076152 0.80206450E+01  0.77560860E+02                                 1.646248                            1.591988      -0.867226       2.480354                    0.999325       3.136578       8.278202       0.534529       1.184954      -0.734162      -0.023911      -0.022992      -0.020420       0.038953       0.009066       0.011342      -0.001819      -0.011165      -0.011191      -0.017539       0.003767       0.013772              1.642805       1.552440       0.251286       0.234865       1.638055       0.184598       1.737919           0.000002
          217              H       3.524252      25.918094      27.904011       0.098204       1.377449 0.10393094E+02  0.10878089E+03                                 2.030705                            1.875495      -1.230655       2.282067                    0.995826       3.798528      10.931180       0.461084       1.269166      -0.711373      -0.037840       0.024210       0.021808       0.049936      -0.016777       0.001694       0.002020       0.024140       0.003954      -0.021615       0.001588       0.020027              2.104846       2.086118      -0.425083      -0.514531       1.903592       0.472224       2.324830           0.000002
          218              H       3.343683      25.585191      25.422911       0.128405       1.151855 0.80917370E+01  0.78191024E+02                                 1.698899                            1.579529      -0.801714       2.500456                    0.999616       3.169236       8.281451       0.548209       1.156232      -0.740854      -0.029320       0.010116      -0.024676       0.039635      -0.014154       0.005387       0.004329       0.026246       0.031753      -0.025636       0.009438       0.016198              1.738581       1.889067      -0.195521       0.469567       1.469176      -0.175953       1.857500           0.000002
          219              H       5.453688      24.481779      24.680588       0.117493       1.099074 0.78334987E+01  0.77503092E+02                                 1.831382                            1.689228      -1.323398       2.245239                    0.994198       3.864711      11.333680       0.453201       1.366005      -0.688432       0.006936      -0.000681      -0.037250       0.037896      -0.008716      -0.001212      -0.000994       0.014281       0.034215      -0.017041       0.005491       0.011550              1.928474       1.492177      -0.115871      -0.173388       1.522275       0.287653       2.770970           0.000002
          220              H       9.470400      22.105820      27.489380       0.123375       1.254062 0.91590198E+01  0.91805902E+02                                 1.831936                            1.706539      -1.031438       2.386195                    0.998069       3.398697       9.213732       0.512472       1.192379      -0.731030       0.024559      -0.024240      -0.022569       0.041233      -0.018075      -0.002126       0.008894       0.008535       0.009894      -0.021580       0.001439       0.020141              1.877346       1.738606      -0.374577      -0.354446       1.754805       0.335886       2.138627           0.000002
          221              H      10.007056      22.068234      29.896916       0.129756       1.247699 0.84964947E+01  0.83246580E+02                                 1.810020                            1.629031      -0.821178       2.492551                    0.999556       3.217608       8.511700       0.533740       1.171251      -0.737257       0.030173      -0.018129       0.014040       0.037897      -0.015718       0.002325       0.002649       0.014610       0.040618      -0.024422       0.010479       0.013943              1.916842       2.180302      -0.609947       0.434368       1.916880      -0.319236       1.653344           0.000002
          222              H       8.244299      23.429377      31.080621       0.102563       1.301442 0.95736755E+01  0.97795803E+02                                 1.932474                            1.784015      -1.024040       2.385586                    0.997403       3.601864      10.113633       0.480966       1.246665      -0.717280       0.001100       0.001742       0.050615       0.050657      -0.010519       0.007865      -0.002216       0.011199       0.056306      -0.021424      -0.000634       0.022058              1.999680       1.551617      -0.141968      -0.158881       1.608652       0.241760       2.838772           0.000002
          223              H       9.448934      24.264319      25.509850       0.135082       1.150223 0.87324551E+01  0.86468661E+02                                 1.738230                            1.674912      -0.910542       2.458834                    0.998867       3.244682       8.734744       0.513458       1.204701      -0.729357       0.019715       0.029333       0.015594       0.038630       0.012752      -0.004429       0.011196       0.006854      -0.016444      -0.019938       0.003357       0.016581              1.737540       1.608493       0.259708       0.127483       1.827249       0.335685       1.776879           0.000002
          224              H      10.306321      23.241448      23.597197       0.101496       1.253518 0.89015250E+01  0.88979707E+02                                 1.866622                            1.702739      -0.942439       2.427069                    0.998400       3.461070       9.504863       0.501668       1.221414      -0.723473       0.043352       0.016433      -0.016205       0.049112       0.012567       0.000372       0.008064       0.008857      -0.016293      -0.015149      -0.002054       0.017204              1.957093       2.518318       0.130257      -0.556231       1.519624      -0.048829       1.833336           0.000002
          225              H       7.139419      20.967507      23.239410       0.099110       1.252718 0.89957223E+01  0.91491589E+02                                 1.962062                            1.782392      -1.203224       2.306162                    0.994164       3.779902      10.985030       0.454736       1.324346      -0.698653      -0.027232      -0.035784      -0.022249       0.050171       0.011023      -0.005443       0.007770       0.006769      -0.007861      -0.016638       0.003792       0.012846              2.068812       1.832191       0.383345       0.327628       2.305026       0.635284       2.069218           0.000002
          226              H       6.186065      21.915206      25.158751       0.133029       1.130508 0.87165532E+01  0.86685863E+02                                 1.744279                            1.693660      -1.010227       2.409205                    0.998047       3.337582       9.146219       0.499072       1.234068      -0.721516      -0.034386      -0.012928       0.011203       0.038406       0.014093      -0.006861       0.005892       0.010967      -0.005647      -0.018749       0.002340       0.016409              1.737552       2.036934       0.188859      -0.239444       1.542470       0.025968       1.633252           0.000002
          227              H       3.737651      25.724795      11.927335       0.096319       1.396730 0.10568689E+02  0.11091985E+03                                 2.040141                            1.884487      -1.192661       2.298878                    0.996030       3.785911      10.857406       0.463150       1.260075      -0.713701      -0.033290      -0.035077      -0.002368       0.048417       0.008576       0.009777      -0.004840       0.013122      -0.054227      -0.022697       0.001637       0.021059              2.106884       1.943235       0.558996       0.058554       2.791736       0.055913       1.585682           0.000002
          228              H       2.986333       1.138313      11.171636       0.130600       1.202568 0.85124035E+01  0.83682488E+02                                 1.782928                            1.646764      -0.841137       2.484542                    0.999359       3.242414       8.673040       0.521533       1.194653      -0.731507      -0.036855       0.010876      -0.010893       0.039940       0.001626       0.011875      -0.005595       0.006650      -0.058316      -0.024417       0.007491       0.016926              1.838932       2.366470      -0.319795       0.362214       1.584815      -0.132492       1.565513           0.000002
          229              H       4.943549       2.682015      11.409046       0.113152       1.052809 0.76966506E+01  0.76485198E+02                                 1.832468                            1.714812      -1.535482       2.142667                    0.991047       4.120612      12.464330       0.430198       1.432724      -0.674307      -0.003632       0.034995      -0.011480       0.037009       0.001139       0.002765      -0.007456      -0.005364      -0.033928      -0.014333       0.003482       0.010851              1.896400       1.512954      -0.057238       0.071632       2.517186      -0.340157       1.659059           0.000002
          230              H       9.917403       1.989363      13.435388       0.136274       1.162883 0.82580623E+01  0.82744959E+02                                 1.902577                            1.736122      -1.413096       2.217497                    0.993005       3.805598      11.211768       0.446611       1.368717      -0.688456       0.022020       0.035233       0.000902       0.041558       0.003138       0.005102      -0.002181      -0.005030      -0.030521      -0.012450       0.003338       0.009112              2.004570       1.886258       0.596420      -0.041841       2.641033      -0.189421       1.486419           0.000002
          231              H      11.105622      -0.010739      14.328183       0.136894       1.166648 0.79988714E+01  0.76960676E+02                                 1.710000                            1.567247      -0.818952       2.500845                    0.999568       3.102118       8.050852       0.552826       1.151536      -0.742670       0.037868       0.004365       0.012582       0.040142       0.002721       0.012678      -0.006357       0.002469      -0.056678      -0.025019       0.009627       0.015392              1.778809       2.488887       0.014684       0.351869       1.388902      -0.029501       1.458639           0.000002
          232              H       9.512070      24.903277      14.194431       0.096842       1.364350 0.10181559E+02  0.10606704E+03                                 2.023443                            1.861068      -1.106574       2.338445                    0.996970       3.769567      10.837936       0.460891       1.275679      -0.710150       0.018236      -0.041956       0.013934       0.047823      -0.008257       0.012649      -0.005186       0.001168      -0.041739      -0.019837      -0.000352       0.020189              2.098740       1.662922      -0.134414       0.075842       2.924144      -0.424204       1.709155           0.000002
          233              H       8.845354       2.577312      10.710191       0.134197       1.002737 0.74213734E+01  0.71847839E+02                                 1.692389                            1.624431      -0.866763       2.483683                    0.998461       3.404554       9.614997       0.474490       1.333366      -0.698317       0.020339      -0.026772      -0.022319       0.040356       0.000028      -0.012345       0.008655      -0.010197      -0.000594      -0.016685       0.001670       0.015015              1.717914       1.491043      -0.106919      -0.119822       1.842843       0.340676       1.819857           0.000002
          234              H       9.383272       4.805613      10.399218       0.092333       1.469202 0.11227570E+02  0.11908524E+03                                 2.100061                            1.935202      -1.004921       2.396548                    0.996839       3.641942      10.344421       0.461674       1.250830      -0.718287       0.035307       0.007639      -0.034661       0.050063       0.001288      -0.018542      -0.000933      -0.008165       0.017172      -0.020216       0.001106       0.019111              2.187179       2.311569       0.390152      -0.565113       1.929790      -0.302040       2.320177           0.000002
          235              H       6.984104       5.890232      13.291605       0.089176       1.278975 0.94623907E+01  0.97843456E+02                                 2.006555                            1.840283      -1.410692       2.196772                    0.992427       4.018770      11.927296       0.441342       1.342145      -0.693614      -0.018592       0.034422       0.023893       0.045842      -0.002621      -0.007310       0.006599      -0.008681       0.004727      -0.009993      -0.002051       0.012043              2.095095       1.859937      -0.355813      -0.353127       2.552006       0.453703       1.873343           0.000002
          236              H       6.362846       3.704886      13.689517       0.117747       1.034015 0.76151056E+01  0.75370172E+02                                 1.806229                            1.700503      -1.529943       2.151469                    0.990853       4.022301      12.088162       0.434583       1.424001      -0.676264      -0.021442      -0.007754       0.022650       0.032138       0.001021      -0.009391      -0.001665      -0.006634      -0.003197      -0.011364       0.003036       0.008328              1.869249       1.905137       0.125032      -0.573228       1.617997      -0.164788       2.084615           0.000002
          237              H       1.719825      13.230202      18.792156       0.093576       1.220780 0.91127943E+01  0.92524116E+02                                 1.890527                            1.769895      -0.990578       2.394036                    0.997650       3.708354      10.595522       0.467981       1.289065      -0.706869       0.026248       0.033166       0.023536       0.048403       0.017610      -0.000502       0.006875       0.001482      -0.008457      -0.018123      -0.001792       0.019915              1.942944       1.669740       0.368197       0.316795       2.022562       0.455147       2.136529           0.000003
          238              H       2.064547      12.999317      16.317744       0.126127       1.171103 0.84658313E+01  0.84835607E+02                                 1.871643                            1.729973      -1.230020       2.297029                    0.994801       3.700806      10.688215       0.461060       1.325685      -0.698228       0.020648       0.017558      -0.023837       0.036095       0.015280       0.001541       0.001924       0.005138       0.027668      -0.020113       0.007501       0.012612              1.938810       1.908200       0.376450      -0.533047       1.787199      -0.389152       2.121031           0.000002
          239              H       0.416698      11.299902      15.515232       0.116713       1.086848 0.78499935E+01  0.78022166E+02                                 1.846477                            1.713162      -1.354702       2.231579                    0.992504       3.945632      11.751753       0.439540       1.402036      -0.681204       0.000702      -0.005974      -0.037389       0.037870       0.006890      -0.001821       0.004802      -0.002592       0.034045      -0.013503       0.000803       0.012699              1.936489       1.443267       0.090993       0.025219       1.620235       0.356865       2.745965           0.000002
          240              H       9.784817       7.906442      18.190272       0.126199       1.205076 0.87673805E+01  0.87088088E+02                                 1.794151                            1.677141      -1.068919       2.373134                    0.997754       3.389548       9.203462       0.512527       1.203096      -0.728034      -0.022148      -0.025247      -0.024904       0.041811       0.018206       0.006144       0.004596      -0.007471       0.012273      -0.020778       0.000743       0.020035              1.835514       1.575695       0.329786       0.230854       1.828673       0.400467       2.102174           0.000002
          241              H       9.419891       7.517160      20.647965       0.127456       1.271531 0.85832076E+01  0.84809855E+02                                 1.862842                            1.656566      -0.991471       2.407515                    0.998329       3.385347       9.168716       0.517024       1.198944      -0.728642      -0.021151      -0.028136       0.014623       0.038116       0.016254       0.000039      -0.000418      -0.008535       0.047718      -0.024760       0.008838       0.015921              2.003159       1.859326       0.710259      -0.320489       2.474767      -0.465945       1.675385           0.000002
          242              H      10.673772       9.345441      21.855077       0.096327       1.333573 0.99484245E+01  0.10283977E+03                                 1.979562                            1.830168      -1.030659       2.375267                    0.997452       3.702901      10.538026       0.469289       1.262580      -0.713371      -0.001908      -0.000037       0.050508       0.050544       0.012280      -0.005921      -0.005972      -0.004609       0.055049      -0.021684      -0.000414       0.022099              2.044646       1.529932       0.121440       0.128939       1.683481       0.236835       2.920526           0.000003
          243              H      10.052514      11.149559      15.648984       0.135555       1.039419 0.76907196E+01  0.74536272E+02                                 1.685901                            1.618225      -0.827753       2.500715                    0.999308       3.282751       9.041874       0.494952       1.276857      -0.711465      -0.010485       0.037301       0.006665       0.039316      -0.010194       0.007314       0.002742      -0.020378      -0.009116      -0.017198       0.001262       0.015936              1.704072       1.399854      -0.063216       0.032318       2.198019       0.243937       1.514343           0.000002
          244              H       9.230483      10.180382      13.712924       0.098656       1.220231 0.90254446E+01  0.92006236E+02                                 1.938788                            1.794673      -1.242139       2.290242                    0.993607       3.800481      11.111410       0.448977       1.338237      -0.695798      -0.032909       0.025807      -0.025550       0.049008      -0.010908       0.010216       0.003127      -0.016777       0.007109      -0.019949       0.006936       0.013013              2.004788       2.118552      -0.231581       0.546118       1.800126      -0.313749       2.095685           0.000002
          245              H      11.029859       6.792291      14.535499       0.102091       1.269623 0.90321541E+01  0.91300232E+02                                 1.924352                            1.744231      -1.236790       2.289428                    0.994543       3.680267      10.416709       0.479709       1.263130      -0.712039       0.010617      -0.047486      -0.007739       0.049270      -0.006351       0.008649      -0.002256      -0.013566       0.000084      -0.013527       0.001377       0.012150              2.035130       1.561371      -0.170442      -0.069803       2.818255       0.499473       1.725764           0.000002
          246              H      11.921340       7.664818      16.491622       0.137493       1.076152 0.80206469E+01  0.77560875E+02                                 1.646247                            1.591987      -0.867227       2.480354                    0.999325       3.136578       8.278199       0.534530       1.184953      -0.734162       0.023911      -0.022992       0.020421       0.038953      -0.009066       0.011342       0.001819      -0.011165      -0.011191      -0.017539       0.003767       0.013772              1.642804       1.552439      -0.251286       0.234864       1.638055      -0.184598       1.737918           0.000002
          247              H       2.789348      12.494594       5.533989       0.098204       1.377451 0.10393108E+02  0.10878107E+03                                 2.030706                            1.875496      -1.230657       2.282066                    0.995826       3.798530      10.931187       0.461084       1.269166      -0.711373       0.037840       0.024210      -0.021808       0.049936       0.016777       0.001694      -0.002020       0.024140       0.003954      -0.021615       0.001588       0.020027              2.104848       2.086119       0.425084      -0.514531       1.903593      -0.472225       2.324831           0.000002
          248              H       2.969917      12.161691       8.015089       0.128405       1.151856 0.80917483E+01  0.78191168E+02                                 1.698901                            1.579531      -0.801716       2.500455                    0.999616       3.169237       8.281458       0.548208       1.156233      -0.740853       0.029320       0.010116       0.024676       0.039635       0.014154       0.005387      -0.004329       0.026246       0.031753      -0.025636       0.009438       0.016198              1.738583       1.889069       0.195522       0.469568       1.469178       0.175953       1.857502           0.000002
          249              H       0.859912      11.058279       8.757412       0.117493       1.099074 0.78335033E+01  0.77503148E+02                                 1.831382                            1.689229      -1.323398       2.245238                    0.994198       3.864712      11.333683       0.453201       1.366005      -0.688432      -0.006936      -0.000681       0.037250       0.037896       0.008716      -0.001212       0.000994       0.014281       0.034215      -0.017041       0.005491       0.011550              1.928475       1.492178       0.115871      -0.173388       1.522276      -0.287653       2.770971           0.000002
          250              H       9.470400       8.682320       5.948620       0.123375       1.254062 0.91590206E+01  0.91805916E+02                                 1.831936                            1.706539      -1.031438       2.386195                    0.998069       3.398697       9.213734       0.512472       1.192380      -0.731030      -0.024559      -0.024240       0.022569       0.041233       0.018075      -0.002126      -0.008894       0.008535       0.009894      -0.021580       0.001439       0.020141              1.877346       1.738606       0.374577      -0.354446       1.754805      -0.335886       2.138627           0.000002
          251              H       8.933744       8.644734       3.541084       0.129756       1.247699 0.84964940E+01  0.83246578E+02                                 1.810021                            1.629031      -0.821177       2.492552                    0.999556       3.217607       8.511700       0.533739       1.171252      -0.737257      -0.030173      -0.018129      -0.014040       0.037897       0.015718       0.002325      -0.002649       0.014610       0.040618      -0.024422       0.010479       0.013943              1.916843       2.180303       0.609947       0.434368       1.916881       0.319236       1.653344           0.000002
          252              H      10.696501      10.005877       2.357379       0.102563       1.301442 0.95736784E+01  0.97795840E+02                                 1.932475                            1.784016      -1.024041       2.385586                    0.997403       3.601864      10.113633       0.480966       1.246665      -0.717280      -0.001100       0.001742      -0.050615       0.050657       0.010519       0.007865       0.002216       0.011199       0.056306      -0.021424      -0.000634       0.022058              1.999681       1.551617       0.141968      -0.158881       1.608652      -0.241760       2.838773           0.000002
          253              H       9.491866      10.840819       7.928150       0.135082       1.150222 0.87324528E+01  0.86468640E+02                                 1.738231                            1.674913      -0.910541       2.458834                    0.998867       3.244681       8.734744       0.513457       1.204702      -0.729357      -0.019715       0.029333      -0.015594       0.038630      -0.012752      -0.004429      -0.011196       0.006854      -0.016444      -0.019938       0.003357       0.016581              1.737541       1.608493      -0.259708       0.127483       1.827249      -0.335685       1.776879           0.000002
          254              H       8.634479       9.817948       9.840803       0.101496       1.253518 0.89015251E+01  0.88979710E+02                                 1.866622                            1.702739      -0.942438       2.427069                    0.998400       3.461070       9.504864       0.501668       1.221414      -0.723473      -0.043352       0.016433       0.016205       0.049112      -0.012567       0.000372      -0.008064       0.008857      -0.016293      -0.015149      -0.002054       0.017204              1.957093       2.518319      -0.130257      -0.556231       1.519624       0.048829       1.833336           0.000002
          255              H      11.801381       7.544007      10.198590       0.099110       1.252718 0.89957261E+01  0.91491634E+02                                 1.962062                            1.782392      -1.203224       2.306162                    0.994164       3.779903      10.985032       0.454736       1.324346      -0.698654       0.027232      -0.035784       0.022249       0.050171      -0.011023      -0.005443      -0.007770       0.006769      -0.007861      -0.016638       0.003792       0.012846              2.068812       1.832191      -0.383345       0.327628       2.305026      -0.635284       2.069218           0.000002
          256              H       0.127535       8.491706       8.279249       0.133029       1.130508 0.87165590E+01  0.86685940E+02                                 1.744280                            1.693661      -1.010227       2.409205                    0.998047       3.337583       9.146224       0.499072       1.234069      -0.721516       0.034386      -0.012928      -0.011203       0.038406      -0.014093      -0.006861      -0.005892       0.010967      -0.005647      -0.018749       0.002340       0.016409              1.737553       2.036935      -0.188859      -0.239444       1.542471      -0.025968       1.633253           0.000002
          257              C      10.592958      13.766068      11.934357       0.032457      28.152138 0.37206457E+03  0.84693455E+04                                 8.149738                            6.493827       0.114250       2.026041                    0.999722      27.950926      80.802379       0.633082       0.425025      -1.051763       0.043592      -0.020170       0.005051       0.048297      -0.020431      -0.006950      -0.009613       0.044242      -0.001276      -0.033860       0.003230       0.030631              8.946577       8.649092      -0.974290       1.651158      12.846665       0.971039       5.343974          -0.000005
          258              C      10.162371      12.508823      11.498994      -0.181055      31.877118 0.43986368E+03  0.10359090E+05                                 8.572099                            6.878355       0.288116       2.045548                    0.999798      30.142514      86.392836       0.644793       0.403350      -1.073999       0.014447      -0.003386       0.009447       0.017591       0.000619       0.014785       0.007915       0.014597      -0.145195      -0.051905       0.017520       0.034385              9.307504      11.265349       1.423228       2.577401      10.707178       1.704661       5.949985          -0.000001
          259              C      11.231894      11.663679      11.638765      -0.203347      35.809873 0.52922686E+03  0.13138314E+05                                 9.538966                            7.740415      -0.106860       1.913180                    0.999537      32.256077      96.949699       0.581153       0.424539      -1.053493      -0.017092       0.019019      -0.006412       0.026362       0.014116      -0.008657       0.009199      -0.037091      -0.039974      -0.026522      -0.004300       0.030821             10.452798      10.225778       0.437032       2.188169      14.170926       2.583214       6.961689          -0.000008
          260              C      12.296367      12.425329      12.192498       0.120188      34.047233 0.40577190E+03  0.94161337E+04                                 9.299214                            6.853944       0.027896       2.011715                    0.999751      27.196661      78.753728       0.607974       0.434141      -1.048747      -0.027678       0.060448      -0.002638       0.066536      -0.014663       0.014636       0.004153       0.005148      -0.071921      -0.030899       0.002485       0.028414             10.866962      13.915782      -2.556443       3.167874      12.289383       0.730320       6.395721           0.000003
          261              C       0.939464      11.972688      12.549616      -0.016321      42.371720 0.46952041E+03  0.11225003E+05                                10.543296                            7.289176      -0.010638       1.995665                    0.999373      28.000453      80.521642       0.603727       0.424359      -1.061809       0.004781      -0.029114      -0.003660       0.029730      -0.010025      -0.048200      -0.017574      -0.074116       0.114080      -0.079066       0.017130       0.061935             12.905038      13.451780      -1.365074       3.030481      17.572379       2.692911       7.690955          -0.000001
          262              C       1.934487      12.745882      13.125084       0.114992      35.355557 0.41459996E+03  0.96779665E+04                                 9.563832                            6.956139      -0.054073       1.987364                    0.999647      27.346824      79.558632       0.599532       0.437662      -1.046083      -0.000037       0.061733       0.025135       0.066654      -0.000886       0.015109       0.013972      -0.009387      -0.070190      -0.033202       0.011117       0.022085             11.281004      12.323387       1.972627       3.580859      14.039659       2.770569       7.479967           0.000003
          263              C       3.254029      12.313913      13.508283      -0.166375      35.174129 0.48576631E+03  0.11798027E+05                                 9.439086                            7.430096      -0.021440       1.956061                    0.998889      30.945276      91.849866       0.591741       0.426180      -1.052992       0.012721       0.014867       0.016351       0.025499      -0.024023      -0.009420      -0.012053       0.009764      -0.003249      -0.031630       0.006570       0.025060             10.537249      11.703175      -2.652909       1.628187      13.780010       1.592575       6.128564          -0.000008
          264              C       3.901805      13.405513      13.996812      -0.175132      32.257369 0.43151912E+03  0.10108698E+05                                 8.659155                            6.834562       0.310696       2.059073                    0.999808      29.770917      84.955001       0.644107       0.405931      -1.072852      -0.008589      -0.012693      -0.001742       0.015425      -0.015680       0.021339       0.011183      -0.012316      -0.131868      -0.053763       0.014822       0.038941              9.526588      13.152764      -1.091722       2.530458       9.591389       0.942103       5.835611          -0.000001
          265              C       2.998960      14.481003      13.916227       0.038666      28.423900 0.37332154E+03  0.85129791E+04                                 8.246768                            6.540540       0.112596       2.028664                    0.999622      27.916463      81.017915       0.625075       0.429710      -1.047916      -0.027707      -0.027620      -0.015769       0.042180       0.028431       0.002155       0.002325      -0.003197       0.031608      -0.033744       0.009787       0.023957              9.125379       8.825589      -0.760090       1.624431      12.627483       1.872100       5.923064          -0.000005
          266              C       1.253881      10.542280      12.272415       0.142828      34.399392 0.41237443E+03  0.95976092E+04                                 9.524514                            6.993147      -0.386046       1.898800                    0.998637      26.464571      76.475045       0.591766       0.444718      -1.043587       0.004476       0.018135       0.011598       0.021987      -0.012716       0.030260       0.001663       0.025144      -0.052890      -0.035976      -0.004386       0.040362             11.747567       7.995187      -2.436876      -2.832953      18.738135       1.606548       8.509377          -0.000000
          267              C       2.145361      10.182262      11.269944      -0.174449      33.559804 0.46855434E+03  0.11251644E+05                                 9.161291                            7.304514       0.047306       1.996935                    0.998182      29.825696      87.360563       0.597305       0.427026      -1.054918       0.030401      -0.004541       0.018175       0.035709       0.010435       0.008966      -0.022729       0.030915       0.013260      -0.035681       0.015693       0.019988             10.556714       8.212880      -3.270561      -2.717646      14.461898       1.189360       8.995364          -0.000003
          268              C       2.466092       8.849845      11.096735       0.091395      26.667599 0.34477946E+03  0.77036960E+04                                 7.931983                            6.298569      -0.000039       2.009817                    0.999584      26.728568      76.666422       0.635294       0.431493      -1.047327       0.000904      -0.006174       0.054270       0.054627       0.012477       0.007031       0.006070       0.072635       0.060973      -0.048904       0.015676       0.033228              9.013267       7.433940      -2.062358      -2.268666      12.272262      -0.017655       7.333598          -0.000002
          269              C       1.073312       8.219478      12.774988       0.089104      27.979800 0.34935694E+03  0.78478451E+04                                 8.274067                            6.397152      -0.069849       1.992418                    0.998631      26.853331      77.750058       0.620711       0.439274      -1.040521       0.040439       0.013047      -0.031669       0.052995       0.023208       0.035450      -0.009612       0.037263       0.029904      -0.047160      -0.001743       0.048903              9.629970       8.058871      -1.661443      -3.056666      13.566385       0.358980       7.264654          -0.000002
          270              C       0.690708       9.524242      13.018082      -0.190311      34.637645 0.47217914E+03  0.11380548E+05                                 9.353105                            7.317513      -0.005248       1.973847                    0.997831      30.362004      89.608665       0.597583       0.425257      -1.054158       0.015382      -0.004655       0.000806       0.016091      -0.004842       0.016638       0.010980       0.042386       0.018812      -0.030054       0.000127       0.029927             10.881592       7.962832      -1.296881      -3.199539      16.084380       0.024649       8.597564          -0.000003
          271              C       7.551066       0.789302      18.231735       0.057492      27.516843 0.36219982E+03  0.82033718E+04                                 8.095670                            6.457526       0.093294       2.028886                    0.999582      27.558609      79.905489       0.626392       0.431733      -1.045893      -0.037358       0.020850      -0.004927       0.043066       0.004336       0.015851      -0.005177       0.004310      -0.091777      -0.036134       0.013151       0.022983              9.080897       6.443741      -2.744075      -0.288604       8.209981      -1.010221      12.588968          -0.000007
          272              C       7.749313       0.901254      16.845730      -0.169132      33.256231 0.46949710E+03  0.11320648E+05                                 9.118391                            7.307593      -0.074857       1.939959                    0.998358      30.900938      91.769182       0.595553       0.426528      -1.051432      -0.024207      -0.002554      -0.005831       0.025029      -0.014425       0.005155       0.003089       0.000373       0.071110      -0.026947       0.002474       0.024473             10.203144       8.144728      -3.307429      -2.854526       8.600089       1.502070      13.864614          -0.000003
          273              C       6.851519       1.835529      16.413042      -0.189159      35.360780 0.50537876E+03  0.12411240E+05                                 9.473954                            7.559272      -0.073146       1.926570                    0.999238      31.843718      95.413663       0.588212       0.424008      -1.053079       0.011513      -0.023258       0.006390       0.026726       0.009840      -0.007421       0.002782      -0.030066       0.078979      -0.032198       0.004791       0.027407             10.738771       7.479700      -3.089330      -1.351152       8.885613      -0.549741      15.851000          -0.000008
          274              C       6.127980       2.299177      17.547928       0.115993      36.886419 0.40921255E+03  0.95283393E+04                                 9.840924                            6.904382      -0.134367       1.958031                    0.999688      27.470575      80.019195       0.602152       0.436850      -1.045765       0.027688      -0.037789       0.046197       0.065794      -0.029587       0.003397      -0.005094      -0.006921       0.039701      -0.036420       0.010376       0.026044             11.975960      10.443212      -6.656960      -0.825621      12.889966      -0.229478      12.594702           0.000003
          275              C       5.225135       3.326880      17.605776      -0.022584      46.971451 0.46354294E+03  0.11045576E+05                                11.277153                            7.233343      -0.056858       1.978744                    0.999319      28.108280      80.672664       0.607279       0.423272      -1.062594      -0.010173       0.013595      -0.024114       0.029493       0.056940       0.029078      -0.031213      -0.002726      -0.005633      -0.079437       0.021449       0.057988             14.603393      10.212261      -6.026619      -0.281592      13.141630      -1.169714      20.456289           0.000000
          276              C       4.697318       3.887177      18.762731       0.115193      39.019321 0.41082461E+03  0.95562058E+04                                10.179498                            6.887312      -0.094566       1.970551                    0.999656      27.365656      79.155951       0.608139       0.432986      -1.050182       0.012043      -0.012546       0.061417       0.063831      -0.021170      -0.000884       0.000479      -0.009660       0.095864      -0.037693       0.005704       0.031989             12.789561       8.243363      -4.367755      -3.154747      11.097141       2.405388      19.028178           0.000003
          277              C       3.837406       5.003744      18.899826      -0.204401      36.792691 0.49107117E+03  0.11922872E+05                                 9.555037                            7.365417       0.059501       1.961084                    0.999875      31.667664      93.046479       0.608959       0.414268      -1.063721      -0.005836       0.004980       0.026238       0.027337      -0.037179       0.022322      -0.025181      -0.009058      -0.014255      -0.035078      -0.022825       0.057902             10.746216       7.896725      -4.651405      -0.338520      11.330820      -0.238533      13.011103          -0.000009
          278              C       3.622744       5.215567      20.249384      -0.187573      37.041570 0.46303108E+03  0.11052415E+05                                 9.572978                            7.099697       0.175533       2.006251                    0.999822      30.714647      88.807414       0.628577       0.408226      -1.070110       0.008301      -0.006858      -0.013655       0.017389      -0.055062       0.001250      -0.003066      -0.028863       0.110048      -0.075271       0.034307       0.040964             11.234835       9.069880      -6.307084      -1.615804      13.957792       2.029364      10.676834          -0.000002
          279              C       4.334918       4.189474      20.910119       0.044923      29.322172 0.37145387E+03  0.84532977E+04                                 8.400114                            6.511359       0.151710       2.040508                    0.999737      27.817294      80.447061       0.628804       0.428026      -1.049750       0.017936      -0.013292      -0.040319       0.046087       0.016835      -0.009554       0.015841       0.018141       0.066182      -0.036043       0.008092       0.027951              9.478087       6.509384      -3.442988       0.398249       9.449015      -0.810005      12.475862          -0.000008
          280              C       4.741514       3.925837      16.313063       0.135798      36.108782 0.42192234E+03  0.98384153E+04                                 9.750632                            7.011203      -0.413263       1.884684                    0.998491      26.482354      75.646188       0.601215       0.436902      -1.052247       0.001409      -0.005586       0.020988       0.021764      -0.024423      -0.007466       0.002104       0.022309       0.012318      -0.029062       0.001872       0.027190             12.317467       6.874058      -0.668380       4.095955      11.630267      -5.195173      18.448076           0.000000
          281              C       3.949788       3.178416      15.444343      -0.186968      32.406305 0.44285418E+03  0.10454344E+05                                 8.815665                            7.007140       0.305620       2.075137                    0.999524      29.479380      84.781785       0.624048       0.415769      -1.065159      -0.011835       0.004618      -0.003355       0.013140       0.002873      -0.013016       0.000890      -0.014588      -0.079028      -0.031007       0.009930       0.021076             10.064405       7.110816      -0.350209       4.206382       9.497765      -2.606728      13.584634          -0.000003
          282              C       3.472480       3.759117      14.286386       0.099294      26.824566 0.34111692E+03  0.75940815E+04                                 7.964075                            6.277517       0.011246       2.022382                    0.999095      26.302998      75.067099       0.635083       0.433215      -1.047312      -0.001485       0.045920       0.017757       0.049256      -0.002858      -0.019389       0.019050       0.032607      -0.057995      -0.036463       0.001027       0.035435              9.069653       7.134002       0.060463       3.508456       9.220955      -2.245495      10.854002          -0.000003
          283              C       4.523063       5.729687      14.766890       0.087291      26.661356 0.33615387E+03  0.74346690E+04                                 7.865845                            6.189302       0.172205       2.075296                    0.999256      26.054445      73.416791       0.648046       0.427343      -1.053938      -0.023603      -0.035644      -0.005609       0.043117      -0.000314      -0.030602       0.013546       0.021989      -0.084237      -0.045153       0.005163       0.039989              8.939537       6.096818       0.461005       2.340072      10.141519      -2.796504      10.580274          -0.000003
          284              C       5.047092       5.222547      15.944242      -0.185390      32.612598 0.43621278E+03  0.10241710E+05                                 8.815780                            6.934971       0.332989       2.085621                    0.999605      29.203147      83.306074       0.630972       0.413449      -1.068423      -0.002354       0.007032      -0.006449       0.009828       0.009343      -0.005035       0.014152       0.024442      -0.040224      -0.026248       0.004159       0.022089             10.176487       6.033787       0.178960       2.310859      11.101616      -4.335800      13.394058          -0.000003
          285              C       8.450122       1.356847       6.074347       0.041922      28.659328 0.37431371E+03  0.85333084E+04                                 8.281105                            6.535877       0.147795       2.040522                    0.999686      27.818166      80.476276       0.627800       0.427960      -1.049965      -0.044301       0.012201       0.004850       0.046205      -0.008068      -0.009748      -0.009715       0.016779      -0.092687      -0.035443       0.007791       0.027653              9.284540       8.314435      -2.697558      -0.789519       6.548631       1.976474      12.990556          -0.000005
          286              C       8.556191       1.526252       7.463027      -0.174629      31.938801 0.43659898E+03  0.10256778E+05                                 8.593088                            6.865443       0.262908       2.039172                    0.999821      29.978614      85.644972       0.644009       0.404842      -1.073666      -0.016530      -0.007910      -0.000916       0.018348      -0.027281       0.008434       0.005880       0.052203       0.074126      -0.051119       0.020147       0.030972              9.429623       9.104224      -2.341132       1.994766       6.038887       0.120684      13.145760          -0.000002
          287              C       7.408378       2.144001       7.865286      -0.195325      36.417959 0.50751394E+03  0.12439650E+05                                 9.588100                            7.529058       0.018250       1.953812                    0.999849      31.665416      93.868632       0.596597       0.418856      -1.059458       0.007201      -0.030735      -0.009544       0.032978       0.000750       0.001319      -0.002584      -0.012406       0.098813      -0.022756      -0.010364       0.033121             10.875235       8.912058      -2.673405       0.166807       6.753327       1.411627      16.960320          -0.000008
          288              C       6.620441       2.401196       6.691947       0.122117      35.336018 0.40030606E+03  0.92624311E+04                                 9.544252                            6.820525      -0.056800       1.985003                    0.999669      27.184194      78.730706       0.607433       0.435787      -1.047237       0.032871      -0.035037      -0.041820       0.063694      -0.024440      -0.001380       0.004314       0.013578       0.018594      -0.028660       0.005573       0.023087             11.369510      12.775454      -5.530519      -0.061526       8.559678       1.219549      12.773397           0.000003
          289              C       5.460001       3.133313       6.607683      -0.022652      46.266863 0.46758869E+03  0.11167253E+05                                11.181183                            7.268594      -0.068159       1.973914                    0.999294      28.173841      80.977098       0.605279       0.423709      -1.062221      -0.011678       0.007554       0.026342       0.029788       0.049985      -0.040015       0.020028      -0.040370      -0.001631      -0.078857       0.023789       0.055068             14.473767      12.721131      -5.290091      -0.445518       9.563736       2.751821      21.136432          -0.000000
          290              C       4.778132       3.458162       5.432672       0.109305      38.762035 0.41882548E+03  0.97875070E+04                                10.131435                            6.956471      -0.107731       1.964105                    0.999663      27.537459      79.786877       0.604910       0.433287      -1.050204       0.014317      -0.006960      -0.064783       0.066710      -0.023940       0.004494       0.003028       0.017822       0.095618      -0.041827       0.009440       0.032387             12.616393      10.295990      -3.963235       3.461345       8.217265      -0.487299      19.335925           0.000003
          291              C       3.631583       4.291224       5.260132      -0.199912      35.319566 0.47150642E+03  0.11335453E+05                                 9.286565                            7.211700       0.085586       1.972076                    0.999797      31.325901      91.678241       0.615936       0.413637      -1.063810      -0.002255       0.009473      -0.022211       0.024252      -0.034535      -0.022951       0.020352       0.016431      -0.043268      -0.029637      -0.026392       0.056029             10.343381       9.820282      -4.526822       0.236281       8.555510       0.704787      12.654352          -0.000009
          292              C       3.344945       4.322904       3.950031      -0.177370      34.055915 0.42938397E+03  0.10046620E+05                                 8.995284                            6.801935       0.292003       2.049184                    0.999782      29.889363      85.253070       0.647861       0.404064      -1.074046       0.012944      -0.002845       0.007752       0.015354      -0.042560       0.001110       0.006553       0.024589       0.059444      -0.054676       0.019655       0.035022             10.332284      11.400236      -5.589308       1.991561       9.312409      -1.002296      10.284208          -0.000000
          293              C       4.331130       3.542999       3.296318       0.051841      28.401368 0.35854381E+03  0.80753996E+04                                 8.200214                            6.381747       0.215923       2.067820                    0.999735      27.273527      78.079112       0.638434       0.425959      -1.052616       0.020423       0.001984       0.040348       0.045265       0.020044       0.012704      -0.008532      -0.005156       0.045035      -0.032563       0.012242       0.020322              9.242406       8.092719      -3.458294      -0.464452       7.303899       1.014671      12.330600          -0.000007
          294              C       4.886726       3.702470       7.863280       0.140090      35.693931 0.41167357E+03  0.95605899E+04                                 9.734391                            6.954354      -0.441251       1.878433                    0.998553      26.458498      75.942390       0.598663       0.440547      -1.047869       0.004638      -0.008904      -0.015670       0.018610      -0.029529       0.007690      -0.013325      -0.007989       0.027362      -0.034581       0.000257       0.034324             12.522963       9.787675      -0.539193      -4.509721       8.699418       5.925222      19.081796          -0.000000
          295              C       3.664413       3.275871       8.361172      -0.181350      33.070480 0.44743180E+03  0.10586396E+05                                 8.935043                            7.047720       0.234678       2.051007                    0.999418      29.559484      85.024665       0.621846       0.416295      -1.065144       0.002287      -0.002695       0.009518       0.010153       0.009076       0.014393       0.000291      -0.010553      -0.023460      -0.020408       0.003065       0.017343             10.302299       9.495433      -0.009657      -4.252047       7.406159       3.422903      14.005305          -0.000002
          296              C       3.165639       3.886372       9.511105       0.082573      27.261669 0.33706493E+03  0.74557982E+04                                 7.977131                            6.193786       0.166431       2.070086                    0.999464      26.136722      73.522407       0.648777       0.426806      -1.054845       0.039083       0.023122       0.014516       0.047674       0.000147       0.010508      -0.035655       0.006339      -0.044141      -0.043475       0.010049       0.033426              9.230146       9.075396       0.152361      -3.157260       7.263908       3.210999      11.351134          -0.000002
          297              C       5.004159       5.212614       9.723770       0.079576      27.546649 0.34780280E+03  0.77697006E+04                                 8.083382                            6.311597       0.188346       2.075123                    0.999359      26.512077      75.448556       0.638349       0.429513      -1.051033      -0.034309      -0.023187      -0.005372       0.041756      -0.000408       0.026723      -0.016682      -0.030816      -0.051612      -0.041729       0.008782       0.032946              9.352840       8.542715       0.664038      -1.965559       8.137562       4.060809      11.378244          -0.000002
          298              C       5.581222       4.653391       8.567484      -0.188507      33.320384 0.45089465E+03  0.10711178E+05                                 9.046636                            7.107274       0.182463       2.031267                    0.999388      29.919131      86.819989       0.613736       0.420109      -1.060509      -0.002793       0.003231       0.010607       0.011434       0.007504      -0.004934      -0.015751       0.005892      -0.034362      -0.021621       0.001579       0.020042             10.623044       8.312380       0.232933      -2.132634       8.994791       5.559167      14.561961          -0.000003
          299              C       8.347842       0.342568      21.503643       0.032458      28.152113 0.37206413E+03  0.84693328E+04                                 8.149733                            6.493823       0.114250       2.026041                    0.999722      27.950909      80.802319       0.633082       0.425025      -1.051763      -0.043592      -0.020170      -0.005050       0.048297       0.020431      -0.006950       0.009612       0.044242      -0.001275      -0.033861       0.003230       0.030631              8.946572       8.649088       0.974290       1.651157      12.846658      -0.971038       5.343971          -0.000005
          300              C       8.778429      25.932323      21.939006      -0.181055      31.877119 0.43986367E+03  0.10359090E+05                                 8.572099                            6.878355       0.288116       2.045548                    0.999798      30.142514      86.392837       0.644793       0.403350      -1.073999      -0.014447      -0.003386      -0.009447       0.017590      -0.000619       0.014785      -0.007915       0.014597      -0.145195      -0.051905       0.017520       0.034385              9.307505      11.265351      -1.423230       2.577402      10.707179      -1.704661       5.949985          -0.000001
          301              C       7.708906      25.087179      21.799235      -0.203347      35.809857 0.52922652E+03  0.13138303E+05                                 9.538964                            7.740413      -0.106859       1.913180                    0.999537      32.256066      96.949658       0.581153       0.424539      -1.053493       0.017091       0.019019       0.006412       0.026362      -0.014116      -0.008657      -0.009199      -0.037091      -0.039974      -0.026522      -0.004300       0.030821             10.452796      10.225776      -0.437032       2.188169      14.170924      -2.583214       6.961687          -0.000008
          302              C       6.644433      25.848829      21.245502       0.120188      34.047229 0.40577183E+03  0.94161316E+04                                 9.299213                            6.853943       0.027897       2.011715                    0.999751      27.196659      78.753720       0.607974       0.434141      -1.048747       0.027678       0.060448       0.002639       0.066536       0.014663       0.014636      -0.004153       0.005148      -0.071920      -0.030898       0.002485       0.028414             10.866961      13.915781       2.556442       3.167874      12.289381      -0.730321       6.395721           0.000003
          303              C       5.374136      25.396188      20.888384      -0.016322      42.371718 0.46952038E+03  0.11225002E+05                                10.543295                            7.289176      -0.010638       1.995665                    0.999373      28.000452      80.521634       0.603727       0.424359      -1.061809      -0.004781      -0.029113       0.003660       0.029730       0.010025      -0.048200       0.017574      -0.074116       0.114080      -0.079066       0.017130       0.061935             12.905037      13.451778       1.365073       3.030481      17.572379      -2.692911       7.690955          -0.000000
          304              C       4.379113      26.169382      20.312916       0.114991      35.355555 0.41459993E+03  0.96779655E+04                                 9.563831                            6.956139      -0.054073       1.987364                    0.999647      27.346824      79.558627       0.599533       0.437662      -1.046083       0.000036       0.061733      -0.025135       0.066654       0.000886       0.015109      -0.013972      -0.009387      -0.070189      -0.033202       0.011117       0.022085             11.281003      12.323386      -1.972626       3.580859      14.039657      -2.770569       7.479966           0.000003
          305              C       3.059571      25.737413      19.929717      -0.166375      35.174117 0.48576608E+03  0.11798020E+05                                 9.439084                            7.430094      -0.021440       1.956061                    0.998889      30.945268      91.849835       0.591741       0.426180      -1.052992      -0.012721       0.014867      -0.016351       0.025499       0.024023      -0.009421       0.012054       0.009765      -0.003249      -0.031630       0.006570       0.025060             10.537247      11.703173       2.652909       1.628187      13.780008      -1.592574       6.128562          -0.000008
          306              C       2.411795      -0.017987      19.441188      -0.175131      32.257373 0.43151915E+03  0.10108699E+05                                 8.659155                            6.834562       0.310696       2.059073                    0.999808      29.770920      84.955008       0.644108       0.405931      -1.072852       0.008589      -0.012693       0.001743       0.015424       0.015680       0.021338      -0.011183      -0.012317      -0.131869      -0.053763       0.014822       0.038941              9.526588      13.152766       1.091723       2.530459       9.591388      -0.942103       5.835610          -0.000001
          307              C       3.314640       1.057503      19.521773       0.038667      28.423886 0.37332130E+03  0.85129723E+04                                 8.246765                            6.540537       0.112595       2.028665                    0.999622      27.916455      81.017885       0.625075       0.429710      -1.047917       0.027707      -0.027620       0.015770       0.042181      -0.028431       0.002155      -0.002325      -0.003197       0.031607      -0.033744       0.009787       0.023956              9.125375       8.825586       0.760089       1.624431      12.627478      -1.872100       5.923061          -0.000005
          308              C       5.059719      23.965780      21.165585       0.142828      34.399398 0.41237453E+03  0.95976118E+04                                 9.524514                            6.993148      -0.386046       1.898800                    0.998637      26.464574      76.475052       0.591766       0.444718      -1.043587      -0.004476       0.018135      -0.011598       0.021987       0.012716       0.030260      -0.001663       0.025144      -0.052890      -0.035976      -0.004386       0.040361             11.747567       7.995187       2.436876      -2.832953      18.738137      -1.606548       8.509377          -0.000000
          309              C       4.168239      23.605762      22.168056      -0.174449      33.559794 0.46855418E+03  0.11251639E+05                                 9.161289                            7.304512       0.047307       1.996936                    0.998182      29.825689      87.360533       0.597305       0.427026      -1.054918      -0.030401      -0.004541      -0.018175       0.035709      -0.010435       0.008966       0.022729       0.030915       0.013260      -0.035681       0.015693       0.019988             10.556711       8.212878       3.270560      -2.717646      14.461894      -1.189360       8.995362          -0.000003
          310              C       3.847508      22.273345      22.341265       0.091395      26.667585 0.34477925E+03  0.77036901E+04                                 7.931980                            6.298567      -0.000038       2.009818                    0.999584      26.728557      76.666380       0.635294       0.431493      -1.047327      -0.000904      -0.006174      -0.054269       0.054627      -0.012477       0.007031      -0.006070       0.072635       0.060973      -0.048904       0.015676       0.033228              9.013263       7.433938       2.062357      -2.268665      12.272256       0.017654       7.333595          -0.000002
          311              C       5.240288      21.642978      20.663012       0.089104      27.979802 0.34935696E+03  0.78478455E+04                                 8.274067                            6.397152      -0.069849       1.992418                    0.998631      26.853333      77.750064       0.620711       0.439274      -1.040521      -0.040439       0.013047       0.031669       0.052995      -0.023207       0.035450       0.009612       0.037263       0.029904      -0.047160      -0.001743       0.048903              9.629971       8.058872       1.661443      -3.056667      13.566386      -0.358980       7.264654          -0.000002
          312              C       5.622892      22.947742      20.419918      -0.190312      34.637658 0.47217934E+03  0.11380555E+05                                 9.353107                            7.317515      -0.005249       1.973847                    0.997831      30.362013      89.608699       0.597583       0.425257      -1.054158      -0.015382      -0.004656      -0.000806       0.016091       0.004842       0.016638      -0.010980       0.042386       0.018813      -0.030054       0.000127       0.029927             10.881595       7.962834       1.296881      -3.199539      16.084386      -0.024649       8.597566          -0.000003
          313              C      11.389734      14.212802      15.206265       0.057493      27.516830 0.36219956E+03  0.82033640E+04                                 8.095666                            6.457523       0.093297       2.028887                    0.999582      27.558599      79.905438       0.626393       0.431733      -1.045893       0.037358       0.020850       0.004927       0.043066      -0.004336       0.015851       0.005177       0.004310      -0.091777      -0.036134       0.013152       0.022983              9.080892       6.443738       2.744075      -0.288603       8.209978       1.010222      12.588961          -0.000007
          314              C      11.191487      14.324754      16.592270      -0.169132      33.256233 0.46949709E+03  0.11320648E+05                                 9.118391                            7.307593      -0.074857       1.939959                    0.998358      30.900940      91.769188       0.595553       0.426528      -1.051432       0.024207      -0.002554       0.005830       0.025030       0.014425       0.005155      -0.003089       0.000373       0.071110      -0.026947       0.002474       0.024473             10.203144       8.144728       3.307430      -2.854525       8.600090      -1.502070      13.864613          -0.000003
          315              C      12.089281      15.259029      17.024958      -0.189158      35.360779 0.50537875E+03  0.12411239E+05                                 9.473953                            7.559271      -0.073146       1.926570                    0.999238      31.843718      95.413663       0.588212       0.424008      -1.053079      -0.011513      -0.023258      -0.006390       0.026726      -0.009840      -0.007421      -0.002782      -0.030066       0.078979      -0.032198       0.004791       0.027407             10.738770       7.479700       3.089330      -1.351152       8.885613       0.549741      15.850997          -0.000008
          316              C       0.185620      15.722677      15.890072       0.115994      36.886423 0.40921260E+03  0.95283409E+04                                 9.840926                            6.904383      -0.134366       1.958031                    0.999688      27.470575      80.019199       0.602151       0.436850      -1.045765      -0.027688      -0.037790      -0.046197       0.065794       0.029587       0.003397       0.005093      -0.006921       0.039701      -0.036420       0.010376       0.026044             11.975961      10.443213       6.656961      -0.825622      12.889967       0.229477      12.594703           0.000003
          317              C       1.088465      16.750380      15.832224      -0.022584      46.971447 0.46354292E+03  0.11045576E+05                                11.277153                            7.233343      -0.056858       1.978744                    0.999319      28.108279      80.672662       0.607279       0.423272      -1.062594       0.010174       0.013595       0.024114       0.029493      -0.056940       0.029078       0.031213      -0.002726      -0.005633      -0.079437       0.021449       0.057988             14.603393      10.212261       6.026618      -0.281593      13.141629       1.169713      20.456289           0.000000
          318              C       1.616282      17.310677      14.675269       0.115193      39.019309 0.41082447E+03  0.95562017E+04                                10.179497                            6.887311      -0.094566       1.970551                    0.999656      27.365651      79.155936       0.608139       0.432986      -1.050182      -0.012043      -0.012546      -0.061417       0.063831       0.021170      -0.000884      -0.000479      -0.009660       0.095864      -0.037694       0.005704       0.031989             12.789559       8.243362       4.367754      -3.154747      11.097138      -2.405388      19.028177           0.000003
          319              C       2.476194      18.427244      14.538174      -0.204401      36.792673 0.49107089E+03  0.11922864E+05                                 9.555034                            7.365415       0.059501       1.961084                    0.999875      31.667652      93.046439       0.608959       0.414268      -1.063721       0.005837       0.004981      -0.026238       0.027337       0.037179       0.022322       0.025181      -0.009058      -0.014255      -0.035078      -0.022824       0.057902             10.746213       7.896723       4.651403      -0.338519      11.330817       0.238534      13.011100          -0.000008
          320              C       2.690856      18.639067      13.188616      -0.187574      37.041579 0.46303124E+03  0.11052420E+05                                 9.572980                            7.099699       0.175533       2.006251                    0.999822      30.714651      88.807435       0.628577       0.408226      -1.070110      -0.008301      -0.006858       0.013655       0.017389       0.055063       0.001251       0.003067      -0.028863       0.110048      -0.075271       0.034307       0.040964             11.234838       9.069882       6.307086      -1.615804      13.957796      -2.029364      10.676836          -0.000003
          321              C       1.978682      17.612974      12.527881       0.044921      29.322220 0.37145467E+03  0.84533208E+04                                 8.400123                            6.511366       0.151708       2.040507                    0.999737      27.817327      80.447189       0.628803       0.428026      -1.049750      -0.017936      -0.013292       0.040319       0.046087      -0.016835      -0.009555      -0.015841       0.018141       0.066183      -0.036043       0.008092       0.027951              9.478098       6.509393       3.442993       0.398250       9.449028       0.810006      12.475874          -0.000008
          322              C       1.572086      17.349337      17.124937       0.135798      36.108773 0.42192226E+03  0.98384131E+04                                 9.750631                            7.011203      -0.413264       1.884684                    0.998491      26.482352      75.646184       0.601215       0.436902      -1.052247      -0.001409      -0.005586      -0.020988       0.021764       0.024423      -0.007466      -0.002104       0.022309       0.012318      -0.029062       0.001872       0.027190             12.317465       6.874056       0.668379       4.095953      11.630267       5.195172      18.448071           0.000000
          323              C       2.363812      16.601916      17.993657      -0.186968      32.406302 0.44285438E+03  0.10454350E+05                                 8.815665                            7.007142       0.305620       2.075137                    0.999524      29.479377      84.781773       0.624048       0.415769      -1.065159       0.011835       0.004618       0.003356       0.013139      -0.002873      -0.013016      -0.000891      -0.014588      -0.079028      -0.031007       0.009930       0.021076             10.064403       7.110815       0.350208       4.206380       9.497763       2.606725      13.584632          -0.000003
          324              C       2.841120      17.182617      19.151615       0.099294      26.824549 0.34111683E+03  0.75940791E+04                                 7.964072                            6.277516       0.011246       2.022382                    0.999095      26.302995      75.067089       0.635083       0.433215      -1.047312       0.001485       0.045920      -0.017757       0.049256       0.002858      -0.019389      -0.019050       0.032607      -0.057995      -0.036462       0.001027       0.035435              9.069647       7.134000      -0.060467       3.508451       9.220953       2.245488      10.853990          -0.000003
          325              C       1.790537      19.153187      18.671110       0.087290      26.661365 0.33615396E+03  0.74346715E+04                                 7.865847                            6.189304       0.172205       2.075296                    0.999256      26.054449      73.416808       0.648046       0.427343      -1.053938       0.023603      -0.035644       0.005609       0.043117       0.000314      -0.030602      -0.013546       0.021988      -0.084236      -0.045152       0.005163       0.039989              8.939540       6.096820      -0.461005       2.340074      10.141521       2.796504      10.580279          -0.000003
          326              C       1.266508      18.646047      17.493758      -0.185390      32.612609 0.43621293E+03  0.10241715E+05                                 8.815783                            6.934973       0.332988       2.085620                    0.999605      29.203153      83.306101       0.630971       0.413449      -1.068423       0.002354       0.007032       0.006450       0.009828      -0.009343      -0.005035      -0.014152       0.024442      -0.040223      -0.026248       0.004159       0.022089             10.176490       6.033789      -0.178959       2.310860      11.101619       4.335802      13.394063          -0.000003
          327              C      10.490678      14.780347      27.363653       0.041924      28.659284 0.37431293E+03  0.85332855E+04                                 8.281094                            6.535869       0.147799       2.040523                    0.999686      27.818136      80.476148       0.627800       0.427960      -1.049965       0.044301       0.012200      -0.004850       0.046206       0.008068      -0.009748       0.009715       0.016778      -0.092687      -0.035443       0.007791       0.027652              9.284528       8.314425       2.697555      -0.789520       6.548622      -1.976471      12.990538          -0.000006
          328              C      10.384609      14.949752      25.974973      -0.174629      31.938827 0.43659939E+03  0.10256790E+05                                 8.593093                            6.865447       0.262905       2.039171                    0.999821      29.978630      85.645033       0.644009       0.404842      -1.073666       0.016530      -0.007911       0.000917       0.018349       0.027281       0.008434      -0.005879       0.052203       0.074126      -0.051119       0.020147       0.030972              9.429629       9.104229       2.341134       1.994767       6.038890      -0.120684      13.145767          -0.000002
          329              C      11.532422      15.567501      25.572714      -0.195323      36.417949 0.50751370E+03  0.12439642E+05                                 9.588097                            7.529055       0.018251       1.953812                    0.999849      31.665412      93.868612       0.596598       0.418856      -1.059459      -0.007201      -0.030735       0.009544       0.032979      -0.000750       0.001319       0.002584      -0.012407       0.098813      -0.022757      -0.010364       0.033121             10.875232       8.912055       2.673404       0.166806       6.753325      -1.411627      16.960316          -0.000009
          330              C      12.320359      15.824696      26.746053       0.122118      35.336023 0.40030610E+03  0.92624324E+04                                 9.544253                            6.820525      -0.056800       1.985003                    0.999669      27.184195      78.730713       0.607433       0.435787      -1.047237      -0.032871      -0.035037       0.041819       0.063694       0.024440      -0.001380      -0.004314       0.013578       0.018594      -0.028660       0.005573       0.023087             11.369511      12.775454       5.530520      -0.061525       8.559679      -1.219550      12.773401           0.000003
          331              C       0.853599      16.556813      26.830317      -0.022651      46.266862 0.46758871E+03  0.11167253E+05                                11.181183                            7.268594      -0.068159       1.973914                    0.999294      28.173842      80.977102       0.605279       0.423709      -1.062221       0.011678       0.007554      -0.026342       0.029788      -0.049985      -0.040015      -0.020028      -0.040370      -0.001630      -0.078857       0.023789       0.055068             14.473765      12.721131       5.290091      -0.445518       9.563736      -2.751821      21.136429           0.000000
          332              C       1.535468      16.881662      28.005328       0.109305      38.762044 0.41882567E+03  0.97875123E+04                                10.131437                            6.956472      -0.107731       1.964106                    0.999663      27.537457      79.786870       0.604910       0.433287      -1.050204      -0.014317      -0.006960       0.064782       0.066710       0.023940       0.004494      -0.003028       0.017822       0.095618      -0.041827       0.009440       0.032387             12.616395      10.295992       3.963235       3.461347       8.217266       0.487300      19.335929           0.000003
          333              C       2.682017      17.714724      28.177868      -0.199910      35.319546 0.47150608E+03  0.11335442E+05                                 9.286561                            7.211697       0.085587       1.972076                    0.999797      31.325892      91.678206       0.615937       0.413637      -1.063810       0.002255       0.009473       0.022211       0.024252       0.034535      -0.022950      -0.020352       0.016431      -0.043268      -0.029637      -0.026392       0.056029             10.343377       9.820277       4.526819       0.236280       8.555506      -0.704788      12.654347          -0.000009
          334              C       2.968655      17.746404      29.487969      -0.177371      34.055937 0.42938424E+03  0.10046628E+05                                 8.995288                            6.801937       0.292003       2.049183                    0.999782      29.889374      85.253106       0.647861       0.404064      -1.074046      -0.012944      -0.002845      -0.007752       0.015354       0.042561       0.001110      -0.006553       0.024589       0.059443      -0.054677       0.019654       0.035022             10.332289      11.400242       5.589312       1.991561       9.312414       1.002297      10.284211          -0.000000
          335              C       1.982470      16.966499      30.141682       0.051839      28.401372 0.35854385E+03  0.80754009E+04                                 8.200214                            6.381748       0.215922       2.067820                    0.999735      27.273537      78.079148       0.638434       0.425959      -1.052616      -0.020423       0.001984      -0.040348       0.045265      -0.020044       0.012704       0.008532      -0.005156       0.045035      -0.032564       0.012242       0.020322              9.242407       8.092724       3.458298      -0.464452       7.303903      -1.014671      12.330593          -0.000007
          336              C       1.426874      17.125970      25.574720       0.140091      35.693932 0.41167361E+03  0.95605911E+04                                 9.734391                            6.954355      -0.441251       1.878433                    0.998553      26.458499      75.942395       0.598663       0.440547      -1.047869      -0.004638      -0.008904       0.015669       0.018610       0.029529       0.007690       0.013325      -0.007989       0.027363      -0.034581       0.000257       0.034324             12.522963       9.787675       0.539193      -4.509721       8.699418      -5.925222      19.081797          -0.000000
          337              C       2.649187      16.699371      25.076828      -0.181349      33.070471 0.44743165E+03  0.10586392E+05                                 8.935041                            7.047718       0.234679       2.051007                    0.999418      29.559479      85.024643       0.621846       0.416295      -1.065144      -0.002287      -0.002695      -0.009518       0.010153      -0.009076       0.014393      -0.000291      -0.010554      -0.023460      -0.020408       0.003065       0.017343             10.302296       9.495431       0.009657      -4.252045       7.406157      -3.422902      14.005301          -0.000003
          338              C       3.147961      17.309872      23.926895       0.082573      27.261672 0.33706498E+03  0.74557996E+04                                 7.977131                            6.193786       0.166430       2.070086                    0.999464      26.136725      73.522417       0.648777       0.426806      -1.054845      -0.039083       0.023122      -0.014516       0.047674      -0.000147       0.010508       0.035655       0.006339      -0.044141      -0.043475       0.010049       0.033426              9.230146       9.075397      -0.152361      -3.157260       7.263909      -3.210999      11.351134          -0.000002
          339              C       1.309441      18.636114      23.714230       0.079576      27.546658 0.34780294E+03  0.77697046E+04                                 8.083384                            6.311598       0.188345       2.075123                    0.999359      26.512084      75.448584       0.638349       0.429513      -1.051033       0.034309      -0.023187       0.005372       0.041756       0.000408       0.026723       0.016682      -0.030816      -0.051612      -0.041729       0.008783       0.032946              9.352843       8.542717      -0.664038      -1.965560       8.137564      -4.060811      11.378247          -0.000002
          340              C       0.732378      18.076891      24.870516      -0.188507      33.320385 0.45089466E+03  0.10711178E+05                                 9.046636                            7.107274       0.182463       2.031267                    0.999388      29.919133      86.819998       0.613736       0.420109      -1.060509       0.002793       0.003231      -0.010607       0.011434      -0.007504      -0.004934       0.015751       0.005892      -0.034362      -0.021621       0.001579       0.020042             10.623044       8.312380      -0.232933      -2.132635       8.994791      -5.559167      14.561961          -0.000003
          341              C       4.279358       0.342568       4.784643       0.032457      28.152147 0.37206470E+03  0.84693491E+04                                 8.149740                            6.493829       0.114249       2.026040                    0.999722      27.950932      80.802404       0.633082       0.425025      -1.051763       0.043592      -0.020170      -0.005051       0.048297      -0.020431       0.006950       0.009613       0.044242      -0.001276      -0.033861       0.003230       0.030631              8.946579       8.649095      -0.974291      -1.651159      12.846668      -0.971038       5.343975          -0.000005
          342              C       3.848771      25.932323       5.220006      -0.181055      31.877113 0.43986361E+03  0.10359088E+05                                 8.572099                            6.878355       0.288117       2.045548                    0.999798      30.142510      86.392826       0.644793       0.403350      -1.073999       0.014447      -0.003386      -0.009447       0.017591       0.000619      -0.014785      -0.007915       0.014597      -0.145195      -0.051905       0.017520       0.034385              9.307504      11.265348       1.423228      -2.577401      10.707178      -1.704660       5.949985          -0.000001
          343              C       4.918294      25.087179       5.080235      -0.203348      35.809883 0.52922706E+03  0.13138320E+05                                 9.538969                            7.740417      -0.106861       1.913179                    0.999537      32.256084      96.949732       0.581153       0.424539      -1.053493      -0.017092       0.019019       0.006412       0.026362       0.014116       0.008657      -0.009199      -0.037091      -0.039975      -0.026522      -0.004300       0.030822             10.452801      10.225782       0.437033      -2.188170      14.170930      -2.583215       6.961691          -0.000008
          344              C       5.982767      25.848829       4.526502       0.120188      34.047246 0.40577206E+03  0.94161386E+04                                 9.299216                            6.853945       0.027896       2.011714                    0.999751      27.196668      78.753755       0.607974       0.434141      -1.048747      -0.027678       0.060448       0.002638       0.066536      -0.014663      -0.014636      -0.004153       0.005148      -0.071921      -0.030899       0.002485       0.028414             10.866964      13.915786      -2.556444      -3.167875      12.289385      -0.730320       6.395723           0.000003
          345              C       7.253064      25.396188       4.169384      -0.016322      42.371724 0.46952043E+03  0.11225004E+05                                10.543297                            7.289177      -0.010639       1.995665                    0.999373      28.000455      80.521651       0.603727       0.424359      -1.061809       0.004781      -0.029113       0.003660       0.029730      -0.010025       0.048200       0.017574      -0.074117       0.114079      -0.079066       0.017130       0.061935             12.905039      13.451782      -1.365073      -3.030482      17.572380      -2.692912       7.690956          -0.000001
          346              C       8.248087      26.169382       3.593916       0.114991      35.355569 0.41460011E+03  0.96779709E+04                                 9.563833                            6.956140      -0.054073       1.987364                    0.999647      27.346830      79.558647       0.599532       0.437662      -1.046083      -0.000037       0.061733      -0.025135       0.066654      -0.000886      -0.015109      -0.013972      -0.009387      -0.070190      -0.033202       0.011117       0.022085             11.281006      12.323389       1.972629      -3.580860      14.039661      -2.770570       7.479968           0.000003
          347              C       9.567629      25.737413       3.210717      -0.166376      35.174128 0.48576633E+03  0.11798028E+05                                 9.439087                            7.430097      -0.021440       1.956061                    0.998889      30.945274      91.849859       0.591740       0.426180      -1.052992       0.012721       0.014867      -0.016351       0.025499      -0.024023       0.009420       0.012054       0.009765      -0.003249      -0.031630       0.006570       0.025060             10.537249      11.703175      -2.652908      -1.628188      13.780009      -1.592575       6.128564          -0.000007
          348              C      10.215405      -0.017987       2.722188      -0.175132      32.257354 0.43151888E+03  0.10108691E+05                                 8.659153                            6.834560       0.310697       2.059074                    0.999808      29.770907      84.954969       0.644107       0.405931      -1.072852      -0.008589      -0.012693       0.001742       0.015425      -0.015680      -0.021338      -0.011183      -0.012317      -0.131868      -0.053763       0.014822       0.038941              9.526585      13.152761      -1.091722      -2.530458       9.591386      -0.942102       5.835609          -0.000002
          349              C       9.312560       1.057503       2.802773       0.038665      28.423921 0.37332190E+03  0.85129896E+04                                 8.246773                            6.540544       0.112594       2.028664                    0.999622      27.916478      81.017977       0.625075       0.429710      -1.047916      -0.027707      -0.027620       0.015769       0.042180       0.028431      -0.002155      -0.002325      -0.003197       0.031607      -0.033744       0.009787       0.023957              9.125384       8.825595      -0.760090      -1.624432      12.627491      -1.872102       5.923067          -0.000005
          350              C       7.567481      23.965780       4.446585       0.142828      34.399391 0.41237441E+03  0.95976086E+04                                 9.524513                            6.993147      -0.386046       1.898800                    0.998637      26.464570      76.475041       0.591766       0.444718      -1.043587       0.004476       0.018135      -0.011598       0.021987      -0.012716      -0.030260      -0.001663       0.025144      -0.052890      -0.035976      -0.004386       0.040362             11.747566       7.995187      -2.436876       2.832953      18.738135      -1.606549       8.509377          -0.000001
          351              C       8.458961      23.605762       5.449056      -0.174449      33.559803 0.46855432E+03  0.11251643E+05                                 9.161291                            7.304513       0.047306       1.996935                    0.998182      29.825694      87.360553       0.597305       0.427026      -1.054918       0.030401      -0.004541      -0.018175       0.035709       0.010435      -0.008966       0.022729       0.030915       0.013260      -0.035681       0.015693       0.019988             10.556714       8.212880      -3.270561       2.717646      14.461898      -1.189360       8.995364          -0.000003
          352              C       8.779692      22.273345       5.622265       0.091395      26.667590 0.34477932E+03  0.77036922E+04                                 7.931981                            6.298568      -0.000039       2.009818                    0.999584      26.728561      76.666399       0.635294       0.431493      -1.047327       0.000904      -0.006174      -0.054269       0.054627       0.012477      -0.007031      -0.006070       0.072635       0.060973      -0.048904       0.015676       0.033228              9.013265       7.433939      -2.062357       2.268665      12.272259       0.017654       7.333596          -0.000002
          353              C       7.386912      21.642978       3.944012       0.089104      27.979797 0.34935690E+03  0.78478440E+04                                 8.274067                            6.397152      -0.069849       1.992418                    0.998631      26.853329      77.750053       0.620711       0.439274      -1.040521       0.040439       0.013047       0.031669       0.052995       0.023207      -0.035450       0.009612       0.037263       0.029904      -0.047160      -0.001743       0.048903              9.629970       8.058871      -1.661443       3.056666      13.566384      -0.358980       7.264654          -0.000002
          354              C       7.004308      22.947742       3.700918      -0.190311      34.637640 0.47217905E+03  0.11380546E+05                                 9.353104                            7.317512      -0.005248       1.973847                    0.997831      30.362001      89.608652       0.597583       0.425257      -1.054158       0.015382      -0.004656      -0.000806       0.016091      -0.004842      -0.016638      -0.010980       0.042386       0.018812      -0.030054       0.000127       0.029928             10.881591       7.962831      -1.296881       3.199539      16.084379      -0.024649       8.597563          -0.000002
          355              C       1.237466      14.212802      31.925265       0.057492      27.516830 0.36219957E+03  0.82033648E+04                                 8.095667                            6.457524       0.093295       2.028886                    0.999582      27.558601      79.905456       0.626393       0.431733      -1.045893      -0.037359       0.020850       0.004927       0.043066       0.004336      -0.015851       0.005177       0.004310      -0.091778      -0.036134       0.013151       0.022983              9.080894       6.443739      -2.744075       0.288603       8.209979       1.010221      12.588963          -0.000008
          356              C       1.435713      14.324754      33.311270      -0.169132      33.256239 0.46949723E+03  0.11320652E+05                                 9.118392                            7.307594      -0.074857       1.939959                    0.998358      30.900943      91.769201       0.595553       0.426527      -1.051432      -0.024207      -0.002554       0.005831       0.025030      -0.014425      -0.005155      -0.003089       0.000373       0.071111      -0.026948       0.002474       0.024473             10.203145       8.144729      -3.307430       2.854527       8.600090      -1.502071      13.864616          -0.000002
          357              C       0.537919      15.259029       0.305958      -0.189158      35.360770 0.50537856E+03  0.12411234E+05                                 9.473953                            7.559270      -0.073146       1.926570                    0.999238      31.843712      95.413643       0.588212       0.424008      -1.053079       0.011513      -0.023258      -0.006390       0.026726       0.009840       0.007421      -0.002782      -0.030066       0.078979      -0.032198       0.004791       0.027407             10.738769       7.479698      -3.089329       1.351152       8.885611       0.549742      15.850998          -0.000008
          358              C      12.441580      15.722677      32.609072       0.115993      36.886419 0.40921256E+03  0.95283396E+04                                 9.840925                            6.904383      -0.134367       1.958031                    0.999688      27.470576      80.019200       0.602152       0.436850      -1.045765       0.027688      -0.037790      -0.046197       0.065794      -0.029587      -0.003397       0.005093      -0.006921       0.039701      -0.036420       0.010376       0.026044             11.975960      10.443212      -6.656960       0.825622      12.889966       0.229478      12.594702           0.000003
          359              C      11.538735      16.750380      32.551224      -0.022584      46.971459 0.46354305E+03  0.11045580E+05                                11.277154                            7.233344      -0.056858       1.978744                    0.999319      28.108284      80.672678       0.607279       0.423272      -1.062594      -0.010174       0.013595       0.024114       0.029493       0.056940      -0.029078       0.031213      -0.002726      -0.005633      -0.079437       0.021449       0.057988             14.603394      10.212262      -6.026620       0.281592      13.141631       1.169714      20.456290           0.000000
          360              C      11.010918      17.310677      31.394269       0.115193      39.019316 0.41082455E+03  0.95562040E+04                                10.179497                            6.887311      -0.094566       1.970551                    0.999656      27.365655      79.155950       0.608139       0.432986      -1.050182       0.012042      -0.012546      -0.061417       0.063831      -0.021170       0.000884      -0.000479      -0.009660       0.095864      -0.037693       0.005704       0.031989             12.789560       8.243363      -4.367755       3.154747      11.097140      -2.405387      19.028176           0.000003
          361              C      10.151006      18.427244      31.257174      -0.204401      36.792694 0.49107120E+03  0.11922873E+05                                 9.555037                            7.365417       0.059500       1.961084                    0.999875      31.667665      93.046486       0.608959       0.414268      -1.063721      -0.005837       0.004980      -0.026238       0.027337      -0.037179      -0.022322       0.025181      -0.009058      -0.014255      -0.035078      -0.022824       0.057902             10.746217       7.896726      -4.651406       0.338519      11.330822       0.238534      13.011104          -0.000009
          362              C       9.936344      18.639067      29.907616      -0.187573      37.041565 0.46303100E+03  0.11052413E+05                                 9.572977                            7.099697       0.175534       2.006251                    0.999822      30.714643      88.807401       0.628577       0.408226      -1.070110       0.008301      -0.006858       0.013654       0.017389      -0.055062      -0.001250       0.003066      -0.028863       0.110048      -0.075271       0.034307       0.040964             11.234835       9.069880      -6.307084       1.615804      13.957791      -2.029364      10.676833          -0.000002
          363              C      10.648518      17.612974      29.246881       0.044923      29.322169 0.37145384E+03  0.84532970E+04                                 8.400113                            6.511358       0.151710       2.040508                    0.999737      27.817293      80.447057       0.628804       0.428025      -1.049750       0.017936      -0.013292       0.040319       0.046087       0.016835       0.009554      -0.015841       0.018141       0.066182      -0.036043       0.008092       0.027951              9.478086       6.509384      -3.442987      -0.398249       9.449014       0.810005      12.475861          -0.000008
          364              C      11.055114      17.349337       0.405937       0.135798      36.108776 0.42192229E+03  0.98384139E+04                                 9.750631                            7.011203      -0.413264       1.884684                    0.998491      26.482353      75.646187       0.601215       0.436902      -1.052247       0.001409      -0.005586      -0.020988       0.021764      -0.024423       0.007466      -0.002104       0.022308       0.012318      -0.029062       0.001872       0.027190             12.317465       6.874056      -0.668380      -4.095953      11.630267       5.195173      18.448073           0.000000
          365              C      10.263388      16.601916       1.274657      -0.186968      32.406299 0.44285430E+03  0.10454347E+05                                 8.815665                            7.007142       0.305620       2.075137                    0.999524      29.479375      84.781766       0.624048       0.415769      -1.065159      -0.011835       0.004618       0.003355       0.013139       0.002873       0.013016      -0.000891      -0.014588      -0.079027      -0.031007       0.009930       0.021076             10.064403       7.110815      -0.350208      -4.206380       9.497763       2.606725      13.584631          -0.000003
          366              C       9.786080      17.182617       2.432615       0.099294      26.824550 0.34111683E+03  0.75940791E+04                                 7.964072                            6.277516       0.011246       2.022381                    0.999095      26.302996      75.067092       0.635083       0.433215      -1.047312      -0.001485       0.045920      -0.017757       0.049256      -0.002858       0.019389      -0.019050       0.032607      -0.057995      -0.036462       0.001027       0.035435              9.069648       7.134000       0.060467      -3.508451       9.220953       2.245488      10.853990          -0.000003
          367              C      10.836663      19.153187       1.952110       0.087290      26.661369 0.33615402E+03  0.74346731E+04                                 7.865848                            6.189304       0.172205       2.075295                    0.999256      26.054452      73.416818       0.648046       0.427343      -1.053938      -0.023603      -0.035644       0.005609       0.043117      -0.000314       0.030602      -0.013546       0.021988      -0.084237      -0.045153       0.005163       0.039989              8.939540       6.096820       0.461005      -2.340074      10.141522       2.796504      10.580280          -0.000003
          368              C      11.360692      18.646047       0.774758      -0.185390      32.612609 0.43621293E+03  0.10241715E+05                                 8.815783                            6.934972       0.332988       2.085620                    0.999605      29.203153      83.306099       0.630971       0.413449      -1.068423      -0.002354       0.007032       0.006449       0.009828       0.009343       0.005035      -0.014152       0.024442      -0.040223      -0.026248       0.004159       0.022089             10.176490       6.033788       0.178959      -2.310860      11.101619       4.335803      13.394063          -0.000003
          369              C       2.136522      14.780347      10.644653       0.041923      28.659286 0.37431300E+03  0.85332880E+04                                 8.281097                            6.535871       0.147796       2.040523                    0.999686      27.818139      80.476176       0.627800       0.427960      -1.049965      -0.044301       0.012200      -0.004850       0.046206      -0.008068       0.009748       0.009715       0.016779      -0.092687      -0.035443       0.007791       0.027652              9.284531       8.314427      -2.697555       0.789519       6.548625      -1.976472      12.990542          -0.000005
          370              C       2.242591      14.949752       9.255973      -0.174629      31.938810 0.43659909E+03  0.10256781E+05                                 8.593090                            6.865444       0.262907       2.039172                    0.999821      29.978618      85.644987       0.644009       0.404842      -1.073666      -0.016530      -0.007911       0.000917       0.018349      -0.027281      -0.008434      -0.005879       0.052203       0.074126      -0.051119       0.020147       0.030972              9.429626       9.104226      -2.341133      -1.994767       6.038888      -0.120684      13.145763          -0.000002
          371              C       1.094778      15.567501       8.853714      -0.195323      36.417944 0.50751362E+03  0.12439640E+05                                 9.588097                            7.529055       0.018252       1.953813                    0.999849      31.665407      93.868592       0.596598       0.418856      -1.059459       0.007201      -0.030735       0.009544       0.032979       0.000750      -0.001319       0.002584      -0.012406       0.098813      -0.022757      -0.010364       0.033121             10.875231       8.912054      -2.673404      -0.166806       6.753324      -1.411627      16.960316          -0.000008
          372              C       0.306841      15.824696      10.027053       0.122117      35.336010 0.40030592E+03  0.92624272E+04                                 9.544251                            6.820524      -0.056800       1.985003                    0.999669      27.184190      78.730694       0.607433       0.435787      -1.047237       0.032871      -0.035037       0.041819       0.063694      -0.024440       0.001380      -0.004314       0.013578       0.018594      -0.028660       0.005572       0.023087             11.369508      12.775451      -5.530518       0.061526       8.559677      -1.219550      12.773397           0.000003
          373              C      11.773601      16.556813      10.111317      -0.022652      46.266862 0.46758872E+03  0.11167253E+05                                11.181182                            7.268594      -0.068158       1.973914                    0.999294      28.173842      80.977096       0.605279       0.423709      -1.062221      -0.011678       0.007554      -0.026342       0.029788       0.049985       0.040015      -0.020028      -0.040370      -0.001631      -0.078857       0.023789       0.055068             14.473765      12.721131      -5.290091       0.445519       9.563736      -2.751821      21.136427          -0.000000
          374              C      11.091732      16.881662      11.286328       0.109305      38.762040 0.41882563E+03  0.97875112E+04                                10.131436                            6.956472      -0.107731       1.964106                    0.999663      27.537456      79.786866       0.604910       0.433287      -1.050204       0.014317      -0.006960       0.064783       0.066710      -0.023940      -0.004494      -0.003028       0.017822       0.095618      -0.041827       0.009440       0.032387             12.616394      10.295992      -3.963235      -3.461346       8.217266       0.487301      19.335925           0.000003
          375              C       9.945183      17.714724      11.458868      -0.199911      35.319566 0.47150640E+03  0.11335452E+05                                 9.286565                            7.211700       0.085586       1.972076                    0.999797      31.325903      91.678249       0.615936       0.413637      -1.063810      -0.002255       0.009473       0.022211       0.024251      -0.034535       0.022951      -0.020352       0.016431      -0.043268      -0.029637      -0.026393       0.056029             10.343381       9.820281      -4.526822      -0.236281       8.555509      -0.704787      12.654352          -0.000009
          376              C       9.658545      17.746404      12.768969      -0.177370      34.055925 0.42938402E+03  0.10046621E+05                                 8.995286                            6.801935       0.292003       2.049183                    0.999782      29.889366      85.253078       0.647861       0.404064      -1.074046       0.012944      -0.002846      -0.007752       0.015354      -0.042560      -0.001110      -0.006553       0.024589       0.059444      -0.054676       0.019655       0.035022             10.332287      11.400240      -5.589311      -1.991562       9.312412       1.002297      10.284209          -0.000000
          377              C      10.644730      16.966499      13.422682       0.051841      28.401328 0.35854313E+03  0.80753806E+04                                 8.200206                            6.381741       0.215924       2.067821                    0.999735      27.273507      78.079036       0.638434       0.425959      -1.052616       0.020422       0.001984      -0.040348       0.045265       0.020044      -0.012704       0.008532      -0.005156       0.045034      -0.032564       0.012242       0.020322              9.242397       8.092714      -3.458292       0.464451       7.303894      -1.014670      12.330583          -0.000007
          378              C      11.200326      17.125970       8.855720       0.140090      35.693932 0.41167361E+03  0.95605909E+04                                 9.734391                            6.954355      -0.441250       1.878433                    0.998553      26.458499      75.942393       0.598663       0.440547      -1.047869       0.004638      -0.008904       0.015669       0.018610      -0.029529      -0.007690       0.013325      -0.007989       0.027363      -0.034581       0.000257       0.034324             12.522963       9.787675      -0.539193       4.509721       8.699418      -5.925222      19.081797          -0.000000
          379              C       9.978013      16.699371       8.357828      -0.181349      33.070469 0.44743163E+03  0.10586391E+05                                 8.935040                            7.047718       0.234679       2.051007                    0.999418      29.559477      85.024637       0.621846       0.416295      -1.065144       0.002287      -0.002695      -0.009518       0.010153       0.009076      -0.014393      -0.000291      -0.010553      -0.023460      -0.020408       0.003065       0.017343             10.302296       9.495431      -0.009657       4.252046       7.406157      -3.422902      14.005301          -0.000003
          380              C       9.479239      17.309872       7.207895       0.082573      27.261676 0.33706504E+03  0.74558014E+04                                 7.977133                            6.193787       0.166430       2.070085                    0.999464      26.136727      73.522429       0.648777       0.426806      -1.054845       0.039083       0.023122      -0.014516       0.047674       0.000147      -0.010508       0.035655       0.006339      -0.044141      -0.043475       0.010049       0.033426              9.230148       9.075398       0.152361       3.157261       7.263910      -3.211000      11.351136          -0.000002
          381              C      11.317759      18.636114       6.995230       0.079576      27.546660 0.34780297E+03  0.77697054E+04                                 8.083384                            6.311598       0.188344       2.075122                    0.999359      26.512085      75.448590       0.638349       0.429513      -1.051033      -0.034309      -0.023187       0.005372       0.041756      -0.000408      -0.026723       0.016682      -0.030816      -0.051611      -0.041729       0.008783       0.032946              9.352843       8.542718       0.664038       1.965560       8.137564      -4.060811      11.378248          -0.000001
          382              C      11.894822      18.076891       8.151516      -0.188507      33.320387 0.45089468E+03  0.10711179E+05                                 9.046637                            7.107275       0.182463       2.031267                    0.999388      29.919133      86.820000       0.613736       0.420109      -1.060509      -0.002793       0.003231      -0.010607       0.011434       0.007504       0.004934       0.015751       0.005892      -0.034362      -0.021621       0.001579       0.020042             10.623045       8.312380       0.232933       2.132635       8.994791      -5.559168      14.561963          -0.000003
          383              C       2.034242      13.766068      28.653357       0.032458      28.152120 0.37206426E+03  0.84693366E+04                                 8.149734                            6.493824       0.114251       2.026041                    0.999722      27.950914      80.802333       0.633082       0.425025      -1.051763      -0.043592      -0.020170       0.005050       0.048297       0.020431       0.006950      -0.009612       0.044242      -0.001275      -0.033861       0.003230       0.030631              8.946573       8.649089       0.974290      -1.651158      12.846659       0.971038       5.343972          -0.000005
          384              C       2.464829      12.508823      28.217994      -0.181055      31.877120 0.43986369E+03  0.10359090E+05                                 8.572099                            6.878355       0.288117       2.045548                    0.999798      30.142515      86.392837       0.644793       0.403350      -1.073999      -0.014447      -0.003386       0.009447       0.017590      -0.000619      -0.014785       0.007915       0.014597      -0.145195      -0.051905       0.017520       0.034385              9.307504      11.265350      -1.423229      -2.577402      10.707178       1.704661       5.949985          -0.000001
          385              C       1.395306      11.663679      28.357765      -0.203347      35.809856 0.52922650E+03  0.13138303E+05                                 9.538963                            7.740412      -0.106858       1.913180                    0.999537      32.256066      96.949656       0.581153       0.424539      -1.053493       0.017091       0.019019      -0.006412       0.026362      -0.014116       0.008657       0.009199      -0.037091      -0.039974      -0.026522      -0.004300       0.030821             10.452795      10.225775      -0.437032      -2.188168      14.170923       2.583214       6.961687          -0.000007
          386              C       0.330833      12.425329      28.911498       0.120189      34.047230 0.40577185E+03  0.94161323E+04                                 9.299213                            6.853943       0.027897       2.011715                    0.999751      27.196659      78.753723       0.607974       0.434141      -1.048747       0.027678       0.060449      -0.002639       0.066536       0.014663      -0.014636       0.004153       0.005148      -0.071921      -0.030899       0.002485       0.028414             10.866962      13.915781       2.556443      -3.167874      12.289382       0.730321       6.395721           0.000003
          387              C      11.687736      11.972688      29.268616      -0.016322      42.371719 0.46952041E+03  0.11225003E+05                                10.543296                            7.289176      -0.010638       1.995665                    0.999373      28.000453      80.521639       0.603727       0.424359      -1.061809      -0.004781      -0.029113      -0.003660       0.029730       0.010025       0.048200      -0.017574      -0.074116       0.114080      -0.079066       0.017130       0.061935             12.905037      13.451779       1.365073      -3.030481      17.572378       2.692911       7.690955          -0.000000
          388              C      10.692713      12.745882      29.844084       0.114991      35.355555 0.41459993E+03  0.96779658E+04                                 9.563832                            6.956139      -0.054073       1.987364                    0.999647      27.346824      79.558632       0.599532       0.437662      -1.046083       0.000036       0.061733       0.025135       0.066654       0.000886      -0.015109       0.013972      -0.009387      -0.070189      -0.033202       0.011117       0.022085             11.281004      12.323387      -1.972626      -3.580859      14.039659       2.770569       7.479967           0.000003
          389              C       9.373171      12.313913      30.227283      -0.166375      35.174126 0.48576626E+03  0.11798026E+05                                 9.439086                            7.430096      -0.021440       1.956061                    0.998889      30.945274      91.849861       0.591741       0.426180      -1.052992      -0.012721       0.014867       0.016350       0.025499       0.024023       0.009421      -0.012053       0.009764      -0.003249      -0.031630       0.006570       0.025060             10.537249      11.703175       2.652909      -1.628187      13.780010       1.592575       6.128563          -0.000008
          390              C       8.725395      13.405513      30.715812      -0.175132      32.257370 0.43151912E+03  0.10108698E+05                                 8.659155                            6.834562       0.310696       2.059073                    0.999808      29.770918      84.955003       0.644107       0.405931      -1.072852       0.008589      -0.012693      -0.001743       0.015424       0.015680      -0.021338       0.011183      -0.012316      -0.131868      -0.053763       0.014822       0.038941              9.526588      13.152764       1.091723      -2.530458       9.591388       0.942103       5.835610          -0.000001
          391              C       9.628240      14.481003      30.635227       0.038666      28.423902 0.37332159E+03  0.85129804E+04                                 8.246768                            6.540540       0.112596       2.028664                    0.999622      27.916465      81.017923       0.625075       0.429710      -1.047916       0.027707      -0.027620      -0.015770       0.042181      -0.028431      -0.002155       0.002325      -0.003197       0.031607      -0.033744       0.009787       0.023957              9.125379       8.825590       0.760090      -1.624431      12.627483       1.872100       5.923064          -0.000005
          392              C      11.373319      10.542280      28.991415       0.142828      34.399392 0.41237443E+03  0.95976091E+04                                 9.524514                            6.993148      -0.386046       1.898800                    0.998637      26.464571      76.475046       0.591766       0.444718      -1.043587      -0.004476       0.018135       0.011598       0.021987       0.012716      -0.030260       0.001663       0.025144      -0.052890      -0.035976      -0.004386       0.040361             11.747566       7.995187       2.436876       2.832953      18.738136       1.606548       8.509377          -0.000000
          393              C      10.481839      10.182262      27.988944      -0.174449      33.559787 0.46855407E+03  0.11251635E+05                                 9.161288                            7.304511       0.047307       1.996936                    0.998182      29.825684      87.360513       0.597305       0.427026      -1.054918      -0.030400      -0.004541       0.018175       0.035709      -0.010435      -0.008966      -0.022729       0.030915       0.013260      -0.035681       0.015693       0.019988             10.556710       8.212877       3.270559       2.717645      14.461891       1.189359       8.995361          -0.000003
          394              C      10.161108       8.849845      27.815735       0.091395      26.667587 0.34477929E+03  0.77036911E+04                                 7.931980                            6.298567      -0.000038       2.009818                    0.999584      26.728558      76.666381       0.635294       0.431493      -1.047327      -0.000904      -0.006174       0.054269       0.054627      -0.012477      -0.007031       0.006069       0.072635       0.060973      -0.048904       0.015676       0.033228              9.013263       7.433937       2.062357       2.268665      12.272256      -0.017654       7.333596          -0.000002
          395              C      11.553888       8.219478      29.493988       0.089104      27.979809 0.34935706E+03  0.78478484E+04                                 8.274068                            6.397153      -0.069849       1.992418                    0.998631      26.853338      77.750080       0.620711       0.439274      -1.040521      -0.040439       0.013047      -0.031669       0.052995      -0.023208      -0.035450      -0.009612       0.037263       0.029904      -0.047160      -0.001743       0.048903              9.629972       8.058873       1.661443       3.056667      13.566388       0.358980       7.264655          -0.000002
          396              C      11.936492       9.524242      29.737082      -0.190312      34.637664 0.47217944E+03  0.11380558E+05                                 9.353108                            7.317515      -0.005249       1.973847                    0.997831      30.362016      89.608713       0.597583       0.425257      -1.054158      -0.015382      -0.004656       0.000806       0.016091       0.004842      -0.016638       0.010980       0.042386       0.018813      -0.030054       0.000127       0.029927             10.881597       7.962834       1.296882       3.199540      16.084388       0.024649       8.597567          -0.000003
          397              C       5.076134       0.789302       1.512735       0.057491      27.516877 0.36220033E+03  0.82033863E+04                                 8.095676                            6.457530       0.093295       2.028885                    0.999582      27.558633      79.905572       0.626392       0.431733      -1.045893       0.037358       0.020850      -0.004927       0.043066      -0.004335      -0.015851      -0.005177       0.004310      -0.091777      -0.036134       0.013152       0.022983              9.080903       6.443745       2.744078       0.288604       8.209988      -1.010223      12.588977          -0.000007
          398              C       4.877887       0.901254       0.126730      -0.169132      33.256229 0.46949706E+03  0.11320647E+05                                 9.118391                            7.307593      -0.074856       1.939959                    0.998358      30.900938      91.769185       0.595553       0.426528      -1.051432       0.024206      -0.002553      -0.005831       0.025029       0.014425      -0.005155       0.003089       0.000373       0.071110      -0.026947       0.002474       0.024473             10.203143       8.144728       3.307429       2.854525       8.600089       1.502070      13.864613          -0.000003
          399              C       5.775681       1.835529      33.132042      -0.189159      35.360787 0.50537892E+03  0.12411245E+05                                 9.473955                            7.559273      -0.073147       1.926569                    0.999238      31.843722      95.413682       0.588212       0.424008      -1.053079      -0.011513      -0.023257       0.006390       0.026726      -0.009840       0.007421       0.002782      -0.030066       0.078979      -0.032198       0.004791       0.027407             10.738772       7.479701       3.089331       1.351152       8.885616      -0.549741      15.850999          -0.000008
          400              C       6.499220       2.299177       0.828928       0.115993      36.886433 0.40921270E+03  0.95283438E+04                                 9.840927                            6.904384      -0.134366       1.958031                    0.999688      27.470580      80.019215       0.602151       0.436850      -1.045765      -0.027688      -0.037789       0.046197       0.065794       0.029587      -0.003397      -0.005093      -0.006921       0.039701      -0.036420       0.010376       0.026044             11.975963      10.443215       6.656963       0.825621      12.889971      -0.229478      12.594702           0.000003
          401              C       7.402065       3.326880       0.886776      -0.022584      46.971463 0.46354303E+03  0.11045579E+05                                11.277156                            7.233344      -0.056859       1.978744                    0.999319      28.108284      80.672682       0.607279       0.423272      -1.062594       0.010173       0.013595      -0.024114       0.029493      -0.056940      -0.029078      -0.031214      -0.002726      -0.005633      -0.079437       0.021449       0.057988             14.603397      10.212264       6.026621       0.281593      13.141633      -1.169713      20.456293          -0.000000
          402              C       7.929882       3.887177       2.043731       0.115193      39.019333 0.41082473E+03  0.95562093E+04                                10.179500                            6.887313      -0.094567       1.970550                    0.999656      27.365661      79.155973       0.608139       0.432986      -1.050182      -0.012043      -0.012546       0.061417       0.063831       0.021170       0.000884       0.000479      -0.009660       0.095864      -0.037694       0.005704       0.031989             12.789564       8.243365       4.367756       3.154749      11.097142       2.405390      19.028186           0.000003
          403              C       8.789794       5.003744       2.180826      -0.204401      36.792702 0.49107138E+03  0.11922879E+05                                 9.555040                            7.365419       0.059499       1.961083                    0.999875      31.667669      93.046509       0.608959       0.414268      -1.063720       0.005837       0.004981       0.026238       0.027337       0.037179      -0.022322      -0.025181      -0.009058      -0.014255      -0.035078      -0.022824       0.057902             10.746219       7.896727       4.651406       0.338520      11.330823      -0.238533      13.011107          -0.000009
          404              C       9.004456       5.215567       3.530384      -0.187573      37.041581 0.46303129E+03  0.11052422E+05                                 9.572981                            7.099700       0.175532       2.006250                    0.999822      30.714652      88.807445       0.628576       0.408226      -1.070110      -0.008301      -0.006858      -0.013655       0.017389       0.055062      -0.001251      -0.003066      -0.028863       0.110048      -0.075271       0.034307       0.040964             11.234839       9.069882       6.307085       1.615804      13.957796       2.029364      10.676838          -0.000002
          405              C       8.292282       4.189474       4.191119       0.044922      29.322225 0.37145472E+03  0.84533222E+04                                 8.400124                            6.511367       0.151708       2.040507                    0.999737      27.817329      80.447198       0.628803       0.428026      -1.049750      -0.017936      -0.013292      -0.040319       0.046087      -0.016835       0.009554       0.015841       0.018140       0.066183      -0.036043       0.008092       0.027951              9.478099       6.509392       3.442993      -0.398250       9.449028      -0.810006      12.475878          -0.000008
          406              C       7.885686       3.925837      33.032063       0.135798      36.108780 0.42192231E+03  0.98384146E+04                                 9.750632                            7.011203      -0.413264       1.884684                    0.998491      26.482354      75.646191       0.601215       0.436902      -1.052247      -0.001409      -0.005586       0.020988       0.021764       0.024423       0.007466       0.002104       0.022309       0.012318      -0.029062       0.001872       0.027190             12.317467       6.874058       0.668380      -4.095955      11.630267      -5.195172      18.448076          -0.000000
          407              C       8.677412       3.178416      32.163343      -0.186969      32.406314 0.44285434E+03  0.10454349E+05                                 8.815668                            7.007142       0.305619       2.075136                    0.999524      29.479385      84.781807       0.624048       0.415769      -1.065159       0.011835       0.004618      -0.003355       0.013140      -0.002873       0.013016       0.000891      -0.014588      -0.079028      -0.031007       0.009930       0.021076             10.064408       7.110818       0.350209      -4.206383       9.497767      -2.606729      13.584638          -0.000003
          408              C       9.154720       3.759117      31.005386       0.099294      26.824567 0.34111694E+03  0.75940822E+04                                 7.964076                            6.277518       0.011246       2.022381                    0.999095      26.302998      75.067105       0.635083       0.433215      -1.047312       0.001485       0.045920       0.017757       0.049256       0.002858       0.019389       0.019050       0.032607      -0.057995      -0.036462       0.001027       0.035435              9.069654       7.134003      -0.060462      -3.508456       9.220956      -2.245495      10.854004          -0.000003
          409              C       8.104137       5.729687      31.485890       0.087291      26.661349 0.33615376E+03  0.74346660E+04                                 7.865843                            6.189301       0.172207       2.075296                    0.999256      26.054440      73.416772       0.648046       0.427343      -1.053938       0.023603      -0.035644      -0.005610       0.043117       0.000314       0.030602       0.013546       0.021988      -0.084236      -0.045152       0.005163       0.039989              8.939535       6.096817      -0.461005      -2.340071      10.141517      -2.796503      10.580272          -0.000003
          410              C       7.580108       5.222547      32.663242      -0.185390      32.612603 0.43621287E+03  0.10241713E+05                                 8.815782                            6.934972       0.332988       2.085620                    0.999605      29.203150      83.306090       0.630971       0.413449      -1.068423       0.002354       0.007032      -0.006449       0.009828      -0.009344       0.005035       0.014152       0.024442      -0.040224      -0.026248       0.004159       0.022089             10.176488       6.033788      -0.178960      -2.310860      11.101618      -4.335801      13.394060          -0.000003
          411              C       4.177078       1.356847      22.793347       0.041923      28.659297 0.37431319E+03  0.85332931E+04                                 8.281098                            6.535872       0.147797       2.040523                    0.999686      27.818145      80.476190       0.627800       0.427960      -1.049965       0.044301       0.012201       0.004850       0.046206       0.008068       0.009748      -0.009715       0.016779      -0.092687      -0.035443       0.007791       0.027652              9.284533       8.314428       2.697555       0.789519       6.548625       1.976472      12.990544          -0.000006
          412              C       4.071009       1.526252      24.182027      -0.174629      31.938817 0.43659923E+03  0.10256785E+05                                 8.593091                            6.865446       0.262906       2.039172                    0.999821      29.978624      85.645009       0.644009       0.404842      -1.073666       0.016530      -0.007911      -0.000917       0.018349       0.027281      -0.008434       0.005879       0.052203       0.074126      -0.051119       0.020147       0.030972              9.429627       9.104227       2.341133      -1.994766       6.038889       0.120684      13.145764          -0.000002
          413              C       5.218822       2.144001      24.584286      -0.195323      36.417950 0.50751373E+03  0.12439643E+05                                 9.588097                            7.529056       0.018251       1.953812                    0.999849      31.665412      93.868612       0.596598       0.418856      -1.059459      -0.007201      -0.030735      -0.009544       0.032978      -0.000750      -0.001319      -0.002584      -0.012407       0.098813      -0.022757      -0.010364       0.033121             10.875232       8.912055       2.673404      -0.166806       6.753325       1.411627      16.960316          -0.000008
          414              C       6.006759       2.401196      23.410947       0.122117      35.336016 0.40030602E+03  0.92624300E+04                                 9.544252                            6.820525      -0.056800       1.985003                    0.999669      27.184192      78.730700       0.607433       0.435787      -1.047237      -0.032871      -0.035037      -0.041820       0.063694       0.024440       0.001380       0.004314       0.013578       0.018594      -0.028660       0.005573       0.023087             11.369510      12.775453       5.530519       0.061525       8.559678       1.219550      12.773398           0.000003
          415              C       7.167199       3.133313      23.326683      -0.022651      46.266859 0.46758867E+03  0.11167252E+05                                11.181183                            7.268594      -0.068159       1.973914                    0.999294      28.173840      80.977096       0.605279       0.423709      -1.062221       0.011678       0.007554       0.026342       0.029788      -0.049985       0.040015       0.020028      -0.040370      -0.001631      -0.078857       0.023789       0.055068             14.473766      12.721130       5.290091       0.445518       9.563736       2.751821      21.136431          -0.000000
          416              C       7.849068       3.458162      22.151672       0.109305      38.762031 0.41882542E+03  0.97875054E+04                                10.131435                            6.956470      -0.107731       1.964106                    0.999663      27.537457      79.786873       0.604910       0.433287      -1.050204      -0.014317      -0.006959      -0.064783       0.066710       0.023940      -0.004494       0.003028       0.017822       0.095618      -0.041827       0.009440       0.032387             12.616393      10.295991       3.963235      -3.461344       8.217266      -0.487298      19.335923           0.000003
          417              C       8.995617       4.291224      21.979132      -0.199910      35.319560 0.47150625E+03  0.11335448E+05                                 9.286563                            7.211699       0.085586       1.972076                    0.999797      31.325900      91.678240       0.615936       0.413637      -1.063810       0.002255       0.009473      -0.022211       0.024252       0.034535       0.022951       0.020352       0.016431      -0.043268      -0.029637      -0.026393       0.056029             10.343380       9.820281       4.526822      -0.236279       8.555509       0.704789      12.654350          -0.000009
          418              C       9.282255       4.322904      20.669031      -0.177370      34.055944 0.42938440E+03  0.10046632E+05                                 8.995289                            6.801938       0.292002       2.049183                    0.999782      29.889381      85.253133       0.647860       0.404064      -1.074046      -0.012944      -0.002845       0.007752       0.015354       0.042560      -0.001110       0.006553       0.024589       0.059443      -0.054676       0.019654       0.035022             10.332290      11.400241       5.589311      -1.991562       9.312414      -1.002297      10.284214          -0.000000
          419              C       8.296070       3.542999      20.015318       0.051840      28.401365 0.35854376E+03  0.80753981E+04                                 8.200213                            6.381747       0.215923       2.067820                    0.999735      27.273525      78.079101       0.638434       0.425959      -1.052616      -0.020423       0.001984       0.040348       0.045265      -0.020044      -0.012704      -0.008532      -0.005156       0.045035      -0.032564       0.012242       0.020322              9.242405       8.092718       3.458294       0.464452       7.303899       1.014671      12.330596          -0.000007
          420              C       7.740474       3.702470      24.582280       0.140091      35.693931 0.41167359E+03  0.95605905E+04                                 9.734392                            6.954355      -0.441251       1.878433                    0.998553      26.458498      75.942393       0.598663       0.440547      -1.047869      -0.004638      -0.008903      -0.015670       0.018610       0.029529      -0.007690      -0.013325      -0.007989       0.027362      -0.034581       0.000257       0.034324             12.522963       9.787675       0.539193       4.509721       8.699418       5.925222      19.081797          -0.000000
          421              C       8.962787       3.275871      25.080172      -0.181349      33.070472 0.44743167E+03  0.10586392E+05                                 8.935040                            7.047718       0.234680       2.051007                    0.999418      29.559479      85.024641       0.621847       0.416295      -1.065144      -0.002287      -0.002695       0.009518       0.010153      -0.009076      -0.014393       0.000291      -0.010554      -0.023460      -0.020408       0.003065       0.017343             10.302296       9.495430       0.009657       4.252045       7.406157       3.422902      14.005301          -0.000003
          422              C       9.461561       3.886372      26.230105       0.082573      27.261669 0.33706493E+03  0.74557981E+04                                 7.977130                            6.193785       0.166431       2.070086                    0.999464      26.136723      73.522405       0.648777       0.426805      -1.054845      -0.039083       0.023122       0.014516       0.047674      -0.000147      -0.010508      -0.035656       0.006339      -0.044141      -0.043475       0.010049       0.033426              9.230145       9.075395      -0.152361       3.157260       7.263908       3.210999      11.351133          -0.000002
          423              C       7.623041       5.212614      26.442770       0.079576      27.546657 0.34780294E+03  0.77697043E+04                                 8.083383                            6.311598       0.188346       2.075123                    0.999359      26.512083      75.448578       0.638349       0.429513      -1.051033       0.034309      -0.023187      -0.005372       0.041756       0.000408      -0.026723      -0.016682      -0.030816      -0.051612      -0.041729       0.008783       0.032946              9.352842       8.542717      -0.664037       1.965560       8.137563       4.060810      11.378247          -0.000001
          424              C       7.045978       4.653391      25.286484      -0.188507      33.320381 0.45089458E+03  0.10711176E+05                                 9.046635                            7.107274       0.182464       2.031267                    0.999388      29.919129      86.819984       0.613736       0.420109      -1.060509       0.002793       0.003231       0.010606       0.011434      -0.007504       0.004934      -0.015751       0.005892      -0.034362      -0.021621       0.001579       0.020042             10.623043       8.312379      -0.232933       2.132634       8.994790       5.559167      14.561961          -0.000003
          425              C       8.347842      26.504432      28.653357       0.032458      28.152131 0.37206442E+03  0.84693413E+04                                 8.149736                            6.493826       0.114250       2.026040                    0.999722      27.950920      80.802359       0.633082       0.425025      -1.051763      -0.043592       0.020170       0.005050       0.048297      -0.020431       0.006950       0.009613       0.044242      -0.001275      -0.033861       0.003230       0.030631              8.946576       8.649091      -0.974292      -1.651158      12.846663      -0.971038       5.343974          -0.000005
          426              C       8.778429       0.914677      28.217994      -0.181055      31.877103 0.43986345E+03  0.10359083E+05                                 8.572097                            6.878354       0.288118       2.045549                    0.999798      30.142503      86.392798       0.644793       0.403350      -1.073999      -0.014447       0.003386       0.009446       0.017590       0.000619      -0.014785      -0.007915       0.014597      -0.145195      -0.051905       0.017520       0.034385              9.307502      11.265345       1.423227      -2.577400      10.707176      -1.704660       5.949984          -0.000001
          427              C       7.708906       1.759821      28.357765      -0.203348      35.809872 0.52922685E+03  0.13138313E+05                                 9.538967                            7.740416      -0.106860       1.913180                    0.999537      32.256076      96.949698       0.581153       0.424539      -1.053493       0.017091      -0.019019      -0.006412       0.026362       0.014116       0.008657      -0.009199      -0.037091      -0.039974      -0.026522      -0.004300       0.030822             10.452798      10.225779       0.437032      -2.188169      14.170926      -2.583214       6.961690          -0.000007
          428              C       6.644433       0.998171      28.911498       0.120188      34.047237 0.40577196E+03  0.94161355E+04                                 9.299214                            6.853944       0.027897       2.011715                    0.999751      27.196663      78.753734       0.607974       0.434141      -1.048747       0.027678      -0.060449      -0.002639       0.066536      -0.014663      -0.014636      -0.004153       0.005148      -0.071921      -0.030899       0.002485       0.028414             10.866962      13.915783      -2.556444      -3.167875      12.289382      -0.730321       6.395722           0.000003
          429              C       5.374136       1.450812      29.268616      -0.016321      42.371717 0.46952037E+03  0.11225002E+05                                10.543295                            7.289176      -0.010638       1.995665                    0.999373      28.000452      80.521636       0.603727       0.424359      -1.061809      -0.004781       0.029113      -0.003660       0.029729      -0.010025       0.048200       0.017574      -0.074117       0.114080      -0.079066       0.017130       0.061935             12.905037      13.451779      -1.365072      -3.030481      17.572377      -2.692912       7.690955          -0.000001
          430              C       4.379113       0.677618      29.844084       0.114991      35.355566 0.41460009E+03  0.96779703E+04                                 9.563833                            6.956140      -0.054073       1.987364                    0.999647      27.346829      79.558643       0.599533       0.437662      -1.046083       0.000036      -0.061733       0.025134       0.066654      -0.000886      -0.015109      -0.013972      -0.009386      -0.070189      -0.033202       0.011117       0.022085             11.281005      12.323387       1.972628      -3.580860      14.039660      -2.770571       7.479968           0.000003
          431              C       3.059571       1.109587      30.227283      -0.166376      35.174127 0.48576634E+03  0.11798028E+05                                 9.439087                            7.430097      -0.021441       1.956061                    0.998889      30.945273      91.849857       0.591740       0.426180      -1.052992      -0.012721      -0.014867       0.016350       0.025499      -0.024023       0.009421       0.012054       0.009765      -0.003249      -0.031630       0.006570       0.025060             10.537249      11.703175      -2.652908      -1.628187      13.780009      -1.592575       6.128564          -0.000008
          432              C       2.411795       0.017987      30.715812      -0.175132      32.257351 0.43151885E+03  0.10108691E+05                                 8.659152                            6.834560       0.310697       2.059074                    0.999808      29.770906      84.954963       0.644107       0.405931      -1.072852       0.008589       0.012693      -0.001743       0.015424      -0.015680      -0.021338      -0.011183      -0.012317      -0.131868      -0.053763       0.014822       0.038941              9.526584      13.152760      -1.091722      -2.530457       9.591385      -0.942102       5.835609          -0.000001
          433              C       3.314640      25.789497      30.635227       0.038665      28.423923 0.37332196E+03  0.85129914E+04                                 8.246774                            6.540544       0.112594       2.028664                    0.999622      27.916480      81.017987       0.625075       0.429710      -1.047916       0.027706       0.027620      -0.015770       0.042180       0.028431      -0.002155      -0.002325      -0.003197       0.031607      -0.033744       0.009787       0.023957              9.125385       8.825596      -0.760090      -1.624432      12.627491      -1.872102       5.923067          -0.000005
          434              C       5.059719       2.881220      28.991415       0.142828      34.399391 0.41237443E+03  0.95976090E+04                                 9.524513                            6.993147      -0.386045       1.898800                    0.998637      26.464570      76.475037       0.591766       0.444718      -1.043587      -0.004476      -0.018135       0.011597       0.021987      -0.012716      -0.030260      -0.001663       0.025144      -0.052890      -0.035976      -0.004386       0.040362             11.747565       7.995186      -2.436875       2.832952      18.738133      -1.606548       8.509376          -0.000000
          435              C       4.168239       3.241238      27.988944      -0.174449      33.559783 0.46855400E+03  0.11251633E+05                                 9.161287                            7.304511       0.047307       1.996936                    0.998182      29.825681      87.360498       0.597305       0.427026      -1.054918      -0.030400       0.004541       0.018175       0.035709       0.010435      -0.008966       0.022729       0.030915       0.013260      -0.035681       0.015693       0.019988             10.556708       8.212876      -3.270558       2.717645      14.461889      -1.189359       8.995361          -0.000003
          436              C       3.847508       4.573655      27.815735       0.091395      26.667581 0.34477921E+03  0.77036888E+04                                 7.931979                            6.298566      -0.000038       2.009818                    0.999584      26.728553      76.666362       0.635294       0.431493      -1.047327      -0.000904       0.006174       0.054269       0.054627       0.012477      -0.007031      -0.006070       0.072635       0.060973      -0.048904       0.015676       0.033228              9.013262       7.433936      -2.062356       2.268664      12.272255       0.017655       7.333595          -0.000002
          437              C       5.240288       5.204022      29.493988       0.089104      27.979804 0.34935699E+03  0.78478464E+04                                 8.274067                            6.397153      -0.069849       1.992418                    0.998631      26.853334      77.750067       0.620711       0.439274      -1.040521      -0.040439      -0.013047      -0.031669       0.052995       0.023207      -0.035450       0.009612       0.037263       0.029904      -0.047160      -0.001743       0.048903              9.629971       8.058872      -1.661443       3.056667      13.566386      -0.358980       7.264655          -0.000002
          438              C       5.622892       3.899258      29.737082      -0.190312      34.637659 0.47217936E+03  0.11380555E+05                                 9.353108                            7.317515      -0.005249       1.973847                    0.997831      30.362013      89.608702       0.597583       0.425257      -1.054158      -0.015382       0.004656       0.000806       0.016091      -0.004842      -0.016638      -0.010980       0.042386       0.018813      -0.030054       0.000127       0.029927             10.881596       7.962834      -1.296882       3.199540      16.084387      -0.024649       8.597567          -0.000003
          439              C      11.389734      12.634198       1.512735       0.057493      27.516846 0.36219980E+03  0.82033711E+04                                 8.095669                            6.457525       0.093297       2.028886                    0.999582      27.558610      79.905482       0.626393       0.431733      -1.045893       0.037358      -0.020850      -0.004928       0.043066       0.004336      -0.015851       0.005177       0.004310      -0.091778      -0.036134       0.013152       0.022983              9.080896       6.443741      -2.744076       0.288602       8.209982       1.010223      12.588966          -0.000007
          440              C      11.191487      12.522246       0.126730      -0.169131      33.256227 0.46949697E+03  0.11320644E+05                                 9.118390                            7.307592      -0.074856       1.939959                    0.998358      30.900937      91.769181       0.595553       0.426528      -1.051432       0.024207       0.002554      -0.005831       0.025030      -0.014425      -0.005155      -0.003089       0.000373       0.071110      -0.026947       0.002474       0.024473             10.203143       8.144727      -3.307430       2.854525       8.600089      -1.502070      13.864611          -0.000003
          441              C      12.089281      11.587971      33.132042      -0.189159      35.360791 0.50537900E+03  0.12411247E+05                                 9.473956                            7.559274      -0.073147       1.926569                    0.999238      31.843725      95.413694       0.588212       0.424008      -1.053079      -0.011513       0.023258       0.006390       0.026726       0.009840       0.007421      -0.002782      -0.030066       0.078980      -0.032198       0.004791       0.027408             10.738773       7.479702      -3.089332       1.351152       8.885617       0.549741      15.850999          -0.000008
          442              C       0.185620      11.124323       0.828928       0.115993      36.886436 0.40921276E+03  0.95283453E+04                                 9.840928                            6.904384      -0.134366       1.958031                    0.999688      27.470581      80.019218       0.602151       0.436850      -1.045765      -0.027688       0.037790       0.046197       0.065794      -0.029587      -0.003397       0.005093      -0.006921       0.039701      -0.036420       0.010376       0.026044             11.975964      10.443216      -6.656963       0.825622      12.889971       0.229477      12.594704           0.000003
          443              C       1.088465      10.096620       0.886776      -0.022584      46.971458 0.46354299E+03  0.11045578E+05                                11.277155                            7.233344      -0.056858       1.978744                    0.999319      28.108282      80.672674       0.607279       0.423272      -1.062594       0.010174      -0.013595      -0.024114       0.029493       0.056940      -0.029078       0.031213      -0.002726      -0.005633      -0.079437       0.021449       0.057988             14.603395      10.212262      -6.026620       0.281594      13.141631       1.169712      20.456293           0.000000
          444              C       1.616282       9.536323       2.043731       0.115193      39.019316 0.41082456E+03  0.95562045E+04                                10.179497                            6.887311      -0.094567       1.970550                    0.999656      27.365655      79.155949       0.608139       0.432986      -1.050182      -0.012043       0.012546       0.061416       0.063831      -0.021170       0.000884      -0.000479      -0.009660       0.095864      -0.037694       0.005704       0.031989             12.789560       8.243362      -4.367754       3.154748      11.097137      -2.405388      19.028181           0.000003
          445              C       2.476194       8.419756       2.180826      -0.204402      36.792674 0.49107098E+03  0.11922867E+05                                 9.555035                            7.365416       0.059501       1.961084                    0.999875      31.667660      93.046471       0.608959       0.414268      -1.063720       0.005837      -0.004981       0.026238       0.027337      -0.037179      -0.022322       0.025181      -0.009058      -0.014255      -0.035078      -0.022824       0.057902             10.746213       7.896723      -4.651402       0.338519      11.330814       0.238532      13.011103          -0.000009
          446              C       2.690856       8.207933       3.530384      -0.187574      37.041566 0.46303108E+03  0.11052415E+05                                 9.572977                            7.099698       0.175534       2.006251                    0.999822      30.714643      88.807404       0.628577       0.408226      -1.070110      -0.008301       0.006858      -0.013655       0.017389      -0.055062      -0.001251       0.003066      -0.028863       0.110048      -0.075270       0.034307       0.040964             11.234835       9.069879      -6.307083       1.615803      13.957791      -2.029363      10.676834          -0.000003
          447              C       1.978682       9.234026       4.191119       0.044920      29.322248 0.37145513E+03  0.84533341E+04                                 8.400130                            6.511371       0.151707       2.040506                    0.999737      27.817345      80.447264       0.628803       0.428026      -1.049750      -0.017936       0.013292      -0.040319       0.046087       0.016835       0.009554      -0.015841       0.018141       0.066183      -0.036043       0.008092       0.027951              9.478105       6.509397      -3.442996      -0.398250       9.449035       0.810006      12.475884          -0.000008
          448              C       1.572086       9.497663      33.032063       0.135798      36.108777 0.42192226E+03  0.98384131E+04                                 9.750631                            7.011203      -0.413264       1.884684                    0.998491      26.482352      75.646183       0.601215       0.436902      -1.052247      -0.001409       0.005586       0.020988       0.021764      -0.024423       0.007466      -0.002104       0.022308       0.012318      -0.029062       0.001872       0.027190             12.317466       6.874057      -0.668380      -4.095955      11.630266       5.195172      18.448075           0.000000
          449              C       2.363812      10.245084      32.163343      -0.186968      32.406300 0.44285413E+03  0.10454342E+05                                 8.815665                            7.007140       0.305619       2.075137                    0.999524      29.479377      84.781775       0.624048       0.415769      -1.065159       0.011834      -0.004618      -0.003356       0.013139       0.002873       0.013016      -0.000891      -0.014588      -0.079028      -0.031007       0.009930       0.021076             10.064404       7.110815      -0.350209      -4.206381       9.497764       2.606728      13.584632          -0.000003
          450              C       2.841120       9.664383      31.005386       0.099294      26.824561 0.34111687E+03  0.75940802E+04                                 7.964074                            6.277517       0.011246       2.022382                    0.999095      26.302994      75.067090       0.635083       0.433215      -1.047312       0.001485      -0.045920       0.017756       0.049255      -0.002858       0.019389      -0.019050       0.032607      -0.057995      -0.036462       0.001027       0.035435              9.069652       7.134002       0.060463      -3.508456       9.220954       2.245494      10.854001          -0.000003
          451              C       1.790537       7.693813      31.485890       0.087290      26.661367 0.33615405E+03  0.74346740E+04                                 7.865848                            6.189305       0.172205       2.075296                    0.999256      26.054453      73.416826       0.648046       0.427343      -1.053938       0.023603       0.035644      -0.005610       0.043117      -0.000314       0.030602      -0.013545       0.021988      -0.084236      -0.045152       0.005163       0.039989              8.939540       6.096820       0.461005      -2.340073      10.141523       2.796505      10.580279          -0.000003
          452              C       1.266508       8.200953      32.663242      -0.185391      32.612614 0.43621302E+03  0.10241718E+05                                 8.815784                            6.934974       0.332987       2.085620                    0.999605      29.203156      83.306115       0.630971       0.413449      -1.068423       0.002354      -0.007032      -0.006450       0.009828       0.009343       0.005035      -0.014152       0.024442      -0.040224      -0.026248       0.004159       0.022089             10.176492       6.033789       0.178959      -2.310861      11.101621       4.335804      13.394065          -0.000003
          453              C      10.490678      12.066653      22.793347       0.041922      28.659316 0.37431349E+03  0.85333018E+04                                 8.281102                            6.535875       0.147797       2.040523                    0.999686      27.818157      80.476237       0.627800       0.427960      -1.049965       0.044301      -0.012200       0.004850       0.046206      -0.008068       0.009748       0.009715       0.016779      -0.092687      -0.035443       0.007791       0.027652              9.284537       8.314432      -2.697557       0.789519       6.548628      -1.976473      12.990551          -0.000005
          454              C      10.384609      11.897248      24.182027      -0.174629      31.938813 0.43659918E+03  0.10256784E+05                                 8.593091                            6.865445       0.262906       2.039172                    0.999821      29.978621      85.645003       0.644009       0.404842      -1.073666       0.016530       0.007911      -0.000917       0.018349      -0.027281      -0.008434      -0.005879       0.052203       0.074126      -0.051119       0.020147       0.030972              9.429626       9.104227      -2.341133      -1.994766       6.038889      -0.120684      13.145763          -0.000002
          455              C      11.532422      11.279499      24.584286      -0.195324      36.417955 0.50751387E+03  0.12439648E+05                                 9.588099                            7.529058       0.018250       1.953812                    0.999849      31.665414      93.868626       0.596597       0.418856      -1.059458      -0.007201       0.030735      -0.009544       0.032979       0.000750      -0.001319       0.002584      -0.012406       0.098813      -0.022757      -0.010364       0.033121             10.875234       8.912057      -2.673405      -0.166806       6.753326      -1.411627      16.960317          -0.000008
          456              C      12.320359      11.022304      23.410947       0.122117      35.336019 0.40030607E+03  0.92624313E+04                                 9.544253                            6.820525      -0.056800       1.985003                    0.999669      27.184193      78.730703       0.607433       0.435787      -1.047237      -0.032871       0.035037      -0.041819       0.063694      -0.024440       0.001380      -0.004314       0.013578       0.018594      -0.028660       0.005573       0.023087             11.369510      12.775454      -5.530520       0.061525       8.559678      -1.219549      12.773397           0.000003
          457              C       0.853599      10.290187      23.326683      -0.022651      46.266860 0.46758867E+03  0.11167252E+05                                11.181182                            7.268594      -0.068159       1.973914                    0.999294      28.173840      80.977094       0.605279       0.423709      -1.062221       0.011678      -0.007554       0.026342       0.029788       0.049985       0.040015      -0.020028      -0.040370      -0.001630      -0.078857       0.023789       0.055068             14.473766      12.721130      -5.290090       0.445517       9.563735      -2.751820      21.136431           0.000000
          458              C       1.535468       9.965338      22.151672       0.109305      38.762038 0.41882550E+03  0.97875078E+04                                10.131436                            6.956471      -0.107732       1.964105                    0.999663      27.537460      79.786883       0.604910       0.433287      -1.050204      -0.014317       0.006960      -0.064783       0.066710      -0.023940      -0.004494      -0.003028       0.017822       0.095618      -0.041827       0.009440       0.032387             12.616395      10.295991      -3.963235      -3.461345       8.217265       0.487299      19.335927           0.000003
          459              C       2.682017       9.132276      21.979132      -0.199911      35.319560 0.47150632E+03  0.11335449E+05                                 9.286564                            7.211699       0.085587       1.972076                    0.999797      31.325898      91.678231       0.615936       0.413637      -1.063810       0.002255      -0.009473      -0.022211       0.024252      -0.034535       0.022951      -0.020352       0.016431      -0.043268      -0.029637      -0.026393       0.056029             10.343380       9.820280      -4.526821      -0.236280       8.555509      -0.704787      12.654350          -0.000009
          460              C       2.968655       9.100596      20.669031      -0.177371      34.055923 0.42938411E+03  0.10046624E+05                                 8.995286                            6.801936       0.292003       2.049184                    0.999782      29.889369      85.253088       0.647861       0.404064      -1.074046      -0.012944       0.002845       0.007752       0.015354      -0.042560      -0.001110      -0.006553       0.024589       0.059443      -0.054676       0.019654       0.035022             10.332286      11.400237      -5.589309      -1.991561       9.312411       1.002296      10.284210          -0.000000
          461              C       1.982470       9.880501      20.015318       0.051840      28.401391 0.35854418E+03  0.80754101E+04                                 8.200218                            6.381751       0.215922       2.067820                    0.999735      27.273543      78.079169       0.638434       0.425959      -1.052616      -0.020423      -0.001984       0.040348       0.045265       0.020044      -0.012704       0.008532      -0.005156       0.045035      -0.032563       0.012242       0.020322              9.242411       8.092724      -3.458296       0.464452       7.303904      -1.014672      12.330605          -0.000007
          462              C       1.426874       9.721030      24.582280       0.140091      35.693928 0.41167354E+03  0.95605891E+04                                 9.734391                            6.954354      -0.441251       1.878433                    0.998553      26.458496      75.942383       0.598663       0.440547      -1.047869      -0.004638       0.008904      -0.015669       0.018610      -0.029529      -0.007690       0.013325      -0.007989       0.027362      -0.034581       0.000257       0.034324             12.522962       9.787674      -0.539193       4.509721       8.699417      -5.925221      19.081796          -0.000000
          463              C       2.649187      10.147629      25.080172      -0.181349      33.070467 0.44743159E+03  0.10586390E+05                                 8.935040                            7.047718       0.234679       2.051007                    0.999418      29.559476      85.024633       0.621846       0.416295      -1.065144      -0.002287       0.002695       0.009518       0.010153       0.009076      -0.014393      -0.000291      -0.010554      -0.023460      -0.020408       0.003065       0.017343             10.302296       9.495430      -0.009657       4.252045       7.406157      -3.422902      14.005301          -0.000003
          464              C       3.147961       9.537128      26.230105       0.082573      27.261674 0.33706501E+03  0.74558006E+04                                 7.977132                            6.193787       0.166430       2.070086                    0.999464      26.136726      73.522423       0.648777       0.426806      -1.054845      -0.039083      -0.023122       0.014516       0.047674       0.000147      -0.010508       0.035655       0.006339      -0.044141      -0.043475       0.010049       0.033426              9.230147       9.075397       0.152361       3.157260       7.263909      -3.210999      11.351135          -0.000002
          465              C       1.309441       8.210886      26.442770       0.079576      27.546662 0.34780300E+03  0.77697063E+04                                 8.083384                            6.311598       0.188345       2.075123                    0.999359      26.512087      75.448593       0.638349       0.429513      -1.051033       0.034309       0.023187      -0.005372       0.041756      -0.000407      -0.026723       0.016682      -0.030816      -0.051612      -0.041729       0.008783       0.032946              9.352843       8.542718       0.664038       1.965560       8.137564      -4.060811      11.378248          -0.000002
          466              C       0.732378       8.770109      25.286484      -0.188507      33.320384 0.45089463E+03  0.10711177E+05                                 9.046636                            7.107274       0.182463       2.031267                    0.999388      29.919131      86.819990       0.613736       0.420109      -1.060509       0.002793      -0.003231       0.010607       0.011434       0.007504       0.004934       0.015751       0.005892      -0.034362      -0.021621       0.001579       0.020042             10.623044       8.312380       0.232933       2.132635       8.994791      -5.559167      14.561962          -0.000003
          467              C      10.592958      13.080932       4.784643       0.032457      28.152164 0.37206498E+03  0.84693569E+04                                 8.149742                            6.493831       0.114250       2.026040                    0.999722      27.950942      80.802436       0.633082       0.425025      -1.051763       0.043592       0.020171      -0.005051       0.048297       0.020431       0.006950      -0.009613       0.044242      -0.001276      -0.033860       0.003230       0.030631              8.946582       8.649097       0.974291      -1.651159      12.846673       0.971039       5.343977          -0.000005
          468              C      10.162371      14.338177       5.220006      -0.181056      31.877118 0.43986372E+03  0.10359092E+05                                 8.572099                            6.878356       0.288117       2.045548                    0.999798      30.142515      86.392842       0.644793       0.403350      -1.073999       0.014447       0.003386      -0.009447       0.017591      -0.000619      -0.014785       0.007915       0.014597      -0.145195      -0.051905       0.017519       0.034385              9.307504      11.265348      -1.423227      -2.577401      10.707180       1.704660       5.949985          -0.000001
          469              C      11.231894      15.183321       5.080235      -0.203348      35.809888 0.52922718E+03  0.13138324E+05                                 9.538969                            7.740418      -0.106861       1.913179                    0.999537      32.256088      96.949743       0.581153       0.424539      -1.053493      -0.017092      -0.019019       0.006412       0.026362      -0.014116       0.008657       0.009199      -0.037091      -0.039974      -0.026522      -0.004300       0.030822             10.452801      10.225781      -0.437032      -2.188170      14.170929       2.583214       6.961691          -0.000008
          470              C      12.296367      14.421671       4.526502       0.120189      34.047245 0.40577207E+03  0.94161385E+04                                 9.299215                            6.853945       0.027897       2.011715                    0.999751      27.196665      78.753742       0.607974       0.434141      -1.048747      -0.027678      -0.060448       0.002638       0.066536       0.014663      -0.014636       0.004153       0.005148      -0.071921      -0.030899       0.002485       0.028414             10.866964      13.915785       2.556444      -3.167875      12.289384       0.730320       6.395722           0.000003
          471              C       0.939464      14.874312       4.169384      -0.016321      42.371710 0.46952027E+03  0.11224999E+05                                10.543295                            7.289176      -0.010638       1.995665                    0.999373      28.000449      80.521631       0.603727       0.424359      -1.061809       0.004781       0.029113       0.003660       0.029729       0.010025       0.048200      -0.017574      -0.074117       0.114080      -0.079066       0.017130       0.061935             12.905037      13.451779       1.365072      -3.030481      17.572375       2.692911       7.690955          -0.000001
          472              C       1.934487      14.101118       3.593916       0.114992      35.355568 0.41460012E+03  0.96779711E+04                                 9.563833                            6.956140      -0.054073       1.987364                    0.999647      27.346828      79.558642       0.599532       0.437662      -1.046083      -0.000037      -0.061733      -0.025135       0.066654       0.000886      -0.015109       0.013972      -0.009386      -0.070190      -0.033202       0.011117       0.022085             11.281006      12.323387      -1.972629      -3.580860      14.039661       2.770571       7.479968           0.000003
          473              C       3.254029      14.533087       3.210717      -0.166377      35.174140 0.48576658E+03  0.11798036E+05                                 9.439089                            7.430099      -0.021441       1.956061                    0.998889      30.945283      91.849893       0.591740       0.426180      -1.052992       0.012721      -0.014867      -0.016351       0.025499       0.024023       0.009420      -0.012053       0.009764      -0.003249      -0.031630       0.006570       0.025060             10.537252      11.703177       2.652908      -1.628188      13.780012       1.592575       6.128566          -0.000008
          474              C       3.901805      13.441487       2.722188      -0.175132      32.257352 0.43151891E+03  0.10108692E+05                                 8.659152                            6.834561       0.310697       2.059074                    0.999808      29.770907      84.954965       0.644107       0.405931      -1.072852      -0.008589       0.012693       0.001742       0.015425       0.015680      -0.021338       0.011183      -0.012316      -0.131868      -0.053763       0.014822       0.038941              9.526584      13.152757       1.091721      -2.530456       9.591386       0.942103       5.835609          -0.000002
          475              C       2.998960      12.365997       2.802773       0.038664      28.423948 0.37332237E+03  0.85130030E+04                                 8.246777                            6.540548       0.112594       2.028664                    0.999622      27.916495      81.018035       0.625075       0.429710      -1.047916      -0.027707       0.027620       0.015769       0.042180      -0.028431      -0.002155       0.002325      -0.003197       0.031607      -0.033744       0.009787       0.023957              9.125389       8.825599       0.760090      -1.624433      12.627497       1.872102       5.923071          -0.000005
          476              C       1.253881      16.304720       4.446585       0.142828      34.399385 0.41237434E+03  0.95976066E+04                                 9.524513                            6.993147      -0.386045       1.898800                    0.998637      26.464567      76.475031       0.591766       0.444718      -1.043587       0.004476      -0.018135      -0.011598       0.021987       0.012716      -0.030260       0.001663       0.025144      -0.052890      -0.035976      -0.004386       0.040362             11.747565       7.995186       2.436876       2.832953      18.738133       1.606548       8.509376          -0.000000
          477              C       2.145361      16.664738       5.449056      -0.174449      33.559797 0.46855422E+03  0.11251640E+05                                 9.161289                            7.304512       0.047307       1.996936                    0.998182      29.825690      87.360536       0.597305       0.427026      -1.054918       0.030401       0.004541      -0.018175       0.035709      -0.010435      -0.008966      -0.022729       0.030915       0.013260      -0.035681       0.015693       0.019988             10.556712       8.212878       3.270560       2.717645      14.461895       1.189359       8.995362          -0.000003
          478              C       2.466092      17.997155       5.622265       0.091394      26.667600 0.34477949E+03  0.77036970E+04                                 7.931983                            6.298569      -0.000040       2.009817                    0.999584      26.728569      76.666428       0.635294       0.431493      -1.047327       0.000904       0.006174      -0.054269       0.054627      -0.012477      -0.007031       0.006069       0.072635       0.060974      -0.048904       0.015676       0.033228              9.013267       7.433940       2.062358       2.268665      12.272263      -0.017655       7.333598          -0.000002
          479              C       1.073312      18.627522       3.944012       0.089104      27.979805 0.34935702E+03  0.78478475E+04                                 8.274068                            6.397153      -0.069850       1.992417                    0.998631      26.853336      77.750079       0.620711       0.439274      -1.040521       0.040439      -0.013047       0.031669       0.052995      -0.023208      -0.035450      -0.009612       0.037263       0.029904      -0.047160      -0.001743       0.048903              9.629972       8.058873       1.661443       3.056667      13.566387       0.358980       7.264655          -0.000002
          480              C       0.690708      17.322758       3.700918      -0.190311      34.637640 0.47217904E+03  0.11380545E+05                                 9.353104                            7.317512      -0.005248       1.973847                    0.997831      30.362001      89.608651       0.597583       0.425257      -1.054158       0.015382       0.004655      -0.000806       0.016091       0.004843      -0.016638       0.010980       0.042386       0.018812      -0.030054       0.000127       0.029927             10.881591       7.962831       1.296882       3.199539      16.084378       0.024650       8.597564          -0.000003
          481              C       7.551066      26.057698      31.925265       0.057489      27.516891 0.36220064E+03  0.82033954E+04                                 8.095680                            6.457534       0.093291       2.028884                    0.999582      27.558645      79.905631       0.626392       0.431733      -1.045893      -0.037358      -0.020850       0.004927       0.043066      -0.004335      -0.015851      -0.005177       0.004310      -0.091777      -0.036134       0.013152       0.022983              9.080909       6.443749       2.744079       0.288605       8.209992      -1.010221      12.588985          -0.000007
          482              C       7.749313      25.945746      33.311270      -0.169133      33.256226 0.46949702E+03  0.11320646E+05                                 9.118390                            7.307593      -0.074857       1.939959                    0.998358      30.900935      91.769173       0.595553       0.426528      -1.051432      -0.024206       0.002553       0.005831       0.025029       0.014425      -0.005155       0.003089       0.000373       0.071110      -0.026947       0.002474       0.024473             10.203143       8.144727       3.307428       2.854525       8.600088       1.502070      13.864614          -0.000003
          483              C       6.851519      25.011471       0.305958      -0.189160      35.360784 0.50537890E+03  0.12411244E+05                                 9.473955                            7.559273      -0.073147       1.926570                    0.999238      31.843720      95.413672       0.588212       0.424008      -1.053079       0.011514       0.023257      -0.006390       0.026726      -0.009840       0.007421       0.002782      -0.030066       0.078978      -0.032198       0.004791       0.027407             10.738772       7.479701       3.089330       1.351152       8.885614      -0.549741      15.851000          -0.000008
          484              C       6.127980      24.547823      32.609072       0.115992      36.886422 0.40921260E+03  0.95283407E+04                                 9.840925                            6.904383      -0.134367       1.958031                    0.999688      27.470578      80.019205       0.602152       0.436850      -1.045765       0.027688       0.037789      -0.046198       0.065794       0.029587      -0.003397      -0.005094      -0.006921       0.039702      -0.036420       0.010376       0.026044             11.975960      10.443213       6.656961       0.825621      12.889968      -0.229478      12.594699           0.000003
          485              C       5.225135      23.520120      32.551224      -0.022584      46.971456 0.46354301E+03  0.11045578E+05                                11.277154                            7.233344      -0.056858       1.978744                    0.999319      28.108283      80.672674       0.607279       0.423272      -1.062594      -0.010173      -0.013594       0.024114       0.029492      -0.056939      -0.029078      -0.031214      -0.002726      -0.005633      -0.079437       0.021449       0.057988             14.603394      10.212263       6.026621       0.281593      13.141632      -1.169712      20.456287          -0.000000
          486              C       4.697318      22.959823      31.394269       0.115193      39.019336 0.41082480E+03  0.95562115E+04                                10.179501                            6.887314      -0.094566       1.970550                    0.999656      27.365663      79.155979       0.608139       0.432986      -1.050182       0.012042       0.012545      -0.061417       0.063831       0.021170       0.000884       0.000479      -0.009660       0.095863      -0.037693       0.005704       0.031989             12.789564       8.243366       4.367757       3.154750      11.097144       2.405391      19.028183           0.000003
          487              C       3.837406      21.843256      31.257174      -0.204402      36.792705 0.49107142E+03  0.11922880E+05                                 9.555040                            7.365420       0.059499       1.961083                    0.999875      31.667679      93.046543       0.608959       0.414268      -1.063720      -0.005836      -0.004980      -0.026238       0.027337       0.037179      -0.022322      -0.025181      -0.009058      -0.014255      -0.035078      -0.022825       0.057903             10.746220       7.896728       4.651405       0.338522      11.330821      -0.238528      13.011110          -0.000009
          488              C       3.622744      21.631433      29.907616      -0.187572      37.041574 0.46303110E+03  0.11052416E+05                                 9.572980                            7.099699       0.175532       2.006250                    0.999822      30.714646      88.807425       0.628576       0.408226      -1.070110       0.008301       0.006858       0.013654       0.017389       0.055062      -0.001250      -0.003066      -0.028863       0.110048      -0.075270       0.034307       0.040964             11.234838       9.069882       6.307085       1.615805      13.957795       2.029366      10.676838          -0.000003
          489              C       4.334918      22.657526      29.246881       0.044924      29.322176 0.37145389E+03  0.84532982E+04                                 8.400114                            6.511359       0.151711       2.040508                    0.999737      27.817296      80.447067       0.628804       0.428025      -1.049750       0.017936       0.013292       0.040319       0.046087      -0.016835       0.009554       0.015841       0.018140       0.066183      -0.036043       0.008092       0.027951              9.478088       6.509384       3.442987      -0.398249       9.449014      -0.810004      12.475866          -0.000008
          490              C       4.741514      22.921163       0.405937       0.135798      36.108773 0.42192228E+03  0.98384136E+04                                 9.750630                            7.011203      -0.413263       1.884684                    0.998491      26.482352      75.646180       0.601215       0.436902      -1.052247       0.001409       0.005586      -0.020988       0.021764       0.024423       0.007466       0.002104       0.022309       0.012318      -0.029062       0.001872       0.027190             12.317464       6.874056       0.668379      -4.095953      11.630265      -5.195171      18.448070           0.000000
          491              C       3.949788      23.668584       1.274657      -0.186969      32.406311 0.44285449E+03  0.10454353E+05                                 8.815667                            7.007144       0.305620       2.075137                    0.999524      29.479381      84.781790       0.624048       0.415769      -1.065159      -0.011835      -0.004619       0.003355       0.013140      -0.002873       0.013016       0.000891      -0.014588      -0.079028      -0.031007       0.009930       0.021076             10.064406       7.110817       0.350208      -4.206382       9.497764      -2.606726      13.584637          -0.000003
          492              C       3.472480      23.087883       2.432615       0.099294      26.824557 0.34111694E+03  0.75940821E+04                                 7.964073                            6.277517       0.011246       2.022381                    0.999095      26.303001      75.067111       0.635083       0.433215      -1.047312      -0.001485      -0.045920      -0.017757       0.049256       0.002858       0.019389       0.019050       0.032607      -0.057994      -0.036462       0.001027       0.035435              9.069649       7.134001      -0.060466      -3.508452       9.220954      -2.245488      10.853992          -0.000003
          493              C       4.523063      21.117313       1.952110       0.087291      26.661357 0.33615382E+03  0.74346677E+04                                 7.865845                            6.189302       0.172205       2.075296                    0.999256      26.054443      73.416784       0.648046       0.427343      -1.053938      -0.023603       0.035643       0.005609       0.043117       0.000314       0.030602       0.013546       0.021989      -0.084236      -0.045153       0.005163       0.039989              8.939538       6.096818      -0.461005      -2.340073      10.141519      -2.796504      10.580275          -0.000003
          494              C       5.047092      21.624453       0.774758      -0.185390      32.612584 0.43621253E+03  0.10241703E+05                                 8.815778                            6.934969       0.332989       2.085621                    0.999605      29.203144      83.306060       0.630972       0.413449      -1.068423      -0.002354      -0.007032       0.006449       0.009828      -0.009343       0.005035       0.014152       0.024442      -0.040224      -0.026248       0.004159       0.022089             10.176484       6.033786      -0.178958      -2.310860      11.101610      -4.335800      13.394056          -0.000003
          495              C       8.450122      25.490153      10.644653       0.041921      28.659334 0.37431383E+03  0.85333120E+04                                 8.281107                            6.535879       0.147793       2.040521                    0.999686      27.818170      80.476299       0.627799       0.427960      -1.049965      -0.044301      -0.012201      -0.004850       0.046205       0.008068       0.009748      -0.009715       0.016779      -0.092687      -0.035443       0.007791       0.027653              9.284543       8.314437       2.697558       0.789519       6.548632       1.976474      12.990560          -0.000005
          496              C       8.556191      25.320748       9.255973      -0.174629      31.938788 0.43659876E+03  0.10256771E+05                                 8.593086                            6.865441       0.262908       2.039173                    0.999821      29.978605      85.644938       0.644009       0.404842      -1.073666      -0.016530       0.007910       0.000916       0.018348       0.027281      -0.008434       0.005880       0.052203       0.074126      -0.051119       0.020147       0.030972              9.429621       9.104222       2.341131      -1.994766       6.038885       0.120684      13.145756          -0.000002
          497              C       7.408378      24.702999       8.853714      -0.195325      36.417960 0.50751395E+03  0.12439650E+05                                 9.588100                            7.529058       0.018250       1.953812                    0.999849      31.665415      93.868626       0.596597       0.418856      -1.059458       0.007201       0.030735       0.009544       0.032978      -0.000750      -0.001319      -0.002584      -0.012406       0.098812      -0.022756      -0.010364       0.033120             10.875235       8.912057       2.673405      -0.166807       6.753327       1.411627      16.960321          -0.000008
          498              C       6.620441      24.445804      10.027053       0.122116      35.336011 0.40030594E+03  0.92624277E+04                                 9.544251                            6.820524      -0.056800       1.985003                    0.999669      27.184191      78.730695       0.607433       0.435787      -1.047237       0.032870       0.035037       0.041820       0.063694       0.024440       0.001380       0.004314       0.013578       0.018594      -0.028660       0.005573       0.023087             11.369508      12.775452       5.530519       0.061526       8.559678       1.219550      12.773395           0.000003
          499              C       5.460001      23.713687      10.111317      -0.022652      46.266860 0.46758868E+03  0.11167252E+05                                11.181183                            7.268594      -0.068158       1.973914                    0.999294      28.173841      80.977097       0.605279       0.423709      -1.062221      -0.011678      -0.007554      -0.026342       0.029788      -0.049985       0.040015       0.020028      -0.040370      -0.001631      -0.078857       0.023789       0.055068             14.473765      12.721132       5.290092       0.445518       9.563737       2.751821      21.136426          -0.000000
          500              C       4.778132      23.388838      11.286328       0.109305      38.762055 0.41882580E+03  0.97875163E+04                                10.131439                            6.956474      -0.107731       1.964106                    0.999663      27.537461      79.786886       0.604910       0.433287      -1.050204       0.014317       0.006959       0.064783       0.066710       0.023940      -0.004494       0.003028       0.017822       0.095618      -0.041827       0.009440       0.032387             12.616398      10.295994       3.963236      -3.461349       8.217268      -0.487302      19.335932           0.000003
          501              C       3.631583      22.555776      11.458868      -0.199912      35.319574 0.47150658E+03  0.11335457E+05                                 9.286566                            7.211702       0.085586       1.972076                    0.999797      31.325907      91.678266       0.615936       0.413637      -1.063810      -0.002255      -0.009473       0.022211       0.024252       0.034535       0.022951       0.020352       0.016431      -0.043268      -0.029637      -0.026393       0.056029             10.343383       9.820282       4.526822      -0.236283       8.555510       0.704786      12.654355          -0.000009
          502              C       3.344945      22.524096      12.768969      -0.177370      34.055916 0.42938392E+03  0.10046618E+05                                 8.995285                            6.801935       0.292003       2.049184                    0.999782      29.889360      85.253063       0.647861       0.404064      -1.074046       0.012944       0.002845      -0.007752       0.015354       0.042560      -0.001110       0.006553       0.024589       0.059444      -0.054676       0.019655       0.035022             10.332286      11.400237       5.589309      -1.991561       9.312411      -1.002296      10.284209          -0.000000
          503              C       4.331130      23.304001      13.422682       0.051842      28.401340 0.35854327E+03  0.80753846E+04                                 8.200208                            6.381742       0.215925       2.067821                    0.999735      27.273514      78.079060       0.638434       0.425959      -1.052616       0.020423      -0.001985      -0.040348       0.045265      -0.020044      -0.012704      -0.008532      -0.005156       0.045035      -0.032564       0.012242       0.020322              9.242399       8.092714       3.458292       0.464451       7.303895       1.014670      12.330588          -0.000007
          504              C       4.886726      23.144530       8.855720       0.140090      35.693929 0.41167356E+03  0.95605895E+04                                 9.734390                            6.954354      -0.441250       1.878433                    0.998553      26.458497      75.942383       0.598663       0.440547      -1.047869       0.004638       0.008903       0.015670       0.018610       0.029529      -0.007690      -0.013325      -0.007989       0.027362      -0.034581       0.000257       0.034324             12.522962       9.787674       0.539193       4.509720       8.699417       5.925221      19.081794          -0.000000
          505              C       3.664413      23.571129       8.357828      -0.181350      33.070475 0.44743173E+03  0.10586394E+05                                 8.935042                            7.047720       0.234679       2.051007                    0.999418      29.559480      85.024648       0.621846       0.416296      -1.065144       0.002287       0.002695      -0.009518       0.010153      -0.009076      -0.014393       0.000290      -0.010553      -0.023460      -0.020408       0.003065       0.017343             10.302298       9.495432       0.009657       4.252046       7.406158       3.422903      14.005304          -0.000002
          506              C       3.165639      22.960628       7.207895       0.082573      27.261671 0.33706496E+03  0.74557991E+04                                 7.977131                            6.193786       0.166431       2.070086                    0.999464      26.136724      73.522416       0.648777       0.426806      -1.054845       0.039083      -0.023122      -0.014516       0.047674      -0.000147      -0.010508      -0.035655       0.006339      -0.044141      -0.043475       0.010049       0.033426              9.230146       9.075397      -0.152361       3.157260       7.263909       3.210999      11.351134          -0.000003
          507              C       5.004159      21.634386       6.995230       0.079576      27.546655 0.34780289E+03  0.77697033E+04                                 8.083383                            6.311598       0.188345       2.075123                    0.999359      26.512082      75.448579       0.638349       0.429513      -1.051033      -0.034309       0.023187       0.005372       0.041756       0.000408      -0.026723      -0.016682      -0.030816      -0.051611      -0.041729       0.008782       0.032947              9.352842       8.542717      -0.664038       1.965560       8.137563       4.060810      11.378246          -0.000001
          508              C       5.581222      22.193609       8.151516      -0.188507      33.320382 0.45089461E+03  0.10711177E+05                                 9.046636                            7.107274       0.182464       2.031267                    0.999388      29.919129      86.819982       0.613736       0.420109      -1.060509      -0.002793      -0.003231      -0.010606       0.011434      -0.007504       0.004934      -0.015751       0.005892      -0.034362      -0.021621       0.001579       0.020042             10.623043       8.312379      -0.232933       2.132634       8.994790       5.559167      14.561961          -0.000003
          509              C       2.034242      13.080932      21.503643       0.032458      28.152136 0.37206451E+03  0.84693435E+04                                 8.149737                            6.493826       0.114250       2.026041                    0.999722      27.950924      80.802369       0.633082       0.425025      -1.051763      -0.043592       0.020170      -0.005050       0.048297      -0.020431      -0.006950      -0.009613       0.044242      -0.001275      -0.033861       0.003230       0.030631              8.946576       8.649092      -0.974291       1.651158      12.846664       0.971038       5.343973          -0.000005
          510              C       2.464829      14.338177      21.939006      -0.181055      31.877112 0.43986358E+03  0.10359087E+05                                 8.572098                            6.878355       0.288117       2.045548                    0.999798      30.142510      86.392821       0.644793       0.403350      -1.073999      -0.014447       0.003386      -0.009447       0.017591       0.000619       0.014785       0.007915       0.014597      -0.145195      -0.051905       0.017519       0.034385              9.307503      11.265347       1.423228       2.577401      10.707177       1.704660       5.949985          -0.000001
          511              C       1.395306      15.183321      21.799235      -0.203347      35.809868 0.52922678E+03  0.13138311E+05                                 9.538966                            7.740415      -0.106860       1.913180                    0.999537      32.256074      96.949687       0.581153       0.424539      -1.053493       0.017091      -0.019019       0.006412       0.026362       0.014116      -0.008657       0.009199      -0.037091      -0.039974      -0.026522      -0.004300       0.030821             10.452797      10.225778       0.437032       2.188169      14.170925       2.583214       6.961689          -0.000008
          512              C       0.330833      14.421671      21.245502       0.120188      34.047235 0.40577193E+03  0.94161344E+04                                 9.299214                            6.853944       0.027897       2.011715                    0.999751      27.196661      78.753725       0.607974       0.434141      -1.048747       0.027678      -0.060449       0.002638       0.066536      -0.014663       0.014636       0.004153       0.005148      -0.071921      -0.030899       0.002485       0.028414             10.866962      13.915782      -2.556443       3.167875      12.289382       0.730320       6.395721           0.000003
          513              C      11.687736      14.874312      20.888384      -0.016321      42.371715 0.46952035E+03  0.11225001E+05                                10.543296                            7.289176      -0.010638       1.995665                    0.999373      28.000451      80.521635       0.603727       0.424359      -1.061809      -0.004781       0.029113       0.003660       0.029730      -0.010025      -0.048200      -0.017574      -0.074117       0.114080      -0.079066       0.017130       0.061935             12.905037      13.451779      -1.365072       3.030481      17.572377       2.692911       7.690955          -0.000001
          514              C      10.692713      14.101118      20.312916       0.114991      35.355560 0.41460001E+03  0.96779679E+04                                 9.563833                            6.956140      -0.054073       1.987364                    0.999647      27.346826      79.558637       0.599532       0.437662      -1.046083       0.000037      -0.061733      -0.025135       0.066654      -0.000886       0.015109       0.013972      -0.009386      -0.070190      -0.033202       0.011117       0.022085             11.281005      12.323387       1.972628       3.580860      14.039660       2.770570       7.479968           0.000003
          515              C       9.373171      14.533087      19.929717      -0.166376      35.174129 0.48576634E+03  0.11798028E+05                                 9.439087                            7.430097      -0.021441       1.956061                    0.998889      30.945275      91.849866       0.591740       0.426180      -1.052992      -0.012721      -0.014867      -0.016351       0.025499      -0.024023      -0.009421      -0.012053       0.009764      -0.003249      -0.031630       0.006570       0.025060             10.537250      11.703175      -2.652908       1.628187      13.780011       1.592575       6.128564          -0.000007
          516              C       8.725395      13.441487      19.441188      -0.175132      32.257361 0.43151900E+03  0.10108695E+05                                 8.659154                            6.834561       0.310696       2.059073                    0.999808      29.770912      84.954984       0.644107       0.405931      -1.072852       0.008589       0.012693       0.001743       0.015425      -0.015680       0.021338       0.011183      -0.012316      -0.131868      -0.053763       0.014822       0.038941              9.526586      13.152761      -1.091722       2.530458       9.591388       0.942103       5.835610          -0.000002
          517              C       9.628240      12.365997      19.521773       0.038665      28.423922 0.37332191E+03  0.85129900E+04                                 8.246773                            6.540543       0.112595       2.028664                    0.999622      27.916479      81.017979       0.625075       0.429710      -1.047916       0.027707       0.027620       0.015769       0.042181       0.028431       0.002155       0.002325      -0.003197       0.031607      -0.033744       0.009787       0.023957              9.125384       8.825594      -0.760090       1.624432      12.627491       1.872102       5.923067          -0.000005
          518              C      11.373319      16.304720      21.165585       0.142828      34.399388 0.41237439E+03  0.95976079E+04                                 9.524513                            6.993147      -0.386045       1.898800                    0.998637      26.464569      76.475038       0.591766       0.444718      -1.043587      -0.004476      -0.018135      -0.011598       0.021987      -0.012716       0.030260       0.001663       0.025144      -0.052890      -0.035976      -0.004386       0.040362             11.747566       7.995186      -2.436875      -2.832953      18.738134       1.606548       8.509377          -0.000000
          519              C      10.481839      16.664738      22.168056      -0.174449      33.559789 0.46855410E+03  0.11251636E+05                                 9.161288                            7.304512       0.047307       1.996936                    0.998182      29.825685      87.360518       0.597305       0.427026      -1.054918      -0.030400       0.004541      -0.018175       0.035709       0.010435       0.008966      -0.022729       0.030915       0.013260      -0.035681       0.015693       0.019988             10.556710       8.212877      -3.270559      -2.717645      14.461892       1.189359       8.995362          -0.000003
          520              C      10.161108      17.997155      22.341265       0.091395      26.667592 0.34477937E+03  0.77036934E+04                                 7.931981                            6.298568      -0.000038       2.009818                    0.999584      26.728562      76.666397       0.635294       0.431493      -1.047327      -0.000904       0.006174      -0.054269       0.054627       0.012477       0.007031       0.006069       0.072635       0.060973      -0.048904       0.015676       0.033228              9.013264       7.433938      -2.062357      -2.268665      12.272258      -0.017655       7.333596          -0.000002
          521              C      11.553888      18.627522      20.663012       0.089104      27.979809 0.34935708E+03  0.78478491E+04                                 8.274069                            6.397154      -0.069849       1.992418                    0.998631      26.853338      77.750084       0.620711       0.439274      -1.040521      -0.040439      -0.013047       0.031669       0.052995       0.023208       0.035450      -0.009612       0.037263       0.029904      -0.047160      -0.001743       0.048903              9.629972       8.058873      -1.661443      -3.056667      13.566388       0.358980       7.264656          -0.000002
          522              C      11.936492      17.322758      20.419918      -0.190312      34.637654 0.47217929E+03  0.11380553E+05                                 9.353107                            7.317514      -0.005249       1.973847                    0.997831      30.362010      89.608690       0.597583       0.425257      -1.054158      -0.015382       0.004656      -0.000806       0.016091      -0.004842       0.016638       0.010980       0.042386       0.018813      -0.030054       0.000127       0.029927             10.881595       7.962833      -1.296882      -3.199539      16.084385       0.024649       8.597566          -0.000003
          523              C       5.076134      26.057698      15.206265       0.057491      27.516877 0.36220034E+03  0.82033865E+04                                 8.095675                            6.457530       0.093296       2.028886                    0.999582      27.558632      79.905566       0.626392       0.431733      -1.045893       0.037358      -0.020850       0.004927       0.043066       0.004335       0.015851      -0.005177       0.004310      -0.091777      -0.036134       0.013152       0.022983              9.080903       6.443745      -2.744078      -0.288603       8.209988      -1.010223      12.588977          -0.000007
          524              C       4.877887      25.945746      16.592270      -0.169132      33.256226 0.46949700E+03  0.11320645E+05                                 9.118390                            7.307592      -0.074856       1.939959                    0.998358      30.900937      91.769181       0.595553       0.426528      -1.051432       0.024206       0.002554       0.005831       0.025029      -0.014425       0.005155       0.003089       0.000373       0.071110      -0.026947       0.002474       0.024473             10.203142       8.144727      -3.307429      -2.854524       8.600089       1.502069      13.864612          -0.000003
          525              C       5.775681      25.011471      17.024958      -0.189160      35.360791 0.50537902E+03  0.12411248E+05                                 9.473956                            7.559274      -0.073147       1.926569                    0.999238      31.843725      95.413694       0.588212       0.424008      -1.053079      -0.011513       0.023257      -0.006390       0.026726       0.009840      -0.007421       0.002782      -0.030066       0.078979      -0.032198       0.004791       0.027407             10.738773       7.479702      -3.089332      -1.351152       8.885617      -0.549741      15.850999          -0.000008
          526              C       6.499220      24.547823      15.890072       0.115993      36.886439 0.40921280E+03  0.95283467E+04                                 9.840928                            6.904385      -0.134366       1.958031                    0.999688      27.470582      80.019220       0.602151       0.436850      -1.045765      -0.027688       0.037790      -0.046197       0.065794      -0.029587       0.003397      -0.005093      -0.006921       0.039702      -0.036420       0.010376       0.026044             11.975964      10.443216      -6.656964      -0.825622      12.889972      -0.229477      12.594703           0.000003
          527              C       7.402065      23.520120      15.832224      -0.022583      46.971447 0.46354290E+03  0.11045575E+05                                11.277154                            7.233343      -0.056859       1.978744                    0.999319      28.108279      80.672666       0.607279       0.423272      -1.062594       0.010174      -0.013595       0.024114       0.029493       0.056940       0.029078      -0.031214      -0.002726      -0.005633      -0.079437       0.021449       0.057988             14.603393      10.212262      -6.026619      -0.281595      13.141630      -1.169711      20.456288           0.000000
          528              C       7.929882      22.959823      14.675269       0.115193      39.019330 0.41082472E+03  0.95562090E+04                                10.179500                            6.887313      -0.094567       1.970550                    0.999656      27.365659      79.155966       0.608139       0.432986      -1.050182      -0.012043       0.012546      -0.061417       0.063831      -0.021170      -0.000884       0.000479      -0.009660       0.095864      -0.037694       0.005704       0.031989             12.789564       8.243365      -4.367756      -3.154750      11.097141       2.405390      19.028185           0.000003
          529              C       8.789794      21.843256      14.538174      -0.204402      36.792676 0.49107099E+03  0.11922867E+05                                 9.555035                            7.365416       0.059500       1.961084                    0.999875      31.667662      93.046480       0.608959       0.414268      -1.063720       0.005837      -0.004981      -0.026238       0.027337      -0.037179       0.022322      -0.025181      -0.009058      -0.014255      -0.035078      -0.022824       0.057902             10.746214       7.896723      -4.651402      -0.338520      11.330814      -0.238531      13.011104          -0.000009
          530              C       9.004456      21.631433      13.188616      -0.187574      37.041589 0.46303141E+03  0.11052425E+05                                 9.572981                            7.099700       0.175533       2.006250                    0.999822      30.714657      88.807458       0.628576       0.408226      -1.070110      -0.008301       0.006858       0.013655       0.017389      -0.055063       0.001250      -0.003066      -0.028863       0.110048      -0.075271       0.034307       0.040964             11.234840       9.069883      -6.307086      -1.615804      13.957797       2.029365      10.676839          -0.000002
          531              C       8.292282      22.657526      12.527881       0.044920      29.322260 0.37145529E+03  0.84533385E+04                                 8.400131                            6.511372       0.151707       2.040506                    0.999737      27.817352      80.447281       0.628803       0.428026      -1.049750      -0.017936       0.013292       0.040319       0.046087       0.016835      -0.009554       0.015841       0.018140       0.066184      -0.036043       0.008092       0.027951              9.478107       6.509398      -3.442997       0.398250       9.449036      -0.810006      12.475886          -0.000008
          532              C       7.885686      22.921163      17.124937       0.135798      36.108770 0.42192225E+03  0.98384127E+04                                 9.750630                            7.011203      -0.413264       1.884684                    0.998491      26.482351      75.646177       0.601215       0.436902      -1.052247      -0.001409       0.005586      -0.020988       0.021764      -0.024423      -0.007466       0.002104       0.022309       0.012318      -0.029062       0.001872       0.027190             12.317463       6.874056      -0.668379       4.095952      11.630265      -5.195171      18.448069           0.000000
          533              C       8.677412      23.668584      17.993657      -0.186969      32.406306 0.44285443E+03  0.10454351E+05                                 8.815666                            7.007143       0.305619       2.075137                    0.999524      29.479379      84.781781       0.624048       0.415769      -1.065159       0.011835      -0.004618       0.003355       0.013139       0.002873      -0.013016       0.000891      -0.014588      -0.079028      -0.031007       0.009930       0.021076             10.064405       7.110816      -0.350208       4.206381       9.497764      -2.606725      13.584634          -0.000003
          534              C       9.154720      23.087883      19.151615       0.099294      26.824553 0.34111689E+03  0.75940809E+04                                 7.964073                            6.277517       0.011246       2.022381                    0.999095      26.302998      75.067102       0.635083       0.433215      -1.047312       0.001485      -0.045920      -0.017757       0.049256      -0.002858      -0.019389       0.019050       0.032607      -0.057995      -0.036462       0.001027       0.035435              9.069649       7.134001       0.060467       3.508452       9.220954      -2.245488      10.853991          -0.000003
          535              C       8.104137      21.117313      18.671110       0.087290      26.661363 0.33615392E+03  0.74346703E+04                                 7.865847                            6.189303       0.172205       2.075296                    0.999256      26.054447      73.416801       0.648046       0.427343      -1.053938       0.023603       0.035644       0.005610       0.043117      -0.000314      -0.030602       0.013546       0.021988      -0.084236      -0.045152       0.005163       0.039989              8.939539       6.096819       0.461005       2.340074      10.141521      -2.796504      10.580278          -0.000003
          536              C       7.580108      21.624453      17.493758      -0.185390      32.612590 0.43621261E+03  0.10241706E+05                                 8.815780                            6.934970       0.332988       2.085620                    0.999605      29.203148      83.306083       0.630972       0.413449      -1.068423       0.002354      -0.007032       0.006449       0.009828       0.009343      -0.005035       0.014152       0.024442      -0.040223      -0.026248       0.004159       0.022089             10.176487       6.033788       0.178958       2.310861      11.101612      -4.335801      13.394060          -0.000003
          537              C       4.177078      25.490153      27.363653       0.041922      28.659340 0.37431391E+03  0.85333136E+04                                 8.281106                            6.535878       0.147797       2.040522                    0.999686      27.818171      80.476281       0.627800       0.427960      -1.049965       0.044301      -0.012201      -0.004850       0.046205      -0.008068      -0.009748      -0.009714       0.016779      -0.092687      -0.035443       0.007790       0.027653              9.284541       8.314436      -2.697558      -0.789520       6.548631       1.976474      12.990557          -0.000005
          538              C       4.071009      25.320748      25.974973      -0.174629      31.938808 0.43659913E+03  0.10256782E+05                                 8.593090                            6.865445       0.262906       2.039172                    0.999821      29.978619      85.644993       0.644009       0.404842      -1.073666       0.016530       0.007911       0.000917       0.018348      -0.027281       0.008434       0.005879       0.052203       0.074126      -0.051119       0.020147       0.030972              9.429625       9.104225      -2.341133       1.994764       6.038888       0.120685      13.145761          -0.000002
          539              C       5.218822      24.702999      25.572714      -0.195325      36.417970 0.50751418E+03  0.12439657E+05                                 9.588102                            7.529060       0.018249       1.953812                    0.999849      31.665424      93.868664       0.596597       0.418856      -1.059458      -0.007201       0.030735       0.009544       0.032979       0.000750       0.001319      -0.002584      -0.012406       0.098813      -0.022756      -0.010364       0.033121             10.875236       8.912060      -2.673406       0.166807       6.753328       1.411627      16.960320          -0.000008
          540              C       6.006759      24.445804      26.746053       0.122118      35.336029 0.40030620E+03  0.92624351E+04                                 9.544254                            6.820526      -0.056800       1.985003                    0.999669      27.184196      78.730714       0.607433       0.435787      -1.047237      -0.032871       0.035037       0.041820       0.063694      -0.024440      -0.001380       0.004314       0.013578       0.018595      -0.028660       0.005573       0.023087             11.369512      12.775457      -5.530521      -0.061526       8.559680       1.219550      12.773398           0.000003
          541              C       7.167199      23.713687      26.830317      -0.022651      46.266857 0.46758865E+03  0.11167251E+05                                11.181182                            7.268594      -0.068159       1.973914                    0.999294      28.173840      80.977097       0.605279       0.423709      -1.062221       0.011678      -0.007554      -0.026342       0.029788       0.049985      -0.040015       0.020028      -0.040370      -0.001630      -0.078857       0.023789       0.055068             14.473765      12.721131      -5.290091      -0.445515       9.563736       2.751819      21.136427          -0.000000
          542              C       7.849068      23.388838      28.005328       0.109305      38.762057 0.41882581E+03  0.97875165E+04                                10.131440                            6.956474      -0.107732       1.964105                    0.999663      27.537460      79.786884       0.604910       0.433288      -1.050204      -0.014317       0.006959       0.064783       0.066710      -0.023940       0.004494       0.003028       0.017822       0.095618      -0.041828       0.009440       0.032387             12.616400      10.295994      -3.963235       3.461350       8.217267      -0.487302      19.335938           0.000003
          543              C       8.995617      22.555776      28.177868      -0.199911      35.319556 0.47150632E+03  0.11335449E+05                                 9.286563                            7.211699       0.085587       1.972076                    0.999797      31.325898      91.678230       0.615936       0.413637      -1.063810       0.002255      -0.009474       0.022211       0.024252      -0.034535      -0.022951       0.020352       0.016431      -0.043268      -0.029637      -0.026392       0.056029             10.343378       9.820278      -4.526819       0.236281       8.555507       0.704787      12.654351          -0.000009
          544              C       9.282255      22.524096      29.487969      -0.177371      34.055944 0.42938437E+03  0.10046632E+05                                 8.995290                            6.801938       0.292002       2.049183                    0.999782      29.889379      85.253131       0.647860       0.404064      -1.074046      -0.012944       0.002845      -0.007752       0.015354      -0.042560       0.001109       0.006553       0.024589       0.059443      -0.054676       0.019654       0.035022             10.332291      11.400243      -5.589312       1.991561       9.312416      -1.002296      10.284214          -0.000001
          545              C       8.296070      23.304001      30.141682       0.051838      28.401418 0.35854453E+03  0.80754205E+04                                 8.200223                            6.381754       0.215921       2.067819                    0.999735      27.273566      78.079258       0.638434       0.425959      -1.052616      -0.020423      -0.001985      -0.040348       0.045266       0.020044       0.012704      -0.008532      -0.005156       0.045036      -0.032563       0.012241       0.020322              9.242417       8.092732      -3.458302      -0.464452       7.303911       1.014672      12.330609          -0.000007
          546              C       7.740474      23.144530      25.574720       0.140091      35.693926 0.41167354E+03  0.95605891E+04                                 9.734390                            6.954354      -0.441251       1.878433                    0.998553      26.458496      75.942383       0.598663       0.440547      -1.047869      -0.004638       0.008904       0.015669       0.018610      -0.029529       0.007690      -0.013325      -0.007989       0.027362      -0.034581       0.000257       0.034324             12.522961       9.787673      -0.539192      -4.509720       8.699417       5.925221      19.081794          -0.000000
          547              C       8.962787      23.571129      25.076828      -0.181349      33.070473 0.44743169E+03  0.10586393E+05                                 8.935041                            7.047719       0.234679       2.051007                    0.999418      29.559479      85.024645       0.621846       0.416296      -1.065144      -0.002287       0.002695      -0.009518       0.010153       0.009076       0.014393       0.000290      -0.010553      -0.023460      -0.020408       0.003065       0.017343             10.302297       9.495431      -0.009657      -4.252046       7.406157       3.422902      14.005303          -0.000003
[truncated: 116,036 more chars]
