# Supplementary material for: A collection of forcefield precursors for metal–organic frameworks
Source: RSC Adv. 2019 Nov 13;9(63):36492–507. doi: 10.1039/c9ra07327b (PMC9075174; doi:10.1039/c9ra07327b)
Supplement: RA-009-C9RA07327B-s4549 [file RA-009-C9RA07327B-s4549.xyz]

  160
jmolscript: load "" {1 1 1} spacegroup "x,y,z" unitcell [{     10.377900     0.000000     0.000000 }, {      0.000000    11.382900     0.000000 }, {     -2.883063     0.000000    22.201386 }]
Pr     2.534995     0.924747     1.436208     2.197660
Pr     8.459903     3.511625     6.098055     1.953012
Pr     1.212423     6.616197     9.664485     2.197660
Pr     5.665415     9.203075     5.002638     1.953013
Pr     4.959842    10.458153    20.765178     2.197661
Pr    -0.965066     7.871275    16.103331     1.953013
Pr     6.282414     4.766703    12.536901     2.197661
Pr     1.829422     2.179825    17.198748     1.953013
H      0.929500     2.571397     9.169172     0.191593
H     -0.212068     1.500266     9.089247     0.206043
H      1.255824     1.057471     9.413388     0.180388
H      7.068620     2.002252    16.229213     0.161865
H      8.206217     1.014216    15.796286     0.195033
H     -1.904625     2.558876    15.809607     0.198495
H      2.520053     0.261807     7.461886     0.328919
H      6.782099     1.411480    18.611422     0.311108
H      2.817919     8.262847     1.931521     0.191593
H      3.959486     7.191716     2.011446     0.206043
H      2.491595     6.748921     1.687305     0.180388
H      4.173635     7.693702    17.072866     0.161865
H      3.036038     6.705666    17.505793     0.195033
H      2.768981     8.250326    17.492472     0.198495
H      1.227366     5.953257     3.638807     0.328919
H      4.460157     7.102930    14.690657     0.311108
H      6.565337     8.811503    13.032214     0.191593
H      7.706905     9.882634    13.112139     0.206043
H      6.239013    10.325429    12.787998     0.180387
H      0.426217     9.380648     5.972173     0.161865
H     -0.711380    10.368684     6.405100     0.195033
H      9.399462     8.824024     6.391779     0.198495
H      4.974784    11.121093    14.739500     0.328919
H      0.712738     9.971420     3.589964     0.311108
H      4.676918     3.120053    20.269865     0.191593
H      3.535351     4.191184    20.189940     0.206043
H      5.003242     4.633979    20.514081     0.180387
H      3.321202     3.689198     5.128520     0.161865
H      4.458799     4.677234     4.695593     0.195033
H      4.725856     3.132574     4.708914     0.198495
H      6.267471     5.429643    18.562579     0.328919
H      3.034680     4.279970     7.510729     0.311108
C      0.341434     2.044369     4.011790     0.644148
C      0.896576     1.593606     5.299027    -0.018857
C      1.944134     0.744442     5.615397    -0.005788
C      2.890782    11.254273     4.846785     0.630598
C      0.982797     1.495713     7.464106     0.466157
C      0.714912     1.672148     8.911636    -0.573525
C      0.531466     1.726786    20.265869     0.679000
C     -0.735837     1.692637    19.475944     0.020205
C     -2.040085     1.486607    19.857586    -0.006051
C      7.587879     1.334076    21.125285     0.674639
C     -1.906150     1.747275    17.659426     0.476222
C      8.014565     1.839477    16.249194    -0.572409
C      7.109810     0.465561     6.338052     0.493934
C      6.661706     0.990312     4.945803     0.490078
C      3.405984     7.735819     7.088903     0.644148
C      2.850843     7.285056     5.801666    -0.018858
C      1.803285     6.435892     5.485296    -0.005788
C      0.856636     5.562823     6.253908     0.630598
C      2.764621     7.187163     3.636587     0.466157
C      3.032507     7.363598     2.189057    -0.573525
C      0.332889     7.418236    13.036210     0.679000
C      1.600193     7.384087    13.826135     0.020205
C      2.904441     7.178057    13.444493    -0.006051
C      3.654377     7.025526    12.176794     0.674639
C      2.770506     7.438725    15.642653     0.476222
C      3.227690     7.530927    17.052885    -0.572408
C      7.015509     6.157011     4.762641     0.493934
C      7.463612     6.681762     6.154890     0.490078
C      7.153403     9.338531    18.189596     0.644148
C      6.598261     9.789294    16.902359    -0.018857
C      5.550703    10.638458    16.585989    -0.005788
C      4.604055     0.128627    17.354601     0.630598
C      6.512040     9.887187    14.737280     0.466157
C      6.779925     9.710752    13.289750    -0.573525
C      6.963371     9.656114     1.935517     0.679000
C      8.230674     9.690263     2.725442     0.020205
C      9.534922     9.896293     2.343800    -0.006051
C     -0.093042    10.048824     1.076101     0.674639
C      9.400987     9.635625     4.541960     0.476222
C     -0.519728     9.543423     5.952192    -0.572408
C      0.385027    10.917339    15.863334     0.493934
C      0.833131    10.392588    17.255583     0.490078
C      4.088853     3.647081    15.112483     0.644148
C      4.643994     4.097844    16.399720    -0.018858
C      5.691552     4.947008    16.716090    -0.005788
C      6.638201     5.820077    15.947478     0.630598
C      4.730216     4.195737    18.564799     0.466157
C      4.462330     4.019302    20.012329    -0.573525
C      7.161948     3.964664     9.165176     0.679000
C      5.894644     3.998813     8.375251     0.020205
C      4.590396     4.204843     8.756893    -0.006051
C      3.840460     4.357374    10.024592     0.674639
C      4.724331     3.944175     6.558733     0.476222
C      4.267147     3.851973     5.148501    -0.572409
C      0.479328     5.225889    17.438745     0.493934
C      0.031225     4.701138    16.046496     0.490078
N      0.303751     2.044369     6.467708    -0.463521
N      1.965735     0.712570     6.983446    -0.323625
N     -0.667295     1.854274    18.109005    -0.438407
N      7.632163     1.519617    18.682466    -0.323056
N      3.443668     7.735819     4.632985    -0.463521
N      1.781683     6.404020     4.117247    -0.323625
N      1.531650     7.545724    15.193074    -0.438407
N      3.610092     7.211067    14.619613    -0.323056
N      7.191086     9.338531    15.733678    -0.463521
N      5.529102    10.670330    15.217940    -0.323625
N      8.162132     9.528626     4.092381    -0.438407
N     -0.137326     9.863283     3.518920    -0.323056
N      4.051169     3.647081    17.568401    -0.463521
N      5.713154     4.978880    18.084139    -0.323625
N      5.963187     3.837176     7.008312    -0.438407
N      3.884745     4.171833     7.581773    -0.323056
O      9.631787     2.673843     4.051309    -0.553042
O      0.946884     1.822402     2.945680    -0.726567
O      2.795265    11.156380     3.600399    -0.742594
O      3.701228    10.633905     5.558561    -0.598518
O      1.591145     2.044369    19.649781    -0.601341
O      0.527586     1.413756    21.470516    -0.781544
O      0.649339     1.523032     0.018427    -0.657540
O      6.363894     1.046089    20.992743    -0.687317
O      7.826510     1.231630     7.012530    -0.622714
O      6.729397    10.704479     6.678177    -0.584175
O      6.981695     2.158198     4.655409    -0.583987
O      6.002662     0.203754     4.234914    -0.634519
O      4.493531     8.365293     7.049384    -0.553042
O      2.800534     7.513852     8.155013    -0.726567
O      0.952153     5.464930     7.500294    -0.742594
O      0.046190     4.942455     5.542132    -0.598518
O     -0.726790     7.735819    13.652298    -0.601341
O      0.336769     7.105206    11.831563    -0.781544
O      3.098079     7.214482    11.082266    -0.657540
O      4.878362     6.737539    12.309336    -0.687317
O      6.298809     6.923080     4.088163    -0.622714
O      7.395921     5.013029     4.422516    -0.584175
O      7.143623     7.849648     6.445284    -0.583987
O      8.122657     5.895204     6.865779    -0.634519
O     -2.136950     8.709057    18.150077    -0.553042
O      6.547953     9.560498    19.255706    -0.726567
O      4.699572     0.226520    18.600987    -0.742594
O      3.793609     0.748995    16.642825    -0.598518
O      5.903692     9.338531     2.551605    -0.601341
O      6.967251     9.969144     0.730870    -0.781544
O      9.728561     9.859868    -0.018427    -0.657540
O      1.130943    10.336811     1.208643    -0.687317
O     -0.331673    10.151270    15.188856    -0.622714
O      0.765440     0.678421    15.523209    -0.584175
O      0.513142     9.224702    17.545977    -0.583987
O      1.492175    11.179146    17.966472    -0.634519
O      3.001306     3.017607    15.152002    -0.553042
O      4.694303     3.869048    14.046373    -0.726567
O      6.542684     5.917970    14.701092    -0.742594
O      7.448647     6.440445    16.659254    -0.598518
O      8.221627     3.647081     8.549088    -0.601341
O      7.158068     4.277694    10.369823    -0.781544
O      4.396758     4.168418    11.119120    -0.657540
O      2.616475     4.645361     9.892050    -0.687317
O      1.196028     4.459820    18.113223    -0.622714
O      0.098916     6.369871    17.778870    -0.584175
O      0.351214     3.533252    15.756102    -0.583987
O     -0.627820     5.487696    15.335607    -0.634519

The following XYZ coordinates are in angstroms. Other properties are in atomic units.
The sperically averaged electron density of each atom fit to a function of the form exp(a - br)
eigen_1, eigen_2 and eigen_3 are the three eigenvalues of traceless quadrupole moment tensor
  atom number  atomic symbol              X              Y              Z     net charge C6 coefficient C8 coefficient C10 coefficient fluctuating dipole atomic polarizability isotropic forcefield polarizability              a              b squared Pearson coefficient          <r^3>          <r^4>         wp_QDO          m_QDO          q_QDO       dipole_x       dipole_y       dipole_z         dipole            Qxy            Qxz            Qyz     Q(x^2-y^2)  Q(3z^2 - R^2)        eigen_1        eigen_2        eigen_3 static polarizability      alpha(xx)      alpha(xy)      alpha(xz)      alpha(yy)      alpha(yz)      alpha(zz) atomic spin moment
            1             Pr       2.534995       0.924747       1.436208       2.197660     130.076961 0.27232298E+04  0.90482747E+05                                16.610448                           13.677393       2.762559       2.525518                    0.998212      83.580996     197.624129       0.715601       0.257605      -1.343227      -0.059081      -0.024970      -0.011383       0.065143      -0.054049       0.030009       0.043152      -0.114241      -0.644695      -0.224532       0.036295       0.188237             19.451472      15.422934       0.910041      -1.532292      12.037936      -2.471508      30.893548           0.000003
            2             Pr       8.459903       3.511625       6.098055       1.953012     246.236937 0.59975932E+04  0.24132314E+06                                25.886464                           20.974430       2.854305       2.487793                    0.999247      93.292660     238.075007       0.553413       0.275065      -1.329266       0.005355       0.027416      -0.033334       0.043491       0.060663       0.057700      -0.005960      -0.035936       0.515584      -0.156896      -0.026707       0.183603             32.393045      38.444726      -2.029188      -5.777582      40.543394       3.758896      18.191015           0.000057
            3             Pr       1.212423       6.616197       9.664485       2.197660     130.076968 0.27232300E+04  0.90482756E+05                                16.610449                           13.677393       2.762559       2.525518                    0.998212      83.581001     197.624142       0.715601       0.257605      -1.343227       0.059081      -0.024970       0.011383       0.065143       0.054049       0.030009      -0.043152      -0.114240      -0.644696      -0.224532       0.036296       0.188237             19.451473      15.422935      -0.910041      -1.532293      12.037936       2.471508      30.893546           0.000001
            4             Pr       5.665415       9.203075       5.002638       1.953013     246.236920 0.59975924E+04  0.24132309E+06                                25.886459                           20.974425       2.854306       2.487793                    0.999247      93.292651     238.074961       0.553413       0.275064      -1.329266      -0.005355       0.027416       0.033334       0.043491      -0.060663       0.057699       0.005960      -0.035936       0.515585      -0.156896      -0.026707       0.183603             32.393039      38.444724       2.029191      -5.777579      40.543385      -3.758894      18.191009           0.000059
            5             Pr       4.959842      10.458153      20.765178       2.197661     130.076893 0.27232282E+04  0.90482677E+05                                16.610441                           13.677388       2.762562       2.525519                    0.998212      83.580988     197.624088       0.715601       0.257605      -1.343227       0.059081       0.024970       0.011383       0.065144      -0.054049       0.030009       0.043152      -0.114240      -0.644694      -0.224532       0.036295       0.188237             19.451464      15.422927       0.910041      -1.532292      12.037931      -2.471507      30.893533           0.000004
            6             Pr      -0.965066       7.871275      16.103331       1.953013     246.236909 0.59975926E+04  0.24132310E+06                                25.886461                           20.974428       2.854305       2.487793                    0.999247      93.292652     238.074977       0.553413       0.275065      -1.329266      -0.005355      -0.027415       0.033335       0.043491       0.060662       0.057700      -0.005960      -0.035936       0.515584      -0.156896      -0.026708       0.183603             32.393039      38.444721      -2.029189      -5.777582      40.543384       3.758896      18.191014           0.000057
            7             Pr       6.282414       4.766703      12.536901       2.197661     130.076900 0.27232284E+04  0.90482688E+05                                16.610442                           13.677389       2.762562       2.525519                    0.998212      83.580990     197.624096       0.715601       0.257605      -1.343227      -0.059081       0.024970      -0.011383       0.065143       0.054049       0.030008      -0.043152      -0.114241      -0.644695      -0.224532       0.036295       0.188237             19.451464      15.422929      -0.910041      -1.532292      12.037932       2.471507      30.893532           0.000002
            8             Pr       1.829422       2.179825      17.198748       1.953013     246.236942 0.59975931E+04  0.24132313E+06                                25.886463                           20.974429       2.854305       2.487793                    0.999247      93.292656     238.074986       0.553413       0.275065      -1.329266       0.005355      -0.027416      -0.033334       0.043491      -0.060663       0.057700       0.005960      -0.035936       0.515585      -0.156896      -0.026708       0.183603             32.393044      38.444732       2.029191      -5.777580      40.543388      -3.758895      18.191011           0.000058
            9              H       0.929500       2.571397       9.169172       0.191593       0.954034 0.68328125E+01  0.64889966E+02                                 1.651805                            1.563599      -1.101246       2.390547                    0.997929       3.258038       9.155751       0.480668       1.341784      -0.696225       0.001162       0.011091       0.003887       0.011810       0.003147       0.000350      -0.002439      -0.002404       0.012592      -0.005762       0.000487       0.005275              1.689771       1.446266       0.269111       0.076345       2.146804       0.306954       1.476243          -0.000001
           10              H      -0.212068       1.500266       9.089247       0.206043       0.941164 0.66876816E+01  0.62307750E+02                                 1.564828                            1.493273      -0.988272       2.458848                    0.999127       2.941983       7.828649       0.525782       1.250357      -0.718443      -0.018061      -0.000089       0.001249       0.018104       0.003079      -0.000674      -0.000612       0.011592       0.010315      -0.008298       0.003088       0.005210              1.589609       2.088368       0.129618      -0.180085       1.307907      -0.016933       1.372553          -0.000002
           11              H       1.255824       1.057471       9.413388       0.180388       0.830811 0.56719561E+01  0.49589682E+02                                 1.307887                            1.270682      -0.736696       2.551888                    0.999983       2.712263       6.498554       0.656259       1.067511      -0.764328       0.004943      -0.004751       0.007450       0.010124      -0.004996      -0.001640       0.001404       0.002831       0.010599      -0.006961       0.001325       0.005636              1.310959       1.252537      -0.194215       0.172199       1.332130      -0.204428       1.348211          -0.000002
           12              H       7.068620       2.002252      16.229213       0.161865       0.930574 0.68524352E+01  0.65502220E+02                                 1.653198                            1.587961      -1.082995       2.377630                    0.997430       3.495315      10.043328       0.464332       1.379958      -0.687356      -0.011991       0.001260       0.001052       0.012102       0.000179      -0.003019       0.002004       0.019635       0.015819      -0.012691       0.003248       0.009444              1.679239       2.250986      -0.180279       0.087727       1.447955      -0.029193       1.338776          -0.000000
           13              H       8.206217       1.014216      15.796286       0.195033       0.873791 0.63947892E+01  0.60159269E+02                                 1.606829                            1.552390      -0.989108       2.453290                    0.997986       3.258263       9.327638       0.460705       1.413210      -0.682381       0.010910      -0.014547      -0.008770       0.020188      -0.003428       0.000948       0.002272      -0.007930       0.003626      -0.006241       0.000793       0.005448              1.626427       1.380689      -0.127305      -0.058713       2.045485       0.367248       1.453105          -0.000000
           14              H      -1.904625       2.558876      15.809607       0.198495       0.939173 0.68168523E+01  0.65131125E+02                                 1.682398                            1.599273      -1.112393       2.392140                    0.997822       3.306633       9.524593       0.455626       1.406995      -0.683465       0.014777       0.010679      -0.005202       0.018960       0.002994       0.000440       0.002605      -0.011714       0.000618      -0.006686      -0.000750       0.007436              1.719725       1.631871       0.389084      -0.189069       2.010820      -0.364400       1.516482          -0.000001
           15              H       2.520053       0.261807       7.461886       0.328919       0.565251 0.35072707E+01  0.28082729E+02                                 1.157330                            1.122528      -1.125575       2.486664                    0.999829       2.250197       5.732576       0.567780       1.347275      -0.698243       0.026384      -0.019514       0.022735       0.039922      -0.009457       0.010136      -0.007042       0.004829       0.032525      -0.015205      -0.005140       0.020345              1.159438       1.204832      -0.192908       0.151483       1.145995      -0.106613       1.127485          -0.000001
           16              H       6.782099       1.411480      18.611422       0.311108       0.502893 0.30807217E+01  0.24675860E+02                                 1.199252                            1.150870      -1.165409       2.440696                    0.999909       2.727675       7.735269       0.474302       1.612245      -0.646076      -0.030819      -0.001968      -0.004270       0.031175      -0.004436       0.007389      -0.000773       0.021898       0.016651      -0.014613      -0.000290       0.014903              1.219326       1.564934       0.085901       0.067345       1.029388       0.006746       1.063655          -0.000000
           17              H       2.817919       8.262847       1.931521       0.191593       0.954033 0.68328099E+01  0.64889935E+02                                 1.651805                            1.563599      -1.101247       2.390546                    0.997929       3.258037       9.155748       0.480668       1.341785      -0.696225      -0.001162       0.011091      -0.003887       0.011810      -0.003147       0.000350       0.002439      -0.002404       0.012592      -0.005762       0.000487       0.005275              1.689771       1.446266      -0.269111       0.076345       2.146804      -0.306954       1.476242          -0.000001
           18              H       3.959486       7.191716       2.011446       0.206043       0.941163 0.66876676E+01  0.62307584E+02                                 1.564826                            1.493271      -0.988272       2.458848                    0.999127       2.941981       7.828640       0.525783       1.250356      -0.718443       0.018061      -0.000089      -0.001249       0.018104      -0.003079      -0.000674       0.000612       0.011592       0.010315      -0.008298       0.003088       0.005210              1.589607       2.088365      -0.129618      -0.180085       1.307905       0.016934       1.372551          -0.000002
           19              H       2.491595       6.748921       1.687305       0.180388       0.830811 0.56719525E+01  0.49589643E+02                                 1.307887                            1.270682      -0.736696       2.551888                    0.999983       2.712262       6.498551       0.656259       1.067511      -0.764328      -0.004943      -0.004751      -0.007450       0.010124       0.004996      -0.001640      -0.001404       0.002831       0.010599      -0.006961       0.001325       0.005636              1.310959       1.252537       0.194215       0.172199       1.332130       0.204428       1.348210          -0.000002
           20              H       4.173635       7.693702      17.072866       0.161865       0.930574 0.68524404E+01  0.65502278E+02                                 1.653198                            1.587961      -1.082995       2.377630                    0.997430       3.495316      10.043330       0.464333       1.379958      -0.687356       0.011991       0.001260      -0.001052       0.012102      -0.000179      -0.003019      -0.002004       0.019635       0.015819      -0.012691       0.003248       0.009444              1.679240       2.250987       0.180279       0.087727       1.447956       0.029193       1.338777          -0.000000
           21              H       3.036038       6.705666      17.505793       0.195033       0.873791 0.63947867E+01  0.60159239E+02                                 1.606829                            1.552390      -0.989108       2.453291                    0.997986       3.258262       9.327635       0.460705       1.413210      -0.682381      -0.010910      -0.014547       0.008770       0.020188       0.003428       0.000948      -0.002272      -0.007930       0.003626      -0.006241       0.000793       0.005448              1.626426       1.380689       0.127305      -0.058713       2.045485      -0.367249       1.453105          -0.000000
           22              H       2.768981       8.250326      17.492472       0.198495       0.939173 0.68168499E+01  0.65131098E+02                                 1.682398                            1.599273      -1.112393       2.392140                    0.997822       3.306633       9.524593       0.455626       1.406995      -0.683465      -0.014777       0.010679       0.005202       0.018960      -0.002994       0.000440      -0.002605      -0.011714       0.000618      -0.006686      -0.000750       0.007436              1.719725       1.631871      -0.389084      -0.189069       2.010820       0.364400       1.516482          -0.000001
           23              H       1.227366       5.953257       3.638807       0.328919       0.565251 0.35072689E+01  0.28082711E+02                                 1.157329                            1.122528      -1.125575       2.486664                    0.999829       2.250197       5.732576       0.567780       1.347275      -0.698243      -0.026384      -0.019514      -0.022735       0.039922       0.009457       0.010136       0.007042       0.004829       0.032525      -0.015205      -0.005140       0.020345              1.159437       1.204832       0.192908       0.151483       1.145995       0.106613       1.127485          -0.000001
           24              H       4.460157       7.102930      14.690657       0.311108       0.502894 0.30807249E+01  0.24675889E+02                                 1.199253                            1.150870      -1.165409       2.440696                    0.999909       2.727675       7.735268       0.474302       1.612245      -0.646076       0.030819      -0.001968       0.004270       0.031175       0.004436       0.007389       0.000773       0.021898       0.016651      -0.014613      -0.000290       0.014903              1.219326       1.564935      -0.085901       0.067345       1.029388      -0.006746       1.063655          -0.000000
           25              H       6.565337       8.811503      13.032214       0.191593       0.954033 0.68328080E+01  0.64889916E+02                                 1.651805                            1.563599      -1.101246       2.390547                    0.997929       3.258037       9.155749       0.480668       1.341785      -0.696225      -0.001162      -0.011091      -0.003887       0.011810       0.003147       0.000350      -0.002439      -0.002404       0.012592      -0.005762       0.000487       0.005275              1.689771       1.446266       0.269111       0.076345       2.146804       0.306954       1.476242          -0.000001
           26              H       7.706905       9.882634      13.112139       0.206043       0.941165 0.66876833E+01  0.62307776E+02                                 1.564829                            1.493273      -0.988272       2.458848                    0.999127       2.941983       7.828652       0.525782       1.250358      -0.718443       0.018061       0.000089      -0.001249       0.018104       0.003079      -0.000674      -0.000612       0.011592       0.010315      -0.008298       0.003088       0.005210              1.589610       2.088369       0.129618      -0.180085       1.307907      -0.016933       1.372554          -0.000002
           27              H       6.239013      10.325429      12.787998       0.180387       0.830811 0.56719582E+01  0.49589706E+02                                 1.307888                            1.270683      -0.736696       2.551888                    0.999983       2.712263       6.498555       0.656258       1.067512      -0.764328      -0.004943       0.004751      -0.007450       0.010124      -0.004996      -0.001640       0.001404       0.002831       0.010599      -0.006961       0.001325       0.005636              1.310960       1.252538      -0.194215       0.172199       1.332131      -0.204428       1.348211          -0.000002
           28              H       0.426217       9.380648       5.972173       0.161865       0.930574 0.68524395E+01  0.65502270E+02                                 1.653198                            1.587961      -1.082995       2.377630                    0.997430       3.495316      10.043331       0.464332       1.379958      -0.687356       0.011991      -0.001260      -0.001052       0.012102       0.000179      -0.003019       0.002004       0.019635       0.015819      -0.012691       0.003248       0.009444              1.679240       2.250987      -0.180279       0.087727       1.447956      -0.029193       1.338777          -0.000000
           29              H      -0.711380      10.368684       6.405100       0.195033       0.873791 0.63947898E+01  0.60159274E+02                                 1.606829                            1.552390      -0.989108       2.453290                    0.997986       3.258263       9.327637       0.460705       1.413209      -0.682381      -0.010910       0.014547       0.008770       0.020188      -0.003428       0.000948       0.002272      -0.007930       0.003626      -0.006241       0.000793       0.005448              1.626426       1.380689      -0.127305      -0.058713       2.045485       0.367248       1.453105          -0.000000
           30              H       9.399462       8.824024       6.391779       0.198495       0.939173 0.68168523E+01  0.65131126E+02                                 1.682398                            1.599273      -1.112393       2.392140                    0.997822       3.306633       9.524593       0.455626       1.406995      -0.683465      -0.014777      -0.010679       0.005202       0.018960       0.002994       0.000440       0.002605      -0.011714       0.000618      -0.006686      -0.000750       0.007436              1.719725       1.631871       0.389084      -0.189069       2.010820      -0.364400       1.516482          -0.000001
           31              H       4.974784      11.121093      14.739500       0.328919       0.565252 0.35072734E+01  0.28082753E+02                                 1.157330                            1.122528      -1.125575       2.486664                    0.999829       2.250198       5.732577       0.567780       1.347274      -0.698243      -0.026384       0.019514      -0.022735       0.039922      -0.009457       0.010136      -0.007042       0.004829       0.032525      -0.015205      -0.005140       0.020345              1.159437       1.204832      -0.192908       0.151483       1.145995      -0.106613       1.127485          -0.000001
           32              H       0.712738       9.971420       3.589964       0.311108       0.502893 0.30807217E+01  0.24675860E+02                                 1.199252                            1.150870      -1.165409       2.440696                    0.999909       2.727675       7.735269       0.474302       1.612245      -0.646076       0.030819       0.001968       0.004270       0.031175      -0.004436       0.007389      -0.000773       0.021898       0.016651      -0.014613      -0.000290       0.014903              1.219326       1.564934       0.085901       0.067345       1.029388       0.006746       1.063655          -0.000000
           33              H       4.676918       3.120053      20.269865       0.191593       0.954033 0.68328091E+01  0.64889930E+02                                 1.651805                            1.563599      -1.101246       2.390547                    0.997929       3.258037       9.155750       0.480668       1.341785      -0.696225       0.001162      -0.011091       0.003887       0.011810      -0.003147       0.000350       0.002439      -0.002404       0.012592      -0.005762       0.000487       0.005275              1.689771       1.446266      -0.269111       0.076345       2.146805      -0.306954       1.476243          -0.000001
           34              H       3.535351       4.191184      20.189940       0.206043       0.941164 0.66876726E+01  0.62307641E+02                                 1.564826                            1.493271      -0.988272       2.458848                    0.999127       2.941982       7.828643       0.525783       1.250356      -0.718443      -0.018061       0.000089       0.001249       0.018104      -0.003079      -0.000674       0.000612       0.011592       0.010315      -0.008298       0.003088       0.005210              1.589608       2.088366      -0.129618      -0.180085       1.307906       0.016934       1.372552          -0.000003
           35              H       5.003242       4.633979      20.514081       0.180387       0.830811 0.56719583E+01  0.49589708E+02                                 1.307888                            1.270683      -0.736696       2.551888                    0.999983       2.712263       6.498555       0.656258       1.067512      -0.764328       0.004943       0.004751       0.007450       0.010124       0.004996      -0.001640      -0.001404       0.002831       0.010599      -0.006961       0.001325       0.005636              1.310960       1.252538       0.194215       0.172199       1.332131       0.204428       1.348211          -0.000002
           36              H       3.321202       3.689198       5.128520       0.161865       0.930574 0.68524404E+01  0.65502278E+02                                 1.653198                            1.587961      -1.082995       2.377630                    0.997430       3.495316      10.043330       0.464333       1.379958      -0.687356      -0.011991      -0.001260       0.001052       0.012102      -0.000179      -0.003019      -0.002004       0.019635       0.015819      -0.012691       0.003248       0.009444              1.679240       2.250987       0.180279       0.087727       1.447956       0.029193       1.338777          -0.000000
           37              H       4.458799       4.677234       4.695593       0.195033       0.873791 0.63947906E+01  0.60159281E+02                                 1.606829                            1.552390      -0.989108       2.453291                    0.997986       3.258263       9.327636       0.460706       1.413209      -0.682381       0.010910       0.014547      -0.008770       0.020188       0.003428       0.000948      -0.002272      -0.007930       0.003626      -0.006241       0.000793       0.005448              1.626426       1.380689       0.127305      -0.058713       2.045485      -0.367249       1.453105          -0.000000
           38              H       4.725856       3.132574       4.708914       0.198495       0.939173 0.68168442E+01  0.65131037E+02                                 1.682398                            1.599273      -1.112393       2.392140                    0.997822       3.306632       9.524593       0.455626       1.406997      -0.683465       0.014777      -0.010679      -0.005202       0.018960      -0.002994       0.000440      -0.002605      -0.011714       0.000618      -0.006686      -0.000750       0.007436              1.719725       1.631871      -0.389084      -0.189069       2.010821       0.364400       1.516482          -0.000000
           39              H       6.267471       5.429643      18.562579       0.328919       0.565252 0.35072716E+01  0.28082734E+02                                 1.157329                            1.122527      -1.125575       2.486664                    0.999829       2.250198       5.732576       0.567780       1.347274      -0.698243       0.026384       0.019514       0.022735       0.039922       0.009457       0.010136       0.007042       0.004829       0.032525      -0.015205      -0.005140       0.020345              1.159437       1.204832       0.192908       0.151483       1.145995       0.106613       1.127484          -0.000001
           40              H       3.034680       4.279970       7.510729       0.311108       0.502894 0.30807242E+01  0.24675884E+02                                 1.199253                            1.150870      -1.165409       2.440696                    0.999909       2.727675       7.735269       0.474302       1.612245      -0.646076      -0.030819       0.001968      -0.004270       0.031175       0.004436       0.007389       0.000773       0.021898       0.016651      -0.014613      -0.000290       0.014903              1.219326       1.564935      -0.085901       0.067345       1.029388      -0.006746       1.063655          -0.000000
           41              C       0.341434       2.044369       4.011790       0.644148      21.889774 0.23722708E+03  0.48850893E+04                                 7.326647                            5.581956      -0.292909       1.973342                    0.998821      22.259446      63.712460       0.603890       0.492538      -1.001316      -0.026776       0.014357      -0.090373       0.095343       0.070922       0.022505       0.015947      -0.097020      -0.111680      -0.072232      -0.036481       0.108713              8.186101       8.143332      -2.474864      -0.679625       6.087438       0.423566      10.327533           0.000001
           42              C       0.896576       1.593606       5.299027      -0.018857      35.530954 0.46922774E+03  0.11234183E+05                                 9.398162                            7.256277       0.004237       1.985879                    0.999645      28.692726      83.003764       0.607957       0.420800      -1.062350      -0.037178       0.021727       0.081031       0.091762       0.018517      -0.025181       0.022320      -0.009206       0.029495      -0.044707       0.013997       0.030710             10.623084       9.952957      -3.899668       2.096823       8.759473      -1.116001      13.156821           0.000001
           43              C       1.944134       0.744442       5.615397      -0.005788      36.550261 0.45345123E+03  0.10705102E+05                                 9.547573                            7.082664       0.261603       2.080518                    0.999683      27.522495      77.656268       0.625391       0.414853      -1.072006      -0.006803       0.004414       0.102172       0.102494      -0.005918       0.024308      -0.003317       0.024184       0.219561      -0.050107      -0.028960       0.079066             11.340547      12.567024      -6.444718      -2.409440      11.270121       2.879780      10.184498          -0.000000
           44              C       2.890782      11.254273       4.846785       0.630598      21.803928 0.24021846E+03  0.49675592E+04                                 7.329552                            5.604537      -0.188357       2.000110                    0.998966      22.695741      65.327635       0.604039       0.490348      -1.001353       0.049878      -0.047898      -0.048294       0.084347       0.082455       0.003522       0.001426      -0.012868      -0.120430      -0.062750      -0.040110       0.102860              8.405973       9.264900      -3.627990       0.099130       7.568503       0.891396       8.384515           0.000000
           45              C       0.982797       1.495713       7.464106       0.466157      23.631354 0.28391979E+03  0.60242975E+04                                 7.539701                            5.895050       0.083121       2.089808                    0.999186      22.323484      61.762335       0.628905       0.458998      -1.034508      -0.004856      -0.003931       0.014915       0.016171      -0.002852      -0.024973       0.017191       0.012549       0.045686      -0.026449      -0.011594       0.038042              8.397611       6.698986      -2.007302      -1.325466       5.970397       1.652038      12.523451          -0.000000
           46              C       0.714912       1.672148       8.911636      -0.573525      27.114660 0.41409847E+03  0.95680580E+04                                 7.509931                            6.467534       0.426292       2.107716                    0.997889      31.224154      87.497809       0.699811       0.378796      -1.095350      -0.006320       0.004539      -0.025982       0.027122      -0.015149       0.004886      -0.002032       0.023559       0.144775      -0.043320      -0.005459       0.048779              7.942697       6.875471       0.185423      -0.583432       6.790195       0.957915      10.162426          -0.000005
           47              C       0.531466       1.726786      20.265869       0.679000      23.926133 0.23753683E+03  0.49196198E+04                                 7.944681                            5.696761      -0.513185       1.908755                    0.997404      22.403591      65.456406       0.577230       0.512338      -0.986146       0.066118      -0.003832       0.060381       0.089622      -0.019380      -0.007499       0.044876      -0.187495      -0.155559      -0.070818      -0.062005       0.132823              9.305314      10.882420       1.163191      -0.204243       4.857328      -1.663096      12.176193          -0.000000
           48              C      -0.735837       1.692637      19.475944       0.020205      35.040936 0.42669360E+03  0.99521021E+04                                 9.299974                            6.887389       0.026915       2.006588                    0.999381      27.458108      77.787986       0.629917       0.416893      -1.067388      -0.005942       0.000129      -0.087307       0.087509      -0.007767      -0.000609      -0.000933      -0.106137       0.036011      -0.059642       0.011988       0.047654             10.721735      15.933231       1.096931       2.163238       4.868463      -0.608226      11.363511          -0.000000
           49              C      -2.040085       1.486607      19.857586      -0.006051      35.934092 0.41801640E+03  0.96582172E+04                                 9.369803                            6.753676       0.322039       2.105225                    0.999473      26.920926      74.850477       0.647864       0.409184      -1.076994      -0.029627      -0.004818      -0.092149       0.096915      -0.002510       0.056511       0.011135       0.016530       0.076450      -0.050603      -0.018954       0.069557             11.230700      12.100893       1.441440      -3.862179       4.968035      -1.678291      16.623173           0.000000
           50              C       7.587879       1.334076      21.125285       0.674639      22.509052 0.23278809E+03  0.47609365E+04                                 7.449031                            5.506855      -0.294892       1.976585                    0.998672      21.827595      61.830629       0.613051       0.488515      -1.005512      -0.063203       0.010602       0.077561       0.100612      -0.054339      -0.000943       0.004033      -0.143296      -0.143993      -0.065933      -0.048094       0.114027              8.675640       8.341193       1.233692      -0.289610       4.442690      -0.430651      13.243038          -0.000001
           51              C      -1.906150       1.747275      17.659426       0.476222      22.008169 0.27481837E+03  0.57969635E+04                                 7.253162                            5.836766       0.105752       2.107368                    0.999340      22.104137      61.427593       0.624628       0.464868      -1.028898      -0.002269      -0.003326      -0.016623       0.017103      -0.006744      -0.009615      -0.007753      -0.044243       0.090281      -0.039816       0.006580       0.033236              7.992802       8.323019       0.404443       1.474445       4.165412      -0.968458      11.489975          -0.000000
           52              C       8.014565       1.839477      16.249194      -0.572409      26.840572 0.44719632E+03  0.10590081E+05                                 7.520843                            6.744510       0.160770       2.020232                    0.996387      32.232625      93.059537       0.678065       0.381447      -1.087585       0.036675      -0.004135       0.026644       0.045520      -0.004985       0.003913       0.012316       0.056379       0.069463      -0.042627       0.016232       0.026394              7.831460       7.503695      -0.006008       1.079691       7.619577      -0.519943       8.371108          -0.000001
           53              C       7.109810       0.465561       6.338052       0.493934      22.973102 0.27912729E+03  0.59372534E+04                                 7.303566                            5.878045       0.044858       2.054633                    0.999596      23.663046      67.005370       0.620337       0.464189      -1.024688       0.030191      -0.037815       0.130830       0.139492      -0.074794      -0.078490       0.035674       0.126710      -0.098990      -0.081561      -0.072661       0.154221              8.080626       6.429063       2.778193       1.479509      11.386544       0.522073       6.426270          -0.000001
           54              C       6.661706       0.990312       4.945803       0.490078      22.483930 0.27377246E+03  0.58118751E+04                                 7.247474                            5.848626       0.057123       2.061435                    0.999525      23.767416      67.867800       0.615787       0.468543      -1.019370      -0.037665       0.043630      -0.123295       0.136102      -0.059106      -0.096140       0.034548       0.159400      -0.105759      -0.087485      -0.080652       0.168137              8.015332       6.145323       2.448925       1.497064      11.505714       0.907602       6.394959          -0.000003
           55              C       3.405984       7.735819       7.088903       0.644148      21.889772 0.23722704E+03  0.48850884E+04                                 7.326646                            5.581955      -0.292909       1.973342                    0.998821      22.259446      63.712457       0.603890       0.492538      -1.001316       0.026776       0.014357       0.090373       0.095343      -0.070922       0.022505      -0.015947      -0.097020      -0.111680      -0.072232      -0.036481       0.108713              8.186100       8.143329       2.474862      -0.679626       6.087437      -0.423565      10.327534           0.000001
           56              C       2.850843       7.285056       5.801666      -0.018858      35.530947 0.46922760E+03  0.11234179E+05                                 9.398161                            7.256276       0.004238       1.985879                    0.999645      28.692725      83.003761       0.607957       0.420800      -1.062350       0.037178       0.021727      -0.081031       0.091762      -0.018517      -0.025181      -0.022320      -0.009206       0.029495      -0.044707       0.013997       0.030710             10.623082       9.952954       3.899666       2.096822       8.759471       1.116002      13.156821           0.000001
           57              C       1.803285       6.435892       5.485296      -0.005788      36.550259 0.45345139E+03  0.10705106E+05                                 9.547573                            7.082665       0.261604       2.080518                    0.999683      27.522495      77.656267       0.625391       0.414853      -1.072006       0.006803       0.004413      -0.102172       0.102494       0.005918       0.024308       0.003317       0.024184       0.219562      -0.050107      -0.028960       0.079066             11.340546      12.567024       6.444717      -2.409435      11.270118      -2.879775      10.184496          -0.000000
           58              C       0.856636       5.562823       6.253908       0.630598      21.803928 0.24021853E+03  0.49675609E+04                                 7.329553                            5.604538      -0.188357       2.000110                    0.998966      22.695741      65.327635       0.604039       0.490348      -1.001353      -0.049878      -0.047898       0.048294       0.084347      -0.082455       0.003522      -0.001426      -0.012868      -0.120430      -0.062750      -0.040110       0.102860              8.405972       9.264902       3.627990       0.099131       7.568501      -0.891394       8.384514           0.000000
           59              C       2.764621       7.187163       3.636587       0.466157      23.631357 0.28391992E+03  0.60243008E+04                                 7.539701                            5.895051       0.083121       2.089808                    0.999186      22.323483      61.762330       0.628905       0.458998      -1.034508       0.004856      -0.003931      -0.014915       0.016171       0.002851      -0.024973      -0.017191       0.012549       0.045686      -0.026449      -0.011594       0.038042              8.397611       6.698989       2.007303      -1.325467       5.970398      -1.652038      12.523447           0.000000
           60              C       3.032507       7.363598       2.189057      -0.573525      27.114640 0.41409814E+03  0.95680483E+04                                 7.509926                            6.467531       0.426292       2.107716                    0.997889      31.224150      87.497785       0.699811       0.378796      -1.095350       0.006320       0.004539       0.025982       0.027122       0.015149       0.004886       0.002032       0.023559       0.144775      -0.043320      -0.005459       0.048779              7.942692       6.875468      -0.185422      -0.583434       6.790192      -0.957913      10.162417          -0.000005
           61              C       0.332889       7.418236      13.036210       0.679000      23.926129 0.23753688E+03  0.49196208E+04                                 7.944680                            5.696762      -0.513184       1.908755                    0.997404      22.403587      65.456387       0.577230       0.512338      -0.986146      -0.066118      -0.003832      -0.060381       0.089622       0.019380      -0.007499      -0.044876      -0.187495      -0.155559      -0.070818      -0.062005       0.132823              9.305312      10.882416      -1.163191      -0.204247       4.857328       1.663096      12.176191          -0.000000
           62              C       1.600193       7.384087      13.826135       0.020205      35.040927 0.42669372E+03  0.99521055E+04                                 9.299972                            6.887390       0.026916       2.006588                    0.999381      27.458107      77.787977       0.629917       0.416893      -1.067389       0.005942       0.000129       0.087307       0.087509       0.007767      -0.000609       0.000933      -0.106137       0.036011      -0.059642       0.011988       0.047654             10.721731      15.933227      -1.096931       2.163230       4.868462       0.608226      11.363505           0.000000
           63              C       2.904441       7.178057      13.444493      -0.006051      35.934085 0.41801621E+03  0.96582119E+04                                 9.369802                            6.753674       0.322039       2.105225                    0.999473      26.920925      74.850469       0.647865       0.409184      -1.076994       0.029627      -0.004818       0.092149       0.096915       0.002510       0.056511      -0.011135       0.016530       0.076450      -0.050603      -0.018954       0.069557             11.230699      12.100886      -1.441440      -3.862179       4.968034       1.678292      16.623176           0.000000
           64              C       3.654377       7.025526      12.176794       0.674639      22.509058 0.23278818E+03  0.47609385E+04                                 7.449032                            5.506856      -0.294891       1.976585                    0.998672      21.827593      61.830617       0.613051       0.488515      -1.005512       0.063203       0.010602      -0.077561       0.100612       0.054339      -0.000943      -0.004033      -0.143296      -0.143993      -0.065933      -0.048094       0.114027              8.675641       8.341197      -1.233693      -0.289608       4.442690       0.430651      13.243037          -0.000000
           65              C       2.770506       7.438725      15.642653       0.476222      22.008171 0.27481841E+03  0.57969645E+04                                 7.253163                            5.836766       0.105753       2.107368                    0.999340      22.104137      61.427592       0.624628       0.464868      -1.028898       0.002269      -0.003326       0.016623       0.017103       0.006744      -0.009615       0.007753      -0.044243       0.090281      -0.039816       0.006580       0.033236              7.992803       8.323014      -0.404443       1.474440       4.165412       0.968460      11.489982          -0.000000
           66              C       3.227690       7.530927      17.052885      -0.572408      26.840562 0.44719605E+03  0.10590074E+05                                 7.520841                            6.744507       0.160770       2.020232                    0.996387      32.232624      93.059532       0.678065       0.381447      -1.087585      -0.036675      -0.004135      -0.026644       0.045520       0.004985       0.003912      -0.012316       0.056379       0.069463      -0.042626       0.016232       0.026394              7.831458       7.503689       0.006009       1.079689       7.619576       0.519944       8.371108          -0.000001
           67              C       7.015509       6.157011       4.762641       0.493934      22.973098 0.27912722E+03  0.59372515E+04                                 7.303565                            5.878044       0.044857       2.054633                    0.999596      23.663048      67.005377       0.620337       0.464189      -1.024688      -0.030191      -0.037815      -0.130830       0.139492       0.074794      -0.078490      -0.035674       0.126710      -0.098991      -0.081561      -0.072660       0.154221              8.080624       6.429059      -2.778190       1.479508      11.386545      -0.522071       6.426269          -0.000001
           68              C       7.463612       6.681762       6.154890       0.490078      22.483934 0.27377255E+03  0.58118775E+04                                 7.247475                            5.848627       0.057123       2.061435                    0.999525      23.767415      67.867796       0.615787       0.468543      -1.019370       0.037665       0.043630       0.123295       0.136102       0.059106      -0.096140      -0.034548       0.159400      -0.105759      -0.087485      -0.080652       0.168137              8.015333       6.145325      -2.448927       1.497064      11.505713      -0.907600       6.394960          -0.000003
           69              C       7.153403       9.338531      18.189596       0.644148      21.889773 0.23722706E+03  0.48850889E+04                                 7.326647                            5.581956      -0.292909       1.973342                    0.998821      22.259446      63.712460       0.603890       0.492538      -1.001316       0.026776      -0.014357       0.090373       0.095343       0.070922       0.022505       0.015947      -0.097020      -0.111680      -0.072232      -0.036481       0.108713              8.186101       8.143332      -2.474863      -0.679625       6.087438       0.423566      10.327533           0.000001
           70              C       6.598261       9.789294      16.902359      -0.018857      35.530954 0.46922773E+03  0.11234183E+05                                 9.398162                            7.256277       0.004237       1.985879                    0.999645      28.692726      83.003765       0.607957       0.420800      -1.062350       0.037178      -0.021726      -0.081031       0.091762       0.018517      -0.025181       0.022320      -0.009206       0.029495      -0.044707       0.013997       0.030710             10.623084       9.952957      -3.899668       2.096823       8.759473      -1.116001      13.156821           0.000001
           71              C       5.550703      10.638458      16.585989      -0.005788      36.550265 0.45345129E+03  0.10705103E+05                                 9.547574                            7.082664       0.261603       2.080518                    0.999683      27.522497      77.656276       0.625391       0.414853      -1.072006       0.006803      -0.004413      -0.102172       0.102494      -0.005918       0.024308      -0.003317       0.024184       0.219561      -0.050107      -0.028960       0.079066             11.340548      12.567025      -6.444719      -2.409440      11.270122       2.879780      10.184498          -0.000000
           72              C       4.604055       0.128627      17.354601       0.630598      21.803927 0.24021845E+03  0.49675589E+04                                 7.329552                            5.604537      -0.188357       2.000110                    0.998966      22.695741      65.327637       0.604039       0.490348      -1.001353      -0.049878       0.047898       0.048294       0.084347       0.082455       0.003522       0.001426      -0.012868      -0.120430      -0.062750      -0.040110       0.102860              8.405973       9.264900      -3.627990       0.099130       7.568503       0.891396       8.384515           0.000000
           73              C       6.512040       9.887187      14.737280       0.466157      23.631354 0.28391979E+03  0.60242975E+04                                 7.539701                            5.895050       0.083121       2.089808                    0.999186      22.323484      61.762333       0.628905       0.458998      -1.034508       0.004856       0.003931      -0.014915       0.016171      -0.002852      -0.024973       0.017191       0.012549       0.045686      -0.026449      -0.011594       0.038042              8.397611       6.698985      -2.007302      -1.325466       5.970396       1.652037      12.523451           0.000000
           74              C       6.779925       9.710752      13.289750      -0.573525      27.114658 0.41409844E+03  0.95680570E+04                                 7.509930                            6.467533       0.426291       2.107716                    0.997889      31.224153      87.497805       0.699811       0.378796      -1.095350       0.006320      -0.004539       0.025982       0.027122      -0.015149       0.004886      -0.002032       0.023560       0.144775      -0.043320      -0.005459       0.048779              7.942697       6.875471       0.185423      -0.583432       6.790194       0.957914      10.162424          -0.000005
           75              C       6.963371       9.656114       1.935517       0.679000      23.926134 0.23753685E+03  0.49196203E+04                                 7.944681                            5.696762      -0.513185       1.908755                    0.997404      22.403592      65.456409       0.577230       0.512338      -0.986146      -0.066118       0.003832      -0.060381       0.089622      -0.019380      -0.007499       0.044876      -0.187495      -0.155559      -0.070818      -0.062005       0.132823              9.305314      10.882420       1.163191      -0.204243       4.857328      -1.663096      12.176194          -0.000000
           76              C       8.230674       9.690263       2.725442       0.020205      35.040940 0.42669366E+03  0.99521039E+04                                 9.299975                            6.887390       0.026915       2.006588                    0.999381      27.458110      77.787994       0.629917       0.416893      -1.067388       0.005942      -0.000129       0.087307       0.087509      -0.007767      -0.000609      -0.000933      -0.106137       0.036011      -0.059642       0.011988       0.047654             10.721736      15.933233       1.096931       2.163238       4.868463      -0.608226      11.363512          -0.000000
           77              C       9.534922       9.896293       2.343800      -0.006051      35.934092 0.41801639E+03  0.96582170E+04                                 9.369803                            6.753675       0.322039       2.105225                    0.999473      26.920926      74.850475       0.647864       0.409184      -1.076994       0.029627       0.004818       0.092149       0.096915      -0.002510       0.056511       0.011135       0.016530       0.076450      -0.050603      -0.018954       0.069557             11.230700      12.100893       1.441440      -3.862179       4.968035      -1.678291      16.623173           0.000000
           78              C      -0.093042      10.048824       1.076101       0.674639      22.509053 0.23278811E+03  0.47609369E+04                                 7.449031                            5.506855      -0.294891       1.976585                    0.998672      21.827596      61.830630       0.613051       0.488515      -1.005512       0.063203      -0.010602      -0.077561       0.100612      -0.054339      -0.000943       0.004033      -0.143296      -0.143993      -0.065933      -0.048094       0.114027              8.675640       8.341193       1.233692      -0.289611       4.442690      -0.430651      13.243038          -0.000000
           79              C       9.400987       9.635625       4.541960       0.476222      22.008170 0.27481839E+03  0.57969641E+04                                 7.253162                            5.836766       0.105752       2.107368                    0.999340      22.104138      61.427595       0.624628       0.464868      -1.028898       0.002269       0.003326       0.016623       0.017103      -0.006744      -0.009615      -0.007753      -0.044243       0.090281      -0.039816       0.006580       0.033236              7.992802       8.323019       0.404443       1.474445       4.165412      -0.968458      11.489975          -0.000000
           80              C      -0.519728       9.543423       5.952192      -0.572408      26.840570 0.44719627E+03  0.10590080E+05                                 7.520842                            6.744509       0.160770       2.020232                    0.996387      32.232624      93.059533       0.678065       0.381447      -1.087585      -0.036675       0.004135      -0.026644       0.045520      -0.004985       0.003913       0.012316       0.056379       0.069464      -0.042627       0.016232       0.026394              7.831460       7.503695      -0.006008       1.079691       7.619577      -0.519943       8.371108          -0.000001
           81              C       0.385027      10.917339      15.863334       0.493934      22.973107 0.27912737E+03  0.59372554E+04                                 7.303567                            5.878046       0.044857       2.054633                    0.999596      23.663048      67.005374       0.620337       0.464189      -1.024689      -0.030191       0.037815      -0.130830       0.139492      -0.074794      -0.078490       0.035674       0.126710      -0.098990      -0.081561      -0.072660       0.154221              8.080626       6.429064       2.778193       1.479509      11.386544       0.522073       6.426270          -0.000001
           82              C       0.833131      10.392588      17.255583       0.490078      22.483927 0.27377241E+03  0.58118738E+04                                 7.247474                            5.848625       0.057123       2.061436                    0.999525      23.767413      67.867789       0.615787       0.468543      -1.019370       0.037665      -0.043630       0.123295       0.136102      -0.059106      -0.096140       0.034548       0.159400      -0.105759      -0.087485      -0.080652       0.168137              8.015331       6.145323       2.448925       1.497064      11.505712       0.907602       6.394958          -0.000003
           83              C       4.088853       3.647081      15.112483       0.644148      21.889770 0.23722702E+03  0.48850878E+04                                 7.326646                            5.581955      -0.292908       1.973342                    0.998821      22.259444      63.712451       0.603890       0.492538      -1.001316      -0.026776      -0.014357      -0.090373       0.095343      -0.070922       0.022505      -0.015947      -0.097020      -0.111680      -0.072232      -0.036481       0.108713              8.186100       8.143329       2.474862      -0.679626       6.087437      -0.423565      10.327534           0.000001
           84              C       4.643994       4.097844      16.399720      -0.018858      35.530947 0.46922760E+03  0.11234180E+05                                 9.398160                            7.256276       0.004238       1.985879                    0.999645      28.692725      83.003759       0.607957       0.420800      -1.062350      -0.037178      -0.021727       0.081031       0.091762      -0.018517      -0.025181      -0.022320      -0.009206       0.029495      -0.044707       0.013997       0.030710             10.623082       9.952953       3.899666       2.096822       8.759471       1.116002      13.156821           0.000001
           85              C       5.691552       4.947008      16.716090      -0.005788      36.550257 0.45345136E+03  0.10705105E+05                                 9.547573                            7.082665       0.261604       2.080518                    0.999683      27.522494      77.656262       0.625391       0.414853      -1.072006      -0.006803      -0.004413       0.102172       0.102494       0.005918       0.024308       0.003317       0.024184       0.219561      -0.050107      -0.028960       0.079066             11.340545      12.567023       6.444716      -2.409435      11.270117      -2.879775      10.184496          -0.000000
           86              C       6.638201       5.820077      15.947478       0.630598      21.803926 0.24021851E+03  0.49675604E+04                                 7.329553                            5.604538      -0.188357       2.000110                    0.998966      22.695740      65.327633       0.604039       0.490348      -1.001353       0.049878       0.047898      -0.048294       0.084347      -0.082455       0.003522      -0.001426      -0.012868      -0.120430      -0.062750      -0.040110       0.102860              8.405972       9.264902       3.627990       0.099131       7.568501      -0.891394       8.384514           0.000000
           87              C       4.730216       4.195737      18.564799       0.466157      23.631358 0.28391994E+03  0.60243013E+04                                 7.539702                            5.895051       0.083121       2.089808                    0.999186      22.323484      61.762334       0.628905       0.458998      -1.034508      -0.004856       0.003931       0.014915       0.016171       0.002851      -0.024973      -0.017191       0.012549       0.045686      -0.026449      -0.011594       0.038042              8.397612       6.698989       2.007303      -1.325467       5.970398      -1.652038      12.523449           0.000000
           88              C       4.462330       4.019302      20.012329      -0.573525      27.114639 0.41409811E+03  0.95680474E+04                                 7.509926                            6.467531       0.426292       2.107716                    0.997889      31.224150      87.497790       0.699811       0.378796      -1.095350      -0.006320      -0.004539      -0.025982       0.027122       0.015149       0.004886       0.002032       0.023559       0.144775      -0.043320      -0.005459       0.048779              7.942692       6.875468      -0.185422      -0.583433       6.790192      -0.957913      10.162416          -0.000005
           89              C       7.161948       3.964664       9.165176       0.679000      23.926128 0.23753687E+03  0.49196207E+04                                 7.944680                            5.696762      -0.513184       1.908755                    0.997404      22.403587      65.456390       0.577230       0.512338      -0.986146       0.066118       0.003832       0.060381       0.089622       0.019380      -0.007499      -0.044876      -0.187495      -0.155559      -0.070818      -0.062005       0.132823              9.305312      10.882417      -1.163191      -0.204247       4.857328       1.663096      12.176191          -0.000000
           90              C       5.894644       3.998813       8.375251       0.020205      35.040929 0.42669375E+03  0.99521063E+04                                 9.299972                            6.887390       0.026916       2.006588                    0.999381      27.458108      77.787980       0.629917       0.416893      -1.067389      -0.005942      -0.000129      -0.087307       0.087509       0.007767      -0.000609       0.000933      -0.106137       0.036011      -0.059642       0.011988       0.047654             10.721732      15.933228      -1.096932       2.163230       4.868463       0.608226      11.363505          -0.000000
           91              C       4.590396       4.204843       8.756893      -0.006051      35.934082 0.41801618E+03  0.96582111E+04                                 9.369801                            6.753674       0.322039       2.105225                    0.999473      26.920924      74.850466       0.647865       0.409184      -1.076994      -0.029627       0.004818      -0.092149       0.096915       0.002510       0.056511      -0.011135       0.016530       0.076450      -0.050603      -0.018954       0.069557             11.230698      12.100886      -1.441440      -3.862179       4.968034       1.678291      16.623175           0.000000
           92              C       3.840460       4.357374      10.024592       0.674639      22.509059 0.23278819E+03  0.47609388E+04                                 7.449032                            5.506856      -0.294891       1.976585                    0.998672      21.827593      61.830615       0.613051       0.488515      -1.005512      -0.063203      -0.010602       0.077561       0.100612       0.054339      -0.000943      -0.004033      -0.143296      -0.143993      -0.065933      -0.048094       0.114027              8.675641       8.341197      -1.233693      -0.289608       4.442690       0.430651      13.243036          -0.000000
           93              C       4.724331       3.944175       6.558733       0.476222      22.008170 0.27481838E+03  0.57969639E+04                                 7.253163                            5.836766       0.105753       2.107368                    0.999340      22.104136      61.427590       0.624628       0.464868      -1.028898      -0.002269       0.003326      -0.016623       0.017103       0.006744      -0.009615       0.007753      -0.044243       0.090280      -0.039816       0.006580       0.033236              7.992802       8.323014      -0.404443       1.474440       4.165412       0.968460      11.489981          -0.000000
           94              C       4.267147       3.851973       5.148501      -0.572409      26.840562 0.44719606E+03  0.10590074E+05                                 7.520841                            6.744508       0.160770       2.020232                    0.996387      32.232624      93.059534       0.678065       0.381447      -1.087585       0.036675       0.004135       0.026644       0.045520       0.004985       0.003913      -0.012316       0.056379       0.069464      -0.042627       0.016232       0.026394              7.831458       7.503689       0.006009       1.079689       7.619577       0.519944       8.371109          -0.000001
           95              C       0.479328       5.225889      17.438745       0.493934      22.973098 0.27912723E+03  0.59372517E+04                                 7.303565                            5.878044       0.044857       2.054633                    0.999596      23.663047      67.005372       0.620337       0.464189      -1.024689       0.030191       0.037815       0.130830       0.139492       0.074794      -0.078490      -0.035674       0.126710      -0.098990      -0.081561      -0.072660       0.154221              8.080624       6.429059      -2.778190       1.479508      11.386544      -0.522071       6.426270          -0.000001
           96              C       0.031225       4.701138      16.046496       0.490078      22.483935 0.27377257E+03  0.58118779E+04                                 7.247475                            5.848627       0.057123       2.061435                    0.999525      23.767415      67.867795       0.615787       0.468543      -1.019370      -0.037665      -0.043630      -0.123295       0.136102       0.059106      -0.096140      -0.034548       0.159400      -0.105759      -0.087485      -0.080652       0.168137              8.015333       6.145325      -2.448927       1.497064      11.505713      -0.907600       6.394960          -0.000003
           97              N       0.303751       2.044369       6.467708      -0.463521      42.023033 0.69533848E+03  0.18053885E+05                                10.019902                            8.509185       0.007006       1.981165                    0.998349      31.787282      90.517594       0.604117       0.390491      -1.101210       0.113264      -0.096683      -0.059561       0.160387       0.086392      -0.019899       0.008978      -0.026442       0.271207      -0.134552       0.041462       0.093090             11.002629      11.285489      -3.636669      -0.058511       9.562241       0.546890      12.160156           0.000000
           98              N       1.965735       0.712570       6.983446      -0.323625      25.774726 0.37157872E+03  0.82829194E+04                                 7.170598                            6.129349       0.231646       2.121360                    0.999514      26.420099      70.656960       0.724710       0.379148      -1.104781      -0.003541       0.009839      -0.076415       0.077127      -0.034306       0.008961      -0.006305       0.028544       0.130268      -0.058868       0.011667       0.047201              7.596306       7.575754      -2.872167      -0.455734       6.775871       0.895018       8.437293          -0.000000
           99              N      -0.667295       1.854274      18.109005      -0.438407      41.216535 0.66338999E+03  0.17018809E+05                                 9.908676                            8.316728       0.030661       1.990765                    0.998197      31.164908      88.142995       0.610631       0.390991      -1.101130      -0.099595      -0.028089       0.117382       0.156482      -0.028899       0.083359       0.008633      -0.166176       0.124137      -0.146011       0.065483       0.080529             10.931427      14.203067       1.022652       0.307689       6.413400      -1.058189      12.177814          -0.000002
          100              N       7.632163       1.519617      18.682466      -0.323056      29.081616 0.42153000E+03  0.97669384E+04                                 8.044323                            6.711194      -0.215172       1.972913                    0.997775      27.579481      76.973453       0.659741       0.400684      -1.081869       0.054129      -0.007731       0.058716       0.080233      -0.006934       0.020718      -0.004100       0.055149       0.084007      -0.042471      -0.000895       0.043366              8.771664      10.782565       1.032197       0.264815       4.718136      -0.805870      10.814290           0.000000
          101              N       3.443668       7.735819       4.632985      -0.463521      42.023041 0.69533876E+03  0.18053894E+05                                10.019903                            8.509187       0.007006       1.981165                    0.998349      31.787282      90.517592       0.604117       0.390491      -1.101210      -0.113264      -0.096683       0.059561       0.160387      -0.086392      -0.019899      -0.008978      -0.026442       0.271207      -0.134552       0.041462       0.093090             11.002630      11.285495       3.636671      -0.058512       9.562242      -0.546891      12.160154          -0.000000
          102              N       1.781683       6.404020       4.117247      -0.323625      25.774711 0.37157850E+03  0.82829131E+04                                 7.170595                            6.129347       0.231646       2.121360                    0.999514      26.420098      70.656953       0.724710       0.379148      -1.104781       0.003541       0.009839       0.076415       0.077127       0.034306       0.008961       0.006305       0.028544       0.130268      -0.058868       0.011667       0.047201              7.596302       7.575749       2.872164      -0.455731       6.775868      -0.895015       8.437288          -0.000000
          103              N       1.531650       7.545724      15.193074      -0.438407      41.216543 0.66339052E+03  0.17018826E+05                                 9.908677                            8.316731       0.030661       1.990765                    0.998197      31.164909      88.142997       0.610630       0.390991      -1.101130       0.099595      -0.028089      -0.117382       0.156482       0.028899       0.083359      -0.008633      -0.166176       0.124137      -0.146011       0.065483       0.080529             10.931428      14.203071      -1.022653       0.307679       6.413402       1.058189      12.177811          -0.000001
          104              N       3.610092       7.211067      14.619613      -0.323056      29.081627 0.42152998E+03  0.97669375E+04                                 8.044324                            6.711193      -0.215172       1.972913                    0.997775      27.579481      76.973448       0.659742       0.400684      -1.081869      -0.054129      -0.007731      -0.058716       0.080233       0.006934       0.020718       0.004100       0.055149       0.084008      -0.042471      -0.000895       0.043366              8.771666      10.782563      -1.032197       0.264813       4.718136       0.805872      10.814300           0.000000
          105              N       7.191086       9.338531      15.733678      -0.463521      42.023033 0.69533848E+03  0.18053885E+05                                10.019901                            8.509185       0.007006       1.981165                    0.998349      31.787282      90.517592       0.604117       0.390491      -1.101210      -0.113264       0.096683       0.059561       0.160387       0.086392      -0.019899       0.008978      -0.026442       0.271207      -0.134551       0.041462       0.093090             11.002629      11.285489      -3.636669      -0.058511       9.562241       0.546890      12.160156           0.000000
          106              N       5.529102      10.670330      15.217940      -0.323625      25.774727 0.37157873E+03  0.82829196E+04                                 7.170598                            6.129349       0.231645       2.121360                    0.999514      26.420100      70.656964       0.724710       0.379148      -1.104781       0.003541      -0.009839       0.076415       0.077127      -0.034306       0.008961      -0.006305       0.028544       0.130268      -0.058868       0.011667       0.047201              7.596306       7.575754      -2.872167      -0.455734       6.775871       0.895018       8.437293          -0.000000
          107              N       8.162132       9.528626       4.092381      -0.438407      41.216533 0.66338995E+03  0.17018808E+05                                 9.908676                            8.316728       0.030661       1.990765                    0.998197      31.164907      88.142993       0.610631       0.390992      -1.101130       0.099595       0.028089      -0.117382       0.156482      -0.028899       0.083359       0.008633      -0.166176       0.124137      -0.146012       0.065483       0.080529             10.931427      14.203066       1.022652       0.307689       6.413400      -1.058189      12.177814          -0.000002
          108              N      -0.137326       9.863283       3.518920      -0.323056      29.081617 0.42153003E+03  0.97669392E+04                                 8.044323                            6.711194      -0.215172       1.972913                    0.997775      27.579482      76.973456       0.659741       0.400684      -1.081869      -0.054129       0.007731      -0.058716       0.080233      -0.006934       0.020718      -0.004100       0.055149       0.084007      -0.042471      -0.000895       0.043366              8.771664      10.782566       1.032197       0.264815       4.718137      -0.805870      10.814290           0.000000
          109              N       4.051169       3.647081      17.568401      -0.463521      42.023042 0.69533880E+03  0.18053895E+05                                10.019903                            8.509187       0.007006       1.981165                    0.998349      31.787283      90.517593       0.604117       0.390491      -1.101210       0.113264       0.096683      -0.059561       0.160387      -0.086392      -0.019899      -0.008978      -0.026442       0.271207      -0.134552       0.041462       0.093090             11.002630      11.285494       3.636670      -0.058512       9.562242      -0.546891      12.160154           0.000000
          110              N       5.713154       4.978880      18.084139      -0.323625      25.774709 0.37157846E+03  0.82829121E+04                                 7.170595                            6.129347       0.231646       2.121361                    0.999514      26.420097      70.656951       0.724710       0.379148      -1.104781      -0.003541      -0.009839      -0.076415       0.077127       0.034306       0.008961       0.006305       0.028544       0.130268      -0.058868       0.011667       0.047201              7.596302       7.575749       2.872164      -0.455732       6.775868      -0.895016       8.437289          -0.000000
          111              N       5.963187       3.837176       7.008312      -0.438407      41.216541 0.66339048E+03  0.17018824E+05                                 9.908676                            8.316730       0.030661       1.990765                    0.998197      31.164908      88.142991       0.610631       0.390991      -1.101130      -0.099595       0.028089       0.117382       0.156482       0.028899       0.083359      -0.008633      -0.166176       0.124137      -0.146012       0.065483       0.080529             10.931427      14.203070      -1.022653       0.307679       6.413402       1.058189      12.177810          -0.000001
          112              N       3.884745       4.171833       7.581773      -0.323056      29.081630 0.42153004E+03  0.97669395E+04                                 8.044325                            6.711194      -0.215172       1.972913                    0.997775      27.579483      76.973457       0.659742       0.400684      -1.081869       0.054129       0.007731       0.058716       0.080233       0.006934       0.020718       0.004100       0.055149       0.084008      -0.042471      -0.000895       0.043366              8.771667      10.782564      -1.032197       0.264812       4.718137       0.805872      10.814300           0.000000
          113              O       9.631787       2.673843       4.051309      -0.553042      36.010134 0.53184013E+03  0.12776056E+05                                 8.735568                            7.212007       0.230910       2.129416                    0.996304      27.603178      73.005269       0.695229       0.366744      -1.130674       0.007959      -0.011888      -0.061977       0.063607       0.010989      -0.011546       0.039879      -0.001662      -0.286839      -0.107165       0.044187       0.062977              9.755647      13.316936      -4.168117      -1.479308       9.198855       1.403185       6.751150          -0.000001
          114              O       0.946884       1.822402       2.945680      -0.726567      47.287211 0.69693954E+03  0.17926932E+05                                10.404384                            8.230567       0.163879       2.043053                    0.997741      31.162180      85.504028       0.653280       0.364498      -1.131520      -0.142922       0.026434       0.063585       0.158646       0.019687      -0.009592       0.026379      -0.050625       0.000864      -0.041125      -0.002842       0.043967             11.903978       8.974324      -1.558508      -4.639055       7.939972       3.341059      18.797639          -0.000000
          115              O       2.795265      11.156380       3.600399      -0.742594      48.345242 0.83179804E+03  0.22366766E+05                                10.596624                            9.085919      -0.046055       1.974493                    0.996939      32.166990      90.288182       0.612026       0.372178      -1.125459      -0.000400      -0.065376       0.108990       0.127095       0.060408       0.026692       0.011762       0.001153       0.036444      -0.067954       0.000099       0.067855             11.411046       9.649143      -0.581734       2.089871       7.983129       0.252123      16.600866          -0.000001
          116              O       3.701228      10.633905       5.558561      -0.598518      42.327483 0.62502522E+03  0.15620889E+05                                 9.768606                            7.831217       0.131232       2.081297                    0.996635      28.595327      76.946143       0.666048       0.367953      -1.130619      -0.011180       0.024955      -0.007472       0.028348       0.041535       0.027980      -0.039362      -0.000554      -0.079146      -0.075219       0.019277       0.055942             11.486443      15.232067      -5.822586       2.319570      12.065838      -1.884562       7.161424          -0.000002
          117              O       1.591145       2.044369      19.649781      -0.601341      44.276275 0.64119255E+03  0.16147451E+05                                10.101144                            7.964952       0.006816       2.041786                    0.994548      28.884944      78.336325       0.655513       0.371030      -1.126880      -0.023487       0.007712       0.040303       0.047280       0.023320      -0.089887       0.021117      -0.112743      -0.076196      -0.129861       0.055814       0.074046             11.794964      15.912457       3.012171      -5.248972       7.942412      -2.084539      11.530024          -0.000003
          118              O       0.527586       1.413756      21.470516      -0.781544      56.432725 0.78195414E+03  0.20786034E+05                                11.838833                            8.798573       0.000999       1.972000                    0.998059      33.086395      93.534497       0.620642       0.371257      -1.121720       0.027791       0.030543      -0.151337       0.156869      -0.003147      -0.040789       0.009358      -0.166995      -0.034644      -0.097165       0.006722       0.090443             14.208769       9.169247       0.669224      -2.130883       7.466332      -4.123046      25.990727          -0.000003
          119              O       0.649339       1.523032       0.018427      -0.657540      43.201007 0.62391105E+03  0.15632833E+05                                 9.903381                            7.850184       0.074221       2.040232                    0.996674      29.845983      81.204334       0.659968       0.370398      -1.125374      -0.105405       0.028064      -0.034608       0.114435      -0.036640       0.018127       0.012933      -0.101010      -0.051988      -0.063556      -0.008031       0.071588             11.541642       8.117825       0.531131       3.870242       6.307217       0.337634      20.199883          -0.000001
          120              O       6.363894       1.046089      20.992743      -0.687317      38.514682 0.63954839E+03  0.16077478E+05                                 9.037538                            7.879433       0.221615       2.087058                    0.996303      29.866883      80.628425       0.669289       0.364039      -1.133536       0.079926       0.090983       0.023021       0.123272      -0.006729       0.044915       0.012302      -0.041183      -0.151072      -0.077136       0.029765       0.047371              9.518534      13.299987       2.352093       0.782201       7.191402      -0.432643       8.064214          -0.000002
          121              O       7.826510       1.231630       7.012530      -0.622714      38.987173 0.60879954E+03  0.15130760E+05                                 9.135547                            7.693403       0.286049       2.104760                    0.998383      29.482601      79.371482       0.675967       0.364581      -1.132093      -0.043763      -0.068136       0.023364       0.084283       0.011437      -0.032866       0.074013       0.053708      -0.152781      -0.111042       0.045154       0.065887             10.182918       9.514312       3.732383       2.159060      13.259836       3.621348       7.774607          -0.000004
          122              O       6.729397      10.704479       6.678177      -0.584175      37.813605 0.56362123E+03  0.13771773E+05                                 9.050830                            7.464564       0.051303       2.051718                    0.995438      28.733677      77.272448       0.676162       0.370726      -1.124811       0.033889       0.047013       0.046974       0.074601       0.005056      -0.056371       0.016932      -0.044130      -0.291900      -0.120732       0.048315       0.072416             10.293121       7.977792       3.512138      -0.259334      16.805973      -0.600010       6.095599          -0.000005
          123              O       6.981695       2.158198       4.655409      -0.583987      39.885293 0.60727524E+03  0.15134276E+05                                 9.449899                            7.805645      -0.032854       2.019746                    0.996516      29.094635      79.301513       0.653231       0.376239      -1.119445      -0.024173      -0.049695      -0.048375       0.073444       0.008323      -0.077580       0.014492      -0.027209      -0.266729      -0.128522       0.059429       0.069093             10.755269       8.519701       2.982119      -0.133196      17.626426       0.505705       6.119680          -0.000004
          124              O       6.002662       0.203754       4.234914      -0.634519      43.537123 0.70545070E+03  0.18264423E+05                                10.025618                            8.442249      -0.039439       1.990908                    0.997234      30.690464      85.449680       0.624433       0.378862      -1.116749       0.034332       0.065279       0.007796       0.074167       0.028634      -0.068065       0.089728       0.067992      -0.189564      -0.151544       0.055039       0.096506             11.246955      10.618753       3.692280       2.088757      14.440835       4.088470       8.681275          -0.000002
          125              O       4.493531       8.365293       7.049384      -0.553042      36.010130 0.53184007E+03  0.12776054E+05                                 8.735567                            7.212007       0.230910       2.129416                    0.996304      27.603177      73.005265       0.695229       0.366744      -1.130674      -0.007959      -0.011888       0.061977       0.063607      -0.010989      -0.011546      -0.039879      -0.001662      -0.286839      -0.107165       0.044187       0.062977              9.755646      13.316935       4.168116      -1.479306       9.198855      -1.403184       6.751149          -0.000001
          126              O       2.800534       7.513852       8.155013      -0.726567      47.287219 0.69693963E+03  0.17926935E+05                                10.404385                            8.230568       0.163879       2.043053                    0.997741      31.162181      85.504034       0.653280       0.364499      -1.131520       0.142922       0.026433      -0.063585       0.158646      -0.019687      -0.009592      -0.026379      -0.050625       0.000864      -0.041125      -0.002842       0.043967             11.903980       8.974326       1.558508      -4.639057       7.939973      -3.341060      18.797641          -0.000000
          127              O       0.952153       5.464930       7.500294      -0.742594      48.345234 0.83179800E+03  0.22366765E+05                                10.596623                            9.085919      -0.046055       1.974493                    0.996939      32.166989      90.288181       0.612026       0.372178      -1.125459       0.000400      -0.065376      -0.108990       0.127094      -0.060408       0.026692      -0.011762       0.001153       0.036444      -0.067954       0.000099       0.067855             11.411045       9.649144       0.581734       2.089872       7.983129      -0.252122      16.600861          -0.000001
          128              O       0.046190       4.942455       5.542132      -0.598518      42.327478 0.62502523E+03  0.15620889E+05                                 9.768605                            7.831217       0.131232       2.081296                    0.996635      28.595327      76.946144       0.666048       0.367953      -1.130619       0.011180       0.024955       0.007472       0.028348      -0.041535       0.027980       0.039362      -0.000554      -0.079146      -0.075219       0.019277       0.055942             11.486441      15.232064       5.822583       2.319570      12.065835       1.884562       7.161425          -0.000002
          129              O      -0.726790       7.735819      13.652298      -0.601341      44.276247 0.64119218E+03  0.16147439E+05                                10.101139                            7.964950       0.006817       2.041787                    0.994548      28.884937      78.336297       0.655513       0.371030      -1.126880       0.023487       0.007712      -0.040303       0.047280      -0.023320      -0.089887      -0.021117      -0.112743      -0.076196      -0.129861       0.055814       0.074046             11.794958      15.912444      -3.012169      -5.248969       7.942409       2.084538      11.530020          -0.000003
          130              O       0.336769       7.105206      11.831563      -0.781544      56.432711 0.78195403E+03  0.20786030E+05                                11.838831                            8.798573       0.001000       1.972001                    0.998059      33.086393      93.534489       0.620642       0.371257      -1.121720      -0.027791       0.030543       0.151337       0.156869       0.003147      -0.040789      -0.009358      -0.166995      -0.034644      -0.097165       0.006722       0.090443             14.208765       9.169246      -0.669224      -2.130885       7.466331       4.123045      25.990720          -0.000003
          131              O       3.098079       7.214482      11.082266      -0.657540      43.201004 0.62391107E+03  0.15632833E+05                                 9.903380                            7.850184       0.074221       2.040232                    0.996674      29.845981      81.204319       0.659968       0.370398      -1.125374       0.105405       0.028064       0.034608       0.114435       0.036640       0.018127      -0.012933      -0.101010      -0.051988      -0.063556      -0.008031       0.071588             11.541640       8.117827      -0.531131       3.870244       6.307216      -0.337633      20.199877          -0.000001
          132              O       4.878362       6.737539      12.309336      -0.687317      38.514676 0.63954821E+03  0.16077472E+05                                 9.037537                            7.879432       0.221615       2.087058                    0.996303      29.866880      80.628412       0.669289       0.364039      -1.133536      -0.079926       0.090983      -0.023021       0.123272       0.006729       0.044915      -0.012302      -0.041183      -0.151072      -0.077136       0.029765       0.047371              9.518533      13.299986      -2.352093       0.782200       7.191401       0.432644       8.064212          -0.000002
          133              O       6.298809       6.923080       4.088163      -0.622714      38.987180 0.60879969E+03  0.15130765E+05                                 9.135549                            7.693404       0.286049       2.104760                    0.998383      29.482604      79.371494       0.675967       0.364581      -1.132093       0.043763      -0.068136      -0.023364       0.084283      -0.011437      -0.032866      -0.074013       0.053708      -0.152782      -0.111042       0.045155       0.065887             10.182920       9.514311      -3.732383       2.159060      13.259840      -3.621349       7.774609          -0.000004
          134              O       7.395921       5.013029       4.422516      -0.584175      37.813601 0.56362107E+03  0.13771769E+05                                 9.050829                            7.464563       0.051304       2.051719                    0.995438      28.733676      77.272446       0.676162       0.370726      -1.124811      -0.033889       0.047013      -0.046974       0.074601      -0.005056      -0.056371      -0.016932      -0.044130      -0.291900      -0.120731       0.048315       0.072416             10.293121       7.977788      -3.512134      -0.259334      16.805976       0.600010       6.095599          -0.000005
          135              O       7.143623       7.849648       6.445284      -0.583987      39.885290 0.60727524E+03  0.15134276E+05                                 9.449898                            7.805645      -0.032854       2.019746                    0.996516      29.094636      79.301514       0.653231       0.376239      -1.119445       0.024173      -0.049695       0.048375       0.073444      -0.008323      -0.077580      -0.014492      -0.027209      -0.266729      -0.128522       0.059429       0.069093             10.755268       8.519702      -2.982121      -0.133196      17.626422      -0.505703       6.119680          -0.000004
          136              O       8.122657       5.895204       6.865779      -0.634519      43.537127 0.70545094E+03  0.18264430E+05                                10.025618                            8.442250      -0.039439       1.990908                    0.997234      30.690463      85.449674       0.624433       0.378862      -1.116749      -0.034332       0.065279      -0.007796       0.074167      -0.028634      -0.068065      -0.089728       0.067992      -0.189563      -0.151544       0.055039       0.096506             11.246955      10.618760      -3.692282       2.088759      14.440830      -4.088467       8.681274          -0.000002
          137              O      -2.136950       8.709057      18.150077      -0.553042      36.010144 0.53184029E+03  0.12776061E+05                                 8.735570                            7.212009       0.230909       2.129416                    0.996304      27.603180      73.005281       0.695229       0.366744      -1.130673      -0.007959       0.011888       0.061977       0.063607       0.010989      -0.011546       0.039879      -0.001662      -0.286839      -0.107165       0.044187       0.062977              9.755650      13.316940      -4.168118      -1.479308       9.198858       1.403186       6.751152          -0.000001
          138              O       6.547953       9.560498      19.255706      -0.726567      47.287224 0.69693977E+03  0.17926940E+05                                10.404386                            8.230569       0.163878       2.043053                    0.997741      31.162184      85.504045       0.653280       0.364499      -1.131520       0.142922      -0.026434      -0.063585       0.158646       0.019687      -0.009592       0.026379      -0.050625       0.000864      -0.041125      -0.002842       0.043967             11.903981       8.974326      -1.558509      -4.639056       7.939973       3.341060      18.797643          -0.000000
          139              O       4.699572       0.226520      18.600987      -0.742594      48.345249 0.83179821E+03  0.22366772E+05                                10.596625                            9.085920      -0.046056       1.974493                    0.996939      32.166993      90.288195       0.612026       0.372178      -1.125459       0.000400       0.065376      -0.108990       0.127095       0.060408       0.026692       0.011762       0.001153       0.036444      -0.067954       0.000099       0.067855             11.411047       9.649144      -0.581734       2.089872       7.983130       0.252123      16.600868          -0.000001
          140              O       3.793609       0.748995      16.642825      -0.598518      42.327487 0.62502529E+03  0.15620891E+05                                 9.768606                            7.831218       0.131232       2.081296                    0.996635      28.595328      76.946149       0.666048       0.367953      -1.130619       0.011180      -0.024955       0.007472       0.028348       0.041535       0.027980      -0.039362      -0.000554      -0.079146      -0.075219       0.019277       0.055942             11.486444      15.232068      -5.822587       2.319570      12.065839      -1.884562       7.161425          -0.000002
          141              O       5.903692       9.338531       2.551605      -0.601341      44.276279 0.64119261E+03  0.16147453E+05                                10.101144                            7.964953       0.006816       2.041786                    0.994548      28.884945      78.336330       0.655513       0.371030      -1.126880       0.023487      -0.007712      -0.040303       0.047280       0.023320      -0.089887       0.021117      -0.112743      -0.076196      -0.129861       0.055814       0.074046             11.794965      15.912458       3.012171      -5.248972       7.942413      -2.084539      11.530024          -0.000003
          142              O       6.967251       9.969144       0.730870      -0.781544      56.432710 0.78195391E+03  0.20786026E+05                                11.838830                            8.798572       0.001000       1.972001                    0.998059      33.086393      93.534484       0.620642       0.371257      -1.121720      -0.027791      -0.030543       0.151337       0.156869      -0.003147      -0.040789       0.009358      -0.166995      -0.034644      -0.097165       0.006722       0.090443             14.208765       9.169244       0.669223      -2.130882       7.466330      -4.123045      25.990721          -0.000003
          143              O       9.728561       9.859868      -0.018427      -0.657540      43.201013 0.62391114E+03  0.15632836E+05                                 9.903382                            7.850185       0.074220       2.040232                    0.996674      29.845985      81.204341       0.659968       0.370398      -1.125374       0.105405      -0.028064       0.034608       0.114435      -0.036640       0.018127       0.012933      -0.101010      -0.051988      -0.063556      -0.008031       0.071588             11.541643       8.117825       0.531131       3.870242       6.307217       0.337634      20.199885          -0.000001
          144              O       1.130943      10.336811       1.208643      -0.687317      38.514682 0.63954837E+03  0.16077477E+05                                 9.037538                            7.879433       0.221615       2.087058                    0.996303      29.866882      80.628423       0.669289       0.364039      -1.133536      -0.079926      -0.090983      -0.023021       0.123272      -0.006729       0.044915       0.012302      -0.041183      -0.151072      -0.077136       0.029765       0.047371              9.518534      13.299987       2.352094       0.782201       7.191402      -0.432644       8.064214          -0.000002
          145              O      -0.331673      10.151270      15.188856      -0.622714      38.987157 0.60879924E+03  0.15130751E+05                                 9.135544                            7.693401       0.286050       2.104760                    0.998383      29.482597      79.371462       0.675968       0.364581      -1.132093       0.043763       0.068136      -0.023364       0.084283       0.011437      -0.032866       0.074013       0.053708      -0.152781      -0.111042       0.045155       0.065887             10.182914       9.514309       3.732381       2.159059      13.259829       3.621346       7.774605          -0.000004
          146              O       0.765440       0.678421      15.523209      -0.584175      37.813577 0.56362074E+03  0.13771758E+05                                 9.050825                            7.464560       0.051304       2.051719                    0.995438      28.733669      77.272413       0.676162       0.370726      -1.124811      -0.033889      -0.047013      -0.046974       0.074601       0.005056      -0.056371       0.016932      -0.044130      -0.291900      -0.120731       0.048315       0.072416             10.293115       7.977787       3.512135      -0.259334      16.805961      -0.600010       6.095596          -0.000005
          147              O       0.513142       9.224702      17.545977      -0.583987      39.885293 0.60727525E+03  0.15134277E+05                                 9.449898                            7.805645      -0.032854       2.019746                    0.996516      29.094636      79.301515       0.653231       0.376239      -1.119445       0.024173       0.049695       0.048375       0.073445       0.008323      -0.077580       0.014492      -0.027209      -0.266729      -0.128521       0.059429       0.069093             10.755269       8.519701       2.982119      -0.133196      17.626425       0.505705       6.119680          -0.000004
          148              O       1.492175      11.179146      17.966472      -0.634519      43.537111 0.70545046E+03  0.18264414E+05                                10.025615                            8.442247      -0.039438       1.990908                    0.997234      30.690461      85.449663       0.624433       0.378862      -1.116749      -0.034332      -0.065279      -0.007796       0.074167       0.028634      -0.068065       0.089728       0.067991      -0.189563      -0.151544       0.055039       0.096506             11.246952      10.618751       3.692279       2.088756      14.440831       4.088469       8.681273          -0.000002
          149              O       3.001306       3.017607      15.152002      -0.553042      36.010120 0.53183992E+03  0.12776050E+05                                 8.735565                            7.212005       0.230910       2.129416                    0.996304      27.603175      73.005255       0.695229       0.366743      -1.130674       0.007959       0.011888      -0.061977       0.063607      -0.010989      -0.011546      -0.039879      -0.001661      -0.286839      -0.107165       0.044187       0.062977              9.755644      13.316931       4.168115      -1.479305       9.198853      -1.403184       6.751148          -0.000001
          150              O       4.694303       3.869048      14.046373      -0.726567      47.287206 0.69693944E+03  0.17926929E+05                                10.404382                            8.230566       0.163879       2.043053                    0.997741      31.162180      85.504023       0.653280       0.364498      -1.131520      -0.142922      -0.026434       0.063585       0.158646      -0.019687      -0.009592      -0.026379      -0.050625       0.000864      -0.041125      -0.002842       0.043967             11.903976       8.974323       1.558508      -4.639055       7.939971      -3.341058      18.797635           0.000000
          151              O       6.542684       5.917970      14.701092      -0.742594      48.345237 0.83179809E+03  0.22366768E+05                                10.596624                            9.085920      -0.046055       1.974493                    0.996939      32.166991      90.288188       0.612026       0.372178      -1.125459      -0.000400       0.065376       0.108990       0.127095      -0.060408       0.026692      -0.011762       0.001153       0.036444      -0.067954       0.000099       0.067855             11.411045       9.649144       0.581734       2.089872       7.983129      -0.252122      16.600862          -0.000001
          152              O       7.448647       6.440445      16.659254      -0.598518      42.327471 0.62502512E+03  0.15620885E+05                                 9.768604                            7.831216       0.131233       2.081297                    0.996635      28.595325      76.946135       0.666048       0.367953      -1.130619      -0.011180      -0.024955      -0.007472       0.028348      -0.041535       0.027980       0.039362      -0.000554      -0.079146      -0.075219       0.019277       0.055942             11.486440      15.232062       5.822581       2.319569      12.065833       1.884562       7.161424          -0.000002
          153              O       8.221627       3.647081       8.549088      -0.601341      44.276259 0.64119241E+03  0.16147447E+05                                10.101141                            7.964951       0.006817       2.041786                    0.994548      28.884942      78.336314       0.655513       0.371030      -1.126880      -0.023487      -0.007712       0.040303       0.047280      -0.023320      -0.089887      -0.021117      -0.112743      -0.076196      -0.129861       0.055814       0.074046             11.794960      15.912447      -3.012169      -5.248970       7.942410       2.084538      11.530022          -0.000003
          154              O       7.158068       4.277694      10.369823      -0.781544      56.432704 0.78195394E+03  0.20786027E+05                                11.838829                            8.798572       0.001000       1.972001                    0.998059      33.086393      93.534485       0.620642       0.371257      -1.121720       0.027791      -0.030543      -0.151337       0.156869       0.003147      -0.040789      -0.009358      -0.166995      -0.034644      -0.097165       0.006722       0.090443             14.208763       9.169244      -0.669224      -2.130885       7.466330       4.123045      25.990716          -0.000003
          155              O       4.396758       4.168418      11.119120      -0.657540      43.200988 0.62391081E+03  0.15632824E+05                                 9.903377                            7.850182       0.074221       2.040232                    0.996674      29.845978      81.204302       0.659968       0.370398      -1.125374      -0.105405      -0.028064      -0.034608       0.114435       0.036640       0.018127      -0.012933      -0.101010      -0.051988      -0.063556      -0.008032       0.071588             11.541636       8.117824      -0.531131       3.870243       6.307214      -0.337633      20.199870          -0.000001
          156              O       2.616475       4.645361       9.892050      -0.687317      38.514678 0.63954826E+03  0.16077474E+05                                 9.037537                            7.879432       0.221615       2.087058                    0.996303      29.866881      80.628416       0.669289       0.364039      -1.133536       0.079926      -0.090983       0.023021       0.123272       0.006729       0.044915      -0.012302      -0.041183      -0.151072      -0.077136       0.029765       0.047371              9.518534      13.299987      -2.352093       0.782199       7.191402       0.432644       8.064212          -0.000002
          157              O       1.196028       4.459820      18.113223      -0.622714      38.987158 0.60879926E+03  0.15130751E+05                                 9.135545                            7.693401       0.286050       2.104760                    0.998383      29.482597      79.371463       0.675968       0.364581      -1.132093      -0.043763       0.068136       0.023364       0.084283      -0.011437      -0.032866      -0.074012       0.053708      -0.152781      -0.111041       0.045154       0.065887             10.182915       9.514307      -3.732381       2.159059      13.259833      -3.621348       7.774606          -0.000004
          158              O       0.098916       6.369871      17.778870      -0.584175      37.813593 0.56362093E+03  0.13771764E+05                                 9.050828                            7.464561       0.051304       2.051719                    0.995438      28.733675      77.272438       0.676162       0.370726      -1.124811       0.033889      -0.047014       0.046974       0.074601      -0.005056      -0.056371      -0.016932      -0.044130      -0.291900      -0.120731       0.048315       0.072416             10.293118       7.977786      -3.512133      -0.259334      16.805972       0.600010       6.095598          -0.000005
          159              O       0.351214       3.533252      15.756102      -0.583987      39.885276 0.60727498E+03  0.15134268E+05                                 9.449896                            7.805643      -0.032853       2.019747                    0.996516      29.094631      79.301495       0.653231       0.376239      -1.119445      -0.024173       0.049695      -0.048375       0.073444      -0.008323      -0.077580      -0.014492      -0.027209      -0.266729      -0.128522       0.059429       0.069093             10.755265       8.519700      -2.982120      -0.133196      17.626417      -0.505702       6.119679          -0.000004
          160              O      -0.627820       5.487696      15.335607      -0.634519      43.537119 0.70545079E+03  0.18264425E+05                                10.025617                            8.442249      -0.039439       1.990908                    0.997234      30.690460      85.449663       0.624433       0.378862      -1.116749       0.034332      -0.065279       0.007796       0.074167      -0.028634      -0.068065      -0.089728       0.067992      -0.189563      -0.151544       0.055039       0.096506             11.246953      10.618759      -3.692281       2.088758      14.440828      -4.088466       8.681273          -0.000002

******************************************************
Auxiliary information for the entire system
The total spin magnetic moment of the unit cell is   0.000065
The total net atomic charge of the unit cell is   0.000003
Accuracy of reproducing the electrostatic potential in the unit cell:
  The inner radius (bohr) =    5.0000
  The outer radius (bohr) =   12.0000
  Valid grid points have density less than (e/(bohr^3)) =    0.0001
  The number of valid grid points were=        68436
  The rms potential error without charges in kcal/mol is=     14.11995
  The rms potential error with partial charges in kcal/mol is=      2.60581
  The RRMSE value at monopole order=      0.18455
  The rms potential error with partial charges and cloud penetration in kcal/mol is=      2.60458
  The RRMSE value at monopole order with cloud penetration is=      0.18446
  The rms potential error with partial charges and atomic dipoles in kcal/mol is=      0.95550
  The RRMSE value at dipole order=      0.06767
  The rms potential error with partial charges, atomic dipoles and cloud penetration in kcal/mol is=      0.94807
  The RRMSE value at dipole order with cloud penetration=      0.06714

******************************************************
The electron densities and ab initio electrostatic potential were computed in VASP using the PBE functional and
projector augmented wave method. See the main text of the journal article for a description of computational details.
The atomic charges, dipoles, and quadrupoles were computed with the DDEC6 method as described in
(a) T. A. Manz and N. Gabaldon Limas, RSC Adv. 6 (2016) 47771-47801 DOI: 10.1039/c6ra04656h
(b) N. Gabaldon Limas and T. A. Manz, RSC Adv. 8 (2018) 2678-2707 DOI: 10.1039/c7ra11829e.
For each atom in the material, the electron cloud parameters were fit to the spherically averaged atom-in-material
electron density using radial positions for which this density was between 10^-4 and 10^-2 electrons per cubic bohr.
The polarizabilities, dispersion coefficients, and quantum Drude oscillator (QDO) parameters were fit using the MCLF method.
The magnetic structure of the system was optimized in VASP from the default ferromagnetic initial guess using spin polarization.
The atomic spin moments (ASMs) were computed on this optimized magnetic structure using the DDEC6 partition as inputs
to the method of T. A. Manz and D. S. Sholl, J. Chem. Theory Comput. 7 (2011) 4146-4164 DOI: 10.1021/ct200539n.
The RMSE and RRMSE were computed using a uniform grid with Ewald summation.
