# Supplementary material for: A collection of forcefield precursors for metal–organic frameworks
Source: RSC Adv. 2019 Nov 13;9(63):36492–507. doi: 10.1039/c9ra07327b (PMC9075174; doi:10.1039/c9ra07327b)
Supplement: RA-009-C9RA07327B-s4550 [file RA-009-C9RA07327B-s4550.xyz]

  104
jmolscript: load "" {1 1 1} spacegroup "x,y,z" unitcell [{      9.238000     0.000000     0.000000 }, {     -2.511817     9.413651     0.000000 }, {      0.000000     0.000000    18.225000 }]
Cd     0.129562     4.124309    17.020692     0.913012
Cd     7.852529     0.582517     7.908192     0.913012
Cd     6.596621     5.289342     1.204308     0.913012
Cd    -1.126346     8.831134    10.316808     0.913012
H      3.686900     8.091033    12.150608     0.123136
H      8.522256     1.903440    12.571605     0.125722
H      6.862495     0.212749    15.802898     0.125604
H      0.473506     5.714086    14.266530     0.100740
H      1.694339     7.356768    13.229528     0.134215
H      4.199311     7.309700    16.356938     0.131484
H      2.870508     5.704673    17.333798     0.097885
H      1.783375     6.029443     3.038108     0.123136
H     -0.540164     2.803385     3.459105     0.125722
H      1.119597     4.494077     6.690398     0.125604
H      4.996768     8.406390     5.154030     0.100740
H      3.775935     6.763708     4.117028     0.134215
H      1.270964     6.810776     7.244438     0.131484
H      2.599767     8.415804     8.221298     0.097885
H      3.039283     1.322618     6.074393     0.123136
H     -1.796073     7.510211     5.653395     0.125722
H     -0.136312     9.200902     2.422103     0.125604
H      6.252677     3.699565     3.958470     0.100740
H      5.031844     2.056883     4.995473     0.134215
H      2.526872     2.103951     1.868063     0.131484
H      3.855675     3.708978     0.891203     0.097885
H      4.942808     3.384208    15.186893     0.123136
H      7.266347     6.610266    14.765895     0.125722
H      5.606586     4.919574    11.534603     0.125603
H      1.729415     1.007261    13.070970     0.100741
H      2.950248     2.649943    14.107973     0.134215
H      5.455219     2.602875    10.980563     0.131484
H      4.126416     0.997847    10.003703     0.097885
C      3.898320     8.655852    14.082458     0.064954
C      4.097239     8.717041    12.702825    -0.154924
C      7.409443     0.285234    12.148785    -0.009471
C      7.980882     1.249191    12.948863    -0.131062
C      7.753627     1.249191    14.317560     0.002805
C      6.989996     0.233459    14.882535    -0.150405
C      1.221389     6.054860    14.700285     0.107173
C      1.954680     7.042352    14.066055    -0.183478
C      3.089696     7.562927    14.694818     0.128328
C      3.431398     7.019760    15.919538    -0.188045
C      2.631853     6.041681    16.499093     0.093438
C      7.654931     0.296530    10.650690     0.572456
C      8.353723     2.341175    15.203295     0.562712
C      1.571954     5.464624     4.969958     0.064954
C      1.373036     5.403436     3.590325    -0.154924
C      0.572648     4.421592     3.036285    -0.009471
C      0.001210     3.457634     3.836363    -0.131062
C      0.228464     3.457634     5.205060     0.002805
C      0.992095     4.473367     5.770035    -0.150405
C      4.248885     8.065616     5.587785     0.107173
C      3.515595     7.078124     4.953555    -0.183478
C      2.380578     6.557549     5.582318     0.128328
C      2.038877     7.100717     6.807038    -0.188045
C      2.838421     8.078795     7.386593     0.093438
C      0.327160     4.410295     1.538190     0.572456
C     -0.371632     2.365650     6.090795     0.562712
C      2.827863     0.757799     4.142543     0.064954
C      2.628944     0.696610     5.522175    -0.154924
C     -0.683260     9.128417     6.076215    -0.009471
C     -1.254699     8.164460     5.276137    -0.131062
C     -1.027444     8.164460     3.907440     0.002805
C     -0.263813     9.180192     3.342465    -0.150405
C      5.504794     3.358791     3.524715     0.107173
C      4.771503     2.371299     4.158945    -0.183478
C      3.636487     1.850724     3.530183     0.128328
C      3.294785     2.393891     2.305463    -0.188045
C      4.094330     3.371970     1.725908     0.093438
C     -0.928748     9.117121     7.574310     0.572456
C     -1.627540     7.072476     3.021705     0.562712
C      5.154229     3.949027    13.255043     0.064954
C      5.353147     4.010215    14.634675    -0.154924
C      6.153535     4.992059    15.188715    -0.009471
C      6.724973     5.956017    14.388638    -0.131062
C      6.497719     5.956017    13.019940     0.002805
C      5.734088     4.940284    12.454965    -0.150404
C      2.477298     1.348035    12.637215     0.107173
C      3.210588     2.335527    13.271445    -0.183478
C      4.345605     2.856102    12.642683     0.128328
C      4.687306     2.312934    11.417963    -0.188045
C      3.887762     1.334856    10.838408     0.093438
C      6.399023     5.003356    16.686810     0.572456
C      7.097815     7.048001    12.134205     0.562712
N      1.532145     5.565350    15.904958    -0.236286
N      3.938130     8.555126     6.792458    -0.236286
N      5.194038     3.848301     2.320043    -0.236286
N      2.788053     0.858525    11.432543    -0.236286
O      8.713477     0.861349    10.232609    -0.572676
O      4.306987     9.187723     9.896175    -0.533638
O     -0.135901     3.185579    14.685705    -0.575434
O      8.041900     2.343058    16.415258    -0.548245
O     -0.731385     3.845476     1.120109    -0.572676
O      1.163287     4.932753     0.783675    -0.533638
O      8.117993     1.521246     5.573205    -0.575434
O     -0.059809     2.363768     7.302758    -0.548245
O     -1.987294     8.552302     7.992392    -0.572676
O      2.419196     0.225928     8.328825    -0.533638
O      6.862084     6.228072     3.539295    -0.575434
O     -1.315717     7.070593     1.809743    -0.548245
O      7.457568     5.568175    17.104892    -0.572676
O      5.562896     4.480898    17.441325    -0.533638
O     -1.391810     7.892405    12.651795    -0.575434
O      6.785992     7.049883    10.922243    -0.548245

The following XYZ coordinates are in angstroms. Other properties are in atomic units.
The sperically averaged electron density of each atom fit to a function of the form exp(a - br)
eigen_1, eigen_2 and eigen_3 are the three eigenvalues of traceless quadrupole moment tensor
  atom number  atomic symbol              X              Y              Z     net charge C6 coefficient C8 coefficient C10 coefficient fluctuating dipole atomic polarizability isotropic forcefield polarizability              a              b squared Pearson coefficient          <r^3>          <r^4>         wp_QDO          m_QDO          q_QDO       dipole_x       dipole_y       dipole_z         dipole            Qxy            Qxz            Qyz     Q(x^2-y^2)  Q(3z^2 - R^2)        eigen_1        eigen_2        eigen_3 static polarizability      alpha(xx)      alpha(xy)      alpha(xz)      alpha(yy)      alpha(yz)      alpha(zz) atomic spin moment
            1             Cd       0.129562       4.124309      17.020692       0.913012     144.596053 0.38458072E+04  0.14201857E+06                                20.983787                           19.184535       1.002048       2.020712                    0.998804      77.632526     206.135911       0.462170       0.358878      -1.212693      -0.065956      -0.021531       0.051485       0.086397      -0.133455       0.073241       0.001724      -0.051703      -0.157355      -0.147308      -0.024501       0.171810             23.257964      20.980460       2.921994       1.103140      17.874651       4.412668      30.918782          -0.000001
            2             Cd       7.852529       0.582517       7.908192       0.913012     144.596062 0.38458072E+04  0.14201857E+06                                20.983787                           19.184535       1.002049       2.020712                    0.998804      77.632525     206.135908       0.462170       0.358878      -1.212693       0.065956       0.021531       0.051485       0.086397      -0.133456      -0.073241      -0.001724      -0.051704      -0.157355      -0.147308      -0.024501       0.171810             23.257965      20.980459       2.921997      -1.103141      17.874657      -4.412671      30.918779          -0.000001
            3             Cd       6.596621       5.289342       1.204308       0.913012     144.596070 0.38458076E+04  0.14201858E+06                                20.983789                           19.184537       1.002048       2.020712                    0.998804      77.632526     206.135914       0.462170       0.358878      -1.212693       0.065956       0.021531      -0.051485       0.086397      -0.133455       0.073241       0.001724      -0.051703      -0.157355      -0.147308      -0.024501       0.171809             23.257968      20.980457       2.921989       1.103140      17.874647       4.412667      30.918799          -0.000001
            4             Cd      -1.126346       8.831134      10.316808       0.913012     144.596077 0.38458075E+04  0.14201858E+06                                20.983789                           19.184536       1.002049       2.020712                    0.998804      77.632525     206.135910       0.462170       0.358878      -1.212693      -0.065956      -0.021531      -0.051485       0.086397      -0.133455      -0.073241      -0.001724      -0.051703      -0.157355      -0.147308      -0.024501       0.171810             23.257968      20.980456       2.921992      -1.103141      17.874653      -4.412671      30.918795          -0.000001
            5              H       3.686900       8.091033      12.150608       0.123136       1.129873 0.89170976E+01  0.90212466E+02                                 1.816956                            1.769275      -1.114108       2.358879                    0.996611       3.582338      10.278503       0.459901       1.316432      -0.701878      -0.014651      -0.025518      -0.024195       0.038095       0.010661       0.002000       0.009813      -0.006419       0.001581      -0.013156      -0.003151       0.016306              1.815986       1.700639       0.258136       0.104149       1.901031       0.189604       1.846289          -0.000000
            6              H       8.522256       1.903440      12.571605       0.125722       1.178102 0.91849724E+01  0.93557448E+02                                 1.858941                            1.787017      -1.303468       2.268820                    0.994865       3.640505      10.460853       0.461206       1.303799      -0.703987       0.022163       0.028764      -0.016328       0.039814       0.008112      -0.004300      -0.010516      -0.009173      -0.001689      -0.009914      -0.006978       0.016892              1.879592       1.928366       0.369199      -0.190647       1.973593      -0.110577       1.736818           0.000000
            7              H       6.862495       0.212749      15.802898       0.125604       1.097459 0.83474429E+01  0.82087485E+02                                 1.695836                            1.643498      -1.159543       2.336198                    0.996567       3.389619       9.224131       0.513294       1.213434      -0.724868      -0.004102       0.001526       0.038558       0.038806       0.001508      -0.005756      -0.002757       0.002352       0.035310      -0.007797      -0.006235       0.014032              1.690398       1.381694       0.102453      -0.102525       1.617683      -0.009312       2.071817           0.000000
            8              H       0.473506       5.714086      14.266530       0.100740       1.193212 0.84159859E+01  0.84023443E+02                                 1.889162                            1.716804      -1.070302       2.374046                    0.996376       3.638701      10.412952       0.467135       1.313312      -0.701434      -0.036389      -0.016950      -0.026838       0.048288       0.007986       0.010018      -0.001061       0.008356       0.029553      -0.015612      -0.000719       0.016332              1.985856       2.568747       0.481039       0.415462       1.762545       0.112811       1.626276           0.000000
            9              H       1.694339       7.356768      13.229528       0.134215       1.055815 0.78083837E+01  0.75975516E+02                                 1.696645                            1.624499      -1.018019       2.411632                    0.997771       3.350026       9.249777       0.496689       1.267387      -0.712687      -0.011259       0.012697      -0.032831       0.036958       0.007744       0.006159      -0.005035      -0.000853       0.024175      -0.014570       0.003688       0.010882              1.707480       1.596480      -0.015074       0.194717       1.568538      -0.364720       1.957422           0.000000
           10              H       4.199311       7.309700      16.356938       0.131484       1.039124 0.77387219E+01  0.74982233E+02                                 1.670142                            1.611167      -0.882148       2.474539                    0.998849       3.291534       9.011393       0.502544       1.257892      -0.715428       0.032020       0.010838       0.017328       0.037987       0.009816       0.009967      -0.004156       0.014360       0.008576      -0.017266       0.001773       0.015493              1.675844       1.922774       0.178032       0.260653       1.556339       0.002296       1.548418           0.000000
           11              H       2.870508       5.704673      17.333798       0.097885       1.209294 0.84146088E+01  0.83588003E+02                                 1.862964                            1.682972      -1.219423       2.300772                    0.994643       3.632013      10.200031       0.488478       1.262267      -0.711966       0.013235      -0.012852       0.043870       0.047592       0.007476       0.012139      -0.004644      -0.000285       0.024223      -0.017390       0.001845       0.015545              1.967221       1.642880      -0.074394       0.151425       1.654034      -0.542193       2.604748          -0.000000
           12              H       1.783375       6.029443       3.038108       0.123136       1.129873 0.89170967E+01  0.90212453E+02                                 1.816956                            1.769275      -1.114108       2.358879                    0.996611       3.582339      10.278505       0.459901       1.316432      -0.701878       0.014651       0.025518      -0.024195       0.038095       0.010661      -0.002000      -0.009813      -0.006419       0.001581      -0.013156      -0.003151       0.016306              1.815986       1.700639       0.258136      -0.104149       1.901030      -0.189604       1.846289          -0.000000
           13              H      -0.540164       2.803385       3.459105       0.125722       1.178102 0.91849774E+01  0.93557503E+02                                 1.858941                            1.787016      -1.303469       2.268820                    0.994865       3.640506      10.460853       0.461206       1.303798      -0.703987      -0.022163      -0.028764      -0.016328       0.039814       0.008112       0.004300       0.010516      -0.009173      -0.001689      -0.009914      -0.006978       0.016892              1.879592       1.928365       0.369199       0.190646       1.973592       0.110577       1.736818           0.000000
           14              H       1.119597       4.494077       6.690398       0.125604       1.097459 0.83474440E+01  0.82087502E+02                                 1.695837                            1.643498      -1.159543       2.336198                    0.996567       3.389619       9.224133       0.513294       1.213434      -0.724868       0.004102      -0.001526       0.038558       0.038806       0.001508       0.005756       0.002757       0.002352       0.035310      -0.007797      -0.006235       0.014032              1.690398       1.381695       0.102453       0.102525       1.617683       0.009312       2.071817          -0.000000
           15              H       4.996768       8.406390       5.154030       0.100740       1.193212 0.84159870E+01  0.84023458E+02                                 1.889162                            1.716805      -1.070302       2.374045                    0.996376       3.638701      10.412953       0.467135       1.313312      -0.701434       0.036389       0.016950      -0.026838       0.048288       0.007986      -0.010018       0.001061       0.008356       0.029553      -0.015612      -0.000719       0.016332              1.985856       2.568748       0.481039      -0.415462       1.762545      -0.112812       1.626276           0.000000
           16              H       3.775935       6.763708       4.117028       0.134215       1.055815 0.78083831E+01  0.75975508E+02                                 1.696645                            1.624499      -1.018019       2.411632                    0.997771       3.350026       9.249777       0.496689       1.267387      -0.712687       0.011259      -0.012697      -0.032831       0.036958       0.007744      -0.006159       0.005035      -0.000853       0.024175      -0.014569       0.003688       0.010882              1.707480       1.596480      -0.015074      -0.194716       1.568538       0.364720       1.957422           0.000000
           17              H       1.270964       6.810776       7.244438       0.131484       1.039125 0.77387282E+01  0.74982306E+02                                 1.670142                            1.611167      -0.882148       2.474539                    0.998849       3.291535       9.011395       0.502544       1.257891      -0.715428      -0.032020      -0.010838       0.017328       0.037987       0.009816      -0.009967       0.004156       0.014360       0.008576      -0.017266       0.001773       0.015493              1.675844       1.922774       0.178033      -0.260653       1.556340      -0.002296       1.548418           0.000000
           18              H       2.599767       8.415804       8.221298       0.097885       1.209294 0.84146093E+01  0.83588004E+02                                 1.862963                            1.682972      -1.219422       2.300773                    0.994643       3.632013      10.200029       0.488478       1.262266      -0.711966      -0.013235       0.012852       0.043870       0.047592       0.007476      -0.012139       0.004644      -0.000285       0.024223      -0.017390       0.001845       0.015545              1.967221       1.642880      -0.074394      -0.151424       1.654035       0.542194       2.604748          -0.000000
           19              H       3.039283       1.322618       6.074393       0.123136       1.129873 0.89171031E+01  0.90212529E+02                                 1.816956                            1.769275      -1.114108       2.358879                    0.996611       3.582338      10.278501       0.459901       1.316432      -0.701878       0.014651       0.025518       0.024195       0.038095       0.010661       0.002000       0.009813      -0.006419       0.001581      -0.013156      -0.003151       0.016306              1.815986       1.700639       0.258135       0.104149       1.901030       0.189605       1.846290          -0.000000
           20              H      -1.796073       7.510211       5.653395       0.125722       1.178102 0.91849772E+01  0.93557503E+02                                 1.858941                            1.787017      -1.303469       2.268820                    0.994865       3.640506      10.460854       0.461206       1.303798      -0.703987      -0.022163      -0.028764       0.016328       0.039814       0.008112      -0.004300      -0.010516      -0.009173      -0.001689      -0.009914      -0.006978       0.016892              1.879592       1.928366       0.369199      -0.190646       1.973593      -0.110577       1.736818           0.000000
           21              H      -0.136312       9.200902       2.422103       0.125604       1.097459 0.83474356E+01  0.82087395E+02                                 1.695836                            1.643497      -1.159544       2.336198                    0.996567       3.389619       9.224130       0.513295       1.213434      -0.724868       0.004102      -0.001526      -0.038558       0.038806       0.001508      -0.005756      -0.002757       0.002352       0.035310      -0.007797      -0.006235       0.014032              1.690397       1.381693       0.102453      -0.102525       1.617682      -0.009313       2.071816          -0.000000
           22              H       6.252677       3.699565       3.958470       0.100740       1.193212 0.84159862E+01  0.84023446E+02                                 1.889162                            1.716804      -1.070302       2.374045                    0.996376       3.638701      10.412952       0.467135       1.313312      -0.701434       0.036389       0.016950       0.026838       0.048288       0.007986       0.010018      -0.001061       0.008356       0.029553      -0.015612      -0.000719       0.016332              1.985856       2.568748       0.481039       0.415462       1.762545       0.112812       1.626276           0.000000
           23              H       5.031844       2.056883       4.995473       0.134215       1.055816 0.78083913E+01  0.75975603E+02                                 1.696645                            1.624500      -1.018019       2.411632                    0.997771       3.350026       9.249776       0.496689       1.267386      -0.712687       0.011259      -0.012697       0.032831       0.036958       0.007744       0.006159      -0.005035      -0.000853       0.024175      -0.014569       0.003688       0.010882              1.707480       1.596481      -0.015074       0.194717       1.568538      -0.364720       1.957423           0.000000
           24              H       2.526872       2.103951       1.868063       0.131484       1.039124 0.77387180E+01  0.74982182E+02                                 1.670141                            1.611166      -0.882148       2.474539                    0.998849       3.291533       9.011388       0.502544       1.257891      -0.715428      -0.032020      -0.010838      -0.017328       0.037987       0.009816       0.009967      -0.004156       0.014360       0.008576      -0.017266       0.001773       0.015493              1.675843       1.922773       0.178032       0.260653       1.556339       0.002296       1.548418           0.000000
           25              H       3.855675       3.708978       0.891203       0.097885       1.209293 0.84146045E+01  0.83587950E+02                                 1.862963                            1.682972      -1.219422       2.300772                    0.994643       3.632012      10.200028       0.488478       1.262267      -0.711965      -0.013235       0.012852      -0.043870       0.047592       0.007476       0.012139      -0.004644      -0.000285       0.024223      -0.017390       0.001845       0.015545              1.967220       1.642880      -0.074394       0.151425       1.654034      -0.542192       2.604747          -0.000000
           26              H       4.942808       3.384208      15.186893       0.123136       1.129873 0.89170977E+01  0.90212463E+02                                 1.816956                            1.769275      -1.114108       2.358879                    0.996611       3.582338      10.278501       0.459901       1.316432      -0.701878      -0.014651      -0.025518       0.024195       0.038095       0.010661      -0.002000      -0.009813      -0.006419       0.001581      -0.013156      -0.003151       0.016306              1.815986       1.700639       0.258135      -0.104149       1.901029      -0.189605       1.846290          -0.000000
           27              H       7.266347       6.610266      14.765895       0.125722       1.178102 0.91849737E+01  0.93557460E+02                                 1.858941                            1.787016      -1.303469       2.268820                    0.994865       3.640506      10.460854       0.461206       1.303798      -0.703987       0.022163       0.028764       0.016328       0.039814       0.008112       0.004300       0.010516      -0.009173      -0.001689      -0.009914      -0.006978       0.016892              1.879591       1.928365       0.369199       0.190646       1.973593       0.110576       1.736817           0.000000
           28              H       5.606586       4.919574      11.534603       0.125603       1.097459 0.83474433E+01  0.82087497E+02                                 1.695837                            1.643499      -1.159544       2.336198                    0.996567       3.389620       9.224137       0.513294       1.213435      -0.724868      -0.004102       0.001526      -0.038558       0.038806       0.001508       0.005756       0.002757       0.002352       0.035310      -0.007797      -0.006235       0.014032              1.690399       1.381695       0.102453       0.102525       1.617684       0.009312       2.071818          -0.000000
           29              H       1.729415       1.007261      13.070970       0.100741       1.193212 0.84159871E+01  0.84023457E+02                                 1.889162                            1.716804      -1.070302       2.374046                    0.996376       3.638701      10.412952       0.467135       1.313312      -0.701434      -0.036389      -0.016950       0.026838       0.048288       0.007986      -0.010018       0.001061       0.008356       0.029553      -0.015612      -0.000719       0.016332              1.985856       2.568747       0.481039      -0.415462       1.762545      -0.112812       1.626276           0.000000
           30              H       2.950248       2.649943      14.107973       0.134215       1.055815 0.78083852E+01  0.75975533E+02                                 1.696645                            1.624500      -1.018019       2.411632                    0.997771       3.350025       9.249774       0.496689       1.267387      -0.712687      -0.011259       0.012697       0.032831       0.036958       0.007744      -0.006159       0.005035      -0.000853       0.024175      -0.014569       0.003688       0.010882              1.707480       1.596480      -0.015074      -0.194716       1.568538       0.364720       1.957423           0.000000
           31              H       5.455219       2.602875      10.980563       0.131484       1.039125 0.77387230E+01  0.74982243E+02                                 1.670142                            1.611167      -0.882148       2.474539                    0.998849       3.291534       9.011392       0.502544       1.257891      -0.715428       0.032020       0.010838      -0.017328       0.037987       0.009816      -0.009967       0.004156       0.014360       0.008576      -0.017266       0.001773       0.015493              1.675844       1.922774       0.178033      -0.260653       1.556340      -0.002296       1.548418           0.000000
           32              H       4.126416       0.997847      10.003703       0.097885       1.209294 0.84146058E+01  0.83587964E+02                                 1.862963                            1.682972      -1.219422       2.300773                    0.994643       3.632012      10.200027       0.488478       1.262267      -0.711966       0.013235      -0.012852      -0.043870       0.047592       0.007476      -0.012139       0.004644      -0.000285       0.024223      -0.017390       0.001845       0.015545              1.967221       1.642880      -0.074394      -0.151424       1.654035       0.542194       2.604748          -0.000000
           33              C       3.898320       8.655852      14.082458       0.064954      36.538798 0.42450216E+03  0.98777952E+04                                 9.667756                            6.917765      -0.020557       2.006952                    0.999405      26.606642      75.027703       0.622649       0.422749      -1.064798       0.009422       0.001591      -0.001522       0.009675       0.016631       0.003507      -0.011047       0.010329       0.007023      -0.023340       0.005912       0.017428             12.004740       9.395058       6.284030      -2.663802      15.042223      -2.854660      11.576939           0.000001
           34              C       4.097239       8.717041      12.702825      -0.154924      32.733887 0.46862270E+03  0.11312328E+05                                 9.107549                            7.381410      -0.163809       1.917933                    0.998500      30.735729      91.807144       0.581957       0.436000      -1.044008       0.021268       0.011893      -0.000426       0.024371      -0.012641       0.020051       0.027565       0.019760      -0.081689      -0.050907       0.019820       0.031088             10.190899       8.032602       3.269224      -2.764854       9.853466      -2.552493      12.686628           0.000001
           35              C       7.409443       0.285234      12.148785      -0.009471      36.888172 0.46221434E+03  0.11010111E+05                                 9.739070                            7.237089      -0.183011       1.949818                    0.998663      27.726938      79.661155       0.605121       0.424928      -1.061163       0.000155      -0.009570       0.044378       0.045398       0.003024       0.006822      -0.002752       0.003468      -0.037829      -0.015285       0.004432       0.010852             11.647818       7.994409       2.820729      -2.124022       9.935938       0.361355      17.013107           0.000000
           36              C       7.980882       1.249191      12.948863      -0.131062      32.242165 0.45710801E+03  0.10984254E+05                                 9.043423                            7.326215      -0.243229       1.893269                    0.998864      30.611832      91.727473       0.578872       0.440323      -1.039701      -0.007662      -0.013509       0.011024       0.019046      -0.020710      -0.000477      -0.029876       0.000886      -0.111335      -0.051337       0.006220       0.045117              9.987843       7.263646       2.468454      -0.167627       9.705679       2.882851      12.994203           0.000001
           37              C       7.753627       1.249191      14.317560       0.002805      36.475748 0.44337762E+03  0.10412886E+05                                 9.590793                            7.032059       0.007379       2.012182                    0.999269      27.121917      76.428221       0.623571       0.418237      -1.069396      -0.014389      -0.030491      -0.022230       0.040385      -0.005238      -0.009040      -0.011102       0.014314       0.010255      -0.018941       0.004642       0.014299             11.598702       7.954778       4.776343       0.482156      14.427997       3.585717      12.413330           0.000001
           38              C       6.989996       0.233459      14.882535      -0.150405      33.111237 0.45016234E+03  0.10707812E+05                                 9.056229                            7.156411       0.038908       1.981183                    0.999521      30.009815      87.630496       0.603562       0.426631      -1.054620       0.011309       0.009799      -0.011440       0.018836      -0.043413      -0.004813      -0.004012       0.031352       0.045308      -0.054236       0.015516       0.038720             10.282066       7.908293       5.184776      -0.324439      14.157702       0.509282       8.780204           0.000001
           39              C       1.221389       6.054860      14.700285       0.107173      26.602124 0.32940748E+03  0.72582995E+04                                 7.892724                            6.151650       0.102484       2.055765                    0.999442      25.879560      73.105643       0.645244       0.430805      -1.050413       0.026770      -0.001554       0.043386       0.051004      -0.026333       0.008755       0.036405       0.003991      -0.001849      -0.049863       0.009604       0.040258              8.894793       9.981949       3.597806       0.611129       8.513180      -2.399993       8.189250           0.000001
           40              C       1.954680       7.042352      14.066055      -0.183478      32.662438 0.43854957E+03  0.10325441E+05                                 8.865512                            6.978392       0.206381       2.043165                    0.999526      29.393765      84.369741       0.624731       0.416412      -1.064957      -0.005501       0.000648       0.004398       0.007073      -0.012359       0.000820      -0.001543       0.001021       0.056092      -0.021725       0.002847       0.018878             10.028976      11.617540       4.722373       0.085457      10.238754      -2.897068       8.230635           0.000003
           41              C       3.089696       7.562927      14.694818       0.128328      34.475797 0.39967948E+03  0.91637297E+04                                 9.354341                            6.744007      -0.114176       1.982937                    0.999312      25.921205      72.623387       0.626023       0.426732      -1.062006       0.000125      -0.001751      -0.000135       0.001761      -0.004839      -0.011199       0.017552      -0.007493       0.020061      -0.016408      -0.009191       0.025599             11.540924      11.363040       5.735048      -1.072540      13.302139      -4.959903       9.957594           0.000001
           42              C       3.431398       7.019760      15.919538      -0.188045      32.280957 0.44578250E+03  0.10556418E+05                                 8.845857                            7.079443       0.081882       2.000661                    0.999201      29.751418      86.112787       0.613488       0.421606      -1.059885      -0.002073      -0.006340       0.000334       0.006678       0.006086       0.012257       0.020589       0.013716      -0.022053      -0.026714       0.000568       0.026145              9.900837       9.299324       2.912902      -0.486772      10.168144      -4.451975      10.235043           0.000003
           43              C       2.631853       6.041681      16.499093       0.093438      27.215898 0.33591037E+03  0.74292673E+04                                 7.967175                            6.187284       0.089377       2.042754                    0.999638      26.171204      73.788842       0.648001       0.427374      -1.053731      -0.033753       0.004207      -0.034161       0.048208      -0.039314      -0.002426       0.021517       0.004480       0.050535      -0.050836       0.008270       0.042566              8.976183       9.473400       2.767979       0.217600       7.783832      -3.005051       9.671317           0.000001
           44              C       7.654931       0.296530      10.650690       0.572456      23.654636 0.26838257E+03  0.56634215E+04                                 7.645888                            5.828116      -0.135247       2.001891                    0.999325      23.062146      65.438490       0.611573       0.474606      -1.017136       0.017137       0.000636      -0.059486       0.061909      -0.044357       0.002214      -0.006296      -0.123211      -0.217546      -0.072757      -0.039655       0.112411              8.940276       8.348783       1.178505      -1.079049       4.837305       0.116078      13.634739           0.000001
           45              C       8.353723       2.341175      15.203295       0.562712      22.874848 0.26379144E+03  0.55290553E+04                                 7.411484                            5.731525      -0.086265       2.015863                    0.999486      22.943439      64.366423       0.625756       0.466994      -1.023754       0.015234       0.035256       0.031348       0.049576      -0.073099       0.009301      -0.029693       0.038818      -0.111311      -0.068658      -0.030365       0.099024              8.594479       6.465899       3.025150       0.436596       9.924665       3.118705       9.392872           0.000002
           46              C       1.571954       5.464624       4.969958       0.064954      36.538777 0.42450191E+03  0.98777880E+04                                 9.667752                            6.917763      -0.020557       2.006952                    0.999405      26.606642      75.027702       0.622649       0.422749      -1.064798      -0.009422      -0.001591      -0.001522       0.009675       0.016631      -0.003507       0.011047       0.010329       0.007023      -0.023340       0.005912       0.017428             12.004733       9.395051       6.284023       2.663796      15.042211       2.854650      11.576938           0.000001
           47              C       1.373036       5.403436       3.590325      -0.154924      32.733875 0.46862259E+03  0.11312325E+05                                 9.107547                            7.381409      -0.163809       1.917933                    0.998500      30.735731      91.807152       0.581957       0.436000      -1.044008      -0.021268      -0.011893      -0.000426       0.024371      -0.012641      -0.020051      -0.027565       0.019760      -0.081689      -0.050907       0.019819       0.031088             10.190896       8.032601       3.269220       2.764850       9.853459       2.552488      12.686629           0.000001
           48              C       0.572648       4.421592       3.036285      -0.009471      36.888188 0.46221467E+03  0.11010121E+05                                 9.739073                            7.237091      -0.183011       1.949818                    0.998663      27.726939      79.661158       0.605121       0.424928      -1.061163      -0.000156       0.009570       0.044378       0.045398       0.003024      -0.006822       0.002752       0.003468      -0.037829      -0.015285       0.004432       0.010852             11.647822       7.994412       2.820729       2.124028       9.935941      -0.361354      17.013113          -0.000000
           49              C       0.001210       3.457634       3.836363      -0.131062      32.242156 0.45710793E+03  0.10984252E+05                                 9.043422                            7.326215      -0.243229       1.893269                    0.998864      30.611829      91.727461       0.578872       0.440323      -1.039701       0.007662       0.013509       0.011024       0.019046      -0.020710       0.000477       0.029876       0.000886      -0.111335      -0.051337       0.006220       0.045117              9.987841       7.263640       2.468451       0.167626       9.705679      -2.882852      12.994202           0.000001
           50              C       0.228464       3.457634       5.205060       0.002805      36.475757 0.44337777E+03  0.10412890E+05                                 9.590795                            7.032060       0.007379       2.012182                    0.999269      27.121916      76.428214       0.623571       0.418237      -1.069396       0.014389       0.030491      -0.022230       0.040384      -0.005238       0.009039       0.011102       0.014314       0.010255      -0.018942       0.004642       0.014299             11.598704       7.954778       4.776344      -0.482161      14.428002      -3.585722      12.413331           0.000000
           51              C       0.992095       4.473367       5.770035      -0.150405      33.111239 0.45016231E+03  0.10707811E+05                                 9.056229                            7.156411       0.038909       1.981184                    0.999521      30.009811      87.630481       0.603562       0.426631      -1.054620      -0.011309      -0.009799      -0.011440       0.018836      -0.043413       0.004813       0.004012       0.031352       0.045308      -0.054236       0.015516       0.038720             10.282067       7.908293       5.184777       0.324439      14.157704      -0.509283       8.780204           0.000001
           52              C       4.248885       8.065616       5.587785       0.107173      26.602114 0.32940728E+03  0.72582939E+04                                 7.892722                            6.151648       0.102484       2.055765                    0.999442      25.879559      73.105641       0.645244       0.430805      -1.050413      -0.026770       0.001554       0.043386       0.051004      -0.026333      -0.008755      -0.036405       0.003990      -0.001849      -0.049863       0.009604       0.040258              8.894790       9.981941       3.597805      -0.611126       8.513180       2.399996       8.189250           0.000001
           53              C       3.515595       7.078124       4.953555      -0.183478      32.662429 0.43854947E+03  0.10325438E+05                                 8.865511                            6.978391       0.206381       2.043165                    0.999526      29.393763      84.369732       0.624731       0.416412      -1.064957       0.005501      -0.000648       0.004398       0.007073      -0.012359      -0.000820       0.001543       0.001021       0.056092      -0.021725       0.002847       0.018878             10.028974      11.617531       4.722370      -0.085453      10.238754       2.897073       8.230636           0.000003
           54              C       2.380578       6.557549       5.582318       0.128328      34.475817 0.39967975E+03  0.91637373E+04                                 9.354345                            6.744010      -0.114176       1.982937                    0.999312      25.921205      72.623387       0.626023       0.426732      -1.062006      -0.000126       0.001751      -0.000135       0.001761      -0.004839       0.011199      -0.017553      -0.007493       0.020061      -0.016408      -0.009191       0.025599             11.540931      11.363042       5.735052       1.072547      13.302152       4.959912       9.957600           0.000001
           55              C       2.038877       7.100717       6.807038      -0.188045      32.280963 0.44578223E+03  0.10556410E+05                                 8.845858                            7.079441       0.081882       2.000661                    0.999201      29.751417      86.112784       0.613488       0.421606      -1.059885       0.002073       0.006339       0.000334       0.006678       0.006086      -0.012257      -0.020589       0.013716      -0.022053      -0.026714       0.000569       0.026145              9.900840       9.299324       2.912909       0.486780      10.168153       4.451981      10.235043           0.000003
           56              C       2.838421       8.078795       7.386593       0.093438      27.215907 0.33591034E+03  0.74292666E+04                                 7.967177                            6.187284       0.089378       2.042754                    0.999638      26.171204      73.788843       0.648001       0.427374      -1.053730       0.033753      -0.004207      -0.034161       0.048208      -0.039314       0.002426      -0.021517       0.004480       0.050535      -0.050836       0.008270       0.042566              8.976187       9.473399       2.767982      -0.217591       7.783841       3.005060       9.671321           0.000001
           57              C       0.327160       4.410295       1.538190       0.572456      23.654620 0.26838235E+03  0.56634158E+04                                 7.645885                            5.828114      -0.135247       2.001891                    0.999325      23.062145      65.438489       0.611573       0.474606      -1.017136      -0.017137      -0.000636      -0.059486       0.061909      -0.044357      -0.002214       0.006296      -0.123211      -0.217546      -0.072757      -0.039655       0.112411              8.940272       8.348780       1.178505       1.079051       4.837304      -0.116075      13.634731           0.000001
           58              C      -0.371632       2.365650       6.090795       0.562712      22.874833 0.26379125E+03  0.55290504E+04                                 7.411481                            5.731523      -0.086265       2.015863                    0.999486      22.943437      64.366418       0.625756       0.466994      -1.023754      -0.015234      -0.035256       0.031348       0.049576      -0.073099      -0.009301       0.029693       0.038818      -0.111312      -0.068658      -0.030365       0.099024              8.594475       6.465896       3.025148      -0.436595       9.924660      -3.118699       9.392868           0.000002
           59              C       2.827863       0.757799       4.142543       0.064954      36.538794 0.42450206E+03  0.98777923E+04                                 9.667755                            6.917764      -0.020557       2.006952                    0.999405      26.606642      75.027701       0.622649       0.422749      -1.064798      -0.009422      -0.001591       0.001522       0.009675       0.016631       0.003507      -0.011047       0.010329       0.007023      -0.023340       0.005912       0.017428             12.004738       9.395056       6.284026      -2.663804      15.042214      -2.854661      11.576944           0.000001
           60              C       2.628944       0.696610       5.522175      -0.154924      32.733896 0.46862262E+03  0.11312325E+05                                 9.107550                            7.381409      -0.163809       1.917933                    0.998500      30.735729      91.807144       0.581957       0.436000      -1.044008      -0.021268      -0.011893       0.000426       0.024371      -0.012641       0.020051       0.027565       0.019760      -0.081689      -0.050907       0.019819       0.031088             10.190902       8.032602       3.269224      -2.764856       9.853466      -2.552494      12.686636           0.000001
           61              C      -0.683260       9.128417       6.076215      -0.009471      36.888177 0.46221435E+03  0.11010111E+05                                 9.739071                            7.237089      -0.183011       1.949818                    0.998663      27.726938      79.661154       0.605121       0.424928      -1.061163      -0.000156       0.009570      -0.044378       0.045398       0.003024       0.006822      -0.002752       0.003468      -0.037829      -0.015285       0.004432       0.010852             11.647819       7.994410       2.820730      -2.124022       9.935940       0.361355      17.013109           0.000000
           62              C      -1.254699       8.164460       5.276137      -0.131062      32.242161 0.45710794E+03  0.10984252E+05                                 9.043423                            7.326215      -0.243229       1.893269                    0.998864      30.611830      91.727465       0.578872       0.440323      -1.039701       0.007662       0.013509      -0.011024       0.019046      -0.020710      -0.000477      -0.029876       0.000886      -0.111335      -0.051337       0.006220       0.045117              9.987842       7.263645       2.468454      -0.167626       9.705680       2.882852      12.994201           0.000001
           63              C      -1.027444       8.164460       3.907440       0.002805      36.475743 0.44337761E+03  0.10412886E+05                                 9.590792                            7.032059       0.007379       2.012182                    0.999269      27.121916      76.428215       0.623571       0.418237      -1.069396       0.014389       0.030491       0.022230       0.040384      -0.005238      -0.009040      -0.011102       0.014314       0.010255      -0.018942       0.004642       0.014299             11.598700       7.954776       4.776341       0.482157      14.427993       3.585719      12.413329           0.000001
           64              C      -0.263813       9.180192       3.342465      -0.150405      33.111208 0.45016205E+03  0.10707804E+05                                 9.056224                            7.156409       0.038908       1.981184                    0.999521      30.009812      87.630483       0.603562       0.426631      -1.054620      -0.011309      -0.009799       0.011440       0.018836      -0.043413      -0.004813      -0.004012       0.031352       0.045308      -0.054236       0.015516       0.038720             10.282059       7.908287       5.184770      -0.324438      14.157689       0.509284       8.780202           0.000001
           65              C       5.504794       3.358791       3.524715       0.107173      26.602117 0.32940728E+03  0.72582939E+04                                 7.892722                            6.151648       0.102483       2.055765                    0.999442      25.879561      73.105645       0.645244       0.430805      -1.050413      -0.026770       0.001554      -0.043386       0.051004      -0.026333       0.008755       0.036405       0.003990      -0.001849      -0.049863       0.009605       0.040258              8.894791       9.981948       3.597805       0.611130       8.513177      -2.399993       8.189249           0.000002
           66              C       4.771503       2.371299       4.158945      -0.183478      32.662450 0.43854966E+03  0.10325443E+05                                 8.865514                            6.978392       0.206381       2.043165                    0.999526      29.393761      84.369723       0.624731       0.416412      -1.064957       0.005501      -0.000648      -0.004398       0.007073      -0.012359       0.000821      -0.001543       0.001021       0.056092      -0.021725       0.002847       0.018878             10.028979      11.617544       4.722376       0.085455      10.238756      -2.897070       8.230636           0.000003
           67              C       3.636487       1.850724       3.530183       0.128328      34.475796 0.39967939E+03  0.91637274E+04                                 9.354341                            6.744007      -0.114176       1.982937                    0.999312      25.921206      72.623390       0.626023       0.426732      -1.062006      -0.000126       0.001751       0.000135       0.001761      -0.004839      -0.011199       0.017552      -0.007493       0.020061      -0.016408      -0.009191       0.025599             11.540925      11.363043       5.735050      -1.072543      13.302139      -4.959904       9.957592           0.000001
           68              C       3.294785       2.393891       2.305463      -0.188045      32.280947 0.44578240E+03  0.10556415E+05                                 8.845855                            7.079442       0.081883       2.000661                    0.999201      29.751414      86.112765       0.613488       0.421606      -1.059885       0.002073       0.006340      -0.000334       0.006678       0.006086       0.012257       0.020589       0.013716      -0.022053      -0.026714       0.000569       0.026145              9.900834       9.299321       2.912900      -0.486771      10.168140      -4.451973      10.235039           0.000003
           69              C       4.094330       3.371970       1.725908       0.093438      27.215893 0.33591032E+03  0.74292659E+04                                 7.967174                            6.187284       0.089378       2.042754                    0.999638      26.171201      73.788827       0.648001       0.427374      -1.053731       0.033753      -0.004207       0.034161       0.048208      -0.039314      -0.002426       0.021517       0.004480       0.050535      -0.050836       0.008270       0.042566              8.976181       9.473398       2.767977       0.217602       7.783829      -3.005049       9.671316           0.000001
           70              C      -0.928748       9.117121       7.574310       0.572456      23.654641 0.26838263E+03  0.56634230E+04                                 7.645889                            5.828117      -0.135247       2.001891                    0.999325      23.062145      65.438487       0.611573       0.474606      -1.017136      -0.017137      -0.000636       0.059486       0.061909      -0.044357       0.002214      -0.006296      -0.123211      -0.217546      -0.072757      -0.039655       0.112411              8.940278       8.348783       1.178504      -1.079054       4.837305       0.116076      13.634746           0.000001
           71              C      -1.627540       7.072476       3.021705       0.562712      22.874831 0.26379119E+03  0.55290490E+04                                 7.411480                            5.731522      -0.086265       2.015863                    0.999486      22.943438      64.366420       0.625756       0.466994      -1.023754      -0.015234      -0.035256      -0.031348       0.049576      -0.073099       0.009301      -0.029693       0.038818      -0.111311      -0.068658      -0.030365       0.099024              8.594474       6.465896       3.025147       0.436595       9.924658       3.118702       9.392868           0.000002
           72              C       5.154229       3.949027      13.255043       0.064954      36.538775 0.42450181E+03  0.98777852E+04                                 9.667751                            6.917762      -0.020557       2.006952                    0.999405      26.606642      75.027701       0.622649       0.422749      -1.064798       0.009422       0.001591       0.001522       0.009675       0.016631      -0.003507       0.011047       0.010328       0.007023      -0.023340       0.005912       0.017428             12.004732       9.395049       6.284020       2.663798      15.042204       2.854651      11.576944           0.000001
           73              C       5.353147       4.010215      14.634675      -0.154924      32.733886 0.46862247E+03  0.11312321E+05                                 9.107549                            7.381408      -0.163809       1.917933                    0.998500      30.735728      91.807141       0.581957       0.436000      -1.044008       0.021268       0.011893       0.000426       0.024371      -0.012641      -0.020051      -0.027565       0.019760      -0.081689      -0.050907       0.019819       0.031088             10.190900       8.032602       3.269222       2.764853       9.853460       2.552491      12.686637           0.000001
           74              C       6.153535       4.992059      15.188715      -0.009471      36.888184 0.46221449E+03  0.11010116E+05                                 9.739072                            7.237089      -0.183011       1.949818                    0.998663      27.726939      79.661155       0.605121       0.424928      -1.061163       0.000155      -0.009570      -0.044378       0.045398       0.003024      -0.006822       0.002752       0.003468      -0.037829      -0.015285       0.004432       0.010852             11.647820       7.994412       2.820732       2.124027       9.935944      -0.361352      17.013105          -0.000000
           75              C       6.724973       5.956017      14.388638      -0.131062      32.242153 0.45710797E+03  0.10984253E+05                                 9.043421                            7.326215      -0.243229       1.893269                    0.998864      30.611832      91.727473       0.578872       0.440323      -1.039701      -0.007662      -0.013509      -0.011024       0.019046      -0.020710       0.000477       0.029876       0.000886      -0.111335      -0.051337       0.006220       0.045117              9.987840       7.263642       2.468454       0.167622       9.705684      -2.882854      12.994193           0.000001
           76              C       6.497719       5.956017      13.019940       0.002805      36.475767 0.44337809E+03  0.10412899E+05                                 9.590796                            7.032063       0.007380       2.012183                    0.999269      27.121916      76.428213       0.623571       0.418237      -1.069396      -0.014389      -0.030491       0.022230       0.040384      -0.005238       0.009040       0.011102       0.014314       0.010255      -0.018942       0.004642       0.014299             11.598706       7.954779       4.776345      -0.482163      14.428005      -3.585725      12.413332           0.000000
           77              C       5.734088       4.940284      12.454965      -0.150404      33.111210 0.45016202E+03  0.10707803E+05                                 9.056224                            7.156408       0.038908       1.981184                    0.999521      30.009810      87.630478       0.603562       0.426631      -1.054620       0.011309       0.009799       0.011440       0.018836      -0.043413       0.004813       0.004012       0.031352       0.045308      -0.054236       0.015516       0.038720             10.282060       7.908287       5.184770       0.324437      14.157690      -0.509286       8.780202           0.000001
           78              C       2.477298       1.348035      12.637215       0.107173      26.602109 0.32940709E+03  0.72582890E+04                                 7.892720                            6.151646       0.102484       2.055765                    0.999442      25.879561      73.105647       0.645244       0.430805      -1.050413       0.026770      -0.001554      -0.043386       0.051004      -0.026333      -0.008755      -0.036405       0.003991      -0.001849      -0.049863       0.009604       0.040258              8.894789       9.981940       3.597804      -0.611127       8.513178       2.399996       8.189250           0.000002
           79              C       3.210588       2.335527      13.271445      -0.183478      32.662447 0.43854966E+03  0.10325443E+05                                 8.865513                            6.978392       0.206381       2.043165                    0.999526      29.393761      84.369724       0.624731       0.416412      -1.064957      -0.005501       0.000648      -0.004398       0.007073      -0.012359      -0.000821       0.001543       0.001021       0.056092      -0.021725       0.002847       0.018878             10.028978      11.617537       4.722374      -0.085450      10.238758       2.897076       8.230638           0.000003
           80              C       4.345605       2.856102      12.642683       0.128328      34.475815 0.39967965E+03  0.91637347E+04                                 9.354345                            6.744009      -0.114176       1.982937                    0.999312      25.921206      72.623391       0.626023       0.426732      -1.062006       0.000126      -0.001751       0.000135       0.001761      -0.004839       0.011199      -0.017552      -0.007493       0.020061      -0.016408      -0.009191       0.025599             11.540931      11.363044       5.735054       1.072550      13.302152       4.959913       9.957598           0.000001
           81              C       4.687306       2.312934      11.417963      -0.188045      32.280962 0.44578228E+03  0.10556412E+05                                 8.845858                            7.079441       0.081882       2.000661                    0.999201      29.751418      86.112787       0.613488       0.421606      -1.059885      -0.002073      -0.006339      -0.000334       0.006678       0.006086      -0.012257      -0.020589       0.013716      -0.022053      -0.026714       0.000569       0.026145              9.900839       9.299324       2.912908       0.486779      10.168151       4.451979      10.235042           0.000003
           82              C       3.887762       1.334856      10.838408       0.093438      27.215904 0.33591033E+03  0.74292662E+04                                 7.967176                            6.187284       0.089378       2.042754                    0.999638      26.171203      73.788836       0.648001       0.427374      -1.053731      -0.033753       0.004207       0.034161       0.048208      -0.039314       0.002426      -0.021517       0.004480       0.050535      -0.050836       0.008270       0.042566              8.976185       9.473398       2.767980      -0.217593       7.783838       3.005059       9.671320           0.000001
           83              C       6.399023       5.003356      16.686810       0.572456      23.654625 0.26838243E+03  0.56634179E+04                                 7.645886                            5.828115      -0.135247       2.001891                    0.999325      23.062145      65.438489       0.611573       0.474606      -1.017136       0.017137       0.000636       0.059486       0.061909      -0.044357      -0.002214       0.006296      -0.123211      -0.217546      -0.072757      -0.039655       0.112411              8.940274       8.348780       1.178504       1.079055       4.837304      -0.116074      13.634738           0.000001
           84              C       7.097815       7.048001      12.134205       0.562712      22.874816 0.26379100E+03  0.55290442E+04                                 7.411476                            5.731520      -0.086265       2.015863                    0.999486      22.943437      64.366415       0.625756       0.466994      -1.023754       0.015234       0.035256      -0.031348       0.049576      -0.073099      -0.009301       0.029693       0.038818      -0.111311      -0.068658      -0.030365       0.099024              8.594469       6.465892       3.025145      -0.436593       9.924652      -3.118695       9.392862           0.000002
           85              N       1.532145       5.565350      15.904958      -0.236286      34.295279 0.49980170E+03  0.11907302E+05                                 8.673180                            7.158030       0.247778       2.103838                    0.999348      27.443048      74.012139       0.668759       0.384433      -1.109371       0.080123       0.121423      -0.068651       0.160861      -0.036106       0.044342       0.034381       0.060178       0.108007      -0.086373       0.016092       0.070281              9.438287      10.724110       2.638531       1.412279       7.439611      -1.986813      10.151139           0.000001
           86              N       3.938130       8.555126       6.792458      -0.236286      34.295288 0.49980193E+03  0.11907308E+05                                 8.673181                            7.158032       0.247778       2.103838                    0.999348      27.443048      74.012139       0.668759       0.384433      -1.109371      -0.080123      -0.121423      -0.068651       0.160861      -0.036106      -0.044342      -0.034381       0.060178       0.108007      -0.086373       0.016092       0.070281              9.438289      10.724110       2.638533      -1.412274       7.439615       1.986817      10.151142           0.000001
           87              N       5.194038       3.848301       2.320043      -0.236286      34.295270 0.49980145E+03  0.11907294E+05                                 8.673178                            7.158028       0.247778       2.103837                    0.999348      27.443050      74.012143       0.668759       0.384433      -1.109371      -0.080123      -0.121423       0.068651       0.160861      -0.036106       0.044342       0.034381       0.060178       0.108007      -0.086373       0.016092       0.070281              9.438284      10.724106       2.638528       1.412280       7.439609      -1.986814      10.151138           0.000001
           88              N       2.788053       0.858525      11.432543      -0.236286      34.295277 0.49980164E+03  0.11907300E+05                                 8.673180                            7.158030       0.247778       2.103838                    0.999348      27.443048      74.012141       0.668759       0.384433      -1.109371       0.080123       0.121423       0.068651       0.160861      -0.036106      -0.044342      -0.034381       0.060178       0.108007      -0.086373       0.016092       0.070281              9.438287      10.724107       2.638530      -1.412275       7.439613       1.986818      10.151141           0.000001
           89              O       8.713477       0.861349      10.232609      -0.572676      33.162872 0.54165419E+03  0.13067589E+05                                 8.216117                            7.231308       0.294892       2.141888                    0.996012      28.006196      74.158548       0.701278       0.362029      -1.134670      -0.008516       0.012502       0.004257       0.015715       0.000625      -0.043720      -0.022731       0.013476      -0.185807      -0.082570       0.025870       0.056700              8.957764      11.059880       0.987439      -2.804743       5.886540      -0.986352       9.926872           0.000000
           90              O       4.306987       9.187723       9.896175      -0.533638      33.464567 0.50199539E+03  0.11845679E+05                                 8.212723                            6.906420       0.582512       2.246415                    0.996560      27.021978      70.045996       0.728464       0.356318      -1.142756       0.028296      -0.022346       0.013771       0.038596      -0.020208       0.048161       0.017100      -0.045102      -0.039111      -0.069778       0.032764       0.037014              9.149064       8.735451       1.144602       2.837357       5.672270       1.594555      13.039470           0.000000
           91              O      -0.135901       3.185579      14.685705      -0.575434      33.466292 0.54387216E+03  0.13091254E+05                                 8.176148                            7.193133       0.658860       2.251232                    0.997485      27.948845      73.130222       0.713265       0.356755      -1.142603      -0.024887      -0.009375      -0.008052       0.027786      -0.000892      -0.008836      -0.037923      -0.011469      -0.171689      -0.071680       0.023477       0.048203              8.847184       9.184290       3.718685      -0.794760      10.678513       0.349536       6.678750           0.000002
           92              O       8.041900       2.343058      16.415258      -0.548245      29.391327 0.47012486E+03  0.10926639E+05                                 7.449792                            6.642889       0.483039       2.201206                    0.997456      27.339771      70.617842       0.748688       0.351991      -1.144841      -0.013417       0.006135      -0.019528       0.024475      -0.030395      -0.009389       0.023557       0.014621       0.128670      -0.054499      -0.000544       0.055043              7.934363       5.436388       0.386999      -0.213480       6.981851       2.404243      11.384849           0.000001
           93              O      -0.731385       3.845476       1.120109      -0.572676      33.162855 0.54165372E+03  0.13067575E+05                                 8.216113                            7.231304       0.294892       2.141888                    0.996012      28.006195      74.158541       0.701278       0.362029      -1.134670       0.008516      -0.012502       0.004257       0.015715       0.000625       0.043720       0.022731       0.013476      -0.185807      -0.082570       0.025870       0.056700              8.957760      11.059874       0.987441       2.804743       5.886539       0.986353       9.926868           0.000001
           94              O       1.163287       4.932753       0.783675      -0.533638      33.464568 0.50199547E+03  0.11845681E+05                                 8.212724                            6.906421       0.582512       2.246415                    0.996560      27.021979      70.046002       0.728464       0.356318      -1.142756      -0.028296       0.022346       0.013771       0.038596      -0.020208      -0.048161      -0.017100      -0.045102      -0.039111      -0.069778       0.032764       0.037014              9.149064       8.735452       1.144602      -2.837356       5.672270      -1.594554      13.039470           0.000000
           95              O       8.117993       1.521246       5.573205      -0.575434      33.466282 0.54387186E+03  0.13091245E+05                                 8.176146                            7.193131       0.658860       2.251232                    0.997485      27.948845      73.130220       0.713265       0.356755      -1.142603       0.024887       0.009375      -0.008052       0.027786      -0.000892       0.008836       0.037923      -0.011469      -0.171690      -0.071680       0.023477       0.048203              8.847182       9.184284       3.718683       0.794759      10.678513      -0.349534       6.678749           0.000002
           96              O      -0.059809       2.363768       7.302758      -0.548245      29.391333 0.47012502E+03  0.10926643E+05                                 7.449793                            6.642890       0.483040       2.201206                    0.997456      27.339773      70.617851       0.748688       0.351991      -1.144841       0.013417      -0.006135      -0.019528       0.024475      -0.030395       0.009389      -0.023557       0.014622       0.128669      -0.054499      -0.000544       0.055043              7.934363       5.436389       0.387001       0.213480       6.981850      -2.404239      11.384850           0.000001
           97              O      -1.987294       8.552302       7.992392      -0.572676      33.162877 0.54165431E+03  0.13067592E+05                                 8.216118                            7.231308       0.294891       2.141888                    0.996012      28.006195      74.158546       0.701277       0.362029      -1.134670       0.008516      -0.012502      -0.004257       0.015715       0.000625      -0.043720      -0.022731       0.013476      -0.185807      -0.082570       0.025870       0.056700              8.957766      11.059879       0.987438      -2.804745       5.886541      -0.986354       9.926878           0.000000
           98              O       2.419196       0.225928       8.328825      -0.533638      33.464558 0.50199534E+03  0.11845677E+05                                 8.212721                            6.906420       0.582512       2.246415                    0.996560      27.021978      70.045994       0.728464       0.356318      -1.142756      -0.028296       0.022346      -0.013771       0.038596      -0.020208       0.048161       0.017100      -0.045102      -0.039111      -0.069778       0.032764       0.037014              9.149061       8.735449       1.144601       2.837354       5.672269       1.594553      13.039466           0.000000
           99              O       6.862084       6.228072       3.539295      -0.575434      33.466291 0.54387212E+03  0.13091252E+05                                 8.176148                            7.193133       0.658860       2.251232                    0.997485      27.948844      73.130217       0.713265       0.356755      -1.142603       0.024887       0.009375       0.008052       0.027786      -0.000892      -0.008836      -0.037923      -0.011469      -0.171689      -0.071680       0.023477       0.048203              8.847184       9.184290       3.718684      -0.794761      10.678511       0.349535       6.678750           0.000002
          100              O      -1.315717       7.070593       1.809743      -0.548245      29.391324 0.47012467E+03  0.10926633E+05                                 7.449791                            6.642888       0.483039       2.201206                    0.997456      27.339775      70.617856       0.748688       0.351991      -1.144841       0.013417      -0.006135       0.019528       0.024475      -0.030395      -0.009389       0.023557       0.014621       0.128669      -0.054499      -0.000544       0.055043              7.934362       5.436387       0.386999      -0.213481       6.981850       2.404244      11.384850           0.000001
          101              O       7.457568       5.568175      17.104892      -0.572676      33.162865 0.54165395E+03  0.13067582E+05                                 8.216115                            7.231306       0.294891       2.141888                    0.996012      28.006197      74.158549       0.701278       0.362029      -1.134670      -0.008516       0.012502      -0.004257       0.015715       0.000625       0.043720       0.022731       0.013476      -0.185807      -0.082570       0.025870       0.056700              8.957763      11.059873       0.987440       2.804745       5.886540       0.986355       9.926875           0.000000
          102              O       5.562896       4.480898      17.441325      -0.533638      33.464556 0.50199537E+03  0.11845678E+05                                 8.212721                            6.906420       0.582512       2.246415                    0.996560      27.021978      70.045996       0.728464       0.356318      -1.142756       0.028296      -0.022346      -0.013771       0.038596      -0.020208      -0.048161      -0.017100      -0.045102      -0.039111      -0.069778       0.032764       0.037014              9.149061       8.735449       1.144601      -2.837353       5.672269      -1.594553      13.039464           0.000000
          103              O      -1.391810       7.892405      12.651795      -0.575434      33.466287 0.54387191E+03  0.13091246E+05                                 8.176148                            7.193132       0.658860       2.251232                    0.997485      27.948844      73.130221       0.713265       0.356755      -1.142603      -0.024887      -0.009375       0.008052       0.027786      -0.000892       0.008836       0.037923      -0.011469      -0.171689      -0.071680       0.023477       0.048203              8.847184       9.184286       3.718684       0.794761      10.678514      -0.349533       6.678751           0.000002
          104              O       6.785992       7.049883      10.922243      -0.548245      29.391330 0.47012482E+03  0.10926638E+05                                 7.449793                            6.642890       0.483039       2.201206                    0.997456      27.339774      70.617861       0.748687       0.351991      -1.144841      -0.013417       0.006135       0.019528       0.024475      -0.030395       0.009389      -0.023557       0.014622       0.128669      -0.054499      -0.000544       0.055043              7.934363       5.436388       0.387000       0.213481       6.981850      -2.404240      11.384852           0.000001

******************************************************
Auxiliary information for the entire system
The total spin magnetic moment of the unit cell is   0.000083
The total net atomic charge of the unit cell is   0.000001
Accuracy of reproducing the electrostatic potential in the unit cell:
  The inner radius (bohr) =    5.0000
  The outer radius (bohr) =   12.0000
  Valid grid points have density less than (e/(bohr^3)) =    0.0001
  The number of valid grid points were=        35752
  The rms potential error without charges in kcal/mol is=      5.33740
  The rms potential error with partial charges in kcal/mol is=      0.52352
  The RRMSE value at monopole order=      0.09809
  The rms potential error with partial charges and cloud penetration in kcal/mol is=      0.52158
  The RRMSE value at monopole order with cloud penetration is=      0.09772
  The rms potential error with partial charges and atomic dipoles in kcal/mol is=      0.34143
  The RRMSE value at dipole order=      0.06397
  The rms potential error with partial charges, atomic dipoles and cloud penetration in kcal/mol is=      0.33059
  The RRMSE value at dipole order with cloud penetration=      0.06194

******************************************************
The electron densities and ab initio electrostatic potential were computed in VASP using the PBE functional and
projector augmented wave method. See the main text of the journal article for a description of computational details.
The atomic charges, dipoles, and quadrupoles were computed with the DDEC6 method as described in
(a) T. A. Manz and N. Gabaldon Limas, RSC Adv. 6 (2016) 47771-47801 DOI: 10.1039/c6ra04656h
(b) N. Gabaldon Limas and T. A. Manz, RSC Adv. 8 (2018) 2678-2707 DOI: 10.1039/c7ra11829e.
For each atom in the material, the electron cloud parameters were fit to the spherically averaged atom-in-material
electron density using radial positions for which this density was between 10^-4 and 10^-2 electrons per cubic bohr.
The polarizabilities, dispersion coefficients, and quantum Drude oscillator (QDO) parameters were fit using the MCLF method.
The magnetic structure of the system was optimized in VASP from the default ferromagnetic initial guess using spin polarization.
The atomic spin moments (ASMs) were computed on this optimized magnetic structure using the DDEC6 partition as inputs
to the method of T. A. Manz and D. S. Sholl, J. Chem. Theory Comput. 7 (2011) 4146-4164 DOI: 10.1021/ct200539n.
The RMSE and RRMSE were computed using a uniform grid with Ewald summation.
