# Supplementary material for: A collection of forcefield precursors for metal–organic frameworks
Source: RSC Adv. 2019 Nov 13;9(63):36492–507. doi: 10.1039/c9ra07327b (PMC9075174; doi:10.1039/c9ra07327b)
Supplement: RA-009-C9RA07327B-s4551 [file RA-009-C9RA07327B-s4551.xyz]

   94
jmolscript: load "" {1 1 1} spacegroup "x,y,z" unitcell [{      7.918000     0.000000     0.000000 }, {      3.959003     7.456002     0.000000 }, {      1.593738    -0.000009    19.552153 }]
Dy    10.730922     6.900525     9.532848     2.047963
Dy     5.901953     6.900530     0.243229     2.047156
Dy     2.739819     0.555468    10.019305     2.047963
Dy     7.568788     0.555463    19.308924     2.047156
H      4.575752     3.971064     6.293838     0.136502
H      3.099732     4.100798     5.787437     0.135294
H      5.075752     6.015500     5.181321     0.105123
H      8.187306     3.951677     9.035050     0.152683
H      9.127412     3.292567     7.969458     0.136247
H      7.387638     3.390987     6.383778     0.105160
H      6.462736     4.075447     7.451326     0.105496
H      7.497934     5.644191     5.920392     0.145037
H      8.879651     5.295250     6.581255     0.130893
H      4.139121     3.971065     3.482238     0.138139
H      5.615140     4.100799     3.988639     0.134839
H      3.639122     6.015500     4.594756     0.103841
H      8.445566     3.951681     0.741027     0.153428
H      7.505460     3.292570     1.806619     0.137211
H      9.245234     3.390988     3.392299     0.104110
H     10.170136     4.075450     2.324751     0.105373
H      9.134939     5.644192     3.855685     0.145723
H      7.753222     5.295251     3.194822     0.131565
H      8.894989     3.484929    13.258315     0.136502
H     10.371009     3.355195    13.764716     0.135293
H      8.394989     1.440493    14.370832     0.105123
H      5.283435     3.504316    10.517103     0.152683
H      4.343329     4.163426    11.582695     0.136247
H      6.083103     4.065006    13.168375     0.105161
H      7.008005     3.380546    12.100827     0.105496
H      5.972807     1.811802    13.631761     0.145037
H      4.591090     2.160743    12.970898     0.130893
H      9.331620     3.484928    16.069915     0.138139
H      7.855601     3.355194    15.563514     0.134839
H      9.831619     1.440493    14.957397     0.103842
H      5.025175     3.504312    18.811126     0.153428
H      5.965281     4.163423    17.745534     0.137211
H      4.225507     4.065005    16.159854     0.104110
H      3.300605     3.380543    17.227402     0.105373
H      4.335802     1.811801    15.696468     0.145723
H      5.717519     2.160742    16.357331     0.131565
C      3.529664     5.407089     7.283177     0.669438
C      3.879957     4.606315     6.063123    -0.342089
C      7.734691     2.005661     8.688977     0.720550
C      8.206068     3.361162     8.264695    -0.343523
C      7.381545     3.981502     7.154133    -0.122583
C      7.925299     5.357880     6.743538    -0.338422
C      7.662507     6.362949     7.822816     0.723823
C      5.185209     5.407092     2.492900     0.668284
C      4.834916     4.606316     3.712954    -0.343232
C      8.898179     2.005664     1.087100     0.722743
C      8.426804     3.361165     1.511381    -0.346011
C      9.251327     3.981504     2.621944    -0.120364
C      8.707574     5.357882     3.032539    -0.341073
C      8.970367     6.362951     1.953260     0.732783
C      9.941077     2.048904    12.268976     0.669438
C      9.590784     2.849678    13.489030    -0.342088
C      5.736050     5.450332    10.863176     0.720549
C      5.264673     4.094831    11.287458    -0.343522
C      6.089196     3.474491    12.398020    -0.122584
C      5.545442     2.098113    12.808615    -0.338422
C      5.808234     1.093044    11.729337     0.723823
C      8.285532     2.048901    17.059253     0.668284
C      8.635825     2.849677    15.839199    -0.343232
C      4.572562     5.450329    18.465053     0.722743
C      5.043937     4.094828    18.040772    -0.346010
C      4.219414     3.474489    16.930209    -0.120364
C      4.763167     2.098111    16.519614    -0.341072
C      4.500374     1.093042    17.598893     0.732783
C      4.357437     5.448844     4.888038    -0.132619
C      9.113304     2.007149    14.664115    -0.132619
O     11.321913     6.655224     7.226671    -0.627448
O      3.323609     4.807626     8.388265    -0.697746
O      8.562477     1.160150     9.130464    -0.749275
O      6.504240     1.686544     8.640487    -0.624119
O      6.498636     6.762590     7.998590    -0.624401
O      8.589531     6.786449     8.588088    -0.777872
O      5.310961     6.655226     2.549405    -0.626225
O      5.391264     4.807629     1.387812    -0.697502
O      8.070392     1.160154     0.645612    -0.749111
O      2.210630     1.686547     1.135589    -0.624677
O     10.134238     6.762593     1.777486    -0.627793
O      8.043343     6.786452     1.187989    -0.783322
O      2.148828     0.800769    12.325482    -0.627448
O     10.147132     2.648367    11.163888    -0.697746
O      4.908264     6.295843    10.421689    -0.749275
O      6.966501     5.769449    10.911666    -0.624119
O      6.972105     0.693403    11.553563    -0.624401
O      4.881210     0.669544    10.964065    -0.777872
O      8.159780     0.800767    17.002748    -0.626225
O      8.079477     2.648364    18.164341    -0.697502
O      5.400349     6.295839    18.906541    -0.749111
O     11.260111     5.769446    18.416564    -0.624677
O      3.336503     0.693400    17.774667    -0.627793
O      5.427398     0.669541    18.364164    -0.783322

The following XYZ coordinates are in angstroms. Other properties are in atomic units.
The sperically averaged electron density of each atom fit to a function of the form exp(a - br)
eigen_1, eigen_2 and eigen_3 are the three eigenvalues of traceless quadrupole moment tensor
  atom number  atomic symbol              X              Y              Z     net charge C6 coefficient C8 coefficient C10 coefficient fluctuating dipole atomic polarizability isotropic forcefield polarizability              a              b squared Pearson coefficient          <r^3>          <r^4>         wp_QDO          m_QDO          q_QDO       dipole_x       dipole_y       dipole_z         dipole            Qxy            Qxz            Qyz     Q(x^2-y^2)  Q(3z^2 - R^2)        eigen_1        eigen_2        eigen_3 static polarizability      alpha(xx)      alpha(xy)      alpha(xz)      alpha(yy)      alpha(yz)      alpha(zz) atomic spin moment
            1             Dy      10.730922       6.900525       9.532848       2.047963     105.582570 0.24679268E+04  0.79537642E+05                                14.671118                           13.374444       2.408071       2.510158                    0.999835      71.955681     164.375695       0.699222       0.271801      -1.333148      -0.006906      -0.014392       0.010345       0.019022       0.062096      -0.040540      -0.124399       0.113821      -0.144830      -0.165911       0.010042       0.155869             15.892374      17.921490      -0.997427       0.406058      15.548613       3.677871      14.207020          -0.000007
            2             Dy       5.901953       6.900530       0.243229       2.047156     105.760666 0.24730123E+04  0.79744446E+05                                14.690173                           13.390469       2.409445       2.510434                    0.999843      71.982350     164.493506       0.698611       0.271892      -1.333004       0.008816      -0.015578      -0.009209       0.020129      -0.061668      -0.042416       0.124060       0.111819      -0.140688      -0.164541       0.008359       0.156182             15.914266      17.949913       0.999593       0.406434      15.569078      -3.684574      14.223808          -0.000008
            3             Dy       2.739819       0.555468      10.019305       2.047963     105.582655 0.24679292E+04  0.79537743E+05                                14.671127                           13.374452       2.408071       2.510158                    0.999835      71.955690     164.375745       0.699222       0.271801      -1.333148       0.006906       0.014392      -0.010345       0.019022       0.062096      -0.040540      -0.124399       0.113821      -0.144830      -0.165911       0.010042       0.155869             15.892385      17.921503      -0.997428       0.406059      15.548623       3.677874      14.207029          -0.000008
            4             Dy       7.568788       0.555463      19.308924       2.047156     105.760714 0.24730137E+04  0.79744503E+05                                14.690178                           13.390473       2.409445       2.510434                    0.999843      71.982354     164.493533       0.698611       0.271892      -1.333004      -0.008816       0.015578       0.009209       0.020129      -0.061668      -0.042416       0.124060       0.111819      -0.140687      -0.164541       0.008359       0.156182             15.914273      17.949920       0.999594       0.406434      15.569084      -3.684576      14.223814          -0.000008
            5              H       4.575752       3.971064       6.293838       0.136502       1.044050 0.79838697E+01  0.78172393E+02                                 1.693383                            1.642751      -0.820881       2.488231                    0.998843       3.431525       9.527104       0.493520       1.267538      -0.712150       0.020761      -0.010867       0.001449       0.023478      -0.004729      -0.001017      -0.001290      -0.001337       0.001124      -0.005414       0.000801       0.004612              1.712267       1.969484      -0.366409       0.199129       1.605783      -0.154874       1.561533           0.000002
            6              H       3.099732       4.100798       5.787437       0.135294       1.013370 0.76630321E+01  0.73883300E+02                                 1.631261                            1.587610      -0.653497       2.563571                    0.999909       3.290307       8.913380       0.515042       1.233440      -0.720731      -0.015378      -0.008003      -0.013437       0.021934       0.007368       0.001732      -0.000825       0.008216       0.001367      -0.008934       0.000577       0.008357              1.646239       1.962915       0.285685       0.125988       1.444301       0.084452       1.531501           0.000004
            7              H       5.075752       6.015500       5.181321       0.105123       1.086321 0.85637864E+01  0.85348460E+02                                 1.738685                            1.702838      -0.850603       2.465986                    0.997348       3.554887       9.963120       0.484021       1.269733      -0.711716       0.021482       0.017764       0.010730       0.029870       0.008495       0.002043       0.003605       0.000502      -0.003448      -0.008147      -0.002299       0.010446              1.744999       1.978195       0.299745       0.226829       1.559402       0.144569       1.697400           0.000001
            8              H       8.187306       3.951677       9.035050       0.152683       0.883277 0.68190762E+01  0.65280664E+02                                 1.610457                            1.596609      -1.050144       2.394308                    0.995632       3.563102      10.336911       0.456398       1.401855      -0.682802      -0.004201       0.017968       0.015502       0.024100      -0.002884      -0.000091       0.000028      -0.004264       0.014681      -0.006034       0.001139       0.004895              1.611787       1.353294      -0.044463      -0.057329       1.689286       0.267262       1.792780           0.000005
            9              H       9.127412       3.292567       7.969458       0.136247       1.049462 0.82274906E+01  0.81962857E+02                                 1.759836                            1.716120      -1.066312       2.372437                    0.996549       3.642254      10.530986       0.458033       1.342330      -0.695185       0.018917      -0.000138      -0.013762       0.023394      -0.004337      -0.005170       0.000452       0.001491       0.007286      -0.006814      -0.000581       0.007395              1.774286       2.229633       0.008523      -0.252739       1.552849      -0.097220       1.540375           0.000003
           10              H       7.387638       3.390987       6.383778       0.105160       1.012593 0.76893087E+01  0.73431498E+02                                 1.562183                            1.538805      -0.576794       2.589390                    0.999960       3.211444       8.368727       0.555392       1.154811      -0.740367       0.004821      -0.021998      -0.019749       0.029953      -0.002645      -0.000201       0.004597      -0.014704       0.005691      -0.008799      -0.000782       0.009582              1.560717       1.307006      -0.017776       0.014577       1.557896       0.273400       1.817250           0.000003
           11              H       6.462736       4.075447       7.451326       0.105496       0.940599 0.71876854E+01  0.69249458E+02                                 1.631090                            1.599947      -0.898018       2.442256                    0.996791       3.644960      10.375553       0.476020       1.335529      -0.695833      -0.028500       0.007168       0.018057       0.034492      -0.005481      -0.004887      -0.002406       0.012903      -0.003364      -0.009853      -0.000502       0.010355              1.639834       2.089510      -0.132784      -0.115381       1.392140      -0.024144       1.437853           0.000003
           12              H       7.497934       5.644191       5.920392       0.145037       0.953059 0.68893403E+01  0.64902550E+02                                 1.585471                            1.519252      -0.712413       2.545095                    0.999707       3.240664       8.775869       0.517498       1.256357      -0.714958      -0.014434       0.004871      -0.018115       0.023669      -0.000667       0.006358      -0.004738      -0.005820       0.003996      -0.008421      -0.000253       0.008675              1.620304       1.515592      -0.090961       0.298205       1.318136      -0.175387       2.027184           0.000002
           13              H       8.879651       5.295250       6.581255       0.130893       0.947740 0.70174044E+01  0.67425696E+02                                 1.661272                            1.596623      -1.056163       2.378610                    0.995858       3.632303      10.436750       0.467948       1.362258      -0.690126       0.022528      -0.003432       0.001461       0.022835       0.001057      -0.003190       0.000557       0.001140      -0.018940      -0.007311       0.002339       0.004972              1.692002       2.262982      -0.027451      -0.173583       1.339810      -0.006171       1.473213           0.000002
           14              H       4.139121       3.971065       3.482238       0.138139       1.040988 0.79582624E+01  0.77889752E+02                                 1.693039                            1.642548      -0.887064       2.458710                    0.998185       3.427244       9.525506       0.492261       1.271303      -0.711342      -0.019919      -0.009849      -0.001460       0.022269       0.005072      -0.000960       0.001250      -0.001583       0.000724      -0.005658       0.000622       0.005036              1.711872       1.968806       0.366027       0.198867       1.605485       0.154707       1.561327           0.000002
           15              H       5.615140       4.100799       3.988639       0.134839       1.011670 0.76467960E+01  0.73684359E+02                                 1.629219                            1.585779      -0.659594       2.560949                    0.999862       3.288073       8.903457       0.515434       1.233210      -0.720797       0.015612      -0.008155       0.013237       0.022033      -0.007335       0.002036       0.000615       0.008452       0.002009      -0.009051       0.000642       0.008409              1.644128       1.960041      -0.284878       0.125625       1.442649      -0.084217       1.529693           0.000004
           16              H       3.639122       6.015500       4.594756       0.103841       1.089673 0.85955436E+01  0.85723395E+02                                 1.740297                            1.704381      -0.857573       2.462609                    0.997247       3.560239       9.973588       0.484606       1.267334      -0.712226      -0.021954       0.017621      -0.010768       0.030140      -0.008670       0.002029      -0.004029       0.000251      -0.003657      -0.008401      -0.002411       0.010812              1.746617       1.980065      -0.300177       0.227058       1.560794      -0.144732       1.698993           0.000001
           17              H       8.445566       3.951681       0.741027       0.153428       0.880764 0.67943159E+01  0.64980984E+02                                 1.607084                            1.593496      -1.044908       2.397082                    0.995688       3.556582      10.311202       0.456960       1.401482      -0.682885       0.004074       0.018335      -0.015130       0.024118       0.002958      -0.000129      -0.000071      -0.003706       0.015033      -0.005996       0.000981       0.005015              1.608367       1.351074       0.044136      -0.056934       1.685531      -0.265807       1.788495           0.000005
           18              H       7.505460       3.292570       1.806619       0.137211       1.044589 0.81798565E+01  0.81367231E+02                                 1.754199                            1.711058      -1.063274       2.374366                    0.996530       3.632995      10.495191       0.458762       1.342193      -0.695228      -0.018867      -0.000325       0.013749       0.023348       0.004149      -0.005109      -0.000524       0.001580       0.008040      -0.006660      -0.000712       0.007372              1.768464       2.220783      -0.008554      -0.250941       1.548536       0.096777       1.536072           0.000003
           19              H       9.245234       3.390988       3.392299       0.104110       1.016789 0.77294857E+01  0.73906955E+02                                 1.565924                            1.542328      -0.575833       2.589300                    0.999959       3.219001       8.391979       0.555056       1.154075      -0.740530      -0.004858      -0.022122       0.020005       0.030219       0.002687      -0.000291      -0.004712      -0.014990       0.005896      -0.008973      -0.000823       0.009796              1.564473       1.309600       0.017870       0.014599       1.561605      -0.274592       1.822213           0.000003
           20              H      10.170136       4.075450       2.324751       0.105373       0.941262 0.71940929E+01  0.69329735E+02                                 1.632108                            1.600841      -0.898113       2.441707                    0.996760       3.647299      10.385118       0.475785       1.335831      -0.695762       0.028844       0.006589      -0.017330       0.034289       0.005822      -0.005419       0.002357       0.012831      -0.002524      -0.010267      -0.000474       0.010741              1.640879       2.091177       0.133130      -0.115788       1.392827       0.024067       1.438633           0.000003
           21              H       9.134939       5.644192       3.855685       0.145723       0.951108 0.68747602E+01  0.64764522E+02                                 1.587197                            1.520770      -0.723054       2.542406                    0.999682       3.238962       8.786104       0.515378       1.261540      -0.713851       0.014547       0.004993       0.018060       0.023721       0.000765       0.006133       0.004630      -0.005381       0.003600      -0.008042      -0.000390       0.008432              1.622135       1.517261       0.091193       0.298957       1.319369       0.175810       2.029775           0.000002
           22              H       7.753222       5.295251       3.194822       0.131565       0.948352 0.70242637E+01  0.67521847E+02                                 1.663332                            1.598418      -1.064114       2.375224                    0.995756       3.635273      10.454580       0.467144       1.363991      -0.689767      -0.021998      -0.002957      -0.001031       0.022220      -0.000860      -0.003006      -0.000572       0.001603      -0.019621      -0.007393       0.002343       0.005050              1.694179       2.266649       0.027467      -0.173896       1.341171       0.006177       1.474717           0.000002
           23              H       8.894989       3.484929      13.258315       0.136502       1.044050 0.79838742E+01  0.78172455E+02                                 1.693385                            1.642752      -0.820882       2.488231                    0.998843       3.431526       9.527111       0.493520       1.267539      -0.712150      -0.020761       0.010867      -0.001449       0.023478      -0.004729      -0.001017      -0.001290      -0.001337       0.001124      -0.005414       0.000802       0.004612              1.712268       1.969486      -0.366410       0.199129       1.605784      -0.154874       1.561534           0.000002
           24              H      10.371009       3.355195      13.764716       0.135293       1.013371 0.76630422E+01  0.73883428E+02                                 1.631263                            1.587612      -0.653498       2.563571                    0.999909       3.290309       8.913390       0.515041       1.233441      -0.720731       0.015378       0.008003       0.013438       0.021934       0.007368       0.001732      -0.000825       0.008216       0.001367      -0.008934       0.000577       0.008357              1.646241       1.962917       0.285685       0.125988       1.444302       0.084453       1.531502           0.000004
           25              H       8.394989       1.440493      14.370832       0.105123       1.086321 0.85637894E+01  0.85348507E+02                                 1.738686                            1.702839      -0.850604       2.465985                    0.997348       3.554888       9.963127       0.484020       1.269734      -0.711716      -0.021482      -0.017764      -0.010730       0.029869       0.008495       0.002043       0.003605       0.000502      -0.003448      -0.008147      -0.002299       0.010446              1.745000       1.978196       0.299745       0.226829       1.559403       0.144569       1.697401           0.000001
           26              H       5.283435       3.504316      10.517103       0.152683       0.883278 0.68190810E+01  0.65280717E+02                                 1.610457                            1.596609      -1.050143       2.394309                    0.995632       3.563103      10.336912       0.456398       1.401854      -0.682802       0.004201      -0.017968      -0.015502       0.024100      -0.002884      -0.000091       0.000028      -0.004264       0.014681      -0.006034       0.001139       0.004895              1.611787       1.353294      -0.044463      -0.057329       1.689286       0.267262       1.792780           0.000005
           27              H       4.343329       4.163426      11.582695       0.136247       1.049462 0.82274966E+01  0.81962930E+02                                 1.759836                            1.716121      -1.066311       2.372437                    0.996549       3.642255      10.530989       0.458033       1.342330      -0.695185      -0.018917       0.000138       0.013762       0.023394      -0.004337      -0.005170       0.000452       0.001491       0.007286      -0.006814      -0.000581       0.007395              1.774286       2.229634       0.008523      -0.252739       1.552849      -0.097220       1.540376           0.000003
           28              H       6.083103       4.065006      13.168375       0.105161       1.012592 0.76893018E+01  0.73431412E+02                                 1.562182                            1.538804      -0.576794       2.589391                    0.999960       3.211443       8.368722       0.555393       1.154811      -0.740367      -0.004821       0.021998       0.019749       0.029953      -0.002645      -0.000201       0.004597      -0.014704       0.005691      -0.008799      -0.000783       0.009582              1.560716       1.307005      -0.017776       0.014577       1.557895       0.273400       1.817249           0.000003
           29              H       7.008005       3.380546      12.100827       0.105496       0.940598 0.71876776E+01  0.69249366E+02                                 1.631089                            1.599946      -0.898017       2.442257                    0.996791       3.644958      10.375547       0.476020       1.335530      -0.695833       0.028500      -0.007168      -0.018057       0.034492      -0.005481      -0.004887      -0.002406       0.012903      -0.003364      -0.009853      -0.000502       0.010355              1.639834       2.089509      -0.132784      -0.115380       1.392140      -0.024144       1.437852           0.000003
           30              H       5.972807       1.811802      13.631761       0.145037       0.953059 0.68893396E+01  0.64902547E+02                                 1.585471                            1.519252      -0.712412       2.545095                    0.999707       3.240664       8.775871       0.517498       1.256358      -0.714957       0.014434      -0.004871       0.018115       0.023669      -0.000667       0.006358      -0.004738      -0.005820       0.003996      -0.008421      -0.000253       0.008675              1.620305       1.515593      -0.090961       0.298205       1.318137      -0.175387       2.027185           0.000002
           31              H       4.591090       2.160743      12.970898       0.130893       0.947740 0.70174068E+01  0.67425727E+02                                 1.661272                            1.596623      -1.056163       2.378610                    0.995858       3.632304      10.436754       0.467948       1.362258      -0.690126      -0.022528       0.003432      -0.001461       0.022835       0.001057      -0.003190       0.000557       0.001140      -0.018940      -0.007311       0.002339       0.004972              1.692002       2.262983      -0.027451      -0.173583       1.339810      -0.006171       1.473213           0.000002
           32              H       9.331620       3.484928      16.069915       0.138139       1.040987 0.79582595E+01  0.77889720E+02                                 1.693039                            1.642547      -0.887063       2.458710                    0.998185       3.427244       9.525507       0.492261       1.271303      -0.711342       0.019919       0.009849       0.001460       0.022269       0.005072      -0.000960       0.001250      -0.001583       0.000724      -0.005658       0.000622       0.005036              1.711872       1.968806       0.366027       0.198867       1.605485       0.154707       1.561327           0.000002
           33              H       7.855601       3.355194      15.563514       0.134839       1.011670 0.76467971E+01  0.73684375E+02                                 1.629219                            1.585780      -0.659595       2.560949                    0.999862       3.288073       8.903459       0.515434       1.233211      -0.720797      -0.015612       0.008155      -0.013237       0.022033      -0.007335       0.002036       0.000615       0.008452       0.002009      -0.009051       0.000642       0.008409              1.644128       1.960041      -0.284878       0.125625       1.442650      -0.084217       1.529694           0.000004
           34              H       9.831619       1.440493      14.957397       0.103842       1.089673 0.85955411E+01  0.85723366E+02                                 1.740297                            1.704380      -0.857573       2.462609                    0.997247       3.560239       9.973589       0.484606       1.267334      -0.712226       0.021954      -0.017621       0.010768       0.030140      -0.008670       0.002029      -0.004029       0.000251      -0.003657      -0.008401      -0.002411       0.010812              1.746617       1.980064      -0.300177       0.227058       1.560794      -0.144732       1.698992           0.000001
           35              H       5.025175       3.504312      18.811126       0.153428       0.880764 0.67943159E+01  0.64980985E+02                                 1.607084                            1.593496      -1.044908       2.397082                    0.995688       3.556582      10.311202       0.456960       1.401482      -0.682885      -0.004074      -0.018335       0.015130       0.024118       0.002958      -0.000129      -0.000071      -0.003706       0.015033      -0.005996       0.000981       0.005015              1.608367       1.351074       0.044136      -0.056934       1.685531      -0.265807       1.788495           0.000005
           36              H       5.965281       4.163423      17.745534       0.137211       1.044590 0.81798656E+01  0.81367341E+02                                 1.754200                            1.711059      -1.063275       2.374365                    0.996530       3.632997      10.495197       0.458762       1.342193      -0.695228       0.018867       0.000325      -0.013749       0.023348       0.004149      -0.005109      -0.000524       0.001580       0.008040      -0.006660      -0.000712       0.007372              1.768464       2.220784      -0.008554      -0.250941       1.548536       0.096777       1.536073           0.000004
           37              H       4.225507       4.065005      16.159854       0.104110       1.016789 0.77294847E+01  0.73906946E+02                                 1.565924                            1.542328      -0.575833       2.589300                    0.999959       3.219001       8.391980       0.555056       1.154076      -0.740530       0.004858       0.022122      -0.020005       0.030219       0.002687      -0.000291      -0.004712      -0.014990       0.005896      -0.008973      -0.000823       0.009796              1.564473       1.309600       0.017870       0.014599       1.561605      -0.274592       1.822213           0.000003
           38              H       3.300605       3.380543      17.227402       0.105373       0.941262 0.71940920E+01  0.69329727E+02                                 1.632108                            1.600841      -0.898113       2.441707                    0.996760       3.647299      10.385119       0.475785       1.335831      -0.695762      -0.028844      -0.006589       0.017330       0.034289       0.005822      -0.005419       0.002357       0.012831      -0.002524      -0.010267      -0.000474       0.010741              1.640879       2.091177       0.133130      -0.115788       1.392827       0.024067       1.438633           0.000003
           39              H       4.335802       1.811801      15.696468       0.145723       0.951109 0.68747655E+01  0.64764584E+02                                 1.587197                            1.520771      -0.723053       2.542406                    0.999682       3.238963       8.786107       0.515378       1.261539      -0.713851      -0.014547      -0.004993      -0.018060       0.023721       0.000765       0.006133       0.004630      -0.005381       0.003600      -0.008042      -0.000390       0.008432              1.622136       1.517262       0.091193       0.298957       1.319370       0.175810       2.029776           0.000002
           40              H       5.717519       2.160742      16.357331       0.131565       0.948352 0.70242670E+01  0.67521886E+02                                 1.663332                            1.598419      -1.064114       2.375224                    0.995756       3.635274      10.454583       0.467144       1.363990      -0.689767       0.021998       0.002957       0.001031       0.022220      -0.000860      -0.003006      -0.000572       0.001604      -0.019621      -0.007393       0.002343       0.005050              1.694179       2.266650       0.027467      -0.173896       1.341171       0.006177       1.474718           0.000002
           41              C       3.529664       5.407089       7.283177       0.669438      19.746205 0.24512255E+03  0.50683495E+04                                 6.867645                            5.640610      -0.159707       2.010888                    0.999683      21.992786      62.239255       0.608587       0.486744      -1.008407       0.017432       0.008529       0.017824       0.026350       0.021324       0.034373      -0.028965       0.122796      -0.126908      -0.079944      -0.012884       0.092828              7.543852       4.895374      -0.582860      -1.784590       7.369109       1.057864      10.367074           0.000002
           42              C       3.879957       4.606315       6.063123      -0.342089      29.769325 0.45214736E+03  0.10743018E+05                                 8.348291                            6.998514      -0.066659       1.965811                    0.997419      30.380022      88.022105       0.634595       0.406222      -1.069994       0.031951       0.057213      -0.061898       0.090142       0.011619      -0.006154      -0.023996      -0.008720       0.044474      -0.023608      -0.010878       0.034486              9.362988       7.811434      -0.175557      -2.073857       6.598234       0.394496      13.679295           0.000000
           43              C       7.734691       2.005661       8.688977       0.720550      19.842650 0.22098462E+03  0.44591809E+04                                 6.943036                            5.395361      -0.053299       2.068949                    0.999744      20.927991      58.801573       0.614473       0.493981      -1.003155       0.004386      -0.036505      -0.000550       0.036772      -0.027904      -0.015102       0.064042      -0.000912       0.300023      -0.086409      -0.040519       0.126928              7.899783       7.765419       0.145293       0.405890      11.010027      -2.646724       4.923902           0.000006
           44              C       8.206068       3.361162       8.264695      -0.343523      29.650710 0.45778596E+03  0.10926335E+05                                 8.343488                            7.054057      -0.169198       1.942425                    0.995899      30.261481      88.288144       0.629575       0.407612      -1.067555      -0.053580       0.035494      -0.067843       0.093453      -0.025358       0.007383      -0.010597       0.007175       0.038177      -0.032212       0.003224       0.028989              9.308582       7.173384      -0.050060       0.402826      12.634611      -3.362166       8.117750           0.000002
           45              C       7.381545       3.981502       7.154133      -0.122583      24.329817 0.39974443E+03  0.92295546E+04                                 7.393805                            6.697557       0.103236       2.035529                    0.999475      28.176100      81.037631       0.630414       0.420806      -1.058340       0.092898       0.047087       0.050319       0.115669      -0.005226       0.007008      -0.039472      -0.056640      -0.021233      -0.032986      -0.024226       0.057212              7.815369       6.653144      -0.301393       0.735657       9.255739      -1.840963       7.537225           0.000002
           46              C       7.925299       5.357880       6.743538      -0.338422      27.811790 0.44939087E+03  0.10632834E+05                                 7.890300                            6.948426       0.080639       2.022986                    0.997501      29.696038      85.115829       0.642542       0.402884      -1.075065      -0.033810      -0.078526       0.029184       0.090339       0.014417       0.007857      -0.026744      -0.026328      -0.095363      -0.045194       0.002999       0.042195              8.418931       7.153125       0.168526      -0.466766       9.060469       0.630401       9.043199           0.000000
           47              C       7.662507       6.362949       7.822816       0.723823      19.107011 0.21794865E+03  0.43769180E+04                                 6.685661                            5.325331      -0.129981       2.039284                    0.999443      20.862109      58.223187       0.625060       0.487944      -1.007581       0.007386       0.019093       0.018586       0.027650       0.040064      -0.009605      -0.093699      -0.081494      -0.028412      -0.085873      -0.038757       0.124630              7.394265       8.561437      -0.540085       0.301162       6.810425       2.934911       6.810932           0.000005
           48              C       5.185209       5.407092       2.492900       0.668284      19.764046 0.24537003E+03  0.50746150E+04                                 6.870197                            5.642196      -0.166766       2.008487                    0.999593      22.006243      62.279115       0.608721       0.486526      -1.008546      -0.017256       0.007342      -0.016566       0.025022      -0.020295       0.033534       0.029370       0.125759      -0.124807      -0.080111      -0.013213       0.093324              7.546975       4.897618       0.583555      -1.786102       7.371502      -1.058883      10.371804           0.000002
           49              C       4.834916       4.606316       3.712954      -0.343232      29.821065 0.45314047E+03  0.10773748E+05                                 8.362026                            7.009496      -0.074603       1.963082                    0.997358      30.413216      88.180258       0.633578       0.406604      -1.069620      -0.030304       0.057205       0.063969       0.091010      -0.012452      -0.006508       0.023979      -0.008441       0.046860      -0.024413      -0.010732       0.035145              9.379111       7.821888       0.176285      -2.081016       6.607692      -0.395819      13.707754          -0.000000
           50              C       8.898179       2.005664       1.087100       0.722743      19.837451 0.22089227E+03  0.44570900E+04                                 6.943602                            5.395358      -0.054913       2.068529                    0.999735      20.922846      58.795891       0.614248       0.494187      -1.002997      -0.003983      -0.037031       0.001160       0.037262       0.028890      -0.014353      -0.064110      -0.000556       0.298058      -0.087273      -0.039077       0.126350              7.900816       7.765669      -0.144095       0.406285      11.011981       2.647875       4.924798           0.000006
           51              C       8.426804       3.361165       1.511381      -0.346011      29.764718 0.45998204E+03  0.10993381E+05                                 8.371950                            7.077000      -0.183998       1.937275                    0.995950      30.332546      88.593572       0.627663       0.408309      -1.066954       0.054545       0.035347       0.068366       0.094332       0.025211       0.008414       0.010693       0.007294       0.041659      -0.032572       0.002758       0.029813              9.342368       7.191771       0.050626       0.407768      12.689832       3.383681       8.145502           0.000002
           52              C       9.251327       3.981504       2.621944      -0.120364      24.285927 0.39876277E+03  0.92012227E+04                                 7.383968                            6.688290       0.106622       2.036771                    0.999511      28.146387      80.926992       0.630998       0.420675      -1.058423      -0.093193       0.048148      -0.049784       0.116110       0.005731       0.005802       0.038412      -0.059816      -0.017958      -0.030790      -0.026466       0.057256              7.804844       6.645045       0.301361       0.733004       9.240553       1.835658       7.528934           0.000003
           53              C       8.707574       5.357882       3.032539      -0.341073      27.815548 0.44947544E+03  0.10633075E+05                                 7.882145                            6.940977       0.089509       2.025790                    0.997517      29.693990      85.043852       0.644149       0.401945      -1.075921       0.032924      -0.078519      -0.029776       0.090199      -0.013671       0.008519       0.025554      -0.025776      -0.096868      -0.044953       0.003904       0.041049              8.410370       7.148721      -0.168003      -0.465126       9.049452      -0.627274       9.032938           0.000000
           54              C       8.970367       6.362951       1.953260       0.732783      19.027366 0.21686633E+03  0.43503948E+04                                 6.673387                            5.316535      -0.122502       2.041943                    0.999400      20.803718      58.055729       0.624702       0.488761      -1.007014      -0.007747       0.021635      -0.021490       0.031463      -0.040662      -0.007560       0.092434      -0.077348      -0.027753      -0.086550      -0.035441       0.121991              7.380284       8.545234       0.539358       0.300161       6.797426      -2.927982       6.798193           0.000005
           55              C       9.941077       2.048904      12.268976       0.669438      19.746207 0.24512259E+03  0.50683505E+04                                 6.867646                            5.640611      -0.159707       2.010887                    0.999683      21.992789      62.239270       0.608587       0.486744      -1.008407      -0.017432      -0.008529      -0.017824       0.026350       0.021324       0.034373      -0.028965       0.122796      -0.126908      -0.079944      -0.012884       0.092828              7.543854       4.895375      -0.582860      -1.784591       7.369110       1.057865      10.367076           0.000002
           56              C       9.590784       2.849678      13.489030      -0.342088      29.769306 0.45214698E+03  0.10743007E+05                                 8.348287                            6.998511      -0.066659       1.965811                    0.997419      30.380011      88.022073       0.634595       0.406222      -1.069994      -0.031951      -0.057213       0.061898       0.090142       0.011619      -0.006154      -0.023996      -0.008720       0.044474      -0.023608      -0.010878       0.034486              9.362984       7.811433      -0.175557      -2.073855       6.598232       0.394496      13.679286          -0.000001
           57              C       5.736050       5.450332      10.863176       0.720549      19.842651 0.22098463E+03  0.44591811E+04                                 6.943037                            5.395361      -0.053299       2.068949                    0.999744      20.927992      58.801578       0.614473       0.493981      -1.003155      -0.004386       0.036505       0.000550       0.036772      -0.027904      -0.015103       0.064042      -0.000912       0.300023      -0.086409      -0.040519       0.126928              7.899784       7.765420       0.145293       0.405890      11.010029      -2.646724       4.923902           0.000006
           58              C       5.264673       4.094831      11.287458      -0.343522      29.650691 0.45778560E+03  0.10926324E+05                                 8.343484                            7.054053      -0.169197       1.942425                    0.995899      30.261469      88.288095       0.629575       0.407612      -1.067555       0.053580      -0.035494       0.067843       0.093453      -0.025359       0.007383      -0.010597       0.007175       0.038177      -0.032212       0.003224       0.028989              9.308577       7.173381      -0.050060       0.402825      12.634604      -3.362164       8.117746           0.000002
           59              C       6.089196       3.474491      12.398020      -0.122584      24.329826 0.39974463E+03  0.92295605E+04                                 7.393807                            6.697559       0.103237       2.035529                    0.999475      28.176105      81.037651       0.630414       0.420806      -1.058340      -0.092898      -0.047087      -0.050319       0.115669      -0.005226       0.007008      -0.039472      -0.056641      -0.021233      -0.032986      -0.024226       0.057212              7.815372       6.653146      -0.301393       0.735658       9.255743      -1.840965       7.537227           0.000003
           60              C       5.545442       2.098113      12.808615      -0.338422      27.811784 0.44939074E+03  0.10632831E+05                                 7.890299                            6.948425       0.080640       2.022987                    0.997501      29.696034      85.115817       0.642542       0.402884      -1.075065       0.033810       0.078526      -0.029184       0.090339       0.014417       0.007857      -0.026744      -0.026328      -0.095363      -0.045194       0.002999       0.042195              8.418930       7.153125       0.168526      -0.466766       9.060468       0.630401       9.043198          -0.000000
           61              C       5.808234       1.093044      11.729337       0.723823      19.107016 0.21794872E+03  0.43769198E+04                                 6.685663                            5.325332      -0.129982       2.039284                    0.999443      20.862114      58.223210       0.625060       0.487944      -1.007581      -0.007386      -0.019093      -0.018586       0.027650       0.040064      -0.009605      -0.093699      -0.081494      -0.028412      -0.085872      -0.038757       0.124630              7.394267       8.561440      -0.540085       0.301162       6.810427       2.934912       6.810934           0.000005
           62              C       8.285532       2.048901      17.059253       0.668284      19.764046 0.24537003E+03  0.50746150E+04                                 6.870197                            5.642196      -0.166766       2.008487                    0.999593      22.006244      62.279118       0.608721       0.486526      -1.008546       0.017256      -0.007342       0.016566       0.025022      -0.020295       0.033534       0.029369       0.125759      -0.124807      -0.080111      -0.013213       0.093324              7.546974       4.897618       0.583555      -1.786102       7.371502      -1.058884      10.371804           0.000002
           63              C       8.635825       2.849677      15.839199      -0.343232      29.821063 0.45314043E+03  0.10773747E+05                                 8.362027                            7.009497      -0.074604       1.963081                    0.997358      30.413215      88.180265       0.633578       0.406604      -1.069620       0.030304      -0.057205      -0.063969       0.091010      -0.012451      -0.006508       0.023979      -0.008441       0.046860      -0.024413      -0.010732       0.035145              9.379112       7.821888       0.176285      -2.081017       6.607693      -0.395819      13.707756          -0.000000
           64              C       4.572562       5.450329      18.465053       0.722743      19.837455 0.22089232E+03  0.44570913E+04                                 6.943603                            5.395358      -0.054913       2.068529                    0.999735      20.922849      58.795901       0.614248       0.494187      -1.002997       0.003983       0.037031      -0.001160       0.037262       0.028890      -0.014353      -0.064110      -0.000556       0.298059      -0.087273      -0.039077       0.126350              7.900817       7.765670      -0.144095       0.406285      11.011982       2.647876       4.924798           0.000006
           65              C       5.043937       4.094828      18.040772      -0.346010      29.764707 0.45998181E+03  0.10993374E+05                                 8.371948                            7.076999      -0.183997       1.937275                    0.995950      30.332539      88.593547       0.627664       0.408309      -1.066954      -0.054545      -0.035347      -0.068366       0.094332       0.025211       0.008414       0.010693       0.007294       0.041659      -0.032572       0.002758       0.029813              9.342366       7.191770       0.050626       0.407768      12.689828       3.383680       8.145500           0.000002
           66              C       4.219414       3.474489      16.930209      -0.120364      24.285931 0.39876286E+03  0.92012254E+04                                 7.383968                            6.688291       0.106622       2.036771                    0.999511      28.146390      80.927003       0.630998       0.420675      -1.058423       0.093193      -0.048148       0.049784       0.116110       0.005731       0.005802       0.038412      -0.059817      -0.017958      -0.030790      -0.026466       0.057256              7.804845       6.645046       0.301361       0.733004       9.240554       1.835659       7.528934           0.000002
           67              C       4.763167       2.098111      16.519614      -0.341072      27.815541 0.44947529E+03  0.10633071E+05                                 7.882144                            6.940976       0.089510       2.025790                    0.997517      29.693986      85.043838       0.644150       0.401945      -1.075921      -0.032924       0.078519       0.029776       0.090199      -0.013671       0.008519       0.025554      -0.025775      -0.096868      -0.044953       0.003904       0.041049              8.410369       7.148720      -0.168003      -0.465126       9.049450      -0.627274       9.032936          -0.000000
           68              C       4.500374       1.093042      17.598893       0.732783      19.027369 0.21686638E+03  0.43503960E+04                                 6.673388                            5.316536      -0.122502       2.041943                    0.999400      20.803721      58.055741       0.624702       0.488761      -1.007014       0.007747      -0.021635       0.021490       0.031463      -0.040662      -0.007560       0.092434      -0.077348      -0.027753      -0.086550      -0.035441       0.121991              7.380285       8.545235       0.539358       0.300161       6.797427      -2.927982       6.798194           0.000005
           69              C       4.357437       5.448844       4.888038      -0.132619      26.263355 0.39765298E+03  0.92221043E+04                                 7.928171                            6.739512      -0.256894       1.916611                    0.998783      28.982719      85.126561       0.616590       0.428335      -1.047617      -0.001227      -0.100201      -0.000280       0.100209      -0.000615      -0.026061      -0.000921      -0.026275       0.140745      -0.044081      -0.010307       0.054388              8.910735       7.185343      -0.000394      -1.880392       5.820230       0.000063      13.726633          -0.000004
           70              C       9.113304       2.007149      14.664115      -0.132619      26.263365 0.39765317E+03  0.92221098E+04                                 7.928173                            6.739514      -0.256895       1.916611                    0.998783      28.982727      85.126598       0.616590       0.428335      -1.047617       0.001227       0.100201       0.000280       0.100209      -0.000615      -0.026061      -0.000921      -0.026274       0.140745      -0.044081      -0.010307       0.054388              8.910738       7.185345      -0.000394      -1.880393       5.820232       0.000063      13.726638          -0.000003
           71              O      11.321913       6.655224       7.226671      -0.627448      31.484025 0.54908454E+03  0.13262354E+05                                 7.824703                            7.238390       0.380257       2.161458                    0.995865      28.337284      74.532692       0.708678       0.357829      -1.140533       0.035962       0.003011      -0.066282       0.075470       0.002186       0.031608       0.004915      -0.010424      -0.275872      -0.099224       0.045974       0.053249              8.036859       5.915788      -0.608854      -0.589642      11.050617       1.561990       7.144173          -0.000009
           72              O       3.323609       4.807626       8.388265      -0.697746      36.576274 0.64320974E+03  0.16118164E+05                                 8.601559                            7.786378       0.537081       2.193249                    0.996144      29.604855      78.601911       0.691502       0.353468      -1.147192       0.035970      -0.052598      -0.030806       0.070778       0.034493       0.015948      -0.058109       0.120604       0.112182      -0.112405       0.050755       0.061650              9.061260       7.220174       0.610942      -0.966667       7.880156      -2.303927      12.083450           0.000003
           73              O       8.562477       1.160150       9.130464      -0.749275      50.730809 0.79997499E+03  0.21253078E+05                                10.916450                            8.829510      -0.005539       1.993419                    0.996956      31.431719      87.033709       0.630859       0.365450      -1.133222      -0.030793       0.039252      -0.037491       0.062406      -0.061129       0.001145       0.022733      -0.078422       0.235743      -0.112666       0.026278       0.086389             12.505934      14.211557      -5.611460       3.267296      14.824588      -3.267817       8.481659          -0.000007
           74              O       6.504240       1.686544       8.640487      -0.624119      33.021659 0.56552965E+03  0.13737160E+05                                 8.079169                            7.334452       0.551019       2.219880                    0.996668      28.224249      74.030615       0.706892       0.356707      -1.143386      -0.005154       0.045824      -0.036570       0.058854       0.042570      -0.016742       0.056814       0.097603       0.100584      -0.106472       0.046700       0.059772              8.454688      11.346089       1.845750      -0.227837       8.429559      -0.567918       5.588418          -0.000004
           75              O       6.498636       6.762590       7.998590      -0.624401      34.199835 0.53962187E+03  0.12964779E+05                                 8.288763                            7.164538       0.480194       2.201248                    0.996479      27.938802      73.059511       0.714681       0.356712      -1.142525      -0.034387      -0.044855      -0.054495       0.078512      -0.016494      -0.030868      -0.067081       0.035301      -0.114787      -0.097296       0.042775       0.054520              8.973059      13.095432      -2.713704      -1.082291       7.079876       1.497915       6.743869          -0.000007
           76              O       8.589531       6.786449       8.588088      -0.777872      50.812221 0.81038451E+03  0.21586529E+05                                10.856128                            8.857423       0.046345       2.003897                    0.997928      31.978635      88.493528       0.633373       0.363040      -1.135771      -0.029495      -0.014586      -0.072092       0.079246       0.057591       0.032798      -0.046696      -0.071047       0.090601      -0.103176       0.028457       0.074718             12.155280      17.050430       3.548281       4.140396       9.225444       3.426051      10.189966          -0.000006
           77              O       5.310961       6.655226       2.549405      -0.626225      31.454726 0.54840598E+03  0.13241854E+05                                 7.819896                            7.233899       0.378884       2.161216                    0.995941      28.323498      74.484592       0.708901       0.357828      -1.140535      -0.036285       0.002262       0.065476       0.074892      -0.002059       0.031709      -0.004640      -0.009929      -0.275267      -0.099055       0.046177       0.052879              8.031951       5.912615       0.608795      -0.589334      11.044316      -1.560802       7.138922          -0.000009
           78              O       5.391264       4.807629       1.387812      -0.697502      36.599637 0.64368448E+03  0.16133254E+05                                 8.605399                            7.789363       0.538173       2.193263                    0.996108      29.615243      78.640745       0.691345       0.353478      -1.147168      -0.035775      -0.052839       0.030940       0.070916      -0.034714       0.015963       0.058055       0.121319       0.112769      -0.112791       0.051075       0.061716              9.065637       7.223101      -0.610833      -0.968104       7.883295       2.304288      12.090513           0.000003
           79              O       8.070392       1.160154       0.645612      -0.749111      50.690241 0.79907464E+03  0.21223310E+05                                10.912217                            8.825259      -0.004510       1.994141                    0.996974      31.411985      86.968793       0.630930       0.365510      -1.133169       0.029001       0.038520       0.036401       0.060414       0.060340       0.000626      -0.023168      -0.078015       0.232939      -0.111399       0.025467       0.085932             12.502261      14.205045       5.610073       3.266113      14.822639       3.268321       8.479099          -0.000007
           80              O       2.210630       1.686547       1.135589      -0.624677      32.967596 0.56434467E+03  0.13699793E+05                                 8.066010                            7.323014       0.557101       2.222095                    0.996713      28.211820      73.950219       0.708060       0.356342      -1.143795       0.006348       0.044903       0.035644       0.057680      -0.042042      -0.015884      -0.056196       0.097347       0.102741      -0.105678       0.045729       0.059949              8.440575      11.327175      -1.843824      -0.227817       8.414921       0.566660       5.579629          -0.000003
           81              O      10.134238       6.762593       1.777486      -0.627793      34.262960 0.54092202E+03  0.13003727E+05                                 8.298274                            7.172555       0.480846       2.201309                    0.996395      27.968279      73.156273       0.714379       0.356652      -1.142583       0.037768      -0.043555       0.053882       0.078910       0.015066      -0.030127       0.066280       0.032670      -0.116470      -0.095783       0.041245       0.054538              8.983672      13.110965       2.716113      -1.082611       7.088152      -1.500473       6.751900          -0.000007
           82              O       8.043343       6.786452       1.187989      -0.783322      50.932883 0.81289269E+03  0.21668733E+05                                10.868858                            8.867658       0.048520       2.003651                    0.997887      32.030700      88.651162       0.633417       0.362757      -1.136063       0.025153      -0.013290       0.068191       0.073888      -0.056881       0.030126       0.048211      -0.075291       0.090849      -0.102443       0.024736       0.077706             12.169854      17.074270      -3.550474       4.143555       9.235543      -3.429607      10.199749          -0.000006
           83              O       2.148828       0.800769      12.325482      -0.627448      31.484044 0.54908498E+03  0.13262367E+05                                 7.824707                            7.238394       0.380256       2.161458                    0.995865      28.337290      74.532722       0.708677       0.357830      -1.140532      -0.035962      -0.003011       0.066282       0.075470       0.002186       0.031608       0.004915      -0.010424      -0.275872      -0.099224       0.045975       0.053249              8.036864       5.915791      -0.608854      -0.589643      11.050623       1.561991       7.144177          -0.000009
           84              O      10.147132       2.648367      11.163888      -0.697746      36.576268 0.64320959E+03  0.16118160E+05                                 8.601558                            7.786377       0.537081       2.193249                    0.996144      29.604852      78.601901       0.691502       0.353468      -1.147192      -0.035971       0.052598       0.030806       0.070778       0.034493       0.015948      -0.058109       0.120604       0.112182      -0.112405       0.050755       0.061651              9.061259       7.220173       0.610942      -0.966667       7.880155      -2.303926      12.083448           0.000003
           85              O       4.908264       6.295843      10.421689      -0.749275      50.730812 0.79997509E+03  0.21253082E+05                                10.916450                            8.829510      -0.005539       1.993419                    0.996956      31.431721      87.033715       0.630859       0.365450      -1.133222       0.030793      -0.039252       0.037491       0.062406      -0.061129       0.001145       0.022733      -0.078422       0.235743      -0.112666       0.026278       0.086389             12.505935      14.211557      -5.611459       3.267296      14.824588      -3.267817       8.481659          -0.000007
           86              O       6.966501       5.769449      10.911666      -0.624119      33.021665 0.56552978E+03  0.13737164E+05                                 8.079170                            7.334453       0.551019       2.219879                    0.996668      28.224250      74.030622       0.706892       0.356707      -1.143386       0.005154      -0.045824       0.036570       0.058854       0.042570      -0.016742       0.056814       0.097603       0.100584      -0.106472       0.046700       0.059772              8.454690      11.346091       1.845750      -0.227837       8.429561      -0.567918       5.588419          -0.000004
           87              O       6.972105       0.693403      11.553563      -0.624401      34.199850 0.53962213E+03  0.12964787E+05                                 8.288766                            7.164540       0.480194       2.201248                    0.996479      27.938805      73.059529       0.714681       0.356712      -1.142525       0.034387       0.044855       0.054495       0.078512      -0.016494      -0.030868      -0.067081       0.035301      -0.114787      -0.097295       0.042775       0.054520              8.973063      13.095439      -2.713705      -1.082291       7.079878       1.497915       6.743871          -0.000008
           88              O       4.881210       0.669544      10.964065      -0.777872      50.812237 0.81038476E+03  0.21586538E+05                                10.856131                            8.857425       0.046344       2.003897                    0.997928      31.978638      88.493546       0.633373       0.363040      -1.135771       0.029495       0.014586       0.072092       0.079246       0.057591       0.032798      -0.046696      -0.071047       0.090600      -0.103176       0.028457       0.074718             12.155284      17.050436       3.548282       4.140397       9.225446       3.426051      10.189968          -0.000006
           89              O       8.159780       0.800767      17.002748      -0.626225      31.454746 0.54840643E+03  0.13241868E+05                                 7.819900                            7.233903       0.378884       2.161216                    0.995941      28.323505      74.484624       0.708901       0.357828      -1.140535       0.036285      -0.002262      -0.065476       0.074892      -0.002059       0.031708      -0.004640      -0.009929      -0.275267      -0.099055       0.046176       0.052879              8.031955       5.912618       0.608796      -0.589334      11.044322      -1.560804       7.138927          -0.000009
           90              O       8.079477       2.648364      18.164341      -0.697502      36.599638 0.64368447E+03  0.16133254E+05                                 8.605400                            7.789363       0.538173       2.193263                    0.996108      29.615242      78.640745       0.691345       0.353478      -1.147168       0.035775       0.052838      -0.030940       0.070916      -0.034714       0.015963       0.058055       0.121319       0.112769      -0.112791       0.051075       0.061716              9.065637       7.223102      -0.610833      -0.968104       7.883296       2.304288      12.090514           0.000003
           91              O       5.400349       6.295839      18.906541      -0.749111      50.690246 0.79907476E+03  0.21223314E+05                                10.912218                            8.825259      -0.004509       1.994141                    0.996974      31.411987      86.968802       0.630930       0.365510      -1.133169      -0.029001      -0.038520      -0.036401       0.060414       0.060340       0.000626      -0.023168      -0.078015       0.232939      -0.111399       0.025467       0.085932             12.502262      14.205046       5.610073       3.266114      14.822640       3.268321       8.479099          -0.000007
           92              O      11.260111       5.769446      18.416564      -0.624677      32.967605 0.56434485E+03  0.13699799E+05                                 8.066012                            7.323016       0.557101       2.222095                    0.996713      28.211824      73.950233       0.708060       0.356342      -1.143795      -0.006348      -0.044903      -0.035644       0.057680      -0.042042      -0.015884      -0.056196       0.097347       0.102742      -0.105678       0.045729       0.059949              8.440576      11.327177      -1.843824      -0.227817       8.414922       0.566660       5.579630          -0.000003
           93              O       3.336503       0.693400      17.774667      -0.627793      34.262966 0.54092212E+03  0.13003730E+05                                 8.298275                            7.172556       0.480846       2.201309                    0.996395      27.968281      73.156281       0.714379       0.356652      -1.142583      -0.037768       0.043555      -0.053882       0.078910       0.015066      -0.030127       0.066280       0.032670      -0.116470      -0.095783       0.041245       0.054538              8.983673      13.110968       2.716113      -1.082611       7.088152      -1.500473       6.751900          -0.000007
           94              O       5.427398       0.669541      18.364164      -0.783322      50.932885 0.81289271E+03  0.21668734E+05                                10.868859                            8.867658       0.048520       2.003651                    0.997887      32.030699      88.651164       0.633417       0.362757      -1.136063      -0.025153       0.013291      -0.068191       0.073888      -0.056881       0.030126       0.048212      -0.075291       0.090849      -0.102443       0.024736       0.077707             12.169855      17.074273      -3.550474       4.143555       9.235544      -3.429607      10.199750          -0.000006

******************************************************
Auxiliary information for the entire system
The total spin magnetic moment of the unit cell is   0.000016
The total net atomic charge of the unit cell is   -0.000003
Accuracy of reproducing the electrostatic potential in the unit cell:
  The inner radius (bohr) =    5.0000
  The outer radius (bohr) =   12.0000
  Valid grid points have density less than (e/(bohr^3)) =    0.0001
  The number of valid grid points were=         7838
  The rms potential error without charges in kcal/mol is=      3.36126
  The rms potential error with partial charges in kcal/mol is=      0.73958
  The RRMSE value at monopole order=      0.22003
  The rms potential error with partial charges and cloud penetration in kcal/mol is=      0.74469
  The RRMSE value at monopole order with cloud penetration is=      0.22155
  The rms potential error with partial charges and atomic dipoles in kcal/mol is=      0.53693
  The RRMSE value at dipole order=      0.15974
  The rms potential error with partial charges, atomic dipoles and cloud penetration in kcal/mol is=      0.51106
  The RRMSE value at dipole order with cloud penetration=      0.15204

******************************************************
The electron densities and ab initio electrostatic potential were computed in VASP using the PBE functional and
projector augmented wave method. See the main text of the journal article for a description of computational details.
The atomic charges, dipoles, and quadrupoles were computed with the DDEC6 method as described in
(a) T. A. Manz and N. Gabaldon Limas, RSC Adv. 6 (2016) 47771-47801 DOI: 10.1039/c6ra04656h
(b) N. Gabaldon Limas and T. A. Manz, RSC Adv. 8 (2018) 2678-2707 DOI: 10.1039/c7ra11829e.
For each atom in the material, the electron cloud parameters were fit to the spherically averaged atom-in-material
electron density using radial positions for which this density was between 10^-4 and 10^-2 electrons per cubic bohr.
The polarizabilities, dispersion coefficients, and quantum Drude oscillator (QDO) parameters were fit using the MCLF method.
The magnetic structure of the system was optimized in VASP from the default ferromagnetic initial guess using spin polarization.
The atomic spin moments (ASMs) were computed on this optimized magnetic structure using the DDEC6 partition as inputs
to the method of T. A. Manz and D. S. Sholl, J. Chem. Theory Comput. 7 (2011) 4146-4164 DOI: 10.1021/ct200539n.
The RMSE and RRMSE were computed using a uniform grid with Ewald summation.
