# Supplementary material for: A collection of forcefield precursors for metal–organic frameworks
Source: RSC Adv. 2019 Nov 13;9(63):36492–507. doi: 10.1039/c9ra07327b (PMC9075174; doi:10.1039/c9ra07327b)
Supplement: RA-009-C9RA07327B-s4552 [file RA-009-C9RA07327B-s4552.xyz]

  128
jmolscript: load "" {1 1 1} spacegroup "x,y,z" unitcell [{     15.646000     0.000000     0.000000 }, {      7.822994    15.403501     0.000000 }, {      7.823013     0.231346    16.082895 }]
La     9.978864     0.809501     2.755322     1.722027
La     5.800753     4.998143     0.215189     1.757284
La    17.801864     7.007922     5.286126     1.722151
La    13.623760     2.819281     7.826258     1.757028
La    21.313143    14.825346    13.327573     1.722141
La    25.491254    10.636704    15.867706     1.757315
La    13.490143     8.626925    10.796769     1.722019
La    17.668247    12.815566     8.256637     1.757032
H      6.489966     0.226250     6.947811     0.117170
H      5.131892     2.074308     6.494273     0.098853
H      5.429164     3.225714     4.512860     0.120121
H     16.555033     3.429948     2.327195     0.124424
H     16.151366     1.575888     0.971407     0.101259
H      9.950868     1.153111    15.484611     0.117552
H     14.312959     7.591173     1.093637     0.116874
H     12.954887     5.743116     1.547174     0.098934
H     13.252163     4.591709     3.528587     0.119506
H      8.732036     4.387476     5.714253     0.123190
H      8.328369     6.241535     7.070041     0.101196
H      9.950860     6.895658     8.639731     0.116812
H     24.802041    15.408597     9.135084     0.117171
H     26.160115    13.560539     9.588622     0.098886
H     25.862843    12.409133    11.570035     0.120149
H     14.736974    12.204899    13.755700     0.124431
H     15.140641    14.058959    15.111488     0.101241
H     21.341139    14.481736     0.598284     0.117544
H     16.979048     8.043674    14.989258     0.116895
H     18.337120     9.891731    14.535721     0.098936
H     18.039844    11.043138    12.554308     0.119527
H     22.559971    11.247371    10.368642     0.123191
H     22.963638     9.393312     9.012854     0.101183
H     21.341147     8.739189     7.443164     0.116802
C     16.483060    14.790297     5.558249     0.584196
C      7.610219     0.408690     5.281623     0.081027
C      6.612004     0.726496     6.172615    -0.144525
C      5.792153     1.813038     5.892773    -0.094398
C      5.965823     2.495469     4.718721    -0.146559
C      6.945262     2.085612     3.853462     0.096315
C      7.139271     2.683697     2.491240     0.588835
C     18.715745     5.059777     2.336845     0.582670
C      2.706758     3.871058     1.510184     0.100647
C     17.174614     3.166559     1.685487    -0.152071
C     16.939924     2.058263     0.881343    -0.094164
C     10.076036     1.904758    16.016955    -0.155642
C     11.222888     2.691705    15.897942     0.073772
C     12.340011     2.347228    14.973175     0.579011
C     16.483060     8.430628     2.483199     0.583707
C     15.433214     7.408734     2.759825     0.082034
C     14.434998     7.090928     1.868832    -0.144540
C     13.615149     6.004386     2.148675    -0.094961
C     13.788820     5.321955     3.322726    -0.144629
C     14.768261     5.731812     4.187986     0.097122
C     14.962272     5.133726     5.550207     0.587634
C     10.892749     2.757647     5.704603     0.583158
C     10.529762     3.946365     6.531264     0.099249
C      9.351618     4.650864     6.355960    -0.150400
C      9.116928     5.759161     7.160105    -0.095113
C     10.076028     6.144011     8.107387    -0.153821
C     11.222880     5.357064     8.226401     0.071992
C     12.340005     5.701542     9.151167     0.580313
C     14.808947     0.844550    10.524646     0.584203
C     23.681788    15.226157    10.801272     0.081048
C     24.680003    14.908351     9.910280    -0.144471
C     25.499854    13.821809    10.190122    -0.094446
C     25.326184    13.139378    11.364174    -0.146461
C     24.346745    13.549235    12.229433     0.096308
C     24.152736    12.951150    13.591655     0.588810
C     12.576262    10.575070    13.746050     0.582500
C     12.939249    11.763789    14.572711     0.100573
C     14.117393    12.468288    14.397408    -0.151868
C     14.352083    13.576584    15.201552    -0.094289
C     21.215971    13.730089     0.065940    -0.155603
C     20.069119    12.943142     0.184953     0.073806
C     18.951996    13.287619     1.109720     0.579140
C     14.808947     7.204219    13.599696     0.583739
C     15.858793     8.226113    13.323070     0.082085
C     16.857009     8.543919    14.214063    -0.144348
C     17.676858     9.630461    13.934220    -0.095181
C     17.503187    10.312892    12.760169    -0.144272
C     16.523746     9.903035    11.894909     0.097038
C     16.329735    10.501121    10.532688     0.587567
C     20.399258    12.877200    10.378292     0.583173
C     20.762245    11.688482     9.551631     0.099204
C     21.940389    10.983983     9.726935    -0.150385
C     22.175079     9.875686     8.922790    -0.095211
C     21.215979     9.490836     7.975508    -0.153771
C     20.069127    10.277783     7.856494     0.071934
C     18.952002     9.933305     6.931728     0.580353
N      7.774500     1.088364     4.130087    -0.416244
N      3.615790     3.554168     0.575768    -0.425266
N     15.597498     6.729060     3.911360    -0.417564
N     11.438795     4.263255     7.465680    -0.423109
N     23.517507    14.546483    11.952808    -0.416318
N     27.676217    12.080679    15.507127    -0.425450
N     15.694509     8.905787    12.171535    -0.417824
N     19.853212    11.371592     8.617215    -0.423186
O     17.454676    14.733990     4.749279    -0.628058
O     16.351634    14.087253     6.584337    -0.676571
O      8.196940     2.340627     1.878482    -0.691374
O      6.288128     3.450707     2.057002    -0.609422
O      4.127414     5.685269     2.023228    -0.687382
O     18.000724     5.344898     3.311468    -0.622944
O     12.216408     1.297613    14.286436    -0.669469
O     13.352307     3.094136    14.961917    -0.631302
O     17.454677     8.486935     3.292169    -0.627219
O     16.351632     9.133671     1.457110    -0.676610
O     16.019942     5.476796     6.162965    -0.691519
O     14.111131     4.366717     5.984445    -0.609169
O     11.950419     2.132155     6.018219    -0.686995
O     10.177726     2.472525     4.729979    -0.622954
O     12.216402     6.751157     9.837907    -0.669940
O     13.352302     4.954634     9.162425    -0.632097
O     13.837331     0.900857    11.333616    -0.628030
O     14.940373     1.547594     9.498558    -0.676569
O     23.095067    13.294220    14.204413    -0.691380
O     25.003879    12.184140    14.025893    -0.609405
O     27.164593     9.949578    14.059667    -0.687438
O     13.291283    10.289949    12.771427    -0.622971
O     19.075599    14.337234     1.796459    -0.669407
O     17.939700    12.540711     1.120978    -0.631228
O     13.837330     7.147912    12.790726    -0.627104
O     14.940375     6.501176    14.625785    -0.676611
O     15.272065    10.158051     9.919930    -0.691470
O     17.180876    11.268130    10.098450    -0.609231
O     19.341588    13.502692    10.064676    -0.686981
O     21.114281    13.162322    11.352916    -0.622975
O     19.075605     8.883690     6.244988    -0.669993
O     17.939705    10.680213     6.920470    -0.632097

The following XYZ coordinates are in angstroms. Other properties are in atomic units.
The sperically averaged electron density of each atom fit to a function of the form exp(a - br)
eigen_1, eigen_2 and eigen_3 are the three eigenvalues of traceless quadrupole moment tensor
  atom number  atomic symbol              X              Y              Z     net charge C6 coefficient C8 coefficient C10 coefficient fluctuating dipole atomic polarizability isotropic forcefield polarizability              a              b squared Pearson coefficient          <r^3>          <r^4>         wp_QDO          m_QDO          q_QDO       dipole_x       dipole_y       dipole_z         dipole            Qxy            Qxz            Qyz     Q(x^2-y^2)  Q(3z^2 - R^2)        eigen_1        eigen_2        eigen_3 static polarizability      alpha(xx)      alpha(xy)      alpha(xz)      alpha(yy)      alpha(yz)      alpha(zz) atomic spin moment
            1             La       9.978864       0.809501       2.755322       1.722027     253.501686 0.68939949E+04  0.29567074E+06                                29.335623                           24.890686       0.900727       1.871595                    0.998175     112.578294     326.069309       0.423774       0.337003      -1.227355       0.043833      -0.046270      -0.037727       0.074065      -0.005053       0.197577      -0.103393      -0.201632       0.388819      -0.270689       0.002831       0.267859             34.730336      28.949998      -8.176151      -6.697455      36.625183      13.178368      38.615826           0.123035
            2             La       5.800753       4.998143       0.215189       1.757284     246.122700 0.64986607E+04  0.27409191E+06                                28.594633                           24.027849       1.101580       1.933833                    0.998298     110.106032     314.229353       0.435910       0.333148      -1.233311       0.069661       0.039191      -0.023710       0.083371      -0.223293       0.057923       0.125637      -0.133904       0.111888      -0.297055       0.057183       0.239872             34.458919      26.537626       6.081446      -6.025449      39.361157     -15.314127      37.477973           0.099130
            3             La      17.801864       7.007922       5.286126       1.722151     253.336567 0.68890511E+04  0.29540063E+06                                29.320024                           24.879140       0.899813       1.871435                    0.998197     112.569975     325.994821       0.423947       0.336932      -1.227441       0.043967       0.046141       0.038413       0.074415       0.002838      -0.197547      -0.104182      -0.202812       0.387205      -0.271683       0.004291       0.267392             34.710017      28.939421       8.171027       6.698339      36.598594      13.168296      38.592037           0.102864
            4             La      13.623760       2.819281       7.826258       1.757028     246.173063 0.65004684E+04  0.27418666E+06                                28.597271                           24.030149       1.096495       1.932497                    0.998295     110.127220     314.298328       0.435918       0.333119      -1.233340       0.070738      -0.039660       0.024594       0.084745       0.223085      -0.056558       0.126139      -0.131151       0.108813      -0.295841       0.055606       0.240235             34.461925      26.533411      -6.074057       6.020553      39.364221     -15.318272      37.488141           0.115176
            5             La      21.313143      14.825346      13.327573       1.722141     253.469649 0.68928354E+04  0.29560771E+06                                29.332781                           24.888223       0.901016       1.871690                    0.998175     112.573359     326.044556       0.423806       0.336993      -1.227367      -0.043829       0.046217       0.037708       0.074019      -0.004837       0.197506      -0.103493      -0.201930       0.388384      -0.270784       0.003052       0.267732             34.727171      28.946658      -8.175152      -6.697195      36.622042      13.177461      38.612814           0.120837
            6             La      25.491254      10.636704      15.867706       1.757315     246.098941 0.64980170E+04  0.27405764E+06                                28.592619                           24.026513       1.101500       1.933818                    0.998298     110.103135     314.215735       0.435926       0.333144      -1.233316      -0.069727      -0.039261       0.023661       0.083445      -0.223157       0.057919       0.125775      -0.134507       0.112584      -0.297118       0.057221       0.239897             34.455900      26.536552       6.081358      -6.025190      39.357282     -15.312178      37.473867           0.109123
            7             La      13.490143       8.626925      10.796769       1.722019     253.241659 0.68860167E+04  0.29523666E+06                                29.312328                           24.873225       0.900121       1.871560                    0.998199     112.555083     325.928171       0.424010       0.336920      -1.227457      -0.044026      -0.045786      -0.038452       0.074251       0.002249      -0.197232      -0.104659      -0.204001       0.386525      -0.272047       0.004850       0.267196             34.700169      28.931602       8.167361       6.697264      36.586687      13.163998      38.582217           0.077203
            8             La      17.668247      12.815566       8.256637       1.757032     246.131477 0.64992169E+04  0.27411957E+06                                28.593397                           24.027246       1.096753       1.932569                    0.998295     110.123810     314.276251       0.435962       0.333103      -1.233360      -0.070817       0.039720      -0.024554       0.084828       0.223003      -0.056592       0.126266      -0.131077       0.109077      -0.295863       0.055672       0.240191             34.456761      26.530066      -6.073878       6.019840      39.358534     -15.314883      37.481684           0.114309
            9              H       6.489966       0.226250       6.947811       0.117170       1.357118 0.10154254E+02  0.10475157E+03                                 1.964872                            1.822566      -1.075557       2.367604                    0.997354       3.485068       9.678260       0.483998       1.226732      -0.723703      -0.008931      -0.018005       0.029589       0.035770      -0.004207      -0.014417      -0.006197       0.002469       0.021807      -0.016937      -0.001015       0.017952              2.027463       1.686514       0.019420      -0.192142       1.992714      -0.608086       2.403159           0.000079
           10              H       5.131892       2.074308       6.494273       0.098853       1.396046 0.10228228E+02  0.10514138E+03                                 1.972263                            1.807033      -0.796439       2.486023                    0.999445       3.406343       9.279031       0.497702       1.197190      -0.732039      -0.026172       0.008950       0.023224       0.036116      -0.016217      -0.013365      -0.014685      -0.000698       0.019827      -0.030207       0.012701       0.017507              2.045653       2.330827      -0.290979      -0.644716       1.677049       0.164027       2.129082           0.000920
           11              H       5.429164       3.225714       4.512860       0.120121       1.161158 0.84069346E+01  0.83849360E+02                                 1.855303                            1.719895      -0.999268       2.409198                    0.997977       3.537173      10.093298       0.465422       1.319463      -0.701126      -0.023361       0.025374      -0.009699       0.035828      -0.011254      -0.002959      -0.008373       0.005064       0.000685      -0.016054       0.003704       0.012349              1.927829       1.972382      -0.584895       0.194771       2.145885      -0.274924       1.665219           0.000362
           12              H      16.555033       3.429948       2.327195       0.124424       1.170698 0.85121129E+01  0.85225745E+02                                 1.868717                            1.733040      -1.090442       2.367485                    0.997031       3.566305      10.220705       0.462340       1.323157      -0.700118      -0.025074       0.009980       0.025133       0.036878       0.006352      -0.011555       0.007884       0.004514      -0.010277      -0.017792       0.005361       0.012431              1.942086       2.098449      -0.249390      -0.572047       1.709105       0.357415       2.018703           0.000456
           13              H      16.151366       1.575888       0.971407       0.101259       1.197024 0.84265198E+01  0.82933156E+02                                 1.802747                            1.654242      -0.751419       2.510973                    0.999734       3.338917       9.044382       0.511028       1.217814      -0.725329      -0.031880      -0.019536       0.003800       0.037582       0.012711      -0.012914       0.017940       0.004504      -0.017260      -0.030067       0.013597       0.016469              1.886307       2.358539       0.590455      -0.101228       1.847152       0.035377       1.453228           0.001892
           14              H       9.950868       1.153111      15.484611       0.117552       1.361480 0.10176332E+02  0.10596253E+03                                 2.032802                            1.871346      -1.124315       2.345839                    0.996847       3.627499      10.415301       0.455824       1.290471      -0.708350      -0.009108      -0.027971      -0.020321       0.035753       0.013644      -0.002590       0.009325      -0.000773      -0.014135      -0.017217      -0.000010       0.017228              2.115377       1.802373       0.232781       0.029464       2.489906       0.667864       2.053853          -0.000055
           15              H      14.312959       7.591173       1.093637       0.116874       1.353214 0.10118836E+02  0.10429198E+03                                 1.960888                            1.819228      -1.062599       2.373234                    0.997466       3.481466       9.662968       0.484519       1.226521      -0.723755      -0.009192       0.018143      -0.029839       0.036111       0.004242       0.014407      -0.006048       0.002651       0.021426      -0.016846      -0.001027       0.017873              2.023190       1.683431      -0.019254       0.191381       1.988636      -0.605998       2.397501           0.000451
           16              H      12.954887       5.743116       1.547174       0.098934       1.397681 0.10244326E+02  0.10536640E+03                                 1.975416                            1.809722      -0.798032       2.485694                    0.999442       3.407953       9.291263       0.496725       1.198868      -0.731657      -0.026307      -0.009058      -0.023073       0.036145       0.016115       0.013317      -0.014775      -0.000934       0.021013      -0.030218       0.012370       0.017849              2.049033       2.334867       0.291664       0.646224       1.679549       0.164351       2.132682           0.000673
           17              H      13.252163       4.591709       3.528587       0.119506       1.163824 0.84295194E+01  0.84126629E+02                                 1.857587                            1.721754      -0.997044       2.409455                    0.997967       3.541622      10.107393       0.465377       1.318775      -0.701254      -0.023301      -0.025555       0.009716       0.035922       0.011262       0.002870      -0.008656       0.005146       0.000763      -0.016223       0.003720       0.012503              1.930329       1.974919       0.586311      -0.195274       2.148990      -0.275645       1.667079           0.000436
           18              H       8.732036       4.387476       5.714253       0.123190       1.176517 0.85638508E+01  0.85887358E+02                                 1.876076                            1.739181      -1.094850       2.364782                    0.996956       3.577025      10.265318       0.461099       1.324500      -0.699830      -0.025277      -0.010122      -0.025323       0.037183      -0.006411       0.011647       0.007954       0.004610      -0.010306      -0.017939       0.005389       0.012550              1.950112       2.107540       0.251169       0.576031       1.715502       0.359881       2.027293           0.000540
           19              H       8.328369       6.241535       7.070041       0.101196       1.197572 0.84319352E+01  0.82995677E+02                                 1.802701                            1.654308      -0.745730       2.513127                    0.999763       3.340701       9.048255       0.511259       1.217130      -0.725467      -0.031988       0.019663      -0.004108       0.037772      -0.012782       0.012787       0.018028       0.004343      -0.017427      -0.030095       0.013426       0.016669              1.886198       2.358132      -0.590256       0.101113       1.847172       0.035482       1.453290           0.001900
           20              H       9.950860       6.895658       8.639731       0.116812       1.362461 0.10183319E+02  0.10603405E+03                                 2.032061                            1.870661      -1.127088       2.344381                    0.996833       3.628961      10.413202       0.456476       1.288641      -0.708731      -0.009117       0.028365       0.020473       0.036150      -0.013690       0.002703       0.009470      -0.000673      -0.014444      -0.017427       0.000105       0.017322              2.114606       1.801639      -0.232635      -0.029475       2.489022       0.667645       2.053158          -0.000025
           21              H      24.802041      15.408597       9.135084       0.117171       1.357268 0.10155572E+02  0.10476960E+03                                 1.965113                            1.822757      -1.075507       2.367632                    0.997355       3.485211       9.679176       0.483939       1.226830      -0.723681       0.008931       0.018001      -0.029589       0.035768      -0.004207      -0.014411      -0.006186       0.002474       0.021812      -0.016927      -0.001020       0.017947              2.027730       1.686705       0.019449      -0.192215       1.992944      -0.608218       2.403540           0.000039
           22              H      26.160115      13.560539       9.588622       0.098886       1.394579 0.10214890E+02  0.10496305E+03                                 1.970245                            1.805357      -0.796296       2.486092                    0.999446       3.404932       9.271353       0.498172       1.196530      -0.732189       0.026176      -0.008961      -0.023227       0.036124      -0.016239      -0.013371      -0.014666      -0.000711       0.019788      -0.030215       0.012732       0.017483              2.043470       2.328159      -0.290496      -0.643632       1.675493       0.163762       2.126756           0.000791
           23              H      25.862843      12.409133      11.570035       0.120149       1.160774 0.84031933E+01  0.83800383E+02                                 1.854711                            1.719371      -0.998854       2.409420                    0.997982       3.536170      10.088815       0.465563       1.319247      -0.701175       0.023366      -0.025389       0.009692       0.035840      -0.011264      -0.002970      -0.008350       0.005039       0.000673      -0.016047       0.003701       0.012346              1.927198       1.971744      -0.584633       0.194677       2.145169      -0.274775       1.664683           0.000216
           24              H      14.736974      12.204899      13.755700       0.124431       1.170419 0.85094262E+01  0.85190120E+02                                 1.868252                            1.732641      -1.090262       2.367593                    0.997033       3.565603      10.217386       0.462455       1.322964      -0.700160       0.025070      -0.009977      -0.025147       0.036884       0.006349      -0.011553       0.007857       0.004511      -0.010225      -0.017767       0.005337       0.012430              1.941580       2.097884      -0.249297      -0.571831       1.708683       0.357270       2.018174           0.000275
           25              H      15.140641      14.058959      15.111488       0.101241       1.197219 0.84282810E+01  0.82955955E+02                                 1.803050                            1.654496      -0.751494       2.510922                    0.999734       3.339259       9.046010       0.510945       1.217934      -0.725301       0.031872       0.019542      -0.003799       0.037578       0.012721      -0.012930       0.017951       0.004503      -0.017249      -0.030090       0.013613       0.016476              1.886641       2.358996       0.590610      -0.101254       1.847479       0.035388       1.453449           0.001900
           26              H      21.341139      14.481736       0.598284       0.117544       1.361166 0.10173289E+02  0.10592052E+03                                 2.032289                            1.870913      -1.124167       2.345904                    0.996849       3.627023      10.412655       0.455943       1.290260      -0.708395       0.009116       0.027972       0.020317       0.035754       0.013637      -0.002587       0.009318      -0.000778      -0.014115      -0.017206      -0.000012       0.017218              2.114819       1.801932       0.232680       0.029452       2.489203       0.667599       2.053321          -0.000176
           27              H      16.979048       8.043674      14.989258       0.116895       1.352987 0.10116761E+02  0.10426614E+03                                 1.960773                            1.819127      -1.062255       2.373420                    0.997470       3.481045       9.661859       0.484494       1.226636      -0.723732       0.009198      -0.018143       0.029839       0.036113       0.004228       0.014390      -0.006044       0.002652       0.021382      -0.016821      -0.001030       0.017851              2.023065       1.683324      -0.019253       0.191358       1.988520      -0.605958       2.397352           0.000405
           28              H      18.337120       9.891731      14.535721       0.098936       1.398110 0.10248335E+02  0.10541974E+03                                 1.975960                            1.810185      -0.798199       2.485585                    0.999441       3.408486       9.293766       0.496608       1.199013      -0.731622       0.026306       0.009050       0.023066       0.036138       0.016135       0.013328      -0.014801      -0.000927       0.020967      -0.030253       0.012393       0.017860              2.049616       2.335573       0.291790       0.646482       1.679986       0.164414       2.133290           0.000044
           29              H      18.039844      11.043138      12.554308       0.119527       1.163706 0.84283199E+01  0.84111165E+02                                 1.857432                            1.721609      -0.996914       2.409542                    0.997968       3.541249      10.105922       0.465408       1.318741      -0.701263       0.023300       0.025568      -0.009715       0.035930       0.011254       0.002866      -0.008644       0.005119       0.000725      -0.016201       0.003705       0.012496              1.930167       1.974743       0.586266      -0.195265       2.148829      -0.275627       1.666929           0.000321
           30              H      22.559971      11.247371      10.368642       0.123191       1.176398 0.85626299E+01  0.85870111E+02                                 1.875767                            1.738916      -1.094800       2.364799                    0.996956       3.576695      10.263314       0.461200       1.324285      -0.699874       0.025277       0.010117       0.025325       0.037184      -0.006415       0.011648       0.007948       0.004606      -0.010299      -0.017937       0.005387       0.012550              1.949778       2.107154       0.251101       0.575876       1.715233       0.359786       2.026947           0.000540
           31              H      22.963638       9.393312       9.012854       0.101183       1.197545 0.84316888E+01  0.82991649E+02                                 1.802568                            1.654204      -0.745773       2.513089                    0.999762       3.340690       9.047783       0.511319       1.217011      -0.725493       0.031986      -0.019659       0.004110       0.037769      -0.012781       0.012789       0.018032       0.004355      -0.017418      -0.030100       0.013432       0.016667              1.886048       2.357915      -0.590163       0.101107       1.847022       0.035477       1.453207           0.001942
           32              H      21.341147       8.739189       7.443164       0.116802       1.362824 0.10186752E+02  0.10608129E+03                                 2.032636                            1.871140      -1.127135       2.344349                    0.996832       3.629509      10.416157       0.456347       1.288866      -0.708683       0.009117      -0.028359      -0.020473       0.036146      -0.013694       0.002701       0.009472      -0.000650      -0.014415      -0.017432       0.000110       0.017322              2.115235       1.802120      -0.232750      -0.029495       2.489831       0.667959       2.053754          -0.000012
           33              C      16.483060      14.790297       5.558249       0.584196      25.717229 0.26298975E+03  0.55349137E+04                                 8.103585                            5.801027      -0.258991       1.961606                    0.999094      23.121527      66.040123       0.606502       0.479846      -1.011895       0.065461      -0.083273       0.019501       0.107702       0.067900       0.026552       0.060044      -0.055093      -0.033921      -0.071685      -0.041108       0.112793              9.912314       8.895167      -3.346027      -0.305588      10.953732      -4.287593       9.888041           0.024767
           34              C       7.610219       0.408690       5.281623       0.081027      35.108417 0.40394237E+03  0.93328062E+04                                 9.482841                            6.802425      -0.105792       1.974765                    0.999432      27.010704      77.222885       0.617126       0.429575      -1.054934      -0.036742       0.079515      -0.056547       0.104260       0.023876       0.022363      -0.004895      -0.034692      -0.044209      -0.041076       0.003437       0.037640             11.686961      11.908990      -5.532342      -0.225310      12.635367      -3.946049      10.516526           0.022399
           35              C       6.612004       0.726496       6.172615      -0.144525      32.263400 0.43191278E+03  0.10189549E+05                                 8.886349                            6.996572       0.034676       1.978064                    0.999726      30.033638      87.946930       0.610859       0.425017      -1.053384      -0.013127       0.023309      -0.017690       0.032071       0.024922      -0.009457      -0.022924      -0.010582       0.096948      -0.042421      -0.005202       0.047623              9.852241      10.195157      -3.466284      -1.767711       9.934279      -2.450439       9.427286           0.003888
           36              C       5.792153       1.813038       5.892773      -0.094398      30.591288 0.40027086E+03  0.92455155E+04                                 8.505480                            6.668682       0.147947       2.018391                    0.999810      29.043579      83.572388       0.636461       0.416637      -1.060890       0.030852      -0.015523      -0.030055       0.045783      -0.033801      -0.034015      -0.022444       0.020810       0.038743      -0.061958       0.018429       0.043529              9.410525       9.226779      -2.946377      -1.781111       8.979771      -2.334916      10.025025           0.024186
           37              C       5.965823       2.495469       4.718721      -0.146559      31.308780 0.42389354E+03  0.99397810E+04                                 8.661620                            6.893139       0.136625       2.015277                    0.999783      29.585171      85.979351       0.621409       0.420348      -1.057768       0.001559      -0.027592       0.014966       0.031428      -0.021807       0.032854      -0.001437       0.013258      -0.084437      -0.046146      -0.001381       0.047527              9.523731       8.948747      -2.709112      -1.463017       8.651917      -2.606812      10.970530           0.010365
           38              C       6.945262       2.085612       3.853462       0.096315      34.069276 0.38974347E+03  0.89250618E+04                                 9.288147                            6.687387      -0.068646       1.992491                    0.999493      26.583405      75.678265       0.621596       0.430294      -1.054434       0.021218      -0.066679       0.072775       0.100958       0.027088       0.034399      -0.000369       0.017513      -0.031854      -0.042461      -0.005717       0.048178             11.353530       9.506727      -3.426581      -0.141878       9.849827      -4.566432      14.704035           0.012622
           39              C       7.139271       2.683697       2.491240       0.588835      25.654970 0.25384917E+03  0.53061623E+04                                 8.100086                            5.716132      -0.230454       1.973659                    0.999107      23.044789      66.028862       0.607074       0.482681      -1.008376       0.006544       0.023301      -0.097306       0.100271       0.057283       0.034979       0.065818      -0.021356      -0.120398      -0.079454      -0.033922       0.113376              9.929473       9.899939      -3.560144       1.570891       8.117372      -4.028293      11.771108           0.018361
           40              C      18.715745       5.059777       2.336845       0.582670      25.102558 0.26059345E+03  0.54957382E+04                                 8.042776                            5.825051      -0.305933       1.947389                    0.999038      23.445130      67.989906       0.594807       0.488278      -1.003136       0.027166       0.075364       0.052008       0.095512      -0.065965       0.038575      -0.064496       0.010116      -0.098124      -0.079687      -0.038032       0.117719              9.642836       9.149938       0.075454      -2.868466       9.937185       4.253120       9.841384           0.015119
           41              C       2.706758       3.871058       1.510184       0.100647      34.731205 0.39818699E+03  0.91692838E+04                                 9.415692                            6.764865      -0.075108       1.987896                    0.999435      26.740050      76.387304       0.617156       0.430985      -1.053795       0.026681      -0.074626      -0.061749       0.100469      -0.034107       0.018927      -0.005574      -0.007880       0.033356      -0.042099       0.002839       0.039260             11.478645      10.832617       1.311143      -2.247191      12.606719       5.832853      10.996598           0.019795
           42              C      17.174614       3.166559       1.685487      -0.152071      33.519373 0.44864783E+03  0.10688122E+05                                 9.151283                            7.153647       0.025364       1.976361                    0.999636      30.215778      88.986234       0.601076       0.427741      -1.051438       0.007800      -0.021970      -0.019829       0.030606      -0.017379      -0.030732       0.005022       0.031300       0.032223      -0.031390      -0.013701       0.045092             10.254634      10.881686       1.789395      -1.979712      10.866008       4.048436       9.016209           0.020168
           43              C      16.939924       2.058263       0.881343      -0.094164      32.577155 0.42131361E+03  0.98547677E+04                                 8.918228                            6.876772       0.130525       2.009725                    0.999761      29.345369      84.910289       0.622114       0.420916      -1.058425       0.035391       0.024583      -0.000393       0.043093       0.037739      -0.031598       0.032229       0.024831      -0.056290      -0.069729       0.019601       0.050128             10.075313      11.078208       1.936967      -2.220161      10.228350       3.638183       8.919381           0.047432
           44              C      10.076036       1.904758      16.016955      -0.155642      34.601486 0.45941817E+03  0.11015729E+05                                 9.340008                            7.229626      -0.019111       1.953722                    0.999615      30.746228      91.001504       0.598751       0.426633      -1.051554      -0.008991       0.019920       0.017525       0.028013       0.017330       0.020496       0.028151      -0.041390       0.016579      -0.034263      -0.015786       0.050049             10.518410      12.275124       1.732245      -3.065994       9.879837       3.338926       9.400269           0.000848
           45              C      11.222888       2.691705      15.897942       0.073772      36.583033 0.41126466E+03  0.95259363E+04                                 9.673499                            6.817711      -0.070528       1.981047                    0.999484      27.121849      77.139461       0.623926       0.423825      -1.060585      -0.043996       0.055445       0.081619       0.108035      -0.021180       0.017996       0.000254      -0.003472       0.083655      -0.038057       0.002523       0.035534             12.043516      13.427870       0.080091      -4.959866      10.667828       4.898011      12.034851           0.048761
           46              C      12.340011       2.347228      14.973175       0.579011      25.794553 0.26256452E+03  0.55145056E+04                                 8.064716                            5.757922      -0.216864       1.973068                    0.999044      23.073765      65.476926       0.615898       0.473507      -1.016963       0.074172      -0.027493      -0.079697       0.112290      -0.019425       0.060650      -0.056583      -0.007981       0.162845      -0.066437      -0.045349       0.111786              9.856060       9.604218      -0.063342      -3.274985      10.026471       4.429826       9.937490           0.048453
           47              C      16.483060       8.430628       2.483199       0.583707      25.722890 0.26304263E+03  0.55360023E+04                                 8.102813                            5.800160      -0.254419       1.962909                    0.999053      23.123893      66.034952       0.606807       0.479606      -1.012077       0.065031       0.083559      -0.019919       0.107740      -0.067832      -0.026879       0.060292      -0.055043      -0.034582      -0.071504      -0.041586       0.113090              9.911864       8.894796       3.346363       0.305093      10.953366      -4.287600       9.887431           0.016615
           48              C      15.433214       7.408734       2.759825       0.082034      35.078157 0.40350313E+03  0.93202027E+04                                 9.478095                            6.799021      -0.105765       1.974866                    0.999446      26.996280      77.173658       0.617235       0.429613      -1.054902      -0.036939      -0.079339       0.056524       0.104183      -0.023981      -0.022064      -0.003948      -0.034101      -0.042600      -0.040295       0.002779       0.037516             11.681564      11.903656       5.530780       0.224062      12.630215      -3.943904      10.510822           0.014401
           49              C      14.434998       7.090928       1.868832      -0.144540      32.286939 0.43233649E+03  0.10201981E+05                                 8.890843                            7.000270       0.036385       1.978517                    0.999676      30.045124      87.989231       0.610667       0.425049      -1.053371      -0.013715      -0.023153       0.016992       0.031826      -0.025031       0.008542      -0.022785      -0.011729       0.098091      -0.042909      -0.004506       0.047416              9.857444      10.203439       3.471207       1.768262       9.940017      -2.449186       9.428878           0.002389
           50              C      13.615149       6.004386       2.148675      -0.094961      30.615954 0.40065900E+03  0.92575371E+04                                 8.512499                            6.673549       0.145738       2.017608                    0.999815      29.060519      83.658951       0.635939       0.416841      -1.060667       0.031262       0.015623       0.029906       0.045998       0.033276       0.033749      -0.022983       0.019445       0.040922      -0.061796       0.018879       0.042917              9.418712       9.235966       2.949745       1.783824       8.986665      -2.336046      10.033505           0.015771
           51              C      13.788820       5.321955       3.322726      -0.144629      31.259885 0.42301295E+03  0.99138214E+04                                 8.652136                            6.885258       0.137732       2.015834                    0.999771      29.554709      85.863428       0.621871       0.420260      -1.057839       0.001191       0.027415      -0.014247       0.030919       0.022157      -0.032332      -0.001671       0.013783      -0.083058      -0.045370      -0.002166       0.047536              9.513537       8.938589       2.707459       1.460284       8.644355      -2.604655      10.957667           0.006996
           52              C      14.768261       5.731812       4.187986       0.097122      34.043648 0.38938435E+03  0.89149656E+04                                 9.285451                            6.685627      -0.075015       1.990544                    0.999426      26.568035      75.631620       0.621481       0.430464      -1.054308       0.021991       0.067474      -0.071222       0.100543      -0.027006      -0.034701      -0.001104       0.015501      -0.027871      -0.043075      -0.004306       0.047381             11.350501       9.504840       3.426651       0.141230       9.847691      -4.565053      14.698971           0.007082
           53              C      14.962272       5.133726       5.550207       0.587634      25.636392 0.25366209E+03  0.53005182E+04                                 8.091459                            5.710728      -0.226092       1.975250                    0.999037      23.034266      65.957168       0.607974       0.482124      -1.008811       0.007391      -0.023524       0.098569       0.101607      -0.057316      -0.035034       0.066173      -0.022387      -0.119327      -0.079414      -0.034275       0.113689              9.918220       9.889365       3.555624      -1.567797       8.108567      -4.022627      11.756730           0.014342
           54              C      10.892749       2.757647       5.704603       0.583158      25.088880 0.26043919E+03  0.54918013E+04                                 8.040242                            5.823586      -0.312721       1.945731                    0.999037      23.440300      67.976901       0.594828       0.488322      -1.003090       0.026999      -0.075009      -0.051311       0.094805       0.066596      -0.038542      -0.064057       0.009187      -0.099861      -0.079410      -0.038695       0.118105              9.639307       9.147196      -0.076191       2.866651       9.933800       4.250736       9.836923           0.017394
           55              C      10.529762       3.946365       6.531264       0.099249      34.795818 0.39902539E+03  0.91933101E+04                                 9.426058                            6.771167      -0.070562       1.988800                    0.999430      26.769158      76.487027       0.616988       0.430881      -1.053871       0.026008       0.074586       0.062036       0.100439       0.034546      -0.018891      -0.005517      -0.007840       0.033584      -0.042541       0.003030       0.039512             11.492437      10.846334      -1.311596       2.251890      12.620727       5.840921      11.010250           0.020946
           56              C       9.351618       4.650864       6.355960      -0.150400      33.457032 0.44747819E+03  0.10653925E+05                                 9.141319                            7.144548       0.026430       1.977238                    0.999647      30.182384      88.878430       0.601394       0.427769      -1.051359       0.006880       0.021903       0.019079       0.029851       0.016917       0.031444       0.005624       0.032177       0.030689      -0.030899      -0.015010       0.045909             10.244092      10.870305      -1.783633       1.981284      10.852333       4.045143       9.009637           0.020668
           57              C       9.116928       5.759161       7.160105      -0.095113      32.614875 0.42189143E+03  0.98718932E+04                                 8.925973                            6.882255       0.125201       2.007904                    0.999807      29.365396      84.990189       0.621748       0.421010      -1.058341       0.034852      -0.025071       0.000480       0.042936      -0.038431       0.030864       0.032132       0.024866      -0.056400      -0.069588       0.018991       0.050598             10.084546      11.085865      -1.937283       2.222318      10.238723       3.644067       8.929050           0.048108
           58              C      10.076028       6.144011       8.107387      -0.153821      34.565912 0.45878243E+03  0.10997002E+05                                 9.335632                            7.226279      -0.018165       1.954329                    0.999641      30.724233      90.930744       0.598666       0.426829      -1.051402      -0.009170      -0.019371      -0.017702       0.027798      -0.017475      -0.020253       0.028358      -0.041553       0.017483      -0.034236      -0.016015       0.050251             10.513379      12.269062      -1.730690       3.064902       9.874684       3.337281       9.396391           0.002575
           59              C      11.222880       5.357064       8.226401       0.071992      36.632781 0.41192430E+03  0.95446383E+04                                 9.679722                            6.821479      -0.067749       1.981754                    0.999492      27.144912      77.208324       0.624012       0.423615      -1.060762      -0.044246      -0.054596      -0.082292       0.108215       0.021430      -0.018737       0.000388      -0.002584       0.086161      -0.038845       0.002129       0.036716             12.051879      13.437683      -0.079015       4.965024      10.673750       4.901889      12.044205           0.048742
           60              C      12.340005       5.701542       9.151167       0.580313      25.785862 0.26245095E+03  0.55120172E+04                                 8.066539                            5.759157      -0.220087       1.971944                    0.999100      23.067760      65.478411       0.615379       0.473916      -1.016653       0.074058       0.026942       0.080419       0.112595       0.018944      -0.060739      -0.056003      -0.009729       0.162452      -0.066890      -0.044348       0.111238              9.858342       9.606833       0.063427       3.276198      10.028153       4.430738       9.940041           0.048195
           61              C      14.808947       0.844550      10.524646       0.584203      25.716631 0.26298224E+03  0.55347378E+04                                 8.103545                            5.801001      -0.259034       1.961599                    0.999094      23.121432      66.040589       0.606491       0.479856      -1.011886      -0.065456       0.083267      -0.019498       0.107694       0.067908       0.026567       0.060050      -0.055098      -0.033922      -0.071688      -0.041122       0.112810              9.912253       8.894961      -3.345846      -0.305602      10.953606      -4.287674       9.888190           0.023721
           62              C      23.681788      15.226157      10.801272       0.081048      35.107929 0.40393815E+03  0.93326979E+04                                 9.482796                            6.802435      -0.105776       1.974772                    0.999432      27.010515      77.222670       0.617118       0.429581      -1.054929       0.036727      -0.079510       0.056556       0.104256       0.023883       0.022375      -0.004877      -0.034698      -0.044253      -0.041086       0.003427       0.037659             11.686863      11.908547      -5.531999      -0.225243      12.635229      -3.946317      10.516812           0.021337
           63              C      24.680003      14.908351       9.910280      -0.144471      32.260701 0.43187461E+03  0.10188410E+05                                 8.885734                            6.996185       0.034760       1.978106                    0.999726      30.032386      87.941852       0.610887       0.425007      -1.053392       0.013145      -0.023328       0.017678       0.032086       0.024931      -0.009448      -0.022901      -0.010575       0.096979      -0.042432      -0.005177       0.047609              9.851454      10.193820      -3.465295      -1.767662       9.933275      -2.450661       9.427267           0.003632
           64              C      25.499854      13.821809      10.190122      -0.094446      30.590291 0.40028235E+03  0.92456539E+04                                 8.504985                            6.668753       0.148018       2.018410                    0.999810      29.042162      83.562024       0.636474       0.416633      -1.060914      -0.030858       0.015525       0.030039       0.045778      -0.033841      -0.034029      -0.022438       0.020762       0.038711      -0.061988       0.018450       0.043538              9.409736       9.225521      -2.945972      -1.780023       8.979628      -2.335294      10.024058           0.022951
           65              C      25.326184      13.139378      11.364174      -0.146461      31.303623 0.42382072E+03  0.99375186E+04                                 8.660354                            6.892391       0.136810       2.015362                    0.999783      29.581876      85.963760       0.621472       0.420329      -1.057793      -0.001555       0.027566      -0.014973       0.031409      -0.021818       0.032853      -0.001393       0.013203      -0.084513      -0.046180      -0.001335       0.047515              9.522171       8.947469      -2.708827      -1.462431       8.650821      -2.606204      10.968224           0.009860
           66              C      24.346745      13.549235      12.229433       0.096308      34.068665 0.38974346E+03  0.89250413E+04                                 9.287947                            6.687362      -0.068681       1.992479                    0.999493      26.583286      75.677278       0.621602       0.430291      -1.054438      -0.021229       0.066687      -0.072776       0.100966       0.027080       0.034391      -0.000357       0.017522      -0.031841      -0.042443      -0.005731       0.048174             11.353205       9.506338      -3.426496      -0.141518       9.849766      -4.566500      14.703510           0.011814
           67              C      24.152736      12.951150      13.591655       0.588810      25.655147 0.25385283E+03  0.53062092E+04                                 8.099883                            5.716019      -0.230412       1.973665                    0.999106      23.044473      66.025794       0.607110       0.482655      -1.008399      -0.006548      -0.023295       0.097313       0.100277       0.057284       0.034977       0.065809      -0.021376      -0.120451      -0.079454      -0.033922       0.113376              9.929218       9.899762      -3.560180       1.571018       8.117295      -4.028228      11.770596           0.017572
           68              C      12.576262      10.575070      13.746050       0.582500      25.106084 0.26063377E+03  0.54967909E+04                                 8.043416                            5.825426      -0.306117       1.947286                    0.999037      23.447166      67.996641       0.594801       0.488265      -1.003144      -0.027192      -0.075380      -0.052014       0.095535      -0.065957       0.038536      -0.064461       0.010108      -0.098095      -0.079653      -0.038017       0.117669              9.643676       9.150575       0.075309      -2.868804       9.938121       4.253700       9.842331           0.013197
           69              C      12.939249      11.763789      14.572711       0.100573      34.733399 0.39821381E+03  0.91701213E+04                                 9.416261                            6.765220      -0.075369       1.987801                    0.999435      26.741342      76.393691       0.617119       0.431001      -1.053777      -0.026714       0.074641       0.061777       0.100506      -0.034065       0.018899      -0.005576      -0.007824       0.033315      -0.042038       0.002823       0.039215             11.479349      10.833118       1.311376      -2.247132      12.607784       5.833315      10.997146           0.019265
           70              C      14.117393      12.468288      14.397408      -0.151868      33.513662 0.44855711E+03  0.10685383E+05                                 9.150251                            7.152956       0.025487       1.976440                    0.999636      30.212118      88.972003       0.601103       0.427745      -1.051439      -0.007802       0.021947       0.019781       0.030559      -0.017443      -0.030731       0.004940       0.031248       0.032488      -0.031508      -0.013581       0.045089             10.253369      10.880509       1.789550      -1.979218      10.864778       4.047658       9.014819           0.018988
           71              C      14.352083      13.576584      15.201552      -0.094289      32.580924 0.42137545E+03  0.98566598E+04                                 8.919160                            6.877474       0.130328       2.009646                    0.999761      29.347562      84.920912       0.622050       0.420940      -1.058401      -0.035442      -0.024528       0.000438       0.043104       0.037776      -0.031636       0.032282       0.024736      -0.056225      -0.069804       0.019675       0.050130             10.076361      11.079851       1.937685      -2.220272      10.229363       3.638204       8.919870           0.047111
           72              C      21.215971      13.730089       0.065940      -0.155603      34.598901 0.45938104E+03  0.11014583E+05                                 9.339545                            7.229379      -0.018983       1.953780                    0.999615      30.744573      90.994632       0.598757       0.426639      -1.051554       0.009071      -0.019903      -0.017575       0.028058       0.017356       0.020520       0.028121      -0.041427       0.016573      -0.034302      -0.015752       0.050054             10.517794      12.274752       1.732311      -3.065830       9.879115       3.338397       9.399515          -0.000605
           73              C      20.069119      12.943142       0.184953       0.073806      36.583103 0.41126594E+03  0.95260198E+04                                 9.673654                            6.817820      -0.070609       1.981020                    0.999484      27.122001      77.141343       0.623904       0.423838      -1.060572       0.043958      -0.055461      -0.081604       0.108015      -0.021227       0.017991       0.000204      -0.003401       0.083773      -0.038097       0.002512       0.035585             12.043680      13.428100       0.080026      -4.959985      10.667960       4.898032      12.034980           0.048154
           74              C      18.951996      13.287619       1.109720       0.579140      25.792796 0.26254298E+03  0.55139331E+04                                 8.064460                            5.757747      -0.217015       1.973047                    0.999044      23.072143      65.471342       0.615898       0.473517      -1.016959      -0.074152       0.027479       0.079669       0.112253      -0.019454       0.060682      -0.056614      -0.008006       0.162927      -0.066465      -0.045386       0.111850              9.855755       9.603865      -0.063453      -3.274910      10.026209       4.429743       9.937191           0.047804
           75              C      14.808947       7.204219      13.599696       0.583739      25.724046 0.26305063E+03  0.55362658E+04                                 8.103352                            5.800436      -0.254825       1.962782                    0.999053      23.124500      66.039317       0.606758       0.479638      -1.012051      -0.065021      -0.083535       0.019897       0.107711      -0.067855      -0.026914       0.060276      -0.055074      -0.034576      -0.071503      -0.041613       0.113116              9.912662       8.895415       3.346791       0.304917      10.954395      -4.288112       9.888178           0.007809
           76              C      15.858793       8.226113      13.323070       0.082085      35.080099 0.40352180E+03  0.93208062E+04                                 9.478620                            6.799280      -0.105881       1.974815                    0.999446      26.997193      77.178717       0.617205       0.429626      -1.054887       0.036884       0.079329      -0.056582       0.104187      -0.023965      -0.022076      -0.003908      -0.034075      -0.042779      -0.040286       0.002750       0.037536             11.682361      11.904512       5.531425       0.223888      12.631213      -3.944204      10.511359           0.005522
           77              C      16.857009       8.543919      14.214063      -0.144348      32.281578 0.43224746E+03  0.10199357E+05                                 8.889952                            6.999576       0.036667       1.978652                    0.999676      30.041512      87.976477       0.610694       0.425052      -1.053369       0.013808       0.023207      -0.016948       0.031882      -0.025128       0.008509      -0.022754      -0.011722       0.098100      -0.043007      -0.004395       0.047402              9.856445      10.202558       3.470987       1.768161       9.938981      -2.448697       9.427794           0.001287
           78              C      17.676858       9.630461      13.934220      -0.095181      30.621501 0.40074808E+03  0.92601933E+04                                 8.513742                            6.674442       0.145606       2.017535                    0.999815      29.064143      83.674540       0.635869       0.416859      -1.060645      -0.031306      -0.015683      -0.029897       0.046042       0.033322       0.033770      -0.023094       0.019419       0.040926      -0.061911       0.018990       0.042921              9.420131       9.237665       2.950343       1.784398       8.987823      -2.336101      10.034905           0.006459
           79              C      17.503187      10.312892      12.760169      -0.144272      31.252079 0.42288204E+03  0.99099358E+04                                 8.650601                            6.884092       0.137924       2.015952                    0.999772      29.549650      85.843757       0.621941       0.420248      -1.057853      -0.001172      -0.027388       0.014260       0.030900       0.022112      -0.032402      -0.001621       0.013711      -0.083293      -0.045491      -0.002045       0.047535              9.511800       8.936978       2.706957       1.460094       8.642824      -2.604040      10.955598           0.003685
           80              C      16.523746       9.903035      11.894909       0.097038      34.045640 0.38940998E+03  0.89157184E+04                                 9.285835                            6.685875      -0.075150       1.990479                    0.999426      26.569173      75.636102       0.621464       0.430468      -1.054303      -0.022038      -0.067525       0.071209       0.100578      -0.027006      -0.034669      -0.001075       0.015556      -0.027785      -0.043023      -0.004352       0.047376             11.351014       9.505203       3.426850       0.141067       9.848180      -4.565370      14.699659           0.001777
           81              C      16.329735      10.501121      10.532688       0.587567      25.638188 0.25368249E+03  0.53009748E+04                                 8.091495                            5.710747      -0.226221       1.975186                    0.999037      23.034301      65.954357       0.608015       0.482088      -1.008844      -0.007398       0.023489      -0.098597       0.101626      -0.057319      -0.035050       0.066129      -0.022423      -0.119455      -0.079397      -0.034288       0.113685              9.918284       9.889314       3.555664      -1.567869       8.108651      -4.022766      11.756886           0.010695
           82              C      20.399258      12.877200      10.378292       0.583173      25.089685 0.26044657E+03  0.54919988E+04                                 8.040437                            5.823675      -0.312905       1.945664                    0.999037      23.440649      67.978292       0.594823       0.488323      -1.003089      -0.026998       0.075009       0.051304       0.094802       0.066606      -0.038537      -0.064057       0.009216      -0.099849      -0.079416      -0.038693       0.118109              9.639623       9.147235      -0.076134       2.866696       9.934296       4.251076       9.837338           0.017469
           83              C      20.762245      11.688482       9.551631       0.099204      34.798247 0.39905344E+03  0.91941505E+04                                 9.426545                            6.771438      -0.070754       1.988724                    0.999430      26.770440      76.492380       0.616969       0.430886      -1.053865      -0.026021      -0.074584      -0.062053       0.100451       0.034537      -0.018893      -0.005489      -0.007851       0.033527      -0.042534       0.003043       0.039491             11.493154      10.846577      -1.311612       2.251899      12.621836       5.841602      11.011048           0.021303
           84              C      21.940389      10.983983       9.726935      -0.150385      33.457125 0.44747927E+03  0.10653933E+05                                 9.141279                            7.144548       0.026393       1.977219                    0.999647      30.182488      88.878004       0.601397       0.427768      -1.051363      -0.006868      -0.021926      -0.019085       0.029869       0.016909       0.031478       0.005609       0.032178       0.030734      -0.030917      -0.015020       0.045937             10.244033      10.870082      -1.783703       1.981126      10.852440       4.045161       9.009578           0.020823
           85              C      22.175079       9.875686       8.922790      -0.095211      32.618009 0.42194056E+03  0.98733406E+04                                 8.926572                            6.882705       0.125030       2.007824                    0.999807      29.367240      84.997102       0.621720       0.421016      -1.058336      -0.034863       0.025085      -0.000465       0.042952      -0.038446       0.030887       0.032147       0.024907      -0.056380      -0.069624       0.019004       0.050620             10.085235      11.086469      -1.937278       2.222510      10.239470       3.644453       8.929767           0.048752
           86              C      21.215979       9.490836       7.975508      -0.153771      34.565518 0.45876913E+03  0.10996655E+05                                 9.335569                            7.226120      -0.018208       1.954316                    0.999641      30.724367      90.932417       0.598677       0.426823      -1.051401       0.009165       0.019374       0.017709       0.027803      -0.017466      -0.020275       0.028368      -0.041542       0.017535      -0.034250      -0.016014       0.050263             10.513369      12.268605      -1.730702       3.064662       9.875061       3.337625       9.396442           0.002520
           87              C      20.069127      10.277783       7.856494       0.071934      36.634659 0.41194254E+03  0.95451763E+04                                 9.680035                            6.821610      -0.067764       1.981738                    0.999492      27.145763      77.211467       0.624008       0.423612      -1.060762       0.044242       0.054604       0.082317       0.108236       0.021430      -0.018726       0.000397      -0.002561       0.086119      -0.038836       0.002139       0.036697             12.052390      13.438023      -0.078990       4.965165      10.674426       4.902310      12.044722           0.049224
           88              C      18.952002       9.933305       6.931728       0.580353      25.785911 0.26244909E+03  0.55119766E+04                                 8.066534                            5.759122      -0.220215       1.971903                    0.999099      23.067955      65.479271       0.615382       0.473913      -1.016653      -0.074072      -0.026952      -0.080411       0.112602       0.018923      -0.060738      -0.055993      -0.009750       0.162518      -0.066902      -0.044333       0.111235              9.858383       9.606812       0.063511       3.276254      10.028262       4.430802       9.940074           0.048813
           89              N       7.774500       1.088364       4.130087      -0.416244      50.666243 0.67286834E+03  0.17443354E+05                                11.494430                            8.474217      -0.168534       1.902054                    0.999224      32.644103      94.927881       0.590345       0.400221      -1.087191      -0.152629       0.074343       0.160206       0.233427       0.036387       0.079975      -0.062567      -0.042677      -0.077539      -0.128629       0.050829       0.077800             14.169570      11.938101      -5.186095       2.327527      15.449134      -7.329735      15.121475           0.034925
           90              N       3.615790       3.554168       0.575768      -0.425266      52.212691 0.68244885E+03  0.17713884E+05                                11.647755                            8.482311      -0.061798       1.933273                    0.999421      32.620024      94.212270       0.596861       0.395357      -1.093012      -0.168851      -0.151215       0.057587       0.233865      -0.077465       0.028008       0.042655      -0.021520       0.159156      -0.118868       0.044131       0.074737             14.379390      12.296273      -1.558146      -4.669898      14.612504       8.141681      16.229394           0.067629
           91              N      15.597498       6.729060       3.911360      -0.417564      50.760706 0.67435950E+03  0.17492701E+05                                11.510238                            8.485135      -0.166305       1.902095                    0.999205      32.679190      95.076941       0.589771       0.400366      -1.087030      -0.152006      -0.074605      -0.160452       0.233274      -0.036389      -0.079262      -0.062309      -0.042988      -0.075798      -0.127787       0.050379       0.077408             14.190060      11.956696       5.195025      -2.330385      15.470206      -7.340176      15.143278           0.021894
           92              N      11.438795       4.263255       7.465680      -0.423109      52.085498 0.68041725E+03  0.17647653E+05                                11.629995                            8.470108      -0.057420       1.935208                    0.999419      32.569755      94.025224       0.597256       0.395397      -1.093005      -0.169073       0.151385      -0.057041       0.234002       0.077078      -0.027559       0.043421      -0.021052       0.162276      -0.118992       0.043010       0.075982             14.356752      12.276861       1.557610       4.662967      14.587971       8.128136      16.205422           0.068245
           93              N      23.517507      14.546483      11.952808      -0.416318      50.669904 0.67292349E+03  0.17445182E+05                                11.495073                            8.474640      -0.168618       1.902016                    0.999224      32.645426      94.933549       0.590321       0.400229      -1.087184       0.152627      -0.074357      -0.160204       0.233430       0.036382       0.079974      -0.062590      -0.042678      -0.077533      -0.128639       0.050816       0.077823             14.170455      11.938550      -5.186305       2.327811      15.450143      -7.330491      15.122672           0.033083
           94              N      27.676217      12.080679      15.507127      -0.425450      52.225853 0.68265059E+03  0.17720661E+05                                11.650108                            8.483908      -0.062146       1.933118                    0.999421      32.624835      94.234281       0.596760       0.395389      -1.092975       0.168883       0.151206      -0.057651       0.233898      -0.077462       0.028013       0.042740      -0.021535       0.159149      -0.118897       0.044087       0.074810             14.382351      12.298853      -1.558346      -4.670866      14.615670       8.143451      16.232529           0.066898
           95              N      15.694509       8.905787      12.171535      -0.417824      50.776455 0.67460111E+03  0.17500763E+05                                11.513016                            8.487001      -0.166790       1.901889                    0.999205      32.685098      95.103044       0.589662       0.400399      -1.086993       0.152022       0.074659       0.160465       0.233310      -0.036339      -0.079245      -0.062447      -0.042969      -0.075777      -0.127823       0.050278       0.077545             14.193668      11.959877       5.196621      -2.331079      15.474039      -7.342114      15.147089           0.008317
           96              N      19.853212      11.371592       8.617215      -0.423186      52.092232 0.68051151E+03  0.17650794E+05                                11.631124                            8.470795      -0.057599       1.935123                    0.999419      32.572195      94.035610       0.597218       0.395407      -1.092993       0.169087      -0.151422       0.057059       0.234040       0.077081      -0.027558       0.043458      -0.021026       0.162270      -0.119006       0.042996       0.076010             14.358327      12.277908       1.557781       4.663435      14.589863       8.129319      16.207209           0.069206
           97              O      17.454676      14.733990       4.749279      -0.628058      37.905235 0.61806555E+03  0.15447386E+05                                 9.018122                            7.782421       0.147760       2.061289                    0.997547      29.736202      80.759693       0.666898       0.367474      -1.127794      -0.035799      -0.021911       0.052658       0.067339       0.076425      -0.058048       0.039630       0.005324       0.048720      -0.119717       0.044475       0.075242              9.728510      10.342926      -1.135503      -3.846061       8.018645      -0.293608      10.823960           0.003844
           98              O      16.351634      14.087253       6.584337      -0.676571      42.160581 0.54638071E+03  0.13174933E+05                                 9.573404                            7.119606       0.695482       2.235634                    0.999257      29.136436      76.459680       0.730138       0.347895      -1.149098      -0.031577       0.034870      -0.104376       0.114487       0.033571       0.019274      -0.003831      -0.046187       0.054659      -0.054747       0.020478       0.034270             12.093665       7.103529      -2.156110       1.639893      14.219205      -8.487238      14.958262           0.007756
           99              O       8.196940       2.340627       1.878482      -0.691374      40.347129 0.65571650E+03  0.16646191E+05                                 9.366306                            7.989524       0.215537       2.061233                    0.998211      30.972465      85.004749       0.660922       0.365054      -1.128728      -0.074126       0.036795       0.023255       0.085961      -0.016554       0.002148       0.069657       0.117148      -0.187741      -0.117472       0.024836       0.092635             10.099747      13.186506      -2.988567      -1.808697       7.556363      -0.120839       9.556372           0.004195
          100              O       6.288128       3.450707       2.057002      -0.609422      46.965772 0.58846668E+03  0.14489748E+05                                10.440294                            7.547196       0.332079       2.139312                    0.997662      28.605998      76.446610       0.685309       0.362978      -1.134278      -0.003561      -0.078461       0.040125       0.088198      -0.005433       0.027946       0.032750       0.002180      -0.120241      -0.063763       0.025574       0.038189             13.410520      14.473248      -6.875308       6.548520      12.500893      -6.276665      13.257420           0.005472
          101              O       4.127414       5.685269       2.023228      -0.687382      40.764076 0.66890777E+03  0.17072411E+05                                 9.455250                            8.085849       0.154660       2.039528                    0.998086      31.146738      85.820586       0.654728       0.366536      -1.127151      -0.062932      -0.034981       0.054502       0.090302      -0.013961      -0.029551      -0.073412       0.096576      -0.179711      -0.120572       0.036259       0.084313             10.217906      13.303213       2.108024      -2.633492       9.490804       0.043048       7.859701           0.002495
          102              O      18.000724       5.344898       3.311468      -0.622944      47.016399 0.64188717E+03  0.16183358E+05                                10.522819                            7.950724       0.192941       2.083400                    0.996193      29.537868      80.380202       0.657825       0.369306      -1.127214      -0.014828      -0.014119      -0.089746       0.092052      -0.046752      -0.032538      -0.032771       0.039883      -0.007474      -0.077244       0.022943       0.054301             13.036231      12.592639      -4.450260      -6.659237      11.126766       6.146624      15.389287           0.006790
          103              O      12.216408       1.297613      14.286436      -0.669469      43.810977 0.56869462E+03  0.13857766E+05                                 9.869418                            7.307705       0.576080       2.200645                    0.998599      29.192937      77.135985       0.713802       0.352139      -1.145053      -0.021221       0.117065       0.011040       0.119484      -0.020332       0.031923       0.005796      -0.051560       0.066226      -0.056932       0.020389       0.036543             12.504236       7.728721      -2.234341      -2.551312      16.157153       8.621920      13.626834           0.016791
          104              O      13.352307       3.094136      14.961917      -0.631302      36.448004 0.59011122E+03  0.14571731E+05                                 8.748578                            7.574688       0.293844       2.109327                    0.997820      29.530146      79.586790       0.680302       0.364609      -1.130571      -0.036874      -0.065435      -0.022574       0.078429       0.060546       0.069603      -0.036704      -0.027174       0.013606      -0.114866       0.044703       0.070163              9.371018      10.642180       3.521229      -0.620855      10.038636       0.969656       7.432239           0.010221
          105              O      17.454677       8.486935       3.292169      -0.627219      37.856768 0.61704326E+03  0.15414862E+05                                 9.009137                            7.774803       0.148814       2.061828                    0.997571      29.719802      80.686773       0.667402       0.367362      -1.127923      -0.036259       0.021751      -0.052932       0.067747      -0.076399       0.058210       0.039832       0.006178       0.048522      -0.119878       0.044465       0.075413              9.718765      10.333240       1.133906       3.842301       8.009874      -0.293074      10.813181           0.002008
          106              O      16.351632       9.133671       1.457110      -0.676610      42.224277 0.54726125E+03  0.13202322E+05                                 9.585803                            7.127637       0.688447       2.233267                    0.999237      29.148658      76.525552       0.729328       0.348119      -1.148840      -0.031495      -0.034907       0.103761       0.113916      -0.033493      -0.019898      -0.003386      -0.046101       0.053970      -0.054747       0.019937       0.034810             12.111103       7.113102       2.161284      -1.644178      14.241061      -8.501405      14.979147           0.004181
          107              O      16.019942       5.476796       6.162965      -0.691519      40.294092 0.65461285E+03  0.16609896E+05                                 9.354885                            7.980051       0.217058       2.061813                    0.998291      30.962244      84.934154       0.661707       0.364803      -1.129009      -0.073693      -0.036881      -0.023405       0.085666       0.015875      -0.002247       0.069715       0.116508      -0.186399      -0.117179       0.025303       0.091876             10.087407      13.171334       2.985012       1.807170       7.547722      -0.120124       9.543164           0.003487
          108              O      14.111131       4.366717       5.984445      -0.609169      47.082934 0.59009711E+03  0.14541823E+05                                10.463005                            7.562290       0.328962       2.137992                    0.997697      28.630769      76.576457       0.683906       0.363425      -1.133784      -0.003122       0.078893      -0.040456       0.088716       0.005593      -0.028283       0.032478       0.001799      -0.120031      -0.063758       0.025667       0.038091             13.441892      14.505494       6.892746      -6.565914      12.529669      -6.294412      13.290514           0.003235
          109              O      11.950419       2.132155       6.018219      -0.686995      40.755812 0.66871438E+03  0.17066215E+05                                 9.454137                            8.084739       0.153999       2.039489                    0.998052      31.141562      85.802734       0.654767       0.366541      -1.127149      -0.062792       0.034952      -0.054602       0.090254       0.013989       0.029556      -0.073209       0.097274      -0.179818      -0.120517       0.035855       0.084662             10.216731      13.302810      -2.107657       2.633743       9.489039       0.042319       7.858344           0.003101
          110              O      10.177726       2.472525       4.729979      -0.622954      47.086894 0.64299427E+03  0.16219387E+05                                10.536340                            7.960142       0.188239       2.081895                    0.996101      29.551624      80.456093       0.657072       0.369544      -1.126954      -0.014926       0.014369       0.089314       0.091685       0.047114       0.031861      -0.032409       0.039953      -0.009810      -0.076816       0.022075       0.054741             13.054261      12.608435       4.457591       6.668806      11.143931       6.157786      15.410417           0.007702
          111              O      12.216402       6.751157       9.837907      -0.669940      43.764211 0.56806201E+03  0.13837887E+05                                 9.860521                            7.301933       0.577648       2.201409                    0.998587      29.185298      77.092212       0.714366       0.351974      -1.145237      -0.021275      -0.116693      -0.011065       0.119132       0.020325      -0.031932       0.006127      -0.051163       0.066954      -0.056935       0.020281       0.036655             12.491834       7.721604       2.231016       2.547687      16.140806       8.612036      13.613093           0.017403
          112              O      13.352302       4.954634       9.162425      -0.632097      36.471868 0.59062078E+03  0.14587414E+05                                 8.751748                            7.577406       0.291202       2.108401                    0.997822      29.542610      79.628016       0.680257       0.364556      -1.130616      -0.035952       0.065903       0.022478       0.078365      -0.060835      -0.069493      -0.036801      -0.028029       0.013617      -0.115124       0.045071       0.070054              9.374284      10.646449      -3.522390       0.621649      10.041199       0.969750       7.435203           0.009906
          113              O      13.837331       0.900857      11.333616      -0.628030      37.906172 0.61808256E+03  0.15447949E+05                                 9.018397                            7.782631       0.147699       2.061281                    0.997546      29.736011      80.760081       0.666874       0.367483      -1.127785       0.035795       0.021906      -0.052652       0.067330       0.076431      -0.058039       0.039633       0.005327       0.048763      -0.119721       0.044484       0.075237              9.728836      10.343100      -1.135416      -3.846265       8.018835      -0.293723      10.824574           0.003666
          114              O      14.940373       1.547594       9.498558      -0.676569      42.167323 0.54647364E+03  0.13177812E+05                                 9.574678                            7.120417       0.695350       2.235586                    0.999257      29.137509      76.465824       0.730061       0.347915      -1.149075       0.031572      -0.034877       0.104377       0.114489       0.033569       0.019297      -0.003812      -0.046195       0.054663      -0.054754       0.020463       0.034291             12.095457       7.104393      -2.156412       1.640140      14.221270      -8.488764      14.960708           0.007273
          115              O      23.095067      13.294220      14.204413      -0.691380      40.343623 0.65565188E+03  0.16644079E+05                                 9.365578                            7.988994       0.215625       2.061255                    0.998213      30.971960      85.001143       0.660964       0.365041      -1.128742       0.074115      -0.036825      -0.023267       0.085968      -0.016517       0.002143       0.069641       0.117186      -0.187826      -0.117473       0.024818       0.092655             10.098893      13.185240      -2.988181      -1.808534       7.555809      -0.120842       9.555629           0.004016
          116              O      25.003879      12.184140      14.025893      -0.609405      46.957381 0.58835205E+03  0.14486104E+05                                10.438749                            7.546216       0.332450       2.139442                    0.997664      28.604327      76.437971       0.685392       0.362955      -1.134306       0.003565       0.078430      -0.040142       0.088178      -0.005421       0.027944       0.032779       0.002122      -0.120365      -0.063804       0.025579       0.038225             13.408360      14.471181      -6.874193       6.547341      12.498991      -6.275387      13.254908           0.005078
          117              O      27.164593       9.949578      14.059667      -0.687438      40.766080 0.66895092E+03  0.17073800E+05                                 9.455518                            8.086089       0.154507       2.039457                    0.998086      31.148008      85.825015       0.654721       0.366534      -1.127152       0.062951       0.035013      -0.054534       0.090347      -0.013954      -0.029560      -0.073398       0.096606      -0.179906      -0.120594       0.036235       0.084359             10.218166      13.303411       2.108184      -2.633385       9.491251       0.043161       7.859836           0.001631
          118              O      13.291283      10.289949      12.771427      -0.622971      47.007025 0.64173741E+03  0.16178488E+05                                10.521004                            7.949441       0.193601       2.083613                    0.996196      29.536248      80.370626       0.657928       0.369273      -1.127250       0.014797       0.014132       0.089718       0.092021      -0.046729      -0.032512      -0.032833       0.039868      -0.007240      -0.077264       0.023042       0.054222             13.033812      12.590395      -4.449375      -6.657935      11.124598       6.145260      15.386443           0.005968
          119              O      19.075599      14.337234       1.796459      -0.669407      43.803433 0.56858702E+03  0.13854435E+05                                 9.868196                            7.306913       0.576202       2.200719                    0.998599      29.190836      77.127491       0.713858       0.352129      -1.145065       0.021225      -0.117014      -0.011014       0.119432      -0.020343       0.031961       0.005789      -0.051614       0.066302      -0.056988       0.020399       0.036588             12.502538       7.727749      -2.234018      -2.550858      16.154988       8.620545      13.624877           0.016462
          120              O      17.939700      12.540711       1.120978      -0.631228      36.442113 0.58999592E+03  0.14568134E+05                                 8.747593                            7.573906       0.293987       2.109415                    0.997819      29.527739      79.577575       0.680345       0.364605      -1.130577       0.036855       0.065385       0.022567       0.078375       0.060565       0.069605      -0.036761      -0.027203       0.013634      -0.114914       0.044769       0.070145              9.369910      10.641059       3.520634      -0.620909      10.037290       0.969404       7.431380           0.010109
          121              O      13.837330       7.147912      12.790726      -0.627104      37.854346 0.61699087E+03  0.15413256E+05                                 9.008917                            7.774589       0.148807       2.061869                    0.997569      29.718089      80.681858       0.667395       0.367373      -1.127913       0.036258      -0.021696       0.052918       0.067717      -0.076428       0.058196       0.039825       0.006238       0.048518      -0.119888       0.044449       0.075439              9.718544      10.333081       1.133934       3.842201       8.009661      -0.293049      10.812888          -0.000305
          122              O      14.940375       6.501176      14.625785      -0.676611      42.229667 0.54733358E+03  0.13204546E+05                                 9.586735                            7.128182       0.688319       2.233205                    0.999237      29.149866      76.530925       0.729286       0.348126      -1.148830       0.031501       0.034894      -0.103744       0.113898      -0.033523      -0.019890      -0.003372      -0.046096       0.054003      -0.054766       0.019931       0.034836             12.112502       7.113769       2.161705      -1.644553      14.242856      -8.502639      14.980881           0.000265
          123              O      15.272065      10.158051       9.919930      -0.691470      40.273936 0.65421406E+03  0.16596942E+05                                 9.350898                            7.976898       0.217482       2.061968                    0.998294      30.957671      84.909230       0.661940       0.364737      -1.129081       0.073645       0.036950       0.023474       0.085673       0.015753      -0.002221       0.069649       0.116718      -0.186766      -0.117195       0.025198       0.091997             10.082879      13.165113       2.983083       1.806851       7.544378      -0.119803       9.539145           0.002794
          124              O      17.180876      11.268130      10.098450      -0.609231      47.076899 0.59002575E+03  0.14539475E+05                                10.461602                            7.561466       0.329421       2.138103                    0.997702      28.630677      76.572073       0.684000       0.363389      -1.133823       0.003115      -0.078889       0.040462       0.088715       0.005563      -0.028271       0.032526       0.001748      -0.120193      -0.063810       0.025662       0.038148             13.439861      14.502996       6.891394      -6.564827      12.527870      -6.293406      13.288716           0.001150
          125              O      19.341588      13.502692      10.064676      -0.686981      40.753665 0.66867278E+03  0.17064870E+05                                 9.453749                            8.084445       0.153971       2.039485                    0.998052      31.141018      85.800223       0.654785       0.366537      -1.127153       0.062772      -0.034975       0.054589       0.090241       0.013997       0.029543      -0.073217       0.097341      -0.179879      -0.120543       0.035846       0.084698             10.216259      13.301973      -2.107662       2.633458       9.488800       0.042366       7.858004           0.003163
          126              O      21.114281      13.162322      11.352916      -0.622975      47.085810 0.64297493E+03  0.16218746E+05                                10.536098                            7.959941       0.188348       2.081926                    0.996101      29.551585      80.455089       0.657092       0.369536      -1.126962       0.014938      -0.014380      -0.089309       0.091684       0.047113       0.031849      -0.032427       0.039960      -0.009725      -0.076825       0.022103       0.054722             13.054023      12.607870       4.457552       6.668573      11.143937       6.157856      15.410262           0.007802
          127              O      19.075605       8.883690       6.244988      -0.669993      43.772198 0.56816991E+03  0.13841242E+05                                 9.861889                            7.302775       0.577477       2.201331                    0.998587      29.187008      77.100020       0.714300       0.351989      -1.145220       0.021296       0.116709       0.011058       0.119150       0.020319      -0.031938       0.006142      -0.051136       0.067025      -0.056937       0.020264       0.036673             12.493826       7.722748       2.231647       2.548332      16.143500       8.613654      13.615230           0.017362
          128              O      17.939705      10.680213       6.920470      -0.632097      36.472577 0.59063234E+03  0.14587772E+05                                 8.751845                            7.577460       0.291088       2.108353                    0.997822      29.543114      79.629588       0.680257       0.364554      -1.130617       0.035972      -0.065887      -0.022479       0.078361      -0.060867      -0.069457      -0.036815      -0.028054       0.013721      -0.115131       0.045099       0.070033              9.374408      10.646500      -3.522457       0.621682      10.041473       0.969815       7.435251           0.010367

******************************************************
Auxiliary information for the entire system
The total spin magnetic moment of the unit cell is   2.603506
The total net atomic charge of the unit cell is   0.000002
Accuracy of reproducing the electrostatic potential in the unit cell:
  The inner radius (bohr) =    5.0000
  The outer radius (bohr) =   12.0000
  Valid grid points have density less than (e/(bohr^3)) =    0.0001
  The number of valid grid points were=       486025
  The rms potential error without charges in kcal/mol is=      7.32334
  The rms potential error with partial charges in kcal/mol is=      1.13745
  The RRMSE value at monopole order=      0.15532
  The rms potential error with partial charges and cloud penetration in kcal/mol is=      1.13630
  The RRMSE value at monopole order with cloud penetration is=      0.15516
  The rms potential error with partial charges and atomic dipoles in kcal/mol is=      0.79604
  The RRMSE value at dipole order=      0.10870
  The rms potential error with partial charges, atomic dipoles and cloud penetration in kcal/mol is=      0.77141
  The RRMSE value at dipole order with cloud penetration=      0.10534

******************************************************
The electron densities and ab initio electrostatic potential were computed in VASP using the PBE functional and
projector augmented wave method. See the main text of the journal article for a description of computational details.
The atomic charges, dipoles, and quadrupoles were computed with the DDEC6 method as described in
(a) T. A. Manz and N. Gabaldon Limas, RSC Adv. 6 (2016) 47771-47801 DOI: 10.1039/c6ra04656h
(b) N. Gabaldon Limas and T. A. Manz, RSC Adv. 8 (2018) 2678-2707 DOI: 10.1039/c7ra11829e.
For each atom in the material, the electron cloud parameters were fit to the spherically averaged atom-in-material
electron density using radial positions for which this density was between 10^-4 and 10^-2 electrons per cubic bohr.
The polarizabilities, dispersion coefficients, and quantum Drude oscillator (QDO) parameters were fit using the MCLF method.
The magnetic structure of the system was optimized in VASP from the default ferromagnetic initial guess using spin polarization.
The atomic spin moments (ASMs) were computed on this optimized magnetic structure using the DDEC6 partition as inputs
to the method of T. A. Manz and D. S. Sholl, J. Chem. Theory Comput. 7 (2011) 4146-4164 DOI: 10.1021/ct200539n.
The RMSE and RRMSE were computed using a uniform grid with Ewald summation.
