# Supplementary material for: A collection of forcefield precursors for metal–organic frameworks
Source: RSC Adv. 2019 Nov 13;9(63):36492–507. doi: 10.1039/c9ra07327b (PMC9075174; doi:10.1039/c9ra07327b)
Supplement: RA-009-C9RA07327B-s4553 [file RA-009-C9RA07327B-s4553.xyz]

  148
jmolscript: load "" {1 1 1} spacegroup "x,y,z" unitcell [{     11.441400     0.000000     0.000000 }, {      0.000000    15.130900     0.000000 }, {      0.000000     0.000000    18.085500 }]
Zn     5.720700     8.354224     1.779975     0.812471
Zn     5.720700     6.776676    16.305525     0.812471
Zn     5.720700    14.342126    10.822725     0.812471
Zn     5.720700     0.788774     7.262775     0.812471
H      8.130259    10.092310     0.909701     0.094354
H     10.434557    10.152834     0.933212     0.121556
H     10.388791     6.594046     2.475905     0.118612
H      8.174880     6.663648     2.533779     0.093026
H      8.130259     5.038590    17.175799     0.094354
H     10.434557     4.978066    17.152288     0.121556
H     10.388791     8.536854    15.609595     0.118612
H      8.174880     8.467252    15.551721     0.093026
H      3.311141    12.604040     9.952451     0.094354
H      1.006843    12.543516     9.975962     0.121556
H      1.052609     0.971404    11.518655     0.118612
H      3.266520     0.901802    11.576529     0.093026
H      3.311141     2.526860     8.133049     0.094354
H      1.006843     2.587384     8.109538     0.121556
H      1.052609    14.159496     6.566845     0.118612
H      3.266520    14.229098     6.508971     0.093026
H      3.311141     5.038590    17.175799     0.094354
H      1.006843     4.978066    17.152288     0.121555
H      1.052609     8.536854    15.609595     0.118612
H      3.266520     8.467252    15.551721     0.093026
H      3.311141    10.092310     0.909701     0.094354
H      1.006843    10.152834     0.933212     0.121555
H      1.052609     6.594046     2.475905     0.118612
H      3.266520     6.663648     2.533779     0.093026
H      8.130259     2.526860     8.133049     0.094354
H     10.434557     2.587384     8.109538     0.121555
H     10.388791    14.159496     6.566845     0.118612
H      8.174880    14.229098     6.508971     0.093026
H      8.130259    12.604040     9.952451     0.094354
H     10.434557    12.543516     9.975962     0.121555
H     10.388791     0.971404    11.518655     0.118612
H      8.174880     0.901802    11.576529     0.093026
H      5.720700    14.552900    15.128521     0.131770
H      5.720700    12.053275     0.220643     0.133458
H      5.720700    10.585578    14.558828     0.126330
H      5.720700     0.578000     2.956979     0.131769
H      5.720700     3.077625    17.864857     0.133457
H      5.720700     4.545322     3.526672     0.126330
H      5.720700     8.143450     6.085771     0.131770
H      5.720700    10.643075     9.263393     0.133458
H      5.720700    12.110772     5.516077     0.126330
H      5.720700     6.987450    11.999729     0.131769
H      5.720700     4.487825     8.822107     0.133458
H      5.720700     3.020128    12.569422     0.126330
C      8.590203     9.364514     1.260559     0.113586
C      9.996351     9.406881     1.275028    -0.197590
C     10.702286     8.406728     1.766953     0.116879
C      9.958595     7.364209     2.177494    -0.192943
C      8.622239     7.394471     2.173877     0.108698
C      8.590203     5.766386    16.824941     0.113586
C      9.996351     5.724019    16.810472    -0.197590
C     10.702286     6.724172    16.318547     0.116879
C      9.958595     7.766691    15.908006    -0.192943
C      8.622239     7.736429    15.911623     0.108698
C      2.851197    13.331836    10.303309     0.113586
C      1.445049    13.289469    10.317778    -0.197590
C      0.739114    14.289622    10.809703     0.116879
C      1.482805     0.201241    11.220244    -0.192943
C      2.819161     0.170979    11.216627     0.108698
C      2.851197     1.799064     7.782191     0.113586
C      1.445049     1.841431     7.767722    -0.197590
C      0.739114     0.841278     7.275797     0.116879
C      1.482805    14.929659     6.865256    -0.192943
C      2.819161    14.959921     6.868873     0.108698
C      2.851197     5.766386    16.824941     0.113586
C      1.445049     5.724019    16.810472    -0.197590
C      0.739114     6.724172    16.318547     0.116879
C      1.482805     7.766691    15.908006    -0.192943
C      2.819161     7.736429    15.911623     0.108698
C      2.851197     9.364514     1.260559     0.113586
C      1.445049     9.406881     1.275028    -0.197590
C      0.739114     8.406728     1.766953     0.116879
C      1.482805     7.364209     2.177494    -0.192943
C      2.819161     7.394471     2.173877     0.108698
C      8.590203     1.799064     7.782191     0.113586
C      9.996351     1.841431     7.767722    -0.197590
C     10.702286     0.841278     7.275797     0.116879
C      9.958595    14.929659     6.865256    -0.192943
C      8.622239    14.959921     6.868873     0.108698
C      8.590203    13.331836    10.303309     0.113586
C      9.996351    13.289469    10.317778    -0.197590
C     10.702286    14.289622    10.809703     0.116879
C      9.958595     0.201241    11.220244    -0.192943
C      8.622239     0.170979    11.216627     0.108698
C      5.720700    12.617658    14.620318    -0.012606
C      5.720700    13.690438    15.475762    -0.156052
C      5.720700    13.504328    16.890048     0.147064
C      5.720700    12.195505    17.387400    -0.164709
C      5.720700    11.119698    16.533764    -0.046790
C      5.720700    11.316400    15.133946    -0.139570
C      5.720700    12.846134    13.133690     0.597463
C      5.720700     9.730682    17.085372     0.593755
C      5.720700    14.634606    17.747301    -0.109694
C      5.720700     2.513242     3.465182    -0.012605
C      5.720700     1.440462     2.609738    -0.156054
C      5.720700     1.626572     1.195452     0.147043
C      5.720700     2.935395     0.698100    -0.164711
C      5.720700     4.011202     1.551736    -0.046789
C      5.720700     3.814500     2.951554    -0.139569
C      5.720700     2.284766     4.951810     0.597464
C      5.720700     5.400218     1.000128     0.593756
C      5.720700     0.496294     0.338199    -0.109519
C      5.720700    10.078692     5.577568    -0.012606
C      5.720700     9.005912     6.433012    -0.156052
C      5.720700     9.192022     7.847298     0.147064
C      5.720700    10.500845     8.344650    -0.164709
C      5.720700    11.576652     7.491014    -0.046790
C      5.720700    11.379950     6.091196    -0.139570
C      5.720700     9.850216     4.090940     0.597463
C      5.720700    12.965668     8.042622     0.593755
C      5.720700     8.061744     8.704551    -0.109694
C      5.720700     5.052208    12.507932    -0.012605
C      5.720700     6.124988    11.652488    -0.156054
C      5.720700     5.938878    10.238202     0.147043
C      5.720700     4.630055     9.740850    -0.164711
C      5.720700     3.554248    10.594486    -0.046789
C      5.720700     3.750950    11.994304    -0.139569
C      5.720700     5.280684    13.994560     0.597464
C      5.720700     2.165232    10.042878     0.593755
C      5.720700     7.069156     9.380949    -0.109519
N      7.903719     8.362848     1.709080    -0.189525
N      7.903719     6.768052    16.376420    -0.189525
N      3.537681    14.333502    10.751830    -0.189525
N      3.537681     0.797398     7.333670    -0.189525
N      3.537681     6.768052    16.376420    -0.189525
N      3.537681     8.362848     1.709080    -0.189525
N      7.903719     0.797398     7.333670    -0.189525
N      7.903719    14.333502    10.751830    -0.189525
O      5.720700     9.621739     0.244154    -0.571297
O      5.720700     8.781974    16.273333    -0.547935
O      5.720700    14.044501    12.775597    -0.589870
O      5.720700    11.929202    12.374099    -0.577167
O      5.720700     5.509161    17.841346    -0.571297
O      5.720700     6.348926     1.812167    -0.547935
O      5.720700     1.086399     5.309903    -0.589870
O      5.720700     3.201698     5.711401    -0.577167
O      5.720700    13.074611     9.286904    -0.571297
O      5.720700    13.914376     7.230583    -0.547935
O      5.720700     8.651849     3.732847    -0.589870
O      5.720700    10.767148     3.331349    -0.577167
O      5.720700     2.056289     8.798596    -0.571297
O      5.720700     1.216524    10.854917    -0.547935
O      5.720700     6.479051    14.352653    -0.589870
O      5.720700     4.363752    14.754151    -0.577167

The following XYZ coordinates are in angstroms. Other properties are in atomic units.
The sperically averaged electron density of each atom fit to a function of the form exp(a - br)
eigen_1, eigen_2 and eigen_3 are the three eigenvalues of traceless quadrupole moment tensor
  atom number  atomic symbol              X              Y              Z     net charge C6 coefficient C8 coefficient C10 coefficient fluctuating dipole atomic polarizability isotropic forcefield polarizability              a              b squared Pearson coefficient          <r^3>          <r^4>         wp_QDO          m_QDO          q_QDO       dipole_x       dipole_y       dipole_z         dipole            Qxy            Qxz            Qyz     Q(x^2-y^2)  Q(3z^2 - R^2)        eigen_1        eigen_2        eigen_3 static polarizability      alpha(xx)      alpha(xy)      alpha(xz)      alpha(yy)      alpha(yz)      alpha(zz) atomic spin moment
            1             Zn       5.720700       8.354224       1.779975       0.812471     115.631913 0.21042458E+04  0.68951565E+05                                19.435599                           15.082533       0.421964       1.971790                    0.997235      48.291117     133.759496       0.461079       0.405400      -1.140129       0.000000       0.014672       0.031615       0.034854      -0.000000       0.000000      -0.057157      -0.283448       0.054818      -0.150860      -0.005402       0.156262             25.773532      31.450531       0.000000      -0.000000      19.815046       3.013667      26.055018          -0.000002
            2             Zn       5.720700       6.776676      16.305525       0.812471     115.631915 0.21042457E+04  0.68951558E+05                                19.435598                           15.082531       0.421964       1.971790                    0.997235      48.291114     133.759477       0.461079       0.405400      -1.140129      -0.000000      -0.014672      -0.031615       0.034854       0.000000       0.000000      -0.057157      -0.283448       0.054817      -0.150860      -0.005402       0.156262             25.773533      31.450525       0.000000      -0.000000      19.815056       3.013668      26.055020          -0.000002
            3             Zn       5.720700      14.342126      10.822725       0.812471     115.631909 0.21042458E+04  0.68951562E+05                                19.435599                           15.082533       0.421964       1.971790                    0.997235      48.291116     133.759493       0.461079       0.405400      -1.140129      -0.000000      -0.014672       0.031615       0.034854      -0.000000       0.000000       0.057157      -0.283448       0.054817      -0.150860      -0.005402       0.156262             25.773531      31.450530      -0.000000       0.000000      19.815046      -3.013667      26.055019          -0.000002
            4             Zn       5.720700       0.788774       7.262775       0.812471     115.631915 0.21042457E+04  0.68951559E+05                                19.435598                           15.082531       0.421964       1.971790                    0.997235      48.291114     133.759477       0.461079       0.405400      -1.140129      -0.000000       0.014672      -0.031615       0.034854       0.000000       0.000000       0.057157      -0.283448       0.054817      -0.150860      -0.005402       0.156263             25.773533      31.450524       0.000000       0.000000      19.815055      -3.013668      26.055020          -0.000002
            5              H       8.130259      10.092310       0.909701       0.094354       1.191933 0.85165008E+01  0.84358485E+02                                 1.817694                            1.674971      -0.908258       2.444680                    0.998715       3.453763       9.501635       0.500558       1.235334      -0.720029      -0.024429       0.039607      -0.014656       0.048788      -0.002155      -0.000321      -0.012590      -0.013578      -0.034397      -0.016943      -0.001154       0.018096              1.902255       2.066828      -0.551394       0.292345       2.063406      -0.309957       1.576530           0.000000
            6              H      10.434557      10.152834       0.933212       0.121556       1.041696 0.75548226E+01  0.71532245E+02                                 1.561605                            1.503663      -0.851536       2.476605                    0.999370       3.124392       7.997983       0.576396       1.122297      -0.748772       0.015597       0.027439      -0.011271       0.033514       0.000898       0.000112      -0.011700      -0.005853      -0.032894      -0.016480       0.002517       0.013963              1.562111       1.718373       0.234583      -0.100629       1.671610      -0.165254       1.296350           0.000000
            7              H      10.388791       6.594046       2.475905       0.118612       1.064561 0.77455380E+01  0.73832621E+02                                 1.588200                            1.525318      -0.854348       2.472976                    0.999319       3.156099       8.119299       0.570438       1.126421      -0.747721       0.013605      -0.027571       0.010694       0.032552      -0.000269      -0.000877      -0.010805      -0.007340      -0.040654      -0.017739       0.003145       0.014594              1.592328       1.752300      -0.259524       0.103094       1.685058      -0.201660       1.339627           0.000001
            8              H       8.174880       6.663648       2.533779       0.093026       1.182977 0.83913203E+01  0.82539525E+02                                 1.789264                            1.648113      -0.818608       2.486027                    0.999433       3.378809       9.164027       0.512979       1.213878      -0.725572      -0.021732      -0.033927       0.023061       0.046423      -0.000584      -0.004596      -0.013968      -0.010880      -0.027338      -0.017611       0.000098       0.017513              1.871730       2.026596       0.551616      -0.237266       2.047945      -0.304821       1.540649           0.000001
            9              H       8.130259       5.038590      17.175799       0.094354       1.191932 0.85164925E+01  0.84358392E+02                                 1.817694                            1.674971      -0.908256       2.444681                    0.998715       3.453762       9.501635       0.500557       1.235335      -0.720029      -0.024429      -0.039607       0.014656       0.048788       0.002155       0.000320      -0.012590      -0.013579      -0.034397      -0.016943      -0.001154       0.018096              1.902255       2.066828       0.551394      -0.292345       2.063406      -0.309957       1.576530           0.000000
           10              H      10.434557       4.978066      17.152288       0.121556       1.041696 0.75548193E+01  0.71532209E+02                                 1.561605                            1.503663      -0.851536       2.476605                    0.999370       3.124391       7.997981       0.576395       1.122298      -0.748772       0.015597      -0.027439       0.011271       0.033514      -0.000898      -0.000112      -0.011700      -0.005853      -0.032894      -0.016480       0.002517       0.013963              1.562111       1.718373      -0.234583       0.100629       1.671610      -0.165254       1.296350           0.000000
           11              H      10.388791       8.536854      15.609595       0.118612       1.064561 0.77455386E+01  0.73832631E+02                                 1.588201                            1.525319      -0.854348       2.472976                    0.999319       3.156099       8.119300       0.570438       1.126421      -0.747720       0.013605       0.027571      -0.010694       0.032552       0.000269       0.000877      -0.010805      -0.007340      -0.040654      -0.017739       0.003145       0.014594              1.592328       1.752301       0.259524      -0.103094       1.685058      -0.201660       1.339627           0.000001
           12              H       8.174880       8.467252      15.551721       0.093026       1.182977 0.83913203E+01  0.82539528E+02                                 1.789264                            1.648114      -0.818608       2.486027                    0.999433       3.378809       9.164028       0.512978       1.213879      -0.725572      -0.021732       0.033927      -0.023061       0.046423       0.000584       0.004596      -0.013968      -0.010880      -0.027338      -0.017611       0.000098       0.017513              1.871730       2.026597      -0.551616       0.237266       2.047946      -0.304821       1.540649           0.000001
           13              H       3.311141      12.604040       9.952451       0.094354       1.191932 0.85164966E+01  0.84358436E+02                                 1.817694                            1.674970      -0.908258       2.444680                    0.998715       3.453762       9.501633       0.500557       1.235335      -0.720029       0.024429      -0.039607      -0.014656       0.048788      -0.002155       0.000321       0.012590      -0.013578      -0.034397      -0.016943      -0.001154       0.018096              1.902255       2.066828      -0.551394      -0.292345       2.063406       0.309957       1.576530           0.000000
           14              H       1.006843      12.543516       9.975962       0.121556       1.041696 0.75548200E+01  0.71532219E+02                                 1.561605                            1.503663      -0.851536       2.476605                    0.999370       3.124391       7.997982       0.576395       1.122298      -0.748772      -0.015597      -0.027439      -0.011271       0.033514       0.000898      -0.000112       0.011700      -0.005853      -0.032894      -0.016480       0.002517       0.013963              1.562111       1.718373       0.234583       0.100629       1.671610       0.165254       1.296350           0.000000
           15              H       1.052609       0.971404      11.518655       0.118612       1.064561 0.77455367E+01  0.73832601E+02                                 1.588200                            1.525318      -0.854348       2.472976                    0.999319       3.156099       8.119297       0.570439       1.126420      -0.747721      -0.013605       0.027571       0.010694       0.032552      -0.000269       0.000877       0.010805      -0.007340      -0.040654      -0.017739       0.003145       0.014594              1.592328       1.752300      -0.259523      -0.103094       1.685057       0.201660       1.339626           0.000001
           16              H       3.266520       0.901802      11.576529       0.093026       1.182977 0.83913203E+01  0.82539525E+02                                 1.789264                            1.648113      -0.818608       2.486027                    0.999433       3.378809       9.164027       0.512979       1.213878      -0.725572       0.021732       0.033927       0.023061       0.046423      -0.000584       0.004596       0.013968      -0.010880      -0.027338      -0.017611       0.000098       0.017513              1.871730       2.026596       0.551616       0.237266       2.047945       0.304821       1.540649           0.000001
           17              H       3.311141       2.526860       8.133049       0.094354       1.191932 0.85164926E+01  0.84358390E+02                                 1.817694                            1.674970      -0.908256       2.444681                    0.998715       3.453762       9.501634       0.500557       1.235335      -0.720029       0.024429       0.039607       0.014656       0.048788       0.002155      -0.000320       0.012590      -0.013579      -0.034397      -0.016943      -0.001154       0.018096              1.902255       2.066828       0.551394       0.292345       2.063406       0.309957       1.576530           0.000000
           18              H       1.006843       2.587384       8.109538       0.121556       1.041695 0.75548183E+01  0.71532197E+02                                 1.561605                            1.503663      -0.851536       2.476605                    0.999370       3.124391       7.997981       0.576395       1.122298      -0.748772      -0.015597       0.027439       0.011271       0.033514      -0.000898       0.000112       0.011700      -0.005853      -0.032894      -0.016480       0.002517       0.013963              1.562111       1.718373      -0.234583      -0.100629       1.671610       0.165254       1.296350           0.000000
           19              H       1.052609      14.159496       6.566845       0.118612       1.064561 0.77455373E+01  0.73832611E+02                                 1.588200                            1.525318      -0.854348       2.472976                    0.999319       3.156099       8.119298       0.570438       1.126421      -0.747721      -0.013605      -0.027571      -0.010694       0.032552       0.000269      -0.000877       0.010805      -0.007340      -0.040654      -0.017739       0.003145       0.014594              1.592328       1.752300       0.259523       0.103094       1.685057       0.201660       1.339626           0.000001
           20              H       3.266520      14.229098       6.508971       0.093026       1.182977 0.83913203E+01  0.82539525E+02                                 1.789264                            1.648113      -0.818607       2.486027                    0.999433       3.378809       9.164027       0.512979       1.213878      -0.725572       0.021732      -0.033927      -0.023061       0.046423       0.000584      -0.004596       0.013968      -0.010880      -0.027338      -0.017611       0.000098       0.017513              1.871730       2.026596      -0.551616      -0.237266       2.047945       0.304821       1.540649           0.000001
           21              H       3.311141       5.038590      17.175799       0.094354       1.191932 0.85164926E+01  0.84358390E+02                                 1.817694                            1.674970      -0.908256       2.444681                    0.998715       3.453762       9.501634       0.500557       1.235335      -0.720029       0.024429      -0.039607       0.014656       0.048788      -0.002155      -0.000320      -0.012590      -0.013579      -0.034397      -0.016943      -0.001154       0.018096              1.902255       2.066828      -0.551394       0.292345       2.063406      -0.309957       1.576530           0.000000
           22              H       1.006843       4.978066      17.152288       0.121555       1.041697 0.75548289E+01  0.71532319E+02                                 1.561606                            1.503664      -0.851537       2.476605                    0.999370       3.124393       7.997986       0.576395       1.122297      -0.748772      -0.015597      -0.027439       0.011271       0.033514       0.000898       0.000112      -0.011700      -0.005853      -0.032894      -0.016480       0.002517       0.013963              1.562112       1.718374       0.234584      -0.100629       1.671611      -0.165254       1.296351           0.000000
           23              H       1.052609       8.536854      15.609595       0.118612       1.064561 0.77455325E+01  0.73832559E+02                                 1.588200                            1.525318      -0.854347       2.472977                    0.999319       3.156098       8.119297       0.570438       1.126421      -0.747720      -0.013605       0.027571      -0.010694       0.032552      -0.000269      -0.000877      -0.010805      -0.007340      -0.040654      -0.017739       0.003145       0.014594              1.592328       1.752300      -0.259523       0.103094       1.685057      -0.201660       1.339626           0.000001
           24              H       3.266520       8.467252      15.551721       0.093026       1.182977 0.83913190E+01  0.82539509E+02                                 1.789264                            1.648113      -0.818607       2.486027                    0.999433       3.378809       9.164027       0.512979       1.213878      -0.725572       0.021732       0.033927      -0.023061       0.046423      -0.000584      -0.004596      -0.013968      -0.010880      -0.027338      -0.017611       0.000098       0.017513              1.871730       2.026596       0.551616      -0.237266       2.047945      -0.304821       1.540649           0.000001
           25              H       3.311141      10.092310       0.909701       0.094354       1.191933 0.85165008E+01  0.84358485E+02                                 1.817694                            1.674971      -0.908258       2.444680                    0.998715       3.453763       9.501635       0.500558       1.235334      -0.720029       0.024429       0.039607      -0.014656       0.048788       0.002155       0.000321      -0.012590      -0.013578      -0.034397      -0.016943      -0.001154       0.018096              1.902255       2.066828       0.551394      -0.292345       2.063406      -0.309957       1.576530           0.000000
           26              H       1.006843      10.152834       0.933212       0.121555       1.041696 0.75548269E+01  0.71532303E+02                                 1.561606                            1.503664      -0.851537       2.476605                    0.999370       3.124392       7.997986       0.576395       1.122298      -0.748772      -0.015597       0.027439      -0.011271       0.033514      -0.000898      -0.000112      -0.011700      -0.005853      -0.032894      -0.016480       0.002517       0.013963              1.562112       1.718375      -0.234584       0.100629       1.671612      -0.165255       1.296351           0.000000
           27              H       1.052609       6.594046       2.475905       0.118612       1.064561 0.77455319E+01  0.73832549E+02                                 1.588200                            1.525318      -0.854347       2.472976                    0.999319       3.156098       8.119296       0.570438       1.126421      -0.747720      -0.013605      -0.027571       0.010694       0.032552       0.000269       0.000877      -0.010805      -0.007340      -0.040654      -0.017739       0.003145       0.014594              1.592328       1.752300       0.259523      -0.103094       1.685057      -0.201660       1.339626           0.000001
           28              H       3.266520       6.663648       2.533779       0.093026       1.182977 0.83913230E+01  0.82539556E+02                                 1.789264                            1.648113      -0.818608       2.486027                    0.999433       3.378810       9.164029       0.512979       1.213878      -0.725572       0.021732      -0.033927       0.023061       0.046423       0.000584       0.004596      -0.013968      -0.010880      -0.027338      -0.017611       0.000098       0.017513              1.871730       2.026596      -0.551616       0.237266       2.047945      -0.304821       1.540649           0.000001
           29              H       8.130259       2.526860       8.133049       0.094354       1.191931 0.85164883E+01  0.84358342E+02                                 1.817694                            1.674970      -0.908256       2.444681                    0.998715       3.453761       9.501633       0.500557       1.235336      -0.720028      -0.024429       0.039607       0.014656       0.048788      -0.002155       0.000320       0.012590      -0.013579      -0.034397      -0.016943      -0.001154       0.018096              1.902255       2.066828      -0.551394      -0.292345       2.063406       0.309957       1.576530           0.000000
           30              H      10.434557       2.587384       8.109538       0.121555       1.041696 0.75548263E+01  0.71532293E+02                                 1.561606                            1.503664      -0.851537       2.476605                    0.999370       3.124392       7.997985       0.576395       1.122298      -0.748772       0.015597       0.027439       0.011271       0.033514       0.000898      -0.000112       0.011700      -0.005853      -0.032894      -0.016480       0.002517       0.013963              1.562112       1.718374       0.234584       0.100629       1.671611       0.165255       1.296351           0.000000
           31              H      10.388791      14.159496       6.566845       0.118612       1.064560 0.77455295E+01  0.73832517E+02                                 1.588199                            1.525317      -0.854347       2.472977                    0.999319       3.156098       8.119294       0.570439       1.126421      -0.747721       0.013605      -0.027571      -0.010694       0.032552      -0.000269       0.000877       0.010805      -0.007340      -0.040654      -0.017739       0.003145       0.014594              1.592327       1.752299      -0.259523      -0.103094       1.685056       0.201660       1.339626           0.000001
           32              H       8.174880      14.229098       6.508971       0.093026       1.182977 0.83913189E+01  0.82539506E+02                                 1.789263                            1.648113      -0.818607       2.486027                    0.999433       3.378809       9.164026       0.512979       1.213878      -0.725572      -0.021732      -0.033927      -0.023061       0.046423      -0.000584       0.004596       0.013968      -0.010880      -0.027338      -0.017611       0.000098       0.017513              1.871730       2.026596       0.551615       0.237266       2.047945       0.304821       1.540648           0.000001
           33              H       8.130259      12.604040       9.952451       0.094354       1.191933 0.85165009E+01  0.84358484E+02                                 1.817694                            1.674970      -0.908258       2.444680                    0.998715       3.453763       9.501634       0.500558       1.235334      -0.720029      -0.024429      -0.039607      -0.014656       0.048788       0.002155      -0.000321       0.012590      -0.013578      -0.034397      -0.016943      -0.001154       0.018096              1.902255       2.066828       0.551394       0.292345       2.063406       0.309957       1.576530           0.000000
           34              H      10.434557      12.543516       9.975962       0.121555       1.041696 0.75548252E+01  0.71532281E+02                                 1.561606                            1.503664      -0.851537       2.476605                    0.999370       3.124392       7.997985       0.576395       1.122298      -0.748772       0.015597      -0.027439      -0.011271       0.033514      -0.000898       0.000112       0.011700      -0.005853      -0.032894      -0.016480       0.002517       0.013963              1.562112       1.718374      -0.234584      -0.100629       1.671611       0.165254       1.296351           0.000000
           35              H      10.388791       0.971404      11.518655       0.118612       1.064560 0.77455272E+01  0.73832485E+02                                 1.588198                            1.525317      -0.854347       2.472977                    0.999319       3.156098       8.119292       0.570439       1.126420      -0.747721       0.013605       0.027571       0.010694       0.032552       0.000269      -0.000877       0.010805      -0.007340      -0.040654      -0.017739       0.003145       0.014594              1.592326       1.752298       0.259523       0.103094       1.685055       0.201660       1.339625           0.000001
           36              H       8.174880       0.901802      11.576529       0.093026       1.182977 0.83913203E+01  0.82539525E+02                                 1.789264                            1.648113      -0.818608       2.486027                    0.999433       3.378809       9.164027       0.512979       1.213878      -0.725572      -0.021732       0.033927       0.023061       0.046423       0.000584      -0.004596       0.013968      -0.010880      -0.027338      -0.017611       0.000098       0.017513              1.871730       2.026596      -0.551616      -0.237266       2.047945       0.304821       1.540649           0.000001
           37              H       5.720700      14.552900      15.128521       0.131770       1.186057 0.87563543E+01  0.87517805E+02                                 1.824177                            1.712138      -1.161282       2.343084                    0.996617       3.435912       9.558895       0.488143       1.255410      -0.715665       0.000000       0.037417      -0.014293       0.040054      -0.000000      -0.000000      -0.001850      -0.022802      -0.020625      -0.007964      -0.007031       0.014995              1.880810       1.389753       0.000000       0.000000       2.283974      -0.305790       1.968705           0.000001
           38              H       5.720700      12.053275       0.220643       0.133458       1.082149 0.78547833E+01  0.77069912E+02                                 1.772390                            1.663075      -1.085957       2.380798                    0.997224       3.473983       9.851731       0.472754       1.320446      -0.700569       0.000000      -0.004221       0.041070       0.041287      -0.000000      -0.000000       0.003459      -0.003258       0.038296      -0.008012      -0.005412       0.013424              1.836003       1.395151       0.000000      -0.000000       1.829155      -0.211720       2.283702           0.000000
           39              H       5.720700      10.585578      14.558828       0.126330       1.170081 0.87779448E+01  0.87977191E+02                                 1.810087                            1.712959      -1.334691       2.251255                    0.995017       3.583022      10.052571       0.487525       1.253523      -0.714391       0.000000      -0.032528      -0.026820       0.042159       0.000000      -0.000000       0.012241      -0.013260      -0.009330      -0.010943      -0.005075       0.016018              1.861399       1.417128      -0.000000       0.000000       2.222609       0.218441       1.944461           0.000000
           40              H       5.720700       0.578000       2.956979       0.131769       1.186074 0.87565065E+01  0.87519729E+02                                 1.824196                            1.712154      -1.161302       2.343073                    0.996616       3.435939       9.559000       0.488140       1.255412      -0.715664      -0.000000      -0.037417       0.014294       0.040054       0.000000       0.000000      -0.001851      -0.022802      -0.020627      -0.007963      -0.007032       0.014995              1.880831       1.389765       0.000000      -0.000000       2.284001      -0.305795       1.968727           0.000001
           41              H       5.720700       3.077625      17.864857       0.133457       1.082170 0.78549771E+01  0.77072329E+02                                 1.772417                            1.663097      -1.085980       2.380786                    0.997224       3.474021       9.851888       0.472749       1.320449      -0.700568      -0.000000       0.004222      -0.041071       0.041287       0.000000       0.000000       0.003458      -0.003256       0.038298      -0.008011      -0.005413       0.013424              1.836031       1.395169       0.000000      -0.000000       1.829184      -0.211725       2.283740           0.000000
           42              H       5.720700       4.545322       3.526672       0.126330       1.170082 0.87779535E+01  0.87977293E+02                                 1.810087                            1.712959      -1.334691       2.251254                    0.995017       3.583023      10.052572       0.487525       1.253522      -0.714392      -0.000000       0.032528       0.026820       0.042159       0.000000      -0.000000       0.012241      -0.013260      -0.009330      -0.010943      -0.005075       0.016018              1.861400       1.417128      -0.000000      -0.000000       2.222609       0.218441       1.944462           0.000000
           43              H       5.720700       8.143450       6.085771       0.131770       1.186058 0.87563583E+01  0.87517850E+02                                 1.824177                            1.712138      -1.161282       2.343083                    0.996617       3.435913       9.558896       0.488144       1.255409      -0.715665       0.000000      -0.037417      -0.014293       0.040054      -0.000000      -0.000000       0.001850      -0.022802      -0.020625      -0.007964      -0.007031       0.014995              1.880810       1.389753      -0.000000       0.000000       2.283973       0.305790       1.968704           0.000001
           44              H       5.720700      10.643075       9.263393       0.133458       1.082149 0.78547846E+01  0.77069928E+02                                 1.772391                            1.663075      -1.085957       2.380798                    0.997224       3.473983       9.851731       0.472754       1.320446      -0.700569      -0.000000       0.004221       0.041070       0.041287       0.000000      -0.000000      -0.003459      -0.003258       0.038296      -0.008012      -0.005412       0.013424              1.836003       1.395151      -0.000000      -0.000000       1.829155       0.211720       2.283702           0.000000
           45              H       5.720700      12.110772       5.516077       0.126330       1.170081 0.87779495E+01  0.87977248E+02                                 1.810087                            1.712959      -1.334691       2.251255                    0.995017       3.583022      10.052571       0.487525       1.253523      -0.714391      -0.000000       0.032528      -0.026820       0.042159      -0.000000      -0.000000      -0.012241      -0.013260      -0.009330      -0.010943      -0.005075       0.016018              1.861400       1.417128      -0.000000      -0.000000       2.222608      -0.218441       1.944462           0.000000
           46              H       5.720700       6.987450      11.999729       0.131769       1.186074 0.87565051E+01  0.87519709E+02                                 1.824196                            1.712154      -1.161302       2.343073                    0.996616       3.435939       9.558999       0.488141       1.255411      -0.715664      -0.000000       0.037417       0.014294       0.040054      -0.000000      -0.000000       0.001851      -0.022802      -0.020627      -0.007963      -0.007032       0.014995              1.880830       1.389764       0.000000       0.000000       2.284000       0.305795       1.968726           0.000001
           47              H       5.720700       4.487825       8.822107       0.133458       1.082170 0.78549741E+01  0.77072296E+02                                 1.772417                            1.663097      -1.085980       2.380786                    0.997224       3.474020       9.851887       0.472749       1.320450      -0.700568      -0.000000      -0.004222      -0.041071       0.041287       0.000000      -0.000000      -0.003458      -0.003256       0.038298      -0.008011      -0.005413       0.013424              1.836031       1.395169      -0.000000       0.000000       1.829184       0.211725       2.283740           0.000000
           48              H       5.720700       3.020128      12.569422       0.126330       1.170082 0.87779504E+01  0.87977256E+02                                 1.810087                            1.712959      -1.334691       2.251254                    0.995017       3.583022      10.052570       0.487525       1.253522      -0.714391      -0.000000      -0.032528       0.026820       0.042159       0.000000      -0.000000      -0.012241      -0.013260      -0.009330      -0.010943      -0.005075       0.016018              1.861400       1.417128      -0.000000       0.000000       2.222609      -0.218441       1.944462           0.000000
           49              C       8.590203       9.364514       1.260559       0.113586      24.814528 0.30627027E+03  0.66122762E+04                                 7.504366                            5.889943       0.274137       2.117567                    0.999778      25.137762      69.790446       0.667900       0.424765      -1.056431      -0.000343      -0.032492       0.031457       0.045226      -0.020034       0.005324       0.012049      -0.044155       0.088451      -0.045728       0.010782       0.034946              8.799575      14.088752      -0.673951       0.417352       7.391851      -1.428140       4.918123           0.000000
           50              C       9.996351       9.406881       1.275028      -0.197590      31.644651 0.41265241E+03  0.95609684E+04                                 8.688131                            6.757691       0.241051       2.050766                    0.999831      29.134509      82.730291       0.637008       0.414996      -1.066758      -0.014916       0.001434       0.007197       0.016623       0.022010      -0.013643      -0.005725      -0.025518       0.000138      -0.028551      -0.001688       0.030238             10.338390      18.089091      -1.308459       0.683925       7.710582      -1.168383       5.215499           0.000000
           51              C      10.702286       8.406728       1.766953       0.116879      33.555447 0.35415336E+03  0.78879654E+04                                 9.237239                            6.341134      -0.041359       2.014631                    0.999416      25.262273      70.044669       0.645890       0.425769      -1.061278       0.001964       0.000026       0.011050       0.011223       0.002376      -0.002436       0.007374       0.007311       0.020216      -0.011106       0.000986       0.010121             12.583630      24.754482       0.181527       0.010623       7.577853      -1.117264       5.418554           0.000001
           52              C       9.958595       7.364209       2.177494      -0.192943      31.824944 0.39883316E+03  0.91753654E+04                                 8.723642                            6.654204       0.229224       2.050234                    0.999851      28.944701      82.278286       0.639502       0.416325      -1.064403      -0.005559       0.014029      -0.000504       0.015099      -0.021195       0.004996      -0.009075      -0.034646       0.019540      -0.030641       0.001746       0.028896             10.481869      18.560791       1.365531      -0.649463       7.598218      -1.272611       5.286598           0.000001
           53              C       8.622239       7.394471       2.173877       0.108698      24.626332 0.29013698E+03  0.61892074E+04                                 7.451585                            5.729587       0.226643       2.102624                    0.999819      25.003902      69.347369       0.676705       0.424302      -1.055112      -0.010165       0.051171      -0.006646       0.052592       0.012807      -0.013968       0.013517      -0.053241       0.089170      -0.048032       0.010497       0.037535              8.817774      14.384114       0.370684      -0.242551       7.240798      -1.408245       4.828411           0.000000
           54              C       8.590203       5.766386      16.824941       0.113586      24.814524 0.30627022E+03  0.66122748E+04                                 7.504365                            5.889942       0.274137       2.117567                    0.999778      25.137759      69.790431       0.667900       0.424765      -1.056431      -0.000343       0.032492      -0.031457       0.045226       0.020034      -0.005324       0.012049      -0.044155       0.088451      -0.045728       0.010782       0.034946              8.799574      14.088749       0.673951      -0.417354       7.391851      -1.428140       4.918123           0.000000
           55              C       9.996351       5.724019      16.810472      -0.197590      31.644652 0.41265242E+03  0.95609686E+04                                 8.688131                            6.757691       0.241051       2.050766                    0.999831      29.134509      82.730289       0.637008       0.414996      -1.066758      -0.014916      -0.001434      -0.007197       0.016623      -0.022010       0.013643      -0.005725      -0.025518       0.000138      -0.028551      -0.001688       0.030238             10.338390      18.089089       1.308459      -0.683926       7.710583      -1.168383       5.215499           0.000000
           56              C      10.702286       6.724172      16.318547       0.116879      33.555445 0.35415334E+03  0.78879647E+04                                 9.237239                            6.341134      -0.041359       2.014631                    0.999416      25.262272      70.044666       0.645890       0.425769      -1.061278       0.001964      -0.000026      -0.011050       0.011223      -0.002376       0.002436       0.007374       0.007311       0.020216      -0.011106       0.000986       0.010121             12.583629      24.754480      -0.181527      -0.010623       7.577854      -1.117264       5.418554           0.000000
           57              C       9.958595       7.766691      15.908006      -0.192943      31.824948 0.39883320E+03  0.91753667E+04                                 8.723643                            6.654204       0.229224       2.050234                    0.999851      28.944703      82.278293       0.639502       0.416325      -1.064403      -0.005559      -0.014029       0.000504       0.015099       0.021195      -0.004996      -0.009075      -0.034646       0.019540      -0.030641       0.001746       0.028896             10.481870      18.560791      -1.365532       0.649463       7.598220      -1.272611       5.286598           0.000001
           58              C       8.622239       7.736429      15.911623       0.108698      24.626332 0.29013696E+03  0.61892069E+04                                 7.451585                            5.729587       0.226643       2.102624                    0.999819      25.003901      69.347365       0.676705       0.424302      -1.055112      -0.010165      -0.051171       0.006646       0.052592      -0.012807       0.013968       0.013517      -0.053241       0.089170      -0.048032       0.010497       0.037535              8.817775      14.384114      -0.370684       0.242551       7.240799      -1.408245       4.828411           0.000000
           59              C       2.851197      13.331836      10.303309       0.113586      24.814527 0.30627026E+03  0.66122760E+04                                 7.504366                            5.889943       0.274137       2.117567                    0.999778      25.137761      69.790444       0.667900       0.424765      -1.056431       0.000343       0.032492       0.031457       0.045226      -0.020034      -0.005324      -0.012049      -0.044155       0.088451      -0.045728       0.010782       0.034946              8.799575      14.088752      -0.673951      -0.417352       7.391851       1.428140       4.918123           0.000000
           60              C       1.445049      13.289469      10.317778      -0.197590      31.644652 0.41265243E+03  0.95609690E+04                                 8.688131                            6.757691       0.241051       2.050766                    0.999831      29.134509      82.730294       0.637008       0.414996      -1.066758       0.014916      -0.001434       0.007197       0.016623       0.022010       0.013643       0.005725      -0.025518       0.000138      -0.028551      -0.001688       0.030238             10.338391      18.089091      -1.308459      -0.683925       7.710582       1.168383       5.215499           0.000000
           61              C       0.739114      14.289622      10.809703       0.116879      33.555447 0.35415336E+03  0.78879654E+04                                 9.237239                            6.341134      -0.041359       2.014631                    0.999416      25.262273      70.044670       0.645890       0.425769      -1.061278      -0.001964      -0.000026       0.011050       0.011224       0.002376       0.002436      -0.007374       0.007311       0.020216      -0.011106       0.000986       0.010121             12.583630      24.754483       0.181527      -0.010623       7.577853       1.117264       5.418554           0.000000
           62              C       1.482805       0.201241      11.220244      -0.192943      31.824946 0.39883318E+03  0.91753660E+04                                 8.723642                            6.654204       0.229224       2.050234                    0.999851      28.944702      82.278287       0.639502       0.416325      -1.064403       0.005559      -0.014029      -0.000504       0.015099      -0.021195      -0.004996       0.009075      -0.034646       0.019540      -0.030641       0.001746       0.028896             10.481869      18.560791       1.365532       0.649464       7.598218       1.272611       5.286598           0.000001
           63              C       2.819161       0.170979      11.216627       0.108698      24.626332 0.29013698E+03  0.61892075E+04                                 7.451586                            5.729587       0.226643       2.102624                    0.999819      25.003902      69.347370       0.676705       0.424302      -1.055112       0.010165      -0.051171      -0.006646       0.052592       0.012807       0.013968      -0.013517      -0.053241       0.089170      -0.048032       0.010497       0.037535              8.817775      14.384114       0.370685       0.242551       7.240798       1.408245       4.828411           0.000000
           64              C       2.851197       1.799064       7.782191       0.113586      24.814523 0.30627021E+03  0.66122744E+04                                 7.504365                            5.889942       0.274137       2.117567                    0.999778      25.137758      69.790430       0.667900       0.424765      -1.056431       0.000343      -0.032492      -0.031457       0.045226       0.020034       0.005324      -0.012049      -0.044155       0.088451      -0.045728       0.010782       0.034946              8.799574      14.088749       0.673951       0.417354       7.391851       1.428140       4.918123          -0.000000
           65              C       1.445049       1.841431       7.767722      -0.197590      31.644652 0.41265243E+03  0.95609689E+04                                 8.688131                            6.757691       0.241051       2.050766                    0.999831      29.134509      82.730291       0.637008       0.414996      -1.066758       0.014916       0.001434      -0.007197       0.016623      -0.022010      -0.013643       0.005725      -0.025518       0.000138      -0.028551      -0.001688       0.030238             10.338391      18.089090       1.308459       0.683926       7.710583       1.168383       5.215499           0.000000
           66              C       0.739114       0.841278       7.275797       0.116879      33.555446 0.35415336E+03  0.78879652E+04                                 9.237239                            6.341134      -0.041359       2.014631                    0.999416      25.262273      70.044667       0.645890       0.425769      -1.061278      -0.001964       0.000026      -0.011050       0.011223      -0.002376      -0.002436      -0.007374       0.007311       0.020216      -0.011106       0.000986       0.010120             12.583629      24.754480      -0.181527       0.010623       7.577853       1.117264       5.418554           0.000000
           67              C       1.482805      14.929659       6.865256      -0.192943      31.824948 0.39883320E+03  0.91753666E+04                                 8.723643                            6.654204       0.229224       2.050234                    0.999851      28.944703      82.278290       0.639502       0.416325      -1.064403       0.005559       0.014029       0.000504       0.015099       0.021195       0.004996       0.009075      -0.034646       0.019540      -0.030641       0.001746       0.028896             10.481869      18.560790      -1.365532      -0.649463       7.598220       1.272611       5.286598           0.000001
           68              C       2.819161      14.959921       6.868873       0.108698      24.626331 0.29013695E+03  0.61892065E+04                                 7.451585                            5.729587       0.226643       2.102624                    0.999819      25.003900      69.347363       0.676705       0.424302      -1.055112       0.010165       0.051171       0.006646       0.052592      -0.012807      -0.013968      -0.013517      -0.053241       0.089170      -0.048032       0.010497       0.037535              8.817775      14.384113      -0.370684      -0.242551       7.240799       1.408245       4.828411           0.000000
           69              C       2.851197       5.766386      16.824941       0.113586      24.814526 0.30627025E+03  0.66122755E+04                                 7.504365                            5.889942       0.274137       2.117567                    0.999778      25.137760      69.790434       0.667900       0.424765      -1.056431       0.000343       0.032492      -0.031457       0.045226      -0.020034       0.005324       0.012049      -0.044155       0.088451      -0.045728       0.010782       0.034946              8.799575      14.088750      -0.673951       0.417354       7.391851      -1.428140       4.918123           0.000000
           70              C       1.445049       5.724019      16.810472      -0.197590      31.644641 0.41265224E+03  0.95609634E+04                                 8.688128                            6.757689       0.241051       2.050766                    0.999831      29.134504      82.730269       0.637008       0.414996      -1.066758       0.014916      -0.001434      -0.007196       0.016623       0.022010      -0.013643      -0.005725      -0.025518       0.000138      -0.028551      -0.001688       0.030239             10.338387      18.089083      -1.308458       0.683926       7.710581      -1.168383       5.215497           0.000000
           71              C       0.739114       6.724172      16.318547       0.116879      33.555443 0.35415331E+03  0.78879640E+04                                 9.237239                            6.341134      -0.041359       2.014631                    0.999416      25.262271      70.044662       0.645890       0.425769      -1.061278      -0.001964      -0.000026      -0.011050       0.011224       0.002376      -0.002436       0.007374       0.007311       0.020216      -0.011106       0.000986       0.010120             12.583629      24.754479       0.181527       0.010623       7.577853      -1.117264       5.418554           0.000001
           72              C       1.482805       7.766691      15.908006      -0.192943      31.824958 0.39883336E+03  0.91753712E+04                                 8.723645                            6.654206       0.229223       2.050234                    0.999851      28.944708      82.278312       0.639502       0.416325      -1.064403       0.005559      -0.014029       0.000504       0.015099      -0.021195       0.004996      -0.009075      -0.034646       0.019540      -0.030641       0.001746       0.028896             10.481872      18.560796       1.365532      -0.649463       7.598221      -1.272611       5.286599           0.000001
           73              C       2.819161       7.736429      15.911623       0.108698      24.626331 0.29013694E+03  0.61892063E+04                                 7.451585                            5.729587       0.226643       2.102624                    0.999819      25.003900      69.347362       0.676705       0.424302      -1.055112       0.010165      -0.051171       0.006646       0.052592       0.012807      -0.013968       0.013517      -0.053241       0.089170      -0.048032       0.010497       0.037535              8.817775      14.384113       0.370684      -0.242551       7.240799      -1.408245       4.828411           0.000000
           74              C       2.851197       9.364514       1.260559       0.113586      24.814528 0.30627027E+03  0.66122762E+04                                 7.504366                            5.889943       0.274137       2.117567                    0.999778      25.137762      69.790445       0.667900       0.424765      -1.056431       0.000343      -0.032492       0.031457       0.045226       0.020034      -0.005324       0.012049      -0.044155       0.088451      -0.045728       0.010782       0.034946              8.799575      14.088752       0.673951      -0.417352       7.391851      -1.428140       4.918123          -0.000000
           75              C       1.445049       9.406881       1.275028      -0.197590      31.644642 0.41265227E+03  0.95609642E+04                                 8.688129                            6.757689       0.241051       2.050766                    0.999831      29.134505      82.730274       0.637008       0.414996      -1.066758       0.014916       0.001434       0.007197       0.016623      -0.022010       0.013643      -0.005725      -0.025518       0.000138      -0.028551      -0.001688       0.030239             10.338387      18.089084       1.308457      -0.683925       7.710581      -1.168383       5.215497           0.000000
           76              C       0.739114       8.406728       1.766953       0.116879      33.555443 0.35415332E+03  0.78879641E+04                                 9.237239                            6.341134      -0.041359       2.014631                    0.999416      25.262271      70.044665       0.645890       0.425769      -1.061278      -0.001964       0.000026       0.011050       0.011224      -0.002376       0.002436       0.007374       0.007311       0.020216      -0.011106       0.000986       0.010120             12.583629      24.754481      -0.181527      -0.010623       7.577853      -1.117264       5.418554           0.000000
           77              C       1.482805       7.364209       2.177494      -0.192943      31.824960 0.39883339E+03  0.91753722E+04                                 8.723645                            6.654206       0.229223       2.050234                    0.999851      28.944709      82.278318       0.639502       0.416325      -1.064403       0.005559       0.014029      -0.000504       0.015099       0.021195      -0.004996      -0.009075      -0.034646       0.019540      -0.030641       0.001746       0.028896             10.481873      18.560799      -1.365533       0.649464       7.598221      -1.272611       5.286599           0.000001
           78              C       2.819161       7.394471       2.173877       0.108698      24.626330 0.29013693E+03  0.61892063E+04                                 7.451586                            5.729587       0.226643       2.102624                    0.999819      25.003900      69.347368       0.676705       0.424302      -1.055111       0.010165       0.051171      -0.006646       0.052592      -0.012807       0.013968       0.013517      -0.053241       0.089170      -0.048032       0.010497       0.037535              8.817775      14.384115      -0.370685       0.242551       7.240799      -1.408245       4.828411           0.000000
           79              C       8.590203       1.799064       7.782191       0.113586      24.814526 0.30627026E+03  0.66122758E+04                                 7.504365                            5.889942       0.274137       2.117567                    0.999778      25.137760      69.790433       0.667900       0.424765      -1.056431      -0.000343      -0.032492      -0.031457       0.045226      -0.020034      -0.005324      -0.012049      -0.044155       0.088450      -0.045728       0.010782       0.034946              8.799574      14.088749      -0.673951      -0.417354       7.391851       1.428140       4.918123           0.000000
           80              C       9.996351       1.841431       7.767722      -0.197590      31.644641 0.41265224E+03  0.95609634E+04                                 8.688128                            6.757689       0.241051       2.050766                    0.999831      29.134504      82.730268       0.637008       0.414996      -1.066758      -0.014916       0.001434      -0.007197       0.016623       0.022010       0.013643       0.005725      -0.025518       0.000138      -0.028551      -0.001688       0.030239             10.338387      18.089082      -1.308458      -0.683926       7.710581       1.168383       5.215497           0.000000
           81              C      10.702286       0.841278       7.275797       0.116879      33.555443 0.35415332E+03  0.78879640E+04                                 9.237238                            6.341134      -0.041359       2.014631                    0.999416      25.262271      70.044661       0.645890       0.425769      -1.061278       0.001964       0.000026      -0.011050       0.011224       0.002376       0.002436      -0.007374       0.007311       0.020216      -0.011106       0.000986       0.010121             12.583629      24.754479       0.181527      -0.010623       7.577853       1.117264       5.418554           0.000000
           82              C       9.958595      14.929659       6.865256      -0.192943      31.824957 0.39883334E+03  0.91753707E+04                                 8.723644                            6.654205       0.229223       2.050234                    0.999851      28.944707      82.278305       0.639502       0.416325      -1.064403      -0.005559       0.014029       0.000504       0.015099      -0.021195      -0.004996       0.009075      -0.034646       0.019540      -0.030641       0.001746       0.028896             10.481872      18.560796       1.365533       0.649464       7.598221       1.272611       5.286599           0.000001
           83              C       8.622239      14.959921       6.868873       0.108698      24.626329 0.29013693E+03  0.61892059E+04                                 7.451585                            5.729587       0.226643       2.102624                    0.999819      25.003899      69.347360       0.676705       0.424302      -1.055112      -0.010165       0.051171       0.006646       0.052592       0.012807       0.013968      -0.013517      -0.053241       0.089170      -0.048032       0.010497       0.037535              8.817774      14.384113       0.370684       0.242551       7.240799       1.408245       4.828411           0.000000
           84              C       8.590203      13.331836      10.303309       0.113586      24.814526 0.30627025E+03  0.66122757E+04                                 7.504366                            5.889942       0.274137       2.117567                    0.999778      25.137761      69.790442       0.667900       0.424765      -1.056431      -0.000343       0.032492       0.031457       0.045226       0.020034       0.005324      -0.012049      -0.044155       0.088451      -0.045728       0.010782       0.034946              8.799575      14.088752       0.673950       0.417352       7.391851       1.428140       4.918123           0.000000
           85              C       9.996351      13.289469      10.317778      -0.197590      31.644645 0.41265231E+03  0.95609656E+04                                 8.688129                            6.757690       0.241051       2.050766                    0.999831      29.134506      82.730280       0.637008       0.414996      -1.066758      -0.014916      -0.001434       0.007197       0.016623      -0.022011      -0.013643       0.005725      -0.025518       0.000138      -0.028551      -0.001688       0.030239             10.338388      18.089086       1.308458       0.683925       7.710581       1.168383       5.215498           0.000000
           86              C      10.702286      14.289622      10.809703       0.116879      33.555443 0.35415331E+03  0.78879639E+04                                 9.237239                            6.341134      -0.041359       2.014631                    0.999416      25.262271      70.044663       0.645890       0.425769      -1.061278       0.001964      -0.000026       0.011050       0.011224      -0.002376      -0.002436      -0.007374       0.007311       0.020216      -0.011106       0.000986       0.010121             12.583629      24.754481      -0.181527       0.010623       7.577852       1.117264       5.418554           0.000000
           87              C       9.958595       0.201241      11.220244      -0.192943      31.824959 0.39883339E+03  0.91753721E+04                                 8.723645                            6.654206       0.229223       2.050234                    0.999851      28.944708      82.278312       0.639502       0.416325      -1.064403      -0.005559      -0.014029      -0.000504       0.015099       0.021195       0.004996       0.009075      -0.034646       0.019540      -0.030641       0.001746       0.028896             10.481873      18.560800      -1.365534      -0.649464       7.598220       1.272611       5.286599           0.000001
           88              C       8.622239       0.170979      11.216627       0.108698      24.626329 0.29013694E+03  0.61892063E+04                                 7.451585                            5.729587       0.226643       2.102624                    0.999819      25.003900      69.347366       0.676705       0.424302      -1.055112      -0.010165      -0.051171      -0.006646       0.052592      -0.012807      -0.013968      -0.013517      -0.053241       0.089170      -0.048032       0.010497       0.037535              8.817774      14.384114      -0.370685      -0.242552       7.240798       1.408245       4.828411           0.000000
           89              C       5.720700      12.617658      14.620318      -0.012606      43.652481 0.43087591E+03  0.10033568E+05                                10.742145                            6.859842      -0.059810       1.983944                    0.999311      27.185319      75.944707       0.642238       0.409550      -1.076481       0.000000      -0.006947       0.040123       0.040720       0.000000       0.000000       0.002412      -0.005074      -0.066508      -0.022331       0.008547       0.013784             15.287423       5.445677      -0.000000       0.000000      15.160038      -4.259274      25.256553          -0.000000
           90              C       5.720700      13.690438      15.475762      -0.156052      39.727253 0.46411835E+03  0.11149476E+05                                10.344154                            7.319446      -0.090325       1.936704                    0.999310      30.573204      90.381298       0.589008       0.432871      -1.048431       0.000000      -0.007806      -0.002607       0.008230       0.000000       0.000000      -0.016012       0.018811      -0.123977      -0.045818       0.015749       0.030068             13.263683       5.251316       0.000000       0.000000      13.020824       2.908717      21.518909           0.000001
           91              C       5.720700      13.504328      16.890048       0.147064      50.526024 0.39081811E+03  0.89287359E+04                                11.902160                            6.669705      -0.302418       1.923944                    0.998586      26.028901      73.283979       0.628089       0.426845      -1.059764       0.000000       0.022458       0.018818       0.029300      -0.000000      -0.000000       0.011764      -0.053745       0.043720      -0.034159       0.005051       0.029108             18.317433       6.086779       0.000000       0.000000      28.808573       8.293956      20.056947           0.000000
           92              C       5.720700      12.195505      17.387400      -0.164709      41.646217 0.45743648E+03  0.10940019E+05                                10.623764                            7.218131      -0.009475       1.961481                    0.999603      30.427998      89.506161       0.599610       0.427120      -1.052825       0.000000      -0.008138      -0.009625       0.012605      -0.000000      -0.000000       0.003015       0.069971       0.077997      -0.048108       0.021986       0.026122             14.517775       5.598484       0.000000       0.000000      26.204725       0.680753      11.750116           0.000000
           93              C       5.720700      11.119698      16.533764      -0.046790      45.862385 0.45707883E+03  0.10806073E+05                                11.083582                            7.051374      -0.032786       1.979187                    0.999234      27.990555      78.885395       0.635099       0.407932      -1.077141       0.000000       0.048645      -0.015223       0.050971       0.000000       0.000000       0.004999      -0.006849       0.049236      -0.011631      -0.005901       0.017532             15.980550       5.788423      -0.000000       0.000000      26.227869      -4.672129      15.925358          -0.000000
           94              C       5.720700      11.316400      15.133946      -0.139570      41.451156 0.47841656E+03  0.11579265E+05                                10.608380                            7.427547      -0.234162       1.882103                    0.999299      30.959123      91.833876       0.585215       0.432430      -1.048808      -0.000000       0.015047       0.010092       0.018118       0.000000      -0.000000       0.032321       0.046096      -0.060855      -0.049127       0.015936       0.033191             13.809672       5.494154      -0.000000       0.000000      17.893417      -6.278799      18.041445           0.000000
           95              C       5.720700      12.846134      13.133690       0.597463      23.796116 0.23838740E+03  0.48824296E+04                                 7.718984                            5.488988      -0.125317       2.015827                    0.999508      22.240081      62.121776       0.630988       0.473950      -1.017732       0.000000       0.030109      -0.048277       0.056897       0.000000       0.000000      -0.005526       0.146976      -0.190037      -0.064681      -0.040479       0.105161             10.058029       4.374956      -0.000000       0.000000       9.075530      -3.093820      16.723601           0.000001
           96              C       5.720700       9.730682      17.085372       0.593755      25.473484 0.24611031E+03  0.50942372E+04                                 8.049013                            5.588925       0.091750       2.084740                    0.999659      22.624769      64.076308       0.621726       0.475946      -1.014009       0.000000      -0.057020       0.025782       0.062577       0.000000       0.000000       0.019945       0.162079      -0.083892      -0.075437      -0.019585       0.095022             10.461260       4.934150      -0.000000      -0.000000      15.412359      -1.768455      11.037272          -0.000000
           97              C       5.720700      14.634606      17.747301      -0.109694      93.481189 0.49733711E+03  0.12004631E+05                                16.845963                            7.413142       0.374684       2.062787                    0.999689      30.311640      86.225467       0.612383       0.414367      -1.073289      -0.000000      -0.102741      -0.070962       0.124865       0.000000      -0.000000      -0.083746       0.024288       0.075516      -0.087162      -0.000442       0.087605             28.673325       8.802671       0.000000      -0.000000      49.246401      26.777215      27.970904          -0.000001
           98              C       5.720700       2.513242       3.465182      -0.012605      43.652336 0.43087473E+03  0.10033535E+05                                10.742122                            6.859833      -0.059805       1.983946                    0.999311      27.185280      75.944589       0.642238       0.409550      -1.076481      -0.000000       0.006947      -0.040123       0.040720      -0.000000       0.000000       0.002411      -0.005072      -0.066508      -0.022331       0.008549       0.013783             15.287383       5.445666      -0.000000      -0.000000      15.159996      -4.259274      25.256487          -0.000000
           99              C       5.720700       1.440462       2.609738      -0.156054      39.727537 0.46412348E+03  0.11149639E+05                                10.344217                            7.319502      -0.090357       1.936692                    0.999310      30.573435      90.382393       0.589004       0.432873      -1.048429      -0.000000       0.007808       0.002608       0.008232      -0.000000       0.000000      -0.016016       0.018815      -0.123982      -0.045822       0.015750       0.030071             13.263751       5.251348      -0.000000      -0.000000      13.020916       2.908631      21.518989           0.000001
          100              C       5.720700       1.626572       1.195452       0.147043      50.528343 0.39083636E+03  0.89292591E+04                                11.902544                            6.669875      -0.302462       1.923921                    0.998586      26.029477      73.286087       0.628079       0.426846      -1.059763      -0.000000      -0.022454      -0.018814       0.029294      -0.000000      -0.000000       0.011765      -0.053751       0.043724      -0.034163       0.005052       0.029111             18.318203       6.086974      -0.000000      -0.000000      28.809891       8.294497      20.057744           0.000000
          101              C       5.720700       2.935395       0.698100      -0.164711      41.646517 0.45744177E+03  0.10940188E+05                                10.623831                            7.218190      -0.009514       1.961466                    0.999603      30.428257      89.507402       0.599605       0.427122      -1.052823      -0.000000       0.008140       0.009627       0.012607      -0.000000       0.000000       0.003011       0.069978       0.077999      -0.048111       0.021989       0.026122             14.517843       5.598518      -0.000000      -0.000000      26.204770       0.680673      11.750240           0.000000
          102              C       5.720700       4.011202       1.551736      -0.046789      45.862236 0.45707759E+03  0.10806037E+05                                11.083561                            7.051366      -0.032783       1.979189                    0.999234      27.990516      78.885292       0.635099       0.407932      -1.077140      -0.000000      -0.048646       0.015223       0.050972       0.000000       0.000000       0.004998      -0.006848       0.049233      -0.011629      -0.005901       0.017531             15.980510       5.788412      -0.000000      -0.000000      26.227794      -4.672128      15.925323          -0.000001
          103              C       5.720700       3.814500       2.951554      -0.139569      41.451061 0.47841557E+03  0.11579234E+05                                10.608363                            7.427538      -0.234159       1.882104                    0.999299      30.959086      91.833723       0.585215       0.432430      -1.048808      -0.000000      -0.015047      -0.010093       0.018119       0.000000      -0.000000       0.032322       0.046096      -0.060856      -0.049127       0.015937       0.033191             13.809647       5.494145      -0.000000      -0.000000      17.893384      -6.278778      18.041411           0.000001
          104              C       5.720700       2.284766       4.951810       0.597464      23.796098 0.23838725E+03  0.48824256E+04                                 7.718978                            5.488986      -0.125315       2.015828                    0.999508      22.240070      62.121723       0.630988       0.473950      -1.017732      -0.000000      -0.030109       0.048277       0.056897      -0.000000       0.000000      -0.005526       0.146976      -0.190037      -0.064681      -0.040479       0.105161             10.058020       4.374953       0.000000      -0.000000       9.075523      -3.093816      16.723583           0.000001
          105              C       5.720700       5.400218       1.000128       0.593756      25.473465 0.24611019E+03  0.50942339E+04                                 8.049008                            5.588923       0.091752       2.084740                    0.999659      22.624759      64.076263       0.621726       0.475946      -1.014009      -0.000000       0.057019      -0.025782       0.062577       0.000000      -0.000000       0.019945       0.162079      -0.083893      -0.075437      -0.019585       0.095022             10.461249       4.934146      -0.000000      -0.000000      15.412343      -1.768452      11.037259          -0.000000
          106              C       5.720700       0.496294       0.338199      -0.109519      93.462026 0.49723727E+03  0.12001551E+05                                16.843511                            7.412203       0.374982       2.062912                    0.999688      30.308835      86.213494       0.612449       0.414345      -1.073309       0.000000       0.102733       0.070958       0.124857       0.000000      -0.000000      -0.083735       0.024279       0.075510      -0.087150      -0.000446       0.087595             28.668910       8.801475      -0.000000      -0.000000      49.238632      26.772913      27.966624          -0.000000
          107              C       5.720700      10.078692       5.577568      -0.012606      43.652476 0.43087589E+03  0.10033568E+05                                10.742144                            6.859841      -0.059810       1.983944                    0.999311      27.185319      75.944704       0.642238       0.409550      -1.076481       0.000000       0.006947       0.040123       0.040720       0.000000      -0.000000      -0.002412      -0.005074      -0.066508      -0.022331       0.008547       0.013784             15.287420       5.445676       0.000000      -0.000000      15.160036       4.259273      25.256549          -0.000000
          108              C       5.720700       9.005912       6.433012      -0.156052      39.727248 0.46411829E+03  0.11149474E+05                                10.344153                            7.319445      -0.090325       1.936704                    0.999310      30.573203      90.381290       0.589008       0.432871      -1.048431      -0.000000       0.007806      -0.002607       0.008230      -0.000000      -0.000000       0.016012       0.018811      -0.123977      -0.045818       0.015749       0.030068             13.263681       5.251316       0.000000       0.000000      13.020822      -2.908717      21.518906           0.000001
          109              C       5.720700       9.192022       7.847298       0.147064      50.526023 0.39081811E+03  0.89287359E+04                                11.902160                            6.669705      -0.302418       1.923944                    0.998586      26.028901      73.283977       0.628089       0.426845      -1.059764      -0.000000      -0.022458       0.018818       0.029300       0.000000       0.000000      -0.011764      -0.053745       0.043720      -0.034159       0.005051       0.029108             18.317432       6.086779      -0.000000       0.000000      28.808571      -8.293956      20.056946           0.000000
          110              C       5.720700      10.500845       8.344650      -0.164709      41.646217 0.45743647E+03  0.10940018E+05                                10.623764                            7.218131      -0.009475       1.961481                    0.999603      30.427998      89.506162       0.599610       0.427120      -1.052825      -0.000000       0.008138      -0.009625       0.012605      -0.000000      -0.000000      -0.003015       0.069971       0.077997      -0.048108       0.021986       0.026122             14.517775       5.598484      -0.000000      -0.000000      26.204725      -0.680753      11.750117           0.000000
          111              C       5.720700      11.576652       7.491014      -0.046790      45.862387 0.45707882E+03  0.10806072E+05                                11.083582                            7.051374      -0.032787       1.979187                    0.999234      27.990555      78.885395       0.635099       0.407932      -1.077141      -0.000000      -0.048645      -0.015223       0.050971      -0.000000       0.000000      -0.004999      -0.006849       0.049236      -0.011631      -0.005901       0.017532             15.980550       5.788423      -0.000000      -0.000000      26.227870       4.672130      15.925358          -0.000001
          112              C       5.720700      11.379950       6.091196      -0.139570      41.451175 0.47841683E+03  0.11579273E+05                                10.608383                            7.427549      -0.234162       1.882103                    0.999299      30.959123      91.833876       0.585215       0.432430      -1.048808      -0.000000      -0.015047       0.010092       0.018118      -0.000000      -0.000000      -0.032321       0.046096      -0.060855      -0.049127       0.015936       0.033191             13.809676       5.494155      -0.000000      -0.000000      17.893418       6.278800      18.041455           0.000001
          113              C       5.720700       9.850216       4.090940       0.597463      23.796116 0.23838740E+03  0.48824297E+04                                 7.718984                            5.488989      -0.125317       2.015827                    0.999508      22.240081      62.121777       0.630987       0.473950      -1.017732      -0.000000      -0.030109      -0.048277       0.056897       0.000000       0.000000       0.005526       0.146976      -0.190037      -0.064681      -0.040479       0.105161             10.058029       4.374956       0.000000      -0.000000       9.075531       3.093820      16.723601           0.000001
          114              C       5.720700      12.965668       8.042622       0.593755      25.473486 0.24611033E+03  0.50942377E+04                                 8.049014                            5.588925       0.091750       2.084740                    0.999659      22.624770      64.076312       0.621726       0.475946      -1.014009       0.000000       0.057020       0.025782       0.062577       0.000000      -0.000000      -0.019945       0.162079      -0.083892      -0.075437      -0.019585       0.095022             10.461261       4.934150      -0.000000      -0.000000      15.412360       1.768455      11.037273           0.000000
          115              C       5.720700       8.061744       8.704551      -0.109694      93.481178 0.49733707E+03  0.12004630E+05                                16.845962                            7.413142       0.374684       2.062787                    0.999689      30.311639      86.225461       0.612383       0.414367      -1.073289      -0.000000       0.102741      -0.070962       0.124865      -0.000000      -0.000000       0.083746       0.024287       0.075516      -0.087162      -0.000442       0.087605             28.673322       8.802670      -0.000000       0.000000      49.246395     -26.777211      27.970900          -0.000000
          116              C       5.720700       5.052208      12.507932      -0.012605      43.652335 0.43087473E+03  0.10033534E+05                                10.742122                            6.859833      -0.059805       1.983946                    0.999311      27.185280      75.944588       0.642238       0.409550      -1.076481      -0.000000      -0.006947      -0.040123       0.040720       0.000000      -0.000000      -0.002411      -0.005072      -0.066508      -0.022331       0.008549       0.013783             15.287383       5.445666      -0.000000       0.000000      15.159996       4.259274      25.256487          -0.000001
          117              C       5.720700       6.124988      11.652488      -0.156054      39.727534 0.46412346E+03  0.11149639E+05                                10.344217                            7.319501      -0.090357       1.936692                    0.999310      30.573434      90.382388       0.589004       0.432873      -1.048429      -0.000000      -0.007808       0.002608       0.008232      -0.000000       0.000000       0.016016       0.018815      -0.123982      -0.045822       0.015750       0.030071             13.263750       5.251348      -0.000000       0.000000      13.020915      -2.908631      21.518988           0.000002
          118              C       5.720700       5.938878      10.238202       0.147043      50.528342 0.39083636E+03  0.89292591E+04                                11.902543                            6.669874      -0.302462       1.923921                    0.998586      26.029477      73.286085       0.628079       0.426846      -1.059763      -0.000000       0.022454      -0.018814       0.029294       0.000000      -0.000000      -0.011765      -0.053751       0.043724      -0.034163       0.005052       0.029111             18.318202       6.086974      -0.000000       0.000000      28.809889      -8.294496      20.057743          -0.000000
          119              C       5.720700       4.630055       9.740850      -0.164711      41.646516 0.45744176E+03  0.10940188E+05                                10.623831                            7.218190      -0.009514       1.961466                    0.999603      30.428256      89.507399       0.599605       0.427122      -1.052823      -0.000000      -0.008140       0.009627       0.012607       0.000000      -0.000000      -0.003011       0.069978       0.077999      -0.048111       0.021989       0.026122             14.517842       5.598517      -0.000000       0.000000      26.204769      -0.680673      11.750240           0.000000
          120              C       5.720700       3.554248      10.594486      -0.046789      45.862235 0.45707759E+03  0.10806037E+05                                11.083561                            7.051366      -0.032783       1.979189                    0.999234      27.990516      78.885290       0.635099       0.407932      -1.077140      -0.000000       0.048646       0.015223       0.050972       0.000000       0.000000      -0.004998      -0.006848       0.049233      -0.011629      -0.005901       0.017531             15.980509       5.788411      -0.000000       0.000000      26.227793       4.672128      15.925323          -0.000001
          121              C       5.720700       3.750950      11.994304      -0.139569      41.451062 0.47841560E+03  0.11579235E+05                                10.608363                            7.427538      -0.234159       1.882104                    0.999299      30.959087      91.833724       0.585216       0.432430      -1.048808      -0.000000       0.015047      -0.010093       0.018119       0.000000      -0.000000      -0.032322       0.046096      -0.060856      -0.049127       0.015937       0.033191             13.809647       5.494145      -0.000000       0.000000      17.893384       6.278778      18.041411           0.000001
          122              C       5.720700       5.280684      13.994560       0.597464      23.796098 0.23838725E+03  0.48824256E+04                                 7.718978                            5.488986      -0.125315       2.015828                    0.999508      22.240070      62.121723       0.630988       0.473950      -1.017732      -0.000000       0.030109       0.048277       0.056897       0.000000       0.000000       0.005526       0.146976      -0.190037      -0.064681      -0.040480       0.105161             10.058020       4.374953       0.000000       0.000000       9.075523       3.093816      16.723583           0.000001
          123              C       5.720700       2.165232      10.042878       0.593755      25.473466 0.24611021E+03  0.50942342E+04                                 8.049008                            5.588923       0.091752       2.084740                    0.999659      22.624760      64.076266       0.621726       0.475946      -1.014009      -0.000000      -0.057019      -0.025782       0.062577      -0.000000      -0.000000      -0.019945       0.162079      -0.083893      -0.075437      -0.019585       0.095022             10.461250       4.934147       0.000000       0.000000      15.412344       1.768453      11.037260          -0.000000
          124              C       5.720700       7.069156       9.380949      -0.109519      93.462012 0.49723721E+03  0.12001550E+05                                16.843508                            7.412202       0.374982       2.062912                    0.999688      30.308834      86.213486       0.612449       0.414345      -1.073309       0.000000      -0.102733       0.070958       0.124857      -0.000000       0.000000       0.083735       0.024279       0.075511      -0.087150      -0.000446       0.087595             28.668906       8.801474      -0.000000       0.000000      49.238624     -26.772908      27.966619          -0.000001
          125              N       7.903719       8.362848       1.709080      -0.189525      32.032207 0.46227967E+03  0.10861504E+05                                 8.543746                            7.035090       0.044519       2.061630                    0.998445      26.678728      72.777933       0.649315       0.401482      -1.091247       0.145555       0.005437       0.019050       0.146897      -0.006377      -0.008340      -0.010534      -0.155062       0.136949      -0.101144       0.039496       0.061647              9.974479      15.099739      -0.373999      -0.082615       8.873923      -1.634906       5.949775           0.000001
          126              N       7.903719       6.768052      16.376420      -0.189525      32.032208 0.46227967E+03  0.10861504E+05                                 8.543745                            7.035089       0.044519       2.061630                    0.998445      26.678728      72.777927       0.649315       0.401482      -1.091247       0.145555      -0.005437      -0.019050       0.146897       0.006377       0.008340      -0.010534      -0.155062       0.136949      -0.101144       0.039496       0.061647              9.974478      15.099736       0.374000       0.082614       8.873924      -1.634907       5.949776           0.000001
          127              N       3.537681      14.333502      10.751830      -0.189525      32.032206 0.46227964E+03  0.10861503E+05                                 8.543745                            7.035089       0.044519       2.061630                    0.998445      26.678727      72.777930       0.649315       0.401482      -1.091247      -0.145555      -0.005437       0.019050       0.146897      -0.006377       0.008340       0.010534      -0.155062       0.136949      -0.101144       0.039496       0.061647              9.974479      15.099738      -0.373999       0.082615       8.873923       1.634906       5.949775           0.000001
          128              N       3.537681       0.797398       7.333670      -0.189525      32.032208 0.46227968E+03  0.10861504E+05                                 8.543745                            7.035089       0.044519       2.061630                    0.998445      26.678728      72.777927       0.649315       0.401482      -1.091247      -0.145555       0.005437      -0.019050       0.146897       0.006377      -0.008340       0.010534      -0.155062       0.136949      -0.101144       0.039496       0.061647              9.974478      15.099736       0.374000      -0.082614       8.873924       1.634906       5.949776           0.000001
          129              N       3.537681       6.768052      16.376420      -0.189525      32.032208 0.46227967E+03  0.10861503E+05                                 8.543745                            7.035089       0.044519       2.061630                    0.998445      26.678728      72.777926       0.649315       0.401482      -1.091247      -0.145555      -0.005437      -0.019050       0.146897      -0.006377      -0.008340      -0.010534      -0.155062       0.136949      -0.101144       0.039496       0.061647              9.974478      15.099736      -0.374000      -0.082614       8.873924      -1.634906       5.949776           0.000001
          130              N       3.537681       8.362848       1.709080      -0.189525      32.032209 0.46227971E+03  0.10861505E+05                                 8.543746                            7.035090       0.044519       2.061630                    0.998445      26.678729      72.777935       0.649315       0.401482      -1.091247      -0.145555       0.005437       0.019050       0.146897       0.006377       0.008340      -0.010534      -0.155062       0.136949      -0.101144       0.039496       0.061647              9.974479      15.099739       0.373999       0.082615       8.873923      -1.634906       5.949775           0.000001
          131              N       7.903719       0.797398       7.333670      -0.189525      32.032206 0.46227964E+03  0.10861503E+05                                 8.543745                            7.035089       0.044519       2.061630                    0.998445      26.678727      72.777925       0.649315       0.401482      -1.091247       0.145555       0.005437      -0.019050       0.146897      -0.006377       0.008340       0.010534      -0.155062       0.136949      -0.101144       0.039496       0.061647              9.974478      15.099736      -0.374000       0.082614       8.873924       1.634906       5.949776           0.000001
          132              N       7.903719      14.333502      10.751830      -0.189525      32.032208 0.46227968E+03  0.10861504E+05                                 8.543746                            7.035090       0.044519       2.061630                    0.998445      26.678728      72.777933       0.649315       0.401482      -1.091247       0.145555      -0.005437       0.019050       0.146897       0.006377      -0.008340       0.010534      -0.155062       0.136949      -0.101144       0.039496       0.061647              9.974479      15.099739       0.373999      -0.082615       8.873923       1.634906       5.949775           0.000001
          133              O       5.720700       9.621739       0.244154      -0.571297      46.772971 0.65809314E+03  0.16687860E+05                                10.444394                            8.048269      -0.162453       1.991253                    0.994836      28.656548      78.087161       0.654401       0.369104      -1.127897       0.000000       0.006002      -0.017076       0.018100       0.000000      -0.000000      -0.019745       0.119038       0.110861      -0.081293       0.040251       0.041042             12.808910       8.420034       0.000000      -0.000000      10.237578      -5.303164      19.769118           0.000001
          134              O       5.720700       8.781974      16.273333      -0.547935      43.013998 0.59037067E+03  0.14551441E+05                                 9.867485                            7.588504       0.024321       2.067005                    0.994532      27.713143      74.149301       0.679369       0.365779      -1.131862       0.000000       0.008998       0.004871       0.010231      -0.000000       0.000000       0.066384       0.021441      -0.092537      -0.081794       0.026143       0.055651             12.214419       7.758465      -0.000000      -0.000000      19.622816       4.676220       9.261978           0.000001
          135              O       5.720700      14.044501      12.775597      -0.589870      39.410222 0.53304724E+03  0.12778671E+05                                 9.222470                            7.069295       0.423941       2.175820                    0.998776      27.834668      72.912739       0.726722       0.351575      -1.145685       0.000000      -0.034230      -0.006220       0.034791      -0.000000      -0.000000      -0.057958      -0.040223      -0.056700      -0.057489      -0.010661       0.068150             11.841543       6.277731       0.000000      -0.000000      12.482939      -7.181901      16.763958           0.000000
          136              O       5.720700      11.929202      12.374099      -0.577167      28.455801 0.43702024E+03  0.99801505E+04                                 7.257779                            6.380989       0.818305       2.297097                    0.999060      27.482631      70.519068       0.767653       0.349386      -1.146203      -0.000000       0.027955       0.011782       0.030336       0.000000       0.000000       0.051656       0.087443      -0.076528      -0.079966       0.023490       0.056476              7.854576       4.865324      -0.000000       0.000000       8.011764       1.682450      10.686639           0.000001
          137              O       5.720700       5.509161      17.841346      -0.571297      46.772942 0.65809272E+03  0.16687846E+05                                10.444389                            8.048266      -0.162452       1.991254                    0.994836      28.656535      78.087109       0.654401       0.369104      -1.127898      -0.000000      -0.006002       0.017076       0.018100       0.000000      -0.000000      -0.019745       0.119038       0.110861      -0.081293       0.040251       0.041042             12.808904       8.420029       0.000000      -0.000000      10.237575      -5.303161      19.769107           0.000001
          138              O       5.720700       6.348926       1.812167      -0.547935      43.013993 0.59037072E+03  0.14551442E+05                                 9.867484                            7.588504       0.024321       2.067005                    0.994532      27.713144      74.149303       0.679369       0.365779      -1.131862      -0.000000      -0.008997      -0.004871       0.010231       0.000000      -0.000000       0.066384       0.021440      -0.092537      -0.081794       0.026143       0.055651             12.214414       7.758464      -0.000000      -0.000000      19.622804       4.676217       9.261973           0.000001
          139              O       5.720700       1.086399       5.309903      -0.589870      39.410180 0.53304655E+03  0.12778649E+05                                 9.222462                            7.069289       0.423944       2.175822                    0.998776      27.834648      72.912655       0.726723       0.351575      -1.145685      -0.000000       0.034230       0.006220       0.034791       0.000000      -0.000000      -0.057958      -0.040223      -0.056699      -0.057488      -0.010661       0.068149             11.841534       6.277726       0.000000      -0.000000      12.482934      -7.181897      16.763944           0.000000
          140              O       5.720700       3.201698       5.711401      -0.577167      28.455812 0.43702041E+03  0.99801554E+04                                 7.257781                            6.380990       0.818306       2.297097                    0.999060      27.482634      70.519079       0.767653       0.349386      -1.146203      -0.000000      -0.027955      -0.011781       0.030336      -0.000000       0.000000       0.051656       0.087443      -0.076527      -0.079966       0.023491       0.056476              7.854579       4.865325       0.000000      -0.000000       8.011768       1.682450      10.686644           0.000001
          141              O       5.720700      13.074611       9.286904      -0.571297      46.772971 0.65809313E+03  0.16687859E+05                                10.444394                            8.048269      -0.162453       1.991253                    0.994836      28.656548      78.087160       0.654401       0.369104      -1.127897      -0.000000      -0.006002      -0.017076       0.018100       0.000000      -0.000000       0.019745       0.119039       0.110861      -0.081293       0.040251       0.041042             12.808910       8.420033      -0.000000       0.000000      10.237578       5.303164      19.769118           0.000001
          142              O       5.720700      13.914376       7.230583      -0.547935      43.013997 0.59037067E+03  0.14551441E+05                                 9.867485                            7.588504       0.024320       2.067005                    0.994532      27.713143      74.149301       0.679369       0.365779      -1.131862       0.000000      -0.008998       0.004871       0.010231       0.000000       0.000000      -0.066384       0.021440      -0.092537      -0.081794       0.026143       0.055651             12.214419       7.758465      -0.000000       0.000000      19.622815      -4.676220       9.261977           0.000001
          143              O       5.720700       8.651849       3.732847      -0.589870      39.410221 0.53304724E+03  0.12778671E+05                                 9.222470                            7.069295       0.423941       2.175820                    0.998776      27.834668      72.912738       0.726722       0.351575      -1.145685       0.000000       0.034230      -0.006220       0.034791      -0.000000       0.000000       0.057958      -0.040223      -0.056700      -0.057489      -0.010661       0.068150             11.841542       6.277731       0.000000       0.000000      12.482939       7.181901      16.763957           0.000000
          144              O       5.720700      10.767148       3.331349      -0.577167      28.455801 0.43702024E+03  0.99801506E+04                                 7.257778                            6.380988       0.818305       2.297097                    0.999060      27.482632      70.519070       0.767653       0.349386      -1.146203       0.000000      -0.027955       0.011781       0.030336       0.000000       0.000000      -0.051656       0.087443      -0.076528      -0.079966       0.023490       0.056476              7.854576       4.865324       0.000000      -0.000000       8.011764      -1.682450      10.686639           0.000001
          145              O       5.720700       2.056289       8.798596      -0.571297      46.772940 0.65809268E+03  0.16687845E+05                                10.444389                            8.048266      -0.162452       1.991254                    0.994836      28.656534      78.087108       0.654401       0.369104      -1.127898      -0.000000       0.006002       0.017076       0.018100      -0.000000      -0.000000       0.019745       0.119038       0.110861      -0.081293       0.040251       0.041042             12.808904       8.420029       0.000000       0.000000      10.237575       5.303161      19.769108           0.000001
          146              O       5.720700       1.216524      10.854917      -0.547935      43.013994 0.59037074E+03  0.14551443E+05                                 9.867483                            7.588504       0.024321       2.067005                    0.994532      27.713145      74.149304       0.679370       0.365779      -1.131862      -0.000000       0.008997      -0.004871       0.010231      -0.000000       0.000000      -0.066384       0.021440      -0.092537      -0.081794       0.026143       0.055651             12.214413       7.758464      -0.000000       0.000000      19.622804      -4.676217       9.261973           0.000001
          147              O       5.720700       6.479051      14.352653      -0.589870      39.410181 0.53304655E+03  0.12778649E+05                                 9.222463                            7.069290       0.423944       2.175822                    0.998776      27.834647      72.912655       0.726722       0.351575      -1.145685      -0.000000      -0.034230       0.006220       0.034791      -0.000000       0.000000       0.057958      -0.040223      -0.056699      -0.057488      -0.010661       0.068149             11.841535       6.277726       0.000000       0.000000      12.482935       7.181898      16.763945           0.000000
          148              O       5.720700       4.363752      14.754151      -0.577167      28.455809 0.43702035E+03  0.99801536E+04                                 7.257781                            6.380990       0.818306       2.297097                    0.999060      27.482632      70.519073       0.767653       0.349386      -1.146203      -0.000000       0.027955      -0.011781       0.030336       0.000000       0.000000      -0.051656       0.087443      -0.076527      -0.079966       0.023491       0.056476              7.854578       4.865325       0.000000       0.000000       8.011767      -1.682450      10.686643           0.000001

******************************************************
Auxiliary information for the entire system
The total spin magnetic moment of the unit cell is   0.000060
The total net atomic charge of the unit cell is   0.000010
Accuracy of reproducing the electrostatic potential in the unit cell:
  The inner radius (bohr) =    5.0000
  The outer radius (bohr) =   12.0000
  Valid grid points have density less than (e/(bohr^3)) =    0.0001
  The number of valid grid points were=       261134
  The rms potential error without charges in kcal/mol is=      5.77896
  The rms potential error with partial charges in kcal/mol is=      0.47313
  The RRMSE value at monopole order=      0.08187
  The rms potential error with partial charges and cloud penetration in kcal/mol is=      0.47153
  The RRMSE value at monopole order with cloud penetration is=      0.08159
  The rms potential error with partial charges and atomic dipoles in kcal/mol is=      0.28742
  The RRMSE value at dipole order=      0.04974
  The rms potential error with partial charges, atomic dipoles and cloud penetration in kcal/mol is=      0.27172
  The RRMSE value at dipole order with cloud penetration=      0.04702

******************************************************
The electron densities and ab initio electrostatic potential were computed in VASP using the PBE functional and
projector augmented wave method. See the main text of the journal article for a description of computational details.
The atomic charges, dipoles, and quadrupoles were computed with the DDEC6 method as described in
(a) T. A. Manz and N. Gabaldon Limas, RSC Adv. 6 (2016) 47771-47801 DOI: 10.1039/c6ra04656h
(b) N. Gabaldon Limas and T. A. Manz, RSC Adv. 8 (2018) 2678-2707 DOI: 10.1039/c7ra11829e.
For each atom in the material, the electron cloud parameters were fit to the spherically averaged atom-in-material
electron density using radial positions for which this density was between 10^-4 and 10^-2 electrons per cubic bohr.
The polarizabilities, dispersion coefficients, and quantum Drude oscillator (QDO) parameters were fit using the MCLF method.
The magnetic structure of the system was optimized in VASP from the default ferromagnetic initial guess using spin polarization.
The atomic spin moments (ASMs) were computed on this optimized magnetic structure using the DDEC6 partition as inputs
to the method of T. A. Manz and D. S. Sholl, J. Chem. Theory Comput. 7 (2011) 4146-4164 DOI: 10.1021/ct200539n.
The RMSE and RRMSE were computed using a uniform grid with Ewald summation.
