# Supplementary material for: A collection of forcefield precursors for metal–organic frameworks
Source: RSC Adv. 2019 Nov 13;9(63):36492–507. doi: 10.1039/c9ra07327b (PMC9075174; doi:10.1039/c9ra07327b)
Supplement: RA-009-C9RA07327B-s4554 [file RA-009-C9RA07327B-s4554.xyz]

  152
jmolscript: load "" {1 1 1} spacegroup "x,y,z" unitcell [{      9.087000     0.000000     0.000000 }, {     -4.543442    14.295039     0.000000 }, {      0.000000    -4.774969    16.564504 }]
Cd     0.000000     0.000000     0.000000     0.823256
Cd     0.000000    -2.387485     8.282252     0.824926
Ni     3.112661    -3.581227    12.423378     0.087320
Ni     5.974339    -1.193742     4.141126     0.087319
H     -3.453011    11.888220     0.811661     0.326523
H     -2.535220    12.783883     1.076693     0.328862
H     -1.744654     7.800488    15.587198     0.100876
H     -1.626527     6.518172    16.465117     0.079484
H      5.479506     6.881487    14.510506     0.093739
H      5.515851     5.746777    15.570634     0.090943
H     -1.726490     6.014832    13.549764     0.106944
H     -1.535666     4.975442    14.576764     0.100478
H      5.615798     4.013407    13.748538     0.096520
H      5.506757     5.105263    12.638717     0.090728
H     -1.599281     4.190918    11.744233     0.099990
H     -1.635632     3.151528    12.771233     0.102039
H      5.543096     3.271798    10.866315     0.094583
H      5.515832     2.232348    11.992701     0.096744
H      7.487706     1.237008    11.081653     0.084887
H     -1.553856     2.290663    10.104347     0.092809
H      5.479475     0.475223    10.054654     0.108619
H      5.561261     1.714803     8.928268     0.096625
H      6.324560    -0.290680     7.950962     0.091168
H      7.560396     0.638408     8.100042     0.066738
H      7.914786    -0.749375    10.038089     0.310572
H      6.851603    -1.511519     9.607412     0.315809
H      1.090449     0.019335     7.470591     0.324613
H      2.008232    -0.876328     7.205559     0.330510
H      2.798804    -0.667902     9.259558     0.099935
H      2.916939     0.614414     8.381639     0.078504
H      0.935974     0.251098    10.336250     0.094905
H      0.972325     1.385808     9.276122     0.090167
H      2.816988     1.117753    11.296992     0.105984
H      3.007818     2.157143    10.269992     0.099222
H      1.072292     3.119178    11.098218     0.098657
H      0.963245     2.027323    12.208039     0.090716
H      2.944215     2.941668    13.102523     0.101726
H      2.907870     3.981058    12.075523     0.104419
H      0.999602     3.860788    13.980441     0.092588
H      0.972344     4.900238    12.854055     0.094889
H      2.944228     5.895578    13.765103     0.083429
H      2.989660     4.841922    14.742409     0.090636
H      0.936005     6.657362    14.792102     0.109332
H      1.017785     5.417782    15.918488     0.096727
H      1.781102    12.198234     0.331290     0.091512
H      3.016930    11.269146     0.182210     0.068594
H      3.371326     7.881961    14.808667     0.309383
H      2.308151     8.644104    15.239344     0.317935
H      7.996569    -2.368150    15.752843     0.326523
H      7.078778    -3.263813    15.487811     0.328862
H      6.288212     1.719582     0.977306     0.100876
H      6.170085     3.001898     0.099387     0.079483
H     -0.935948     2.638583     2.053998     0.093739
H     -0.972293     3.773293     0.993870     0.090942
H      6.270048     3.505238     3.014740     0.106944
H      6.079224     4.544628     1.987740     0.100478
H     -1.072240     5.506663     2.815966     0.096520
H     -0.963199     4.414807     3.925787     0.090728
H      6.142839     5.329152     4.820271     0.099989
H      6.179190     6.368542     3.793271     0.102039
H     -0.999538     6.248272     5.698189     0.094583
H     -0.972274     7.287722     4.571803     0.096744
H     -2.944148     8.283062     5.482851     0.084887
H      6.097414     7.229407     6.460157     0.092809
H     -0.935917     9.044847     6.509850     0.108619
H     -1.017703     7.805267     7.636236     0.096625
H     -1.781002     9.810750     8.613542     0.091168
H     -3.016838     8.881662     8.464462     0.066738
H     -3.371228    10.269445     6.526415     0.310572
H     -2.308045    11.031589     6.957092     0.315809
H      3.453109     9.500735     9.093913     0.324613
H      2.535326    10.396398     9.358945     0.330510
H      1.744754    10.187972     7.304946     0.099935
H      1.626619     8.905656     8.182865     0.078504
H      3.607584     9.268972     6.228254     0.094905
H      3.571233     8.134262     7.288382     0.090167
H      1.726570     8.402317     5.267512     0.105984
H      1.535740     7.362927     6.294512     0.099222
H      3.471266     6.400892     5.466286     0.098657
H      3.580313     7.492747     4.356465     0.090716
H      1.599343     6.578402     3.461981     0.101726
H      1.635688     5.539012     4.488981     0.104419
H      3.543956     5.659282     2.584063     0.092588
H      3.571214     4.619832     3.710449     0.094889
H      1.599330     3.624492     2.799401     0.083429
H      1.553898     4.678148     1.822095     0.090636
H      3.607553     2.862708     1.772402     0.109332
H      3.525773     4.102288     0.646016     0.096727
H      2.762456    -2.678164    16.233214     0.091512
H      1.526628    -1.749076    16.382294     0.068594
H      1.172232     1.638109     1.755837     0.309383
H      2.235407     0.875966     1.325160     0.317935
C     -2.206276     7.100723    16.021188    -0.001663
C     -3.018658     6.279818    15.050508    -0.189678
C     -2.173572     5.442696    14.106332    -0.205002
C      6.097411     4.526441    13.218474    -0.171796
C     -2.161768     3.657859    12.294175    -0.207792
C      6.083771     2.760662    11.409630    -0.177118
C      6.897053     1.845845    10.506865    -0.197312
C      6.064679     1.041623     9.527903    -0.201320
C      6.880687     0.121083     8.635076     0.023551
C     -2.734221    10.256096    13.673998     0.048784
C     -0.105352    10.265168    13.642525     0.011391
C      2.337187     0.031863     8.825568     0.000998
C      1.524814     0.852767     9.796248    -0.190474
C      2.369909     1.689889    10.740424    -0.202868
C      1.553901     2.606144    11.628282    -0.171971
C      2.381731     3.474727    12.552581    -0.214191
C      1.540280     4.371924    13.437126    -0.172137
C      2.353571     5.286740    14.339891    -0.191977
C      1.521206     6.090962    15.318853    -0.204459
C      2.337224     7.011503    16.211680     0.020373
C      1.809222    -3.123510    11.172758     0.046222
C      4.438091    -3.132583    11.204231     0.009699
C      6.749834     2.419347     0.543316    -0.001663
C      7.562216     3.240252     1.513996    -0.189678
C      6.717130     4.077374     2.458172    -0.205002
C     -1.553853     4.993629     3.346030    -0.171796
C      6.705326     5.862211     4.270329    -0.207792
C     -1.540213     6.759408     5.154874    -0.177118
C     -2.353495     7.674225     6.057639    -0.197312
C     -1.521121     8.478447     7.036601    -0.201320
C     -2.337129     9.398987     7.929428     0.023551
C      7.277779    -0.736026     2.890506     0.048784
C      4.648910    -0.745098     2.921979     0.011391
C      2.206371     9.488207     7.738936     0.000999
C      3.018744     8.667303     6.768256    -0.190474
C      2.173649     7.830181     5.824080    -0.202868
C      2.989657     6.913926     4.936222    -0.171971
C      2.161827     6.045343     4.011923    -0.214191
C      3.003278     5.148146     3.127378    -0.172137
C      2.189987     4.233330     2.224613    -0.191977
C      3.022352     3.429108     1.245651    -0.204459
C      2.206334     2.508567     0.352824     0.020373
C      2.734336    12.643580     5.391746     0.046222
C      0.105467    12.652653     5.360273     0.009699
N     -3.064085    12.521218     0.470432    -0.690141
N      7.504960    -0.995781     9.335754    -0.665329
N     -3.521155     9.970684    14.445904    -0.399034
N      0.740648    10.013611    14.376333    -0.409115
N      1.479370    -0.613664     7.811820    -0.690504
N      2.961504     8.128366    15.511002    -0.664188
N      1.022288    -2.838099    10.400852    -0.396859
N      5.284091    -2.881026    10.470423    -0.407561
N      7.607643    -3.001148    16.094072    -0.690141
N     -2.961402    10.515851     7.228750    -0.665329
N      8.064713    -0.450614     2.118600    -0.399035
N      3.802910    -0.493541     2.188171    -0.409116
N      3.064188    10.133734     8.752684    -0.690504
N      1.582054     1.391704     1.053502    -0.664188
N      3.521270    12.358169     6.163652    -0.396860
N     -0.740533    12.401096     6.094081    -0.407562

The following XYZ coordinates are in angstroms. Other properties are in atomic units.
The sperically averaged electron density of each atom fit to a function of the form exp(a - br)
eigen_1, eigen_2 and eigen_3 are the three eigenvalues of traceless quadrupole moment tensor
  atom number  atomic symbol              X              Y              Z     net charge C6 coefficient C8 coefficient C10 coefficient fluctuating dipole atomic polarizability isotropic forcefield polarizability              a              b squared Pearson coefficient          <r^3>          <r^4>         wp_QDO          m_QDO          q_QDO       dipole_x       dipole_y       dipole_z         dipole            Qxy            Qxz            Qyz     Q(x^2-y^2)  Q(3z^2 - R^2)        eigen_1        eigen_2        eigen_3 static polarizability      alpha(xx)      alpha(xy)      alpha(xz)      alpha(yy)      alpha(yz)      alpha(zz) atomic spin moment
            1             Cd       0.000000       0.000000       0.000000       0.823256     182.248445 0.45664054E+04  0.17389370E+06                                23.332409                           20.159626       1.759055       2.242746                    0.996666      77.276841     200.234701       0.481920       0.333750      -1.250049      -0.000000      -0.000000       0.000000       0.000000      -0.003124      -0.040555      -0.012047       0.060399       0.100354      -0.050460      -0.015282       0.065742             27.324072      30.851558       2.124381      -4.584117      26.062181       1.431897      25.058475           0.000001
            2             Cd       0.000000      -2.387485       8.282252       0.824926     182.169636 0.45629121E+04  0.17373169E+06                                23.330426                           20.153904       1.761529       2.243341                    0.996719      77.248222     200.159866       0.481905       0.333816      -1.249957      -0.000000       0.000000      -0.000000       0.000000       0.002716       0.039009      -0.013083       0.057710       0.097740      -0.049107      -0.014438       0.063545             27.324267      30.849542      -2.133479       4.565971      26.079254       1.452337      25.044006           0.000001
            3             Ni       3.112661      -3.581227      12.423378       0.087320     255.034029 0.33478091E+04  0.12257987E+06                                28.005640                           16.765744       0.447901       1.904190                    0.995187      62.348050     179.548745       0.531290       0.314859      -1.220677       0.010302      -0.000281      -0.000555       0.010321      -0.000143      -0.000066       0.037362      -0.106583      -0.078801      -0.040159      -0.039451       0.079610             38.223017      42.843946       0.000655       0.001368      19.160819     -14.282952      52.664284           0.000018
            4             Ni       5.974339      -1.193742       4.141126       0.087319     255.033906 0.33478076E+04  0.12257980E+06                                28.005635                           16.765743       0.447899       1.904190                    0.995187      62.348026     179.548671       0.531290       0.314859      -1.220677      -0.010302       0.000281       0.000555       0.010321      -0.000143      -0.000066       0.037363      -0.106584      -0.078801      -0.040159      -0.039452       0.079611             38.223009      42.843937       0.000654       0.001368      19.160816     -14.282949      52.664275           0.000018
            5              H      -3.453011      11.888220       0.811661       0.326523       0.498425 0.31083037E+01  0.24218523E+02                                 1.074999                            1.061592      -1.017934       2.532976                    0.999945       2.248692       5.705196       0.578174       1.359638      -0.694623      -0.005714      -0.019800       0.008253       0.022199       0.005814      -0.005070      -0.002081      -0.014599       0.018930      -0.013371       0.003094       0.010276              1.082375       1.131960       0.163531      -0.079517       1.091626      -0.010049       1.023538           0.000003
            6              H      -2.535220      12.783883       1.076693       0.328862       0.511411 0.31142970E+01  0.24721254E+02                                 1.164859                            1.116300      -1.089630       2.483495                    0.999995       2.515448       6.834857       0.514236       1.500490      -0.665533       0.008854       0.000923       0.009708       0.013171       0.000253      -0.010023      -0.003486       0.001199       0.024906      -0.009764      -0.004774       0.014538              1.198137       1.185478       0.160497       0.195948       1.161895       0.227926       1.247037           0.000002
            7              H      -1.744654       7.800488      15.587198       0.100876       0.919501 0.68731105E+01  0.65132156E+02                                 1.579850                            1.544963      -0.734698       2.527811                    0.999416       3.438901       9.539968       0.496306       1.302310      -0.703989       0.007186       0.032513      -0.014300       0.036239       0.004871      -0.007884       0.000868      -0.016618       0.008955      -0.014624       0.005912       0.008712              1.594192       1.537894       0.273341      -0.163053       1.797017      -0.176777       1.447663           0.000000
            8              H      -1.626527       6.518172      16.465117       0.079484       1.087810 0.82946978E+01  0.80672321E+02                                 1.634020                            1.592361      -0.625048       2.560385                    0.999917       3.327139       8.730043       0.549374       1.146341      -0.742243       0.010280      -0.022187       0.018166       0.030462      -0.003165       0.000346      -0.004219      -0.008054       0.013813      -0.007530      -0.000422       0.007952              1.648862       1.779487      -0.335734       0.213986       1.622528      -0.098562       1.544571           0.000004
            9              H       5.479506       6.881487      14.510506       0.093739       1.198373 0.98190666E+01  0.10127349E+03                                 1.852762                            1.818813      -0.911701       2.422228                    0.996183       3.778433      10.776427       0.470049       1.263390      -0.712535      -0.006181       0.018288      -0.015919       0.025021      -0.008092       0.000476      -0.004919       0.000847       0.010084      -0.010584       0.001478       0.009106              1.867092       1.990806      -0.364448       0.227467       1.921713      -0.116595       1.688757           0.000001
           10              H       5.515851       5.746777      15.570634       0.090943       1.034005 0.80157144E+01  0.77383298E+02                                 1.582908                            1.568682      -0.580918       2.580169                    0.999971       3.315602       8.699959       0.551115       1.151221      -0.740609      -0.006729      -0.013924       0.016880       0.022893      -0.000218      -0.002372       0.000472      -0.009274       0.014073      -0.007448       0.002207       0.005241              1.583801       1.664240       0.219822      -0.200254       1.538546      -0.062073       1.548618           0.000002
           11              H      -1.726490       6.014832      13.549764       0.106944       0.975473 0.75759184E+01  0.72627432E+02                                 1.570398                            1.565356      -0.639696       2.567343                    0.999905       3.267225       8.743757       0.526767       1.212892      -0.725832       0.001818       0.016251      -0.017353       0.023844       0.000760      -0.000498      -0.001905      -0.013055       0.014952      -0.009074       0.002554       0.006521              1.563378       1.546949       0.188093      -0.175742       1.604603      -0.104000       1.538581           0.000003
           12              H      -1.535666       4.975442      14.576764       0.100478       1.023823 0.77641660E+01  0.74553915E+02                                 1.587358                            1.555043      -0.630664       2.561951                    0.999938       3.309448       8.734639       0.546147       1.167942      -0.736022       0.009673      -0.012128       0.009840       0.018370      -0.001572       0.000360      -0.000366      -0.006982       0.002278      -0.004223       0.000706       0.003517              1.595611       1.794117      -0.260836       0.246023       1.496123      -0.035934       1.496593           0.000001
           13              H       5.615798       4.013407      13.748538       0.096520       0.939513 0.70670055E+01  0.66077388E+02                                 1.479836                            1.469532      -0.652244       2.558046                    0.999938       3.183506       8.207822       0.571656       1.145919      -0.741825      -0.000956      -0.017413       0.021126       0.027394      -0.001132      -0.001962      -0.002948      -0.010060       0.014202      -0.007954       0.001065       0.006889              1.475376       1.514277       0.187541      -0.192661       1.458047      -0.045225       1.453805           0.000001
           14              H       5.506757       5.105263      12.638717       0.090728       1.294077 0.10764638E+02  0.11140954E+03                                 1.816010                            1.799399      -0.676773       2.520952                    0.999324       3.547151       9.507703       0.524682       1.127942      -0.747487       0.000556       0.015494      -0.018501       0.024138      -0.000336       0.002203      -0.005765      -0.013478       0.015121      -0.009614      -0.000967       0.010582              1.809273       1.900617      -0.282195       0.258537       1.786386      -0.069596       1.740816           0.000003
           15              H      -1.599281       4.190918      11.744233       0.099990       1.084226 0.85127163E+01  0.83226978E+02                                 1.621317                            1.607138      -0.605850       2.570015                    0.999951       3.308666       8.668709       0.550606       1.137809      -0.744564       0.004748       0.010193      -0.013675       0.017705       0.000084      -0.001297      -0.001639      -0.010270       0.015226      -0.007804       0.001807       0.005997              1.613433       1.674480       0.228053      -0.225935       1.593124      -0.087174       1.572694           0.000003
           16              H      -1.635632       3.151528      12.771233       0.102039       0.915592 0.68296122E+01  0.63514356E+02                                 1.472275                            1.458703      -0.681208       2.549166                    0.999889       3.180550       8.262721       0.563717       1.168339      -0.735918       0.005658      -0.015369       0.015416       0.022491       0.000317      -0.000043      -0.001883      -0.008432       0.014959      -0.006721       0.000872       0.005849              1.470581       1.551894      -0.207356       0.183326       1.455339      -0.037388       1.404511           0.000001
           17              H       5.543096       3.271798      10.866315       0.094583       1.068619 0.83427347E+01  0.81182019E+02                                 1.604537                            1.589461      -0.648979       2.549717                    0.999942       3.326179       8.703616       0.554283       1.135593      -0.744678      -0.003465       0.014273      -0.017238       0.022646      -0.000986       0.000077      -0.003507      -0.007878       0.008630      -0.005517      -0.000731       0.006247              1.599877       1.657885      -0.211493       0.216655       1.564798      -0.062537       1.576950           0.000002
           18              H       5.515832       2.232348      11.992701       0.096744       1.148756 0.92148354E+01  0.92160082E+02                                 1.708502                            1.690590      -0.608830       2.565517                    0.999857       3.410675       9.123660       0.526539       1.163109      -0.738346      -0.004547      -0.013532       0.019005       0.023769       0.002387      -0.000510      -0.002775      -0.009809       0.013796      -0.007755       0.000968       0.006787              1.705310       1.819807       0.252642      -0.269237       1.644268      -0.066102       1.651856           0.000002
           19              H       7.487706       1.237008      11.081653       0.084887       1.315374 0.11089448E+02  0.11626824E+03                                 1.870935                            1.853158      -0.730371       2.489365                    0.998145       3.693735      10.146529       0.503047       1.161305      -0.737969       0.011226      -0.006963       0.009709       0.016394      -0.003065       0.000675      -0.000089      -0.008356       0.009582      -0.006816       0.003065       0.003751              1.869497       1.926817      -0.335526       0.234027       1.954154      -0.088749       1.727519           0.000002
           20              H      -1.553856       2.290663      10.104347       0.092809       0.944711 0.71306300E+01  0.67066020E+02                                 1.503131                            1.490682      -0.667997       2.546262                    0.999903       3.262071       8.536279       0.557261       1.168619      -0.735508       0.016106       0.013314      -0.009448       0.022933       0.001991      -0.001049       0.002014      -0.002054      -0.000052      -0.003426       0.000540       0.002885              1.501149       1.640672       0.184229      -0.180112       1.456395      -0.033229       1.406378           0.000001
           21              H       5.479475       0.475223      10.054654       0.108619       1.059822 0.84158806E+01  0.83657291E+02                                 1.719943                            1.695318      -0.846289       2.465085                    0.997896       3.578922      10.075367       0.481136       1.280661      -0.708942      -0.004563      -0.022672       0.022592       0.032330       0.005057      -0.003670       0.000109      -0.006028       0.010725      -0.008560       0.002613       0.005947              1.732258       1.914873       0.258017      -0.246451       1.731714      -0.073466       1.550188           0.000000
           22              H       5.561261       1.714803       8.928268       0.096625       1.348881 0.11082684E+02  0.11499436E+03                                 1.830865                            1.795965      -0.824128       2.445445                    0.999045       3.542471       9.361630       0.540870       1.091395      -0.757238       0.002080       0.021824      -0.015918       0.027093       0.000110       0.002822      -0.003750      -0.015880       0.013958      -0.010822       0.001738       0.009084              1.834866       1.845785      -0.304511       0.258038       1.858904      -0.208154       1.799909           0.000005
           23              H       6.324560      -0.290680       7.950962       0.091168       1.111901 0.84892806E+01  0.84789783E+02                                 1.794144                            1.714848      -0.912975       2.437166                    0.996833       3.672865      10.452603       0.472086       1.299008      -0.704596      -0.021673      -0.025318      -0.023794       0.040950      -0.000031       0.009732       0.000536      -0.012216      -0.002724      -0.013305       0.006242       0.007063              1.840294       1.790712       0.220873       0.388743       1.695546       0.384008       2.034623           0.000002
           24              H       7.560396       0.638408       8.100042       0.066738       1.400231 0.11592587E+02  0.12268614E+03                                 1.946679                            1.892179      -0.710760       2.498186                    0.998598       3.697714      10.147410       0.499707       1.158178      -0.739749       0.020268       0.015659      -0.018766       0.031752      -0.002543      -0.006314      -0.010460      -0.001886      -0.011456      -0.014329       0.003481       0.010848              1.962747       2.163086       0.313019      -0.369420       1.826897      -0.174034       1.898258           0.000004
           25              H       7.914786      -0.749375      10.038089       0.310572       0.570589 0.37394018E+01  0.30980752E+02                                 1.244426                            1.218486      -1.061253       2.491551                    0.999947       2.587950       7.114997       0.496530       1.488917      -0.668792       0.007310       0.004098       0.017299       0.019222       0.004078       0.007045      -0.009906      -0.010056       0.021212      -0.015096       0.000049       0.015047              1.261140       1.343088       0.093518       0.214899       1.206836       0.116022       1.233497           0.000001
           26              H       6.851603      -1.511519       9.607412       0.315809       0.520259 0.32654433E+01  0.26463489E+02                                 1.216116                            1.172532      -1.112657       2.457456                    0.999720       2.740744       7.745551       0.478699       1.578841      -0.651320      -0.013652      -0.005322      -0.000096       0.014653      -0.004197       0.013368      -0.002381       0.001980       0.015870      -0.012424      -0.004190       0.016613              1.246949       1.315481       0.261016      -0.073137       1.397515      -0.071111       1.027850           0.000001
           27              H       1.090449       0.019335       7.470591       0.324613       0.500048 0.31223642E+01  0.24355961E+02                                 1.077392                            1.064167      -1.019425       2.532074                    0.999950       2.253662       5.721403       0.577321       1.360088      -0.694554      -0.005826       0.020394      -0.008657       0.022909      -0.005715       0.004768      -0.002248      -0.014457       0.019426      -0.013200       0.002931       0.010269              1.084702       1.134054      -0.162758       0.080140       1.093352      -0.010203       1.026701           0.000003
           28              H       2.008232      -0.876328       7.205559       0.330510       0.504503 0.30517801E+01  0.24021745E+02                                 1.138424                            1.092441      -1.090278       2.483949                    0.999996       2.471844       6.615228       0.530617       1.466472      -0.671610       0.009035      -0.000909      -0.009637       0.013241      -0.000375       0.010167      -0.003397       0.001035       0.024903      -0.009844      -0.004790       0.014634              1.170069       1.158056      -0.154711      -0.187933       1.135855       0.219044       1.216298           0.000002
           29              H       2.798804      -0.667902       9.259558       0.099935       0.923473 0.69071425E+01  0.65517097E+02                                 1.582399                            1.547045      -0.732142       2.527901                    0.999418       3.444520       9.551332       0.496948       1.299388      -0.704583       0.007636      -0.032616       0.014383       0.036455      -0.004768       0.007580       0.000815      -0.016786       0.009058      -0.014429       0.005804       0.008625              1.596901       1.540297      -0.274652       0.163550       1.800791      -0.177716       1.449615           0.000000
           30              H       2.916939       0.614414       8.381639       0.078504       1.092334 0.83371494E+01  0.81195323E+02                                 1.639485                            1.597110      -0.625199       2.560752                    0.999916       3.332672       8.752814       0.548163       1.147316      -0.742025       0.010548       0.022157      -0.017978       0.030420       0.003094      -0.000634      -0.004168      -0.008469       0.013772      -0.007585      -0.000443       0.008028              1.654583       1.786186       0.337881      -0.215848       1.627890      -0.099699       1.549672           0.000004
           31              H       0.935974       0.251098      10.336250       0.094905       1.198129 0.98169755E+01  0.10124389E+03                                 1.852072                            1.818246      -0.911211       2.422440                    0.996211       3.777206      10.771584       0.470280       1.262870      -0.712626      -0.005945      -0.017696       0.016226       0.024734       0.007940      -0.000331      -0.004860       0.000577       0.009670      -0.010390       0.001494       0.008896              1.866347       1.989937       0.364087      -0.227144       1.920965      -0.116537       1.688139           0.000001
           32              H       0.972325       1.385808       9.276122       0.090167       1.031643 0.79958023E+01  0.77171436E+02                                 1.583714                            1.569481      -0.580985       2.581262                    0.999968       3.311738       8.699150       0.549326       1.155264      -0.739689      -0.006960       0.014061      -0.017576       0.023559       0.000487       0.001986       0.000704      -0.008972       0.014438      -0.007234       0.001909       0.005326              1.584621       1.665211      -0.219835       0.200481       1.539185      -0.062086       1.549468           0.000002
           33              H       2.816988       1.117753      11.296992       0.105984       0.978483 0.76019161E+01  0.72908382E+02                                 1.570354                            1.565290      -0.639221       2.566125                    0.999914       3.272076       8.746601       0.528389       1.208643      -0.726775       0.002062      -0.016643       0.017579       0.024295      -0.000467       0.000336      -0.002028      -0.012766       0.014117      -0.008758       0.002313       0.006445              1.563306       1.546771      -0.188197       0.175842       1.604560      -0.104191       1.538588           0.000003
           34              H       3.007818       2.157143      10.269992       0.099222       1.026414 0.77849678E+01  0.74771562E+02                                 1.586643                            1.554324      -0.628258       2.561470                    0.999939       3.314310       8.736255       0.547986       1.163744      -0.737002       0.010029       0.012301      -0.010631       0.019103       0.001760      -0.000321      -0.000281      -0.007173       0.002031      -0.004346       0.000650       0.003697              1.594867       1.793155       0.260788      -0.245993       1.495452      -0.036106       1.495994           0.000001
           35              H       1.072292       3.119178      11.098218       0.098657       0.933334 0.70052487E+01  0.65342207E+02                                 1.471686                            1.461752      -0.654152       2.557353                    0.999939       3.171808       8.162022       0.574091       1.143813      -0.742327      -0.000510       0.017029      -0.020462       0.026626       0.001330       0.002003      -0.002779      -0.009796       0.014417      -0.007934       0.001209       0.006725              1.467186       1.505778      -0.185685       0.190812       1.449914      -0.044712       1.445867           0.000001
           36              H       0.963245       2.027323      12.208039       0.090716       1.290872 0.10729136E+02  0.11093267E+03                                 1.811450                            1.795152      -0.670852       2.523385                    0.999355       3.543980       9.489557       0.525947       1.126339      -0.747872       0.000765      -0.015678       0.018143       0.023990       0.000271      -0.002451      -0.005486      -0.013633       0.015459      -0.009826      -0.000576       0.010403              1.804665       1.895919       0.280893      -0.257253       1.781802      -0.068960       1.736275           0.000003
           37              H       2.944215       2.941668      13.102523       0.101726       1.079896 0.84716251E+01  0.82737126E+02                                 1.618076                            1.604150      -0.600956       2.573681                    0.999955       3.301632       8.649781       0.550577       1.139080      -0.744248       0.004599      -0.010197       0.013217       0.017316       0.000090       0.001314      -0.001352      -0.010151       0.015953      -0.007870       0.001916       0.005954              1.610186       1.671148      -0.226973       0.224912       1.589933      -0.086565       1.569477           0.000003
           38              H       2.907870       3.981058      12.075523       0.104419       0.911371 0.67924871E+01  0.63102932E+02                                 1.469914                            1.456518      -0.681248       2.550552                    0.999888       3.172709       8.246505       0.562926       1.171209      -0.735235       0.004809       0.015116      -0.014757       0.021666      -0.000229       0.000019      -0.002092      -0.008528       0.014996      -0.006770       0.000743       0.006026              1.468223       1.549399       0.206544      -0.182575       1.452970      -0.036969       1.402300           0.000001
           39              H       0.999602       3.860788      13.980441       0.092588       1.071979 0.83765486E+01  0.81600300E+02                                 1.608933                            1.593580      -0.650046       2.549322                    0.999925       3.330852       8.722979       0.553051       1.136879      -0.744405      -0.003492      -0.014908       0.017693       0.023398       0.001151      -0.000184      -0.003319      -0.008038       0.008085      -0.005539      -0.000541       0.006080              1.604272       1.662415       0.212623      -0.217944       1.569046      -0.063184       1.581354           0.000002
           40              H       0.972344       4.900238      12.854055       0.094889       1.153786 0.92665059E+01  0.92813616E+02                                 1.714485                            1.696181      -0.618151       2.561660                    0.999830       3.417309       9.150441       0.525232       1.164285      -0.738103      -0.004923       0.014013      -0.019040       0.024148      -0.002076       0.000591      -0.002570      -0.009589       0.014608      -0.007660       0.000996       0.006663              1.711339       1.826388      -0.254414       0.270980       1.650072      -0.066821       1.657557           0.000002
           41              H       2.944228       5.895578      13.765103       0.083429       1.318734 0.11120671E+02  0.11663953E+03                                 1.871167                            1.853287      -0.727651       2.489259                    0.998142       3.699268      10.152817       0.504203       1.158205      -0.738703       0.011961       0.006860      -0.010028       0.017049       0.002892      -0.000595      -0.000264      -0.008871       0.009210      -0.006855       0.002890       0.003965              1.869755       1.927114       0.335827      -0.234357       1.954452      -0.089044       1.727700           0.000002
           42              H       2.989660       4.841922      14.742409       0.090636       0.947948 0.71605822E+01  0.67413416E+02                                 1.506202                            1.493515      -0.663487       2.547241                    0.999903       3.268063       8.554086       0.556937       1.168159      -0.735634       0.016771      -0.013443       0.009722       0.023590      -0.002041       0.001099       0.002060      -0.002168       0.000435      -0.003548       0.000606       0.002942              1.504270       1.644605      -0.185230       0.180967       1.459295      -0.033486       1.408909           0.000001
           43              H       0.936005       6.657362      14.792102       0.109332       1.061011 0.84349819E+01  0.83949784E+02                                 1.726077                            1.701182      -0.860635       2.459628                    0.997656       3.586111      10.123462       0.478324       1.286614      -0.707655      -0.004760       0.022740      -0.022159       0.032106      -0.005140       0.003542      -0.000010      -0.005628       0.011024      -0.008476       0.002467       0.006008              1.738514       1.922265      -0.259515       0.247847       1.737954      -0.073786       1.555321           0.000000
           44              H       1.017785       5.417782      15.918488       0.096727       1.347871 0.11074765E+02  0.11491692E+03                                 1.832287                            1.797296      -0.837544       2.440566                    0.998958       3.539458       9.360579       0.539660       1.093795      -0.756656       0.002470      -0.021862       0.016372       0.027424      -0.000349      -0.002561      -0.003522      -0.015483       0.013695      -0.010518       0.001842       0.008676              1.836307       1.847054       0.304950      -0.258286       1.860668      -0.208534       1.801198           0.000005
           45              H       1.781102      12.198234       0.331290       0.091512       1.109178 0.84675886E+01  0.84549161E+02                                 1.794127                            1.715076      -0.925519       2.432915                    0.996726       3.670812      10.457441       0.470889       1.302682      -0.703848      -0.021022       0.025468       0.023563       0.040568       0.000243      -0.010001       0.000575      -0.012280      -0.002699      -0.013594       0.006440       0.007154              1.840137       1.790398      -0.220225      -0.388076       1.695490       0.383584       2.034524           0.000002
           46              H       3.016930      11.269146       0.182210       0.068594       1.392516 0.11511498E+02  0.12158999E+03                                 1.937217                            1.883633      -0.696319       2.503774                    0.998704       3.688988      10.106954       0.501705       1.155825      -0.740274       0.019635      -0.015479       0.018679       0.031209       0.002462       0.006418      -0.010587      -0.001727      -0.010924      -0.014405       0.003407       0.010998              1.953002       2.152005      -0.310264       0.366173       1.818060      -0.172304       1.888941           0.000004
           47              H       3.371326       7.881961      14.808667       0.309383       0.573581 0.37650014E+01  0.31249825E+02                                 1.249411                            1.223149      -1.063729       2.489886                    0.999946       2.595433       7.144871       0.495221       1.490133      -0.668576       0.007656      -0.004414      -0.017244       0.019376      -0.003753      -0.006858      -0.009798      -0.010222       0.020919      -0.014710      -0.000223       0.014933              1.266249       1.348623      -0.094027      -0.216674       1.211278       0.116926       1.238847           0.000001
           48              H       2.308151       8.644104      15.239344       0.317935       0.516559 0.32353725E+01  0.26159103E+02                                 1.210496                            1.167242      -1.114587       2.457989                    0.999687       2.727551       7.699228       0.479710       1.579170      -0.651289      -0.013974       0.004996      -0.000471       0.014847       0.004168      -0.013415      -0.002223       0.001872       0.015571      -0.012526      -0.004018       0.016544              1.241094       1.309369      -0.259638       0.072501       1.390806      -0.070427       1.023107           0.000001
           49              H       7.996569      -2.368150      15.752843       0.326523       0.498425 0.31083035E+01  0.24218522E+02                                 1.074999                            1.061592      -1.017934       2.532976                    0.999945       2.248692       5.705197       0.578174       1.359639      -0.694623       0.005714       0.019800      -0.008253       0.022199       0.005814      -0.005070      -0.002081      -0.014599       0.018930      -0.013371       0.003094       0.010276              1.082375       1.131961       0.163531      -0.079517       1.091626      -0.010049       1.023538           0.000003
           50              H       7.078778      -3.263813      15.487811       0.328862       0.511411 0.31142965E+01  0.24721250E+02                                 1.164859                            1.116300      -1.089630       2.483495                    0.999995       2.515448       6.834858       0.514236       1.500490      -0.665533      -0.008854      -0.000923      -0.009708       0.013171       0.000253      -0.010023      -0.003486       0.001199       0.024906      -0.009764      -0.004774       0.014538              1.198137       1.185479       0.160497       0.195948       1.161895       0.227926       1.247037           0.000002
           51              H       6.288212       1.719582       0.977306       0.100876       0.919501 0.68731111E+01  0.65132165E+02                                 1.579850                            1.544963      -0.734698       2.527811                    0.999416       3.438901       9.539969       0.496306       1.302310      -0.703989      -0.007186      -0.032513       0.014300       0.036239       0.004871      -0.007884       0.000868      -0.016618       0.008955      -0.014624       0.005912       0.008712              1.594192       1.537894       0.273341      -0.163053       1.797018      -0.176777       1.447664           0.000000
           52              H       6.170085       3.001898       0.099387       0.079483       1.087811 0.82947020E+01  0.80672371E+02                                 1.634020                            1.592362      -0.625048       2.560385                    0.999917       3.327140       8.730046       0.549374       1.146342      -0.742243      -0.010280       0.022187      -0.018166       0.030462      -0.003165       0.000346      -0.004219      -0.008054       0.013813      -0.007530      -0.000422       0.007952              1.648863       1.779488      -0.335734       0.213986       1.622529      -0.098562       1.544572           0.000004
           53              H      -0.935948       2.638583       2.053998       0.093739       1.198373 0.98190682E+01  0.10127351E+03                                 1.852762                            1.818814      -0.911701       2.422228                    0.996183       3.778433      10.776427       0.470049       1.263390      -0.712535       0.006181      -0.018288       0.015919       0.025021      -0.008092       0.000476      -0.004919       0.000847       0.010084      -0.010584       0.001478       0.009106              1.867092       1.990806      -0.364448       0.227467       1.921713      -0.116595       1.688757           0.000001
           54              H      -0.972293       3.773293       0.993870       0.090942       1.034005 0.80157166E+01  0.77383333E+02                                 1.582909                            1.568683      -0.580918       2.580169                    0.999971       3.315602       8.699963       0.551114       1.151223      -0.740609       0.006729       0.013924      -0.016880       0.022893      -0.000218      -0.002372       0.000472      -0.009274       0.014073      -0.007448       0.002207       0.005241              1.583802       1.664241       0.219823      -0.200255       1.538547      -0.062073       1.548619           0.000002
           55              H       6.270048       3.505238       3.014740       0.106944       0.975474 0.75759196E+01  0.72627446E+02                                 1.570398                            1.565356      -0.639696       2.567343                    0.999905       3.267225       8.743757       0.526767       1.212892      -0.725832      -0.001818      -0.016251       0.017353       0.023844       0.000760      -0.000498      -0.001905      -0.013055       0.014952      -0.009074       0.002554       0.006521              1.563378       1.546950       0.188093      -0.175742       1.604604      -0.104000       1.538582           0.000003
           56              H       6.079224       4.544628       1.987740       0.100478       1.023823 0.77641672E+01  0.74553931E+02                                 1.587359                            1.555043      -0.630664       2.561951                    0.999938       3.309448       8.734640       0.546146       1.167942      -0.736022      -0.009673       0.012128      -0.009840       0.018370      -0.001572       0.000360      -0.000366      -0.006982       0.002278      -0.004223       0.000706       0.003517              1.595611       1.794117      -0.260836       0.246024       1.496123      -0.035934       1.496593           0.000001
           57              H      -1.072240       5.506663       2.815966       0.096520       0.939513 0.70670087E+01  0.66077421E+02                                 1.479836                            1.469532      -0.652244       2.558046                    0.999938       3.183507       8.207823       0.571656       1.145919      -0.741825       0.000956       0.017413      -0.021126       0.027394      -0.001132      -0.001962      -0.002948      -0.010060       0.014202      -0.007954       0.001065       0.006889              1.475376       1.514277       0.187541      -0.192661       1.458046      -0.045225       1.453805           0.000001
           58              H      -0.963199       4.414807       3.925787       0.090728       1.294077 0.10764638E+02  0.11140954E+03                                 1.816010                            1.799399      -0.676773       2.520952                    0.999324       3.547151       9.507703       0.524682       1.127942      -0.747487      -0.000556      -0.015494       0.018501       0.024138      -0.000336       0.002203      -0.005765      -0.013478       0.015121      -0.009614      -0.000967       0.010582              1.809273       1.900617      -0.282195       0.258537       1.786386      -0.069596       1.740816           0.000003
           59              H       6.142839       5.329152       4.820271       0.099989       1.084226 0.85127165E+01  0.83226981E+02                                 1.621317                            1.607138      -0.605850       2.570015                    0.999951       3.308666       8.668709       0.550605       1.137810      -0.744564      -0.004748      -0.010193       0.013675       0.017705       0.000084      -0.001297      -0.001639      -0.010270       0.015226      -0.007804       0.001807       0.005997              1.613433       1.674481       0.228053      -0.225935       1.593124      -0.087174       1.572694           0.000003
           60              H       6.179190       6.368542       3.793271       0.102039       0.915592 0.68296132E+01  0.63514367E+02                                 1.472275                            1.458703      -0.681208       2.549166                    0.999889       3.180550       8.262721       0.563717       1.168339      -0.735918      -0.005658       0.015369      -0.015416       0.022491       0.000317      -0.000043      -0.001883      -0.008432       0.014959      -0.006721       0.000872       0.005849              1.470581       1.551894      -0.207356       0.183326       1.455339      -0.037388       1.404511           0.000001
           61              H      -0.999538       6.248272       5.698189       0.094583       1.068619 0.83427362E+01  0.81182041E+02                                 1.604537                            1.589462      -0.648979       2.549717                    0.999942       3.326179       8.703617       0.554283       1.135594      -0.744677       0.003465      -0.014273       0.017238       0.022646      -0.000986       0.000077      -0.003507      -0.007878       0.008630      -0.005517      -0.000731       0.006247              1.599878       1.657885      -0.211493       0.216655       1.564798      -0.062537       1.576950           0.000002
           62              H      -0.972274       7.287722       4.571803       0.096744       1.148755 0.92148325E+01  0.92160045E+02                                 1.708502                            1.690590      -0.608830       2.565517                    0.999857       3.410674       9.123657       0.526539       1.163109      -0.738346       0.004547       0.013532      -0.019005       0.023769       0.002387      -0.000510      -0.002775      -0.009809       0.013796      -0.007755       0.000968       0.006787              1.705310       1.819807       0.252642      -0.269237       1.644268      -0.066102       1.651856           0.000002
           63              H      -2.944148       8.283062       5.482851       0.084887       1.315374 0.11089448E+02  0.11626824E+03                                 1.870935                            1.853158      -0.730371       2.489365                    0.998145       3.693735      10.146529       0.503047       1.161305      -0.737969      -0.011226       0.006963      -0.009709       0.016394      -0.003065       0.000675      -0.000089      -0.008356       0.009582      -0.006816       0.003065       0.003751              1.869497       1.926817      -0.335526       0.234027       1.954154      -0.088749       1.727519           0.000002
           64              H       6.097414       7.229407       6.460157       0.092809       0.944711 0.71306300E+01  0.67066020E+02                                 1.503131                            1.490682      -0.667997       2.546262                    0.999903       3.262071       8.536279       0.557261       1.168619      -0.735508      -0.016106      -0.013314       0.009448       0.022933       0.001991      -0.001049       0.002014      -0.002054      -0.000052      -0.003426       0.000540       0.002885              1.501149       1.640672       0.184229      -0.180112       1.456395      -0.033229       1.406378           0.000001
           65              H      -0.935917       9.044847       6.509850       0.108619       1.059823 0.84158820E+01  0.83657308E+02                                 1.719943                            1.695318      -0.846289       2.465085                    0.997896       3.578922      10.075367       0.481136       1.280661      -0.708942       0.004563       0.022672      -0.022592       0.032330       0.005057      -0.003670       0.000109      -0.006028       0.010725      -0.008560       0.002613       0.005947              1.732258       1.914873       0.258017      -0.246451       1.731714      -0.073466       1.550188           0.000000
           66              H      -1.017703       7.805267       7.636236       0.096625       1.348882 0.11082688E+02  0.11499441E+03                                 1.830865                            1.795965      -0.824128       2.445445                    0.999045       3.542471       9.361632       0.540869       1.091395      -0.757238      -0.002080      -0.021824       0.015918       0.027093       0.000110       0.002822      -0.003750      -0.015880       0.013958      -0.010822       0.001738       0.009084              1.834867       1.845786      -0.304511       0.258038       1.858904      -0.208154       1.799910           0.000005
           67              H      -1.781002       9.810750       8.613542       0.091168       1.111901 0.84892849E+01  0.84789832E+02                                 1.794144                            1.714848      -0.912975       2.437166                    0.996833       3.672866      10.452604       0.472087       1.299007      -0.704597       0.021673       0.025318       0.023794       0.040950      -0.000031       0.009732       0.000536      -0.012216      -0.002724      -0.013305       0.006242       0.007063              1.840294       1.790711       0.220873       0.388743       1.695546       0.384008       2.034623           0.000002
           68              H      -3.016838       8.881662       8.464462       0.066738       1.400231 0.11592589E+02  0.12268617E+03                                 1.946680                            1.892179      -0.710760       2.498186                    0.998598       3.697714      10.147411       0.499707       1.158178      -0.739749      -0.020268      -0.015659       0.018766       0.031752      -0.002543      -0.006314      -0.010460      -0.001886      -0.011456      -0.014329       0.003481       0.010848              1.962748       2.163087       0.313019      -0.369420       1.826898      -0.174034       1.898258           0.000004
           69              H      -3.371228      10.269445       6.526415       0.310572       0.570589 0.37394012E+01  0.30980745E+02                                 1.244426                            1.218486      -1.061253       2.491551                    0.999947       2.587950       7.114996       0.496530       1.488917      -0.668793      -0.007310      -0.004098      -0.017299       0.019222       0.004078       0.007045      -0.009906      -0.010056       0.021212      -0.015096       0.000048       0.015047              1.261140       1.343087       0.093517       0.214899       1.206836       0.116021       1.233497           0.000001
           70              H      -2.308045      11.031589       6.957092       0.315809       0.520259 0.32654405E+01  0.26463463E+02                                 1.216115                            1.172531      -1.112656       2.457456                    0.999720       2.740743       7.745549       0.478699       1.578841      -0.651320       0.013652       0.005322       0.000096       0.014653      -0.004197       0.013368      -0.002381       0.001980       0.015870      -0.012424      -0.004190       0.016613              1.246948       1.315480       0.261016      -0.073137       1.397515      -0.071111       1.027850           0.000001
           71              H       3.453109       9.500735       9.093913       0.324613       0.500048 0.31223644E+01  0.24355962E+02                                 1.077392                            1.064166      -1.019425       2.532074                    0.999950       2.253662       5.721402       0.577321       1.360087      -0.694554       0.005826      -0.020394       0.008657       0.022909      -0.005715       0.004768      -0.002248      -0.014457       0.019426      -0.013200       0.002931       0.010269              1.084702       1.134054      -0.162757       0.080140       1.093352      -0.010203       1.026701           0.000003
           72              H       2.535326      10.396398       9.358945       0.330510       0.504503 0.30517801E+01  0.24021745E+02                                 1.138424                            1.092441      -1.090278       2.483949                    0.999996       2.471844       6.615228       0.530617       1.466472      -0.671610      -0.009035       0.000909       0.009637       0.013241      -0.000375       0.010167      -0.003397       0.001035       0.024903      -0.009844      -0.004790       0.014634              1.170069       1.158056      -0.154711      -0.187933       1.135855       0.219044       1.216298           0.000002
           73              H       1.744754      10.187972       7.304946       0.099935       0.923473 0.69071430E+01  0.65517105E+02                                 1.582400                            1.547045      -0.732142       2.527901                    0.999418       3.444520       9.551333       0.496948       1.299388      -0.704583      -0.007636       0.032616      -0.014383       0.036455      -0.004768       0.007580       0.000815      -0.016786       0.009058      -0.014429       0.005804       0.008625              1.596901       1.540298      -0.274652       0.163550       1.800791      -0.177716       1.449616           0.000000
           74              H       1.626619       8.905656       8.182865       0.078504       1.092334 0.83371490E+01  0.81195317E+02                                 1.639485                            1.597109      -0.625199       2.560752                    0.999916       3.332672       8.752813       0.548163       1.147316      -0.742025      -0.010548      -0.022157       0.017978       0.030420       0.003094      -0.000634      -0.004168      -0.008469       0.013772      -0.007585      -0.000443       0.008028              1.654583       1.786186       0.337881      -0.215848       1.627890      -0.099699       1.549672           0.000004
           75              H       3.607584       9.268972       6.228254       0.094905       1.198128 0.98169751E+01  0.10124389E+03                                 1.852072                            1.818246      -0.911211       2.422439                    0.996211       3.777206      10.771585       0.470280       1.262870      -0.712626       0.005945       0.017696      -0.016226       0.024734       0.007940      -0.000331      -0.004860       0.000577       0.009670      -0.010390       0.001494       0.008896              1.866347       1.989937       0.364087      -0.227144       1.920965      -0.116537       1.688139           0.000001
           76              H       3.571233       8.134262       7.288382       0.090167       1.031643 0.79958037E+01  0.77171454E+02                                 1.583714                            1.569481      -0.580985       2.581262                    0.999968       3.311738       8.699151       0.549326       1.155264      -0.739689       0.006960      -0.014061       0.017576       0.023559       0.000487       0.001986       0.000704      -0.008972       0.014438      -0.007234       0.001909       0.005326              1.584622       1.665211      -0.219835       0.200481       1.539186      -0.062086       1.549468           0.000002
           77              H       1.726570       8.402317       5.267512       0.105984       0.978483 0.76019134E+01  0.72908353E+02                                 1.570354                            1.565290      -0.639221       2.566125                    0.999914       3.272075       8.746599       0.528389       1.208643      -0.726775      -0.002062       0.016643      -0.017579       0.024295      -0.000467       0.000336      -0.002028      -0.012766       0.014117      -0.008758       0.002313       0.006445              1.563306       1.546771      -0.188197       0.175842       1.604560      -0.104191       1.538588           0.000003
           78              H       1.535740       7.362927       6.294512       0.099222       1.026414 0.77849690E+01  0.74771579E+02                                 1.586643                            1.554324      -0.628258       2.561470                    0.999939       3.314310       8.736256       0.547985       1.163744      -0.737002      -0.010029      -0.012301       0.010631       0.019103       0.001760      -0.000321      -0.000281      -0.007173       0.002031      -0.004346       0.000650       0.003697              1.594867       1.793155       0.260788      -0.245993       1.495452      -0.036106       1.495994           0.000001
           79              H       3.471266       6.400892       5.466286       0.098657       0.933334 0.70052499E+01  0.65342223E+02                                 1.471686                            1.461752      -0.654152       2.557353                    0.999939       3.171808       8.162023       0.574091       1.143813      -0.742327       0.000510      -0.017029       0.020462       0.026626       0.001330       0.002003      -0.002779      -0.009796       0.014417      -0.007934       0.001209       0.006725              1.467187       1.505778      -0.185685       0.190812       1.449914      -0.044712       1.445867           0.000001
           80              H       3.580313       7.492747       4.356465       0.090716       1.290872 0.10729136E+02  0.11093266E+03                                 1.811450                            1.795152      -0.670852       2.523385                    0.999355       3.543980       9.489556       0.525948       1.126339      -0.747872      -0.000765       0.015678      -0.018143       0.023990       0.000271      -0.002451      -0.005486      -0.013633       0.015459      -0.009826      -0.000576       0.010403              1.804665       1.895919       0.280893      -0.257253       1.781801      -0.068960       1.736274           0.000003
           81              H       1.599343       6.578402       3.461981       0.101726       1.079897 0.84716282E+01  0.82737159E+02                                 1.618076                            1.604149      -0.600956       2.573681                    0.999955       3.301633       8.649782       0.550577       1.139080      -0.744248      -0.004599       0.010197      -0.013217       0.017316       0.000090       0.001314      -0.001352      -0.010151       0.015953      -0.007870       0.001916       0.005954              1.610186       1.671148      -0.226973       0.224912       1.589933      -0.086565       1.569477           0.000003
           82              H       1.635688       5.539012       4.488981       0.104419       0.911371 0.67924872E+01  0.63102935E+02                                 1.469914                            1.456519      -0.681248       2.550552                    0.999888       3.172709       8.246506       0.562925       1.171209      -0.735235      -0.004809      -0.015116       0.014757       0.021666      -0.000229       0.000019      -0.002092      -0.008528       0.014996      -0.006770       0.000743       0.006026              1.468223       1.549399       0.206544      -0.182575       1.452970      -0.036969       1.402300           0.000001
           83              H       3.543956       5.659282       2.584063       0.092588       1.071979 0.83765481E+01  0.81600292E+02                                 1.608933                            1.593580      -0.650046       2.549322                    0.999925       3.330852       8.722978       0.553051       1.136878      -0.744405       0.003492       0.014908      -0.017693       0.023398       0.001151      -0.000184      -0.003319      -0.008038       0.008085      -0.005539      -0.000541       0.006080              1.604272       1.662415       0.212623      -0.217944       1.569045      -0.063184       1.581354           0.000002
           84              H       3.571214       4.619832       3.710449       0.094889       1.153786 0.92665041E+01  0.92813592E+02                                 1.714485                            1.696180      -0.618151       2.561660                    0.999830       3.417309       9.150440       0.525232       1.164285      -0.738103       0.004923      -0.014013       0.019040       0.024148      -0.002076       0.000591      -0.002570      -0.009589       0.014608      -0.007660       0.000996       0.006663              1.711339       1.826388      -0.254414       0.270980       1.650072      -0.066821       1.657556           0.000002
           85              H       1.599330       3.624492       2.799401       0.083429       1.318734 0.11120671E+02  0.11663953E+03                                 1.871167                            1.853287      -0.727651       2.489259                    0.998142       3.699268      10.152817       0.504203       1.158205      -0.738703      -0.011961      -0.006860       0.010028       0.017049       0.002892      -0.000595      -0.000264      -0.008871       0.009210      -0.006855       0.002890       0.003965              1.869755       1.927114       0.335827      -0.234357       1.954452      -0.089044       1.727700           0.000002
           86              H       1.553898       4.678148       1.822095       0.090636       0.947948 0.71605824E+01  0.67413422E+02                                 1.506203                            1.493515      -0.663488       2.547241                    0.999903       3.268063       8.554088       0.556937       1.168159      -0.735634      -0.016771       0.013443      -0.009722       0.023590      -0.002041       0.001099       0.002060      -0.002168       0.000435      -0.003548       0.000606       0.002942              1.504270       1.644606      -0.185230       0.180967       1.459296      -0.033486       1.408910           0.000001
           87              H       3.607553       2.862708       1.772402       0.109332       1.061011 0.84349824E+01  0.83949787E+02                                 1.726077                            1.701181      -0.860635       2.459628                    0.997656       3.586111      10.123461       0.478324       1.286614      -0.707655       0.004760      -0.022740       0.022159       0.032106      -0.005140       0.003542      -0.000010      -0.005628       0.011024      -0.008476       0.002467       0.006008              1.738513       1.922265      -0.259515       0.247847       1.737954      -0.073786       1.555321           0.000000
           88              H       3.525773       4.102288       0.646016       0.096727       1.347871 0.11074772E+02  0.11491701E+03                                 1.832288                            1.797297      -0.837545       2.440566                    0.998958       3.539459       9.360583       0.539660       1.093795      -0.756656      -0.002470       0.021862      -0.016372       0.027424      -0.000349      -0.002561      -0.003522      -0.015483       0.013695      -0.010518       0.001842       0.008676              1.836307       1.847055       0.304950      -0.258286       1.860669      -0.208534       1.801199           0.000005
           89              H       2.762456      -2.678164      16.233214       0.091512       1.109178 0.84675891E+01  0.84549165E+02                                 1.794127                            1.715076      -0.925519       2.432915                    0.996726       3.670812      10.457440       0.470889       1.302682      -0.703848       0.021022      -0.025468      -0.023563       0.040568       0.000243      -0.010001       0.000575      -0.012280      -0.002699      -0.013594       0.006440       0.007154              1.840137       1.790398      -0.220225      -0.388076       1.695490       0.383584       2.034524           0.000002
           90              H       1.526628      -1.749076      16.382294       0.068594       1.392516 0.11511497E+02  0.12158998E+03                                 1.937217                            1.883633      -0.696319       2.503774                    0.998704       3.688988      10.106955       0.501704       1.155825      -0.740274      -0.019635       0.015479      -0.018679       0.031209       0.002462       0.006418      -0.010587      -0.001727      -0.010924      -0.014405       0.003407       0.010998              1.953002       2.152005      -0.310264       0.366173       1.818060      -0.172304       1.888941           0.000004
           91              H       1.172232       1.638109       1.755837       0.309383       0.573581 0.37649986E+01  0.31249799E+02                                 1.249411                            1.223149      -1.063729       2.489886                    0.999946       2.595432       7.144870       0.495220       1.490134      -0.668576      -0.007656       0.004414       0.017244       0.019376      -0.003753      -0.006858      -0.009798      -0.010222       0.020919      -0.014710      -0.000223       0.014933              1.266250       1.348623      -0.094027      -0.216674       1.211278       0.116926       1.238847           0.000001
           92              H       2.235407       0.875966       1.325160       0.317935       0.516559 0.32353723E+01  0.26159100E+02                                 1.210496                            1.167242      -1.114587       2.457989                    0.999687       2.727551       7.699227       0.479710       1.579170      -0.651289       0.013974      -0.004996       0.000471       0.014847       0.004168      -0.013415      -0.002223       0.001872       0.015571      -0.012526      -0.004018       0.016544              1.241094       1.309368      -0.259638       0.072501       1.390805      -0.070427       1.023107           0.000001
           93              C      -2.206276       7.100723      16.021188      -0.001663      21.654568 0.32153124E+03  0.70660308E+04                                 6.970898                            6.076160      -0.002602       2.030111                    0.998492      26.305496      75.040454       0.647273       0.430593      -1.046972      -0.119323       0.023060       0.051436       0.131967      -0.012573      -0.047033       0.049399      -0.029743       0.087859      -0.059878      -0.024704       0.084582              7.640721       6.865044      -0.031865      -0.018003       7.783492       2.470671       8.273627           0.000001
           94              C      -3.018658       6.279818      15.050508      -0.189678      26.136726 0.39703302E+03  0.91530830E+04                                 7.769860                            6.625695       0.001920       2.002406                    0.998297      28.639192      82.357600       0.640764       0.414637      -1.062056       0.086950      -0.012443      -0.011581       0.088596      -0.003086      -0.015205       0.021980      -0.043142       0.079624      -0.038503      -0.005358       0.043861              8.730573       7.542132      -0.589483      -0.332386       9.220323       3.911766       9.429264           0.000001
           95              C      -2.173572       5.442696      14.106332      -0.205002      25.353562 0.37328986E+03  0.84956262E+04                                 7.700540                            6.481957      -0.078816       1.975165                    0.998122      28.685908      82.645731       0.637616       0.422083      -1.054657      -0.095424      -0.012847       0.012041       0.097035       0.004186      -0.010528       0.025650      -0.075142       0.044001      -0.047754      -0.001595       0.049349              8.736151       7.485417      -0.242297      -0.064089       9.541240       4.223573       9.181795           0.000002
           96              C       6.097411       4.526441      13.218474      -0.171796      25.436563 0.37248999E+03  0.84392145E+04                                 7.617898                            6.392339       0.013964       2.004177                    0.999061      28.154934      79.887372       0.657177       0.411373      -1.065689       0.100837      -0.004225       0.001807       0.100942       0.000949       0.000252       0.018590      -0.075362       0.073686      -0.049974       0.006391       0.043583              8.691230       7.014570      -0.141434      -0.115564       9.825537       4.395463       9.233583           0.000001
           97              C      -2.161768       3.657859      12.294175      -0.207792      25.207360 0.36755959E+03  0.83244167E+04                                 7.665383                            6.421049      -0.092489       1.968981                    0.998175      28.590120      81.895011       0.642931       0.420645      -1.056636      -0.095168      -0.003570       0.007294       0.095514       0.002783      -0.002482       0.021791      -0.058015       0.099719      -0.045935      -0.001040       0.046975              8.747926       7.284695      -0.064415      -0.143846       9.850167       4.438839       9.108916           0.000002
           98              C       6.083771       2.760662      11.409630      -0.177118      25.884982 0.38052956E+03  0.86725291E+04                                 7.703344                            6.459443      -0.026455       1.988594                    0.999055      28.446454      81.106974       0.653605       0.411181      -1.065197       0.100277       0.001413      -0.001099       0.100293       0.006608      -0.003840       0.023950      -0.050908       0.095570      -0.042950      -0.004167       0.047117              8.766608       7.314669      -0.062780      -0.131817       9.828280       4.351519       9.156876           0.000001
           99              C       6.897053       1.845845      10.506865      -0.197312      26.390604 0.39589815E+03  0.91403296E+04                                 7.881286                            6.665700      -0.103678       1.956545                    0.998519      29.273009      84.845155       0.630360       0.420862      -1.055798      -0.091228       0.012847      -0.007785       0.092456       0.003129      -0.003402       0.025805      -0.044170       0.017951      -0.026754      -0.012411       0.039165              8.883387       7.751461      -0.506918      -0.107447       9.913057       4.353992       8.985642           0.000001
          100              C       6.064679       1.041623       9.527903      -0.201320      27.459709 0.43059448E+03  0.10094016E+05                                 7.898879                            6.824860       0.102491       2.022891                    0.999188      29.117980      83.454538       0.644110       0.405649      -1.071722       0.083607       0.010128       0.023871       0.087535       0.008173      -0.002529       0.020945      -0.083492       0.041952      -0.049880       0.001805       0.048075              8.728392       7.809271      -0.626319      -0.158696       9.787007       3.240327       8.588900           0.000002
          101              C       6.880687       0.121083       8.635076       0.023551      22.681095 0.33899659E+03  0.75416936E+04                                 7.104715                            6.172309       0.043289       2.037902                    0.999145      26.627140      76.182666       0.653283       0.421436      -1.053636       0.027721      -0.065380       0.113933       0.134253      -0.026792       0.025879      -0.032488      -0.065571      -0.044516      -0.046512      -0.022137       0.068649              7.744400       6.948664      -1.565746      -0.680783       8.671329       1.378578       7.613207           0.000002
          102              C      -2.734221      10.256096      13.673998       0.048784      45.708024 0.50374221E+03  0.12232063E+05                                10.985683                            7.632792       0.459521       2.086848                    0.999886      29.919015      86.139647       0.581601       0.433700      -1.058185      -0.010494      -0.007398       0.012669       0.018038      -0.046298       0.120028       0.021705      -0.057091      -0.050856      -0.150982       0.044584       0.106397             13.607675      14.598375       3.057824      -8.561359       8.031312      -4.104340      18.193338           0.000013
          103              C      -0.105352      10.265168      13.642525       0.011391      46.810314 0.54964176E+03  0.13647597E+05                                11.154066                            7.980755       0.168348       1.979099                    0.999801      31.189433      90.952663       0.567662       0.434550      -1.057138       0.003443       0.001745      -0.007716       0.008627       0.042572      -0.114609       0.011073      -0.060216      -0.000371      -0.139838       0.033714       0.106124             13.421557      16.379156      -2.990370       8.109752       7.856507      -3.485670      16.029007           0.000014
          104              C       2.337187       0.031863       8.825568       0.000998      21.573684 0.31998653E+03  0.70229139E+04                                 6.948431                            6.057073      -0.000720       2.031454                    0.998542      26.247509      74.801535       0.649076       0.429957      -1.047464      -0.119384      -0.023134      -0.051502       0.132062       0.013518       0.046209       0.048279      -0.029804       0.089460      -0.058369      -0.025429       0.083798              7.614083       6.850695       0.031793       0.016658       7.756697       2.447723       8.234856           0.000001
          105              C       1.524814       0.852767       9.796248      -0.190474      26.173655 0.39781087E+03  0.91757485E+04                                 7.777690                            6.632742       0.007327       2.003886                    0.998249      28.664450      82.458686       0.640325       0.414706      -1.061983       0.087496       0.014169       0.009270       0.089120       0.001150       0.016181       0.023146      -0.044524       0.077155      -0.039641      -0.004919       0.044560              8.739323       7.550612       0.591150       0.334950       9.228966       3.916468       9.438392           0.000001
          106              C       2.369909       1.689889      10.740424      -0.202868      25.292128 0.37212979E+03  0.84629532E+04                                 7.691286                            6.474660      -0.039899       1.988120                    0.998278      28.644148      82.504934       0.637541       0.422446      -1.054391      -0.093789       0.012397      -0.011706       0.095326      -0.003760       0.010905       0.025862      -0.072929       0.042690      -0.046618      -0.002254       0.048872              8.724739       7.475776       0.243754       0.065722       9.527747       4.215330       9.170695           0.000002
          107              C       1.553901       2.606144      11.628282      -0.171971      25.463802 0.37293872E+03  0.84524530E+04                                 7.629542                            6.401587       0.004499       2.001575                    0.998983      28.158909      79.929486       0.655831       0.412068      -1.065173       0.103914       0.003547       0.000302       0.103975      -0.000324      -0.001093       0.019907      -0.074322       0.074718      -0.049630       0.004905       0.044725              8.705528       7.022135       0.143341       0.115508       9.844462       4.410346       9.249989           0.000002
          108              C       2.381731       3.474727      12.552581      -0.214191      25.330030 0.36980698E+03  0.83876107E+04                                 7.688046                            6.438956      -0.095681       1.966997                    0.998225      28.672841      82.176941       0.642327       0.420424      -1.056835      -0.096811       0.004180      -0.005882       0.097079      -0.003099       0.000534       0.022641      -0.057052       0.101248      -0.045612      -0.002296       0.047909              8.775240       7.304169       0.063115       0.142199       9.884249       4.460302       9.137301           0.000002
          109              C       1.540280       4.371924      13.437126      -0.172137      25.789536 0.37882790E+03  0.86241931E+04                                 7.682531                            6.443190      -0.014412       1.992580                    0.999023      28.387789      80.898421       0.654694       0.410952      -1.065331       0.098112      -0.001199       0.000913       0.098123      -0.005569       0.004401       0.022087      -0.048507       0.097240      -0.041814      -0.003651       0.045465              8.740869       7.298100       0.060823       0.130549       9.795564       4.329082       9.128942           0.000001
          110              C       2.353571       5.286740      14.339891      -0.191977      26.280955 0.39387186E+03  0.90820097E+04                                 7.861309                            6.650153      -0.106901       1.956603                    0.998445      29.195073      84.569223       0.630869       0.421056      -1.055663      -0.090191      -0.011070       0.010016       0.091418      -0.004224       0.003017       0.024955      -0.044273       0.016966      -0.026831      -0.011560       0.038391              8.859407       7.736984       0.502707       0.106855       9.882928       4.335562       8.958309           0.000001
          111              C       1.521206       6.090962      15.318853      -0.204459      27.513665 0.43172660E+03  0.10126325E+05                                 7.901160                            6.826826       0.110572       2.024599                    0.999225      29.165617      83.591280       0.645064       0.404818      -1.072364       0.082822      -0.010165      -0.022598       0.086449      -0.006587       0.002268       0.019742      -0.081461       0.041110      -0.048368       0.002196       0.046172              8.730250       7.812899       0.625206       0.159853       9.789637       3.238755       8.588213           0.000002
          112              C       2.337224       7.011503      16.211680       0.020373      22.780045 0.34097284E+03  0.75975980E+04                                 7.130050                            6.194789       0.039097       2.035470                    0.999149      26.705185      76.495889       0.651306       0.422051      -1.053127       0.025546       0.066329      -0.115004       0.135196       0.027517      -0.027948      -0.031785      -0.062976      -0.045507      -0.047824      -0.020779       0.068603              7.772389       6.974190       1.581270       0.683684       8.703868       1.388054       7.639109           0.000001
          113              C       1.809222      -3.123510      11.172758       0.046222      45.811526 0.50505955E+03  0.12272470E+05                                11.003455                            7.643957       0.449411       2.083287                    0.999881      29.956108      86.285416       0.581021       0.433836      -1.058067      -0.010364       0.006651      -0.012341       0.017434       0.047544      -0.120174       0.023081      -0.055419      -0.053342      -0.151814       0.045015       0.106799             13.630858      14.624366      -3.063634       8.578285       8.042990      -4.111570      18.225218           0.000013
          114              C       4.438091      -3.132583      11.204231       0.009699      46.891157 0.55080358E+03  0.13683967E+05                                11.165841                            7.989125       0.167171       1.978435                    0.999826      31.224492      91.086473       0.567359       0.434543      -1.057119       0.001811      -0.002026       0.007933       0.008385      -0.042465       0.114645       0.010427      -0.060571       0.002410      -0.139658       0.033156       0.106502             13.435227      16.396108       2.995415      -8.116639       7.865207      -3.491028      16.044367           0.000014
          115              C       6.749834       2.419347       0.543316      -0.001663      21.654568 0.32153124E+03  0.70660309E+04                                 6.970898                            6.076160      -0.002602       2.030111                    0.998492      26.305497      75.040458       0.647273       0.430593      -1.046972       0.119323      -0.023060      -0.051436       0.131967      -0.012573      -0.047033       0.049399      -0.029743       0.087859      -0.059878      -0.024704       0.084582              7.640721       6.865044      -0.031865      -0.018003       7.783491       2.470671       8.273627           0.000001
          116              C       7.562216       3.240252       1.513996      -0.189678      26.136720 0.39703292E+03  0.91530800E+04                                 7.769859                            6.625694       0.001920       2.002406                    0.998297      28.639189      82.357591       0.640764       0.414636      -1.062056      -0.086950       0.012443       0.011581       0.088596      -0.003086      -0.015205       0.021980      -0.043142       0.079624      -0.038503      -0.005358       0.043861              8.730571       7.542131      -0.589483      -0.332386       9.220321       3.911765       9.429262           0.000001
          117              C       6.717130       4.077374       2.458172      -0.205002      25.353559 0.37328981E+03  0.84956247E+04                                 7.700539                            6.481957      -0.078816       1.975165                    0.998122      28.685906      82.645722       0.637617       0.422083      -1.054657       0.095424       0.012847      -0.012041       0.097035       0.004186      -0.010528       0.025650      -0.075142       0.044001      -0.047754      -0.001595       0.049349              8.736149       7.485416      -0.242297      -0.064089       9.541238       4.223572       9.181794           0.000002
          118              C      -1.553853       4.993629       3.346030      -0.171796      25.436560 0.37248993E+03  0.84392130E+04                                 7.617898                            6.392339       0.013964       2.004177                    0.999061      28.154932      79.887365       0.657177       0.411373      -1.065689      -0.100837       0.004225      -0.001807       0.100942       0.000949       0.000252       0.018590      -0.075362       0.073686      -0.049974       0.006391       0.043583              8.691229       7.014570      -0.141434      -0.115564       9.825536       4.395463       9.233582           0.000001
          119              C       6.705326       5.862211       4.270329      -0.207792      25.207356 0.36755951E+03  0.83244146E+04                                 7.665382                            6.421048      -0.092489       1.968982                    0.998175      28.590117      81.894998       0.642931       0.420645      -1.056636       0.095168       0.003570      -0.007294       0.095514       0.002783      -0.002482       0.021791      -0.058015       0.099719      -0.045935      -0.001040       0.046975              8.747924       7.284694      -0.064415      -0.143846       9.850165       4.438838       9.108914           0.000002
          120              C      -1.540213       6.759408       5.154874      -0.177118      25.884979 0.38052952E+03  0.86725279E+04                                 7.703343                            6.459443      -0.026455       1.988594                    0.999055      28.446452      81.106965       0.653606       0.411181      -1.065197      -0.100277      -0.001413       0.001099       0.100293       0.006608      -0.003840       0.023950      -0.050908       0.095570      -0.042950      -0.004167       0.047117              8.766607       7.314668      -0.062780      -0.131817       9.828279       4.351518       9.156875           0.000002
          121              C      -2.353495       7.674225       6.057639      -0.197312      26.390604 0.39589816E+03  0.91403298E+04                                 7.881285                            6.665700      -0.103678       1.956545                    0.998519      29.273009      84.845153       0.630360       0.420862      -1.055798       0.091228      -0.012847       0.007785       0.092456       0.003129      -0.003402       0.025805      -0.044170       0.017951      -0.026754      -0.012411       0.039165              8.883386       7.751461      -0.506918      -0.107447       9.913056       4.353992       8.985642           0.000001
          122              C      -1.521121       8.478447       7.036601      -0.201320      27.459708 0.43059446E+03  0.10094016E+05                                 7.898879                            6.824859       0.102491       2.022891                    0.999188      29.117980      83.454537       0.644110       0.405649      -1.071722      -0.083607      -0.010128      -0.023871       0.087535       0.008173      -0.002529       0.020945      -0.083492       0.041952      -0.049880       0.001805       0.048075              8.728392       7.809270      -0.626320      -0.158696       9.787006       3.240326       8.588899           0.000002
          123              C      -2.337129       9.398987       7.929428       0.023551      22.681097 0.33899662E+03  0.75416944E+04                                 7.104715                            6.172309       0.043289       2.037902                    0.999145      26.627142      76.182672       0.653283       0.421436      -1.053636      -0.027721       0.065380      -0.113933       0.134253      -0.026792       0.025879      -0.032488      -0.065571      -0.044516      -0.046512      -0.022137       0.068649              7.744400       6.948665      -1.565746      -0.680783       8.671329       1.378578       7.613207           0.000002
          124              C       7.277779      -0.736026       2.890506       0.048784      45.707985 0.50374173E+03  0.12232049E+05                                10.985678                            7.632789       0.459521       2.086849                    0.999886      29.918999      86.139592       0.581601       0.433700      -1.058185       0.010494       0.007398      -0.012669       0.018038      -0.046298       0.120028       0.021705      -0.057092      -0.050856      -0.150982       0.044585       0.106397             13.607668      14.598367       3.057822      -8.561354       8.031309      -4.104337      18.193329           0.000013
          125              C       4.648910      -0.745098       2.921979       0.011391      46.810270 0.54964117E+03  0.13647578E+05                                11.154059                            7.980751       0.168349       1.979099                    0.999801      31.189417      90.952598       0.567663       0.434550      -1.057138      -0.003443      -0.001745       0.007716       0.008627       0.042572      -0.114609       0.011073      -0.060216      -0.000371      -0.139837       0.033714       0.106123             13.421548      16.379145      -2.990367       8.109746       7.856502      -3.485667      16.028996           0.000014
          126              C       2.206371       9.488207       7.738936       0.000999      21.573683 0.31998652E+03  0.70229135E+04                                 6.948430                            6.057073      -0.000721       2.031454                    0.998542      26.247508      74.801533       0.649076       0.429957      -1.047464       0.119384       0.023134       0.051502       0.132061       0.013518       0.046209       0.048279      -0.029804       0.089460      -0.058369      -0.025429       0.083798              7.614082       6.850696       0.031793       0.016658       7.756696       2.447723       8.234855           0.000001
          127              C       3.018744       8.667303       6.768256      -0.190474      26.173653 0.39781084E+03  0.91757476E+04                                 7.777690                            6.632741       0.007327       2.003886                    0.998249      28.664449      82.458683       0.640325       0.414706      -1.061983      -0.087496      -0.014169      -0.009270       0.089120       0.001150       0.016181       0.023146      -0.044524       0.077155      -0.039641      -0.004919       0.044560              8.739323       7.550612       0.591150       0.334950       9.228965       3.916467       9.438391           0.000001
          128              C       2.173649       7.830181       5.824080      -0.202868      25.292127 0.37212978E+03  0.84629527E+04                                 7.691285                            6.474660      -0.039899       1.988121                    0.998278      28.644147      82.504928       0.637541       0.422446      -1.054391       0.093789      -0.012397       0.011706       0.095326      -0.003760       0.010905       0.025862      -0.072929       0.042690      -0.046618      -0.002254       0.048872              8.724738       7.475775       0.243754       0.065722       9.527745       4.215329       9.170694           0.000002
          129              C       2.989657       6.913926       4.936222      -0.171971      25.463800 0.37293870E+03  0.84524523E+04                                 7.629541                            6.401587       0.004499       2.001575                    0.998983      28.158908      79.929480       0.655831       0.412068      -1.065173      -0.103914      -0.003547      -0.000302       0.103975      -0.000324      -0.001093       0.019907      -0.074322       0.074718      -0.049630       0.004905       0.044725              8.705528       7.022134       0.143341       0.115508       9.844461       4.410346       9.249988           0.000001
          130              C       2.161827       6.045343       4.011923      -0.214191      25.330031 0.36980700E+03  0.83876113E+04                                 7.688046                            6.438956      -0.095681       1.966997                    0.998225      28.672842      82.176941       0.642327       0.420424      -1.056835       0.096811      -0.004180       0.005882       0.097079      -0.003099       0.000534       0.022641      -0.057052       0.101248      -0.045612      -0.002296       0.047909              8.775239       7.304168       0.063115       0.142199       9.884249       4.460302       9.137301           0.000002
          131              C       3.003278       5.148146       3.127378      -0.172137      25.789534 0.37882787E+03  0.86241922E+04                                 7.682531                            6.443189      -0.014412       1.992580                    0.999023      28.387787      80.898411       0.654694       0.410952      -1.065331      -0.098112       0.001199      -0.000913       0.098123      -0.005569       0.004401       0.022087      -0.048507       0.097240      -0.041814      -0.003651       0.045465              8.740868       7.298100       0.060823       0.130549       9.795563       4.329082       9.128941           0.000001
          132              C       2.189987       4.233330       2.224613      -0.191977      26.280955 0.39387186E+03  0.90820097E+04                                 7.861309                            6.650153      -0.106901       1.956603                    0.998445      29.195073      84.569223       0.630869       0.421056      -1.055663       0.090191       0.011070      -0.010016       0.091418      -0.004224       0.003017       0.024955      -0.044273       0.016966      -0.026831      -0.011561       0.038391              8.859407       7.736984       0.502707       0.106855       9.882928       4.335562       8.958309           0.000001
          133              C       3.022352       3.429108       1.245651      -0.204459      27.513662 0.43172653E+03  0.10126323E+05                                 7.901159                            6.826825       0.110573       2.024599                    0.999225      29.165615      83.591271       0.645064       0.404818      -1.072364      -0.082822       0.010165       0.022598       0.086449      -0.006587       0.002268       0.019742      -0.081461       0.041110      -0.048368       0.002196       0.046172              8.730249       7.812899       0.625206       0.159853       9.789636       3.238755       8.588212           0.000002
          134              C       2.206334       2.508567       0.352824       0.020373      22.780045 0.34097285E+03  0.75975981E+04                                 7.130050                            6.194789       0.039097       2.035470                    0.999149      26.705185      76.495889       0.651306       0.422051      -1.053127      -0.025546      -0.066329       0.115004       0.135196       0.027517      -0.027948      -0.031785      -0.062976      -0.045507      -0.047824      -0.020779       0.068603              7.772389       6.974190       1.581270       0.683684       8.703868       1.388054       7.639109           0.000002
          135              C       2.734336      12.643580       5.391746       0.046222      45.811487 0.50505907E+03  0.12272455E+05                                11.003450                            7.643954       0.449412       2.083287                    0.999881      29.956092      86.285362       0.581021       0.433836      -1.058067       0.010364      -0.006651       0.012340       0.017433       0.047544      -0.120174       0.023081      -0.055419      -0.053342      -0.151814       0.045015       0.106799             13.630851      14.624358      -3.063633       8.578280       8.042987      -4.111568      18.225208           0.000013
          136              C       0.105467      12.652653       5.360273       0.009699      46.891112 0.55080299E+03  0.13683948E+05                                11.165833                            7.989119       0.167173       1.978436                    0.999826      31.224477      91.086407       0.567359       0.434543      -1.057119      -0.001810       0.002026      -0.007933       0.008385      -0.042465       0.114645       0.010427      -0.060571       0.002410      -0.139658       0.033156       0.106502             13.435217      16.396095       2.995413      -8.116632       7.865202      -3.491024      16.044354           0.000014
          137              N      -3.064085      12.521218       0.470432      -0.690141      29.886405 0.50048344E+03  0.12081995E+05                                 8.284833                            7.363667      -0.327827       1.910524                    0.993745      30.757048      87.081541       0.624493       0.406284      -1.080163       0.075606      -0.032799      -0.102917       0.131848       0.021093      -0.081879       0.027751      -0.018224       0.163633      -0.097784      -0.006445       0.104229              9.080680       8.784002      -1.295537      -1.382717       8.748639       2.877985       9.709398           0.000005
          138              N       7.504960      -0.995781       9.335754      -0.665329      30.842925 0.53845725E+03  0.13247653E+05                                 8.378912                            7.580626      -0.394041       1.881440                    0.993386      31.364128      89.848090       0.622054       0.400212      -1.083492      -0.063706       0.101225      -0.068090       0.137627      -0.005726       0.067140      -0.058430      -0.065860      -0.002872      -0.094733      -0.000684       0.095417              9.034822       9.228121      -1.806494       0.502069      11.001006      -0.462387       6.875338           0.000001
          139              N      -3.521155       9.970684      14.445904      -0.399034      45.351956 0.58517565E+03  0.14518149E+05                                10.468900                            7.884992       0.453437       2.130861                    0.998119      30.413207      84.009632       0.619632       0.398426      -1.098267       0.023297       0.006655      -0.011244       0.026711      -0.042428       0.085151       0.027361      -0.076358      -0.029574      -0.122593       0.053674       0.068919             12.537156      13.294526       2.518530      -7.509123       8.224943      -2.870582      16.091998           0.000006
          140              N       0.740648      10.013611      14.376333      -0.409115      42.217019 0.56420804E+03  0.13804378E+05                                 9.800267                            7.592979       0.898213       2.256854                    0.999767      30.364715      81.997303       0.653299       0.383192      -1.114362      -0.041070       0.015845      -0.037941       0.058115       0.031786      -0.079282       0.034813      -0.109770      -0.071764      -0.124752       0.045728       0.079025             11.397350      14.242609      -2.361727       6.645883       7.700547      -1.965651      12.248892           0.000005
          141              N       1.479370      -0.613664       7.811820      -0.690504      29.980706 0.50259572E+03  0.12145652E+05                                 8.315262                            7.393583      -0.329348       1.909562                    0.993534      30.789635      87.216584       0.621415       0.407871      -1.079121       0.073208       0.034626       0.102681       0.130774      -0.023343       0.083474       0.026469      -0.019702       0.160184      -0.100064      -0.004181       0.104245              9.114025       8.819315       1.316192       1.407063       8.787705       2.884171       9.735056           0.000005
          142              N       2.961504       8.128366      15.511002      -0.664188      30.711913 0.53546846E+03  0.13152549E+05                                 8.343468                            7.549600      -0.383936       1.885756                    0.993485      31.282135      89.467552       0.624719       0.399158      -1.084475      -0.060973      -0.102907       0.068823       0.138001       0.007785      -0.069018      -0.057302      -0.067901       0.001658      -0.095528      -0.001392       0.096920              8.994750       9.188360       1.793395      -0.508068      10.946771      -0.460051       6.849120           0.000001
          143              N       1.022288      -2.838099      10.400852      -0.396859      45.232501 0.58333350E+03  0.14460169E+05                                10.448335                            7.870537       0.458282       2.132917                    0.998068      30.371521      83.842355       0.620478       0.398220      -1.098475       0.025930      -0.006024       0.012922       0.029591       0.042451      -0.084347       0.027344      -0.075138      -0.027441      -0.121544       0.053113       0.068431             12.511066      13.266866      -2.512666       7.490663       8.209624      -2.862225      16.056708           0.000006
          144              N       5.284091      -2.881026      10.470423      -0.407561      42.186951 0.56372272E+03  0.13790284E+05                                 9.797520                            7.592003       0.894920       2.256255                    0.999764      30.345223      81.952560       0.653010       0.383423      -1.114134      -0.041603      -0.015447       0.039653       0.059513      -0.031935       0.078662       0.035000      -0.110691      -0.069128      -0.124381       0.045136       0.079245             11.392851      14.234830       2.366537      -6.639615       7.700411      -1.969090      12.243313           0.000005
          145              N       7.607643      -3.001148      16.094072      -0.690141      29.886407 0.50048348E+03  0.12081996E+05                                 8.284833                            7.363667      -0.327827       1.910524                    0.993745      30.757049      87.081545       0.624493       0.406284      -1.080163      -0.075606       0.032799       0.102917       0.131849       0.021093      -0.081879       0.027751      -0.018224       0.163633      -0.097784      -0.006445       0.104229              9.080680       8.784002      -1.295537      -1.382717       8.748639       2.877985       9.709398           0.000005
          146              N      -2.961402      10.515851       7.228750      -0.665329      30.842924 0.53845723E+03  0.13247652E+05                                 8.378911                            7.580626      -0.394041       1.881440                    0.993386      31.364127      89.848086       0.622054       0.400212      -1.083492       0.063706      -0.101225       0.068090       0.137627      -0.005726       0.067140      -0.058430      -0.065860      -0.002872      -0.094733      -0.000684       0.095417              9.034821       9.228122      -1.806495       0.502068      11.001005      -0.462387       6.875338           0.000001
          147              N       8.064713      -0.450614       2.118600      -0.399035      45.351966 0.58517584E+03  0.14518155E+05                                10.468902                            7.884993       0.453437       2.130862                    0.998119      30.413212      84.009647       0.619632       0.398426      -1.098267      -0.023297      -0.006655       0.011244       0.026711      -0.042427       0.085151       0.027361      -0.076358      -0.029574      -0.122593       0.053674       0.068919             12.537157      13.294528       2.518530      -7.509123       8.224944      -2.870582      16.092000           0.000005
          148              N       3.802910      -0.493541       2.188171      -0.409116      42.217044 0.56420846E+03  0.13804391E+05                                 9.800272                            7.592982       0.898212       2.256853                    0.999767      30.364723      81.997337       0.653299       0.383192      -1.114362       0.041070      -0.015845       0.037941       0.058115       0.031786      -0.079282       0.034813      -0.109770      -0.071764      -0.124752       0.045728       0.079025             11.397355      14.242616      -2.361728       6.645886       7.700551      -1.965652      12.248899           0.000006
          149              N       3.064188      10.133734       8.752684      -0.690504      29.980704 0.50259569E+03  0.12145651E+05                                 8.315261                            7.393583      -0.329348       1.909562                    0.993534      30.789635      87.216583       0.621415       0.407871      -1.079121      -0.073208      -0.034626      -0.102681       0.130774      -0.023343       0.083473       0.026469      -0.019702       0.160184      -0.100064      -0.004181       0.104245              9.114025       8.819315       1.316193       1.407063       8.787704       2.884171       9.735055           0.000005
          150              N       1.582054       1.391704       1.053502      -0.664188      30.711914 0.53546850E+03  0.13152550E+05                                 8.343468                            7.549600      -0.383936       1.885756                    0.993485      31.282135      89.467552       0.624719       0.399158      -1.084475       0.060973       0.102907      -0.068823       0.138001       0.007785      -0.069018      -0.057302      -0.067900       0.001658      -0.095528      -0.001392       0.096920              8.994750       9.188360       1.793395      -0.508068      10.946771      -0.460051       6.849120           0.000001
          151              N       3.521270      12.358169       6.163652      -0.396860      45.232512 0.58333372E+03  0.14460175E+05                                10.448336                            7.870538       0.458282       2.132917                    0.998068      30.371527      83.842371       0.620478       0.398220      -1.098475      -0.025930       0.006024      -0.012922       0.029591       0.042451      -0.084347       0.027344      -0.075138      -0.027441      -0.121544       0.053113       0.068431             12.511067      13.266867      -2.512667       7.490663       8.209625      -2.862226      16.056709           0.000006
          152              N      -0.740533      12.401096       6.094081      -0.407562      42.186973 0.56372311E+03  0.13790296E+05                                 9.797524                            7.592006       0.894919       2.256255                    0.999764      30.345231      81.952592       0.653010       0.383423      -1.114134       0.041603       0.015447      -0.039653       0.059513      -0.031935       0.078662       0.035000      -0.110691      -0.069128      -0.124381       0.045136       0.079245             11.392856      14.234836       2.366539      -6.639618       7.700414      -1.969091      12.243319           0.000006

******************************************************
Auxiliary information for the entire system
The total spin magnetic moment of the unit cell is   0.000450
The total net atomic charge of the unit cell is   -0.000001
Accuracy of reproducing the electrostatic potential in the unit cell:
  The inner radius (bohr) =    5.0000
  The outer radius (bohr) =   12.0000
  Valid grid points have density less than (e/(bohr^3)) =    0.0001
  The number of valid grid points were=        61790
  The rms potential error without charges in kcal/mol is=      8.38557
  The rms potential error with partial charges in kcal/mol is=      0.79117
  The RRMSE value at monopole order=      0.09435
  The rms potential error with partial charges and cloud penetration in kcal/mol is=      0.80492
  The RRMSE value at monopole order with cloud penetration is=      0.09599
  The rms potential error with partial charges and atomic dipoles in kcal/mol is=      0.49350
  The RRMSE value at dipole order=      0.05885
  The rms potential error with partial charges, atomic dipoles and cloud penetration in kcal/mol is=      0.47809
  The RRMSE value at dipole order with cloud penetration=      0.05701

******************************************************
The electron densities and ab initio electrostatic potential were computed in VASP using the PBE functional and
projector augmented wave method. See the main text of the journal article for a description of computational details.
The atomic charges, dipoles, and quadrupoles were computed with the DDEC6 method as described in
(a) T. A. Manz and N. Gabaldon Limas, RSC Adv. 6 (2016) 47771-47801 DOI: 10.1039/c6ra04656h
(b) N. Gabaldon Limas and T. A. Manz, RSC Adv. 8 (2018) 2678-2707 DOI: 10.1039/c7ra11829e.
For each atom in the material, the electron cloud parameters were fit to the spherically averaged atom-in-material
electron density using radial positions for which this density was between 10^-4 and 10^-2 electrons per cubic bohr.
The polarizabilities, dispersion coefficients, and quantum Drude oscillator (QDO) parameters were fit using the MCLF method.
The magnetic structure of the system was optimized in VASP from the default ferromagnetic initial guess using spin polarization.
The atomic spin moments (ASMs) were computed on this optimized magnetic structure using the DDEC6 partition as inputs
to the method of T. A. Manz and D. S. Sholl, J. Chem. Theory Comput. 7 (2011) 4146-4164 DOI: 10.1021/ct200539n.
The RMSE and RRMSE were computed using a uniform grid with Ewald summation.
