# Supplementary material for: A collection of forcefield precursors for metal–organic frameworks
Source: RSC Adv. 2019 Nov 13;9(63):36492–507. doi: 10.1039/c9ra07327b (PMC9075174; doi:10.1039/c9ra07327b)
Supplement: RA-009-C9RA07327B-s4555 [file RA-009-C9RA07327B-s4555.xyz]

  160
jmolscript: load "" {1 1 1} spacegroup "x,y,z" unitcell [{      7.319000     0.000000     0.000000 }, {      0.000000    14.610000     0.000000 }, {      0.000000     0.000000    20.564000 }]
Zn     1.829018     1.828588     2.499760     0.903358
Zn     5.581469     5.469692     0.932989     0.890862
Zn     5.489982    12.781412    12.781760     0.903359
Zn     1.737531     9.140308    11.214989     0.890862
Zn     1.830482     9.133588     2.499760     0.903359
Zn     5.397031    12.774692     0.932989     0.890862
Zn     5.488518     5.476412    12.781760     0.903358
Zn     1.921969     1.835308    11.214989     0.890862
H      1.895621     3.979764    19.395965     0.163586
H      1.916114     2.473473    19.831922     0.169192
H      5.476808     7.652718     4.575490     0.167951
H      5.519258     6.149349     4.129251     0.177639
H      0.836562     1.972350     5.422727     0.087672
H      0.682131     3.393903     7.215908     0.131158
H      2.113727     6.286683     4.838709     0.128995
H      2.266694     4.752633     3.168912     0.098124
H      0.871693     7.639569     6.418024     0.131209
H      1.011486     9.055278     8.196810     0.092366
H      2.061030     6.108441    10.567840     0.102588
H      1.935876     4.626987     8.826069     0.127516
H      5.423379    10.630236     9.113965     0.163586
H      5.402886    12.136527     9.549922     0.169192
H      1.842192     6.957282    14.857490     0.167951
H      1.799742     8.460651    14.411251     0.177639
H      6.482438    12.637650    15.704727     0.087672
H      6.636869    11.216097    17.497908     0.131158
H      5.205273     8.323317    15.120709     0.128995
H      5.052306     9.857367    13.450912     0.098124
H      6.447307     6.970431    16.700024     0.131209
H      6.307514     5.554722    18.478810     0.092366
H      5.257970     8.501559     0.285840     0.102588
H      5.383124     9.983013    19.108069     0.127516
H      1.763879    11.284764    19.395965     0.163586
H      1.743386     9.778473    19.831922     0.169192
H      5.501692     0.347718     4.575490     0.167951
H      5.459242    13.454349     4.129251     0.177639
H      2.822938     9.277350     5.422727     0.087672
H      2.977369    10.698903     7.215908     0.131158
H      1.545773    13.591683     4.838709     0.128995
H      1.392806    12.057633     3.168912     0.098124
H      2.787807     0.334569     6.418024     0.131209
H      2.648014     1.750278     8.196810     0.092365
H      1.598470    13.413441    10.567840     0.102588
H      1.723624    11.931987     8.826069     0.127515
H      5.555121     3.325236     9.113965     0.163586
H      5.575614     4.831527     9.549922     0.169192
H      1.817308    14.262282    14.857490     0.167951
H      1.859758     1.155651    14.411251     0.177639
H      4.496062     5.332650    15.704727     0.087672
H      4.341631     3.911097    17.497908     0.131158
H      5.773227     1.018317    15.120709     0.128995
H      5.926194     2.552367    13.450912     0.098124
H      4.531193    14.275431    16.700024     0.131209
H      4.670986    12.859722    18.478810     0.092365
H      5.720530     1.196559     0.285840     0.102588
H      5.595375     2.678013    19.108069     0.127515
C      3.174250     3.645195     0.431844     0.694902
C      1.898549     3.385137    20.163002    -0.526482
C      0.605281     3.602826     0.409224     0.701928
C      4.277224     7.272858     2.981780     0.693778
C      5.505352     7.063935     3.804340    -0.519041
C      6.754705     7.326915     3.035246     0.692695
C      1.120539     2.851872     5.317850     0.103385
C      1.015145     3.700713     6.403630    -0.201402
C      1.416226     5.024379     6.257625     0.107750
C      1.867809     5.404239     4.999108    -0.182367
C      1.949050     4.479426     3.999698     0.108750
C      1.419886     5.959419     7.407153     0.110028
C      1.126394     7.310844     7.248810    -0.192261
C      1.213490     8.156763     8.326364     0.091846
C      1.830482     6.425478     9.724716     0.107371
C      1.757292     5.526963     8.675952    -0.182173
C      4.144750    10.964805    10.713844     0.694902
C      5.420451    11.224863     9.881002    -0.526482
C      6.713719    11.007174    10.691224     0.701928
C      3.041776     7.337142    13.263780     0.693778
C      1.813648     7.546065    14.086340    -0.519041
C      0.564295     7.283085    13.317246     0.692695
C      6.198461    11.758128    15.599850     0.103385
C      6.303855    10.909287    16.685630    -0.201402
C      5.902774     9.585621    16.539625     0.107750
C      5.451191     9.205761    15.281108    -0.182367
C      5.369950    10.130574    14.281698     0.108750
C      5.899114     8.650581    17.689153     0.110028
C      6.192606     7.299156    17.530810    -0.192261
C      6.105510     6.453237    18.608364     0.091846
C      5.488518     8.184522    20.006716     0.107371
C      5.561708     9.083037    18.957952    -0.182173
C      0.485250    10.950195     0.431844     0.694902
C      1.760951    10.690137    20.163002    -0.526482
C      3.054219    10.907826     0.409224     0.701928
C      6.701276    -0.032142     2.981780     0.693778
C      5.473148    14.368935     3.804340    -0.519041
C      4.223795     0.021915     3.035246     0.692695
C      2.538961    10.156872     5.317850     0.103385
C      2.644355    11.005713     6.403630    -0.201402
C      2.243273    12.329379     6.257625     0.107750
C      1.791691    12.709239     4.999108    -0.182367
C      1.710450    11.784426     3.999698     0.108750
C      2.239614    13.264419     7.407153     0.110028
C      2.533106     0.005844     7.248810    -0.192261
C      2.446010     0.851763     8.326364     0.091846
C      1.829018    13.730478     9.724716     0.107371
C      1.902208    12.831963     8.675952    -0.182173
C      6.833750     3.659805    10.713844     0.694902
C      5.558049     3.919863     9.881002    -0.526482
C      4.264781     3.702174    10.691224     0.701928
C      0.617724     0.032142    13.263780     0.693778
C      1.845852     0.241065    14.086340    -0.519041
C      3.095205    -0.021915    13.317246     0.692695
C      4.780039     4.453128    15.599850     0.103385
C      4.674645     3.604287    16.685630    -0.201402
C      5.075727     2.280621    16.539625     0.107750
C      5.527309     1.900761    15.281108    -0.182367
C      5.608550     2.825574    14.281698     0.108750
C      5.079386     1.345581    17.689153     0.110028
C      4.785894    -0.005844    17.530810    -0.192261
C      4.872990    13.758237    18.608364     0.091846
C      5.489982     0.879522    20.006716     0.107371
C      5.416792     1.778037    18.957952    -0.182173
N      1.597738     3.212739     4.153928    -0.199061
N      1.578708     7.754988     9.574598    -0.207375
N      5.721262    11.397261    14.435928    -0.199061
N      5.740292     6.855012    19.856598    -0.207375
N      2.061762    10.517739     4.153928    -0.199061
N      2.080792     0.449988     9.574598    -0.207375
N      5.257238     4.092261    14.435928    -0.199061
N      5.238208    14.160012    19.856598    -0.207375
O      3.284035     3.041802     1.534074    -0.592611
O      3.999833     4.450206    -0.024677    -0.553834
O      0.420111     2.938071     1.445649    -0.583540
O      7.138221     4.460433    -0.022620    -0.551527
O      4.135235     6.659238     1.875437    -0.578610
O      3.378450     8.035500     3.452696    -0.563269
O      6.990377     6.660699     1.988539    -0.581969
O      0.245187     8.196210     3.508218    -0.569126
O      4.034965    11.568198    11.816074    -0.592611
O      3.319167    10.159794    10.257323    -0.553834
O      6.898889    11.671929    11.727649    -0.583540
O      0.180779    10.149567    10.259380    -0.551527
O      3.183765     7.950762    12.157437    -0.578610
O      3.940550     6.574500    13.734696    -0.563269
O      0.328623     7.949301    12.270539    -0.581969
O      7.073814     6.413790    13.790218    -0.569126
O      0.375465    10.346802     1.534074    -0.592611
O      6.978667    11.755206    -0.024677    -0.553834
O      3.239389    10.243071     1.445649    -0.583540
O      3.840279    11.765433    -0.022620    -0.551527
O      6.843265    13.964238     1.875437    -0.578610
O      0.281050     0.730500     3.452696    -0.563269
O      3.988123    13.965699     1.988539    -0.581969
O      3.414314     0.891210     3.508218    -0.569126
O      6.943535     4.263198    11.816074    -0.592611
O      0.340334     2.854794    10.257323    -0.553834
O      4.079611     4.366929    11.727649    -0.583540
O      3.478721     2.844567    10.259380    -0.551527
O      0.475735     0.645762    12.157437    -0.578609
O      7.037950    13.879500    13.734696    -0.563269
O      3.330877     0.644301    12.270539    -0.581969
O      3.904687    13.718790    13.790218    -0.569126

The following XYZ coordinates are in angstroms. Other properties are in atomic units.
The sperically averaged electron density of each atom fit to a function of the form exp(a - br)
eigen_1, eigen_2 and eigen_3 are the three eigenvalues of traceless quadrupole moment tensor
  atom number  atomic symbol              X              Y              Z     net charge C6 coefficient C8 coefficient C10 coefficient fluctuating dipole atomic polarizability isotropic forcefield polarizability              a              b squared Pearson coefficient          <r^3>          <r^4>         wp_QDO          m_QDO          q_QDO       dipole_x       dipole_y       dipole_z         dipole            Qxy            Qxz            Qyz     Q(x^2-y^2)  Q(3z^2 - R^2)        eigen_1        eigen_2        eigen_3 static polarizability      alpha(xx)      alpha(xy)      alpha(xz)      alpha(yy)      alpha(yz)      alpha(zz) atomic spin moment
            1             Zn       1.829018       1.828588       2.499760       0.903358      90.671748 0.18630649E+04  0.59302162E+05                                16.766622                           14.380793       0.334288       1.964879                    0.996901      46.155255     126.582913       0.462269       0.416264      -1.131021       0.007277      -0.044568      -0.033050       0.055960       0.016035       0.006023      -0.001103       0.067914      -0.006705      -0.036604      -0.002830       0.039434             18.829322      20.608145      -1.038883      -0.088744      20.475575      -3.853104      15.404246           0.000001
            2             Zn       5.581469       5.469692       0.932989       0.890862      90.953075 0.18780315E+04  0.59896433E+05                                16.781753                           14.420140       0.348714       1.966482                    0.996965      46.419343     127.420029       0.462531       0.415210      -1.131772      -0.002439      -0.040193       0.026514       0.048212      -0.009772       0.007825      -0.001335       0.082784       0.002020      -0.042871      -0.000785       0.043655             18.809833      20.372143       0.306141      -0.672711      20.805637       3.743666      15.251719           0.000001
            3             Zn       5.489982      12.781412      12.781760       0.903359      90.671757 0.18630650E+04  0.59302164E+05                                16.766623                           14.380793       0.334288       1.964879                    0.996901      46.155257     126.582922       0.462269       0.416264      -1.131021      -0.007277       0.044568      -0.033050       0.055960       0.016035      -0.006023       0.001103       0.067914      -0.006705      -0.036604      -0.002830       0.039434             18.829324      20.608147      -1.038886       0.088741      20.475579       3.853106      15.404247           0.000001
            4             Zn       1.737531       9.140308      11.214989       0.890862      90.953086 0.18780318E+04  0.59896444E+05                                16.781754                           14.420141       0.348714       1.966482                    0.996965      46.419346     127.420040       0.462531       0.415210      -1.131772       0.002439       0.040193       0.026514       0.048212      -0.009772      -0.007825       0.001335       0.082784       0.002020      -0.042871      -0.000785       0.043655             18.809835      20.372145       0.306140       0.672711      20.805639      -3.743667      15.251720           0.000001
            5             Zn       1.830482       9.133588       2.499760       0.903359      90.671755 0.18630649E+04  0.59302162E+05                                16.766623                           14.380792       0.334288       1.964879                    0.996901      46.155257     126.582921       0.462269       0.416264      -1.131021      -0.007277      -0.044568      -0.033049       0.055960      -0.016035      -0.006023      -0.001103       0.067915      -0.006705      -0.036604      -0.002830       0.039434             18.829324      20.608146       1.038887       0.088741      20.475578      -3.853106      15.404247           0.000001
            6             Zn       5.397031      12.774692       0.932989       0.890862      90.953068 0.18780314E+04  0.59896428E+05                                16.781752                           14.420140       0.348714       1.966482                    0.996965      46.419341     127.420022       0.462531       0.415210      -1.131772       0.002439      -0.040193       0.026514       0.048212       0.009772      -0.007825      -0.001335       0.082784       0.002019      -0.042871      -0.000785       0.043656             18.809832      20.372142      -0.306140       0.672711      20.805636       3.743666      15.251718           0.000001
            7             Zn       5.488518       5.476412      12.781760       0.903358      90.671758 0.18630652E+04  0.59302173E+05                                16.766623                           14.380794       0.334288       1.964879                    0.996901      46.155258     126.582925       0.462269       0.416264      -1.131021       0.007277       0.044568      -0.033050       0.055960      -0.016035       0.006023       0.001103       0.067914      -0.006705      -0.036604      -0.002830       0.039434             18.829324      20.608147       1.038884      -0.088744      20.475577       3.853104      15.404247           0.000001
            8             Zn       1.921969       1.835308      11.214989       0.890862      90.953076 0.18780313E+04  0.59896428E+05                                16.781753                           14.420140       0.348714       1.966482                    0.996965      46.419343     127.420030       0.462531       0.415210      -1.131772      -0.002439       0.040193       0.026514       0.048212       0.009772       0.007825       0.001335       0.082784       0.002020      -0.042871      -0.000785       0.043655             18.809834      20.372144      -0.306144      -0.672708      20.805639      -3.743667      15.251719           0.000001
            9              H       1.895621       3.979764      19.395965       0.163586       1.009515 0.77534698E+01  0.74921841E+02                                 1.622086                            1.595904      -1.127849       2.361232                    0.998135       3.223377       8.721619       0.514571       1.231824      -0.721478      -0.000393       0.017805      -0.012704       0.021876       0.000347       0.000876      -0.003097      -0.008284       0.003677      -0.004968      -0.000719       0.005686              1.614461       1.493076      -0.018738      -0.025742       1.563642      -0.286086       1.786666          -0.000000
           10              H       1.916114       2.473473      19.831922       0.169192       0.995915 0.77613729E+01  0.75347636E+02                                 1.642333                            1.625229      -0.821720       2.505597                    0.999597       3.219537       8.857714       0.494371       1.276209      -0.711986      -0.000012      -0.020132      -0.008583       0.021885       0.000027       0.000725       0.002932      -0.015385      -0.006776      -0.006697      -0.002856       0.009552              1.638687       1.479637      -0.033844      -0.029290       1.972792       0.253289       1.463632          -0.000000
           11              H       5.476808       7.652718       4.575490       0.167951       1.001434 0.76369241E+01  0.73568747E+02                                 1.620055                            1.589006      -1.068033       2.392098                    0.998368       3.198654       8.661382       0.512823       1.239836      -0.719800       0.000064       0.017920       0.013814       0.022626      -0.000470      -0.000971       0.003848      -0.008373       0.009278      -0.005839      -0.000966       0.006805              1.615176       1.494152      -0.028321      -0.006508       1.560049       0.295171       1.791326           0.000000
           12              H       5.519258       6.149349       4.129251       0.177639       0.955033 0.73438766E+01  0.70429373E+02                                 1.610491                            1.591672      -0.795633       2.527980                    0.999581       3.152992       8.667393       0.493702       1.293639      -0.708432       0.000769      -0.019860       0.008416       0.021584      -0.000961      -0.000451      -0.003220      -0.012966      -0.009694      -0.005297      -0.003701       0.008998              1.608824       1.450435      -0.014355       0.016873       1.944818      -0.251360       1.431220           0.000000
           13              H       0.836562       1.972350       5.422727       0.087672       1.212063 0.85469391E+01  0.84959921E+02                                 1.841314                            1.678450      -1.049774       2.365812                    0.997420       3.623215      10.072090       0.498500       1.236054      -0.718023      -0.015346      -0.040474       0.006037       0.043705       0.005474      -0.013441      -0.005252      -0.013882       0.003776      -0.017387       0.000895       0.016493              1.923791       1.512897       0.321953       0.027170       2.658965      -0.001402       1.599511           0.000000
           14              H       0.682131       3.393903       7.215908       0.131158       1.025285 0.72827095E+01  0.69950610E+02                                 1.684080                            1.581173      -1.087169       2.374964                    0.997012       3.442482       9.583571       0.495348       1.287351      -0.706722      -0.013557      -0.011856       0.030855       0.035727       0.007539      -0.007233       0.001552      -0.013550       0.008019      -0.014535       0.005176       0.009359              1.727408       1.433279       0.099516      -0.283317       1.545603      -0.197705       2.203342          -0.000000
           15              H       2.113727       6.286683       4.838709       0.128995       0.980908 0.70269934E+01  0.67686785E+02                                 1.702416                            1.603474      -1.299016       2.268047                    0.994837       3.694169      10.702958       0.463432       1.372099      -0.687401       0.006632       0.032166      -0.007401       0.033666       0.003733      -0.002571       0.004054      -0.014882       0.012938      -0.011271       0.002317       0.008955              1.744147       1.450900       0.246070      -0.125860       2.236940      -0.161667       1.544601          -0.000000
           16              H       2.266694       4.752633       3.168912       0.098124       1.018837 0.72276878E+01  0.70044872E+02                                 1.747162                            1.626337      -1.154194       2.332241                    0.995326       3.709344      10.746089       0.460549       1.372313      -0.688031       0.012648       0.018369      -0.041938       0.047499       0.004700      -0.003623      -0.005616      -0.017037       0.032048      -0.015256       0.000533       0.014723              1.806935       1.524932       0.129064      -0.380651       1.553277      -0.186768       2.342596           0.000001
           17              H       0.871693       7.639569       6.418024       0.131209       1.018908 0.72320608E+01  0.69487226E+02                                 1.689489                            1.584733      -1.120725       2.358635                    0.996485       3.478964       9.752693       0.489533       1.302210      -0.703235      -0.010495       0.012815      -0.031323       0.035433      -0.005838       0.004524       0.001360      -0.016008       0.010054      -0.012951       0.004716       0.008235              1.734262       1.383479      -0.076199       0.217618       1.580102      -0.230726       2.239204           0.000000
           18              H       1.011486       9.055278       8.196810       0.092366       1.200343 0.85192600E+01  0.84709756E+02                                 1.837218                            1.682012      -1.142624       2.328877                    0.996127       3.623468      10.110734       0.494638       1.245339      -0.715888      -0.012643       0.042879      -0.008053       0.045424      -0.004675       0.012119      -0.004705      -0.020375       0.008152      -0.018591       0.002894       0.015697              1.915749       1.461007      -0.201961      -0.028931       2.677923      -0.032440       1.608315           0.000000
           19              H       2.061030       6.108441      10.567840       0.102588       0.985829 0.70337459E+01  0.67788388E+02                                 1.717561                            1.611461      -1.183032       2.324443                    0.994993       3.686132      10.693005       0.459043       1.384472      -0.685654       0.010188      -0.020675       0.043745       0.049446      -0.003351       0.002765      -0.005512      -0.018876       0.036016      -0.016139       0.000923       0.015216              1.768567       1.451071      -0.095048       0.267842       1.554833      -0.220389       2.299797           0.000000
           20              H       1.935876       4.626987       8.826069       0.127516       0.984970 0.71246185E+01  0.68953891E+02                                 1.715822                            1.621235      -1.351578       2.244965                    0.993970       3.733179      10.887852       0.457454       1.383443      -0.685096       0.005935      -0.033389       0.006273       0.034488      -0.004317       0.002594       0.002991      -0.017739       0.014129      -0.012813       0.003857       0.008955              1.754167       1.422760      -0.161816       0.087837       2.265488      -0.153108       1.574253           0.000000
           21              H       5.423379      10.630236       9.113965       0.163586       1.009515 0.77534738E+01  0.74921886E+02                                 1.622086                            1.595904      -1.127849       2.361232                    0.998135       3.223378       8.721621       0.514571       1.231823      -0.721478       0.000393      -0.017805      -0.012704       0.021876       0.000347      -0.000876       0.003097      -0.008284       0.003677      -0.004968      -0.000719       0.005686              1.614461       1.493076      -0.018738       0.025742       1.563642       0.286086       1.786667          -0.000000
           22              H       5.402886      12.136527       9.549922       0.169192       0.995915 0.77613742E+01  0.75347659E+02                                 1.642333                            1.625230      -0.821720       2.505597                    0.999597       3.219537       8.857717       0.494371       1.276210      -0.711986       0.000012       0.020132      -0.008583       0.021885       0.000027      -0.000725      -0.002932      -0.015385      -0.006776      -0.006697      -0.002856       0.009552              1.638688       1.479638      -0.033844       0.029290       1.972793      -0.253289       1.463633          -0.000000
           23              H       1.842192       6.957282      14.857490       0.167951       1.001434 0.76369228E+01  0.73568727E+02                                 1.620054                            1.589006      -1.068032       2.392099                    0.998368       3.198654       8.661380       0.512823       1.239835      -0.719800      -0.000064      -0.017920       0.013814       0.022626      -0.000470       0.000971      -0.003848      -0.008373       0.009278      -0.005839      -0.000966       0.006805              1.615175       1.494152      -0.028321       0.006508       1.560048      -0.295171       1.791325           0.000000
           24              H       1.799742       8.460651      14.411251       0.177639       0.955033 0.73438778E+01  0.70429390E+02                                 1.610491                            1.591672      -0.795633       2.527980                    0.999581       3.152992       8.667394       0.493702       1.293639      -0.708432      -0.000769       0.019860       0.008416       0.021584      -0.000961       0.000451       0.003220      -0.012966      -0.009694      -0.005297      -0.003701       0.008998              1.608824       1.450435      -0.014355      -0.016873       1.944818       0.251360       1.431220          -0.000000
           25              H       6.482438      12.637650      15.704727       0.087672       1.212063 0.85469388E+01  0.84959919E+02                                 1.841314                            1.678450      -1.049774       2.365812                    0.997420       3.623215      10.072091       0.498500       1.236054      -0.718022       0.015346       0.040474       0.006037       0.043705       0.005474       0.013441       0.005252      -0.013882       0.003776      -0.017387       0.000895       0.016493              1.923791       1.512897       0.321953      -0.027170       2.658965       0.001402       1.599512           0.000000
           26              H       6.636869      11.216097      17.497908       0.131158       1.025285 0.72827090E+01  0.69950607E+02                                 1.684080                            1.581173      -1.087169       2.374964                    0.997012       3.442482       9.583572       0.495348       1.287352      -0.706722       0.013557       0.011856       0.030855       0.035727       0.007539       0.007233      -0.001552      -0.013550       0.008019      -0.014535       0.005176       0.009359              1.727408       1.433279       0.099516       0.283317       1.545603       0.197705       2.203343          -0.000000
           27              H       5.205273       8.323317      15.120709       0.128995       0.980908 0.70269977E+01  0.67686836E+02                                 1.702417                            1.603474      -1.299016       2.268047                    0.994836       3.694170      10.702961       0.463432       1.372099      -0.687401      -0.006632      -0.032166      -0.007401       0.033666       0.003733       0.002571      -0.004054      -0.014882       0.012938      -0.011271       0.002317       0.008955              1.744148       1.450900       0.246070       0.125860       2.236941       0.161667       1.544602          -0.000000
           28              H       5.052306       9.857367      13.450912       0.098124       1.018837 0.72276870E+01  0.70044865E+02                                 1.747162                            1.626337      -1.154194       2.332241                    0.995326       3.709344      10.746090       0.460549       1.372313      -0.688031      -0.012648      -0.018369      -0.041938       0.047499       0.004700       0.003623       0.005616      -0.017037       0.032048      -0.015256       0.000533       0.014723              1.806935       1.524932       0.129064       0.380651       1.553277       0.186768       2.342596           0.000001
           29              H       6.447307       6.970431      16.700024       0.131209       1.018908 0.72320597E+01  0.69487218E+02                                 1.689489                            1.584733      -1.120726       2.358635                    0.996485       3.478964       9.752695       0.489533       1.302211      -0.703235       0.010495      -0.012815      -0.031323       0.035433      -0.005838      -0.004524      -0.001360      -0.016008       0.010054      -0.012951       0.004716       0.008235              1.734262       1.383479      -0.076199      -0.217618       1.580103       0.230726       2.239205           0.000000
           30              H       6.307514       5.554722      18.478810       0.092366       1.200343 0.85192634E+01  0.84709796E+02                                 1.837218                            1.682012      -1.142624       2.328877                    0.996127       3.623469      10.110736       0.494638       1.245338      -0.715888       0.012643      -0.042879      -0.008053       0.045424      -0.004675      -0.012119       0.004705      -0.020375       0.008152      -0.018591       0.002894       0.015697              1.915749       1.461007      -0.201961       0.028931       2.677923       0.032440       1.608315           0.000000
           31              H       5.257970       8.501559       0.285840       0.102588       0.985829 0.70337467E+01  0.67788396E+02                                 1.717561                            1.611461      -1.183032       2.324443                    0.994993       3.686132      10.693004       0.459043       1.384472      -0.685654      -0.010188       0.020675       0.043745       0.049446      -0.003351      -0.002765       0.005512      -0.018876       0.036016      -0.016139       0.000923       0.015216              1.768567       1.451071      -0.095048      -0.267842       1.554833       0.220389       2.299797           0.000000
           32              H       5.383124       9.983013      19.108069       0.127516       0.984969 0.71246177E+01  0.68953883E+02                                 1.715822                            1.621235      -1.351578       2.244964                    0.993970       3.733179      10.887853       0.457454       1.383444      -0.685096      -0.005935       0.033389       0.006273       0.034488      -0.004317      -0.002594      -0.002991      -0.017739       0.014129      -0.012813       0.003857       0.008955              1.754167       1.422760      -0.161816      -0.087837       2.265488       0.153108       1.574253           0.000000
           33              H       1.763879      11.284764      19.395965       0.163586       1.009514 0.77534658E+01  0.74921795E+02                                 1.622086                            1.595904      -1.127849       2.361232                    0.998135       3.223376       8.721617       0.514571       1.231824      -0.721477       0.000393       0.017805      -0.012704       0.021876      -0.000347      -0.000876      -0.003097      -0.008284       0.003677      -0.004968      -0.000719       0.005686              1.614461       1.493076       0.018738       0.025742       1.563642      -0.286086       1.786666          -0.000000
           34              H       1.743386       9.778473      19.831922       0.169192       0.995915 0.77613688E+01  0.75347590E+02                                 1.642333                            1.625229      -0.821719       2.505598                    0.999597       3.219536       8.857712       0.494371       1.276209      -0.711986       0.000012      -0.020132      -0.008583       0.021885      -0.000027      -0.000725       0.002932      -0.015385      -0.006776      -0.006697      -0.002856       0.009552              1.638687       1.479637       0.033844       0.029290       1.972792       0.253289       1.463632          -0.000000
           35              H       5.501692       0.347718       4.575490       0.167951       1.001435 0.76369268E+01  0.73568772E+02                                 1.620054                            1.589006      -1.068033       2.392098                    0.998368       3.198655       8.661382       0.512823       1.239834      -0.719800      -0.000064       0.017920       0.013814       0.022626       0.000470       0.000971       0.003848      -0.008373       0.009278      -0.005839      -0.000966       0.006805              1.615175       1.494152       0.028321       0.006508       1.560048       0.295171       1.791325          -0.000000
           36              H       5.459242      13.454349       4.129251       0.177639       0.955033 0.73438766E+01  0.70429373E+02                                 1.610491                            1.591672      -0.795633       2.527980                    0.999581       3.152992       8.667393       0.493702       1.293639      -0.708432      -0.000769      -0.019860       0.008416       0.021584       0.000961       0.000451      -0.003220      -0.012966      -0.009694      -0.005297      -0.003701       0.008998              1.608824       1.450435       0.014355      -0.016873       1.944818      -0.251360       1.431220           0.000000
           37              H       2.822938       9.277350       5.422727       0.087672       1.212063 0.85469428E+01  0.84959971E+02                                 1.841315                            1.678451      -1.049775       2.365812                    0.997420       3.623216      10.072095       0.498500       1.236055      -0.718022       0.015346      -0.040474       0.006037       0.043705      -0.005474       0.013441      -0.005252      -0.013882       0.003776      -0.017387       0.000895       0.016493              1.923792       1.512897      -0.321954      -0.027170       2.658966      -0.001402       1.599512           0.000000
           38              H       2.977369      10.698903       7.215908       0.131158       1.025285 0.72827126E+01  0.69950651E+02                                 1.684080                            1.581174      -1.087169       2.374964                    0.997012       3.442483       9.583576       0.495348       1.287352      -0.706722       0.013557      -0.011856       0.030855       0.035727      -0.007539       0.007233       0.001552      -0.013550       0.008019      -0.014535       0.005176       0.009359              1.727409       1.433279      -0.099516       0.283317       1.545604      -0.197705       2.203343          -0.000000
           39              H       1.545773      13.591683       4.838709       0.128995       0.980908 0.70269970E+01  0.67686829E+02                                 1.702417                            1.603474      -1.299016       2.268047                    0.994836       3.694170      10.702962       0.463432       1.372099      -0.687401      -0.006632       0.032166      -0.007401       0.033666      -0.003733       0.002571       0.004054      -0.014882       0.012938      -0.011271       0.002317       0.008955              1.744148       1.450900      -0.246070       0.125860       2.236941      -0.161667       1.544602          -0.000000
           40              H       1.392806      12.057633       3.168912       0.098124       1.018837 0.72276874E+01  0.70044866E+02                                 1.747161                            1.626337      -1.154194       2.332241                    0.995326       3.709344      10.746088       0.460549       1.372312      -0.688031      -0.012648       0.018369      -0.041938       0.047499      -0.004700       0.003623      -0.005616      -0.017037       0.032048      -0.015256       0.000533       0.014723              1.806934       1.524931      -0.129064       0.380650       1.553276      -0.186768       2.342596           0.000001
           41              H       2.787807       0.334569       6.418024       0.131209       1.018909 0.72320649E+01  0.69487275E+02                                 1.689489                            1.584733      -1.120726       2.358635                    0.996485       3.478965       9.752696       0.489533       1.302210      -0.703235       0.010495       0.012815      -0.031323       0.035433       0.005838      -0.004524       0.001360      -0.016008       0.010054      -0.012951       0.004716       0.008235              1.734262       1.383479       0.076199      -0.217618       1.580103      -0.230726       2.239205           0.000000
           42              H       2.648014       1.750278       8.196810       0.092365       1.200343 0.85192634E+01  0.84709800E+02                                 1.837219                            1.682012      -1.142624       2.328877                    0.996127       3.623469      10.110738       0.494637       1.245339      -0.715888       0.012643       0.042879      -0.008053       0.045424       0.004675      -0.012119      -0.004705      -0.020375       0.008152      -0.018591       0.002894       0.015697              1.915749       1.461008       0.201962       0.028931       2.677924      -0.032440       1.608316           0.000001
           43              H       1.598470      13.413441      10.567840       0.102588       0.985829 0.70337459E+01  0.67788388E+02                                 1.717561                            1.611461      -1.183032       2.324443                    0.994993       3.686132      10.693005       0.459043       1.384472      -0.685654      -0.010188      -0.020675       0.043745       0.049446       0.003351      -0.002765      -0.005512      -0.018876       0.036016      -0.016139       0.000923       0.015216              1.768567       1.451071       0.095048      -0.267842       1.554833      -0.220389       2.299797           0.000000
           44              H       1.723624      11.931987       8.826069       0.127515       0.984970 0.71246201E+01  0.68953913E+02                                 1.715823                            1.621235      -1.351579       2.244964                    0.993970       3.733180      10.887857       0.457454       1.383444      -0.685095      -0.005935      -0.033389       0.006273       0.034488       0.004317      -0.002594       0.002991      -0.017739       0.014129      -0.012813       0.003857       0.008955              1.754168       1.422761       0.161817      -0.087837       2.265489      -0.153108       1.574253           0.000000
           45              H       5.555121       3.325236       9.113965       0.163586       1.009515 0.77534698E+01  0.74921841E+02                                 1.622086                            1.595904      -1.127849       2.361232                    0.998135       3.223377       8.721619       0.514571       1.231824      -0.721478      -0.000393      -0.017805      -0.012704       0.021876      -0.000347       0.000876       0.003097      -0.008284       0.003678      -0.004968      -0.000719       0.005686              1.614461       1.493076       0.018738      -0.025742       1.563642       0.286086       1.786666           0.000000
           46              H       5.575614       4.831527       9.549922       0.169192       0.995915 0.77613688E+01  0.75347592E+02                                 1.642333                            1.625229      -0.821720       2.505598                    0.999597       3.219536       8.857713       0.494371       1.276210      -0.711986      -0.000011       0.020132      -0.008583       0.021885      -0.000027       0.000725      -0.002932      -0.015385      -0.006776      -0.006697      -0.002856       0.009552              1.638687       1.479637       0.033844      -0.029290       1.972792      -0.253289       1.463632          -0.000000
           47              H       1.817308      14.262282      14.857490       0.167951       1.001434 0.76369228E+01  0.73568727E+02                                 1.620054                            1.589006      -1.068032       2.392098                    0.998368       3.198654       8.661380       0.512823       1.239835      -0.719800       0.000064      -0.017920       0.013814       0.022626       0.000470      -0.000971      -0.003848      -0.008373       0.009278      -0.005839      -0.000966       0.006805              1.615175       1.494152       0.028321      -0.006508       1.560048      -0.295171       1.791325          -0.000000
           48              H       1.859758       1.155651      14.411251       0.177639       0.955033 0.73438725E+01  0.70429327E+02                                 1.610491                            1.591672      -0.795633       2.527981                    0.999581       3.152991       8.667391       0.493702       1.293639      -0.708432       0.000769       0.019860       0.008416       0.021584       0.000961      -0.000451       0.003220      -0.012966      -0.009694      -0.005297      -0.003701       0.008998              1.608824       1.450434       0.014355       0.016873       1.944818       0.251360       1.431220          -0.000000
           49              H       4.496062       5.332650      15.704727       0.087672       1.212064 0.85469484E+01  0.84960039E+02                                 1.841315                            1.678451      -1.049775       2.365812                    0.997420       3.623217      10.072098       0.498500       1.236054      -0.718022      -0.015346       0.040474       0.006037       0.043705      -0.005474      -0.013441       0.005251      -0.013882       0.003776      -0.017387       0.000895       0.016493              1.923792       1.512898      -0.321954       0.027170       2.658967       0.001402       1.599512           0.000000
           50              H       4.341631       3.911097      17.497908       0.131158       1.025285 0.72827126E+01  0.69950651E+02                                 1.684080                            1.581174      -1.087169       2.374964                    0.997012       3.442483       9.583576       0.495348       1.287352      -0.706722      -0.013557       0.011856       0.030855       0.035727      -0.007539      -0.007233      -0.001552      -0.013550       0.008019      -0.014535       0.005176       0.009359              1.727409       1.433279      -0.099516      -0.283317       1.545604       0.197705       2.203343          -0.000000
           51              H       5.773227       1.018317      15.120709       0.128995       0.980909 0.70270030E+01  0.67686895E+02                                 1.702417                            1.603475      -1.299016       2.268047                    0.994836       3.694171      10.702963       0.463432       1.372098      -0.687401       0.006632      -0.032166      -0.007401       0.033666      -0.003733      -0.002571      -0.004054      -0.014882       0.012938      -0.011271       0.002317       0.008955              1.744148       1.450900      -0.246070      -0.125860       2.236941       0.161667       1.544602          -0.000000
           52              H       5.926194       2.552367      13.450912       0.098124       1.018838 0.72276910E+01  0.70044910E+02                                 1.747162                            1.626337      -1.154194       2.332241                    0.995326       3.709345      10.746092       0.460549       1.372312      -0.688031       0.012648      -0.018369      -0.041938       0.047499      -0.004700      -0.003623       0.005616      -0.017037       0.032048      -0.015256       0.000533       0.014723              1.806935       1.524932      -0.129064      -0.380651       1.553277       0.186768       2.342596           0.000001
           53              H       4.531193      14.275431      16.700024       0.131209       1.018908 0.72320609E+01  0.69487232E+02                                 1.689489                            1.584733      -1.120726       2.358635                    0.996485       3.478964       9.752695       0.489533       1.302211      -0.703235      -0.010495      -0.012815      -0.031323       0.035433       0.005838       0.004524      -0.001360      -0.016008       0.010054      -0.012951       0.004716       0.008235              1.734262       1.383479       0.076199       0.217618       1.580103       0.230726       2.239205           0.000000
           54              H       4.670986      12.859722      18.478810       0.092365       1.200344 0.85192685E+01  0.84709857E+02                                 1.837219                            1.682012      -1.142625       2.328877                    0.996127       3.623470      10.110739       0.494638       1.245338      -0.715888      -0.012643      -0.042879      -0.008053       0.045424       0.004675       0.012119       0.004705      -0.020375       0.008152      -0.018591       0.002894       0.015697              1.915749       1.461008       0.201962      -0.028931       2.677924       0.032440       1.608316           0.000001
           55              H       5.720530       1.196559       0.285840       0.102588       0.985830 0.70337514E+01  0.67788448E+02                                 1.717561                            1.611461      -1.183032       2.324443                    0.994993       3.686133      10.693005       0.459043       1.384471      -0.685655       0.010188       0.020675       0.043745       0.049446       0.003351       0.002765       0.005512      -0.018876       0.036016      -0.016139       0.000923       0.015216              1.768567       1.451071       0.095048       0.267842       1.554833       0.220389       2.299797           0.000000
           56              H       5.595375       2.678013      19.108069       0.127515       0.984970 0.71246185E+01  0.68953893E+02                                 1.715822                            1.621235      -1.351579       2.244964                    0.993970       3.733180      10.887856       0.457454       1.383444      -0.685096       0.005935       0.033389       0.006273       0.034488       0.004317       0.002594      -0.002991      -0.017739       0.014129      -0.012813       0.003857       0.008955              1.754167       1.422760       0.161816       0.087837       2.265489       0.153108       1.574253           0.000000
           57              C       3.174250       3.645195       0.431844       0.694902      20.366463 0.23486791E+03  0.48050137E+04                                 6.994716                            5.543921      -0.020996       2.064885                    0.999554      21.504987      60.549031       0.610089       0.490729      -1.006289       0.015842       0.018809       0.012775       0.027711      -0.060843      -0.014299       0.052879      -0.035752      -0.049396      -0.067721      -0.027668       0.095389              7.778676       9.654356       2.688163      -0.118353       6.459274      -1.743641       7.222398           0.000001
           58              C       1.898549       3.385137      20.163002      -0.526482      33.002026 0.55031389E+03  0.13676480E+05                                 8.770623                            7.631086      -0.083277       1.933768                    0.998483      33.017010      96.509809       0.621082       0.396820      -1.080783      -0.001942       0.016048       0.009243       0.018620       0.001329       0.001914       0.001642      -0.070562       0.002068      -0.035748       0.000705       0.035043              9.507977      13.569029      -0.203625      -0.298442       6.826187       0.534449       8.128714           0.000005
           59              C       0.605281       3.602826       0.409224       0.701928      20.294902 0.22543337E+03  0.45631883E+04                                 6.968375                            5.421428       0.048193       2.092752                    0.999512      21.162845      59.194100       0.618893       0.488923      -1.007610      -0.017864       0.018860       0.012783       0.028952       0.058308       0.022745       0.060581      -0.027173      -0.021538      -0.068414      -0.031367       0.099782              7.835290       9.610140      -2.649456      -0.220207       7.031817      -1.990326       6.863913           0.000001
           60              C       4.277224       7.272858       2.981780       0.693778      21.002541 0.23569476E+03  0.48211571E+04                                 7.130733                            5.534179       0.063092       2.092808                    0.999531      21.383063      59.996991       0.614493       0.487290      -1.009108      -0.018196       0.017484      -0.010864       0.027474       0.058977      -0.014755      -0.055756      -0.043358      -0.043243      -0.067836      -0.029164       0.097000              8.058234      10.414315      -2.613193       0.066879       6.492823       1.818633       7.267564           0.000002
           61              C       5.505352       7.063935       3.804340      -0.519041      32.170231 0.51362777E+03  0.12576771E+05                                 8.653538                            7.387168      -0.144857       1.922274                    0.998633      32.490826      95.015357       0.627837       0.398418      -1.077098       0.000542       0.013961      -0.004733       0.014751      -0.003131      -0.001643      -0.005637      -0.056513      -0.003141      -0.028050      -0.001895       0.029944              9.476752      13.789228       0.008676       0.090907       6.693670      -0.462181       7.947357           0.000004
           62              C       6.754705       7.326915       3.035246       0.692695      20.688800 0.23971202E+03  0.49275480E+04                                 7.077141                            5.594943      -0.025902       2.060065                    0.999560      21.586896      60.857623       0.608460       0.489703      -1.007155       0.014186       0.019051      -0.008599       0.025261      -0.053857       0.021311      -0.057449      -0.021559      -0.018890      -0.064617      -0.028268       0.092885              7.905590      10.045935       2.607210      -0.465628       6.710463       1.739881       6.960373           0.000001
           63              C       1.120539       2.851872       5.317850       0.103385      26.642584 0.31587374E+03  0.68783008E+04                                 7.827306                            5.983996       0.167476       2.074414                    0.999792      25.628513      71.657211       0.661665       0.425109      -1.055319       0.012249       0.032943      -0.032434       0.047825      -0.006671       0.016475      -0.018954       0.042030      -0.088791      -0.041863      -0.000504       0.042367              8.842447       4.781634       1.212620      -1.313179      10.568280       1.567718      11.177426           0.000004
           64              C       1.015145       3.700713       6.403630      -0.201402      33.805488 0.44313233E+03  0.10449669E+05                                 9.025182                            6.991320       0.268673       2.058102                    0.999714      29.558080      84.621165       0.627944       0.413634      -1.067846       0.001519      -0.002483      -0.004585       0.005431       0.005572      -0.003670      -0.010924       0.023364       0.037632      -0.022115       0.003880       0.018235             10.170184       5.249517       1.246261      -1.288954      12.635701       2.528598      12.625333           0.000004
           65              C       1.416226       5.024379       6.257625       0.107750      34.565831 0.39300972E+03  0.89452777E+04                                 9.229839                            6.611673      -0.002997       2.015356                    0.999099      25.722185      71.081764       0.645156       0.417110      -1.071386       0.000273      -0.001002      -0.003539       0.003688      -0.015710       0.010157      -0.003020      -0.011559       0.001437      -0.019404      -0.000799       0.020203             11.143654       5.127821       1.152579      -1.277245      12.471461       3.915787      15.831679           0.000005
           66              C       1.867809       5.404239       4.999108      -0.182367      33.484232 0.44439004E+03  0.10526056E+05                                 9.100171                            7.092276       0.119429       2.020553                    0.998996      29.515158      85.727592       0.609209       0.424461      -1.057008      -0.009022      -0.006410      -0.006601       0.012886      -0.002120       0.012843      -0.010172       0.008669      -0.039115      -0.021758       0.002871       0.018887             10.269063       5.472323       0.908267      -2.038370      11.068970       1.566847      14.265897           0.000001
           67              C       1.949050       4.479426       3.999698       0.108750      25.820898 0.32264556E+03  0.70824087E+04                                 7.766436                            6.117442       0.163072       2.081644                    0.999497      25.652049      72.656068       0.641513       0.434956      -1.046437      -0.020481      -0.034004       0.021257       0.045029      -0.011218       0.013186      -0.028534       0.056621      -0.044649      -0.046570       0.001955       0.044615              8.629004       4.871558       1.130098      -1.553006      10.592255       1.336210      10.423199           0.000001
           68              C       1.419886       5.959419       7.407153       0.110028      34.678334 0.39090342E+03  0.88889914E+04                                 9.251732                            6.598644      -0.020100       2.010372                    0.999110      25.718843      71.133258       0.644840       0.417706      -1.070569       0.000569       0.003414       0.001307       0.003700       0.015310      -0.011027       0.000107      -0.002596      -0.008496      -0.018649      -0.000818       0.019466             11.172432       4.850494      -0.901435       0.929938      12.833285       3.605198      15.833519           0.000006
           69              C       1.126394       7.310844       7.248810      -0.192261      33.876672 0.43714891E+03  0.10281556E+05                                 9.050934                            6.953460       0.224322       2.046798                    0.999612      29.451964      84.420128       0.627875       0.414767      -1.066290      -0.000867      -0.002652       0.005351       0.006035      -0.006301       0.000579      -0.010799       0.026266       0.029837      -0.022864       0.008079       0.014785             10.235828       4.927142      -0.929533       0.986991      13.151298       2.409609      12.629044           0.000004
           70              C       1.213490       8.156763       8.326364       0.091846      27.956160 0.33730971E+03  0.74619576E+04                                 8.081413                            6.186364       0.116340       2.049674                    0.999674      26.158555      73.567868       0.650742       0.425474      -1.055755       0.006460      -0.030244       0.040237       0.050749       0.000787      -0.007558      -0.018290       0.039207      -0.074559      -0.036853       0.003552       0.033300              9.144334       4.556310      -0.806613       1.003984      11.093847       1.666284      11.782843           0.000004
           71              C       1.830482       6.425478       9.724716       0.107371      26.707088 0.34455721E+03  0.76808697E+04                                 7.951617                            6.330968       0.127393       2.064906                    0.999353      26.033157      74.060357       0.629864       0.436225      -1.046736      -0.013646       0.035517      -0.018890       0.042479       0.006266      -0.009607      -0.024978       0.050772      -0.054301      -0.042300       0.003724       0.038576              8.806644       4.652958      -0.724942       1.208449      10.828900       1.295167      10.938073           0.000001
           72              C       1.757292       5.526963       8.675952      -0.182173      33.891746 0.45155402E+03  0.10740603E+05                                 9.175555                            7.148703       0.069654       2.002606                    0.998764      29.699989      86.497977       0.606752       0.424401      -1.056849      -0.003992       0.008492       0.008513       0.012670       0.002697      -0.007890      -0.007239       0.008962      -0.051945      -0.020903       0.004193       0.016710             10.364540       5.174920      -0.576987       1.561332      11.004913       1.327099      14.913786           0.000000
           73              C       4.144750      10.964805      10.713844       0.694902      20.366461 0.23486788E+03  0.48050130E+04                                 6.994716                            5.543921      -0.020996       2.064885                    0.999554      21.504986      60.549030       0.610089       0.490729      -1.006289      -0.015842      -0.018809       0.012775       0.027711      -0.060843       0.014299      -0.052879      -0.035752      -0.049396      -0.067721      -0.027668       0.095389              7.778676       9.654356       2.688163       0.118353       6.459274       1.743641       7.222398           0.000001
           74              C       5.420451      11.224863       9.881002      -0.526482      33.002026 0.55031389E+03  0.13676481E+05                                 8.770623                            7.631086      -0.083277       1.933767                    0.998483      33.017011      96.509817       0.621082       0.396820      -1.080783       0.001942      -0.016048       0.009243       0.018620       0.001329      -0.001914      -0.001642      -0.070562       0.002068      -0.035748       0.000705       0.035043              9.507977      13.569030      -0.203625       0.298442       6.826188      -0.534449       8.128714           0.000005
           75              C       6.713719      11.007174      10.691224       0.701928      20.294903 0.22543338E+03  0.45631887E+04                                 6.968375                            5.421428       0.048193       2.092752                    0.999512      21.162846      59.194104       0.618893       0.488923      -1.007610       0.017864      -0.018860       0.012783       0.028952       0.058308      -0.022745      -0.060581      -0.027173      -0.021538      -0.068414      -0.031367       0.099782              7.835291       9.610141      -2.649456       0.220207       7.031818       1.990326       6.863914           0.000001
           76              C       3.041776       7.337142      13.263780       0.693778      21.002538 0.23569472E+03  0.48211563E+04                                 7.130733                            5.534179       0.063091       2.092808                    0.999531      21.383062      59.996993       0.614493       0.487290      -1.009107       0.018196      -0.017484      -0.010864       0.027474       0.058977       0.014755       0.055756      -0.043358      -0.043243      -0.067836      -0.029164       0.097000              8.058234      10.414315      -2.613193      -0.066879       6.492823      -1.818633       7.267565           0.000002
           77              C       1.813648       7.546065      14.086340      -0.519041      32.170234 0.51362786E+03  0.12576774E+05                                 8.653539                            7.387169      -0.144857       1.922273                    0.998633      32.490829      95.015371       0.627837       0.398418      -1.077098      -0.000542      -0.013961      -0.004733       0.014751      -0.003131       0.001643       0.005637      -0.056513      -0.003141      -0.028050      -0.001895       0.029944              9.476753      13.789230       0.008677      -0.090907       6.693671       0.462182       7.947357           0.000004
           78              C       0.564295       7.283085      13.317246       0.692695      20.688792 0.23971189E+03  0.49275447E+04                                 7.077139                            5.594941      -0.025902       2.060065                    0.999560      21.586896      60.857622       0.608460       0.489703      -1.007155      -0.014186      -0.019051      -0.008599       0.025261      -0.053857      -0.021311       0.057449      -0.021559      -0.018890      -0.064617      -0.028268       0.092885              7.905587      10.045928       2.607209       0.465627       6.710463      -1.739882       6.960372           0.000001
           79              C       6.198461      11.758128      15.599850       0.103385      26.642584 0.31587374E+03  0.68783007E+04                                 7.827306                            5.983995       0.167476       2.074414                    0.999792      25.628513      71.657210       0.661665       0.425109      -1.055319      -0.012249      -0.032943      -0.032434       0.047825      -0.006671      -0.016475       0.018954       0.042030      -0.088791      -0.041863      -0.000504       0.042367              8.842447       4.781634       1.212620       1.313179      10.568280      -1.567719      11.177425           0.000004
           80              C       6.303855      10.909287      16.685630      -0.201402      33.805492 0.44313238E+03  0.10449670E+05                                 9.025183                            6.991321       0.268673       2.058102                    0.999714      29.558082      84.621173       0.627944       0.413634      -1.067846      -0.001519       0.002483      -0.004585       0.005431       0.005572       0.003670       0.010924       0.023364       0.037632      -0.022115       0.003880       0.018235             10.170184       5.249517       1.246262       1.288954      12.635703      -2.528599      12.625333           0.000004
           81              C       5.902774       9.585621      16.539625       0.107750      34.565835 0.39300977E+03  0.89452792E+04                                 9.229840                            6.611673      -0.002997       2.015356                    0.999099      25.722187      71.081773       0.645156       0.417110      -1.071386      -0.000273       0.001002      -0.003539       0.003688      -0.015710      -0.010157       0.003020      -0.011559       0.001437      -0.019404      -0.000798       0.020203             11.143655       5.127821       1.152579       1.277245      12.471462      -3.915787      15.831681           0.000005
           82              C       5.451191       9.205761      15.281108      -0.182367      33.484239 0.44439015E+03  0.10526059E+05                                 9.100173                            7.092277       0.119428       2.020553                    0.998996      29.515163      85.727612       0.609209       0.424461      -1.057008       0.009022       0.006410      -0.006601       0.012886      -0.002120      -0.012843       0.010172       0.008668      -0.039115      -0.021758       0.002871       0.018887             10.269065       5.472324       0.908267       2.038370      11.068971      -1.566848      14.265899           0.000000
           83              C       5.369950      10.130574      14.281698       0.108750      25.820901 0.32264560E+03  0.70824100E+04                                 7.766437                            6.117442       0.163072       2.081644                    0.999497      25.652051      72.656079       0.641513       0.434956      -1.046437       0.020481       0.034004       0.021257       0.045029      -0.011218      -0.013186       0.028534       0.056621      -0.044649      -0.046570       0.001955       0.044615              8.629005       4.871559       1.130098       1.553006      10.592257      -1.336211      10.423201           0.000001
           84              C       5.899114       8.650581      17.689153       0.110028      34.678338 0.39090346E+03  0.88889928E+04                                 9.251733                            6.598645      -0.020100       2.010372                    0.999110      25.718845      71.133267       0.644840       0.417707      -1.070569      -0.000569      -0.003414       0.001307       0.003700       0.015310       0.011027      -0.000107      -0.002596      -0.008496      -0.018649      -0.000818       0.019466             11.172434       4.850495      -0.901435      -0.929938      12.833286      -3.605198      15.833521           0.000006
           85              C       6.192606       7.299156      17.530810      -0.192261      33.876675 0.43714896E+03  0.10281558E+05                                 9.050935                            6.953460       0.224322       2.046798                    0.999612      29.451966      84.420136       0.627875       0.414767      -1.066290       0.000867       0.002652       0.005351       0.006035      -0.006301      -0.000579       0.010799       0.026266       0.029837      -0.022864       0.008079       0.014785             10.235829       4.927143      -0.929533      -0.986991      13.151299      -2.409609      12.629045           0.000004
           86              C       6.105510       6.453237      18.608364       0.091846      27.956163 0.33730975E+03  0.74619586E+04                                 8.081414                            6.186364       0.116340       2.049674                    0.999674      26.158557      73.567876       0.650742       0.425474      -1.055755      -0.006460       0.030244       0.040237       0.050749       0.000787       0.007558       0.018290       0.039207      -0.074559      -0.036853       0.003552       0.033300              9.144334       4.556311      -0.806613      -1.003984      11.093848      -1.666284      11.782845           0.000004
           87              C       5.488518       8.184522      20.006716       0.107371      26.707091 0.34455726E+03  0.76808710E+04                                 7.951618                            6.330968       0.127392       2.064906                    0.999353      26.033159      74.060366       0.629864       0.436225      -1.046736       0.013646      -0.035517      -0.018890       0.042479       0.006266       0.009607       0.024978       0.050772      -0.054301      -0.042300       0.003724       0.038576              8.806645       4.652959      -0.724942      -1.208449      10.828901      -1.295167      10.938074           0.000001
           88              C       5.561708       9.083037      18.957952      -0.182173      33.891749 0.45155407E+03  0.10740605E+05                                 9.175556                            7.148703       0.069654       2.002605                    0.998764      29.699991      86.497985       0.606752       0.424401      -1.056849       0.003992      -0.008492       0.008513       0.012670       0.002697       0.007890       0.007239       0.008962      -0.051945      -0.020903       0.004193       0.016710             10.364540       5.174920      -0.576987      -1.561332      11.004914      -1.327099      14.913787           0.000000
           89              C       0.485250      10.950195       0.431844       0.694902      20.366463 0.23486791E+03  0.48050137E+04                                 6.994716                            5.543921      -0.020996       2.064885                    0.999554      21.504987      60.549032       0.610089       0.490729      -1.006289      -0.015842       0.018809       0.012775       0.027711       0.060843       0.014299       0.052879      -0.035752      -0.049396      -0.067721      -0.027668       0.095389              7.778676       9.654356      -2.688163       0.118353       6.459274      -1.743641       7.222399           0.000001
           90              C       1.760951      10.690137      20.163002      -0.526482      33.002026 0.55031389E+03  0.13676481E+05                                 8.770623                            7.631086      -0.083277       1.933767                    0.998483      33.017009      96.509806       0.621082       0.396820      -1.080783       0.001942       0.016048       0.009243       0.018620      -0.001329      -0.001914       0.001642      -0.070562       0.002068      -0.035748       0.000705       0.035043              9.507977      13.569029       0.203625       0.298442       6.826187       0.534449       8.128714           0.000005
           91              C       3.054219      10.907826       0.409224       0.701928      20.294902 0.22543336E+03  0.45631883E+04                                 6.968375                            5.421428       0.048193       2.092752                    0.999512      21.162845      59.194101       0.618893       0.488923      -1.007610       0.017864       0.018860       0.012783       0.028952      -0.058308      -0.022745       0.060581      -0.027173      -0.021538      -0.068414      -0.031367       0.099782              7.835291       9.610141       2.649456       0.220207       7.031817      -1.990326       6.863914           0.000001
           92              C       6.701276      -0.032142       2.981780       0.693778      21.002541 0.23569477E+03  0.48211575E+04                                 7.130733                            5.534179       0.063092       2.092808                    0.999531      21.383064      59.996995       0.614493       0.487290      -1.009108       0.018196       0.017484      -0.010864       0.027474      -0.058977       0.014755      -0.055756      -0.043358      -0.043243      -0.067836      -0.029164       0.097000              8.058234      10.414315       2.613193      -0.066879       6.492823       1.818633       7.267565           0.000002
           93              C       5.473148      14.368935       3.804340      -0.519041      32.170235 0.51362787E+03  0.12576775E+05                                 8.653540                            7.387169      -0.144857       1.922273                    0.998633      32.490830      95.015375       0.627837       0.398418      -1.077098      -0.000542       0.013961      -0.004733       0.014751       0.003131       0.001643      -0.005637      -0.056513      -0.003141      -0.028050      -0.001895       0.029944              9.476753      13.789231      -0.008677      -0.090907       6.693671      -0.462182       7.947358           0.000004
           94              C       4.223795       0.021915       3.035246       0.692695      20.688794 0.23971191E+03  0.49275454E+04                                 7.077139                            5.594942      -0.025902       2.060065                    0.999560      21.586897      60.857625       0.608460       0.489703      -1.007155      -0.014186       0.019051      -0.008599       0.025261       0.053857      -0.021311      -0.057449      -0.021559      -0.018890      -0.064617      -0.028268       0.092885              7.905588      10.045928      -2.607209       0.465627       6.710463       1.739882       6.960372           0.000001
           95              C       2.538961      10.156872       5.317850       0.103385      26.642580 0.31587370E+03  0.68782996E+04                                 7.827305                            5.983995       0.167476       2.074414                    0.999792      25.628512      71.657204       0.661665       0.425109      -1.055320      -0.012249       0.032943      -0.032434       0.047825       0.006671      -0.016475      -0.018954       0.042030      -0.088791      -0.041863      -0.000504       0.042367              8.842445       4.781634      -1.212621       1.313178      10.568278       1.567718      11.177424           0.000004
           96              C       2.644355      11.005713       6.403630      -0.201402      33.805486 0.44313236E+03  0.10449669E+05                                 9.025181                            6.991320       0.268673       2.058102                    0.999714      29.558079      84.621158       0.627944       0.413634      -1.067846      -0.001519      -0.002483      -0.004585       0.005431      -0.005572       0.003670      -0.010924       0.023364       0.037632      -0.022115       0.003880       0.018235             10.170182       5.249517      -1.246263       1.288954      12.635698       2.528597      12.625332           0.000004
           97              C       2.243273      12.329379       6.257625       0.107750      34.565839 0.39300979E+03  0.89452797E+04                                 9.229840                            6.611673      -0.002997       2.015356                    0.999099      25.722188      71.081774       0.645156       0.417110      -1.071386      -0.000273      -0.001002      -0.003539       0.003688       0.015710      -0.010157      -0.003020      -0.011559       0.001437      -0.019404      -0.000799       0.020203             11.143655       5.127821      -1.152578       1.277246      12.471458       3.915786      15.831687           0.000005
           98              C       1.791691      12.709239       4.999108      -0.182367      33.484233 0.44438995E+03  0.10526054E+05                                 9.100172                            7.092276       0.119429       2.020553                    0.998996      29.515159      85.727599       0.609209       0.424461      -1.057008       0.009022      -0.006410      -0.006601       0.012886       0.002120      -0.012843      -0.010172       0.008668      -0.039115      -0.021758       0.002871       0.018887             10.269064       5.472323      -0.908267       2.038369      11.068970       1.566847      14.265901           0.000001
           99              C       1.710450      11.784426       3.999698       0.108750      25.820901 0.32264559E+03  0.70824095E+04                                 7.766437                            6.117442       0.163072       2.081644                    0.999497      25.652050      72.656075       0.641513       0.434956      -1.046437       0.020482      -0.034004       0.021257       0.045029       0.011219      -0.013186      -0.028534       0.056621      -0.044649      -0.046570       0.001955       0.044615              8.629006       4.871559      -1.130098       1.553006      10.592257       1.336212      10.423202           0.000001
          100              C       2.239614      13.264419       7.407153       0.110028      34.678339 0.39090347E+03  0.88889930E+04                                 9.251734                            6.598645      -0.020100       2.010372                    0.999110      25.718845      71.133269       0.644840       0.417707      -1.070569      -0.000569       0.003414       0.001307       0.003700      -0.015310       0.011027       0.000107      -0.002596      -0.008496      -0.018649      -0.000818       0.019466             11.172434       4.850495       0.901437      -0.929937      12.833286       3.605198      15.833522           0.000006
          101              C       2.533106       0.005844       7.248810      -0.192261      33.876673 0.43714894E+03  0.10281557E+05                                 9.050935                            6.953460       0.224322       2.046798                    0.999612      29.451966      84.420136       0.627875       0.414767      -1.066290       0.000867      -0.002652       0.005351       0.006035       0.006301      -0.000579      -0.010799       0.026266       0.029837      -0.022864       0.008079       0.014785             10.235828       4.927143       0.929533      -0.986991      13.151298       2.409609      12.629045           0.000004
          102              C       2.446010       0.851763       8.326364       0.091846      27.956160 0.33730972E+03  0.74619578E+04                                 8.081413                            6.186364       0.116340       2.049674                    0.999674      26.158556      73.567872       0.650742       0.425474      -1.055755      -0.006460      -0.030244       0.040237       0.050749      -0.000787       0.007558      -0.018290       0.039207      -0.074559      -0.036853       0.003552       0.033300              9.144334       4.556310       0.806613      -1.003984      11.093848       1.666284      11.782843           0.000004
          103              C       1.829018      13.730478       9.724716       0.107371      26.707093 0.34455728E+03  0.76808716E+04                                 7.951618                            6.330968       0.127392       2.064906                    0.999353      26.033160      74.060369       0.629864       0.436225      -1.046736       0.013646       0.035517      -0.018890       0.042479      -0.006266       0.009607      -0.024978       0.050772      -0.054301      -0.042300       0.003724       0.038576              8.806645       4.652959       0.724942      -1.208449      10.828902       1.295167      10.938075           0.000001
          104              C       1.902208      12.831963       8.675952      -0.182173      33.891752 0.45155408E+03  0.10740605E+05                                 9.175556                            7.148703       0.069654       2.002605                    0.998764      29.699992      86.497991       0.606752       0.424401      -1.056849       0.003992       0.008492       0.008513       0.012670      -0.002697       0.007890      -0.007239       0.008962      -0.051945      -0.020903       0.004193       0.016710             10.364541       5.174920       0.576987      -1.561332      11.004915       1.327099      14.913788           0.000000
          105              C       6.833750       3.659805      10.713844       0.694902      20.366473 0.23486807E+03  0.48050178E+04                                 6.994718                            5.543923      -0.020996       2.064885                    0.999554      21.504988      60.549034       0.610089       0.490729      -1.006289       0.015842      -0.018809       0.012775       0.027711       0.060843      -0.014299      -0.052879      -0.035752      -0.049396      -0.067721      -0.027668       0.095389              7.778679       9.654363      -2.688164      -0.118353       6.459274       1.743640       7.222400           0.000001
          106              C       5.558049       3.919863       9.881002      -0.526482      33.002027 0.55031390E+03  0.13676481E+05                                 8.770623                            7.631086      -0.083277       1.933768                    0.998483      33.017010      96.509809       0.621082       0.396820      -1.080783      -0.001942      -0.016048       0.009243       0.018620      -0.001329       0.001914      -0.001642      -0.070562       0.002068      -0.035748       0.000705       0.035043              9.507977      13.569030       0.203626      -0.298442       6.826187      -0.534449       8.128714           0.000006
          107              C       4.264781       3.702174      10.691224       0.701928      20.294904 0.22543338E+03  0.45631888E+04                                 6.968375                            5.421428       0.048193       2.092752                    0.999512      21.162846      59.194102       0.618893       0.488923      -1.007610      -0.017864      -0.018860       0.012783       0.028952      -0.058308       0.022745      -0.060581      -0.027173      -0.021538      -0.068414      -0.031367       0.099782              7.835291       9.610141       2.649456      -0.220207       7.031817       1.990326       6.863913           0.000001
          108              C       0.617724       0.032142      13.263780       0.693778      21.002540 0.23569475E+03  0.48211570E+04                                 7.130733                            5.534179       0.063091       2.092808                    0.999531      21.383063      59.996994       0.614493       0.487290      -1.009107      -0.018196      -0.017484      -0.010864       0.027474      -0.058977      -0.014755       0.055756      -0.043358      -0.043243      -0.067836      -0.029164       0.097000              8.058234      10.414315       2.613193       0.066879       6.492824      -1.818633       7.267565           0.000002
          109              C       1.845852       0.241065      14.086340      -0.519041      32.170231 0.51362777E+03  0.12576771E+05                                 8.653539                            7.387168      -0.144857       1.922273                    0.998633      32.490825      95.015356       0.627837       0.398418      -1.077098       0.000542      -0.013961      -0.004733       0.014751       0.003131      -0.001643       0.005637      -0.056513      -0.003141      -0.028050      -0.001895       0.029944              9.476752      13.789229      -0.008676       0.090907       6.693671       0.462182       7.947357           0.000005
          110              C       3.095205      -0.021915      13.317246       0.692695      20.688800 0.23971202E+03  0.49275481E+04                                 7.077141                            5.594943      -0.025902       2.060065                    0.999560      21.586896      60.857622       0.608460       0.489703      -1.007155       0.014186      -0.019051      -0.008599       0.025261       0.053857       0.021311       0.057449      -0.021559      -0.018890      -0.064617      -0.028268       0.092885              7.905590      10.045935      -2.607210      -0.465627       6.710463      -1.739881       6.960373           0.000001
          111              C       4.780039       4.453128      15.599850       0.103385      26.642583 0.31587373E+03  0.68783003E+04                                 7.827306                            5.983995       0.167476       2.074414                    0.999792      25.628514      71.657214       0.661665       0.425109      -1.055319       0.012249      -0.032943      -0.032434       0.047825       0.006671       0.016475       0.018954       0.042030      -0.088791      -0.041863      -0.000504       0.042367              8.842446       4.781634      -1.212621      -1.313178      10.568280      -1.567718      11.177424           0.000004
          112              C       4.674645       3.604287      16.685630      -0.201402      33.805492 0.44313246E+03  0.10449672E+05                                 9.025183                            6.991321       0.268673       2.058102                    0.999714      29.558082      84.621174       0.627944       0.413634      -1.067846       0.001519       0.002483      -0.004585       0.005431      -0.005572      -0.003671       0.010924       0.023364       0.037632      -0.022115       0.003880       0.018235             10.170184       5.249518      -1.246263      -1.288954      12.635701      -2.528598      12.625334           0.000004
          113              C       5.075727       2.280621      16.539625       0.107750      34.565835 0.39300974E+03  0.89452783E+04                                 9.229840                            6.611673      -0.002997       2.015356                    0.999099      25.722186      71.081771       0.645156       0.417110      -1.071386       0.000273       0.001002      -0.003539       0.003688       0.015710       0.010157       0.003020      -0.011559       0.001437      -0.019404      -0.000798       0.020203             11.143655       5.127821      -1.152578      -1.277246      12.471458      -3.915786      15.831687           0.000005
          114              C       5.527309       1.900761      15.281108      -0.182367      33.484236 0.44438999E+03  0.10526055E+05                                 9.100172                            7.092276       0.119429       2.020553                    0.998996      29.515162      85.727607       0.609209       0.424461      -1.057008      -0.009022       0.006410      -0.006601       0.012886       0.002120       0.012843       0.010172       0.008668      -0.039115      -0.021758       0.002871       0.018887             10.269065       5.472323      -0.908267      -2.038369      11.068970      -1.566847      14.265901           0.000000
          115              C       5.608550       2.825574      14.281698       0.108750      25.820902 0.32264559E+03  0.70824096E+04                                 7.766437                            6.117442       0.163072       2.081644                    0.999497      25.652051      72.656077       0.641513       0.434956      -1.046437      -0.020481       0.034004       0.021257       0.045029       0.011218       0.013186       0.028534       0.056621      -0.044649      -0.046570       0.001955       0.044615              8.629006       4.871559      -1.130098      -1.553006      10.592257      -1.336211      10.423202           0.000001
          116              C       5.079386       1.345581      17.689153       0.110028      34.678336 0.39090344E+03  0.88889922E+04                                 9.251733                            6.598644      -0.020100       2.010372                    0.999110      25.718844      71.133262       0.644840       0.417706      -1.070569       0.000569      -0.003414       0.001307       0.003700      -0.015310      -0.011027      -0.000107      -0.002596      -0.008496      -0.018649      -0.000818       0.019466             11.172433       4.850494       0.901437       0.929936      12.833285      -3.605198      15.833520           0.000006
          117              C       4.785894      -0.005844      17.530810      -0.192261      33.876669 0.43714888E+03  0.10281555E+05                                 9.050934                            6.953459       0.224322       2.046798                    0.999612      29.451963      84.420124       0.627875       0.414767      -1.066290      -0.000867       0.002652       0.005351       0.006035       0.006301       0.000579       0.010799       0.026266       0.029837      -0.022864       0.008079       0.014785             10.235827       4.927142       0.929533       0.986991      13.151297      -2.409609      12.629043           0.000004
          118              C       4.872990      13.758237      18.608364       0.091846      27.956158 0.33730968E+03  0.74619567E+04                                 8.081412                            6.186363       0.116340       2.049674                    0.999674      26.158555      73.567865       0.650742       0.425474      -1.055755       0.006460       0.030244       0.040237       0.050749      -0.000787      -0.007558       0.018291       0.039207      -0.074559      -0.036853       0.003552       0.033300              9.144333       4.556310       0.806613       1.003984      11.093847      -1.666283      11.782842           0.000004
          119              C       5.489982       0.879522      20.006716       0.107371      26.707089 0.34455719E+03  0.76808692E+04                                 7.951617                            6.330967       0.127393       2.064906                    0.999353      26.033157      74.060356       0.629864       0.436225      -1.046736      -0.013646      -0.035517      -0.018890       0.042479      -0.006266      -0.009607       0.024978       0.050772      -0.054301      -0.042300       0.003724       0.038576              8.806644       4.652958       0.724942       1.208449      10.828901      -1.295167      10.938074           0.000001
          120              C       5.416792       1.778037      18.957952      -0.182173      33.891746 0.45155399E+03  0.10740602E+05                                 9.175556                            7.148702       0.069654       2.002605                    0.998764      29.699991      86.497987       0.606752       0.424401      -1.056849      -0.003992      -0.008492       0.008513       0.012670      -0.002697      -0.007890       0.007239       0.008962      -0.051945      -0.020903       0.004193       0.016710             10.364540       5.174919       0.576985       1.561331      11.004914      -1.327099      14.913787           0.000000
          121              N       1.597738       3.212739       4.153928      -0.199061      34.589969 0.47340686E+03  0.11167107E+05                                 8.871991                            7.069104      -0.048629       2.030928                    0.997344      26.786803      72.744815       0.655956       0.395845      -1.097285      -0.016000       0.100236       0.115491       0.153757       0.015787       0.002696      -0.074441       0.045053      -0.112796      -0.098037       0.036480       0.061557              9.910358       5.750518       1.597514      -1.902830      12.239702       0.242596      11.740852           0.000002
          122              N       1.578708       7.754988       9.574598      -0.207375      35.964354 0.50714388E+03  0.12134297E+05                                 9.058110                            7.275332      -0.028881       2.032359                    0.997178      27.077181      73.339362       0.654059       0.391386      -1.103688      -0.017533      -0.093951      -0.115264       0.149733      -0.017045       0.001986      -0.072492       0.023748      -0.088981      -0.088384       0.022021       0.066363             10.121655       5.416469      -1.077587       1.433356      12.686453       0.423549      12.262044           0.000002
          123              N       5.721262      11.397261      14.435928      -0.199061      34.589970 0.47340686E+03  0.11167107E+05                                 8.871992                            7.069104      -0.048629       2.030928                    0.997344      26.786803      72.744817       0.655956       0.395845      -1.097285       0.016000      -0.100236       0.115491       0.153757       0.015787      -0.002696       0.074441       0.045053      -0.112796      -0.098037       0.036480       0.061557              9.910358       5.750518       1.597514       1.902830      12.239703      -0.242597      11.740853           0.000002
          124              N       5.740292       6.855012      19.856598      -0.207375      35.964353 0.50714387E+03  0.12134297E+05                                 9.058109                            7.275331      -0.028881       2.032359                    0.997178      27.077181      73.339360       0.654059       0.391386      -1.103688       0.017533       0.093951      -0.115264       0.149733      -0.017045      -0.001986       0.072492       0.023748      -0.088981      -0.088384       0.022021       0.066363             10.121655       5.416469      -1.077586      -1.433356      12.686452      -0.423549      12.262043           0.000002
          125              N       2.061762      10.517739       4.153928      -0.199061      34.589973 0.47340692E+03  0.11167109E+05                                 8.871992                            7.069104      -0.048629       2.030928                    0.997344      26.786805      72.744821       0.655956       0.395845      -1.097285       0.016000       0.100236       0.115491       0.153757      -0.015787      -0.002696      -0.074441       0.045053      -0.112796      -0.098037       0.036480       0.061557              9.910358       5.750519      -1.597514       1.902830      12.239703       0.242597      11.740853           0.000002
          126              N       2.080792       0.449988       9.574598      -0.207375      35.964358 0.50714395E+03  0.12134299E+05                                 9.058110                            7.275332      -0.028881       2.032359                    0.997178      27.077183      73.339368       0.654059       0.391386      -1.103688       0.017533      -0.093951      -0.115264       0.149733       0.017045      -0.001986      -0.072492       0.023748      -0.088982      -0.088384       0.022021       0.066363             10.121656       5.416470       1.077586      -1.433356      12.686454       0.423550      12.262044           0.000003
          127              N       5.257238       4.092261      14.435928      -0.199061      34.589974 0.47340692E+03  0.11167109E+05                                 8.871992                            7.069105      -0.048629       2.030928                    0.997344      26.786805      72.744823       0.655956       0.395845      -1.097285      -0.016000      -0.100236       0.115491       0.153757      -0.015787       0.002696       0.074441       0.045053      -0.112796      -0.098037       0.036480       0.061557              9.910359       5.750519      -1.597515      -1.902830      12.239704      -0.242596      11.740853           0.000002
          128              N       5.238208      14.160012      19.856598      -0.207375      35.964352 0.50714384E+03  0.12134296E+05                                 9.058109                            7.275331      -0.028881       2.032359                    0.997178      27.077180      73.339356       0.654059       0.391386      -1.103688      -0.017533       0.093951      -0.115264       0.149733       0.017045       0.001986       0.072492       0.023748      -0.088981      -0.088384       0.022021       0.066363             10.121654       5.416469       1.077586       1.433356      12.686452      -0.423549      12.262043           0.000002
          129              O       3.284035       3.041802       1.534074      -0.592611      35.547864 0.58873749E+03  0.14483748E+05                                 8.538607                            7.530461       0.315845       2.140358                    0.996900      28.402995      75.626156       0.689278       0.361204      -1.136793      -0.002615       0.007113       0.000773       0.007618      -0.049770      -0.039909      -0.033457      -0.081761       0.110463      -0.101345       0.037482       0.063864              9.024739       7.448018       0.851595      -1.407038       8.545648      -3.661904      11.080552           0.000003
          130              O       3.999833       4.450206      -0.024677      -0.553834      38.006784 0.52424335E+03  0.12513859E+05                                 8.972283                            7.066859       0.469919       2.210883                    0.996632      27.233339      71.156202       0.718285       0.357233      -1.141262      -0.008816       0.002034       0.029324       0.030688       0.013871      -0.047834       0.032527      -0.010482      -0.158784      -0.086890       0.041282       0.045608             10.330794      13.295240       5.984786      -1.900168      10.637532      -1.070045       7.059610           0.000001
          131              O       0.420111       2.938071       1.445649      -0.583540      35.431665 0.57083735E+03  0.13932815E+05                                 8.503069                            7.396512       0.369934       2.159799                    0.997556      28.111127      74.508698       0.698243       0.359396      -1.138431      -0.001188       0.008943      -0.002377       0.009330       0.051875       0.037212      -0.027836      -0.076436       0.078481      -0.094882       0.038924       0.055959              9.056135       7.376077      -0.647159       1.121029       9.049016      -4.037821      10.743311           0.000004
          132              O       7.138221       4.460433      -0.022620      -0.551527      40.421084 0.53845060E+03  0.12921498E+05                                 9.348831                            7.156186       0.451020       2.213012                    0.996104      26.984140      70.377314       0.715633       0.356655      -1.143288       0.007946       0.002051       0.021641       0.023144      -0.019723       0.051573       0.024268      -0.021115      -0.112330      -0.079895       0.036307       0.043587             10.939828      13.354487      -6.682691       1.959094      12.313310      -1.851011       7.151686           0.000001
          133              O       4.135235       6.659238       1.875437      -0.578610      35.283253 0.57469875E+03  0.14045863E+05                                 8.504767                            7.429790       0.338857       2.153481                    0.996897      28.085973      74.407745       0.695751       0.360200      -1.138188      -0.005390       0.007544      -0.005172       0.010616       0.049698      -0.035138       0.031620      -0.081341       0.116412      -0.098682       0.035765       0.062917              9.067578       7.499645      -0.713863      -1.347145       8.720593       3.751653      10.982497           0.000003
          134              O       3.378450       8.035500       3.452696      -0.563269      42.352776 0.57567528E+03  0.14027632E+05                                 9.641198                            7.394395       0.459931       2.211162                    0.995542      27.309683      71.440011       0.705733       0.356171      -1.145305       0.003102      -0.001775      -0.018017       0.018368      -0.023981      -0.057662      -0.020417      -0.020396      -0.134759      -0.088176       0.033942       0.054234             11.336133      14.608435      -6.587691      -2.471188      11.866552       1.707820       7.533413          -0.000000
          135              O       6.990377       6.660699       1.988539      -0.581969      34.554217 0.58010319E+03  0.14209027E+05                                 8.348267                            7.453864       0.375167       2.158652                    0.997667      28.245653      74.875924       0.696239       0.359161      -1.139182       0.006311       0.004123      -0.001759       0.007741      -0.054643       0.030647       0.032113      -0.075402       0.098154      -0.096576       0.034674       0.061902              8.744849       7.176168       0.472323       0.636487       8.623613       3.699503      10.434766           0.000003
          136              O       0.245187       8.196210       3.508218      -0.569126      38.343861 0.54148011E+03  0.13012349E+05                                 9.002236                            7.150931       0.548704       2.228258                    0.997289      27.562368      71.933975       0.719712       0.354139      -1.145321      -0.004406      -0.004550      -0.026738       0.027478       0.031576       0.051791      -0.031196      -0.007849      -0.138662      -0.090355       0.033043       0.057312             10.346807      13.151251       6.070398       1.600268      10.872921       1.060668       7.016249           0.000002
          137              O       4.034965      11.568198      11.816074      -0.592611      35.547869 0.58873761E+03  0.14483752E+05                                 8.538607                            7.530462       0.315846       2.140358                    0.996900      28.402998      75.626165       0.689278       0.361204      -1.136793       0.002615      -0.007113       0.000773       0.007618      -0.049770       0.039909       0.033457      -0.081761       0.110463      -0.101345       0.037482       0.063864              9.024740       7.448018       0.851595       1.407038       8.545649       3.661904      11.080552           0.000003
          138              O       3.319167      10.159794      10.257323      -0.553834      38.006785 0.52424338E+03  0.12513860E+05                                 8.972283                            7.066859       0.469919       2.210883                    0.996632      27.233340      71.156204       0.718285       0.357233      -1.141262       0.008816      -0.002034       0.029324       0.030688       0.013871       0.047834      -0.032527      -0.010482      -0.158784      -0.086890       0.041282       0.045608             10.330794      13.295240       5.984786       1.900168      10.637532       1.070045       7.059610           0.000001
          139              O       6.898889      11.671929      11.727649      -0.583540      35.431669 0.57083741E+03  0.13932817E+05                                 8.503070                            7.396512       0.369934       2.159799                    0.997556      28.111128      74.508703       0.698243       0.359396      -1.138431       0.001188      -0.008943      -0.002377       0.009330       0.051875      -0.037212       0.027836      -0.076436       0.078481      -0.094882       0.038924       0.055959              9.056136       7.376078      -0.647159      -1.121030       9.049017       4.037822      10.743312           0.000004
          140              O       0.180779      10.149567      10.259380      -0.551527      40.421083 0.53845056E+03  0.12921497E+05                                 9.348831                            7.156186       0.451020       2.213012                    0.996104      26.984139      70.377311       0.715633       0.356655      -1.143288      -0.007946      -0.002051       0.021641       0.023144      -0.019723      -0.051573      -0.024267      -0.021115      -0.112330      -0.079895       0.036307       0.043587             10.939828      13.354487      -6.682692      -1.959094      12.313310       1.851011       7.151686           0.000001
          141              O       3.183765       7.950762      12.157437      -0.578610      35.283255 0.57469878E+03  0.14045865E+05                                 8.504767                            7.429790       0.338857       2.153481                    0.996897      28.085973      74.407747       0.695751       0.360200      -1.138188       0.005390      -0.007543      -0.005172       0.010616       0.049698       0.035138      -0.031620      -0.081341       0.116412      -0.098682       0.035765       0.062917              9.067579       7.499645      -0.713863       1.347145       8.720594      -3.751653      10.982498           0.000003
          142              O       3.940550       6.574500      13.734696      -0.563269      42.352779 0.57567535E+03  0.14027634E+05                                 9.641198                            7.394395       0.459931       2.211162                    0.995542      27.309684      71.440016       0.705733       0.356171      -1.145305      -0.003102       0.001774      -0.018017       0.018368      -0.023981       0.057662       0.020417      -0.020396      -0.134759      -0.088176       0.033942       0.054234             11.336134      14.608435      -6.587692       2.471188      11.866554      -1.707821       7.533413          -0.000000
          143              O       0.328623       7.949301      12.270539      -0.581969      34.554221 0.58010321E+03  0.14209027E+05                                 8.348268                            7.453864       0.375167       2.158652                    0.997667      28.245653      74.875924       0.696239       0.359161      -1.139182      -0.006311      -0.004123      -0.001759       0.007741      -0.054643      -0.030647      -0.032113      -0.075402       0.098154      -0.096576       0.034674       0.061902              8.744850       7.176168       0.472323      -0.636486       8.623614      -3.699504      10.434768           0.000003
          144              O       7.073814       6.413790      13.790218      -0.569126      38.343853 0.54147995E+03  0.13012345E+05                                 9.002234                            7.150930       0.548704       2.228258                    0.997289      27.562369      71.933979       0.719712       0.354139      -1.145321       0.004406       0.004550      -0.026738       0.027478       0.031576      -0.051791       0.031196      -0.007849      -0.138662      -0.090355       0.033043       0.057312             10.346805      13.151246       6.070397      -1.600268      10.872920      -1.060670       7.016248           0.000002
          145              O       0.375465      10.346802       1.534074      -0.592611      35.547862 0.58873746E+03  0.14483748E+05                                 8.538606                            7.530461       0.315846       2.140359                    0.996900      28.402994      75.626153       0.689278       0.361204      -1.136793       0.002615       0.007113       0.000773       0.007618       0.049770       0.039909      -0.033457      -0.081761       0.110463      -0.101346       0.037482       0.063864              9.024739       7.448018      -0.851595       1.407038       8.545648      -3.661904      11.080551           0.000003
          146              O       6.978667      11.755206      -0.024677      -0.553834      38.006781 0.52424332E+03  0.12513858E+05                                 8.972283                            7.066859       0.469919       2.210883                    0.996632      27.233339      71.156200       0.718285       0.357233      -1.141262       0.008816       0.002034       0.029324       0.030688      -0.013871       0.047834       0.032527      -0.010482      -0.158784      -0.086890       0.041282       0.045608             10.330793      13.295239      -5.984786       1.900168      10.637531      -1.070045       7.059610           0.000001
          147              O       3.239389      10.243071       1.445649      -0.583540      35.431669 0.57083741E+03  0.13932817E+05                                 8.503070                            7.396512       0.369934       2.159799                    0.997556      28.111128      74.508703       0.698243       0.359396      -1.138431       0.001188       0.008943      -0.002377       0.009330      -0.051875      -0.037212      -0.027836      -0.076436       0.078481      -0.094882       0.038924       0.055959              9.056136       7.376078       0.647159      -1.121030       9.049017      -4.037822      10.743312           0.000004
          148              O       3.840279      11.765433      -0.022620      -0.551527      40.421080 0.53845051E+03  0.12921495E+05                                 9.348830                            7.156186       0.451020       2.213012                    0.996104      26.984138      70.377307       0.715633       0.356655      -1.143288      -0.007946       0.002051       0.021641       0.023145       0.019723      -0.051573       0.024267      -0.021115      -0.112330      -0.079895       0.036307       0.043587             10.939827      13.354486       6.682691      -1.959094      12.313309      -1.851011       7.151686           0.000001
          149              O       6.843265      13.964238       1.875437      -0.578610      35.283250 0.57469868E+03  0.14045862E+05                                 8.504767                            7.429790       0.338857       2.153481                    0.996897      28.085971      74.407740       0.695751       0.360200      -1.138188       0.005390       0.007544      -0.005172       0.010616      -0.049699       0.035138       0.031620      -0.081341       0.116411      -0.098682       0.035765       0.062917              9.067578       7.499644       0.713863       1.347145       8.720593       3.751653      10.982497           0.000003
          150              O       0.281050       0.730500       3.452696      -0.563269      42.352772 0.57567524E+03  0.14027631E+05                                 9.641197                            7.394395       0.459931       2.211162                    0.995542      27.309682      71.440008       0.705733       0.356171      -1.145305      -0.003102      -0.001775      -0.018017       0.018368       0.023981       0.057662      -0.020417      -0.020396      -0.134759      -0.088176       0.033942       0.054234             11.336132      14.608433       6.587691       2.471187      11.866552       1.707820       7.533412          -0.000000
          151              O       3.988123      13.965699       1.988539      -0.581969      34.554215 0.58010310E+03  0.14209023E+05                                 8.348267                            7.453863       0.375167       2.158652                    0.997667      28.245651      74.875915       0.696239       0.359161      -1.139183      -0.006311       0.004123      -0.001759       0.007741       0.054643      -0.030647       0.032113      -0.075402       0.098154      -0.096576       0.034674       0.061902              8.744848       7.176167      -0.472323      -0.636486       8.623612       3.699503      10.434766           0.000004
          152              O       3.414314       0.891210       3.508218      -0.569126      38.343845 0.54147982E+03  0.13012340E+05                                 9.002233                            7.150928       0.548704       2.228258                    0.997289      27.562367      71.933969       0.719713       0.354139      -1.145321       0.004406      -0.004550      -0.026738       0.027478      -0.031576      -0.051791      -0.031196      -0.007849      -0.138662      -0.090355       0.033043       0.057312             10.346803      13.151243      -6.070395      -1.600268      10.872918       1.060670       7.016247           0.000002
          153              O       6.943535       4.263198      11.816074      -0.592611      35.547856 0.58873739E+03  0.14483745E+05                                 8.538605                            7.530460       0.315846       2.140359                    0.996900      28.402994      75.626150       0.689278       0.361204      -1.136793      -0.002615      -0.007113       0.000773       0.007618       0.049770      -0.039909       0.033457      -0.081761       0.110463      -0.101346       0.037482       0.063864              9.024737       7.448017      -0.851595      -1.407038       8.545646       3.661902      11.080549           0.000003
          154              O       0.340334       2.854794      10.257323      -0.553834      38.006798 0.52424361E+03  0.12513867E+05                                 8.972286                            7.066861       0.469919       2.210883                    0.996632      27.233339      71.156203       0.718284       0.357233      -1.141262      -0.008816      -0.002034       0.029324       0.030688      -0.013871      -0.047834      -0.032527      -0.010482      -0.158784      -0.086890       0.041282       0.045608             10.330798      13.295248      -5.984789      -1.900167      10.637534       1.070043       7.059611           0.000001
          155              O       4.079611       4.366929      11.727649      -0.583540      35.431668 0.57083740E+03  0.13932817E+05                                 8.503069                            7.396512       0.369934       2.159799                    0.997556      28.111128      74.508702       0.698243       0.359396      -1.138431      -0.001188      -0.008943      -0.002377       0.009330      -0.051875       0.037212       0.027836      -0.076436       0.078481      -0.094882       0.038924       0.055959              9.056135       7.376078       0.647159       1.121029       9.049017       4.037822      10.743312           0.000004
          156              O       3.478721       2.844567      10.259380      -0.551527      40.421085 0.53845058E+03  0.12921497E+05                                 9.348832                            7.156187       0.451020       2.213012                    0.996104      26.984139      70.377313       0.715633       0.356655      -1.143288       0.007946      -0.002051       0.021641       0.023144       0.019723       0.051573      -0.024267      -0.021115      -0.112330      -0.079895       0.036307       0.043587             10.939829      13.354489       6.682692       1.959094      12.313311       1.851011       7.151687           0.000001
          157              O       0.475735       0.645762      12.157437      -0.578609      35.283253 0.57469874E+03  0.14045863E+05                                 8.504767                            7.429790       0.338857       2.153481                    0.996897      28.085972      74.407744       0.695751       0.360200      -1.138188      -0.005390      -0.007544      -0.005172       0.010616      -0.049698      -0.035138      -0.031620      -0.081341       0.116412      -0.098682       0.035765       0.062917              9.067578       7.499645       0.713863      -1.347145       8.720593      -3.751653      10.982497           0.000002
          158              O       7.037950      13.879500      13.734696      -0.563269      42.352777 0.57567529E+03  0.14027632E+05                                 9.641198                            7.394395       0.459931       2.211162                    0.995542      27.309683      71.440012       0.705733       0.356171      -1.145305       0.003102       0.001774      -0.018017       0.018368       0.023981      -0.057662       0.020417      -0.020396      -0.134760      -0.088176       0.033942       0.054234             11.336134      14.608435       6.587692      -2.471188      11.866553      -1.707820       7.533413          -0.000000
          159              O       3.330877       0.644301      12.270539      -0.581969      34.554219 0.58010321E+03  0.14209027E+05                                 8.348267                            7.453863       0.375167       2.158652                    0.997667      28.245654      74.875925       0.696239       0.359161      -1.139183       0.006311      -0.004123      -0.001759       0.007741       0.054643       0.030647      -0.032113      -0.075402       0.098154      -0.096576       0.034674       0.061902              8.744849       7.176168      -0.472324       0.636487       8.623613      -3.699503      10.434766           0.000003
          160              O       3.904687      13.718790      13.790218      -0.569126      38.343853 0.54147998E+03  0.13012345E+05                                 9.002234                            7.150930       0.548704       2.228258                    0.997289      27.562365      71.933964       0.719713       0.354139      -1.145321      -0.004406       0.004550      -0.026738       0.027478      -0.031576       0.051791       0.031196      -0.007849      -0.138662      -0.090355       0.033043       0.057312             10.346806      13.151249      -6.070397       1.600267      10.872919      -1.060667       7.016248           0.000002

******************************************************
Auxiliary information for the entire system
The total spin magnetic moment of the unit cell is   0.000277
The total net atomic charge of the unit cell is   0.000003
Accuracy of reproducing the electrostatic potential in the unit cell:
  The inner radius (bohr) =    5.0000
  The outer radius (bohr) =   12.0000
  Valid grid points have density less than (e/(bohr^3)) =    0.0001
  The number of valid grid points were=        18984
  The rms potential error without charges in kcal/mol is=      6.36374
  The rms potential error with partial charges in kcal/mol is=      0.49252
  The RRMSE value at monopole order=      0.07739
  The rms potential error with partial charges and cloud penetration in kcal/mol is=      0.47798
  The RRMSE value at monopole order with cloud penetration is=      0.07511
  The rms potential error with partial charges and atomic dipoles in kcal/mol is=      0.34363
  The RRMSE value at dipole order=      0.05400
  The rms potential error with partial charges, atomic dipoles and cloud penetration in kcal/mol is=      0.31880
  The RRMSE value at dipole order with cloud penetration=      0.05010

******************************************************
The electron densities and ab initio electrostatic potential were computed in VASP using the PBE functional and
projector augmented wave method. See the main text of the journal article for a description of computational details.
The atomic charges, dipoles, and quadrupoles were computed with the DDEC6 method as described in
(a) T. A. Manz and N. Gabaldon Limas, RSC Adv. 6 (2016) 47771-47801 DOI: 10.1039/c6ra04656h
(b) N. Gabaldon Limas and T. A. Manz, RSC Adv. 8 (2018) 2678-2707 DOI: 10.1039/c7ra11829e.
For each atom in the material, the electron cloud parameters were fit to the spherically averaged atom-in-material
electron density using radial positions for which this density was between 10^-4 and 10^-2 electrons per cubic bohr.
The polarizabilities, dispersion coefficients, and quantum Drude oscillator (QDO) parameters were fit using the MCLF method.
The magnetic structure of the system was optimized in VASP from the default ferromagnetic initial guess using spin polarization.
The atomic spin moments (ASMs) were computed on this optimized magnetic structure using the DDEC6 partition as inputs
to the method of T. A. Manz and D. S. Sholl, J. Chem. Theory Comput. 7 (2011) 4146-4164 DOI: 10.1021/ct200539n.
The RMSE and RRMSE were computed using a uniform grid with Ewald summation.
