# Supplementary material for: A collection of forcefield precursors for metal–organic frameworks
Source: RSC Adv. 2019 Nov 13;9(63):36492–507. doi: 10.1039/c9ra07327b (PMC9075174; doi:10.1039/c9ra07327b)
Supplement: RA-009-C9RA07327B-s4556 [file RA-009-C9RA07327B-s4556.xyz]

   98
jmolscript: load "" {1 1 1} spacegroup "x,y,z" unitcell [{      7.277600     0.000000     0.000000 }, {     -0.062225     7.277334     0.000000 }, {      0.000000     0.000000    26.931000 }]
Zn     0.246192     5.005714    19.415904     0.901441
Zn     5.003426     0.288983     7.515096     0.901441
Zn     1.333514     3.927650     5.950404     0.901441
Zn     3.916105     1.367047    20.980596     0.901441
H      2.305055     4.993707    23.147195     0.157058
H      0.799363     4.988612    22.600495     0.168342
H      4.799120     4.990068    17.160433     0.129463
H      3.264293     4.817595    18.857086     0.097939
H      0.281247     5.323370    16.365969     0.084554
H      1.727971     5.500937    14.583137     0.121798
H      4.284931     6.312360    14.090299     0.114888
H      5.344167     5.420886    14.890150     0.113457
H      3.414872     4.399876    13.031911     0.097205
H      4.973815     2.347668     3.783806     0.157058
H      4.981595     0.841988     4.330505     0.168342
H      4.948852     4.841610     9.770567     0.129463
H      4.789509     3.305365     8.073914     0.097939
H      5.320770     0.326752    10.565031     0.084554
H      5.485961     1.774942    12.347863     0.121797
H      6.275492     4.338747    12.840701     0.114887
H      5.374994     5.390321    12.040850     0.113457
H      4.370517     3.452367    13.899089     0.097204
H      1.303903     5.986335     9.681695     0.157059
H      1.311683     4.480655     9.134995     0.168343
H      1.341165     1.202943     3.694933     0.129463
H      1.119596     6.944032     5.391586     0.097939
H      1.650858     3.965419     2.900469     0.084554
H      1.816049     5.413609     1.117637     0.121798
H      2.667804     0.700080     0.624799     0.114888
H      1.767307     1.751654     1.424650     0.113457
H      0.700605     7.091034    26.497411     0.097206
H      5.974967     1.355040    17.249305     0.157059
H      4.469276     1.349945    17.796005     0.168343
H      1.191432     1.351401    23.236067     0.129463
H      6.934205     1.178928    21.539414     0.097939
H      3.951159     1.684703    24.030531     0.084554
H      5.397883     1.862270    25.813364     0.121798
H      0.677244     2.673693    26.306201     0.114888
H      1.736479     1.782219    25.506350     0.113457
H      7.084785     0.761209     0.433589     0.097205
C      2.030741     6.264329    21.541299     0.688228
C      1.751198     4.997345    22.326068    -0.513370
C      2.050119     3.742733    21.512483     0.690252
C      3.872015     5.067935    16.968415    -0.204769
C      2.945708     4.967508    17.975904     0.118963
C      1.214783     5.259329    16.529171     0.093667
C      2.072606     5.368489    15.460010    -0.231323
C      3.439327     5.284800    15.664416     0.178298
C      4.425634     5.432530    14.522542    -0.239326
C      6.246737     2.084228     5.389701     0.688228
C      4.982189     1.793863     4.604932    -0.513370
C      3.725067     2.082045     5.418517     0.690252
C      5.034644     3.915206     9.962585    -0.204769
C      4.942140     2.988073     8.955096     0.118963
C      5.248750     1.259707    10.401829     0.093667
C      5.350572     2.118432    11.470990    -0.231323
C      5.255200     3.484388    11.266584     0.178298
C      5.394491     4.471922    12.408458    -0.239325
C      2.576824     5.722895     8.075799     0.688228
C      1.312277     5.432530     8.860568    -0.513371
C      0.055155     5.720712     8.046983     0.690252
C      1.426956     0.276539     3.502915    -0.204769
C      1.272228     6.626740     4.510404     0.118963
C      1.578838     4.898374     3.063671     0.093667
C      1.680659     5.757099     1.994510    -0.231324
C      1.585287     7.123055     2.198916     0.178298
C      1.786804     0.833255     1.057042    -0.239326
C      5.700654     2.625662    18.855201     0.688228
C      5.421111     1.358678    18.070432    -0.513371
C      5.720032     0.104066    18.884017     0.690252
C      0.264328     1.429268    23.428085    -0.204769
C      6.615620     1.328841    22.420596     0.118963
C      4.884695     1.620662    23.867329     0.093667
C      5.742518     1.729822    24.936490    -0.231323
C      7.109240     1.646133    24.732084     0.178298
C      0.817947     1.793863    25.873958    -0.239325
C      4.301807     4.338747    13.465500    -0.153816
C      0.694119     0.700080     0.000000    -0.153816
N      1.628337     5.067208    17.798429    -0.205557
N      5.053100     1.671604     9.132571    -0.205557
N      1.383187     5.310271     4.332929    -0.205557
N      5.298250     1.428541    22.598071    -0.205557
O      1.391021     6.436802    20.442514    -0.594032
O      2.872427     7.069202    21.993201    -0.549278
O      1.417470     3.573389    20.422585    -0.587261
O      2.910172     2.952778    21.957114    -0.553730
O      6.424673     1.446006     6.488486    -0.594032
O      7.044384     2.932766     4.937799    -0.549278
O      3.561139     1.447971     6.508415    -0.587261
O      2.927788     2.935313     4.973886    -0.553730
O      2.754761     5.084673     6.977014    -0.594032
O      3.374471     6.571433     8.527701    -0.549277
O      7.168827     5.086638     6.957085    -0.587261
O      6.535475     6.573980     8.491614    -0.553729
O      5.060934     2.798135    19.953986    -0.594032
O      6.542340     3.430535    18.403299    -0.549277
O      5.025157     7.212056    19.973915    -0.587261
O      6.517860     6.591445    18.439386    -0.553729

The following XYZ coordinates are in angstroms. Other properties are in atomic units.
The sperically averaged electron density of each atom fit to a function of the form exp(a - br)
eigen_1, eigen_2 and eigen_3 are the three eigenvalues of traceless quadrupole moment tensor
  atom number  atomic symbol              X              Y              Z     net charge C6 coefficient C8 coefficient C10 coefficient fluctuating dipole atomic polarizability isotropic forcefield polarizability              a              b squared Pearson coefficient          <r^3>          <r^4>         wp_QDO          m_QDO          q_QDO       dipole_x       dipole_y       dipole_z         dipole            Qxy            Qxz            Qyz     Q(x^2-y^2)  Q(3z^2 - R^2)        eigen_1        eigen_2        eigen_3 static polarizability      alpha(xx)      alpha(xy)      alpha(xz)      alpha(yy)      alpha(yz)      alpha(zz) atomic spin moment
            1             Zn       0.246192       5.005714      19.415904       0.901441      91.215805 0.18693278E+04  0.59564522E+05                                16.847233                           14.404812       0.310186       1.958631                    0.996734      46.201481     126.867643       0.461788       0.416256      -1.130778      -0.042981      -0.000442       0.031229       0.053130      -0.000547      -0.000828      -0.001907      -0.069962      -0.019870      -0.031702      -0.006675       0.038377             19.251650      22.130016       0.263299       3.593087      20.946004      -0.063086      14.678930          -0.000006
            2             Zn       5.003426       0.288983       7.515096       0.901441      91.215803 0.18693276E+04  0.59564514E+05                                16.847233                           14.404812       0.310186       1.958631                    0.996734      46.201479     126.867637       0.461788       0.416256      -1.130778      -0.000074      -0.042983      -0.031229       0.053130       0.000051       0.001900       0.000844       0.069971      -0.019870      -0.031702      -0.006675       0.038377             19.251650      20.941589       0.253136       0.093806      22.134432      -3.592420      14.678929          -0.000006
            3             Zn       1.333514       3.927650       5.950404       0.901441      91.215795 0.18693277E+04  0.59564514E+05                                16.847232                           14.404812       0.310186       1.958631                    0.996734      46.201480     126.867638       0.461788       0.416256      -1.130778      -0.000074      -0.042983       0.031229       0.053130       0.000051      -0.001900      -0.000844       0.069971      -0.019870      -0.031702      -0.006675       0.038377             19.251648      20.941585       0.253132      -0.093804      22.134432       3.592420      14.678928          -0.000006
            4             Zn       3.916105       1.367047      20.980596       0.901441      91.215799 0.18693279E+04  0.59564522E+05                                16.847232                           14.404812       0.310186       1.958631                    0.996734      46.201481     126.867642       0.461788       0.416256      -1.130778      -0.042981      -0.000442      -0.031229       0.053130      -0.000547       0.000828       0.001907      -0.069962      -0.019870      -0.031702      -0.006675       0.038377             19.251648      22.130019       0.263297      -3.593087      20.945996       0.063088      14.678929          -0.000006
            5              H       2.305055       4.993707      23.147195       0.157058       1.156829 0.92352323E+01  0.92894439E+02                                 1.755983                            1.725453      -1.188603       2.321350                    0.997587       3.346555       9.130790       0.503703       1.208898      -0.727480       0.017897       0.000085       0.012998       0.022119      -0.000131       0.003105      -0.000264       0.007379       0.008490      -0.005113      -0.000563       0.005677              1.747467       1.661756      -0.007988       0.295489       1.601592      -0.014287       1.979053           0.000003
            6              H       0.799363       4.988612      22.600495       0.168342       1.104187 0.88530203E+01  0.88902832E+02                                 1.768649                            1.742547      -0.951713       2.440179                    0.998985       3.354098       9.413971       0.474213       1.286200      -0.709937      -0.022196      -0.000046       0.006263       0.023063       0.000215      -0.003261       0.000362       0.018423      -0.013582      -0.007033      -0.005082       0.012115              1.776123       2.206100       0.014794      -0.249218       1.590198      -0.013156       1.532070          -0.000000
            7              H       4.799120       4.990068      17.160433       0.129463       1.005093 0.72531753E+01  0.70466005E+02                                 1.732283                            1.629291      -1.374643       2.226240                    0.994251       3.781667      11.026440       0.459361       1.372462      -0.686916       0.032723      -0.002694       0.008599       0.033941      -0.001727      -0.003858      -0.001838       0.020805       0.021073      -0.014281       0.003465       0.010816              1.787729       2.362141      -0.061177       0.245224       1.416878      -0.032730       1.584167          -0.000001
            8              H       3.264293       4.817595      18.857086       0.097939       1.025096 0.74845151E+01  0.73225483E+02                                 1.757657                            1.657611      -1.206175       2.306259                    0.994259       3.783369      11.040088       0.454752       1.376680      -0.686961       0.020716      -0.006753       0.045905       0.050814      -0.001050       0.005653      -0.002277       0.020906       0.043960      -0.017960       0.000817       0.017143              1.801435       1.617797      -0.064894       0.235308       1.446886      -0.175718       2.339623          -0.000002
            9              H       0.281247       5.323370      16.365969       0.084554       1.268061 0.88804453E+01  0.89486228E+02                                 1.922561                            1.726403      -1.226300       2.282580                    0.993960       3.804930      10.791615       0.482952       1.258580      -0.711894      -0.044658       0.002891      -0.006697       0.045250       0.000719       0.004022      -0.005140       0.030587       0.018254      -0.019446       0.005122       0.014324              2.040290       3.014011      -0.085187       0.112359       1.456851       0.001911       1.650008           0.000001
           10              H       1.727971       5.500937      14.583137       0.121798       1.191277 0.87723357E+01  0.86790161E+02                                 1.753700                            1.655187      -0.980139       2.411203                    0.998288       3.343108       8.937781       0.528616       1.171144      -0.735986      -0.009718       0.005881      -0.029500       0.031611      -0.001766      -0.000098      -0.006969       0.028992       0.030444      -0.021222       0.009484       0.011738              1.787017       1.695119      -0.056861       0.248675       1.348663      -0.098261       2.317269           0.000006
           11              H       4.284931       6.312360      14.090299       0.114888       1.111531 0.86143296E+01  0.84816120E+02                                 1.679212                            1.638985      -0.687051       2.532672                    0.999699       3.343556       8.909037       0.531973       1.169391      -0.736473      -0.009160       0.019003      -0.014236       0.025450      -0.004054       0.002757      -0.001928      -0.009282       0.003459      -0.007206       0.000235       0.006971              1.689889       1.396703      -0.067100      -0.026511       1.991101      -0.288951       1.681864           0.000003
           12              H       5.344167       5.420886      14.890150       0.113457       1.049311 0.79234478E+01  0.77211363E+02                                 1.680027                            1.620735      -0.703085       2.530441                    0.999374       3.442580       9.445921       0.505590       1.243200      -0.717670       0.023623      -0.007946       0.011990       0.027657      -0.002232       0.004680       0.002165       0.008337       0.001950      -0.006798      -0.000422       0.007220              1.709071       2.067386       0.008317       0.260746       1.345881       0.052373       1.713946           0.000001
           13              H       3.414872       4.399876      13.031911       0.097205       1.207184 0.98433423E+01  0.10028983E+03                                 1.779139                            1.757996      -0.760890       2.495619                    0.998973       3.513680       9.550913       0.510584       1.177401      -0.734579      -0.022925       0.010005      -0.015908       0.029644      -0.004492       0.004632      -0.000568       0.008241       0.006358      -0.007384      -0.000934       0.008319              1.769574       2.073000      -0.082490       0.231099       1.430242       0.051644       1.805480           0.000003
           14              H       4.973815       2.347668       3.783806       0.157058       1.156828 0.92352238E+01  0.92894332E+02                                 1.755982                            1.725452      -1.188603       2.321350                    0.997587       3.346555       9.130789       0.503703       1.208898      -0.727480      -0.000068       0.017897      -0.012998       0.022119      -0.000194       0.000291      -0.003102      -0.007373       0.008490      -0.005113      -0.000563       0.005677              1.747466       1.601732      -0.008502       0.016813       1.661615      -0.295356       1.979052           0.000003
           15              H       4.981595       0.841988       4.330505       0.168342       1.104188 0.88530256E+01  0.88902892E+02                                 1.768649                            1.742547      -0.951713       2.440179                    0.998985       3.354099       9.413972       0.474213       1.286200      -0.709937       0.000143      -0.022196      -0.006263       0.023063       0.000057      -0.000390       0.003258      -0.018428      -0.013582      -0.007033      -0.005082       0.012115              1.776123       1.589990       0.009526       0.011025       2.206308       0.249322       1.532070          -0.000000
           16              H       4.948852       4.841610       9.770567       0.129463       1.005093 0.72531679E+01  0.70465919E+02                                 1.732282                            1.629290      -1.374643       2.226240                    0.994251       3.781667      11.026440       0.459361       1.372462      -0.686916      -0.002974       0.032699      -0.008599       0.033941      -0.001905       0.001804       0.003873      -0.020743       0.021073      -0.014281       0.003465       0.010816              1.787728       1.417993      -0.069250       0.034825       2.361025      -0.244935       1.584167          -0.000001
           17              H       4.789509       3.305365       8.073914       0.097939       1.025097 0.74845206E+01  0.73225545E+02                                 1.757657                            1.657611      -1.206175       2.306259                    0.994259       3.783370      11.040089       0.454752       1.376679      -0.686962      -0.006930       0.020657      -0.045905       0.050814      -0.001229       0.002325      -0.005633      -0.020867       0.043960      -0.017960       0.000817       0.017143              1.801435       1.448008      -0.066345       0.177724       1.616675      -0.233798       2.339623          -0.000002
           18              H       5.320770       0.326752      10.565031       0.084554       1.268061 0.88804509E+01  0.89486285E+02                                 1.922560                            1.726402      -1.226300       2.282580                    0.993960       3.804929      10.791607       0.482952       1.258579      -0.711894       0.003273      -0.044632       0.006697       0.045250       0.000457       0.005174      -0.003978      -0.030607       0.018254      -0.019446       0.005122       0.014324              2.040290       1.458422      -0.098487      -0.000950       3.012439      -0.112371       1.650008           0.000001
           19              H       5.485961       1.774942      12.347863       0.121797       1.191278 0.87723449E+01  0.86790269E+02                                 1.753701                            1.655188      -0.980140       2.411202                    0.998288       3.343110       8.937785       0.528617       1.171143      -0.735986       0.005964      -0.009667       0.029500       0.031611      -0.002013       0.006968       0.000158      -0.028927       0.030444      -0.021222       0.009484       0.011738              1.787018       1.349661      -0.059814       0.100384       1.694122      -0.247825       2.317270           0.000006
           20              H       6.275492       4.338747      12.840701       0.114887       1.111532 0.86143374E+01  0.84816214E+02                                 1.679213                            1.638986      -0.687051       2.532672                    0.999699       3.343557       8.909040       0.531972       1.169392      -0.736473       0.019081      -0.008997       0.014236       0.025450      -0.003974       0.001951      -0.002740       0.009419       0.003459      -0.007206       0.000235       0.006971              1.689890       1.992206      -0.062008       0.288714       1.395600       0.028981       1.681865           0.000003
           21              H       5.374994       5.390321      12.040850       0.113457       1.049311 0.79234498E+01  0.77211390E+02                                 1.680027                            1.620735      -0.703085       2.530441                    0.999374       3.442581       9.445925       0.505590       1.243200      -0.717670      -0.008147       0.023554      -0.011990       0.027657      -0.002303      -0.002125      -0.004698      -0.008259       0.001951      -0.006798      -0.000422       0.007220              1.709071       1.345791       0.002147      -0.050141       2.067476      -0.261184       1.713946           0.000001
           22              H       4.370517       3.452367      13.899089       0.097204       1.207186 0.98433570E+01  0.10029002E+03                                 1.779141                            1.757998      -0.760892       2.495619                    0.998973       3.513682       9.550922       0.510584       1.177401      -0.734579       0.010201      -0.022839       0.015908       0.029644      -0.004562       0.000607      -0.004627      -0.008086       0.006358      -0.007384      -0.000934       0.008319              1.769576       1.431701      -0.087974      -0.049666       2.071545      -0.231533       1.805482           0.000003
           23              H       1.303903       5.986335       9.681695       0.157059       1.156828 0.92352180E+01  0.92894259E+02                                 1.755981                            1.725451      -1.188602       2.321351                    0.997587       3.346553       9.130783       0.503703       1.208898      -0.727480      -0.000068       0.017897       0.012998       0.022119      -0.000194      -0.000291       0.003102      -0.007373       0.008490      -0.005113      -0.000563       0.005677              1.747466       1.601732      -0.008502      -0.016813       1.661614       0.295356       1.979052           0.000004
           24              H       1.311683       4.480655       9.134995       0.168343       1.104186 0.88530156E+01  0.88902774E+02                                 1.768649                            1.742546      -0.951713       2.440179                    0.998985       3.354097       9.413968       0.474213       1.286200      -0.709937       0.000143      -0.022196       0.006263       0.023063       0.000057       0.000390      -0.003258      -0.018428      -0.013582      -0.007033      -0.005082       0.012115              1.776122       1.589989       0.009526      -0.011025       2.206307      -0.249322       1.532070           0.000000
           25              H       1.341165       1.202943       3.694933       0.129463       1.005093 0.72531671E+01  0.70465907E+02                                 1.732282                            1.629290      -1.374643       2.226240                    0.994251       3.781667      11.026439       0.459361       1.372462      -0.686916      -0.002974       0.032699       0.008599       0.033941      -0.001905      -0.001804      -0.003873      -0.020743       0.021073      -0.014281       0.003465       0.010816              1.787728       1.417992      -0.069249      -0.034825       2.361024       0.244935       1.584167          -0.000001
           26              H       1.119596       6.944032       5.391586       0.097939       1.025096 0.74845184E+01  0.73225519E+02                                 1.757657                            1.657611      -1.206175       2.306259                    0.994259       3.783369      11.040086       0.454752       1.376679      -0.686962      -0.006930       0.020657       0.045905       0.050814      -0.001229      -0.002325       0.005633      -0.020867       0.043960      -0.017960       0.000817       0.017143              1.801435       1.448008      -0.066346      -0.177724       1.616675       0.233798       2.339623          -0.000002
           27              H       1.650858       3.965419       2.900469       0.084554       1.268061 0.88804496E+01  0.89486269E+02                                 1.922560                            1.726402      -1.226300       2.282580                    0.993960       3.804929      10.791607       0.482952       1.258579      -0.711894       0.003273      -0.044632      -0.006697       0.045250       0.000457      -0.005174       0.003978      -0.030607       0.018254      -0.019446       0.005122       0.014324              2.040290       1.458422      -0.098488       0.000950       3.012439       0.112371       1.650008           0.000001
           28              H       1.816049       5.413609       1.117637       0.121798       1.191277 0.87723333E+01  0.86790124E+02                                 1.753699                            1.655186      -0.980139       2.411203                    0.998288       3.343108       8.937778       0.528617       1.171143      -0.735986       0.005964      -0.009667      -0.029500       0.031611      -0.002013      -0.006968      -0.000158      -0.028927       0.030444      -0.021222       0.009484       0.011738              1.787016       1.349660      -0.059815      -0.100384       1.694120       0.247825       2.317267           0.000006
           29              H       2.667804       0.700080       0.624799       0.114888       1.111530 0.86143231E+01  0.84816040E+02                                 1.679211                            1.638985      -0.687051       2.532672                    0.999699       3.343556       8.909036       0.531973       1.169391      -0.736473       0.019081      -0.008997      -0.014236       0.025449      -0.003974      -0.001951       0.002740       0.009419       0.003459      -0.007206       0.000235       0.006971              1.689889       1.992204      -0.062008      -0.288714       1.395598      -0.028981       1.681864           0.000003
           30              H       1.767307       1.751654       1.424650       0.113457       1.049310 0.79234432E+01  0.77211309E+02                                 1.680026                            1.620734      -0.703085       2.530441                    0.999374       3.442580       9.445921       0.505590       1.243200      -0.717670      -0.008147       0.023554       0.011990       0.027657      -0.002303       0.002125       0.004698      -0.008259       0.001951      -0.006798      -0.000422       0.007220              1.709070       1.345791       0.002147       0.050141       2.067475       0.261184       1.713945           0.000001
           31              H       0.700605       7.091034      26.497411       0.097206       1.207184 0.98433405E+01  0.10028981E+03                                 1.779139                            1.757995      -0.760890       2.495620                    0.998973       3.513680       9.550913       0.510584       1.177400      -0.734579       0.010201      -0.022839      -0.015908       0.029644      -0.004562      -0.000607       0.004627      -0.008086       0.006358      -0.007384      -0.000934       0.008319              1.769574       1.431699      -0.087974       0.049666       2.071542       0.231532       1.805480           0.000003
           32              H       5.974967       1.355040      17.249305       0.157059       1.156827 0.92352150E+01  0.92894223E+02                                 1.755981                            1.725451      -1.188602       2.321351                    0.997587       3.346553       9.130783       0.503703       1.208898      -0.727480       0.017897       0.000085      -0.012998       0.022119      -0.000131      -0.003105       0.000264       0.007379       0.008490      -0.005113      -0.000563       0.005677              1.747465       1.661754      -0.007988      -0.295488       1.601590       0.014286       1.979051           0.000004
           33              H       4.469276       1.349945      17.796005       0.168343       1.104186 0.88530131E+01  0.88902739E+02                                 1.768648                            1.742545      -0.951712       2.440179                    0.998985       3.354097       9.413966       0.474213       1.286200      -0.709937      -0.022196      -0.000046      -0.006263       0.023063       0.000215       0.003261      -0.000362       0.018423      -0.013582      -0.007033      -0.005082       0.012115              1.776121       2.206098       0.014794       0.249218       1.590197       0.013156       1.532069          -0.000000
           34              H       1.191432       1.351401      23.236067       0.129463       1.005093 0.72531690E+01  0.70465930E+02                                 1.732282                            1.629290      -1.374643       2.226240                    0.994251       3.781667      11.026439       0.459361       1.372462      -0.686916       0.032723      -0.002694      -0.008599       0.033941      -0.001727       0.003858       0.001838       0.020805       0.021073      -0.014281       0.003465       0.010816              1.787728       2.362140      -0.061177      -0.245224       1.416877       0.032730       1.584167          -0.000001
           35              H       6.934205       1.178928      21.539414       0.097939       1.025096 0.74845160E+01  0.73225492E+02                                 1.757656                            1.657611      -1.206175       2.306259                    0.994259       3.783369      11.040087       0.454752       1.376680      -0.686962       0.020716      -0.006753      -0.045905       0.050814      -0.001050      -0.005653       0.002277       0.020906       0.043960      -0.017960       0.000817       0.017143              1.801435       1.617797      -0.064894      -0.235308       1.446886       0.175718       2.339623          -0.000002
           36              H       3.951159       1.684703      24.030531       0.084554       1.268061 0.88804439E+01  0.89486211E+02                                 1.922561                            1.726403      -1.226300       2.282580                    0.993960       3.804930      10.791615       0.482952       1.258580      -0.711894      -0.044658       0.002891       0.006697       0.045250       0.000719      -0.004022       0.005140       0.030587       0.018254      -0.019446       0.005122       0.014324              2.040290       3.014011      -0.085187      -0.112359       1.456851      -0.001911       1.650008           0.000001
           37              H       5.397883       1.862270      25.813364       0.121798       1.191278 0.87723457E+01  0.86790280E+02                                 1.753701                            1.655188      -0.980139       2.411203                    0.998288       3.343109       8.937783       0.528617       1.171143      -0.735986      -0.009718       0.005881       0.029500       0.031611      -0.001766       0.000098       0.006969       0.028992       0.030444      -0.021222       0.009484       0.011738              1.787017       1.695119      -0.056861      -0.248674       1.348664       0.098261       2.317270           0.000006
           38              H       0.677244       2.673693      26.306201       0.114888       1.111532 0.86143352E+01  0.84816186E+02                                 1.679212                            1.638986      -0.687051       2.532672                    0.999699       3.343557       8.909039       0.531973       1.169391      -0.736473      -0.009160       0.019003       0.014236       0.025450      -0.004054      -0.002757       0.001928      -0.009282       0.003459      -0.007206       0.000235       0.006971              1.689890       1.396703      -0.067100       0.026511       1.991101       0.288951       1.681864           0.000003
           39              H       1.736479       1.782219      25.506350       0.113457       1.049311 0.79234469E+01  0.77211353E+02                                 1.680027                            1.620734      -0.703085       2.530441                    0.999374       3.442581       9.445924       0.505590       1.243200      -0.717670       0.023623      -0.007946      -0.011990       0.027657      -0.002232      -0.004680      -0.002165       0.008337       0.001950      -0.006798      -0.000422       0.007220              1.709071       2.067386       0.008317      -0.260746       1.345881      -0.052373       1.713946           0.000001
           40              H       7.084785       0.761209       0.433589       0.097205       1.207184 0.98433407E+01  0.10028982E+03                                 1.779140                            1.757996      -0.760891       2.495619                    0.998973       3.513681       9.550919       0.510584       1.177401      -0.734579      -0.022925       0.010005       0.015908       0.029644      -0.004492      -0.004632       0.000568       0.008241       0.006358      -0.007385      -0.000934       0.008319              1.769575       2.073001      -0.082490      -0.231099       1.430242      -0.051644       1.805481           0.000003
           41              C       2.030741       6.264329      21.541299       0.688228      20.940430 0.24036797E+03  0.49461701E+04                                 7.142615                            5.610083      -0.019997       2.063469                    0.999688      21.644397      61.122522       0.606206       0.491013      -1.006124       0.019932       0.014669      -0.013172       0.028035      -0.061538      -0.056895       0.017851       0.029169      -0.039774      -0.069809      -0.028595       0.098404              8.056843       7.076390       2.916538       1.656930      10.359510      -0.275188       6.734630          -0.000001
           42              C       1.751198       4.997345      22.326068      -0.513370      33.294211 0.54544637E+03  0.13545682E+05                                 8.810252                            7.574504      -0.156221       1.909985                    0.998643      33.104944      97.205496       0.625273       0.394446      -1.080788       0.017862      -0.000103      -0.009532       0.020247      -0.000632       0.000479      -0.000799       0.070968      -0.005748      -0.034551      -0.001903       0.036454              9.655317       7.232868      -0.024979      -0.620772      13.829609      -0.139471       7.903473           0.000002
           43              C       2.050119       3.742733      21.512483       0.690252      20.793132 0.23815003E+03  0.48904863E+04                                 7.104992                            5.582029      -0.049478       2.053293                    0.999584      21.634441      61.084788       0.607911       0.490642      -1.006047       0.020615      -0.015090      -0.012817       0.028583       0.060391      -0.053701      -0.019144       0.024276      -0.040994      -0.066496      -0.028949       0.095445              8.015456       7.243614      -2.993981       1.738243       9.970721       0.137790       6.832035          -0.000000
           44              C       3.872015       5.067935      16.968415      -0.204769      33.756341 0.46229477E+03  0.11031375E+05                                 9.067605                            7.172574       0.246368       2.057526                    0.999053      29.693381      85.864588       0.615082       0.417313      -1.064147      -0.003752       0.002895       0.019234       0.019809      -0.001630       0.000959       0.006467      -0.008722      -0.044597      -0.016438       0.002976       0.013462             10.231020      11.648872      -0.134123      -0.667379       4.945468      -0.842532      14.098721          -0.000002
           45              C       2.945708       4.967508      17.975904       0.118963      26.207103 0.33692890E+03  0.74765956E+04                                 7.859074                            6.266610       0.098324       2.056781                    0.999477      25.906512      73.779790       0.631513       0.437077      -1.045148      -0.035809       0.010873      -0.026720       0.045984       0.001407       0.024441       0.008346      -0.067482      -0.064223      -0.046931       0.001120       0.045810              8.763909      11.689279      -0.279901      -1.112413       4.396329      -0.766634      10.206117          -0.000004
           46              C       1.214783       5.259329      16.529171       0.093667      28.746013 0.34705966E+03  0.77357347E+04                                 8.237035                            6.269547       0.026489       2.014545                    0.999682      26.528066      74.990059       0.647007       0.424717      -1.055789       0.033617      -0.001046       0.043896       0.055300      -0.000712       0.016748       0.006737      -0.029225      -0.087022      -0.037300       0.007356       0.029943              9.357515      12.187228      -0.284088      -1.636730       4.370243      -0.635226      11.515075           0.000005
           47              C       2.072606       5.368489      15.460010      -0.231323      34.069893 0.45143804E+03  0.10691275E+05                                 9.004796                            7.015312       0.189005       2.022385                    0.999842      30.261270      86.719798       0.632627       0.408815      -1.071358      -0.002714       0.002499       0.004339       0.005695      -0.006512       0.002283      -0.009148       0.005171       0.095118      -0.023620      -0.009951       0.033570             10.082561      13.329997      -0.336632      -2.500769       4.588065      -0.529436      12.329620           0.000011
           48              C       3.439327       5.284800      15.664416       0.178298      31.656609 0.37944608E+03  0.85671192E+04                                 8.796803                            6.539674       0.002980       2.024400                    0.999076      25.091454      69.219385       0.641842       0.422662      -1.067094       0.018413      -0.000900      -0.027027       0.032716       0.000084      -0.024780       0.010176      -0.003597       0.024588      -0.026301      -0.002738       0.029039             10.510113      11.759786      -0.313912      -3.058069       4.481915      -0.395592      15.288638           0.000001
           49              C       4.425634       5.432530      14.522542      -0.239326      31.254437 0.43939682E+03  0.10342336E+05                                 8.632955                            6.887780      -0.029881       1.974724                    0.998782      29.501766      84.452465       0.642705       0.404886      -1.073291      -0.034846      -0.068903      -0.023988       0.080854      -0.019684       0.007319       0.014234       0.009014       0.067198      -0.035652       0.008501       0.027151             10.254844       8.352428      -0.333822      -3.346858       7.325630       2.158921      15.086472           0.000008
           50              C       6.246737       2.084228       5.389701       0.688228      20.940440 0.24036816E+03  0.49461748E+04                                 7.142618                            5.610085      -0.019998       2.063469                    0.999688      21.644398      61.122524       0.606206       0.491013      -1.006124       0.014498       0.020056       0.013172       0.028035      -0.061778      -0.018336       0.056741      -0.027061      -0.039774      -0.069809      -0.028595       0.098404              8.056846      10.309400       2.944182       0.289345       7.126506      -1.654519       6.734631          -0.000000
           51              C       4.982189       1.793863       4.604932      -0.513370      33.294191 0.54544598E+03  0.13545671E+05                                 8.810249                            7.574501      -0.156221       1.909985                    0.998643      33.104946      97.205501       0.625273       0.394446      -1.080788      -0.000255       0.017861       0.009532       0.020247      -0.001239       0.000803      -0.000472      -0.070936      -0.005748      -0.034551      -0.001903       0.036454              9.655313      13.829549       0.031423       0.134158       7.232920       0.621940       7.903470           0.000002
           52              C       3.725067       2.082045       5.418517       0.690252      20.793132 0.23815003E+03  0.48904863E+04                                 7.104992                            5.582029      -0.049478       2.053293                    0.999584      21.634441      61.084787       0.607911       0.490642      -1.006047      -0.015266       0.020485       0.012817       0.028583       0.060174       0.018684       0.053863      -0.026338      -0.040994      -0.066496      -0.028949       0.095445              8.015456      10.021713      -2.970226      -0.122923       7.192620      -1.739360       6.832036          -0.000000
           53              C       5.034644       3.915206       9.962585      -0.204769      33.756324 0.46229461E+03  0.11031370E+05                                 9.067603                            7.172573       0.246368       2.057526                    0.999053      29.693382      85.864595       0.615082       0.417313      -1.064147       0.002927      -0.003727      -0.019234       0.019809      -0.001555      -0.006458      -0.001014       0.008777      -0.044597      -0.016438       0.002976       0.013463             10.231017       4.948251      -0.191416       0.836794      11.646087       0.674557      14.098713          -0.000002
           54              C       4.942140       2.988073       8.955096       0.118963      26.207101 0.33692878E+03  0.74765923E+04                                 7.859073                            6.266609       0.098323       2.056781                    0.999477      25.906513      73.779794       0.631513       0.437077      -1.045148       0.011179      -0.035715       0.026720       0.045984       0.001984      -0.008136      -0.024511       0.067424      -0.064223      -0.046931       0.001120       0.045810              8.763908       4.401648      -0.342213       0.757095      11.683967       1.118923      10.206110          -0.000004
           55              C       5.248750       1.259707      10.401829       0.093667      28.746031 0.34705996E+03  0.77357428E+04                                 8.237038                            6.269550       0.026489       2.014545                    0.999682      26.528067      74.990057       0.647007       0.424717      -1.055789      -0.001334       0.033606      -0.043896       0.055300      -0.000462      -0.006594      -0.016805       0.029245      -0.087022      -0.037300       0.007356       0.029943              9.357518       4.375674      -0.350880       0.621209      12.181803       1.642098      11.515078           0.000005
           56              C       5.350572       2.118432      11.470990      -0.231323      34.069879 0.45143795E+03  0.10691272E+05                                 9.004793                            7.015311       0.189006       2.022386                    0.999842      30.261265      86.719773       0.632627       0.408815      -1.071358       0.002522      -0.002693      -0.004339       0.005695      -0.006556       0.009167      -0.002205      -0.004947       0.095118      -0.023620      -0.009950       0.033570             10.082556       4.594459      -0.411324       0.508035      13.323593       2.505201      12.329616           0.000011
           57              C       5.255200       3.484388      11.266584       0.178298      31.656612 0.37944622E+03  0.85671231E+04                                 8.796803                            6.539675       0.002980       2.024400                    0.999076      25.091455      69.219384       0.641842       0.422662      -1.067094      -0.001057       0.018405       0.027027       0.032716       0.000115      -0.010387       0.024692       0.003594       0.024588      -0.026301      -0.002738       0.029039             10.510113       4.487815      -0.376092       0.369428      11.753884       3.061340      15.288639           0.000001
           58              C       5.394491       4.471922      12.408458      -0.239325      31.254409 0.43939632E+03  0.10342322E+05                                 8.632949                            6.887776      -0.029881       1.974724                    0.998782      29.501760      84.452439       0.642705       0.404886      -1.073291      -0.068603      -0.035433       0.023988       0.080854      -0.019759      -0.014171      -0.007440      -0.008340       0.067198      -0.035652       0.008501       0.027151             10.254836       7.331409      -0.342552      -2.187458       8.346636       3.328269      15.086462           0.000008
           59              C       2.576824       5.722895       8.075799       0.688228      20.940435 0.24036807E+03  0.49461725E+04                                 7.142617                            5.610085      -0.019998       2.063469                    0.999688      21.644397      61.122524       0.606206       0.491013      -1.006124       0.014498       0.020056      -0.013172       0.028035      -0.061778       0.018336      -0.056741      -0.027061      -0.039774      -0.069809      -0.028595       0.098404              8.056845      10.309400       2.944181      -0.289350       7.126504       1.654516       6.734631          -0.000000
           60              C       1.312277       5.432530       8.860568      -0.513371      33.294215 0.54544633E+03  0.13545681E+05                                 8.810253                            7.574504      -0.156221       1.909985                    0.998643      33.104950      97.205520       0.625273       0.394446      -1.080788      -0.000256       0.017861      -0.009532       0.020247      -0.001239      -0.000803       0.000472      -0.070936      -0.005748      -0.034551      -0.001903       0.036454              9.655319      13.829559       0.031426      -0.134160       7.232921      -0.621941       7.903476           0.000002
           61              C       0.055155       5.720712       8.046983       0.690252      20.793142 0.23815018E+03  0.48904901E+04                                 7.104995                            5.582031      -0.049478       2.053293                    0.999584      21.634442      61.084791       0.607911       0.490642      -1.006047      -0.015266       0.020485      -0.012817       0.028583       0.060174      -0.018684      -0.053863      -0.026338      -0.040994      -0.066496      -0.028949       0.095445              8.015459      10.021721      -2.970227       0.122923       7.192619       1.739359       6.832037          -0.000000
           62              C       1.426956       0.276539       3.502915      -0.204769      33.756322 0.46229456E+03  0.11031369E+05                                 9.067603                            7.172573       0.246368       2.057526                    0.999053      29.693382      85.864597       0.615082       0.417314      -1.064147       0.002927      -0.003727       0.019234       0.019809      -0.001555       0.006458       0.001014       0.008777      -0.044597      -0.016438       0.002976       0.013463             10.231017       4.948250      -0.191416      -0.836793      11.646088      -0.674557      14.098713          -0.000003
           63              C       1.272228       6.626740       4.510404       0.118963      26.207099 0.33692873E+03  0.74765911E+04                                 7.859073                            6.266609       0.098323       2.056781                    0.999477      25.906510      73.779784       0.631513       0.437077      -1.045148       0.011178      -0.035715      -0.026720       0.045984       0.001984       0.008136       0.024511       0.067424      -0.064223      -0.046931       0.001120       0.045810              8.763908       4.401648      -0.342213      -0.757094      11.683968      -1.118923      10.206109          -0.000004
           64              C       1.578838       4.898374       3.063671       0.093667      28.746032 0.34705996E+03  0.77357430E+04                                 8.237039                            6.269551       0.026488       2.014545                    0.999682      26.528066      74.990059       0.647007       0.424717      -1.055789      -0.001334       0.033606       0.043896       0.055300      -0.000462       0.006594       0.016805       0.029245      -0.087023      -0.037300       0.007356       0.029944              9.357520       4.375675      -0.350882      -0.621209      12.181806      -1.642099      11.515078           0.000005
           65              C       1.680659       5.757099       1.994510      -0.231324      34.069899 0.45143827E+03  0.10691281E+05                                 9.004797                            7.015314       0.189005       2.022385                    0.999842      30.261273      86.719806       0.632627       0.408815      -1.071358       0.002522      -0.002693       0.004339       0.005695      -0.006556      -0.009167       0.002205      -0.004947       0.095118      -0.023620      -0.009950       0.033570             10.082561       4.594461      -0.411326      -0.508034      13.323601      -2.505204      12.329620           0.000010
           66              C       1.585287       7.123055       2.198916       0.178298      31.656609 0.37944619E+03  0.85671224E+04                                 8.796803                            6.539675       0.002980       2.024400                    0.999076      25.091454      69.219385       0.641842       0.422662      -1.067094      -0.001057       0.018405      -0.027027       0.032716       0.000115       0.010387      -0.024692       0.003594       0.024588      -0.026301      -0.002738       0.029039             10.510113       4.487815      -0.376091      -0.369430      11.753884      -3.061340      15.288639           0.000001
           67              C       1.786804       0.833255       1.057042      -0.239326      31.254414 0.43939660E+03  0.10342331E+05                                 8.632952                            6.887779      -0.029882       1.974723                    0.998782      29.501774      84.452499       0.642705       0.404886      -1.073291      -0.068603      -0.035433      -0.023988       0.080854      -0.019759       0.014171       0.007440      -0.008340       0.067198      -0.035652       0.008501       0.027152             10.254838       7.331411      -0.342550       2.187453       8.346640      -3.328271      15.086463           0.000008
           68              C       5.700654       2.625662      18.855201       0.688228      20.940433 0.24036800E+03  0.49461707E+04                                 7.142616                            5.610084      -0.019998       2.063469                    0.999688      21.644398      61.122525       0.606206       0.491013      -1.006124       0.019932       0.014669       0.013172       0.028035      -0.061538       0.056895      -0.017851       0.029169      -0.039774      -0.069809      -0.028595       0.098404              8.056844       7.076390       2.916539      -1.656930      10.359512       0.275188       6.734630          -0.000001
           69              C       5.421111       1.358678      18.070432      -0.513371      33.294210 0.54544631E+03  0.13545681E+05                                 8.810252                            7.574504      -0.156221       1.909985                    0.998643      33.104947      97.205506       0.625273       0.394446      -1.080788       0.017862      -0.000103       0.009532       0.020247      -0.000632      -0.000479       0.000799       0.070968      -0.005748      -0.034551      -0.001903       0.036454              9.655318       7.232866      -0.024979       0.620773      13.829613       0.139471       7.903475           0.000002
           70              C       5.720032       0.104066      18.884017       0.690252      20.793144 0.23815018E+03  0.48904901E+04                                 7.104995                            5.582031      -0.049478       2.053293                    0.999584      21.634443      61.084792       0.607911       0.490642      -1.006047       0.020615      -0.015090       0.012817       0.028583       0.060391       0.053701       0.019144       0.024276      -0.040994      -0.066496      -0.028949       0.095445              8.015459       7.243618      -2.993984      -1.738244       9.970725      -0.137790       6.832034          -0.000000
           71              C       0.264328       1.429268      23.428085      -0.204769      33.756330 0.46229472E+03  0.11031374E+05                                 9.067604                            7.172574       0.246367       2.057526                    0.999053      29.693384      85.864604       0.615082       0.417314      -1.064147      -0.003752       0.002895      -0.019234       0.019809      -0.001630      -0.000959      -0.006467      -0.008722      -0.044597      -0.016438       0.002976       0.013462             10.231018      11.648872      -0.134123       0.667379       4.945468       0.842532      14.098715          -0.000002
           72              C       6.615620       1.328841      22.420596       0.118963      26.207101 0.33692879E+03  0.74765926E+04                                 7.859074                            6.266609       0.098323       2.056781                    0.999477      25.906511      73.779790       0.631513       0.437077      -1.045148      -0.035809       0.010873       0.026720       0.045984       0.001407      -0.024441      -0.008346      -0.067482      -0.064223      -0.046931       0.001120       0.045810              8.763909      11.689286      -0.279902       1.112411       4.396329       0.766634      10.206112          -0.000004
           73              C       4.884695       1.620662      23.867329       0.093667      28.746018 0.34705975E+03  0.77357375E+04                                 8.237036                            6.269548       0.026489       2.014545                    0.999682      26.528067      74.990062       0.647007       0.424717      -1.055789       0.033617      -0.001046      -0.043896       0.055300      -0.000712      -0.016748      -0.006737      -0.029225      -0.087022      -0.037300       0.007357       0.029943              9.357516      12.187229      -0.284089       1.636724       4.370244       0.635226      11.515073           0.000004
           74              C       5.742518       1.729822      24.936490      -0.231323      34.069919 0.45143866E+03  0.10691292E+05                                 9.004800                            7.015316       0.189005       2.022385                    0.999842      30.261270      86.719796       0.632627       0.408815      -1.071358      -0.002714       0.002499      -0.004339       0.005695      -0.006513      -0.002283       0.009148       0.005171       0.095118      -0.023620      -0.009950       0.033570             10.082565      13.329999      -0.336632       2.500771       4.588067       0.529436      12.329627           0.000011
           75              C       7.109240       1.646133      24.732084       0.178298      31.656617 0.37944637E+03  0.85671271E+04                                 8.796805                            6.539677       0.002980       2.024400                    0.999076      25.091456      69.219391       0.641842       0.422662      -1.067094       0.018413      -0.000900       0.027027       0.032716       0.000084       0.024780      -0.010176      -0.003597       0.024588      -0.026301      -0.002738       0.029039             10.510114      11.759783      -0.313912       3.058070       4.481916       0.395592      15.288642           0.000001
           76              C       0.817947       1.793863      25.873958      -0.239325      31.254405 0.43939638E+03  0.10342324E+05                                 8.632949                            6.887777      -0.029882       1.974724                    0.998782      29.501762      84.452451       0.642705       0.404886      -1.073291      -0.034845      -0.068903       0.023988       0.080854      -0.019684      -0.007319      -0.014234       0.009014       0.067198      -0.035652       0.008501       0.027151             10.254835       8.352420      -0.333820       3.346848       7.325626      -2.158917      15.086460           0.000008
           77              C       4.301807       4.338747      13.465500      -0.153816      27.874234 0.41197106E+03  0.95759300E+04                                 8.078722                            6.716527       0.033689       1.997445                    0.999374      29.018502      83.517736       0.641708       0.410633      -1.065705       0.070833       0.071441       0.000000       0.100604      -0.025102      -0.015310       0.015180       0.000429       0.090473      -0.040182      -0.003703       0.043885              9.437417       7.152208      -0.738697      -2.803414       7.139576       2.779542      14.020468           0.000009
           78              C       0.694119       0.700080       0.000000      -0.153816      27.874228 0.41197116E+03  0.95759330E+04                                 8.078722                            6.716529       0.033689       1.997445                    0.999374      29.018509      83.517766       0.641708       0.410633      -1.065705       0.070833       0.071441       0.000000       0.100604      -0.025102       0.015310      -0.015180       0.000429       0.090473      -0.040182      -0.003703       0.043885              9.437416       7.152208      -0.738697       2.803408       7.139576      -2.779544      14.020466           0.000009
           79              N       1.628337       5.067208      17.798429      -0.205557      35.488833 0.49493048E+03  0.11805151E+05                                 9.044349                            7.236087      -0.147396       1.997604                    0.996854      27.094520      73.986579       0.647268       0.396730      -1.096689       0.092609       0.012746      -0.112890       0.146571      -0.009779       0.069174       0.003517      -0.034969      -0.090688      -0.087525       0.031989       0.055536             10.191505      13.799446      -0.500051      -0.338226       5.097740      -0.719359      11.677328          -0.000002
           80              N       5.053100       1.671604       9.132571      -0.205557      35.488823 0.49493014E+03  0.11805141E+05                                 9.044347                            7.236085      -0.147397       1.997604                    0.996854      27.094522      73.986586       0.647268       0.396730      -1.096689       0.011954       0.092715       0.112890       0.146571      -0.009479      -0.002926      -0.069201       0.035299      -0.090688      -0.087525       0.031989       0.055536             10.191503       5.106925      -0.574376       0.716441      13.790263       0.344356      11.677320          -0.000001
           81              N       1.383187       5.310271       4.332929      -0.205557      35.488819 0.49493008E+03  0.11805139E+05                                 9.044346                            7.236084      -0.147396       1.997604                    0.996854      27.094520      73.986576       0.647268       0.396730      -1.096689       0.011954       0.092715      -0.112890       0.146571      -0.009479       0.002926       0.069201       0.035299      -0.090688      -0.087525       0.031989       0.055536             10.191501       5.106925      -0.574374      -0.716442      13.790262      -0.344357      11.677317          -0.000001
           82              N       5.298250       1.428541      22.598071      -0.205557      35.488824 0.49493019E+03  0.11805142E+05                                 9.044347                            7.236085      -0.147396       1.997604                    0.996854      27.094519      73.986574       0.647268       0.396730      -1.096689       0.092609       0.012746       0.112890       0.146571      -0.009779      -0.069174      -0.003517      -0.034969      -0.090688      -0.087525       0.031989       0.055536             10.191503      13.799448      -0.500052       0.338217       5.097738       0.719359      11.677321          -0.000001
           83              O       1.391021       6.436802      20.442514      -0.594032      35.679188 0.60538632E+03  0.14985404E+05                                 8.540740                            7.619766       0.350411       2.147652                    0.997334      28.551252      76.054381       0.688000       0.359652      -1.138938       0.007563       0.000691      -0.001199       0.007689      -0.054138       0.039245       0.031498       0.072373       0.114022      -0.099952       0.030916       0.069036              9.004600       9.118483       0.649859       3.647134       7.602572       1.073938      10.292745          -0.000005
           84              O       2.872427       7.069202      21.993201      -0.549278      38.854505 0.52814139E+03  0.12629174E+05                                 9.131561                            7.097124       0.443317       2.202408                    0.996667      27.238386      71.211910       0.716202       0.357640      -1.141037       0.000644      -0.009749      -0.028221       0.029864       0.015834      -0.032716       0.051218       0.012411      -0.162354      -0.090751       0.043773       0.046978             10.741135      11.951931       6.569402       1.214374      13.635833       1.660632       6.635641          -0.000001
           85              O       1.417470       3.573389      20.422585      -0.587261      35.422530 0.59452964E+03  0.14660560E+05                                 8.522049                            7.567307       0.303394       2.136170                    0.996881      28.417505      75.727768       0.687684       0.361194      -1.136919       0.007249      -0.000394      -0.002431       0.007655       0.053682       0.037400      -0.034160       0.068905       0.110105      -0.099256       0.033633       0.065623              9.017871       9.173873      -0.702544       3.709674       7.547195      -1.143592      10.332544          -0.000005
           86              O       2.910172       2.952778      21.957114      -0.553730      40.796755 0.54973496E+03  0.13276352E+05                                 9.452360                            7.257360       0.399912       2.189060                    0.996327      27.352462      71.838013       0.705904       0.359282      -1.139862       0.004896       0.009098      -0.026577       0.028515      -0.016279      -0.025066      -0.052481       0.016890      -0.152517      -0.086777       0.040272       0.046504             11.225461      12.906353      -7.000119       1.557642      13.786067      -1.923412       6.983961          -0.000002
           87              O       6.424673       1.446006       6.488486      -0.594032      35.679187 0.60538630E+03  0.14985403E+05                                 8.540740                            7.619766       0.350411       2.147651                    0.997334      28.551252      76.054382       0.688000       0.359652      -1.138938       0.000626       0.007569       0.001199       0.007689      -0.054749      -0.031162      -0.039513      -0.070511       0.114022      -0.099952       0.030916       0.069036              9.004600       7.591571       0.636804      -1.042716       9.129485      -3.656183      10.292744          -0.000005
           88              O       7.044384       2.932766       4.937799      -0.549278      38.854515 0.52814165E+03  0.12629181E+05                                 9.131563                            7.097126       0.443317       2.202408                    0.996667      27.238386      71.211910       0.716202       0.357640      -1.141037      -0.009754       0.000561       0.028221       0.029864       0.015726      -0.051496       0.032277      -0.012950      -0.162354      -0.090751       0.043773       0.046978             10.741137      13.523376       6.582841      -1.650186      12.064395      -1.228528       6.635642          -0.000001
           89              O       3.561139       1.447971       6.508415      -0.587261      35.422537 0.59452969E+03  0.14660562E+05                                 8.522050                            7.567307       0.303394       2.136170                    0.996881      28.417506      75.727772       0.687683       0.361194      -1.136919      -0.000456       0.007245       0.002431       0.007655       0.053086       0.034478      -0.037106      -0.070730       0.110104      -0.099256       0.033633       0.065623              9.017873       7.559328      -0.716350       1.175271       9.161744      -3.699763      10.332546          -0.000005
           90              O       2.927788       2.935313       4.973886      -0.553730      40.796755 0.54973495E+03  0.13276352E+05                                 9.452359                            7.257360       0.399912       2.189060                    0.996327      27.352462      71.838013       0.705904       0.359282      -1.139862       0.009056       0.004973       0.026577       0.028515      -0.016421       0.052265       0.025514      -0.016330      -0.152517      -0.086776       0.040272       0.046504             11.225461      13.905700      -6.991576       1.936657      12.786721      -1.541139       6.983961          -0.000001
           91              O       2.754761       5.084673       6.977014      -0.594032      35.679184 0.60538636E+03  0.14985405E+05                                 8.540740                            7.619766       0.350411       2.147652                    0.997334      28.551252      76.054381       0.688000       0.359652      -1.138938       0.000626       0.007569      -0.001199       0.007689      -0.054749       0.031162       0.039513      -0.070511       0.114022      -0.099952       0.030916       0.069036              9.004599       7.591570       0.636800       1.042712       9.129485       3.656182      10.292742          -0.000005
           92              O       3.374471       6.571433       8.527701      -0.549277      38.854509 0.52814158E+03  0.12629179E+05                                 9.131562                            7.097125       0.443317       2.202408                    0.996667      27.238385      71.211905       0.716202       0.357640      -1.141037      -0.009754       0.000561      -0.028221       0.029864       0.015726       0.051496      -0.032277      -0.012950      -0.162354      -0.090751       0.043773       0.046978             10.741136      13.523375       6.582841       1.650185      12.064393       1.228527       6.635640          -0.000001
           93              O       7.168827       5.086638       6.957085      -0.587261      35.422533 0.59452966E+03  0.14660561E+05                                 8.522049                            7.567307       0.303394       2.136170                    0.996881      28.417506      75.727771       0.687684       0.361194      -1.136919      -0.000456       0.007245      -0.002430       0.007655       0.053086      -0.034478       0.037106      -0.070730       0.110104      -0.099256       0.033633       0.065623              9.017871       7.559328      -0.716350      -1.175270       9.161742       3.699762      10.332544          -0.000005
           94              O       6.535475       6.573980       8.491614      -0.553729      40.796763 0.54973516E+03  0.13276358E+05                                 9.452361                            7.257361       0.399912       2.189060                    0.996327      27.352461      71.838007       0.705904       0.359282      -1.139862       0.009056       0.004973      -0.026577       0.028515      -0.016421      -0.052265      -0.025514      -0.016330      -0.152517      -0.086776       0.040272       0.046504             11.225462      13.905706      -6.991576      -1.936657      12.786719       1.541138       6.983961          -0.000001
           95              O       5.060934       2.798135      19.953986      -0.594032      35.679187 0.60538637E+03  0.14985405E+05                                 8.540740                            7.619766       0.350411       2.147651                    0.997334      28.551253      76.054384       0.688000       0.359652      -1.138938       0.007563       0.000691       0.001199       0.007689      -0.054138      -0.039245      -0.031498       0.072373       0.114022      -0.099952       0.030916       0.069036              9.004599       9.118482       0.649860      -3.647133       7.602573      -1.073938      10.292744          -0.000005
           96              O       6.542340       3.430535      18.403299      -0.549277      38.854499 0.52814126E+03  0.12629170E+05                                 9.131560                            7.097123       0.443317       2.202408                    0.996667      27.238384      71.211902       0.716202       0.357640      -1.141037       0.000644      -0.009749       0.028221       0.029864       0.015834       0.032716      -0.051218       0.012411      -0.162354      -0.090751       0.043773       0.046978             10.741134      11.951928       6.569402      -1.214374      13.635834      -1.660632       6.635640          -0.000001
           97              O       5.025157       7.212056      19.973915      -0.587261      35.422538 0.59452989E+03  0.14660568E+05                                 8.522050                            7.567308       0.303394       2.136170                    0.996881      28.417507      75.727772       0.687684       0.361194      -1.136919       0.007249      -0.000394       0.002430       0.007655       0.053682      -0.037400       0.034160       0.068905       0.110104      -0.099256       0.033633       0.065623              9.017872       9.173877      -0.702544      -3.709676       7.547197       1.143593      10.332542          -0.000005
           98              O       6.517860       6.591445      18.439386      -0.553729      40.796749 0.54973482E+03  0.13276348E+05                                 9.452358                            7.257359       0.399912       2.189060                    0.996327      27.352460      71.838005       0.705904       0.359282      -1.139862       0.004896       0.009098       0.026577       0.028515      -0.016279       0.025066       0.052481       0.016890      -0.152517      -0.086776       0.040272       0.046504             11.225460      12.906352      -7.000119      -1.557641      13.786067       1.923410       6.983960          -0.000001

******************************************************
Auxiliary information for the entire system
The total spin magnetic moment of the unit cell is   0.000078
The total net atomic charge of the unit cell is   0.000001
Accuracy of reproducing the electrostatic potential in the unit cell:
  The inner radius (bohr) =    5.0000
  The outer radius (bohr) =   12.0000
  Valid grid points have density less than (e/(bohr^3)) =    0.0001
  The number of valid grid points were=        19868
  The rms potential error without charges in kcal/mol is=      8.42377
  The rms potential error with partial charges in kcal/mol is=      0.63194
  The RRMSE value at monopole order=      0.07502
  The rms potential error with partial charges and cloud penetration in kcal/mol is=      0.61189
  The RRMSE value at monopole order with cloud penetration is=      0.07264
  The rms potential error with partial charges and atomic dipoles in kcal/mol is=      0.57897
  The RRMSE value at dipole order=      0.06873
  The rms potential error with partial charges, atomic dipoles and cloud penetration in kcal/mol is=      0.55166
  The RRMSE value at dipole order with cloud penetration=      0.06549

******************************************************
The electron densities and ab initio electrostatic potential were computed in VASP using the PBE functional and
projector augmented wave method. See the main text of the journal article for a description of computational details.
The atomic charges, dipoles, and quadrupoles were computed with the DDEC6 method as described in
(a) T. A. Manz and N. Gabaldon Limas, RSC Adv. 6 (2016) 47771-47801 DOI: 10.1039/c6ra04656h
(b) N. Gabaldon Limas and T. A. Manz, RSC Adv. 8 (2018) 2678-2707 DOI: 10.1039/c7ra11829e.
For each atom in the material, the electron cloud parameters were fit to the spherically averaged atom-in-material
electron density using radial positions for which this density was between 10^-4 and 10^-2 electrons per cubic bohr.
The polarizabilities, dispersion coefficients, and quantum Drude oscillator (QDO) parameters were fit using the MCLF method.
The magnetic structure of the system was optimized in VASP from the default ferromagnetic initial guess using spin polarization.
The atomic spin moments (ASMs) were computed on this optimized magnetic structure using the DDEC6 partition as inputs
to the method of T. A. Manz and D. S. Sholl, J. Chem. Theory Comput. 7 (2011) 4146-4164 DOI: 10.1021/ct200539n.
The RMSE and RRMSE were computed using a uniform grid with Ewald summation.
