# Supplementary material for: A collection of forcefield precursors for metal–organic frameworks
Source: RSC Adv. 2019 Nov 13;9(63):36492–507. doi: 10.1039/c9ra07327b (PMC9075174; doi:10.1039/c9ra07327b)
Supplement: RA-009-C9RA07327B-s4557 [file RA-009-C9RA07327B-s4557.xyz]

   92
jmolscript: load "" {1 1 1} spacegroup "x,y,z" unitcell [{      7.249000     0.000000     0.000000 }, {     -0.047909     7.418845     0.000000 }, {      0.000000     0.000000    23.930000 }]
Zn     3.086368     3.137800    18.712303     0.899247
Zn     0.514177     0.571622     6.747303     0.899247
Zn     4.114723     4.281045     5.217697     0.899248
Zn     6.686914     6.847223    17.182697     0.899248
H      3.071954     3.730937    15.530570     0.166431
H      3.081763     5.242898    14.999324     0.157594
H      2.726173     4.517335    23.568657     0.122809
H      2.823685     3.112205    21.742798     0.088720
H      3.234566     6.164318    19.299545     0.101182
H      3.199582     0.244080    21.056007     0.132033
H      2.426699     0.602410    23.444221     0.118021
H      2.413632     6.779341     0.521674     0.116217
H      0.528591    -0.021515     3.565570     0.166431
H      0.470874     5.885370     3.034324     0.157595
H      0.826463     6.610933    11.603657     0.122809
H      0.776861     0.597217     9.777798     0.088720
H      0.318071     4.963949     7.334545     0.101182
H      0.400963     3.465342     9.091007     0.132033
H      1.173846     3.107012    11.479221     0.118021
H      1.139005     4.348927    12.486674     0.116218
H      4.129137     3.687908     8.399430     0.166432
H      4.119328     2.175947     8.930676     0.157595
H      4.474918     2.901510     0.361343     0.122808
H      4.377406     4.306640     2.187202     0.088720
H      3.966525     1.254527     4.630455     0.101182
H      4.001509     7.174765     2.873993     0.132033
H      4.774392     6.816435     0.485779     0.118021
H      4.787459     0.639504    23.408326     0.116217
H      6.720409     0.021515    20.364430     0.166432
H      6.730217     1.533475    20.895676     0.157595
H      6.374628     0.807912    12.326343     0.122808
H      6.424230     6.821628    14.152202     0.088720
H      6.883020     2.454896    16.595455     0.101182
H      6.800128     3.953503    14.838993     0.132033
H      6.027245     4.311833    12.450779     0.118020
H      6.062086     3.069918    11.443326     0.116218
C      4.328242     4.960240    16.633982     0.690565
C      3.075251     4.679807    15.813183    -0.513342
C      1.814937     4.972110    16.622735     0.688726
C      2.834716     4.883826    22.697605    -0.232215
C      2.893748     4.049206    21.601850     0.100152
C      3.133085     5.826761    20.180887     0.114275
C      3.083756     6.730376    21.225910    -0.207147
C      2.933085     6.264473    22.530813     0.179642
C      2.889988     7.213343    23.700751    -0.227328
C      6.473395     6.168028     4.668982     0.690566
C      0.477386     6.448460     3.848183    -0.513342
C      1.737700     6.156158     4.657735     0.688726
C      0.717920     6.244442    10.732605    -0.232216
C      0.658888     7.079062     9.636850     0.100151
C      0.419552     5.301507     8.215887     0.114275
C      0.468881     4.397891     9.260910    -0.207147
C      0.619551     4.863795    10.565813     0.179642
C      0.662649     3.914925    11.735751    -0.227329
C      2.872849     2.458605     7.296018     0.690565
C      4.125840     2.739038     8.116817    -0.513342
C      5.386154     2.446735     7.307265     0.688725
C      4.366375     2.535019     1.232395    -0.232215
C      4.307343     3.369639     2.328150     0.100152
C      4.068006     1.592084     3.749113     0.114274
C      4.117335     0.688469     2.704090    -0.207147
C      4.268006     1.154372     1.399187     0.179642
C      4.311103     0.205502     0.229249    -0.227330
C      0.727696     1.250817    19.261018     0.690565
C      6.723705     0.970385    20.081817    -0.513342
C      5.463391     1.262687    19.272265     0.688726
C      6.483171     1.174403    13.197395    -0.232215
C      6.542203     0.339783    14.293150     0.100152
C      6.781539     2.117338    15.714113     0.114274
C      6.732210     3.020954    14.669090    -0.207147
C      6.581540     2.555050    13.364187     0.179642
C      6.538442     3.503920    12.194249    -0.227329
N      3.044534     4.497304    20.347679    -0.206451
N      0.508103     6.630964     8.382679    -0.206451
N      4.156557     2.921541     3.582321    -0.206451
N      6.692988     0.787881    15.547321    -0.206451
O      4.506366     4.317768    17.703414    -0.580137
O      5.125816     5.829728    16.194388    -0.559565
O      1.642243     4.324445    17.702217    -0.590410
O      1.019973     5.831212    16.175005    -0.559019
O      6.295270     6.810500     5.738414    -0.580137
O      5.675821     5.298539     4.229388    -0.559565
O      1.910393     6.803823     5.737217    -0.590410
O      2.532664     5.297055     4.210005    -0.559019
O      2.694725     3.101077     6.226586    -0.580137
O      2.075275     1.589117     7.735612    -0.559565
O      5.558848     3.094400     6.227782    -0.590409
O      6.181118     1.587633     7.754995    -0.559018
O      0.905821     0.608345    18.191586    -0.580137
O      1.525270     2.120306    19.700612    -0.559565
O      5.290698     0.615022    18.192782    -0.590410
O      4.668427     2.121790    19.719995    -0.559018

The following XYZ coordinates are in angstroms. Other properties are in atomic units.
The sperically averaged electron density of each atom fit to a function of the form exp(a - br)
eigen_1, eigen_2 and eigen_3 are the three eigenvalues of traceless quadrupole moment tensor
  atom number  atomic symbol              X              Y              Z     net charge C6 coefficient C8 coefficient C10 coefficient fluctuating dipole atomic polarizability isotropic forcefield polarizability              a              b squared Pearson coefficient          <r^3>          <r^4>         wp_QDO          m_QDO          q_QDO       dipole_x       dipole_y       dipole_z         dipole            Qxy            Qxz            Qyz     Q(x^2-y^2)  Q(3z^2 - R^2)        eigen_1        eigen_2        eigen_3 static polarizability      alpha(xx)      alpha(xy)      alpha(xz)      alpha(yy)      alpha(yz)      alpha(zz) atomic spin moment
            1             Zn       3.086368       3.137800      18.712303       0.899247      90.827120 0.18777832E+04  0.59902353E+05                                16.804778                           14.445235       0.317662       1.959665                    0.996761      46.283651     127.171881       0.460758       0.416711      -1.130453       0.001870      -0.044005      -0.033488       0.055330       0.000764      -0.001187       0.002437       0.075117      -0.007723      -0.036456      -0.002430       0.038886             18.935939      20.565267      -0.046276      -0.084947      21.010403      -3.617562      15.232146           0.000011
            2             Zn       0.514177       0.571622       6.747303       0.899247      90.827098 0.18777826E+04  0.59902329E+05                                16.804775                           14.445233       0.317662       1.959665                    0.996761      46.283647     127.171864       0.460758       0.416711      -1.130453      -0.001870       0.044005      -0.033488       0.055330       0.000764       0.001187      -0.002437       0.075117      -0.007724      -0.036456      -0.002430       0.038886             18.935935      20.565260      -0.046280       0.084949      21.010398       3.617559      15.232148           0.000011
            3             Zn       4.114723       4.281045       5.217697       0.899248      90.827108 0.18777829E+04  0.59902340E+05                                16.804776                           14.445234       0.317662       1.959665                    0.996761      46.283649     127.171872       0.460758       0.416711      -1.130453      -0.001870       0.044005       0.033488       0.055329       0.000764      -0.001187       0.002436       0.075117      -0.007724      -0.036456      -0.002430       0.038886             18.935937      20.565267      -0.046279      -0.084946      21.010402      -3.617562      15.232142           0.000011
            4             Zn       6.686914       6.847223      17.182697       0.899248      90.827061 0.18777817E+04  0.59902291E+05                                16.804770                           14.445229       0.317662       1.959665                    0.996761      46.283637     127.171828       0.460758       0.416711      -1.130453       0.001870      -0.044005       0.033488       0.055329       0.000764       0.001187      -0.002437       0.075116      -0.007725      -0.036456      -0.002430       0.038886             18.935930      20.565256      -0.046282       0.084948      21.010393       3.617559      15.232142           0.000011
            5              H       3.071954       3.730937      15.530570       0.166431       1.105770 0.88854034E+01  0.89329643E+02                                 1.770995                            1.746386      -0.954794       2.438054                    0.999029       3.369203       9.468718       0.473318       1.287166      -0.709644       0.000546      -0.022192      -0.007145       0.023320      -0.000424      -0.000669       0.003577      -0.018071      -0.011242      -0.007292      -0.004460       0.011753              1.772112       1.592213       0.005369       0.010656       2.169805       0.255187       1.554319          -0.000003
            6              H       3.081763       5.242898      14.999324       0.157594       1.140483 0.90649174E+01  0.91129827E+02                                 1.763577                            1.728118      -1.215966       2.309880                    0.997280       3.401885       9.403900       0.493169       1.235418      -0.720591       0.000642       0.018434      -0.012876       0.022494      -0.000377      -0.001527      -0.003972      -0.009244       0.006513      -0.006145      -0.000778       0.006923              1.758589       1.611506       0.008891       0.018388       1.653056      -0.301756       2.011206          -0.000006
            7              H       2.726173       4.517335      23.568657       0.122809       1.206173 0.88722741E+01  0.88767208E+02                                 1.822339                            1.704568      -1.078976       2.366353                    0.997003       3.490794       9.644949       0.498498       1.228075      -0.721246      -0.004905      -0.011165       0.030558       0.032901       0.004336      -0.002074       0.001641      -0.020397       0.028081      -0.015983       0.006007       0.009976              1.872547       1.400434      -0.001240      -0.034633       1.774045      -0.371310       2.443163          -0.000002
            8              H       2.823685       3.112205      21.742798       0.088720       1.238911 0.87890592E+01  0.88592362E+02                                 1.919477                            1.739381      -1.170953       2.313676                    0.994865       3.774963      10.809854       0.470732       1.290858      -0.705359      -0.004324      -0.046025       0.006572       0.046693      -0.000233      -0.004728      -0.006399      -0.033842       0.018288      -0.020854       0.003259       0.017595              2.015678       1.476111       0.081398       0.032528       2.891085      -0.080679       1.679839           0.000002
            9              H       3.234566       6.164318      19.299545       0.101182       1.018246 0.73847413E+01  0.72003057E+02                                 1.750753                            1.647502      -1.196420       2.313760                    0.994402       3.747865      10.915709       0.455767       1.378312      -0.686799       0.003908       0.022321      -0.046680       0.051890       0.000490      -0.001551      -0.006118      -0.022127       0.043979      -0.018468       0.000996       0.017472              1.797135       1.424053       0.049336      -0.112766       1.601483      -0.254763       2.365871          -0.000000
           10              H       3.199582       0.244080      21.056007       0.132033       0.954080 0.68906090E+01  0.66307175E+02                                 1.699428                            1.609548      -1.296400       2.271643                    0.994238       3.730657      10.942044       0.451462       1.409878      -0.680087       0.001475       0.033536      -0.007254       0.034344       0.001164      -0.001232       0.004123      -0.022357       0.025249      -0.015537       0.003656       0.011881              1.738480       1.391881       0.059808      -0.009583       2.270044      -0.201555       1.553516           0.000004
           11              H       2.426699       0.602410      23.444221       0.118021       1.128804 0.88598076E+01  0.88251339E+02                                 1.732073                            1.692021      -0.702985       2.532764                    0.999536       3.380941       9.197676       0.507447       1.211765      -0.726612      -0.009452       0.024133      -0.011054       0.028177      -0.003240       0.004606      -0.004357      -0.001446      -0.013867      -0.007695      -0.000930       0.008625              1.738685       1.632697      -0.306861       0.144847       1.991381      -0.136582       1.591976           0.000002
           12              H       2.413632       6.779341       0.521674       0.116217       1.067332 0.81795842E+01  0.80298551E+02                                 1.696533                            1.646179      -0.725781       2.522705                    0.999327       3.440100       9.456631       0.502198       1.242379      -0.718193      -0.008188      -0.015843       0.022788       0.028937       0.004596      -0.002157      -0.004127       0.003814       0.005062      -0.006566      -0.000749       0.007314              1.716074       1.564246       0.167240      -0.278189       1.561114      -0.194600       2.022863           0.000003
           13              H       0.528591      -0.021515       3.565570       0.166431       1.105769 0.88853950E+01  0.89329541E+02                                 1.770994                            1.746385      -0.954794       2.438055                    0.999029       3.369201       9.468713       0.473318       1.287167      -0.709644      -0.000546       0.022192      -0.007145       0.023320      -0.000424       0.000669      -0.003577      -0.018071      -0.011242      -0.007292      -0.004460       0.011753              1.772112       1.592212       0.005369      -0.010656       2.169804      -0.255187       1.554319          -0.000003
           14              H       0.470874       5.885370       3.034324       0.157595       1.140480 0.90648902E+01  0.91129482E+02                                 1.763574                            1.728115      -1.215964       2.309881                    0.997280       3.401881       9.403884       0.493169       1.235418      -0.720591      -0.000642      -0.018434      -0.012876       0.022494      -0.000377       0.001527       0.003972      -0.009244       0.006513      -0.006145      -0.000778       0.006923              1.758586       1.611503       0.008891      -0.018388       1.653053       0.301755       2.011203          -0.000006
           15              H       0.826463       6.610933      11.603657       0.122809       1.206173 0.88722811E+01  0.88767307E+02                                 1.822340                            1.704569      -1.078976       2.366353                    0.997003       3.490796       9.644960       0.498498       1.228076      -0.721245       0.004905       0.011166       0.030558       0.032901       0.004336       0.002074      -0.001641      -0.020397       0.028081      -0.015983       0.006007       0.009976              1.872549       1.400435      -0.001240       0.034633       1.774046       0.371310       2.443166          -0.000002
           16              H       0.776861       0.597217       9.777798       0.088720       1.238910 0.87890483E+01  0.88592233E+02                                 1.919476                            1.739380      -1.170953       2.313676                    0.994865       3.774963      10.809856       0.470732       1.290858      -0.705359       0.004324       0.046025       0.006572       0.046693      -0.000233       0.004728       0.006399      -0.033842       0.018287      -0.020854       0.003259       0.017595              2.015678       1.476111       0.081399      -0.032528       2.891083       0.080679       1.679839           0.000002
           17              H       0.318071       4.963949       7.334545       0.101182       1.018246 0.73847432E+01  0.72003080E+02                                 1.750753                            1.647502      -1.196419       2.313760                    0.994402       3.747865      10.915709       0.455767       1.378312      -0.686799      -0.003908      -0.022321      -0.046680       0.051890       0.000490       0.001551       0.006118      -0.022127       0.043979      -0.018468       0.000996       0.017472              1.797135       1.424053       0.049337       0.112766       1.601483       0.254763       2.365870          -0.000000
           18              H       0.400963       3.465342       9.091007       0.132033       0.954081 0.68906136E+01  0.66307229E+02                                 1.699429                            1.609548      -1.296401       2.271642                    0.994238       3.730658      10.942047       0.451462       1.409878      -0.680087      -0.001475      -0.033536      -0.007254       0.034344       0.001164       0.001232      -0.004123      -0.022357       0.025249      -0.015537       0.003656       0.011881              1.738481       1.391881       0.059808       0.009584       2.270045       0.201555       1.553516           0.000004
           19              H       1.173846       3.107012      11.479221       0.118021       1.128804 0.88598124E+01  0.88251403E+02                                 1.732074                            1.692022      -0.702985       2.532764                    0.999536       3.380942       9.197681       0.507447       1.211765      -0.726612       0.009452      -0.024133      -0.011054       0.028176      -0.003240      -0.004606       0.004357      -0.001446      -0.013867      -0.007695      -0.000930       0.008625              1.738685       1.632697      -0.306861      -0.144847       1.991383       0.136582       1.591976           0.000002
           20              H       1.139005       4.348927      12.486674       0.116218       1.067331 0.81795757E+01  0.80298451E+02                                 1.696533                            1.646178      -0.725780       2.522706                    0.999327       3.440099       9.456629       0.502199       1.242380      -0.718193       0.008188       0.015843       0.022788       0.028937       0.004596       0.002157       0.004127       0.003814       0.005062      -0.006566      -0.000748       0.007314              1.716073       1.564245       0.167240       0.278189       1.561114       0.194600       2.022862           0.000003
           21              H       4.129137       3.687908       8.399430       0.166432       1.105769 0.88853993E+01  0.89329596E+02                                 1.770995                            1.746386      -0.954794       2.438054                    0.999029       3.369202       9.468717       0.473318       1.287166      -0.709644      -0.000546       0.022192       0.007145       0.023320      -0.000424      -0.000669       0.003577      -0.018071      -0.011242      -0.007292      -0.004460       0.011753              1.772112       1.592213       0.005369       0.010656       2.169804       0.255187       1.554319          -0.000003
           22              H       4.119328       2.175947       8.930676       0.157595       1.140481 0.90648989E+01  0.91129602E+02                                 1.763575                            1.728116      -1.215965       2.309881                    0.997280       3.401882       9.403892       0.493169       1.235419      -0.720591      -0.000642      -0.018434       0.012876       0.022494      -0.000377      -0.001527      -0.003972      -0.009244       0.006513      -0.006145      -0.000778       0.006923              1.758588       1.611505       0.008891       0.018388       1.653055      -0.301756       2.011204          -0.000006
           23              H       4.474918       2.901510       0.361343       0.122808       1.206175 0.88722949E+01  0.88767469E+02                                 1.822341                            1.704570      -1.078977       2.366352                    0.997003       3.490798       9.644963       0.498498       1.228075      -0.721246       0.004905       0.011165      -0.030558       0.032901       0.004336      -0.002074       0.001641      -0.020397       0.028081      -0.015983       0.006007       0.009976              1.872550       1.400436      -0.001240      -0.034633       1.774047      -0.371311       2.443167          -0.000002
           24              H       4.377406       4.306640       2.187202       0.088720       1.238913 0.87890684E+01  0.88592476E+02                                 1.919478                            1.739382      -1.170954       2.313675                    0.994865       3.774965      10.809860       0.470732       1.290857      -0.705359       0.004324       0.046025      -0.006572       0.046693      -0.000233      -0.004728      -0.006399      -0.033842       0.018288      -0.020854       0.003259       0.017595              2.015679       1.476112       0.081398       0.032528       2.891086      -0.080679       1.679840           0.000002
           25              H       3.966525       1.254527       4.630455       0.101182       1.018246 0.73847461E+01  0.72003111E+02                                 1.750753                            1.647502      -1.196420       2.313760                    0.994402       3.747866      10.915710       0.455767       1.378312      -0.686799      -0.003908      -0.022321       0.046680       0.051890       0.000490      -0.001551      -0.006118      -0.022127       0.043979      -0.018468       0.000996       0.017472              1.797135       1.424053       0.049337      -0.112766       1.601483      -0.254763       2.365871          -0.000000
           26              H       4.001509       7.174765       2.873993       0.132033       0.954080 0.68906078E+01  0.66307161E+02                                 1.699428                            1.609548      -1.296400       2.271643                    0.994238       3.730657      10.942044       0.451462       1.409878      -0.680087      -0.001475      -0.033536       0.007254       0.034344       0.001164      -0.001232       0.004123      -0.022357       0.025249      -0.015537       0.003656       0.011881              1.738480       1.391881       0.059808      -0.009583       2.270044      -0.201555       1.553515           0.000004
           27              H       4.774392       6.816435       0.485779       0.118021       1.128803 0.88598002E+01  0.88251246E+02                                 1.732072                            1.692020      -0.702985       2.532764                    0.999536       3.380940       9.197672       0.507447       1.211765      -0.726612       0.009452      -0.024133       0.011054       0.028177      -0.003240       0.004606      -0.004357      -0.001446      -0.013867      -0.007695      -0.000930       0.008625              1.738684       1.632696      -0.306861       0.144847       1.991380      -0.136582       1.591975           0.000002
           28              H       4.787459       0.639504      23.408326       0.116217       1.067332 0.81795861E+01  0.80298572E+02                                 1.696533                            1.646179      -0.725781       2.522705                    0.999327       3.440101       9.456633       0.502199       1.242379      -0.718193       0.008188       0.015843      -0.022788       0.028937       0.004596      -0.002157      -0.004127       0.003814       0.005062      -0.006566      -0.000748       0.007314              1.716074       1.564245       0.167240      -0.278189       1.561114      -0.194600       2.022863           0.000003
           29              H       6.720409       0.021515      20.364430       0.166432       1.105769 0.88853936E+01  0.89329526E+02                                 1.770994                            1.746385      -0.954794       2.438055                    0.999029       3.369201       9.468714       0.473318       1.287166      -0.709644       0.000546      -0.022192       0.007145       0.023320      -0.000424       0.000669      -0.003577      -0.018071      -0.011242      -0.007292      -0.004460       0.011753              1.772111       1.592212       0.005369      -0.010656       2.169804      -0.255186       1.554319          -0.000003
           30              H       6.730217       1.533475      20.895676       0.157595       1.140481 0.90648960E+01  0.91129553E+02                                 1.763574                            1.728115      -1.215965       2.309881                    0.997280       3.401882       9.403887       0.493169       1.235417      -0.720591       0.000642       0.018434       0.012876       0.022494      -0.000377       0.001527       0.003972      -0.009244       0.006513      -0.006145      -0.000778       0.006923              1.758587       1.611503       0.008891      -0.018388       1.653053       0.301755       2.011203          -0.000005
           31              H       6.374628       0.807912      12.326343       0.122808       1.206175 0.88722990E+01  0.88767534E+02                                 1.822343                            1.704571      -1.078978       2.366352                    0.997003       3.490799       9.644972       0.498497       1.228077      -0.721245      -0.004905      -0.011165      -0.030558       0.032901       0.004336       0.002074      -0.001641      -0.020397       0.028081      -0.015983       0.006007       0.009976              1.872552       1.400437      -0.001240       0.034633       1.774049       0.371311       2.443170          -0.000002
           32              H       6.424230       6.821628      14.152202       0.088720       1.238912 0.87890603E+01  0.88592381E+02                                 1.919478                            1.739381      -1.170954       2.313675                    0.994865       3.774965      10.809862       0.470732       1.290858      -0.705359      -0.004324      -0.046025      -0.006572       0.046693      -0.000233       0.004728       0.006399      -0.033842       0.018288      -0.020854       0.003259       0.017595              2.015679       1.476111       0.081399      -0.032528       2.891086       0.080679       1.679840           0.000002
           33              H       6.883020       2.454896      16.595455       0.101182       1.018246 0.73847433E+01  0.72003081E+02                                 1.750753                            1.647502      -1.196420       2.313760                    0.994402       3.747865      10.915709       0.455767       1.378312      -0.686799       0.003908       0.022322       0.046680       0.051890       0.000490       0.001551       0.006118      -0.022127       0.043979      -0.018468       0.000996       0.017472              1.797135       1.424053       0.049337       0.112766       1.601483       0.254763       2.365870          -0.000000
           34              H       6.800128       3.953503      14.838993       0.132033       0.954081 0.68906124E+01  0.66307215E+02                                 1.699428                            1.609548      -1.296400       2.271643                    0.994238       3.730658      10.942047       0.451462       1.409878      -0.680087       0.001475       0.033536       0.007254       0.034344       0.001164       0.001232      -0.004123      -0.022357       0.025249      -0.015537       0.003656       0.011881              1.738481       1.391881       0.059808       0.009584       2.270045       0.201555       1.553516           0.000004
           35              H       6.027245       4.311833      12.450779       0.118020       1.128804 0.88598065E+01  0.88251328E+02                                 1.732073                            1.692021      -0.702985       2.532764                    0.999536       3.380941       9.197677       0.507447       1.211766      -0.726612      -0.009452       0.024133       0.011054       0.028176      -0.003240      -0.004606       0.004357      -0.001446      -0.013867      -0.007695      -0.000930       0.008625              1.738685       1.632696      -0.306861      -0.144847       1.991382       0.136582       1.591976           0.000002
           36              H       6.062086       3.069918      11.443326       0.116218       1.067332 0.81795798E+01  0.80298503E+02                                 1.696533                            1.646179      -0.725781       2.522705                    0.999327       3.440100       9.456633       0.502198       1.242380      -0.718193      -0.008188      -0.015843      -0.022788       0.028937       0.004596       0.002157       0.004127       0.003814       0.005062      -0.006566      -0.000748       0.007314              1.716074       1.564245       0.167240       0.278189       1.561114       0.194600       2.022862           0.000003
           37              C       4.328242       4.960240      16.633982       0.690565      20.905372 0.23742548E+03  0.48708281E+04                                 7.124709                            5.569086      -0.028080       2.060366                    0.999578      21.602179      60.920205       0.609479       0.489860      -1.006669       0.016957       0.019753       0.012916       0.029061      -0.060258      -0.021294       0.054055      -0.024732      -0.038537      -0.065569      -0.030923       0.096492              8.033511      10.013280       2.882013       0.302238       7.095327      -1.789682       6.991927           0.000010
           38              C       3.075251       4.679807      15.813183      -0.513342      33.552447 0.55346403E+03  0.13796305E+05                                 8.859400                            7.634083      -0.167846       1.905548                    0.998482      33.238237      97.809182       0.622267       0.394871      -1.080397       0.001445       0.017214       0.009262       0.019601      -0.000673      -0.005582       0.000397      -0.068470      -0.019267      -0.032236      -0.005222       0.037458              9.688493      13.701594       0.065982       0.170893       7.096524       0.622403       8.267361          -0.000004
           39              C       1.814937       4.972110      16.622735       0.688726      20.821379 0.23972159E+03  0.49311564E+04                                 7.115301                            5.606499      -0.015289       2.064777                    0.999627      21.666228      61.238708       0.605559       0.491708      -1.005441      -0.016661       0.019959       0.014198       0.029623       0.062127       0.020329       0.054082      -0.023695      -0.038020      -0.067583      -0.029715       0.097299              7.981513       9.990617      -2.842121      -0.219987       7.005712      -1.741342       6.948211           0.000012
           40              C       2.834716       4.883826      22.697605      -0.232215      34.472001 0.45605377E+03  0.10822265E+05                                 9.055271                            7.031011       0.289725       2.054566                    0.999843      30.219302      86.534171       0.634970       0.406491      -1.073464      -0.004500      -0.005744      -0.008189       0.010968       0.007333      -0.000042      -0.006838       0.006230       0.092361      -0.023960      -0.007783       0.031743             10.133837       4.598498       0.438303      -0.183652      13.160850       1.722152      12.642163          -0.000000
           41              C       2.893748       4.049206      21.601850       0.100152      28.307646 0.34224141E+03  0.76022199E+04                                 8.147503                            6.223380       0.046823       2.024441                    0.999665      26.326936      74.309815       0.649751       0.424377      -1.055931      -0.001796       0.034290      -0.041172       0.053611       0.000009       0.002311      -0.016643       0.030563      -0.091550      -0.037906       0.007265       0.030642              9.194773       4.312004       0.366459      -0.285055      11.291812       1.313269      11.980502          -0.000003
           42              C       3.133085       5.826761      20.180887       0.114275      26.515967 0.34311085E+03  0.76375503E+04                                 7.887276                            6.300688       0.135782       2.066335                    0.999620      25.966855      73.722403       0.634182       0.433883      -1.048562      -0.008856      -0.035865       0.027128       0.045832      -0.003943       0.003469      -0.024174       0.058933      -0.061446      -0.044037       0.003567       0.040470              8.702094       4.331622       0.360046      -0.417900      11.151310       1.004536      10.623351          -0.000001
           43              C       3.083756       6.730376      21.225910      -0.207147      33.804512 0.46982457E+03  0.11246591E+05                                 9.053038                            7.216950       0.251901       2.059007                    0.998948      29.729970      85.861013       0.615486       0.415722      -1.066096      -0.001799      -0.001700      -0.017093       0.017271       0.000640       0.005781       0.000301      -0.005381      -0.042745      -0.015893       0.005951       0.009941             10.085458       4.874622       0.276711      -0.307631      11.150874       0.838643      14.230878           0.000012
           44              C       2.933085       6.264473      22.530813       0.179642      31.476428 0.37916951E+03  0.85551616E+04                                 8.738671                            6.526643      -0.038677       2.010305                    0.999106      25.069610      69.026533       0.644368       0.421286      -1.068483       0.004641       0.020212       0.027005       0.034049       0.003118       0.007551       0.024511       0.007802       0.014231      -0.026085      -0.000717       0.026802             10.312641       4.475541       0.702274       0.196313      12.095754       3.016294      14.366628           0.000013
           45              C       2.889988       7.213343      23.700751      -0.227328      29.185919 0.42763378E+03  0.10021620E+05                                 8.252424                            6.820933      -0.020107       1.980389                    0.998943      29.472142      84.851432       0.640609       0.407987      -1.068658       0.089171      -0.001089      -0.005114       0.089324       0.020236       0.019981      -0.008819       0.009928      -0.014371      -0.032708       0.005128       0.027580              9.376387       7.373965       1.164867       1.631884       8.911721       3.537774      11.843474           0.000008
           46              C       6.473395       6.168028       4.668982       0.690566      20.905379 0.23742567E+03  0.48708331E+04                                 7.124710                            5.569088      -0.028079       2.060366                    0.999578      21.602181      60.920211       0.609479       0.489860      -1.006669      -0.016957      -0.019753       0.012916       0.029061      -0.060258       0.021294      -0.054055      -0.024732      -0.038537      -0.065569      -0.030923       0.096492              8.033512      10.013282       2.882010      -0.302243       7.095328       1.789682       6.991928           0.000010
           47              C       0.477386       6.448460       3.848183      -0.513342      33.552439 0.55346380E+03  0.13796298E+05                                 8.859398                            7.634081      -0.167845       1.905548                    0.998482      33.238236      97.809173       0.622268       0.394871      -1.080397      -0.001445      -0.017214       0.009262       0.019601      -0.000674       0.005582      -0.000397      -0.068470      -0.019267      -0.032236      -0.005222       0.037457              9.688491      13.701594       0.065978      -0.170891       7.096519      -0.622403       8.267361          -0.000003
           48              C       1.737700       6.156158       4.657735       0.688726      20.821390 0.23972174E+03  0.49311603E+04                                 7.115304                            5.606501      -0.015290       2.064777                    0.999627      21.666231      61.238716       0.605559       0.491708      -1.005441       0.016662      -0.019959       0.014198       0.029623       0.062127      -0.020329      -0.054082      -0.023695      -0.038020      -0.067583      -0.029715       0.097299              7.981516       9.990618      -2.842122       0.219986       7.005716       1.741344       6.948214           0.000012
           49              C       0.717920       6.244442      10.732605      -0.232216      34.472033 0.45605415E+03  0.10822278E+05                                 9.055279                            7.031016       0.289724       2.054566                    0.999843      30.219314      86.534237       0.634969       0.406491      -1.073464       0.004500       0.005744      -0.008189       0.010969       0.007333       0.000042       0.006838       0.006230       0.092361      -0.023960      -0.007783       0.031743             10.133847       4.598501       0.438302       0.183650      13.160864      -1.722155      12.642176          -0.000001
           50              C       0.658888       7.079062       9.636850       0.100151      28.307645 0.34224131E+03  0.76022179E+04                                 8.147504                            6.223380       0.046823       2.024440                    0.999665      26.326944      74.309859       0.649751       0.424377      -1.055931       0.001796      -0.034290      -0.041172       0.053611       0.000009      -0.002311       0.016643       0.030562      -0.091550      -0.037907       0.007265       0.030641              9.194776       4.312005       0.366460       0.285053      11.291813      -1.313269      11.980509          -0.000002
           51              C       0.419552       5.301507       8.215887       0.114275      26.515989 0.34311131E+03  0.76375632E+04                                 7.887282                            6.300693       0.135781       2.066335                    0.999620      25.966864      73.722447       0.634181       0.433883      -1.048562       0.008856       0.035865       0.027128       0.045832      -0.003943      -0.003469       0.024174       0.058933      -0.061446      -0.044037       0.003567       0.040470              8.702100       4.331625       0.360047       0.417899      11.151325      -1.004533      10.623350          -0.000000
           52              C       0.468881       4.397891       9.260910      -0.207147      33.804521 0.46982497E+03  0.11246603E+05                                 9.053040                            7.216953       0.251900       2.059007                    0.998948      29.729975      85.861032       0.615486       0.415722      -1.066096       0.001799       0.001700      -0.017093       0.017271       0.000641      -0.005781      -0.000301      -0.005381      -0.042744      -0.015893       0.005951       0.009942             10.085458       4.874624       0.276713       0.307628      11.150880      -0.838637      14.230871           0.000012
           53              C       0.619551       4.863795      10.565813       0.179642      31.476422 0.37916949E+03  0.85551614E+04                                 8.738670                            6.526643      -0.038678       2.010304                    0.999106      25.069609      69.026535       0.644368       0.421287      -1.068483      -0.004641      -0.020212       0.027005       0.034049       0.003118      -0.007551      -0.024511       0.007802       0.014231      -0.026085      -0.000717       0.026802             10.312639       4.475541       0.702273      -0.196313      12.095758      -3.016289      14.366619           0.000014
           54              C       0.662649       3.914925      11.735751      -0.227329      29.185948 0.42763452E+03  0.10021642E+05                                 8.252431                            6.820940      -0.020107       1.980388                    0.998943      29.472157      84.851499       0.640609       0.407988      -1.068658      -0.089171       0.001089      -0.005114       0.089324       0.020236      -0.019982       0.008819       0.009928      -0.014371      -0.032708       0.005128       0.027580              9.376394       7.373965       1.164867      -1.631880       8.911735      -3.537778      11.843481           0.000008
           55              C       2.872849       2.458605       7.296018       0.690565      20.905384 0.23742564E+03  0.48708324E+04                                 7.124712                            5.569088      -0.028081       2.060366                    0.999578      21.602188      60.920239       0.609479       0.489860      -1.006669      -0.016957      -0.019753      -0.012916       0.029061      -0.060258      -0.021294       0.054055      -0.024732      -0.038537      -0.065569      -0.030923       0.096492              8.033515      10.013285       2.882015       0.302238       7.095330      -1.789683       6.991930           0.000010
           56              C       4.125840       2.739038       8.116817      -0.513342      33.552445 0.55346398E+03  0.13796304E+05                                 8.859401                            7.634084      -0.167846       1.905548                    0.998482      33.238233      97.809175       0.622267       0.394871      -1.080397      -0.001445      -0.017214      -0.009262       0.019601      -0.000673      -0.005582       0.000397      -0.068470      -0.019267      -0.032236      -0.005222       0.037457              9.688494      13.701596       0.065981       0.170893       7.096525       0.622404       8.267360          -0.000003
           57              C       5.386154       2.446735       7.307265       0.688725      20.821395 0.23972185E+03  0.49311631E+04                                 7.115306                            5.606503      -0.015290       2.064776                    0.999627      21.666233      61.238729       0.605559       0.491709      -1.005441       0.016661      -0.019959      -0.014199       0.029623       0.062127       0.020329       0.054082      -0.023695      -0.038020      -0.067584      -0.029715       0.097299              7.981518       9.990625      -2.842124      -0.219987       7.005715      -1.741342       6.948216           0.000012
           58              C       4.366375       2.535019       1.232395      -0.232215      34.471997 0.45605366E+03  0.10822263E+05                                 9.055272                            7.031011       0.289725       2.054566                    0.999843      30.219300      86.534172       0.634970       0.406491      -1.073464       0.004500       0.005744       0.008189       0.010968       0.007333      -0.000042      -0.006838       0.006230       0.092361      -0.023960      -0.007783       0.031743             10.133838       4.598498       0.438303      -0.183652      13.160850       1.722152      12.642165          -0.000001
           59              C       4.307343       3.369639       2.328150       0.100152      28.307640 0.34224130E+03  0.76022169E+04                                 8.147501                            6.223379       0.046824       2.024441                    0.999665      26.326933      74.309801       0.649751       0.424376      -1.055931       0.001796      -0.034290       0.041172       0.053611       0.000009       0.002311      -0.016643       0.030562      -0.091549      -0.037906       0.007265       0.030641              9.194771       4.312003       0.366459      -0.285055      11.291811       1.313269      11.980500          -0.000003
           60              C       4.068006       1.592084       3.749113       0.114274      26.515973 0.34311094E+03  0.76375526E+04                                 7.887277                            6.300688       0.135782       2.066335                    0.999620      25.966860      73.722420       0.634182       0.433883      -1.048562       0.008856       0.035865      -0.027128       0.045832      -0.003943       0.003469      -0.024174       0.058933      -0.061446      -0.044037       0.003567       0.040470              8.702096       4.331623       0.360046      -0.417900      11.151312       1.004537      10.623353          -0.000001
           61              C       4.117335       0.688469       2.704090      -0.207147      33.804518 0.46982466E+03  0.11246594E+05                                 9.053040                            7.216951       0.251900       2.059007                    0.998948      29.729973      85.861027       0.615486       0.415722      -1.066096       0.001799       0.001700       0.017093       0.017271       0.000640       0.005781       0.000301      -0.005381      -0.042745      -0.015893       0.005951       0.009941             10.085460       4.874623       0.276711      -0.307631      11.150876       0.838643      14.230881           0.000012
           62              C       4.268006       1.154372       1.399187       0.179642      31.476426 0.37916946E+03  0.85551603E+04                                 8.738670                            6.526642      -0.038677       2.010305                    0.999106      25.069609      69.026529       0.644368       0.421286      -1.068483      -0.004641      -0.020212      -0.027005       0.034049       0.003118       0.007551       0.024511       0.007802       0.014231      -0.026085      -0.000717       0.026802             10.312641       4.475541       0.702274       0.196313      12.095753       3.016293      14.366627           0.000013
           63              C       4.311103       0.205502       0.229249      -0.227330      29.185950 0.42763432E+03  0.10021636E+05                                 8.252432                            6.820939      -0.020108       1.980388                    0.998943      29.472162      84.851517       0.640609       0.407988      -1.068658      -0.089171       0.001089       0.005114       0.089324       0.020236       0.019981      -0.008819       0.009928      -0.014371      -0.032708       0.005128       0.027580              9.376396       7.373971       1.164869       1.631887       8.911730       3.537780      11.843487           0.000008
           64              C       0.727696       1.250817      19.261018       0.690565      20.905385 0.23742575E+03  0.48708351E+04                                 7.124712                            5.569089      -0.028081       2.060366                    0.999578      21.602186      60.920231       0.609479       0.489860      -1.006669       0.016957       0.019753      -0.012916       0.029061      -0.060258       0.021294      -0.054055      -0.024732      -0.038537      -0.065569      -0.030923       0.096492              8.033514      10.013284       2.882011      -0.302243       7.095330       1.789682       6.991930           0.000010
           65              C       6.723705       0.970385      20.081817      -0.513342      33.552449 0.55346400E+03  0.13796305E+05                                 8.859402                            7.634084      -0.167846       1.905548                    0.998482      33.238244      97.809215       0.622267       0.394871      -1.080397       0.001445       0.017214      -0.009262       0.019601      -0.000673       0.005582      -0.000397      -0.068470      -0.019267      -0.032236      -0.005222       0.037458              9.688495      13.701600       0.065978      -0.170892       7.096521      -0.622403       8.267364          -0.000004
           66              C       5.463391       1.262687      19.272265       0.688726      20.821401 0.23972194E+03  0.49311651E+04                                 7.115306                            5.606503      -0.015290       2.064777                    0.999627      21.666231      61.238717       0.605559       0.491708      -1.005441      -0.016661       0.019959      -0.014198       0.029623       0.062127      -0.020329      -0.054082      -0.023695      -0.038020      -0.067584      -0.029715       0.097299              7.981519       9.990623      -2.842124       0.219986       7.005717       1.741344       6.948217           0.000012
           67              C       6.483171       1.174403      13.197395      -0.232215      34.472017 0.45605388E+03  0.10822269E+05                                 9.055275                            7.031013       0.289725       2.054566                    0.999843      30.219307      86.534204       0.634970       0.406491      -1.073464      -0.004500      -0.005744       0.008189       0.010969       0.007333       0.000042       0.006838       0.006230       0.092361      -0.023960      -0.007783       0.031743             10.133843       4.598499       0.438302       0.183650      13.160858      -1.722152      12.642172          -0.000001
           68              C       6.542203       0.339783      14.293150       0.100152      28.307627 0.34224104E+03  0.76022100E+04                                 8.147499                            6.223377       0.046824       2.024441                    0.999665      26.326934      74.309810       0.649751       0.424377      -1.055931      -0.001796       0.034290       0.041172       0.053611       0.000009      -0.002311       0.016643       0.030562      -0.091550      -0.037906       0.007265       0.030641              9.194770       4.312002       0.366460       0.285053      11.291806      -1.313268      11.980501          -0.000002
           69              C       6.781539       2.117338      15.714113       0.114274      26.515984 0.34311123E+03  0.76375609E+04                                 7.887280                            6.300692       0.135781       2.066335                    0.999620      25.966861      73.722428       0.634181       0.433883      -1.048562      -0.008856      -0.035865      -0.027128       0.045832      -0.003943      -0.003469       0.024174       0.058933      -0.061446      -0.044037       0.003567       0.040470              8.702098       4.331624       0.360047       0.417899      11.151323      -1.004533      10.623348          -0.000000
           70              C       6.732210       3.020954      14.669090      -0.207147      33.804514 0.46982484E+03  0.11246599E+05                                 9.053040                            7.216953       0.251900       2.059007                    0.998948      29.729970      85.861018       0.615485       0.415722      -1.066096      -0.001799      -0.001700       0.017093       0.017271       0.000640      -0.005781      -0.000301      -0.005381      -0.042745      -0.015893       0.005951       0.009941             10.085458       4.874624       0.276713       0.307628      11.150879      -0.838637      14.230871           0.000012
           71              C       6.581540       2.555050      13.364187       0.179642      31.476427 0.37916958E+03  0.85551636E+04                                 8.738670                            6.526643      -0.038677       2.010305                    0.999106      25.069612      69.026539       0.644368       0.421286      -1.068483       0.004641       0.020212      -0.027005       0.034049       0.003118      -0.007551      -0.024511       0.007802       0.014231      -0.026085      -0.000717       0.026802             10.312639       4.475541       0.702273      -0.196312      12.095758      -3.016288      14.366619           0.000013
           72              C       6.538442       3.503920      12.194249      -0.227329      29.185951 0.42763457E+03  0.10021643E+05                                 8.252432                            6.820941      -0.020108       1.980388                    0.998943      29.472159      84.851511       0.640609       0.407988      -1.068658       0.089171      -0.001089       0.005114       0.089324       0.020236      -0.019982       0.008819       0.009928      -0.014371      -0.032708       0.005128       0.027580              9.376395       7.373966       1.164867      -1.631880       8.911736      -3.537779      11.843483           0.000008
           73              N       3.044534       4.497304      20.347679      -0.206451      35.786037 0.49760430E+03  0.11884489E+05                                 9.089326                            7.253623      -0.168227       1.989130                    0.996806      27.174603      74.245001       0.646774       0.396513      -1.096879      -0.009603       0.091518       0.113937       0.146456       0.005988       0.001160      -0.069250       0.028161      -0.109645      -0.088530       0.031829       0.056701             10.163881       5.060772       0.506630      -0.466478      13.206681       0.061131      12.224188          -0.000003
           74              N       0.508103       6.630964       8.382679      -0.206451      35.786039 0.49760420E+03  0.11884486E+05                                 9.089325                            7.253622      -0.168227       1.989130                    0.996806      27.174603      74.244999       0.646774       0.396513      -1.096879       0.009603      -0.091518       0.113937       0.146456       0.005988      -0.001160       0.069250       0.028161      -0.109645      -0.088530       0.031829       0.056701             10.163881       5.060771       0.506629       0.466476      13.206678      -0.061130      12.224192          -0.000003
           75              N       4.156557       2.921541       3.582321      -0.206451      35.786045 0.49760443E+03  0.11884493E+05                                 9.089327                            7.253624      -0.168227       1.989130                    0.996806      27.174607      74.245013       0.646774       0.396513      -1.096879       0.009603      -0.091518      -0.113937       0.146456       0.005988       0.001160      -0.069250       0.028161      -0.109645      -0.088530       0.031829       0.056701             10.163882       5.060772       0.506630      -0.466478      13.206683       0.061131      12.224190          -0.000003
           76              N       6.692988       0.787881      15.547321      -0.206451      35.786042 0.49760425E+03  0.11884488E+05                                 9.089326                            7.253622      -0.168227       1.989130                    0.996806      27.174604      74.245000       0.646774       0.396513      -1.096879      -0.009603       0.091518      -0.113937       0.146456       0.005988      -0.001160       0.069250       0.028161      -0.109645      -0.088530       0.031829       0.056701             10.163881       5.060771       0.506629       0.466476      13.206679      -0.061130      12.224193          -0.000003
           77              O       4.506366       4.317768      17.703414      -0.580137      35.195092 0.58114816E+03  0.14254355E+05                                 8.490576                            7.484651       0.311851       2.141387                    0.997072      28.246781      75.160084       0.690809       0.361483      -1.136285       0.002598       0.006575       0.000477       0.007086      -0.054057      -0.035694      -0.034334      -0.069135       0.101038      -0.098447       0.036904       0.061544              8.984759       7.484704       0.635106      -1.036064       8.941487      -3.797014      10.528088          -0.000007
           78              O       5.125816       5.829728      16.194388      -0.559565      40.959170 0.55357873E+03  0.13381538E+05                                 9.448982                            7.260044       0.445672       2.200460                    0.996798      27.423586      71.865795       0.709658       0.357051      -1.142573      -0.008278       0.003603       0.024999       0.026579       0.021883      -0.050953       0.022906      -0.015922      -0.152995      -0.085963       0.034523       0.051439             11.125429      13.930715       6.951584      -1.920259      12.406582      -1.619822       7.038990          -0.000004
           79              O       1.642243       4.324445      17.702217      -0.590410      35.375945 0.59255651E+03  0.14596212E+05                                 8.500440                            7.545446       0.349909       2.148982                    0.997348      28.442757      75.694121       0.690120       0.360306      -1.137896      -0.002325       0.007219       0.001466       0.007724       0.054557       0.035073      -0.037507      -0.069788       0.102778      -0.099863       0.034710       0.065154              8.961039       7.506441      -0.638978       1.069994       8.833882      -3.679899      10.542794          -0.000007
           80              O       1.019973       5.831212      16.175005      -0.559019      39.418558 0.54053120E+03  0.12997600E+05                                 9.209920                            7.178093       0.470135       2.206681                    0.996907      27.450012      71.911129       0.712582       0.357461      -1.141442       0.008726       0.002270       0.028961       0.030332      -0.017148       0.052696       0.027733      -0.013219      -0.163313      -0.090133       0.041410       0.048722             10.736883      13.486616      -6.562369       1.698563      11.835025      -1.317425       6.889008          -0.000003
           81              O       6.295270       6.810500       5.738414      -0.580137      35.195093 0.58114833E+03  0.14254360E+05                                 8.490577                            7.484652       0.311851       2.141387                    0.997072      28.246784      75.160095       0.690809       0.361483      -1.136285      -0.002598      -0.006575       0.000477       0.007086      -0.054057       0.035694       0.034334      -0.069135       0.101037      -0.098447       0.036904       0.061544              8.984759       7.484705       0.635103       1.036061       8.941487       3.797013      10.528084          -0.000007
           82              O       5.675821       5.298539       4.229388      -0.559565      40.959173 0.55357903E+03  0.13381547E+05                                 9.448983                            7.260046       0.445671       2.200460                    0.996798      27.423587      71.865798       0.709658       0.357051      -1.142573       0.008278      -0.003603       0.024999       0.026579       0.021883       0.050953      -0.022906      -0.015922      -0.152995      -0.085963       0.034523       0.051439             11.125429      13.930713       6.951584       1.920256      12.406584       1.619820       7.038989          -0.000004
           83              O       1.910393       6.803823       5.737217      -0.590410      35.375958 0.59255668E+03  0.14596217E+05                                 8.500443                            7.545448       0.349908       2.148982                    0.997348      28.442761      75.694141       0.690119       0.360306      -1.137896       0.002324      -0.007219       0.001466       0.007724       0.054557      -0.035073       0.037507      -0.069788       0.102778      -0.099863       0.034710       0.065154              8.961042       7.506444      -0.638980      -1.069998       8.833885       3.679901      10.542798          -0.000007
           84              O       2.532664       5.297055       4.210005      -0.559019      39.418570 0.54053143E+03  0.12997607E+05                                 9.209923                            7.178095       0.470135       2.206681                    0.996907      27.450010      71.911126       0.712582       0.357461      -1.141442      -0.008726      -0.002270       0.028961       0.030332      -0.017148      -0.052696      -0.027733      -0.013219      -0.163313      -0.090133       0.041410       0.048722             10.736887      13.486620      -6.562373      -1.698562      11.835033       1.317425       6.889009          -0.000003
           85              O       2.694725       3.101077       6.226586      -0.580137      35.195090 0.58114810E+03  0.14254353E+05                                 8.490576                            7.484650       0.311851       2.141388                    0.997072      28.246781      75.160081       0.690809       0.361483      -1.136285      -0.002598      -0.006575      -0.000477       0.007086      -0.054057      -0.035694      -0.034334      -0.069135       0.101038      -0.098447       0.036904       0.061544              8.984759       7.484703       0.635106      -1.036064       8.941486      -3.797014      10.528087          -0.000006
           86              O       2.075275       1.589117       7.735612      -0.559565      40.959166 0.55357864E+03  0.13381535E+05                                 9.448982                            7.260043       0.445672       2.200460                    0.996798      27.423584      71.865788       0.709658       0.357051      -1.142573       0.008278      -0.003603      -0.024999       0.026579       0.021883      -0.050953       0.022906      -0.015922      -0.152994      -0.085963       0.034523       0.051439             11.125428      13.930714       6.951584      -1.920259      12.406581      -1.619822       7.038989          -0.000004
           87              O       5.558848       3.094400       6.227782      -0.590409      35.375947 0.59255670E+03  0.14596217E+05                                 8.500440                            7.545447       0.349909       2.148982                    0.997348      28.442754      75.694108       0.690120       0.360306      -1.137896       0.002324      -0.007219      -0.001466       0.007724       0.054557       0.035073      -0.037507      -0.069788       0.102778      -0.099863       0.034709       0.065154              8.961039       7.506441      -0.638979       1.069996       8.833881      -3.679897      10.542795          -0.000007
           88              O       6.181118       1.587633       7.754995      -0.559018      39.418547 0.54053107E+03  0.12997596E+05                                 9.209918                            7.178092       0.470136       2.206682                    0.996907      27.450009      71.911120       0.712582       0.357461      -1.141442      -0.008726      -0.002270      -0.028961       0.030332      -0.017148       0.052696       0.027733      -0.013219      -0.163312      -0.090133       0.041410       0.048722             10.736881      13.486614      -6.562367       1.698563      11.835022      -1.317424       6.889007          -0.000003
           89              O       0.905821       0.608345      18.191586      -0.580137      35.195087 0.58114820E+03  0.14254356E+05                                 8.490575                            7.484651       0.311851       2.141388                    0.997072      28.246782      75.160086       0.690809       0.361483      -1.136285       0.002598       0.006575      -0.000477       0.007086      -0.054057       0.035694       0.034334      -0.069135       0.101038      -0.098447       0.036904       0.061544              8.984758       7.484704       0.635103       1.036061       8.941486       3.797013      10.528083          -0.000006
           90              O       1.525270       2.120306      19.700612      -0.559565      40.959175 0.55357906E+03  0.13381548E+05                                 9.448983                            7.260046       0.445672       2.200460                    0.996798      27.423588      71.865801       0.709658       0.357051      -1.142573      -0.008278       0.003603      -0.024999       0.026579       0.021883       0.050953      -0.022906      -0.015922      -0.152995      -0.085963       0.034523       0.051439             11.125429      13.930714       6.951585       1.920256      12.406584       1.619821       7.038989          -0.000004
           91              O       5.290698       0.615022      18.192782      -0.590410      35.375957 0.59255679E+03  0.14596220E+05                                 8.500442                            7.545448       0.349909       2.148982                    0.997348      28.442757      75.694122       0.690119       0.360306      -1.137896      -0.002324       0.007219      -0.001466       0.007724       0.054557      -0.035073       0.037507      -0.069788       0.102778      -0.099863       0.034710       0.065154              8.961041       7.506444      -0.638980      -1.069999       8.833882       3.679899      10.542799          -0.000007
           92              O       4.668427       2.121790      19.719995      -0.559018      39.418544 0.54053108E+03  0.12997596E+05                                 9.209918                            7.178092       0.470136       2.206682                    0.996907      27.450004      71.911099       0.712582       0.357461      -1.141442       0.008726       0.002270      -0.028961       0.030332      -0.017148      -0.052696      -0.027733      -0.013219      -0.163313      -0.090133       0.041410       0.048722             10.736881      13.486613      -6.562368      -1.698561      11.835024       1.317423       6.889005          -0.000003

******************************************************
Auxiliary information for the entire system
The total spin magnetic moment of the unit cell is   0.000138
The total net atomic charge of the unit cell is   0.000001
Accuracy of reproducing the electrostatic potential in the unit cell:
  The inner radius (bohr) =    5.0000
  The outer radius (bohr) =   12.0000
  Valid grid points have density less than (e/(bohr^3)) =    0.0001
  The number of valid grid points were=        12086
  The rms potential error without charges in kcal/mol is=      8.27330
  The rms potential error with partial charges in kcal/mol is=      0.79810
  The RRMSE value at monopole order=      0.09647
  The rms potential error with partial charges and cloud penetration in kcal/mol is=      0.77725
  The RRMSE value at monopole order with cloud penetration is=      0.09395
  The rms potential error with partial charges and atomic dipoles in kcal/mol is=      0.51114
  The RRMSE value at dipole order=      0.06178
  The rms potential error with partial charges, atomic dipoles and cloud penetration in kcal/mol is=      0.48372
  The RRMSE value at dipole order with cloud penetration=      0.05847

******************************************************
The electron densities and ab initio electrostatic potential were computed in VASP using the PBE functional and
projector augmented wave method. See the main text of the journal article for a description of computational details.
The atomic charges, dipoles, and quadrupoles were computed with the DDEC6 method as described in
(a) T. A. Manz and N. Gabaldon Limas, RSC Adv. 6 (2016) 47771-47801 DOI: 10.1039/c6ra04656h
(b) N. Gabaldon Limas and T. A. Manz, RSC Adv. 8 (2018) 2678-2707 DOI: 10.1039/c7ra11829e.
For each atom in the material, the electron cloud parameters were fit to the spherically averaged atom-in-material
electron density using radial positions for which this density was between 10^-4 and 10^-2 electrons per cubic bohr.
The polarizabilities, dispersion coefficients, and quantum Drude oscillator (QDO) parameters were fit using the MCLF method.
The magnetic structure of the system was optimized in VASP from the default ferromagnetic initial guess using spin polarization.
The atomic spin moments (ASMs) were computed on this optimized magnetic structure using the DDEC6 partition as inputs
to the method of T. A. Manz and D. S. Sholl, J. Chem. Theory Comput. 7 (2011) 4146-4164 DOI: 10.1021/ct200539n.
The RMSE and RRMSE were computed using a uniform grid with Ewald summation.
