# Supplementary material for: A collection of forcefield precursors for metal–organic frameworks
Source: RSC Adv. 2019 Nov 13;9(63):36492–507. doi: 10.1039/c9ra07327b (PMC9075174; doi:10.1039/c9ra07327b)
Supplement: RA-009-C9RA07327B-s4558 [file RA-009-C9RA07327B-s4558.xyz]

  158
jmolscript: load "" {1 1 1} spacegroup "x,y,z" unitcell [{     13.903000     0.000000     0.000000 }, {      6.951448    13.846513     0.000000 }, {      6.951385     0.000059    14.394502 }]
Ni     8.715854     4.178632     7.553659     0.815373
Ni    12.138500     4.178629     6.840843     0.815576
Ni     8.662776    11.101859     0.356408     0.815243
Ni    26.094526    11.101915    14.038094     0.815941
H     10.288146     5.785100     6.526467     0.439288
H      8.173515     8.152841     3.454680     0.121508
H     18.146140     8.764854     2.858748     0.137803
H     19.397398     6.098027     5.648403     0.126107
H     19.672665     4.716154     7.821972     0.088889
H     17.733195     3.691515     8.512908     0.129988
H      5.684867     0.268657     8.561850     0.135567
H      7.671607     1.362529     7.934250     0.105912
H     18.912144     0.185598    13.263094     0.095430
H     18.102998     1.550857    11.555906     0.142404
H     24.392692    12.107430     9.468703     0.136921
H     11.348889    10.913867    11.118313     0.092581
H     10.566195     5.785105     7.868035     0.439399
H     12.680808     8.152872    10.939822     0.121726
H     16.611179     8.764890    11.535754     0.137527
H     15.359942     6.098040     8.746099     0.125948
H     15.084685     4.716149     6.572530     0.088832
H     17.024163     3.691504     5.881594     0.130568
H     15.169516     0.268646     5.832652     0.135884
H     13.182768     1.362523     6.460252     0.105618
H      1.942239     0.185548     1.131408     0.095246
H      2.751375     1.550821     2.838596     0.142252
H     10.364602    12.107411     4.925799     0.135475
H      9.505414    10.913835     3.276189     0.093764
H     14.041873    12.708386    13.723718     0.439374
H      9.205087     1.229614    10.651931     0.121331
H     13.135467     1.841627    10.055999     0.138335
H     18.835633    13.021313    12.845654     0.125497
H     11.608956    11.639381     0.624721     0.089676
H     13.548423    10.614742     1.315657     0.130004
H     11.693775     7.191884     1.364599     0.135917
H      9.707038     8.285756     0.736999     0.105610
H     12.369424     7.108825     6.065843     0.095390
H     13.178587     8.474084     4.358655     0.142350
H     13.840399     5.184144     2.271452     0.136115
H     12.981185     3.990581     3.921062     0.093648
H      6.812417    12.708332     0.670784     0.439397
H     11.649289     1.229586     3.742571     0.120583
H      7.718904     1.841604     4.338503     0.137779
H     15.921654    13.021267     1.548848     0.125715
H     23.148341    11.639435    13.769781     0.088973
H     21.208882    10.614790    13.078845     0.130692
H     23.063556     7.191932    13.029903     0.135564
H     11.147285     8.285809    13.657503     0.105094
H      8.484908     7.108834     8.328659     0.094805
H     21.578734     8.474107    10.035847     0.141717
H     20.916947     5.184184    12.123050     0.135704
H      7.873170     3.990608    10.473440     0.093957
C      8.084527     6.311263     5.513094     0.590652
C      6.955607     6.998047     4.735791     0.007009
C      7.286503     7.958991     3.656204    -0.153055
C      6.300784     8.546080     2.973904     0.003279
C     18.832946     8.324537     3.304978    -0.191125
C     18.572955     7.421749     4.332745     0.128173
C     19.607336     6.737734     5.006408    -0.183661
C      6.574678     9.487638     1.842496     0.614426
C      5.782179     3.805055     8.000464     0.095294
C     18.510375     3.193040     8.409268    -0.201810
C     18.506207     1.957932     8.633822     0.138254
C      5.707110     1.190835     8.443815    -0.199796
C      6.893036     1.858235     8.052284     0.110748
C     25.554953    13.633328    12.482912     0.124012
C     18.112734     0.625909    11.460902    -0.190249
C     17.674801     0.055429    10.378436     0.130750
C     24.691599    12.525598    10.243128    -0.196051
C     25.186541    11.833276    11.239227     0.104502
C     12.769811     6.311277     8.881408     0.590512
C     13.898726     6.998067     9.658711     0.007183
C     13.567822     7.959020    10.738298    -0.152814
C     14.553537     8.546115    11.420598     0.002113
C     15.924376     8.324569    11.089524    -0.190333
C     16.184374     7.421772    10.061757     0.127853
C     15.149999     6.737752     9.388094    -0.183919
C     14.279635     9.487682    12.552006     0.614538
C     15.072177     3.805048     6.394038     0.095567
C     16.246986     3.193030     5.985234    -0.201531
C     16.251163     1.957921     5.760680     0.137807
C     15.147266     1.190825     5.950687    -0.200423
C     13.961335     1.858228     6.342218     0.111251
C      9.202329    13.633285     1.911590     0.125210
C      2.741646     0.625874     2.933600    -0.191385
C      3.179584     0.055403     4.016066     0.130984
C     10.065692    12.525573     4.151374    -0.194399
C      9.570756    11.833243     3.155275     0.102226
C     16.245504    13.234549    12.710345     0.591395
C     10.422983     0.074820    11.933042     0.006096
C     10.092097     1.035764    10.853455    -0.152188
C     11.077823     1.622853    10.171155     0.001660
C     12.448657     1.401310    10.502229    -0.190631
C     12.708638     0.498522    11.529996     0.127037
C     18.625700    13.661020    12.203659    -0.182135
C     10.803939     2.564411     9.039747     0.615223
C     11.596446    10.728282     0.803213     0.094249
C     12.771248    10.116267     1.212017    -0.200887
C     12.775422     8.881159     1.436571     0.137887
C     11.671528     8.114062     1.246564    -0.200438
C     10.485603     8.781462     0.855033     0.111809
C     12.678078     6.710042     5.285661     0.124603
C     13.168859     7.549136     4.263651    -0.190397
C     13.606814     6.978656     3.181185     0.131078
C     13.541477     5.602312     3.045877    -0.194486
C     13.046524     4.909990     4.041976     0.102900
C     18.511781    13.234504     1.684157     0.589925
C     10.431401     0.074781     2.461460     0.006283
C     10.762280     1.035734     3.541047    -0.150433
C      9.776550     1.622829     4.223347     0.002034
C      8.405717     1.401283     3.892273    -0.190307
C      8.145743     0.498486     2.864506     0.127145
C     16.131582    13.660979     2.190843    -0.182790
C     10.050426     2.564396     5.354755     0.613677
C     23.160859    10.728334    13.591289     0.095308
C     21.986061    10.116316    13.182485    -0.200996
C     21.981896     8.881207    12.957931     0.136921
C     23.085796     8.114111    13.147938    -0.200124
C     24.271716     8.781514    13.539469     0.113532
C      8.176256     6.710058     9.108841     0.124842
C     21.588469     7.549160    10.130851    -0.190266
C     21.150518     6.978689    11.213317     0.132742
C     21.215866     5.602346    11.348625    -0.195633
C      7.807824     4.910016    10.352526     0.102011
S     16.965754     1.058188     9.076309    -0.097461
S      3.888623     1.058172     5.318193    -0.096986
S     14.315874     7.981415     1.879058    -0.097758
S     20.441451     7.981458    12.515444    -0.097844
Br    16.764450     7.125435     4.801142    -0.108308
Br    17.992881     7.125455     9.593360    -0.108076
Br    14.517138     0.202208    11.998393    -0.108254
Br     6.337246     0.202169     2.396109    -0.108132
N     25.603620    12.312370    12.399424    -0.213640
N      6.930571     3.143191     7.853640    -0.189594
N      9.153673    12.312328     1.995078    -0.212634
N     13.923790     3.143185     6.540862    -0.190370
N     12.629423     5.389084     5.202173    -0.214334
N     10.448061    10.066418     0.656389    -0.190553
N      8.224921     5.389101     9.192329    -0.212453
N     24.309248    10.066471    13.738113    -0.191906
O      7.666043     5.466629     6.356612    -0.585176
O      9.244037     6.693426     5.369149    -0.577493
O      7.785630     9.811646     1.678399    -0.581644
O      5.613985     9.891954     1.209138    -0.531051
O     13.188301     5.466636     8.037890    -0.584656
O     11.610298     6.693441     9.025353    -0.577378
O     13.068682     9.811691    12.716103    -0.582724
O     15.240326     9.892003    13.185364    -0.530160
O     16.663981    12.389915    13.553863    -0.586005
O     15.085994    13.616712    12.566400    -0.576852
O      9.592988     2.888419     8.875650    -0.582350
O     11.764640     2.968727     8.406389    -0.530907
O     18.093311    12.389863     0.840639    -0.584645
O     19.671289    13.616668     1.828102    -0.577217
O     11.261375     2.888405     5.518852    -0.582155
O      9.089722     2.968717     5.988113    -0.530277
O     10.427173     5.281090     7.197251    -0.829545
O      6.951454    12.204317     0.000000    -0.829897

The following XYZ coordinates are in angstroms. Other properties are in atomic units.
The sperically averaged electron density of each atom fit to a function of the form exp(a - br)
eigen_1, eigen_2 and eigen_3 are the three eigenvalues of traceless quadrupole moment tensor
  atom number  atomic symbol              X              Y              Z     net charge C6 coefficient C8 coefficient C10 coefficient fluctuating dipole atomic polarizability isotropic forcefield polarizability              a              b squared Pearson coefficient          <r^3>          <r^4>         wp_QDO          m_QDO          q_QDO       dipole_x       dipole_y       dipole_z         dipole            Qxy            Qxz            Qyz     Q(x^2-y^2)  Q(3z^2 - R^2)        eigen_1        eigen_2        eigen_3 static polarizability      alpha(xx)      alpha(xy)      alpha(xz)      alpha(yy)      alpha(yz)      alpha(zz) atomic spin moment
            1             Ni       8.715854       4.178632       7.553659       0.815373      91.869643 0.15931245E+04  0.48145564E+05                                16.402228                           12.854836       0.864826       2.174464                    0.991246      44.355169     113.691858       0.521057       0.388969      -1.165133       0.065937      -0.016745      -0.073057       0.099827      -0.002936       0.025563      -0.039696       0.001221       0.000611      -0.046001      -0.002519       0.048519             20.676279      21.795106      -1.784938      -1.776040      18.887030       0.760444      21.346701           1.783716
            2             Ni      12.138500       4.178629       6.840843       0.815576      91.824360 0.15921328E+04  0.48108375E+05                                16.397765                           12.851457       0.851867       2.171198                    0.991228      44.342088     113.651879       0.521084       0.389006      -1.165098      -0.065817      -0.016746       0.071984       0.098965       0.002736       0.024860       0.039279       0.001606       0.000209      -0.045455      -0.002160       0.047615             20.670619      21.789906       1.785920      -1.772599      18.882900      -0.762539      21.339051           1.782871
            3             Ni       8.662776      11.101859       0.356408       0.815243      91.889466 0.15935630E+04  0.48160420E+05                                16.402091                           12.854962       0.864649       2.174578                    0.991253      44.351980     113.672387       0.521172       0.388869      -1.165249      -0.065877      -0.016319      -0.072586       0.099372       0.002810      -0.025518      -0.039136       0.002777      -0.000288      -0.045815      -0.001959       0.047774             20.675989      21.798230       1.784349       1.774075      18.886603       0.758846      21.343134           1.785369
            4             Ni      26.094526      11.101915      14.038094       0.815941      91.875703 0.15931937E+04  0.48141227E+05                                16.394367                           12.848652       0.867407       2.175691                    0.991206      44.324939     113.553215       0.521651       0.388578      -1.165594       0.065701      -0.016630       0.072205       0.099029      -0.002618      -0.025404       0.039648       0.002422      -0.000049      -0.046219      -0.001860       0.048080             20.666820      21.782793      -1.786624       1.773251      18.881031      -0.764559      21.336637           1.785390
            5              H      10.288146       5.785100       6.526467       0.439288       0.369444 0.21738890E+01  0.16337458E+02                                 1.070048                            1.038214      -1.381452       2.405536                    0.998187       2.504915       7.428407       0.438320       1.859378      -0.609002       0.002968       0.001301      -0.007633       0.008292       0.006804      -0.002802       0.008205      -0.009862       0.000830      -0.012174       0.000197       0.011977              1.099842       1.059349      -0.070884       0.114992       0.986752      -0.154164       1.253425           0.000319
            6              H       8.173515       8.152841       3.454680       0.121508       1.134974 0.84746853E+01  0.84400619E+02                                 1.777564                            1.684735      -1.393937       2.216591                    0.994309       3.693229      10.411797       0.489681       1.255945      -0.712302       0.034597       0.009552      -0.009313       0.037080       0.004553      -0.005644       0.001115       0.014168      -0.018020      -0.009161      -0.003673       0.012834              1.807802       2.218117       0.159331      -0.160782       1.590560      -0.258857       1.614728           0.000072
            7              H      18.146140       8.764854       2.858748       0.137803       1.190819 0.88643468E+01  0.90113669E+02                                 1.926246                            1.795601      -1.317101       2.272367                    0.994872       3.668279      10.770674       0.441731       1.363969      -0.691297      -0.027385       0.021627      -0.018236       0.039372      -0.007572       0.006679      -0.002544       0.001666      -0.016847      -0.009325      -0.003557       0.012882              1.986991       2.224389      -0.314142       0.353727       1.812996      -0.418095       1.923589           0.000018
            8              H      19.397398       6.098027       5.648403       0.126107       1.105594 0.78274894E+01  0.77588787E+02                                 1.866029                            1.707928      -1.306045       2.266040                    0.994788       3.774418      11.154216       0.442163       1.397487      -0.683110      -0.003893      -0.026123       0.021696       0.034181       0.006165      -0.003561      -0.007122      -0.010496       0.000373      -0.008172      -0.004795       0.012967              1.967643       1.727630       0.152690      -0.119418       2.083452      -0.693905       2.091848           0.000108
            9              H      19.672665       4.716154       7.821972       0.088889       1.102636 0.79123751E+01  0.78661357E+02                                 1.853690                            1.709959      -1.301175       2.252324                    0.993688       3.949457      11.698091       0.444586       1.385785      -0.684379      -0.001809       0.044836      -0.013350       0.046816      -0.002434       0.001474      -0.003624      -0.015896      -0.039854      -0.013856      -0.001602       0.015458              1.936135       1.648194       0.128974      -0.041371       2.575571      -0.282303       1.584641           0.000289
           10              H      17.733195       3.691515       8.512908       0.129988       1.146710 0.83275769E+01  0.83566276E+02                                 1.892766                            1.750711      -1.275009       2.286837                    0.994013       3.706312      10.905981       0.442234       1.380198      -0.687433      -0.030150       0.014332       0.004084       0.033632      -0.009269      -0.005470      -0.004425       0.010980      -0.031986      -0.015250      -0.001116       0.016366              1.966819       2.485643      -0.501746      -0.043549       1.895805       0.032669       1.519009           0.000245
           11              H       5.684867       0.268657       8.561850       0.135567       1.172156 0.86291287E+01  0.85880662E+02                                 1.812952                            1.703561      -1.029792       2.407362                    0.998001       3.357907       9.304161       0.487976       1.261187      -0.715265       0.002901      -0.039217       0.003876       0.039515      -0.008034      -0.004067      -0.000195      -0.014119      -0.051566      -0.018142      -0.001210       0.019352              1.859706       1.551348       0.152745      -0.083076       2.465561      -0.270336       1.562209           0.000271
           12              H       7.671607       1.362529       7.934250       0.105912       1.194719 0.86537874E+01  0.85424310E+02                                 1.776116                            1.658708      -0.901692       2.453806                    0.998964       3.288861       8.815747       0.520434       1.192243      -0.731869       0.040690      -0.027563      -0.006287       0.049547      -0.010635      -0.005691      -0.002186      -0.010298      -0.050630      -0.019177      -0.001116       0.020293              1.820096       2.319005      -0.356790      -0.127913       1.671974       0.042767       1.469308           0.000528
           13              H      18.912144       0.185598      13.263094       0.095430       1.203412 0.88127995E+01  0.88185990E+02                                 1.842115                            1.716394      -0.934250       2.436120                    0.998128       3.478603       9.669910       0.488280       1.253578      -0.716231       0.016819       0.024017       0.039507       0.049198       0.000188       0.009072       0.008332      -0.023026       0.005669      -0.017321       0.000787       0.016534              1.897147       1.613094       0.085683       0.353949       1.634131       0.237409       2.444217           0.000450
           14              H      18.102998       1.550857      11.555906       0.142404       1.112790 0.81404577E+01  0.79527332E+02                                 1.733441                            1.643288      -0.879920       2.483160                    0.999340       3.171534       8.593938       0.503998       1.243969      -0.720594       0.001012       0.036874       0.003701       0.037073       0.002598       0.005069       0.005811      -0.028865      -0.002798      -0.015717      -0.001623       0.017339              1.758919       1.396234      -0.010564       0.005708       2.374898      -0.051015       1.505625           0.000295
           15              H      24.392692      12.107430       9.468703       0.136921       1.114073 0.80261126E+01  0.77790047E+02                                 1.698137                            1.602176      -0.925114       2.455333                    0.998983       3.169872       8.433186       0.526915       1.199352      -0.730414      -0.010474      -0.020211      -0.027869       0.035984       0.001047       0.007525       0.010691      -0.020717       0.005201      -0.015298      -0.002649       0.017947              1.723367       1.454319       0.132078       0.311343       1.601489       0.242040       2.114293           0.000303
           16              H      11.348889      10.913867      11.118313       0.092581       1.113369 0.79201713E+01  0.77196517E+02                                 1.745413                            1.621521      -0.928615       2.432432                    0.998495       3.450572       9.478946       0.504779       1.244920      -0.717189       0.004750      -0.045237      -0.011627       0.046948       0.003081       0.006573       0.009802      -0.026790       0.006081      -0.016718      -0.002670       0.019389              1.809148       1.413806      -0.146041       0.035648       2.542555      -0.012164       1.471084           0.000391
           17              H      10.566195       5.785105       7.868035       0.439399       0.369210 0.21706712E+01  0.16297136E+02                                 1.066934                            1.035295      -1.372529       2.409566                    0.998286       2.497842       7.388798       0.440578       1.851679      -0.610012      -0.002941       0.000963       0.007654       0.008256      -0.006711      -0.002917      -0.008192      -0.010152       0.000706      -0.012207       0.000212       0.011994              1.096557       1.056135       0.070514       0.114452       0.983912       0.153350       1.249624           0.000322
           18              H      12.680808       8.152872      10.939822       0.121726       1.143531 0.85578007E+01  0.85487317E+02                                 1.790609                            1.696094      -1.415847       2.207014                    0.994049       3.712173      10.501433       0.486404       1.260576      -0.711225      -0.034208       0.009515       0.009275       0.036698      -0.004622      -0.005747      -0.001165       0.014337      -0.017912      -0.009276      -0.003689       0.012965              1.821424       2.237210      -0.161569      -0.163043       1.601307       0.262042       1.625757           0.000074
           19              H      16.611179       8.764890      11.535754       0.137527       1.190492 0.88605414E+01  0.90053416E+02                                 1.924775                            1.794361      -1.314989       2.273125                    0.994893       3.667418      10.762211       0.442258       1.362669      -0.691553       0.027724       0.021626       0.018122       0.039556       0.007449       0.006714       0.002571       0.001677      -0.016978      -0.009350      -0.003470       0.012820              1.985420       2.222583       0.313683       0.353227       1.811620       0.417492       1.922058           0.000016
           20              H      15.359942       6.098040       8.746099       0.125948       1.105716 0.78280799E+01  0.77591462E+02                                 1.865707                            1.707651      -1.300153       2.268574                    0.994772       3.774047      11.150712       0.442357       1.396929      -0.683219       0.003680      -0.026463      -0.021293       0.034165      -0.006249      -0.003620       0.007172      -0.010232       0.001428      -0.008322      -0.004670       0.012993              1.967301       1.727365      -0.152678      -0.119399       2.083065       0.693716       2.091473           0.000109
           21              H      15.084685       4.716149       6.572530       0.088832       1.106100 0.79419865E+01  0.79023757E+02                                 1.856639                            1.712395      -1.298521       2.252623                    0.993720       3.955672      11.718759       0.444598       1.384555      -0.684580       0.001710       0.044667       0.013416       0.046669       0.002352       0.001633       0.003631      -0.016039      -0.040271      -0.014024      -0.001551       0.015575              1.939355       1.650541      -0.129351      -0.041489       2.580698       0.283095       1.586824           0.000288
           22              H      17.024163       3.691504       5.881594       0.130568       1.146701 0.83280747E+01  0.83576364E+02                                 1.892999                            1.750931      -1.273251       2.287519                    0.993989       3.706494      10.908488       0.442123       1.380462      -0.687368       0.029899       0.014198      -0.004148       0.033358       0.009261      -0.005464       0.004489       0.011139      -0.031765      -0.015260      -0.001100       0.016360              1.967042       2.485977       0.501807      -0.043560       1.896009      -0.032701       1.519141           0.000245
           23              H      15.169516       0.268646       5.832652       0.135884       1.168930 0.85995319E+01  0.85510057E+02                                 1.809478                            1.700522      -1.029762       2.407489                    0.998000       3.353210       9.286108       0.488475       1.261018      -0.715310      -0.002988      -0.039114      -0.003722       0.039404       0.007902      -0.003968       0.000230      -0.014104      -0.051353      -0.018034      -0.001172       0.019206              1.856049       1.548661      -0.152253      -0.082782       2.460001       0.269442       1.559485           0.000271
           24              H      13.182768       1.362523       6.460252       0.105618       1.192788 0.86357700E+01  0.85194921E+02                                 1.773597                            1.656511      -0.901957       2.453685                    0.998973       3.286503       8.804357       0.521044       1.191568      -0.732034      -0.040801      -0.027326       0.006224       0.049499       0.010794      -0.005743       0.002321      -0.010645      -0.050298      -0.019191      -0.001258       0.020450              1.817458       2.315187       0.356051      -0.127561       1.669711      -0.042684       1.467478           0.000529
           25              H       1.942239       0.185548       1.131408       0.095246       1.204850 0.88232025E+01  0.88302081E+02                                 1.842187                            1.716261      -0.931846       2.436620                    0.998185       3.480144       9.669824       0.488866       1.251906      -0.716584      -0.017168       0.023968      -0.039491       0.049282      -0.000198       0.008967      -0.008413      -0.023067       0.006233      -0.017290       0.000691       0.016599              1.897305       1.613079      -0.085857       0.354214       1.634096      -0.237775       2.444739           0.000447
           26              H       2.751375       1.550821       2.838596       0.142252       1.108134 0.80965619E+01  0.78959289E+02                                 1.725062                            1.636039      -0.866772       2.488137                    0.999442       3.167052       8.562769       0.506624       1.239703      -0.721508      -0.000962       0.037261      -0.003986       0.037486      -0.002611       0.005016      -0.005787      -0.028708      -0.002113      -0.015696      -0.001484       0.017181              1.750166       1.390696       0.010425       0.005648       2.360600       0.050603       1.499201           0.000294
           27              H      10.364602      12.107411       4.925799       0.135475       1.114928 0.80320630E+01  0.77847286E+02                                 1.697522                            1.601628      -0.920204       2.457251                    0.999098       3.172203       8.434105       0.527670       1.197643      -0.730814       0.010946      -0.020498       0.028677       0.036910      -0.001030       0.007396      -0.010613      -0.020690       0.004515      -0.015140      -0.002687       0.017827              1.722725       1.453841      -0.131988       0.311185       1.600863      -0.241863       2.113470           0.000302
           28              H       9.505414      10.913835       3.276189       0.093764       1.109761 0.78922149E+01  0.76889743E+02                                 1.745263                            1.621510      -0.941382       2.428164                    0.998327       3.445920       9.477612       0.503228       1.249314      -0.716243      -0.004654      -0.044618       0.011386       0.046282      -0.003242       0.006478      -0.009863      -0.026614       0.005654      -0.016530      -0.002896       0.019426              1.808940       1.413836       0.145905       0.035673       2.541814       0.012258       1.471170           0.000390
           29              H      14.041873      12.708386      13.723718       0.439374       0.370005 0.21779517E+01  0.16374578E+02                                 1.070745                            1.038838      -1.384064       2.404014                    0.998158       2.506648       7.433478       0.438435       1.858143      -0.609142      -0.002939       0.001300      -0.007555       0.008210      -0.006658       0.003049       0.008190      -0.009852       0.000755      -0.012230       0.000383       0.011846              1.100590       1.059995       0.070975      -0.115183       0.987295      -0.154359       1.254481           0.000319
           30              H       9.205087       1.229614      10.651931       0.121331       1.138105 0.85046403E+01  0.84792374E+02                                 1.782458                            1.688954      -1.399985       2.213724                    0.994248       3.699781      10.443534       0.488421       1.257798      -0.711883      -0.034458       0.009318      -0.009334       0.036896      -0.004748       0.005690       0.001138       0.014368      -0.017685      -0.009238      -0.003741       0.012979              1.812907       2.225500      -0.160253       0.161745       1.594449      -0.260013       1.618773           0.000072
           31              H      13.135467       1.841627      10.055999       0.138335       1.190503 0.88600748E+01  0.90039123E+02                                 1.923796                            1.793525      -1.310579       2.274921                    0.994884       3.666317      10.755145       0.442694       1.361471      -0.691770       0.027362       0.021640      -0.017813       0.039170       0.007440      -0.006758      -0.002611       0.001757      -0.017000      -0.009371      -0.003489       0.012861              1.984354       2.221309       0.313449      -0.352951       1.810687      -0.417148       1.921067           0.000015
           32              H      18.835633      13.021313      12.845654       0.125497       1.106536 0.78336718E+01  0.77644611E+02                                 1.864974                            1.706993      -1.298212       2.268884                    0.994855       3.773626      11.141738       0.443028       1.394855      -0.683615       0.003877      -0.026518       0.021673       0.034467      -0.006143       0.003617      -0.007242      -0.010113       0.001047      -0.008138      -0.004833       0.012972              1.966487       1.726587      -0.152659       0.119400       2.082235      -0.693392       2.090640           0.000111
           33              H      11.608956      11.639381       0.624721       0.089676       1.100938 0.78987818E+01  0.78502090E+02                                 1.852731                            1.709234      -1.301321       2.252560                    0.993617       3.947219      11.694346       0.444336       1.386992      -0.684146       0.001955       0.044468      -0.013276       0.046449       0.002382      -0.001364      -0.003554      -0.015972      -0.039622      -0.013746      -0.001673       0.015420              1.935048       1.647529      -0.128914       0.041340       2.573666      -0.281955       1.583948           0.000291
           34              H      13.548423      10.614742       1.315657       0.130004       1.146880 0.83298820E+01  0.83614590E+02                                 1.894921                            1.752458      -1.281087       2.284480                    0.993889       3.708158      10.921331       0.441342       1.382571      -0.686978       0.030273       0.014174       0.004088       0.033676       0.009252       0.005445      -0.004381       0.011272      -0.031873      -0.015191      -0.001224       0.016415              1.969182       2.489145       0.502885       0.043670       1.897997       0.032784       1.520405           0.000246
           35              H      11.693775       7.191884       1.364599       0.135917       1.167884 0.85899156E+01  0.85383618E+02                                 1.807637                            1.698973      -1.024647       2.409610                    0.998086       3.352282       9.279403       0.488996       1.260129      -0.715494      -0.003015      -0.039144       0.003903       0.039454       0.007922       0.004040      -0.000078      -0.014069      -0.051444      -0.018076      -0.001163       0.019239              1.854082       1.547288      -0.151935       0.082656       2.456835      -0.268913       1.558123           0.000272
           36              H       9.707038       8.285756       0.736999       0.105610       1.192512 0.86330401E+01  0.85159531E+02                                 1.773164                            1.656119      -0.900279       2.454353                    0.998987       3.286119       8.802308       0.521178       1.191381      -0.732077      -0.040752      -0.027487      -0.006134       0.049536       0.010738       0.005790      -0.002272      -0.010454      -0.050239      -0.019175      -0.001178       0.020353              1.817003       2.314533       0.355969       0.127576       1.669347       0.042693       1.467129           0.000531
           37              H      12.369424       7.108825       6.065843       0.095390       1.205759 0.88329637E+01  0.88433560E+02                                 1.844044                            1.717977      -0.938597       2.434379                    0.998022       3.480956       9.677270       0.488243       1.253024      -0.716348      -0.016879       0.024095       0.039295       0.049088      -0.000148      -0.009103       0.008393      -0.023062       0.005903      -0.017389       0.000795       0.016594              1.899218       1.614608      -0.085907      -0.354614       1.635755       0.237961       2.447290           0.000447
           38              H      13.178587       8.474084       4.358655       0.142350       1.111124 0.81241973E+01  0.79312253E+02                                 1.729895                            1.640192      -0.872213       2.485976                    0.999394       3.170010       8.580911       0.505250       1.241767      -0.721063      -0.000841       0.037069       0.003748       0.037268      -0.002709      -0.005025       0.005805      -0.028875      -0.002420      -0.015745      -0.001577       0.017322              1.755229       1.393824       0.010520      -0.005682       2.369037      -0.050871       1.502827           0.000294
           39              H      13.840399       5.184144       2.271452       0.136115       1.113959 0.80220181E+01  0.77712288E+02                                 1.694973                            1.599341      -0.913137       2.459586                    0.999106       3.170959       8.424038       0.528774       1.195720      -0.731233       0.010499      -0.020648      -0.028237       0.036522      -0.001212      -0.007472       0.010545      -0.020494       0.005261      -0.015106      -0.002678       0.017783              1.720102       1.451846      -0.131698      -0.310496       1.598472       0.241387       2.109986           0.000303
           40              H      12.981185       3.990581       3.921062       0.093648       1.110248 0.78957437E+01  0.76921672E+02                                 1.744571                            1.620928      -0.933115       2.431370                    0.998419       3.446327       9.474135       0.503831       1.247859      -0.716555      -0.004770      -0.044744      -0.011487       0.046441      -0.003237      -0.006569       0.009797      -0.026923       0.006339      -0.016801      -0.002666       0.019467              1.808196       1.413394       0.145853      -0.035649       2.540522      -0.012187       1.470672           0.000389
           41              H       6.812417      12.708332       0.670784       0.439397       0.369115 0.21711583E+01  0.16310624E+02                                 1.069170                            1.037361      -1.376942       2.407585                    0.998217       2.502660       7.418521       0.438660       1.858657      -0.609105       0.003180       0.000962       0.007610       0.008304       0.006710       0.002885      -0.008323      -0.010055       0.000337      -0.012226       0.000131       0.012095              1.098933       1.058380      -0.070799      -0.114923       0.985864       0.153955       1.252555           0.000321
           42              H      11.649289       1.229586       3.742571       0.120583       1.144395 0.85628530E+01  0.85525141E+02                                 1.789316                            1.694890      -1.411792       2.207922                    0.994092       3.711590      10.488882       0.487455       1.258044      -0.711793       0.034678       0.009590       0.009391       0.037185       0.004557       0.005754      -0.001155       0.014139      -0.017998      -0.009251      -0.003621       0.012872              1.820066       2.235711       0.161471       0.162939       1.600030       0.261647       1.624456           0.000073
           43              H       7.718904       1.841604       4.338503       0.137779       1.190860 0.88653281E+01  0.90133968E+02                                 1.927062                            1.796312      -1.322126       2.270296                    0.994835       3.668778      10.775813       0.441380       1.364898      -0.691120      -0.027468       0.021783       0.018226       0.039511      -0.007434      -0.006588       0.002490       0.001797      -0.016997      -0.009247      -0.003477       0.012724              1.987868       2.225457      -0.314317      -0.353939       1.813728       0.418355       1.924420           0.000014
           44              H      15.921654      13.021267       1.548848       0.125715       1.107059 0.78399368E+01  0.77745041E+02                                 1.867835                            1.709400      -1.303828       2.266671                    0.994727       3.777515      11.166665       0.441916       1.397675      -0.683069      -0.003847      -0.026446      -0.021547       0.034329       0.006261       0.003529       0.007214      -0.010165       0.001127      -0.008254      -0.004735       0.012989              1.969650       1.729197       0.152983       0.119644       2.085669       0.695063       2.094084           0.000112
           45              H      23.148341      11.639435      13.769781       0.088973       1.101100 0.78986281E+01  0.78475945E+02                                 1.850613                            1.707492      -1.292346       2.256191                    0.993770       3.943863      11.670794       0.445373       1.384194      -0.684703      -0.001656       0.044850       0.013344       0.046822      -0.002556      -0.001534       0.003557      -0.016145      -0.039984      -0.013891      -0.001727       0.015618              1.932723       1.645797       0.128682       0.041245       2.569997       0.281431       1.582375           0.000290
           46              H      21.208882      10.614790      13.078845       0.130692       1.148537 0.83460799E+01  0.83847403E+02                                 1.899516                            1.756243      -1.293840       2.279437                    0.993762       3.712759      10.952055       0.439928       1.385855      -0.686329      -0.029727       0.014089      -0.003998       0.033139      -0.009212       0.005490       0.004359       0.011129      -0.031595      -0.015132      -0.001175       0.016307              1.974196       2.496431      -0.505104       0.043889       1.902729      -0.032927       1.523430           0.000246
           47              H      23.063556       7.191932      13.029903       0.135564       1.168232 0.85918923E+01  0.85396376E+02                                 1.806838                            1.698249      -1.021327       2.410748                    0.998065       3.352710       9.276025       0.489565       1.258767      -0.715787       0.003187      -0.039371      -0.003910       0.039693      -0.007841       0.004015       0.000273      -0.014011      -0.051306      -0.018041      -0.001079       0.019120              1.853243       1.546616       0.151813       0.082560       2.455684       0.268737       1.557428           0.000272
           48              H      11.147285       8.285809      13.657503       0.105094       1.194138 0.86472189E+01  0.85337748E+02                                 1.775235                            1.657848      -0.901686       2.453806                    0.998979       3.287868       8.810102       0.520711       1.191912      -0.731967       0.041009      -0.027580       0.006202       0.049808      -0.010739       0.005689       0.002185      -0.010408      -0.050408      -0.019131      -0.001243       0.020374              1.819221       2.317854      -0.356762       0.127783       1.671217      -0.042773       1.468593           0.000532
           49              H       8.484908       7.108834       8.328659       0.094805       1.205593 0.88288642E+01  0.88354158E+02                                 1.841136                            1.715396      -0.931785       2.436279                    0.998189       3.480899       9.664967       0.489699       1.249842      -0.717032       0.017030       0.024310      -0.039492       0.049402       0.000227      -0.009039      -0.008371      -0.022880       0.005947      -0.017251       0.000722       0.016528              1.896166       1.612246       0.085798      -0.353780       1.633334      -0.237551       2.442919           0.000446
           50              H      21.578734       8.474107      10.035847       0.141717       1.107645 0.80896276E+01  0.78854286E+02                                 1.722387                            1.633585      -0.859353       2.490610                    0.999470       3.167081       8.553560       0.507953       1.237047      -0.722083       0.000938       0.037487      -0.003902       0.037702       0.002603      -0.005041      -0.005794      -0.028666      -0.002117      -0.015691      -0.001477       0.017168              1.747432       1.388738      -0.010403      -0.005613       2.356644       0.050438       1.496914           0.000294
           51              H      20.916947       5.184184      12.123050       0.135704       1.113135 0.80161982E+01  0.77654024E+02                                 1.695633                            1.599992      -0.918084       2.458031                    0.999073       3.169659       8.424807       0.527974       1.197563      -0.730837      -0.010805      -0.020496       0.028414       0.036663       0.001069      -0.007367      -0.010587      -0.020681       0.004820      -0.015111      -0.002697       0.017808              1.720763       1.452396       0.131726      -0.310600       1.599130      -0.241361       2.110763           0.000302
           52              H       7.873170       3.990608      10.473440       0.093957       1.110705 0.78996602E+01  0.76968012E+02                                 1.744788                            1.621116      -0.934871       2.430169                    0.998399       3.447014       9.475982       0.503910       1.247530      -0.716615       0.004497      -0.044538       0.011614       0.046247       0.003203      -0.006474      -0.009818      -0.026883       0.006197      -0.016708      -0.002739       0.019447              1.808425       1.413532      -0.145844      -0.035667       2.540885       0.012252       1.470859           0.000388
           53              C       8.084527       6.311263       5.513094       0.590652      24.435806 0.25081593E+03  0.51832766E+04                                 7.719584                            5.582830       0.004874       2.058201                    0.999511      22.235261      61.631361       0.636022       0.465999      -1.025868       0.038980      -0.043932       0.030020       0.065960      -0.012512      -0.018582       0.071491      -0.077374       0.060776      -0.055065      -0.044182       0.099248              9.470577      11.015023      -1.425043       2.252346       8.318866      -4.488250       9.077843          -0.000136
           54              C       6.955607       6.998047       4.735791       0.007009      39.698850 0.42694153E+03  0.99120061E+04                                10.090679                            6.837878      -0.013493       2.001872                    0.999222      26.892447      74.836323       0.642403       0.410682      -1.076517      -0.032302       0.024712      -0.028698       0.049776       0.010462      -0.006914       0.003418      -0.042957       0.024229      -0.029434       0.009291       0.020143             13.232614      14.472761      -2.605631       3.196739      11.792177      -7.644752      13.432904           0.005579
           55              C       7.286503       7.958991       3.656204      -0.153055      39.668449 0.47746681E+03  0.11538554E+05                                10.272420                            7.407559      -0.207321       1.890943                    0.999282      30.915211      91.323068       0.588111       0.430961      -1.050791      -0.014831      -0.017348       0.019600       0.030085       0.016648      -0.025821       0.035784      -0.011936      -0.014186      -0.053330       0.014677       0.038653             12.833796      11.126624      -1.121697       1.460392      12.833537      -8.582962      14.541226          -0.000812
           56              C       6.300784       8.546080       2.973904       0.003279      38.466324 0.41037879E+03  0.94277832E+04                                 9.810475                            6.656866      -0.018924       2.000114                    0.999204      26.652979      73.629721       0.658409       0.404936      -1.080994      -0.031606      -0.026251       0.036610       0.055030       0.005337      -0.004845       0.014891       0.007823      -0.035894      -0.022887       0.009571       0.013316             12.884859      11.652080       0.383648      -0.324358      12.214092      -8.641744      14.788405           0.009198
           57              C      18.832946       8.324537       3.304978      -0.191125      37.978189 0.48878384E+03  0.11901046E+05                                 9.955147                            7.463998      -0.099807       1.925765                    0.999337      31.369125      93.515110       0.588546       0.427423      -1.051223       0.030491       0.022818      -0.015934       0.041283      -0.024272       0.024391       0.037955      -0.031857      -0.018288      -0.058824       0.011777       0.047047             11.658210      12.719218       1.154855      -1.347732      10.396406      -6.212655      11.859007          -0.001193
           58              C      18.572955       7.421749       4.332745       0.128173      39.373467 0.47791897E+03  0.11494998E+05                                10.273185                            7.470976      -0.151577       1.946239                    0.999395      27.821108      80.670055       0.581460       0.437957      -1.051778      -0.029521      -0.012388       0.022238       0.038981       0.010311      -0.019011      -0.009453       0.084477      -0.097865      -0.040431      -0.023526       0.063957             12.304524      14.722412      -0.327502       0.230012      10.601061      -5.972670      11.590099           0.000519
           59              C      19.607336       6.737734       5.006408      -0.183661      37.052961 0.45873453E+03  0.11045469E+05                                 9.902025                            7.311704      -0.192377       1.900259                    0.999383      31.307859      94.250628       0.582071       0.437026      -1.040493       0.003265       0.001753      -0.011982       0.012542       0.006514      -0.003519       0.025854      -0.117817       0.077976      -0.072526       0.008782       0.063744             11.596104      14.921400      -1.394482       1.687844       9.758485      -5.056583      10.108425          -0.002229
           60              C       6.574678       9.487638       1.842496       0.614426      23.990875 0.22782748E+03  0.46064116E+04                                 7.663635                            5.339399       0.130955       2.114279                    0.999519      21.517911      59.415383       0.645564       0.469256      -1.021858       0.013909       0.044178      -0.047519       0.066357      -0.017830      -0.014105       0.082145      -0.077088       0.001096      -0.064950      -0.042268       0.107218              9.676306      10.117630       0.869398       0.206109       8.364220      -5.165286      10.547069          -0.000795
           61              C       5.782179       3.805055       8.000464       0.095294      28.498443 0.35159832E+03  0.79088064E+04                                 8.400157                            6.442156      -0.008345       2.014476                    0.999363      26.651046      77.151602       0.615170       0.442636      -1.038805       0.019300      -0.048302      -0.011547       0.053282      -0.004209       0.016137      -0.003341      -0.037881       0.121722      -0.042664      -0.001418       0.044082              9.752838      13.161743       1.928854      -1.834056      10.746627      -1.500519       5.350145          -0.005124
           62              C      18.510375       3.193040       8.409268      -0.201810      32.129989 0.40640153E+03  0.94984741E+04                                 8.959424                            6.843039      -0.112531       1.945413                    0.998434      30.070958      89.342592       0.606504       0.432090      -1.042906       0.011678       0.009982      -0.010914       0.018845      -0.014842       0.015473       0.011204       0.054261       0.123649      -0.053859       0.006440       0.047419             10.296177      12.851295       1.523023      -1.622018      12.338984      -1.973074       5.698253           0.002583
           63              C      18.506207       1.957932       8.633822       0.138254      29.699752 0.40163050E+03  0.93231098E+04                                 8.677931                            6.955597      -0.317589       1.909194                    0.999192      27.132098      79.326364       0.584115       0.451724      -1.035386      -0.016427      -0.004662       0.004425       0.017640       0.013703       0.013628      -0.012766       0.065027       0.060138      -0.048749       0.013764       0.034986              9.768324      10.310245       0.919620      -1.640056      12.654884      -2.759349       6.339844          -0.005298
           64              C       5.707110       1.190835       8.443815      -0.199796      33.078187 0.46188535E+03  0.11062377E+05                                 9.008855                            7.227822       0.004772       1.968298                    0.999499      30.440747      89.323132       0.602948       0.424143      -1.055698       0.016919       0.001236       0.003189       0.017262      -0.024871       0.004312      -0.003827      -0.064674       0.016819      -0.043764       0.005012       0.038752             10.027895      12.701527       1.956686      -2.294607      11.227546      -2.028373       6.154612           0.003535
           65              C       6.893036       1.858235       8.052284       0.110748      25.185111 0.31210923E+03  0.67693193E+04                                 7.530482                            5.942545       0.252522       2.107576                    0.999792      25.310583      70.400792       0.665577       0.424297      -1.056864      -0.014465       0.040833      -0.004675       0.043571      -0.022058       0.016034       0.011467      -0.004733       0.103885      -0.044363       0.004746       0.039617              8.437936      11.242844       1.430250      -1.713949       9.252122      -1.107924       4.818842          -0.003816
           66              C      25.554953      13.633328      12.482912       0.124012      25.406787 0.31674842E+03  0.69019179E+04                                 7.638524                            6.014477       0.273398       2.119398                    0.999741      25.233312      70.568947       0.656354       0.428265      -1.053400      -0.005681      -0.029442      -0.031967       0.043829       0.013988      -0.021776       0.025831       0.062076      -0.024146      -0.051767       0.007467       0.044300              8.674009       5.382186      -0.920457       2.562673       9.844702      -2.190618      10.795138          -0.006273
           67              C      18.112734       0.625909      11.460902      -0.190249      30.655002 0.41470090E+03  0.96819918E+04                                 8.595551                            6.863848       0.095983       2.013269                    0.999284      29.471644      85.778891       0.615807       0.426022      -1.053039       0.020126       0.002224       0.025023       0.032190       0.012243      -0.031576       0.010581       0.005664      -0.075456      -0.046512       0.012353       0.034158              9.616718       5.849741      -0.889517       2.571994      10.894116      -2.803206      12.106296           0.002662
           68              C      17.674801       0.055429      10.378436       0.130750      32.049986 0.43511483E+03  0.10282000E+05                                 9.114656                            7.221327      -0.433455       1.868290                    0.999061      27.509443      80.568849       0.576728       0.449429      -1.038987      -0.008607      -0.001011      -0.014438       0.016839       0.000480      -0.002008      -0.027222       0.050369      -0.025433      -0.042649       0.013002       0.029647             10.505123       6.107274      -0.469524       2.066305      12.955199      -3.404273      12.452896          -0.006639
           69              C      24.691599      12.525598      10.243128      -0.196051      32.015627 0.41099349E+03  0.95597328E+04                                 8.776535                            6.796121       0.186541       2.038037                    0.999563      29.423138      85.065263       0.624851       0.421423      -1.057466       0.002377       0.000956       0.001886       0.003181       0.011202      -0.010948       0.036160       0.021891      -0.031713      -0.048162       0.019975       0.028187              9.973025       5.786633      -1.032229       2.696357      12.620269      -2.998908      11.512174           0.002558
           70              C      25.186541      11.833276      11.239227       0.104502      25.057396 0.30185204E+03  0.65127300E+04                                 7.539486                            5.865172       0.125049       2.062359                    0.999767      25.461036      71.360007       0.664261       0.427365      -1.051667       0.026774       0.039517       0.030569       0.056682       0.011974      -0.029080       0.028108       0.028220      -0.097992      -0.059205       0.017376       0.041829              8.586610       5.214323      -1.196213       2.533109      10.098344      -2.122103      10.447164          -0.002718
           71              C      12.769811       6.311277       8.881408       0.590512      24.428540 0.25075610E+03  0.51817628E+04                                 7.718213                            5.582500       0.004448       2.058177                    0.999486      22.231546      61.620653       0.635979       0.466055      -1.025831      -0.039011      -0.043867      -0.029408       0.065658       0.012479      -0.017948      -0.071278      -0.078177       0.058055      -0.054627      -0.044305       0.098931              9.467844      11.010968       1.423516       2.250538       8.316617       4.486787       9.075946          -0.000133
           72              C      13.898726       6.998067       9.658711       0.007183      39.716733 0.42719545E+03  0.99195419E+04                                10.094487                            6.840798      -0.011188       2.002445                    0.999215      26.899006      74.864869       0.642130       0.410788      -1.076429       0.032933       0.024578       0.028701       0.050124      -0.010379      -0.007470      -0.003165      -0.041966       0.022862      -0.028968       0.009193       0.019776             13.236832      14.476060       2.602974       3.194025      11.796420       7.648125      13.438015           0.005580
           73              C      13.567822       7.959020      10.738298      -0.152814      39.546436 0.47581136E+03  0.11487210E+05                                10.241223                            7.386244      -0.193741       1.895183                    0.999288      30.883300      91.148610       0.590042       0.429976      -1.051517       0.015894      -0.017350      -0.019941       0.030843      -0.016244      -0.025665      -0.035706      -0.012304      -0.015256      -0.053003       0.014348       0.038656             12.790183      11.105129       1.110785       1.447982      12.782730       8.543706      14.482691          -0.000809
           74              C      14.553537       8.546115      11.420598       0.002113      38.494494 0.41074846E+03  0.94383302E+04                                 9.815209                            6.660106      -0.021885       1.999033                    0.999204      26.664369      73.667425       0.658217       0.404965      -1.080982       0.030909      -0.026308      -0.035518       0.053936      -0.005638      -0.004529      -0.015400       0.007857      -0.037434      -0.023559       0.009456       0.014104             12.890161      11.662804      -0.383727      -0.324110      12.216730       8.642905      14.790949           0.009201
           75              C      15.924376       8.324569      11.089524      -0.190333      37.994384 0.48896789E+03  0.11907397E+05                                 9.961573                            7.468213      -0.101318       1.925208                    0.999333      31.372509      93.551751       0.588011       0.427744      -1.050959      -0.031116       0.022888       0.015808       0.041737       0.024166       0.025000      -0.038116      -0.031370      -0.018547      -0.059304       0.012366       0.046938             11.666416      12.728422      -1.157896      -1.350886      10.403669       6.217375      11.867156          -0.001197
           76              C      16.184374       7.421772      10.061757       0.127853      39.386924 0.47808051E+03  0.11499782E+05                                10.274798                            7.471582      -0.152055       1.946027                    0.999427      27.827064      80.688800       0.581517       0.437880      -1.051831       0.029470      -0.012117      -0.022775       0.039167      -0.010597      -0.019092       0.009475       0.084562      -0.097200      -0.040304      -0.023702       0.064007             12.306957      14.726114       0.326930       0.229539      10.602802       5.973737      11.591955           0.000519
           77              C      15.149999       6.737752       9.388094      -0.183919      37.051276 0.45867467E+03  0.11044016E+05                                 9.903517                            7.312587      -0.193671       1.899954                    0.999334      31.305640      94.253612       0.581856       0.437188      -1.040363      -0.002545       0.001515       0.011384       0.011763      -0.007079      -0.003452      -0.025717      -0.118082       0.080976      -0.073222       0.009507       0.063715             11.597984      14.924291       1.395250       1.688937       9.759716       5.057253      10.109946          -0.002228
           78              C      14.279635       9.487682      12.552006       0.614538      23.963762 0.22756144E+03  0.45996779E+04                                 7.658133                            5.336598       0.133866       2.115412                    0.999532      21.504087      59.368012       0.645678       0.469312      -1.021830      -0.014712       0.043687       0.047158       0.065946       0.017812      -0.014999      -0.082126      -0.077912       0.003201      -0.064495      -0.043155       0.107650              9.667925      10.110464      -0.867772       0.206936       8.356467       5.159077      10.536845          -0.000787
           79              C      15.072177       3.805048       6.394038       0.095567      28.457918 0.35095647E+03  0.78907206E+04                                 8.392360                            6.436230      -0.006055       2.015570                    0.999364      26.628631      77.067535       0.615462       0.442630      -1.038814      -0.019676      -0.048119       0.011638       0.053273       0.004852       0.016485       0.002795      -0.037735       0.122491      -0.042973      -0.001413       0.044387              9.743553      13.146028      -1.926743      -1.831494      10.739628       1.499771       5.345002          -0.005129
           80              C      16.246986       3.193030       5.985234      -0.201531      32.122344 0.40630496E+03  0.94954850E+04                                 8.957332                            6.841593      -0.112191       1.945594                    0.998415      30.065833      89.318770       0.606663       0.432010      -1.042973      -0.013230       0.009064       0.010979       0.019435       0.014605       0.015591      -0.010923       0.054161       0.120968      -0.053208       0.006474       0.046734             10.293792      12.847906      -1.523328      -1.621611      12.336579       1.972757       5.696892           0.002586
           81              C      16.251163       1.957921       5.760680       0.137807      29.710266 0.40179535E+03  0.93286228E+04                                 8.683047                            6.959288      -0.320945       1.908229                    0.999157      27.140747      79.379089       0.583630       0.452018      -1.035137       0.016283      -0.005421      -0.004984       0.017871      -0.012809       0.014340       0.012898       0.064643       0.060952      -0.048451       0.012838       0.035614              9.774684      10.317461      -0.922536      -1.641850      12.662598       2.761976       6.343994          -0.005299
           82              C      15.147266       1.190825       5.950687      -0.200423      33.092980 0.46220058E+03  0.11071510E+05                                 9.010787                            7.229872       0.005280       1.968390                    0.999514      30.448143      89.343168       0.602931       0.424094      -1.055757      -0.016968       0.001573      -0.002577       0.017235       0.025017       0.004281       0.004472      -0.064841       0.017345      -0.043979       0.004969       0.039011             10.029966      12.705774      -1.957465      -2.295215      11.227694       2.028440       6.156431           0.003533
           83              C      13.961335       1.858228       6.342218       0.111251      25.180414 0.31204711E+03  0.67677531E+04                                 7.530848                            5.943119       0.256845       2.109056                    0.999783      25.305725      70.390149       0.665337       0.424463      -1.056742       0.014294       0.040309       0.004637       0.043019       0.022451       0.015716      -0.011179      -0.004276       0.103621      -0.044469       0.005141       0.039328              8.438332      11.243194      -1.431195      -1.713656       9.252549       1.107924       4.819253          -0.003820
           84              C       9.202329      13.633285       1.911590       0.125210      25.355839 0.31597169E+03  0.68801904E+04                                 7.626136                            6.005491       0.277305       2.121154                    0.999754      25.199844      70.431441       0.657164       0.428036      -1.053630       0.006305      -0.028376       0.032576       0.043659      -0.013131      -0.022332      -0.026053       0.062851      -0.024879      -0.051994       0.006983       0.045011              8.658853       5.373726       0.916354       2.558238       9.824718       2.181711      10.778116          -0.006304
           85              C       2.741646       0.625874       2.933600      -0.191385      30.728594 0.41606860E+03  0.97226513E+04                                 8.613830                            6.879927       0.093584       2.012187                    0.999267      29.513785      85.961162       0.614402       0.426613      -1.052595      -0.020205       0.002909      -0.023772       0.031334      -0.012722      -0.031603      -0.011066       0.005194      -0.078000      -0.047376       0.013037       0.034339              9.636876       5.863635       0.891184       2.579007      10.907712       2.812059      12.139281           0.002661
           86              C       3.179584       0.055403       4.016066       0.130984      32.047451 0.43507004E+03  0.10281085E+05                                 9.115039                            7.221395      -0.430840       1.868882                    0.999087      27.512193      80.587923       0.576650       0.449484      -1.038914       0.008239      -0.001104       0.014068       0.016340      -0.000079      -0.002502       0.026934       0.049693      -0.025416      -0.042183       0.012822       0.029361             10.506076       6.107760       0.470548       2.066145      12.957079       3.408247      12.453388          -0.006645
           87              C      10.065692      12.525573       4.151374      -0.194399      32.002071 0.41074317E+03  0.95529171E+04                                 8.776032                            6.795717       0.184549       2.037415                    0.999511      29.415237      85.051434       0.624610       0.421630      -1.057286      -0.002009      -0.000265      -0.000720       0.002150      -0.011178      -0.010700      -0.036869       0.021708      -0.030745      -0.048624       0.019607       0.029017              9.972444       5.786175       1.032324       2.695903      12.620102       2.999605      11.511055           0.002558
           88              C       9.570756      11.833243       3.155275       0.102226      25.118098 0.30279704E+03  0.65381578E+04                                 7.549764                            5.872765       0.125362       2.061728                    0.999771      25.502136      71.500303       0.664106       0.427135      -1.051819      -0.026123       0.040056      -0.030506       0.056723      -0.011524      -0.029670      -0.028287       0.029423      -0.094725      -0.059004       0.016604       0.042401              8.598814       5.221324       1.198200       2.537393      10.111396       2.127526      10.463723          -0.002754
           89              C      16.245504      13.234549      12.710345       0.591395      24.438875 0.25085408E+03  0.51844787E+04                                 7.721099                            5.583902       0.002434       2.057398                    0.999487      22.238289      61.650625       0.635823       0.466107      -1.025766      -0.037873      -0.044467       0.030268       0.065786       0.012712       0.017744       0.071129      -0.077564       0.061839      -0.054387      -0.044501       0.098888              9.472306      11.016911       1.425341      -2.252959       8.320033      -4.489084       9.079973          -0.000136
           90              C      10.422983       0.074820      11.933042       0.006096      39.747754 0.42753899E+03  0.99293137E+04                                10.098223                            6.842383      -0.011807       2.002108                    0.999205      26.912273      74.903623       0.642232       0.410649      -1.076542       0.032700       0.025035      -0.029216       0.050493      -0.011328       0.007127       0.003176      -0.043219       0.024376      -0.030010       0.009503       0.020507             13.243356      14.483394       2.608510      -3.200230      11.801759      -7.652353      13.444914           0.005584
           91              C      10.092097       1.035764      10.853455      -0.152188      39.573040 0.47614701E+03  0.11497796E+05                                10.250822                            7.393042      -0.204243       1.892309                    0.999281      30.881894      91.166120       0.589245       0.430464      -1.051177       0.014946      -0.016858       0.019514       0.029806      -0.016549       0.025839       0.035519      -0.012015      -0.016073      -0.053209       0.014885       0.038324             12.804254      11.109045       1.116435      -1.454174      12.799984      -8.557675      14.503732          -0.000820
           92              C      11.077823       1.622853      10.171155       0.001660      38.516335 0.41099317E+03  0.94452787E+04                                 9.817627                            6.661068      -0.023446       1.998367                    0.999226      26.674998      73.699905       0.658327       0.404841      -1.081075       0.031392      -0.026305       0.036012       0.054537      -0.005475       0.003987       0.015336       0.007445      -0.036699      -0.023118       0.009047       0.014071             12.894853      11.662172      -0.384856       0.325649      12.222719      -8.648732      14.799668           0.009198
           93              C      12.448657       1.401310      10.502229      -0.190631      37.974962 0.48866930E+03  0.11898301E+05                                 9.958587                            7.466466      -0.101134       1.925621                    0.999354      31.363575      93.517746       0.588017       0.427805      -1.050922      -0.031798       0.022175      -0.015222       0.041648       0.023572      -0.024149       0.038086      -0.032103      -0.016326      -0.058260       0.011142       0.047117             11.662597      12.724291      -1.158065       1.351386      10.399873      -6.214908      11.863627          -0.001205
           94              C      12.708638       0.498522      11.529996       0.127037      39.427091 0.47868051E+03  0.11517781E+05                                10.280565                            7.475661      -0.149998       1.946178                    0.999403      27.845935      80.755007       0.581431       0.437809      -1.051878       0.030049      -0.012248       0.022423       0.039443      -0.010863       0.019829      -0.009218       0.084635      -0.096820      -0.040138      -0.024200       0.064338             12.313984      14.736602       0.326031      -0.228262      10.607565      -5.976497      11.597785           0.000520
           95              C      18.625700      13.661020      12.203659      -0.182135      36.997301 0.45786894E+03  0.11019499E+05                                 9.893547                            7.305980      -0.188919       1.901667                    0.999302      31.278103      94.141279       0.582155       0.437167      -1.040402      -0.002837       0.001615      -0.011164       0.011632      -0.007086       0.003402       0.025842      -0.117738       0.079111      -0.072740       0.009014       0.063726             11.585676      14.908215       1.393412      -1.686605       9.749440      -5.051177      10.099373          -0.002226
           96              C      10.803939       2.564411       9.039747       0.615223      23.971337 0.22760925E+03  0.46011637E+04                                 7.662008                            5.338550       0.148050       2.120008                    0.999535      21.506380      59.389406       0.645268       0.469557      -1.021636      -0.014323       0.043595      -0.047665       0.066163       0.018642       0.014239       0.082174      -0.076766       0.003925      -0.064663      -0.042778       0.107441              9.673813      10.115591      -0.868877      -0.206087       8.361557      -5.163400      10.544291          -0.000828
           97              C      11.596446      10.728282       0.803213       0.094249      28.524055 0.35201282E+03  0.79205271E+04                                 8.405340                            6.446195      -0.010049       2.013759                    0.999386      26.666904      77.211251       0.614937       0.442670      -1.038777      -0.020317      -0.048847      -0.011715       0.054185       0.003827      -0.016799      -0.003081      -0.038049       0.123635      -0.043221      -0.001649       0.044870              9.759087      13.172662      -1.931232       1.835815      10.751218      -1.501028       5.353382          -0.005126
           98              C      12.771248      10.116267       1.212017      -0.200887      32.106905 0.40605364E+03  0.94876609E+04                                 8.951429                            6.836843      -0.107566       1.947026                    0.998431      30.057651      89.270438       0.607255       0.431677      -1.043226      -0.012246       0.009911      -0.010605       0.018991       0.014956      -0.015474       0.010762       0.052395       0.122179      -0.052795       0.005934       0.046861             10.286846      12.841284      -1.518614       1.620344      12.326406      -1.970200       5.692849           0.002586
           99              C      12.775422       8.881159       1.436571       0.137887      29.692147 0.40151542E+03  0.93199214E+04                                 8.677393                            6.955266      -0.319059       1.908754                    0.999198      27.129091      79.319554       0.584036       0.451811      -1.035320       0.016406      -0.004899       0.004585       0.017725      -0.013412      -0.014124      -0.013060       0.065200       0.060040      -0.048859       0.013355       0.035504              9.767779      10.309328      -0.920390       1.640026      12.654296      -2.759380       6.339712          -0.005295
          100              C      11.671528       8.114062       1.246564      -0.200438      33.115153 0.46262585E+03  0.11084780E+05                                 9.017375                            7.235500       0.000811       1.966863                    0.999485      30.459179      89.402072       0.602380       0.424364      -1.055538      -0.016482       0.001543       0.002613       0.016759       0.025577      -0.004214      -0.004021      -0.064331       0.017518      -0.044156       0.005168       0.038988             10.037171      12.716074      -1.959222       2.297626      11.233992      -2.029949       6.161446           0.003533
          101              C      10.485603       8.781462       0.855033       0.111809      25.172754 0.31194306E+03  0.67650613E+04                                 7.530005                            5.942674       0.251887       2.107663                    0.999792      25.301050      70.379256       0.665258       0.424541      -1.056673       0.014406       0.040722      -0.004726       0.043453       0.022370      -0.015499       0.011654      -0.003256       0.104796      -0.044578       0.004857       0.039721              8.437071      11.240664      -1.430186       1.713492       9.251729      -1.107679       4.818819          -0.003819
          102              C      12.678078       6.710042       5.285661       0.124603      25.384977 0.31640808E+03  0.68925078E+04                                 7.633376                            6.010615       0.287583       2.124205                    0.999756      25.220871      70.519230       0.656682       0.428175      -1.053477       0.005425      -0.029240      -0.031301       0.043176      -0.013492       0.022197       0.025793       0.061802      -0.026474      -0.051613       0.006955       0.044658              8.667624       5.378585       0.918403      -2.560967       9.836601      -2.185641      10.787685          -0.006305
          103              C      13.168859       7.549136       4.263651      -0.190397      30.669470 0.41499664E+03  0.96905435E+04                                 8.598793                            6.867235       0.097754       2.013750                    0.999278      29.478879      85.804928       0.615534       0.426138      -1.052975      -0.019808       0.002202       0.023965       0.031169      -0.012716       0.031278       0.010255       0.005137      -0.076828      -0.046545       0.012371       0.034174              9.620137       5.852577       0.890017      -2.573587      10.895017      -2.805472      12.112818           0.002663
          104              C      13.606814       6.978656       3.181185       0.131078      32.042123 0.43498464E+03  0.10278420E+05                                 9.114490                            7.221101      -0.431281       1.868830                    0.999058      27.505246      80.561381       0.576620       0.449536      -1.038899       0.007941      -0.000810      -0.014233       0.016319       0.000490       0.001961      -0.027277       0.050971      -0.024807      -0.042896       0.013148       0.029748             10.505423       6.107438       0.470623      -2.066513      12.955803      -3.407344      12.453029          -0.006652
          105              C      13.541477       5.602312       3.045877      -0.194486      31.982556 0.41042479E+03  0.95432101E+04                                 8.771753                            6.792609       0.182795       2.037075                    0.999507      29.401228      84.987530       0.624848       0.421571      -1.057373      -0.001836       0.000611       0.001482       0.002437      -0.010374       0.010331       0.036287       0.022373      -0.030984      -0.047862       0.019662       0.028200              9.967630       5.783916       1.032529      -2.694896      12.613465      -2.998831      11.505510           0.002559
          106              C      13.046524       4.909990       4.041976       0.102900      25.122528 0.30285141E+03  0.65401831E+04                                 7.553797                            5.875869       0.124982       2.061550                    0.999759      25.505058      71.533075       0.663437       0.427510      -1.051499      -0.026953       0.040231       0.031405       0.057717      -0.012377       0.028879       0.028713       0.029780      -0.097342      -0.059627       0.017303       0.042323              8.603442       5.224399       1.199197      -2.539151      10.116733      -2.128723      10.469193          -0.002755
          107              C      18.511781      13.234504       1.684157       0.589925      24.456849 0.25108510E+03  0.51904509E+04                                 7.724696                            5.586644       0.002576       2.057298                    0.999522      22.248707      61.686756       0.635638       0.466136      -1.025749       0.039042      -0.043831      -0.029444       0.065669      -0.012185       0.018385      -0.071535      -0.077976       0.060461      -0.055245      -0.044067       0.099312              9.476315      11.022164      -1.426037      -2.254000       8.323263       4.490864       9.083519          -0.000091
          108              C      10.431401       0.074781       2.461460       0.006283      39.743947 0.42756039E+03  0.99296779E+04                                10.096733                            6.842087      -0.010063       2.002633                    0.999179      26.912544      74.897542       0.642329       0.410593      -1.076607      -0.031932       0.024399       0.028410       0.049215       0.010229       0.006107      -0.003015      -0.042730       0.023806      -0.028849       0.008902       0.019947             13.239954      14.482322      -2.605136      -3.196675      11.797670       7.648789      13.439871           0.005582
          109              C      10.762280       1.035734       3.541047      -0.150433      39.456017 0.47449923E+03  0.11447724E+05                                10.228562                            7.378040      -0.199305       1.894216                    0.999283      30.835441      90.978879       0.590126       0.430207      -1.051366      -0.015064      -0.017048      -0.019311       0.029840       0.016418       0.025417      -0.035039      -0.011354      -0.015399      -0.052465       0.014791       0.037674             12.773272      11.092614      -1.110325      -1.447306      12.764653       8.530274      14.462550          -0.000813
          110              C       9.776550       1.622829       4.223347       0.002034      38.517623 0.41099238E+03  0.94454790E+04                                 9.819650                            6.662419      -0.024980       1.997809                    0.999241      26.671651      73.697188       0.658043       0.405006      -1.080939      -0.031700      -0.026289      -0.035594       0.054433       0.005728       0.004375      -0.014954       0.007667      -0.035694      -0.022817       0.008964       0.013853             12.896924      11.667697       0.384254       0.324593      12.223327       8.648683      14.799747           0.009198
          111              C       8.405717       1.401283       3.892273      -0.190307      37.982717 0.48875749E+03  0.11901024E+05                                 9.958576                            7.465456      -0.096766       1.926712                    0.999330      31.368366      93.535315       0.588254       0.427613      -1.051037       0.031108       0.022351       0.015541       0.041338      -0.024095      -0.024654      -0.037981      -0.031751      -0.019554      -0.058972       0.011979       0.046994             11.663290      12.723907       1.156852       1.349846      10.401191       6.216379      11.864771          -0.001205
          112              C       8.145743       0.498486       2.864506       0.127145      39.438243 0.47876636E+03  0.11520641E+05                                10.283708                            7.477038      -0.154288       1.945013                    0.999430      27.849171      80.773547       0.581281       0.437892      -1.051803      -0.030004      -0.011940      -0.022968       0.039627       0.010714       0.019010       0.008839       0.084452      -0.097739      -0.039848      -0.024150       0.063998             12.318567      14.739708      -0.327168      -0.229691      10.612716       5.980662      11.603278           0.000519
          113              C      16.131582      13.660979       2.190843      -0.182790      37.027965 0.45830734E+03  0.11032779E+05                                 9.897704                            7.308130      -0.194628       1.899796                    0.999384      31.297371      94.213426       0.582225       0.437006      -1.040489       0.002866       0.001612       0.011324       0.011792       0.006970       0.002998      -0.025871      -0.117964       0.080346      -0.072999       0.009168       0.063831             11.591092      14.914410      -1.394236      -1.687808       9.754371       5.054548      10.104494          -0.002217
          114              C      10.050426       2.564396       5.354755       0.613677      23.988468 0.22782980E+03  0.46064859E+04                                 7.662535                            5.339214       0.148980       2.120323                    0.999544      21.520117      59.422313       0.645612       0.469219      -1.021875       0.014708       0.043906       0.047296       0.066189      -0.018134       0.014694      -0.082372      -0.077003       0.001362      -0.065152      -0.042449       0.107601              9.673784      10.116659       0.869485      -0.206061       8.361352       5.162520      10.543341          -0.000829
          115              C      23.160859      10.728334      13.591289       0.095308      28.525459 0.35199963E+03  0.79204371E+04                                 8.408584                            6.448627      -0.012462       2.012877                    0.999370      26.663970      77.212708       0.614434       0.443020      -1.038535       0.019838      -0.048325       0.011690       0.053531      -0.004450      -0.016712       0.003384      -0.038293       0.122396      -0.043212      -0.001310       0.044521              9.763270      13.182247       1.932133       1.837155      10.752174       1.501035       5.355389          -0.005124
          116              C      21.986061      10.116316      13.182485      -0.200996      32.074414 0.40552303E+03  0.94717337E+04                                 8.942417                            6.829388      -0.104393       1.948185                    0.998467      30.040457      89.189461       0.608013       0.431300      -1.043502       0.012872       0.008532       0.010715       0.018796      -0.014113      -0.015112      -0.011097       0.054000       0.122148      -0.053084       0.006303       0.046781             10.276466      12.830764       1.512263       1.618329      12.312140       1.966881       5.686494           0.002585
          117              C      21.981896       8.881207      12.957931       0.136921      29.731216 0.40214018E+03  0.93376516E+04                                 8.683014                            6.959224      -0.310487       1.910971                    0.999163      27.150311      79.384196       0.584077       0.451622      -1.035473      -0.016093      -0.005425      -0.004671       0.017613       0.013571      -0.013888       0.012913       0.065126       0.062236      -0.049122       0.013734       0.035388              9.774449      10.315964       0.920437       1.640838      12.664092       2.761692       6.343289          -0.005296
          118              C      23.085796       8.114111      13.147938      -0.200124      33.092934 0.46223892E+03  0.11072694E+05                                 9.012286                            7.231773      -0.001308       1.966340                    0.999495      30.446182      89.339431       0.602650       0.424282      -1.055637       0.016612       0.001100      -0.003011       0.016919      -0.024726      -0.004375       0.003877      -0.063790       0.016998      -0.043360       0.005043       0.038318             10.031195      12.709819       1.956279       2.295609      11.226105       2.027796       6.157661           0.003534
          119              C      24.271716       8.781514      13.539469       0.113532      25.145952 0.31152294E+03  0.67535202E+04                                 7.524261                            5.938237       0.259274       2.109959                    0.999762      25.282336      70.309307       0.665594       0.424479      -1.056736      -0.014363       0.041601       0.004859       0.044278      -0.022547      -0.015792      -0.011442      -0.004354       0.101571      -0.044388       0.005598       0.038790              8.430436      11.233233       1.425975       1.711570       9.243155       1.105892       4.814919          -0.003817
          120              C       8.176256       6.710058       9.108841       0.124842      25.373719 0.31625459E+03  0.68880517E+04                                 7.630644                            6.009292       0.274690       2.120176                    0.999755      25.212121      70.479815       0.656758       0.428194      -1.053508      -0.005810      -0.029502       0.031736       0.043718       0.013452       0.021703      -0.026577       0.062922      -0.023934      -0.052412       0.007886       0.044525              8.663857       5.376894      -0.917106      -2.559499       9.831114       2.183215      10.783561          -0.006307
          121              C      21.588469       7.549160      10.130851      -0.190266      30.689026 0.41540098E+03  0.97025545E+04                                 8.605383                            6.873864       0.096303       2.013346                    0.999275      29.484606      85.838962       0.614783       0.426546      -1.052701       0.020707       0.003208      -0.025273       0.032830       0.012454       0.030983      -0.010471       0.005059      -0.076099      -0.046209       0.012510       0.033699              9.626989       5.858302      -0.890187      -2.576337      10.896444       2.808110      12.126220           0.002662
          122              C      21.150518       6.978689      11.213317       0.132742      32.004070 0.43435938E+03  0.10260960E+05                                 9.111409                            7.218865      -0.436232       1.867669                    0.999061      27.488450      80.527420       0.576298       0.449904      -1.038584      -0.008772      -0.001119       0.014394       0.016893      -0.000289       0.001462       0.026854       0.049500      -0.026450      -0.042062       0.012830       0.029233             10.501839       6.105719      -0.470928      -2.065504      12.951909       3.407379      12.447889          -0.006650
          123              C      21.215866       5.602346      11.348625      -0.195633      32.020781 0.41106009E+03  0.95619313E+04                                 8.778649                            6.797815       0.183107       2.036926                    0.999532      29.425298      85.082020       0.624599       0.421565      -1.057348       0.001752      -0.000820      -0.000124       0.001938       0.011344       0.011149      -0.036804       0.021869      -0.030765      -0.048797       0.019916       0.028881              9.975697       5.788120      -1.033750      -2.696843      12.624615       3.002769      11.514358           0.002559
          124              C       7.807824       4.910016      10.352526       0.102011      25.124213 0.30286812E+03  0.65404537E+04                                 7.553153                            5.875323       0.123521       2.061214                    0.999763      25.506564      71.530353       0.663606       0.427407      -1.051591       0.026371       0.040749      -0.030349       0.057245       0.011414       0.029179      -0.027406       0.029508      -0.097290      -0.058507       0.016138       0.042369              8.602797       5.223908      -1.199024      -2.539025      10.115623       2.128886      10.468860          -0.002756
          125              S      16.965754       1.058188       9.076309      -0.097461     157.230186 0.36012861E+04  0.13578935E+06                                20.394667                           16.581683       0.869302       1.942081                    0.999683      70.921398     214.918392       0.567371       0.286306      -1.236223       0.024881      -0.003965       0.012575       0.028159       0.176005       0.067095      -0.499661       0.097255      -0.236204      -0.587616       0.111641       0.475975             24.188496      23.817006       1.879283       1.305669      20.822544     -12.375756      27.925938          -0.001073
          126              S       3.888623       1.058172       5.318193      -0.096986     157.092095 0.35968842E+04  0.13557885E+06                                20.381649                           16.569396       0.872053       1.942843                    0.999681      70.896068     214.790533       0.567705       0.286232      -1.236331      -0.025158      -0.003895      -0.012483       0.028353      -0.176066       0.066516       0.499620       0.097182      -0.236709      -0.587424       0.111302       0.476122             24.174666      23.802344      -1.878191       1.305776      20.812073      12.369777      27.909582          -0.001073
          127              S      14.315874       7.981415       1.879058      -0.097758     157.264729 0.36021557E+04  0.13583063E+06                                20.397780                           16.583427       0.870524       1.942275                    0.999685      70.931723     214.957883       0.567353       0.286297      -1.236230      -0.024711      -0.004084       0.011766       0.027672      -0.175796      -0.066380      -0.499335       0.097198      -0.238235      -0.587139       0.111395       0.475745             24.192672      23.820559      -1.879292      -1.306066      20.825933     -12.377926      27.931523          -0.001067
          128              S      20.441451       7.981458      12.515444      -0.097844     157.256318 0.36019122E+04  0.13581837E+06                                20.396637                           16.582224       0.869204       1.941944                    0.999690      70.931672     214.951229       0.567410       0.286275      -1.236261       0.025206      -0.003480      -0.011335       0.027855       0.175794      -0.066679       0.498681       0.098508      -0.238778      -0.586927       0.112224       0.474702             24.191728      23.817157       1.878257      -1.306633      20.828132      12.379455      27.929895          -0.001070
          129             Br      16.764450       7.125435       4.801142      -0.108308     195.214336 0.54448243E+04  0.22268845E+06                                21.856407                           19.205154       1.573007       2.058648                    0.999804      92.877322     272.759326       0.589535       0.254029      -1.302146      -0.019844       0.024091      -0.005284       0.031655       0.143245      -0.199145      -0.087202       0.824730      -0.735369      -0.357624      -0.253588       0.611212             24.181357      39.791682       5.774976      -4.253085      16.163659      -3.012448      16.588729           0.000519
          130             Br      17.992881       7.125455       9.593360      -0.108076     195.137495 0.54417817E+04  0.22253137E+06                                21.850309                           19.198994       1.573586       2.058825                    0.999810      92.863441     272.692438       0.589670       0.254008      -1.302182       0.019469       0.024214       0.005560       0.031564      -0.143476      -0.199768       0.087082       0.825596      -0.736053      -0.357796      -0.254244       0.612040             24.175473      39.782301      -5.774261      -4.252522      16.159691       3.011634      16.584427           0.000517
          131             Br      14.517138       0.202208      11.998393      -0.108254     195.232182 0.54450794E+04  0.22270270E+06                                21.858524                           19.205991       1.570504       2.058005                    0.999809      92.876937     272.765398       0.589501       0.254039      -1.302126       0.019714       0.024313      -0.005647       0.031806      -0.143382       0.200061      -0.086962       0.824974      -0.734906      -0.357464      -0.254238       0.611702             24.184855      39.798950      -5.776450       4.255466      16.164408      -3.012954      16.591206           0.000523
          132             Br       6.337246       0.202169       2.396109      -0.108132     195.188220 0.54433054E+04  0.22261020E+06                                21.854111                           19.202006       1.571259       2.058253                    0.999804      92.869001     272.722641       0.589606       0.254016      -1.302165      -0.019563       0.024017       0.005513       0.031463       0.143049       0.199568       0.086918       0.824962      -0.735588      -0.357436      -0.254012       0.611449             24.180061      39.791848       5.776612       4.254911      16.161723       3.012262      16.586612           0.000520
          133              N      25.603620      12.312370      12.399424      -0.213640      35.337754 0.50781739E+03  0.12200653E+05                                 9.054924                            7.343029       0.027427       2.037637                    0.999158      27.542921      75.687242       0.640260       0.398175      -1.094791      -0.043816       0.078128      -0.119390       0.149258       0.020087      -0.032705       0.064115       0.016016      -0.061527      -0.087860       0.030744       0.057116             10.373679       6.558524      -0.657058       2.777566      11.930074      -1.663477      12.632438           0.038165
          134              N       6.930571       3.143191       7.853640      -0.189594      36.021090 0.48797898E+03  0.11626887E+05                                 9.213223                            7.216129      -0.171396       1.981053                    0.998516      27.262633      75.007437       0.642399       0.400165      -1.091633      -0.113969      -0.073600       0.022423       0.137509      -0.061470       0.026003       0.005327      -0.046027       0.096949      -0.086827       0.031508       0.055319             10.734983      14.172093       0.926216      -1.624380      12.115200      -1.013164       5.917655           0.042586
          135              N       9.153673      12.312328       1.995078      -0.212634      35.288895 0.50698172E+03  0.12174901E+05                                 9.045159                            7.336051       0.033788       2.039772                    0.999144      27.518798      75.589957       0.640722       0.398074      -1.094920       0.043541       0.078112       0.119558       0.149304      -0.019735      -0.032941      -0.064616       0.015237      -0.058965      -0.087923       0.029827       0.058096             10.361408       6.551274       0.654347       2.773777      11.913846       1.658811      12.619102           0.038115
          136              N      13.923790       3.143185       6.540862      -0.190370      36.047044 0.48843006E+03  0.11639980E+05                                 9.216039                            7.218290      -0.172815       1.980385                    0.998469      27.275698      75.043715       0.642479       0.400035      -1.091754       0.113310      -0.073712      -0.022219       0.136990       0.061571       0.026104      -0.005117      -0.046717       0.098730      -0.087292       0.031743       0.055549             10.738463      14.177317      -0.927529      -1.624458      12.119009       1.013394       5.919064           0.042616
          137              N      12.629423       5.389084       5.202173      -0.214334      35.333045 0.50774673E+03  0.12198003E+05                                 9.051651                            7.340686       0.027318       2.037479                    0.999103      27.544046      75.676699       0.640630       0.397977      -1.094975       0.043815       0.078170      -0.119185       0.149115      -0.019720       0.033168       0.063757       0.016615      -0.061211      -0.087671       0.030775       0.056896             10.369320       6.556099       0.655932      -2.776274      11.924656      -1.660996      12.627207           0.038135
          138              N      10.448061      10.066418       0.656389      -0.190553      36.054161 0.48853860E+03  0.11643000E+05                                 9.215669                            7.217870      -0.167612       1.981861                    0.998448      27.281962      75.057864       0.642672       0.399899      -1.091866       0.113817      -0.073283       0.022125       0.137165       0.061500      -0.026220       0.005154      -0.045662       0.100167      -0.087292       0.031866       0.055425             10.738107      14.177103      -0.928766       1.625325      12.117915      -1.013706       5.919302           0.042648
          139              N       8.224921       5.389101       9.192329      -0.212453      35.279088 0.50681117E+03  0.12169812E+05                                 9.043309                            7.334629       0.030266       2.038861                    0.999123      27.514847      75.576636       0.640807       0.398053      -1.094931      -0.043876       0.077718       0.119806       0.149394       0.020012       0.032939      -0.064831       0.016207      -0.057449      -0.088192       0.030097       0.058095             10.359090       6.550110      -0.654367      -2.773403      11.911110       1.657818      12.616051           0.038132
          140              N      24.309248      10.066471      13.738113      -0.191906      36.034531 0.48825509E+03  0.11633219E+05                                 9.208336                            7.212766      -0.167059       1.982369                    0.998359      27.273433      74.996515       0.643376       0.399566      -1.092219      -0.112885      -0.072237      -0.021890       0.135795      -0.061628      -0.026625      -0.005700      -0.045135       0.100245      -0.087576       0.032214       0.055362             10.728842      14.164985       0.924397       1.622756      12.106980       1.011818       5.914561           0.042579
          141              O       7.666043       5.466629       6.356612      -0.585176      44.806917 0.61902301E+03  0.15413001E+05                                10.102999                            7.736084       0.155095       2.083620                    0.997357      28.529709      76.292239       0.678514       0.362549      -1.136326       0.026644       0.008274      -0.027006       0.038829       0.002381      -0.018269      -0.006197      -0.055190       0.042170      -0.040718       0.013724       0.026994             12.480112       8.742109      -0.864198       0.991723      14.049645      -7.934459      14.648583           0.040899
          142              O       9.244037       6.693426       5.369149      -0.577493      29.636900 0.44265671E+03  0.10103064E+05                                 7.425347                            6.385332       0.874375       2.329891                    0.999397      26.964816      68.322095       0.776942       0.345407      -1.153842      -0.030400      -0.031714       0.012945       0.045799       0.000976       0.000274       0.045823       0.040357      -0.053007      -0.060441       0.028717       0.031725              8.030794      12.107848       0.294434       0.397172       5.823133      -1.543411       6.161400          -0.000140
          143              O       7.785630       9.811646       1.678399      -0.581644      43.902798 0.61954885E+03  0.15404949E+05                                 9.914965                            7.713499       0.279017       2.128287                    0.997592      28.258316      75.125008       0.684011       0.360129      -1.140034      -0.037173       0.002763      -0.012623       0.039355       0.016683      -0.025417       0.032732       0.019796      -0.057558      -0.056012       0.023907       0.032105             11.859329      16.761602       4.939764      -3.410640       9.581296      -3.064297       9.235089           0.038209
          144              O       5.613985       9.891954       1.209138      -0.531051      40.798075 0.54240416E+03  0.13070304E+05                                 9.482257                            7.241450       0.376285       2.178525                    0.998161      27.144229      71.477672       0.701107       0.362543      -1.135995       0.031934       0.016457       0.006332       0.036479      -0.027872       0.017268       0.033786      -0.047073       0.036028      -0.056776       0.006916       0.049860             11.591398      11.747059      -3.043744       5.154149       9.390207      -5.371526      13.636930           0.033531
          145              O      13.188301       5.466636       8.037890      -0.584656      44.809823 0.61906478E+03  0.15414820E+05                                10.105155                            7.737637       0.152980       2.082954                    0.997397      28.527506      76.296663       0.678253       0.362670      -1.136193      -0.026809       0.008876       0.026829       0.038953      -0.002321      -0.018036       0.006967      -0.056604       0.041235      -0.041105       0.013157       0.027948             12.482754       8.743530       0.864783       0.992748      14.051755       7.936213      14.652976           0.040958
          146              O      11.610298       6.693441       9.025353      -0.577378      29.616922 0.44231617E+03  0.10093065E+05                                 7.420553                            6.381958       0.872175       2.329327                    0.999376      26.960188      68.296550       0.777337       0.345308      -1.153957       0.030367      -0.031894      -0.012898       0.045888      -0.001024       0.000486      -0.045469       0.040348      -0.053925      -0.060178       0.028665       0.031513              8.024894      12.097913      -0.295317       0.395401       5.819233       1.541732       6.157537          -0.000140
          147              O      13.068682       9.811691      12.716103      -0.582724      44.003538 0.62129669E+03  0.15460253E+05                                 9.931555                            7.725962       0.277979       2.127455                    0.997650      28.292525      75.260045       0.683205       0.360278      -1.139846       0.036872       0.002981       0.012094       0.038919      -0.016142      -0.025408      -0.032947       0.019319      -0.058003      -0.055974       0.024050       0.031925             11.880009      16.788225      -4.949137      -3.417887       9.598960       3.072279       9.252843           0.038263
          148              O      15.240326       9.892003      13.185364      -0.530160      40.743881 0.54161426E+03  0.13045649E+05                                 9.471385                            7.234135       0.377416       2.179157                    0.998208      27.129534      71.408118       0.701804       0.362338      -1.136231      -0.032335       0.015895      -0.007325       0.036768       0.027904       0.018029      -0.033190      -0.045854       0.035899      -0.056829       0.008015       0.048814             11.576523      11.735978       3.040279       5.148085       9.377580       5.361591      13.616012           0.033489
          149              O      16.663981      12.389915      13.553863      -0.586005      44.859586 0.61984979E+03  0.15439491E+05                                10.112504                            7.742580       0.151320       2.082244                    0.997334      28.545161      76.360343       0.678021       0.362674      -1.136173      -0.026284       0.007525      -0.026322       0.037951      -0.001748       0.017683      -0.005886      -0.054493       0.041973      -0.040031       0.013873       0.026157             12.492716       8.750285       0.865835      -0.993826      14.063370      -7.943711      14.664493           0.040891
          150              O      15.085994      13.616712      12.566400      -0.576852      29.615496 0.44225519E+03  0.10091477E+05                                 7.421404                            6.382128       0.875796       2.330663                    0.999420      26.954296      68.284300       0.777204       0.345374      -1.153885       0.030969      -0.031911       0.012867       0.046292      -0.001056      -0.000423       0.045674       0.040832      -0.054302      -0.060533       0.028938       0.031595              8.026328      12.100894      -0.294849      -0.396429       5.819701      -1.542290       6.158389          -0.000139
          151              O       9.592988       2.888419       8.875650      -0.582350      43.951950 0.62041407E+03  0.15432219E+05                                 9.922670                            7.719259       0.281260       2.128884                    0.997621      28.275366      75.190301       0.683689       0.360164      -1.139979       0.037080       0.003255      -0.012297       0.039201      -0.016286       0.025067       0.032756       0.019124      -0.058068      -0.055677       0.024098       0.031579             11.868911      16.773970      -4.943736       3.414739       9.588782      -3.068022       9.243982           0.038189
          152              O      11.764640       2.968727       8.406389      -0.530907      40.761141 0.54187631E+03  0.13053612E+05                                 9.474117                            7.235807       0.384819       2.181253                    0.998203      27.135864      71.430589       0.701731       0.362331      -1.136231      -0.032187       0.016179       0.007132       0.036724       0.027532      -0.018343       0.033422      -0.046736       0.036115      -0.057031       0.007856       0.049175             11.580567      11.737791       3.041192      -5.149582       9.380977      -5.364912      13.622933           0.033493
          153              O      18.093311      12.389863       0.840639      -0.584645      44.772244 0.61847338E+03  0.15395659E+05                                10.096963                            7.732178       0.152796       2.083124                    0.997337      28.519966      76.253292       0.678758       0.362505      -1.136378       0.026701       0.008650       0.027046       0.038978       0.002480       0.018094       0.006546      -0.055817       0.042688      -0.040957       0.013479       0.027479             12.471356       8.736385      -0.863098      -0.990830      14.038675       7.927243      14.639007           0.040968
          154              O      19.671289      13.616668       1.828102      -0.577217      29.621592 0.44239045E+03  0.10095362E+05                                 7.422123                            6.382985       0.873210       2.329727                    0.999391      26.959402      68.300518       0.777171       0.345361      -1.153892      -0.030258      -0.032081      -0.013133       0.046013       0.000826      -0.000551      -0.045545       0.040011      -0.053679      -0.060149       0.028585       0.031565              8.026888      12.101854       0.294797      -0.396395       5.820062       1.542107       6.158748          -0.000131
          155              O      11.261375       2.888405       5.518852      -0.582155      43.963754 0.62058550E+03  0.15438075E+05                                 9.925855                            7.721573       0.276566       2.127347                    0.997614      28.277145      75.207273       0.683397       0.360281      -1.139848      -0.037297       0.003191       0.012300       0.039402       0.016241       0.025246      -0.032933       0.019398      -0.057728      -0.055888       0.024082       0.031806             11.872807      16.781064       4.946320       3.414957       9.592100       3.068391       9.245256           0.038207
          156              O       9.089722       2.968717       5.988113      -0.530277      40.785804 0.54223295E+03  0.13065089E+05                                 9.479952                            7.240029       0.376323       2.178681                    0.998217      27.140269      71.463240       0.701219       0.362515      -1.136022       0.033002       0.015824      -0.007290       0.037319      -0.028015      -0.017943      -0.034036      -0.045761       0.036362      -0.057227       0.007573       0.049654             11.587731      11.745483      -3.042557      -5.153073       9.386293       5.368163      13.631416           0.033458
          157              O      10.427173       5.281090       7.197251      -0.829545      37.498137 0.71094620E+03  0.18644035E+05                                 9.388457                            8.525455      -0.761318       1.762697                    0.998296      32.071909      93.118507       0.609219       0.383380      -1.101405       0.000001      -0.085354      -0.000461       0.085356      -0.000421       0.014460       0.000325      -0.025103       0.068257      -0.028052       0.001182       0.026870             10.509354      12.832662      -0.000153       0.378176       8.697903      -0.002412       9.997496           0.057120
          158              O       6.951454      12.204317       0.000000      -0.829897      37.494921 0.71085348E+03  0.18640630E+05                                 9.385008                            8.522042      -0.759292       1.763281                    0.998286      32.072331      93.111329       0.609659       0.383123      -1.101611       0.000067      -0.085605      -0.000284       0.085606      -0.000594      -0.015017       0.000478      -0.025237       0.068750      -0.028472       0.001152       0.027321             10.505557      12.825757       0.000061      -0.379311       8.694828      -0.001133       9.996085           0.057143

******************************************************
Auxiliary information for the entire system
The total spin magnetic moment of the unit cell is   8.001681
The total net atomic charge of the unit cell is   -0.000000
Accuracy of reproducing the electrostatic potential in the unit cell:
  The inner radius (bohr) =    5.0000
  The outer radius (bohr) =   12.0000
  Valid grid points have density less than (e/(bohr^3)) =    0.0001
  The number of valid grid points were=       151022
  The rms potential error without charges in kcal/mol is=      4.88885
  The rms potential error with partial charges in kcal/mol is=      0.98849
  The RRMSE value at monopole order=      0.20219
  The rms potential error with partial charges and cloud penetration in kcal/mol is=      0.98593
  The RRMSE value at monopole order with cloud penetration is=      0.20167
  The rms potential error with partial charges and atomic dipoles in kcal/mol is=      0.97945
  The RRMSE value at dipole order=      0.20034
  The rms potential error with partial charges, atomic dipoles and cloud penetration in kcal/mol is=      0.96938
  The RRMSE value at dipole order with cloud penetration=      0.19828

******************************************************
The electron densities and ab initio electrostatic potential were computed in VASP using the PBE functional and
projector augmented wave method. See the main text of the journal article for a description of computational details.
The atomic charges, dipoles, and quadrupoles were computed with the DDEC6 method as described in
(a) T. A. Manz and N. Gabaldon Limas, RSC Adv. 6 (2016) 47771-47801 DOI: 10.1039/c6ra04656h
(b) N. Gabaldon Limas and T. A. Manz, RSC Adv. 8 (2018) 2678-2707 DOI: 10.1039/c7ra11829e.
For each atom in the material, the electron cloud parameters were fit to the spherically averaged atom-in-material
electron density using radial positions for which this density was between 10^-4 and 10^-2 electrons per cubic bohr.
The polarizabilities, dispersion coefficients, and quantum Drude oscillator (QDO) parameters were fit using the MCLF method.
The magnetic structure of the system was optimized in VASP from the default ferromagnetic initial guess using spin polarization.
The atomic spin moments (ASMs) were computed on this optimized magnetic structure using the DDEC6 partition as inputs
to the method of T. A. Manz and D. S. Sholl, J. Chem. Theory Comput. 7 (2011) 4146-4164 DOI: 10.1021/ct200539n.
The RMSE and RRMSE were computed using a uniform grid with Ewald summation.
