# Supplementary material for: A collection of forcefield precursors for metal–organic frameworks
Source: RSC Adv. 2019 Nov 13;9(63):36492–507. doi: 10.1039/c9ra07327b (PMC9075174; doi:10.1039/c9ra07327b)
Supplement: RA-009-C9RA07327B-s4559 [file RA-009-C9RA07327B-s4559.xyz]

   56
jmolscript: load "" {1 1 1} spacegroup "x,y,z" unitcell [{      9.117600     0.000000     0.000000 }, {     -3.960381     8.212552     0.000000 }, {      2.578634     4.106288    13.710231 }]
Eu     8.127505     2.053138     0.260220     1.367379
Eu     8.127517     2.053144     6.594895     1.367369
Eu    -0.391652    10.265702    13.450011     1.367365
Eu    -0.391664    10.265696     7.115336     1.367360
H      7.255247     5.391552    12.797130     0.133807
H      5.039428     6.927299    12.797130     0.133436
H      7.320219     5.495025     7.768217     0.133807
H      4.974438     6.823816     7.768217     0.133436
H      0.480606     6.927288     0.913101     0.133806
H      2.696425     5.391541     0.913101     0.133433
H      0.415634     6.823815     5.942014     0.133806
H      2.761415     5.495024     5.942014     0.133435
C      7.577570     7.443868    12.908731     0.652298
C      6.784832     6.193097    12.841002    -0.173400
C      4.717104     4.874982    12.908731     0.649243
C      5.509843     6.125754    12.841002    -0.172203
C      5.611629     4.313239     7.656616     0.652302
C      6.393905     5.570581     7.724344    -0.173400
C      6.683027     8.005602     7.656616     0.649240
C      5.900751     6.748261     7.724344    -0.172202
C      0.158283     4.874972     0.801500     0.652301
C      0.951021     6.125743     0.869229    -0.173400
C      3.018749     7.443858     0.801500     0.649247
C      2.226010     6.193086     0.869229    -0.172201
C      2.124224     8.005601     6.053615     0.652306
C      1.341948     6.748259     5.985887    -0.173400
C      1.052826     4.313238     6.053615     0.649242
C      1.835102     5.570579     5.985887    -0.172201
C      8.776179     1.645798     3.427558     0.509440
C      7.478843     2.460484     3.427558     0.506736
C     -1.040326    10.673042    10.282673     0.509442
C      0.257010     9.858356    10.282673     0.506742
O      8.770377     7.328072    13.259164    -0.565759
O      7.079001     8.572273    12.671818    -0.544424
O      9.201196     1.259808     2.319771    -0.441282
O      3.524299     4.990779    13.259164    -0.564017
O      1.255291    11.959129    12.671818    -0.543039
O      7.053822     2.846473     2.319771    -0.440106
O      6.234046     3.289133     7.306182    -0.565754
O      4.378673     4.272176     7.893528    -0.544436
O      9.308470     1.430631     4.535344    -0.441279
O      6.060609     9.029707     7.306182    -0.564013
O     -1.201616     8.046665     7.893528    -0.543045
O      6.946556     2.675653     4.535344    -0.440112
O     -1.034524     4.990768     0.451067    -0.565761
O      0.656852     3.746567     1.038413    -0.544432
O     -1.465343    11.059032    11.390460    -0.441286
O      4.211554     7.328061     0.451067    -0.564023
O      6.480562     0.359711     1.038413    -0.543052
O      0.682031     9.472367    11.390460    -0.440107
O      1.501807     9.029707     6.404049    -0.565756
O      3.357180     8.046664     5.816703    -0.544437
O     -1.572617    10.888209     9.174887    -0.441278
O      1.675244     3.289133     6.404049    -0.564012
O      8.937469     4.272175     5.816703    -0.543044
O      0.789297     9.643187     9.174887    -0.440117

The following XYZ coordinates are in angstroms. Other properties are in atomic units.
The sperically averaged electron density of each atom fit to a function of the form exp(a - br)
eigen_1, eigen_2 and eigen_3 are the three eigenvalues of traceless quadrupole moment tensor
  atom number  atomic symbol              X              Y              Z     net charge C6 coefficient C8 coefficient C10 coefficient fluctuating dipole atomic polarizability isotropic forcefield polarizability              a              b squared Pearson coefficient          <r^3>          <r^4>         wp_QDO          m_QDO          q_QDO       dipole_x       dipole_y       dipole_z         dipole            Qxy            Qxz            Qyz     Q(x^2-y^2)  Q(3z^2 - R^2)        eigen_1        eigen_2        eigen_3 static polarizability      alpha(xx)      alpha(xy)      alpha(xz)      alpha(yy)      alpha(yz)      alpha(zz) atomic spin moment
            1             Eu       8.127505       2.053138       0.260220       1.367379     196.542514 0.53707930E+04  0.21363247E+06                                23.472405                           20.936545       0.584126       1.875199                    0.999264      92.787418     248.139856       0.503123       0.306057      -1.273586      -0.000169      -0.000308      -0.036738       0.036740       0.003475       0.000341       0.000095      -0.089985       0.338321      -0.101514      -0.011261       0.112774             25.706574      26.614276      -1.807857       0.001299      27.696281      -0.001742      22.809166           0.025127
            2             Eu       8.127517       2.053144       6.594895       1.367369     196.543783 0.53708357E+04  0.21363461E+06                                23.472507                           20.936629       0.584168       1.875208                    0.999264      92.787711     248.140953       0.503122       0.306057      -1.273586       0.000219       0.000286       0.036741       0.036743       0.037370      -0.000059       0.000350       0.050581       0.338294      -0.101507      -0.011259       0.112765             25.706694      28.906921      -0.702345      -0.002140      25.403901       0.000392      22.809260           0.025112
            3             Eu      -0.391652      10.265702      13.450011       1.367365     196.544064 0.53708476E+04  0.21363523E+06                                23.472553                           20.936676       0.584108       1.875193                    0.999264      92.787620     248.140895       0.503121       0.306058      -1.273585       0.000166       0.000307       0.036728       0.036730       0.003475       0.000339       0.000094      -0.089991       0.338342      -0.101520      -0.011261       0.112781             25.706736      26.614461      -1.807894       0.001292      27.696477      -0.001734      22.809270           0.025122
            4             Eu      -0.391664      10.265696       7.115336       1.367360     196.544341 0.53708570E+04  0.21363569E+06                                23.472568                           20.936687       0.584156       1.875205                    0.999264      92.787738     248.141237       0.503121       0.306058      -1.273585      -0.000220      -0.000283      -0.036735       0.036737       0.037371      -0.000059       0.000349       0.050582       0.338315      -0.101511      -0.011261       0.112772             25.706758      28.907025      -0.702312      -0.002139      25.403977       0.000390      22.809273           0.025113
            5              H       7.255247       5.391552      12.797130       0.133807       1.118594 0.84873135E+01  0.84128852E+02                                 1.744067                            1.674311      -1.289658       2.278182                    0.995524       3.452002       9.548853       0.498882       1.238606      -0.718427       0.009994      -0.030263      -0.005224       0.032296      -0.005760      -0.007084       0.004267      -0.004256      -0.020477      -0.010981      -0.001623       0.012604              1.761647       1.826365      -0.319955       0.036371       2.076397      -0.011342       1.382179           0.000825
            6              H       5.039428       6.927299      12.797130       0.133436       1.119791 0.84961471E+01  0.84215193E+02                                 1.743009                            1.673318      -1.286064       2.279284                    0.995535       3.453358       9.543972       0.500002       1.235851      -0.719025      -0.009847       0.030859      -0.004995       0.032775      -0.005766       0.007215      -0.004370      -0.003660      -0.020418      -0.011022      -0.001656       0.012678              1.760566       1.825175      -0.319741      -0.036327       2.075079       0.011324       1.381444           0.000824
            7              H       7.320219       5.495025       7.768217       0.133807       1.118588 0.84872571E+01  0.84128134E+02                                 1.744059                            1.674304      -1.289645       2.278187                    0.995524       3.451997       9.548823       0.498884       1.238603      -0.718428       0.031600       0.004144       0.005225       0.032296      -0.001921       0.006920      -0.004527       0.011664      -0.020478      -0.010981      -0.001623       0.012604              1.761638       2.279571      -0.101394      -0.026014       1.623169       0.027834       1.382174           0.000824
            8              H       4.974438       6.823816       7.768217       0.133436       1.119799 0.84962291E+01  0.84216239E+02                                 1.743021                            1.673328      -1.286068       2.279282                    0.995535       3.453368       9.544024       0.499999       1.235854      -0.719024      -0.032073      -0.004534       0.004994       0.032774      -0.002159      -0.007071       0.004600       0.011302      -0.020416      -0.011022      -0.001656       0.012678              1.760578       2.278145      -0.101314       0.025979       1.622139      -0.027802       1.381451           0.000825
            9              H       0.480606       6.927288       0.913101       0.133806       1.118599 0.84873565E+01  0.84129401E+02                                 1.744073                            1.674316      -1.289659       2.278180                    0.995524       3.452012       9.548894       0.498881       1.238608      -0.718427      -0.009994       0.030263       0.005224       0.032296      -0.005760      -0.007083       0.004267      -0.004256      -0.020478      -0.010981      -0.001623       0.012604              1.761653       1.826372      -0.319956       0.036371       2.076405      -0.011342       1.382182           0.000825
           10              H       2.696425       5.391541       0.913101       0.133433       1.119797 0.84962148E+01  0.84216055E+02                                 1.743018                            1.673326      -1.286073       2.279279                    0.995535       3.453371       9.544027       0.500000       1.235854      -0.719024       0.009848      -0.030859       0.004995       0.032775      -0.005766       0.007214      -0.004370      -0.003659      -0.020416      -0.011021      -0.001656       0.012678              1.760576       1.825186      -0.319744      -0.036327       2.075092       0.011325       1.381450           0.000823
           11              H       0.415634       6.823815       5.942014       0.133806       1.118588 0.84872559E+01  0.84128147E+02                                 1.744062                            1.674306      -1.289642       2.278189                    0.995524       3.451997       9.548835       0.498883       1.238607      -0.718427      -0.031600      -0.004144      -0.005225       0.032296      -0.001921       0.006920      -0.004526       0.011664      -0.020479      -0.010981      -0.001623       0.012603              1.761641       2.279576      -0.101395      -0.026014       1.623171       0.027834       1.382176           0.000825
           12              H       2.761415       5.495024       5.942014       0.133435       1.119802 0.84962550E+01  0.84216588E+02                                 1.743026                            1.673333      -1.286069       2.279282                    0.995535       3.453373       9.544053       0.499997       1.235858      -0.719023       0.032073       0.004534      -0.004994       0.032775      -0.002159      -0.007070       0.004600       0.011302      -0.020417      -0.011022      -0.001656       0.012678              1.760584       2.278155      -0.101314       0.025979       1.622143      -0.027802       1.381454           0.000824
           13              C       7.577570       7.443868      12.908731       0.652298      21.968896 0.22733801E+03  0.45856653E+04                                 7.216612                            5.345457       0.039857       2.089246                    0.999427      21.035540      57.669951       0.644239       0.471334      -1.022595       0.026967       0.031036       0.002246       0.041177      -0.007629      -0.038358       0.007990       0.021837       0.267012      -0.057990      -0.042641       0.100631              8.400926      10.264830       1.727704       1.470359      10.434231      -0.697577       4.503716          -0.002496
           14              C       6.784832       6.193097      12.841002      -0.173400      34.955816 0.41136780E+03  0.95361397E+04                                 9.278775                            6.762586       0.083735       2.011308                    0.999432      28.890085      82.405880       0.633778       0.416895      -1.064160      -0.009475      -0.004465       0.010689       0.014966      -0.019290      -0.002990      -0.000686      -0.005434       0.224042      -0.056876      -0.017883       0.074759             11.028673      16.506188       4.826107       0.425463      11.679293       0.193590       4.900537           0.012901
           15              C       4.717104       4.874982      12.908731       0.649243      22.007288 0.22781837E+03  0.45973438E+04                                 7.220748                            5.348231       0.063260       2.096674                    0.999402      21.061603      57.735997       0.644651       0.470829      -1.022967      -0.026354      -0.031040       0.001983       0.040767      -0.005817       0.038334      -0.008751       0.022203       0.270697      -0.057654      -0.044087       0.101742              8.405889      10.271751       1.729132      -1.471367      10.439901       0.698003       4.506015          -0.002468
           16              C       5.509843       6.125754      12.841002      -0.172203      34.933777 0.41102058E+03  0.95262803E+04                                 9.276729                            6.761240       0.080563       2.010434                    0.999434      28.878656      82.371127       0.633616       0.417081      -1.064019       0.009638       0.004349       0.010614       0.014982      -0.019253       0.003176       0.000148      -0.003060       0.225911      -0.057011      -0.018382       0.075393             11.026047      16.501937       4.824360      -0.425058      11.676662      -0.193416       4.899541           0.012891
           17              C       5.611629       4.313239       7.656616       0.652302      21.969042 0.22733959E+03  0.45857074E+04                                 7.216657                            5.345485       0.039845       2.089239                    0.999427      21.035632      57.670355       0.644235       0.471336      -1.022594      -0.016244      -0.037772      -0.002249       0.041178      -0.013294       0.023861      -0.031082      -0.001653       0.267028      -0.057993      -0.042645       0.100638              8.400982       9.050398       1.142052      -1.267018      11.648807       1.021408       4.503743          -0.002493
           18              C       6.393905       5.570581       7.724344      -0.173400      34.956163 0.41137221E+03  0.95362726E+04                                 9.278863                            6.762643       0.083751       2.011313                    0.999432      28.890191      82.406459       0.633772       0.416897      -1.064158      -0.000093       0.010476      -0.010686       0.014965      -0.009882       0.000681      -0.002988       0.033567       0.224038      -0.056872      -0.017885       0.074757             11.028788       8.813636       1.116483      -0.010434      19.372148       0.467328       4.900581           0.012904
           19              C       6.683027       8.005602       7.656616       0.649240      22.007184 0.22781698E+03  0.45973106E+04                                 7.220735                            5.348220       0.063263       2.096679                    0.999402      21.061540      57.735859       0.644651       0.470830      -1.022966       0.016512       0.037218      -0.001982       0.040765      -0.012309      -0.024532       0.030727      -0.004721       0.270673      -0.057651      -0.044084       0.101734              8.405878       9.055121       1.142440       1.267823      11.656507      -1.022120       4.506007          -0.002470
           20              C       5.900751       6.748261       7.724344      -0.172202      34.933583 0.41101746E+03  0.95261891E+04                                 9.276685                            6.761204       0.080553       2.010431                    0.999434      28.878589      82.370827       0.633619       0.417080      -1.064020       0.000271      -0.010568      -0.010617       0.014982      -0.010793      -0.001246       0.002928       0.032038       0.225917      -0.057013      -0.018382       0.075395             11.025997       8.811988       1.116014       0.010411      19.366486      -0.466871       4.899516           0.012892
           21              C       0.158283       4.874972       0.801500       0.652301      21.969081 0.22734017E+03  0.45857209E+04                                 7.216655                            5.345485       0.039858       2.089242                    0.999427      21.035667      57.670418       0.644237       0.471335      -1.022595      -0.026968      -0.031037      -0.002245       0.041178      -0.007629      -0.038361       0.007991       0.021837       0.267034      -0.057994      -0.042646       0.100639              8.400977      10.264895       1.727724       1.470366      10.434299      -0.697583       4.503738          -0.002493
           22              C       0.951021       6.125743       0.869229      -0.173400      34.955863 0.41136832E+03  0.95361544E+04                                 9.278776                            6.762585       0.083729       2.011306                    0.999432      28.890121      82.405983       0.633779       0.416894      -1.064160       0.009476       0.004466      -0.010685       0.014964      -0.019289      -0.002990      -0.000684      -0.005435       0.224041      -0.056875      -0.017884       0.074759             11.028676      16.506188       4.826107       0.425461      11.679303       0.193590       4.900535           0.012899
           23              C       3.018749       7.443858       0.801500       0.649247      22.007116 0.22781633E+03  0.45972916E+04                                 7.220704                            5.348202       0.063264       2.096678                    0.999402      21.061507      57.735628       0.644654       0.470828      -1.022967       0.026354       0.031041      -0.001982       0.040768      -0.005817       0.038332      -0.008751       0.022203       0.270685      -0.057652      -0.044085       0.101737              8.405837      10.271682       1.729116      -1.471354      10.439839       0.698000       4.505990          -0.002471
           24              C       2.226010       6.193086       0.869229      -0.172201      34.933704 0.41101946E+03  0.95262478E+04                                 9.276715                            6.761230       0.080565       2.010435                    0.999434      28.878620      82.370993       0.633616       0.417081      -1.064019      -0.009637      -0.004348      -0.010612       0.014980      -0.019255       0.003175       0.000150      -0.003058       0.225918      -0.057013      -0.018382       0.075395             11.026030      16.501911       4.824345      -0.425056      11.676649      -0.193415       4.899532           0.012893
           25              C       2.124224       8.005601       6.053615       0.652306      21.968974 0.22733891E+03  0.45856887E+04                                 7.216634                            5.345471       0.039860       2.089245                    0.999427      21.035592      57.670158       0.644237       0.471335      -1.022595       0.016244       0.037773       0.002248       0.041179      -0.013295       0.023861      -0.031082      -0.001652       0.267025      -0.057993      -0.042644       0.100637              8.400952       9.050370       1.142046      -1.267014      11.648757       1.021402       4.503728          -0.002491
           26              C       1.341948       6.748259       5.985887      -0.173400      34.956089 0.41137144E+03  0.95362485E+04                                 9.278841                            6.762631       0.083758       2.011315                    0.999432      28.890163      82.406299       0.633774       0.416897      -1.064158       0.000093      -0.010476       0.010683       0.014963      -0.009883       0.000680      -0.002987       0.033567       0.224041      -0.056873      -0.017886       0.074758             11.028758       8.813625       1.116472      -0.010435      19.372080       0.467325       4.900569           0.012902
           27              C       1.052826       4.313238       6.053615       0.649242      22.007178 0.22781703E+03  0.45973107E+04                                 7.220727                            5.348216       0.063276       2.096683                    0.999402      21.061536      57.735795       0.644652       0.470829      -1.022967      -0.016513      -0.037219       0.001981       0.040766      -0.012309      -0.024532       0.030727      -0.004721       0.270674      -0.057651      -0.044083       0.101734              8.405866       9.055111       1.142439       1.267822      11.656485      -1.022116       4.506000          -0.002475
           28              C       1.835102       5.570579       5.985887      -0.172201      34.933493 0.41101648E+03  0.95261585E+04                                 9.276658                            6.761188       0.080560       2.010433                    0.999434      28.878562      82.370654       0.633621       0.417079      -1.064021      -0.000270       0.010569       0.010613       0.014980      -0.010793      -0.001246       0.002927       0.032038       0.225917      -0.057013      -0.018382       0.075395             11.025959       8.811973       1.116004       0.010411      19.366403      -0.466867       4.899501           0.012892
           29              C       8.776179       1.645798       3.427558       0.509440      23.482600 0.27030951E+03  0.56807254E+04                                 7.410980                            5.792702       0.109499       2.093236                    0.999287      22.658756      62.939039       0.626082       0.465514      -1.028106       0.081555      -0.051214      -0.000003       0.096302       0.083072      -0.012775      -0.020350      -0.080123      -0.261947      -0.089873      -0.048569       0.138442              8.294914       6.635462      -1.467276       0.333773       5.220316       0.531502      13.028963           0.063044
           30              C       7.478843       2.460484       3.427558       0.506736      23.550365 0.27125435E+03  0.57054755E+04                                 7.423596                            5.801930       0.101010       2.089805                    0.999287      22.700570      63.079310       0.625737       0.465371      -1.028200      -0.081874       0.051414       0.000003       0.096678       0.083892       0.011501       0.018313      -0.080914      -0.264957      -0.090373      -0.048978       0.139351              8.309437       6.645909      -1.469808      -0.334160       5.228323      -0.532137      13.054080           0.063108
           31              C      -1.040326      10.673042      10.282673       0.509442      23.482343 0.27030613E+03  0.56806396E+04                                 7.410961                            5.792692       0.109479       2.093232                    0.999287      22.658542      62.938465       0.626078       0.465518      -1.028104      -0.081543       0.051206       0.000002       0.096288       0.083065      -0.012775      -0.020349      -0.080116      -0.261957      -0.089876      -0.048560       0.138436              8.294892       6.635441      -1.467268       0.333770       5.220302       0.531502      13.028931           0.063043
           32              C       0.257010       9.858356      10.282673       0.506742      23.550058 0.27125027E+03  0.57053713E+04                                 7.423568                            5.801912       0.100992       2.089802                    0.999287      22.700325      63.078633       0.625733       0.465375      -1.028197       0.081862      -0.051406      -0.000002       0.096664       0.083884       0.011501       0.018313      -0.080906      -0.264966      -0.090376      -0.048968       0.139344              8.309404       6.645881      -1.469799      -0.334160       5.228303      -0.532135      13.054028           0.063108
           33              O       8.770377       7.328072      13.259164      -0.565759      39.338839 0.54684402E+03  0.13155340E+05                                 9.103602                            7.185624       0.396832       2.175392                    0.997528      27.417342      71.268872       0.719069       0.354076      -1.146968      -0.047725       0.021603      -0.003309       0.052491      -0.003748      -0.006127      -0.004022       0.051453       0.105455      -0.043827       0.007226       0.036601             10.518965      16.564059      -0.778430       4.058319       7.711787      -1.069717       7.281049           0.143449
           34              O       7.079001       8.572273      12.671818      -0.544424      30.812313 0.47554985E+03  0.11050837E+05                                 7.688411                            6.681260       0.662374       2.271370                    0.998129      26.788231      68.503848       0.748781       0.352008      -1.148313      -0.017614      -0.022495      -0.019959       0.034852      -0.042450      -0.015234      -0.017996      -0.061736       0.043729      -0.065717       0.017659       0.048058              8.263194       6.733078      -0.986826       0.174904      12.444679      -1.517460       5.611824           0.114004
           35              O       9.201196       1.259808       2.319771      -0.441282      30.934725 0.44119747E+03  0.10088014E+05                                 7.804023                            6.503491       0.360781       2.188565                    0.998219      25.883439      66.209369       0.745147       0.359494      -1.139360       0.044699      -0.010982       0.050587       0.068393       0.035372      -0.026767       0.010190      -0.010771       0.052954      -0.054789       0.018293       0.036496              8.699828       5.974316      -0.618894      -1.941707       6.131445       1.956934      13.993723           0.185417
           36              O       3.524299       4.990779      13.259164      -0.564017      39.278852 0.54580955E+03  0.13124038E+05                                 9.094445                            7.178768       0.399388       2.176500                    0.997505      27.394751      71.189180       0.719432       0.354071      -1.146990       0.049273      -0.021049      -0.003768       0.053713      -0.002752       0.005606       0.003971       0.053583       0.104159      -0.044522       0.008478       0.036044             10.508025      16.547086      -0.778444      -4.053571       7.702952       1.068428       7.274036           0.143455
           37              O       1.255291      11.959129      12.671818      -0.543039      30.830760 0.47588946E+03  0.11061391E+05                                 7.693936                            6.685971       0.660494       2.270993                    0.998188      26.786752      68.522221       0.748080       0.352253      -1.148042       0.017065       0.023608      -0.019734       0.035185      -0.042380       0.015240       0.017903      -0.062671       0.043292      -0.065827       0.017518       0.048309              8.269163       6.737628      -0.986603      -0.174788      12.454266       1.518538       5.615595           0.114045
           38              O       7.053822       2.846473       2.319771      -0.440106      30.893596 0.44044017E+03  0.10066305E+05                                 7.796988                            6.497840       0.354239       2.187191                    0.998282      25.864358      66.144659       0.745488       0.359486      -1.139374      -0.044616       0.009879       0.050907       0.068408       0.034856       0.026519      -0.010652      -0.011894       0.052278      -0.054460       0.018842       0.035618              8.691695       5.969028      -0.618014       1.940090       6.126370      -1.954785      13.979688           0.185425
           39              O       6.234046       3.289133       7.306182      -0.565754      39.338841 0.54684399E+03  0.13155330E+05                                 9.103571                            7.185599       0.396844       2.175399                    0.997528      27.417371      71.268774       0.719075       0.354074      -1.146971      -0.040191       0.033599       0.003311       0.052490      -0.022474      -0.000959      -0.007263      -0.026191       0.105483      -0.043844       0.007234       0.036610             10.518931       9.991061      -3.948117      -2.726319      14.284701       3.190816       7.281030           0.143466
           40              O       4.378673       4.272176       7.893528      -0.544436      30.812269 0.47554872E+03  0.11050790E+05                                 7.688334                            6.681193       0.662403       2.271375                    0.998129      26.788477      68.504116       0.748796       0.352001      -1.148319       0.012610       0.025626       0.019958       0.034842      -0.002266      -0.009590      -0.021548       0.104915       0.043774      -0.065746       0.017675       0.048071              8.263111      12.139119       1.620201      -1.442787       7.038444      -0.501585       5.611770           0.113975
           41              O       9.308470       1.430631       4.535344      -0.441279      30.934712 0.44119737E+03  0.10088011E+05                                 7.804019                            6.503488       0.360834       2.188579                    0.998219      25.883449      66.209387       0.745148       0.359494      -1.139360       0.029313      -0.035495      -0.050584       0.068395       0.026234       0.020806      -0.019684      -0.048646       0.052960      -0.054786       0.018291       0.036495              8.699823       6.586086      -0.323882       2.606103       5.519676      -0.898940      13.993706           0.185443
           42              O       6.060609       9.029707       7.306182      -0.564013      39.278875 0.54580951E+03  0.13124051E+05                                 9.094503                            7.178809       0.399334       2.176480                    0.997505      27.394633      71.189161       0.719423       0.354075      -1.146986       0.040363      -0.035241       0.003767       0.053715      -0.022660       0.001146       0.006779      -0.029033       0.104099      -0.044491       0.008465       0.036026             10.508099       9.980828      -3.945008       2.723134      14.269392      -3.187137       7.274078           0.143468
           43              O      -1.201616       8.046665       7.893528      -0.543045      30.831205 0.47589801E+03  0.11061655E+05                                 7.694081                            6.686090       0.660446       2.270978                    0.998187      26.786695      68.522606       0.748063       0.352259      -1.148035      -0.013851      -0.025633       0.019736       0.035192      -0.001877       0.009506       0.021494       0.105320       0.043256      -0.065806       0.017505       0.048301              8.269324      12.147939       1.622369       1.443751       7.044343       0.502177       5.615690           0.114025
           44              O       6.946556       2.675653       4.535344      -0.440112      30.893544 0.44043893E+03  0.10066269E+05                                 7.796971                            6.497824       0.354240       2.187191                    0.998282      25.864377      66.144658       0.745490       0.359486      -1.139374      -0.028269       0.035894      -0.050902       0.068400       0.026359      -0.021110       0.019262      -0.047131       0.052268      -0.054456       0.018839       0.035617              8.691677       6.580262      -0.323244      -2.603444       5.515104       0.898409      13.979664           0.185392
           45              O      -1.034524       4.990768       0.451067      -0.565761      39.338938 0.54684599E+03  0.13155387E+05                                 9.103568                            7.185600       0.396870       2.175405                    0.997528      27.417491      71.269056       0.719077       0.354073      -1.146972       0.047723      -0.021607       0.003310       0.052491      -0.003747      -0.006128      -0.004015       0.051488       0.105495      -0.043850       0.007235       0.036615             10.518923      16.563999      -0.778422       4.058295       7.711753      -1.069710       7.281017           0.143448
           46              O       0.656852       3.746567       1.038413      -0.544432      30.812656 0.47555648E+03  0.11051019E+05                                 7.688411                            6.681259       0.662407       2.271376                    0.998129      26.788597      68.504647       0.748790       0.352003      -1.148318       0.017604       0.022490       0.019959       0.034844      -0.042459      -0.015247      -0.017998      -0.061781       0.043780      -0.065749       0.017678       0.048070              8.263193       6.733074      -0.986823       0.174902      12.444682      -1.517463       5.611822           0.114000
           47              O      -1.465343      11.059032      11.390460      -0.441286      30.934259 0.44118969E+03  0.10087791E+05                                 7.803950                            6.503437       0.360787       2.188570                    0.998219      25.883223      66.208652       0.745150       0.359494      -1.139360      -0.044705       0.010985      -0.050583       0.068395       0.035358      -0.026764       0.010189      -0.010753       0.052931      -0.054770       0.018282       0.036488              8.699743       5.974265      -0.618886      -1.941688       6.131392       1.956912      13.993573           0.185407
           48              O       4.211554       7.328061       0.451067      -0.564023      39.278987 0.54581169E+03  0.13124110E+05                                 9.094493                            7.178805       0.399373       2.176495                    0.997505      27.394725      71.189295       0.719426       0.354073      -1.146988      -0.049272       0.021048       0.003770       0.053712      -0.002752       0.005606       0.003973       0.053567       0.104146      -0.044512       0.008472       0.036040             10.508083      16.547178      -0.778458      -4.053593       7.703001       1.068441       7.274069           0.143450
           49              O       6.480562       0.359711       1.038413      -0.543052      30.831024 0.47589454E+03  0.11061543E+05                                 7.694004                            6.686027       0.660479       2.270987                    0.998188      26.786786      68.522521       0.748073       0.352255      -1.148039      -0.017068      -0.023608       0.019735       0.035187      -0.042380       0.015236       0.017902      -0.062662       0.043278      -0.065821       0.017513       0.048308              8.269239       6.737690      -0.986606      -0.174789      12.454388       1.518557       5.615639           0.114024
           50              O       0.682031       9.472367      11.390460      -0.440107      30.893104 0.44043196E+03  0.10066069E+05                                 7.796907                            6.497779       0.354251       2.187199                    0.998282      25.864141      66.143911       0.745491       0.359486      -1.139374       0.044621      -0.009882      -0.050904       0.068410       0.034837       0.026514      -0.010651      -0.011873       0.052257      -0.054437       0.018829       0.035607              8.691601       5.968971      -0.618005       1.940066       6.126310      -1.954760      13.979522           0.185433
           51              O       1.501807       9.029707       6.404049      -0.565756      39.338815 0.54684387E+03  0.13155326E+05                                 9.103564                            7.185597       0.396845       2.175400                    0.997528      27.417370      71.268746       0.719075       0.354074      -1.146971       0.040191      -0.033599      -0.003313       0.052489      -0.022476      -0.000957      -0.007263      -0.026193       0.105491      -0.043847       0.007235       0.036612             10.518918       9.991055      -3.948110      -2.726315      14.284681       3.190806       7.281020           0.143460
           52              O       3.357180       8.046664       5.816703      -0.544437      30.812285 0.47554911E+03  0.11050801E+05                                 7.688339                            6.681198       0.662400       2.271375                    0.998129      26.788469      68.504104       0.748795       0.352002      -1.148319      -0.012609      -0.025625      -0.019959       0.034843      -0.002266      -0.009590      -0.021548       0.104919       0.043779      -0.065748       0.017676       0.048072              8.263115      12.139125       1.620201      -1.442789       7.038449      -0.501588       5.611772           0.113981
           53              O      -1.572617      10.888209       9.174887      -0.441278      30.934184 0.44118858E+03  0.10087758E+05                                 7.803931                            6.503422       0.360843       2.188586                    0.998219      25.883224      66.208600       0.745152       0.359493      -1.139361      -0.029318       0.035498       0.050581       0.068396       0.026216       0.020802      -0.019681      -0.048632       0.052940      -0.054764       0.018279       0.036485              8.699720       6.586014      -0.323875       2.606067       5.519622      -0.898928      13.993524           0.185449
           54              O       1.675244       3.289133       6.404049      -0.564012      39.278777 0.54580823E+03  0.13124010E+05                                 9.094482                            7.178796       0.399340       2.176483                    0.997505      27.394612      71.189045       0.719424       0.354074      -1.146986      -0.040362       0.035240      -0.003769       0.053714      -0.022662       0.001144       0.006779      -0.029034       0.104107      -0.044495       0.008466       0.036029             10.508070       9.980803      -3.944993       2.723123      14.269351      -3.187120       7.274056           0.143472
           55              O       8.937469       4.272175       5.816703      -0.543044      30.831175 0.47589752E+03  0.11061639E+05                                 7.694067                            6.686080       0.660456       2.270981                    0.998187      26.786705      68.522573       0.748065       0.352258      -1.148036       0.013851       0.025632      -0.019738       0.035191      -0.001875       0.009506       0.021495       0.105327       0.043261      -0.065810       0.017507       0.048303              8.269308      12.147915       1.622364       1.443749       7.044330       0.502178       5.615680           0.114039
           56              O       0.789297       9.643187       9.174887      -0.440117      30.893109 0.44043175E+03  0.10066063E+05                                 7.796904                            6.497775       0.354245       2.187196                    0.998282      25.864171      66.143984       0.745492       0.359486      -1.139374       0.028275      -0.035898       0.050897       0.068400       0.026344      -0.021106       0.019259      -0.047120       0.052244      -0.054437       0.018828       0.035609              8.691599       6.580208      -0.323239      -2.603417       5.515064       0.898399      13.979526           0.185381

******************************************************
Auxiliary information for the entire system
The total spin magnetic moment of the unit cell is   3.985799
The total net atomic charge of the unit cell is   0.000000
Accuracy of reproducing the electrostatic potential in the unit cell:
  The inner radius (bohr) =    5.0000
  The outer radius (bohr) =   12.0000
  Valid grid points have density less than (e/(bohr^3)) =    0.0001
  The number of valid grid points were=        27632
  The rms potential error without charges in kcal/mol is=      5.24669
  The rms potential error with partial charges in kcal/mol is=      0.42341
  The RRMSE value at monopole order=      0.08070
  The rms potential error with partial charges and cloud penetration in kcal/mol is=      0.43472
  The RRMSE value at monopole order with cloud penetration is=      0.08286
  The rms potential error with partial charges and atomic dipoles in kcal/mol is=      0.39963
  The RRMSE value at dipole order=      0.07617
  The rms potential error with partial charges, atomic dipoles and cloud penetration in kcal/mol is=      0.37761
  The RRMSE value at dipole order with cloud penetration=      0.07197

******************************************************
The electron densities and ab initio electrostatic potential were computed in VASP using the PBE functional and
projector augmented wave method. See the main text of the journal article for a description of computational details.
The atomic charges, dipoles, and quadrupoles were computed with the DDEC6 method as described in
(a) T. A. Manz and N. Gabaldon Limas, RSC Adv. 6 (2016) 47771-47801 DOI: 10.1039/c6ra04656h
(b) N. Gabaldon Limas and T. A. Manz, RSC Adv. 8 (2018) 2678-2707 DOI: 10.1039/c7ra11829e.
For each atom in the material, the electron cloud parameters were fit to the spherically averaged atom-in-material
electron density using radial positions for which this density was between 10^-4 and 10^-2 electrons per cubic bohr.
The polarizabilities, dispersion coefficients, and quantum Drude oscillator (QDO) parameters were fit using the MCLF method.
The magnetic structure of the system was optimized in VASP from the default ferromagnetic initial guess using spin polarization.
The atomic spin moments (ASMs) were computed on this optimized magnetic structure using the DDEC6 partition as inputs
to the method of T. A. Manz and D. S. Sholl, J. Chem. Theory Comput. 7 (2011) 4146-4164 DOI: 10.1021/ct200539n.
The RMSE and RRMSE were computed using a uniform grid with Ewald summation.
