# Supplementary material for: A collection of forcefield precursors for metal–organic frameworks
Source: RSC Adv. 2019 Nov 13;9(63):36492–507. doi: 10.1039/c9ra07327b (PMC9075174; doi:10.1039/c9ra07327b)
Supplement: RA-009-C9RA07327B-s4560 [file RA-009-C9RA07327B-s4560.xyz]

   56
jmolscript: load "" {1 1 1} spacegroup "x,y,z" unitcell [{      9.126500     0.000000     0.000000 }, {     -4.009096     8.198790     0.000000 }, {     -2.558713    -4.099412    13.565160 }]
Tb     0.277066     4.099378    13.312848     2.079225
Tb     0.277071     4.099386     7.034892     2.079225
Tb     2.281625    -0.000000     0.252312     2.079225
Tb     2.281620    -0.000008     6.530268     2.079223
H      6.048900     3.468087     0.922431     0.135299
H      3.631753     4.730701     0.922431     0.135653
H     -3.188140     3.290987     5.860149     0.135299
H      3.742285     4.907788     5.860149     0.135653
H     -3.490209     0.631291    12.642729     0.135299
H     -1.073062    -0.631323    12.642729     0.135653
H      5.746831     0.808391     7.705011     0.135299
H     -1.183594    -0.808410     7.705011     0.135653
C      4.350386     2.238269     0.787864     0.702796
C      5.121100     3.514000     0.869798    -0.169368
C      5.330267     5.960519     0.787864     0.701579
C      4.559553     4.684788     0.869798    -0.169669
C     -2.829458     5.357082     5.994716     0.702797
C     -3.636951     4.104307     5.912782    -0.169368
C      3.383602     2.841693     5.994716     0.701579
C      4.191096     4.094468     5.912782    -0.169669
C     -1.791695     1.861109    12.777296     0.702796
C     -2.562409     0.585378    12.695362    -0.169368
C     -2.771576    -1.861141    12.777296     0.701579
C     -2.000862    -0.585410    12.695362    -0.169669
C      5.388149    -1.257704     7.570444     0.702797
C      6.195642    -0.004929     7.652378    -0.169368
C     -0.824911     1.257685     7.570444     0.701579
C     -1.632405     0.004910     7.652378    -0.169669
C      0.932535     3.690263    10.173870     0.532350
C     -0.378397     4.508502    10.173870     0.532830
C      1.626156     0.409115     3.391290     0.532350
C      2.937088    -0.409124     3.391290     0.532830
O      5.000544     1.235475     0.453619    -0.738921
O      3.113440     2.176368     1.029596    -0.630184
O      1.457419     3.473157    11.283771    -0.605511
O      4.680109     6.963314     0.453619    -0.737890
O     -2.559288     6.022420     1.029596    -0.630008
O     -0.903283     4.725604    11.283771    -0.605590
O     -1.642996     5.213521     6.328961    -0.738921
O      0.691881    -1.703306     5.752984    -0.630184
O      1.358143     3.314104     9.063969    -0.605511
O      2.197140     2.985253     6.328961    -0.737890
O      3.871360     1.703291     5.752984    -0.630008
O     -0.804004     4.884664     9.063969    -0.605590
O     -2.441853     2.863903    13.111541    -0.738921
O     -0.554749     1.923010    12.535564    -0.630184
O      1.101272     0.626221     2.281389    -0.605511
O     -2.121418    -2.863936    13.111541    -0.737890
O      5.117979    -1.923042    12.535564    -0.630009
O      3.461974    -0.626226     2.281389    -0.605590
O      4.201687    -1.114143     7.236199    -0.738921
O      1.866810     5.802684     7.812176    -0.630184
O      1.200548     0.785274     4.501191    -0.605511
O      0.361551     1.114125     7.236199    -0.737889
O     -1.312669     2.396087     7.812176    -0.630009
O      3.362695    -0.785286     4.501191    -0.605590

The following XYZ coordinates are in angstroms. Other properties are in atomic units.
The sperically averaged electron density of each atom fit to a function of the form exp(a - br)
eigen_1, eigen_2 and eigen_3 are the three eigenvalues of traceless quadrupole moment tensor
  atom number  atomic symbol              X              Y              Z     net charge C6 coefficient C8 coefficient C10 coefficient fluctuating dipole atomic polarizability isotropic forcefield polarizability              a              b squared Pearson coefficient          <r^3>          <r^4>         wp_QDO          m_QDO          q_QDO       dipole_x       dipole_y       dipole_z         dipole            Qxy            Qxz            Qyz     Q(x^2-y^2)  Q(3z^2 - R^2)        eigen_1        eigen_2        eigen_3 static polarizability      alpha(xx)      alpha(xy)      alpha(xz)      alpha(yy)      alpha(yz)      alpha(zz) atomic spin moment
            1             Tb       0.277066       4.099378      13.312848       2.079225     103.765410 0.23061106E+04  0.73162630E+05                                14.437031                           12.860515       2.380266       2.491869                    0.999782      73.034125     166.195666       0.717842       0.268948      -1.335034      -0.000065       0.000190       0.026573       0.026573       0.035556      -0.000293      -0.000512       0.181663       0.069184      -0.109075       0.023061       0.086014             15.829745      17.406495      -1.083864       0.000034      15.735145       0.000195      14.347596           0.000006
            2             Tb       0.277071       4.099386       7.034892       2.079225     103.765435 0.23061115E+04  0.73162666E+05                                14.437033                           12.860517       2.380267       2.491869                    0.999782      73.034128     166.195682       0.717842       0.268948      -1.335034      -0.000199      -0.000025      -0.026573       0.026573      -0.049855      -0.000331      -0.000489      -0.167678       0.069185      -0.109075       0.023061       0.086014             15.829747      16.913102      -1.325125       0.000167      16.228540       0.000111      14.347598           0.000006
            3             Tb       2.281625      -0.000000       0.252312       2.079225     103.765490 0.23061129E+04  0.73162721E+05                                14.437040                           12.860523       2.380267       2.491869                    0.999782      73.034130     166.195709       0.717842       0.268948      -1.335033       0.000065      -0.000190      -0.026573       0.026574       0.035556      -0.000293      -0.000512       0.181663       0.069185      -0.109075       0.023061       0.086014             15.829756      17.406505      -1.083861       0.000034      15.735154       0.000195      14.347608           0.000006
            4             Tb       2.281620      -0.000008       6.530268       2.079223     103.765667 0.23061180E+04  0.73162924E+05                                14.437060                           12.860540       2.380266       2.491869                    0.999782      73.034148     166.195811       0.717841       0.268948      -1.335033       0.000199       0.000025       0.026573       0.026574      -0.049855      -0.000331      -0.000489      -0.167678       0.069186      -0.109075       0.023061       0.086014             15.829777      16.913131      -1.325127       0.000167      16.228571       0.000112      14.347628           0.000006
            5              H       6.048900       3.468087       0.922431       0.135299       1.129983 0.86312501E+01  0.86134959E+02                                 1.773816                            1.703035      -1.318663       2.267306                    0.994540       3.493039       9.775953       0.487075       1.260099      -0.713526       0.033462       0.006337       0.006351       0.034644       0.001455       0.007116      -0.003701       0.013850      -0.015557      -0.010591      -0.001806       0.012397              1.790183       2.323932      -0.072313      -0.018218       1.641938       0.028125       1.404678           0.000003
            6              H       3.631753       4.730701       0.922431       0.135653       1.129946 0.86305264E+01  0.86124100E+02                                 1.773652                            1.702864      -1.327221       2.263931                    0.994582       3.491810       9.771629       0.487152       1.259952      -0.713562      -0.033011      -0.006060       0.006405       0.034168       0.001419      -0.007088       0.003813       0.013794      -0.015760      -0.010683      -0.001692       0.012375              1.790016       2.323796      -0.072337       0.018204       1.641721      -0.028119       1.404530           0.000003
            7              H      -3.188140       3.290987       5.860149       0.135299       1.129984 0.86312567E+01  0.86135043E+02                                 1.773817                            1.703036      -1.318664       2.267306                    0.994540       3.493040       9.775958       0.487074       1.260100      -0.713526       0.009007      -0.032845      -0.006351       0.034644      -0.004572      -0.006450       0.004767      -0.010801      -0.015557      -0.010591      -0.001806       0.012397              1.790184       1.830617      -0.313540       0.033269       2.135257      -0.004011       1.404678           0.000003
            8              H       3.742285       4.907788       5.860149       0.135653       1.129946 0.86305251E+01  0.86124077E+02                                 1.773652                            1.702864      -1.327220       2.263931                    0.994582       3.491809       9.771623       0.487153       1.259951      -0.713562      -0.009057       0.032317      -0.006405       0.034168      -0.004572       0.006539      -0.004693      -0.010710      -0.015760      -0.010683      -0.001692       0.012375              1.790015       1.830432      -0.313586      -0.033257       2.135084       0.004001       1.404530           0.000003
            9              H      -3.490209       0.631291      12.642729       0.135299       1.129982 0.86312423E+01  0.86134854E+02                                 1.773815                            1.703034      -1.318662       2.267307                    0.994540       3.493037       9.775943       0.487075       1.260099      -0.713526      -0.033462      -0.006337      -0.006351       0.034644       0.001455       0.007116      -0.003701       0.013850      -0.015556      -0.010591      -0.001806       0.012397              1.790181       2.323930      -0.072313      -0.018218       1.641937       0.028125       1.404677           0.000003
           10              H      -1.073062      -0.631323      12.642729       0.135653       1.129945 0.86305230E+01  0.86124045E+02                                 1.773651                            1.702863      -1.327220       2.263931                    0.994582       3.491809       9.771620       0.487153       1.259951      -0.713562       0.033011       0.006060      -0.006405       0.034168       0.001419      -0.007088       0.003813       0.013794      -0.015760      -0.010683      -0.001692       0.012375              1.790014       2.323794      -0.072337       0.018204       1.641719      -0.028119       1.404529           0.000003
           11              H       5.746831       0.808391       7.705011       0.135299       1.129984 0.86312531E+01  0.86134988E+02                                 1.773816                            1.703035      -1.318664       2.267306                    0.994540       3.493039       9.775950       0.487075       1.260098      -0.713526      -0.009007       0.032845       0.006351       0.034644      -0.004572      -0.006450       0.004767      -0.010801      -0.015557      -0.010591      -0.001806       0.012397              1.790183       1.830615      -0.313539       0.033269       2.135255      -0.004011       1.404678           0.000003
           12              H      -1.183594      -0.808410       7.705011       0.135653       1.129945 0.86305160E+01  0.86123955E+02                                 1.773650                            1.702862      -1.327220       2.263932                    0.994582       3.491807       9.771612       0.487153       1.259950      -0.713562       0.009057      -0.032317       0.006405       0.034168      -0.004572       0.006539      -0.004693      -0.010710      -0.015760      -0.010683      -0.001692       0.012375              1.790013       1.830430      -0.313586      -0.033257       2.135082       0.004001       1.404529           0.000003
           13              C       4.350386       2.238269       0.787864       0.702796      21.406828 0.22112460E+03  0.44556142E+04                                 7.215793                            5.353910      -0.119966       2.040511                    0.999392      21.089726      58.906481       0.625315       0.486112      -1.008795      -0.015912      -0.047561       0.005440       0.050446      -0.024548       0.013798      -0.038369      -0.003406       0.331467      -0.081427      -0.039605       0.121033              8.381691       9.103758       0.995469      -1.338210      11.496291       1.017857       4.545025           0.000004
           14              C       5.121100       3.514000       0.869798      -0.169368      34.784071 0.41792280E+03  0.97181830E+04                                 9.251725                            6.800943       0.112999       2.023118                    0.999312      28.804317      82.060193       0.634664       0.415024      -1.066264       0.007638       0.011230      -0.010115       0.016934      -0.007281      -0.002440      -0.003994       0.032353       0.225880      -0.055535      -0.019932       0.075467             10.959070       8.855543       0.835634       0.016234      19.125997       0.532994       4.895671           0.000008
           15              C       5.330267       5.960519       0.787864       0.701579      21.412630 0.22120445E+03  0.44573059E+04                                 7.214655                            5.353217      -0.114557       2.042197                    0.999366      21.093520      58.903824       0.625692       0.485811      -1.009024       0.015966       0.046252       0.005362       0.049223      -0.024534      -0.013881       0.038555      -0.004815       0.332111      -0.081491      -0.039863       0.121354              8.380276       9.102185       0.995224       1.337954      11.494226      -1.017665       4.544415           0.000003
           16              C       4.559553       4.684788       0.869798      -0.169669      34.770318 0.41773598E+03  0.97123439E+04                                 9.247602                            6.798137       0.115634       2.024052                    0.999337      28.799229      82.028095       0.635002       0.414867      -1.066410      -0.007782      -0.012022      -0.009792       0.017348      -0.007541       0.002727       0.003767       0.032420       0.224665      -0.055462      -0.019602       0.075064             10.953943       8.852024       0.834606      -0.016305      19.116165      -0.532781       4.893640           0.000008
           17              C      -2.829458       5.357082       5.994716       0.702797      21.406822 0.22112454E+03  0.44556125E+04                                 7.215791                            5.353909      -0.119966       2.040511                    0.999392      21.089722      58.906458       0.625316       0.486112      -1.008795       0.035736       0.035187      -0.005440       0.050446      -0.013730      -0.040530      -0.004460       0.040842       0.331466      -0.081427      -0.039605       0.121033              8.381688      10.248924       1.555445       1.502240      10.351117      -0.755057       4.545023           0.000003
           18              C      -3.636951       4.104307       5.912782      -0.169368      34.784051 0.41792237E+03  0.97181706E+04                                 9.251721                            6.800939       0.112999       2.023119                    0.999312      28.804314      82.060177       0.634664       0.415024      -1.066264      -0.006733      -0.011794       0.010115       0.016934      -0.017238      -0.002516      -0.003947      -0.008372       0.225880      -0.055535      -0.019932       0.075468             10.959065      16.484598       4.566133       0.471683      11.496927       0.248717       4.895668           0.000008
           19              C       3.383602       2.841693       5.994716       0.701579      21.412632 0.22120454E+03  0.44573078E+04                                 7.214655                            5.353218      -0.114557       2.042197                    0.999366      21.093517      58.903808       0.625692       0.485811      -1.009024      -0.034537      -0.034661      -0.005362       0.049223      -0.013165       0.040734       0.004467       0.041685       0.332111      -0.081491      -0.039863       0.121354              8.380275      10.247160       1.555100      -1.501958      10.349250       0.754908       4.544416           0.000003
           20              C       4.191096       4.094468       5.912782      -0.169669      34.770287 0.41773549E+03  0.97123290E+04                                 9.247594                            6.798131       0.115636       2.024052                    0.999337      28.799220      82.028044       0.635002       0.414867      -1.066410       0.007381       0.012272       0.009792       0.017348      -0.017424       0.002186       0.004104      -0.008004       0.224665      -0.055462      -0.019602       0.075064             10.953934      16.476796       4.563010      -0.471461      11.491370      -0.248688       4.893636           0.000008
           21              C      -1.791695       1.861109      12.777296       0.702796      21.406825 0.22112457E+03  0.44556134E+04                                 7.215792                            5.353910      -0.119966       2.040511                    0.999392      21.089723      58.906468       0.625316       0.486112      -1.008795       0.015912       0.047561      -0.005440       0.050446      -0.024548       0.013798      -0.038369      -0.003406       0.331466      -0.081427      -0.039605       0.121033              8.381690       9.103757       0.995468      -1.338210      11.496288       1.017857       4.545025           0.000003
           22              C      -2.562409       0.585378      12.695362      -0.169368      34.784068 0.41792279E+03  0.97181825E+04                                 9.251725                            6.800943       0.112999       2.023118                    0.999312      28.804315      82.060183       0.634664       0.415024      -1.066264      -0.007638      -0.011230       0.010115       0.016934      -0.007282      -0.002440      -0.003994       0.032353       0.225880      -0.055536      -0.019932       0.075467             10.959069       8.855542       0.835634       0.016234      19.125995       0.532994       4.895671           0.000008
           23              C      -2.771576      -1.861141      12.777296       0.701579      21.412631 0.22120446E+03  0.44573060E+04                                 7.214655                            5.353217      -0.114557       2.042197                    0.999366      21.093519      58.903817       0.625692       0.485811      -1.009024      -0.015966      -0.046252      -0.005362       0.049223      -0.024534      -0.013881       0.038555      -0.004815       0.332111      -0.081491      -0.039863       0.121354              8.380275       9.102185       0.995223       1.337954      11.494225      -1.017665       4.544415           0.000004
           24              C      -2.000862      -0.585410      12.695362      -0.169669      34.770303 0.41773581E+03  0.97123385E+04                                 9.247599                            6.798135       0.115635       2.024052                    0.999337      28.799223      82.028062       0.635002       0.414867      -1.066410       0.007782       0.012022       0.009792       0.017348      -0.007541       0.002727       0.003767       0.032420       0.224665      -0.055462      -0.019602       0.075064             10.953939       8.852021       0.834606      -0.016305      19.116156      -0.532781       4.893639           0.000008
           25              C       5.388149      -1.257704       7.570444       0.702797      21.406825 0.22112456E+03  0.44556130E+04                                 7.215791                            5.353909      -0.119966       2.040511                    0.999392      21.089722      58.906457       0.625316       0.486112      -1.008795      -0.035736      -0.035187       0.005441       0.050446      -0.013730      -0.040530      -0.004460       0.040842       0.331466      -0.081427      -0.039605       0.121033              8.381689      10.248925       1.555444       1.502241      10.351117      -0.755057       4.545024           0.000004
           26              C       6.195642      -0.004929       7.652378      -0.169368      34.784051 0.41792238E+03  0.97181707E+04                                 9.251720                            6.800939       0.112999       2.023118                    0.999312      28.804314      82.060173       0.634664       0.415024      -1.066264       0.006733       0.011794      -0.010115       0.016934      -0.017238      -0.002516      -0.003947      -0.008372       0.225880      -0.055535      -0.019932       0.075468             10.959064      16.484597       4.566133       0.471683      11.496927       0.248717       4.895669           0.000008
           27              C      -0.824911       1.257685       7.570444       0.701579      21.412635 0.22120457E+03  0.44573085E+04                                 7.214656                            5.353218      -0.114558       2.042197                    0.999366      21.093518      58.903811       0.625692       0.485811      -1.009024       0.034537       0.034661       0.005362       0.049223      -0.013165       0.040734       0.004467       0.041685       0.332111      -0.081491      -0.039863       0.121354              8.380276      10.247162       1.555100      -1.501959      10.349250       0.754908       4.544417           0.000003
           28              C      -1.632405       0.004910       7.652378      -0.169669      34.770283 0.41773544E+03  0.97123275E+04                                 9.247594                            6.798131       0.115636       2.024052                    0.999337      28.799217      82.028030       0.635002       0.414867      -1.066410      -0.007381      -0.012272      -0.009792       0.017348      -0.017424       0.002186       0.004105      -0.008004       0.224666      -0.055462      -0.019602       0.075064             10.953933      16.476794       4.563010      -0.471461      11.491368      -0.248688       4.893636           0.000008
           29              C       0.932535       3.690263      10.173870       0.532350      23.146045 0.26192936E+03  0.54863798E+04                                 7.394579                            5.730261       0.001566       2.056664                    0.999252      22.856512      64.333378       0.622026       0.470106      -1.020925       0.128835      -0.080414       0.000000       0.151871       0.114172      -0.012997      -0.020823      -0.111656      -0.299931      -0.102135      -0.077102       0.179237              8.321075       6.621448      -1.442184       0.318905       5.211032       0.510926      13.130745           0.000002
           30              C      -0.378397       4.508502      10.173870       0.532830      23.149161 0.26197643E+03  0.54875194E+04                                 7.394616                            5.730350       0.012840       2.059742                    0.999280      22.857769      64.334256       0.622101       0.470036      -1.020980      -0.128735       0.080352      -0.000000       0.151754       0.113825       0.012455       0.019954      -0.111317      -0.299583      -0.101848      -0.076774       0.178622              8.321053       6.621561      -1.442270      -0.318932       5.211060      -0.510973      13.130537           0.000002
           31              C       1.626156       0.409115       3.391290       0.532350      23.146046 0.26192937E+03  0.54863807E+04                                 7.394580                            5.730262       0.001565       2.056664                    0.999252      22.856519      64.333417       0.622026       0.470106      -1.020924      -0.128835       0.080414      -0.000000       0.151871       0.114172      -0.012997      -0.020823      -0.111657      -0.299930      -0.102135      -0.077102       0.179237              8.321077       6.621450      -1.442184       0.318905       5.211033       0.510926      13.130747           0.000002
           32              C       2.937088      -0.409124       3.391290       0.532830      23.149161 0.26197643E+03  0.54875199E+04                                 7.394619                            5.730351       0.012839       2.059741                    0.999280      22.857776      64.334302       0.622101       0.470036      -1.020980       0.128735      -0.080352       0.000000       0.151754       0.113825       0.012455       0.019954      -0.111317      -0.299583      -0.101848      -0.076774       0.178622              8.321055       6.621564      -1.442270      -0.318932       5.211062      -0.510973      13.130541           0.000002
           33              O       5.000544       1.235475       0.453619      -0.738921      49.951031 0.72332791E+03  0.18776354E+05                                10.837791                            8.411677       0.131237       2.034449                    0.997429      31.266305      86.136989       0.643234       0.366827      -1.129902      -0.062257       0.056131       0.010043       0.084425      -0.037108      -0.004462      -0.013540      -0.087922       0.299665      -0.107852       0.006259       0.101593             12.643722      12.284789      -5.031118      -3.625411      16.843553       3.954791       8.802825           0.000005
           34              O       3.113440       2.176368       1.029596      -0.630184      34.410019 0.54098463E+03  0.12981246E+05                                 8.275345                            7.122670       0.678596       2.255150                    0.998324      28.113012      73.018433       0.725843       0.351667      -1.148762       0.012287       0.056999       0.067047       0.088855      -0.010146      -0.016572      -0.038053       0.142128       0.115483      -0.102026       0.037593       0.064433              8.946110      13.206855       1.847518      -1.711655       7.610071      -0.595500       6.021402           0.000004
           35              O       1.457419       3.473157      11.283771      -0.605511      39.485185 0.58738965E+03  0.14470185E+05                                 9.260330                            7.577052       0.230074       2.096487                    0.997913      29.046322      77.880469       0.678348       0.366527      -1.130461       0.033745      -0.037503      -0.093294       0.106062       0.090400       0.030543      -0.030975      -0.117779       0.083292      -0.132617       0.035972       0.096644             10.458077       7.735101      -0.371743       3.176956       6.428121      -1.087363      17.211009           0.000006
           36              O       4.680109       6.963314       0.453619      -0.737890      49.964308 0.72353924E+03  0.18783966E+05                                10.841778                            8.414714       0.131260       2.034371                    0.997420      31.265649      86.151361       0.642885       0.366985      -1.129735       0.062895      -0.057288       0.010516       0.085722      -0.037566       0.005103       0.013026      -0.088808       0.298191      -0.108277       0.007282       0.100995             12.648454      12.289631      -5.032676       3.627194      16.849375      -3.956304       8.806356           0.000005
           37              O      -2.559288       6.022420       1.029596      -0.630008      34.405396 0.54088995E+03  0.12978242E+05                                 8.273851                            7.121475       0.677840       2.254785                    0.998270      28.115100      73.018779       0.726000       0.351611      -1.148823      -0.013028      -0.057367       0.067032       0.089185      -0.010672       0.016535       0.038180       0.143210       0.117870      -0.102987       0.038255       0.064732              8.944430      13.204155       1.846618       1.711272       7.608724       0.595303       6.020412           0.000004
           38              O      -0.903283       4.725604      11.283771      -0.605590      39.470275 0.58713010E+03  0.14462092E+05                                 9.257743                            7.575204       0.234132       2.097788                    0.997915      29.042063      77.862698       0.678459       0.366510      -1.130482      -0.033644       0.037731      -0.093080       0.105922       0.090569      -0.030536       0.030876      -0.118034       0.084053      -0.132890       0.036188       0.096701             10.454882       7.733190      -0.371749      -3.176038       6.426596       1.087100      17.204860           0.000006
           39              O      -1.642996       5.213521       6.328961      -0.738921      49.951033 0.72332809E+03  0.18776360E+05                                10.837791                            8.411678       0.131237       2.034449                    0.997429      31.266305      86.136989       0.643234       0.366827      -1.129902      -0.077774       0.031272      -0.010043       0.084425       0.011910      -0.010204      -0.009957       0.112566       0.299665      -0.107852       0.006259       0.101593             12.643722      19.934693      -1.290419       5.145359       9.193647      -1.519625       8.802826           0.000005
           40              O       0.691881      -1.703306       5.752984      -0.630184      34.410006 0.54098425E+03  0.12981235E+05                                 8.275343                            7.122668       0.678596       2.255150                    0.998324      28.113007      73.018414       0.725843       0.351667      -1.148762      -0.045808      -0.036077      -0.067047       0.088855      -0.062318      -0.026905      -0.031603      -0.071259       0.115483      -0.102026       0.037593       0.064433              8.946107       7.231901      -1.074149       0.216930      13.585020      -1.799259       6.021400           0.000004
           41              O       1.358143       3.314104       9.063969      -0.605511      39.485428 0.58739413E+03  0.14470328E+05                                 9.260383                            7.577094       0.230075       2.096487                    0.997913      29.046374      77.880783       0.678345       0.366528      -1.130460       0.048515      -0.013841       0.093294       0.106062       0.101991      -0.041243       0.013832      -0.070373       0.083291      -0.132617       0.035972       0.096644             10.458137       6.973763      -0.744050      -2.372418       7.189536       2.376374      17.211112           0.000006
           42              O       2.197140       2.985253       6.328961      -0.737890      49.964278 0.72353862E+03  0.18783946E+05                                10.841773                            8.414710       0.131260       2.034371                    0.997420      31.265645      86.151341       0.642885       0.366985      -1.129735       0.079093      -0.031336      -0.010516       0.085722       0.011978       0.009460       0.010306       0.113833       0.298191      -0.108278       0.007283       0.100995             12.648448      19.941549      -1.290984      -5.147499       9.197442       1.520560       8.806353           0.000005
           43              O       3.871360       1.703291       5.752984      -0.630008      34.405390 0.54089017E+03  0.12978248E+05                                 8.273850                            7.121476       0.677840       2.254785                    0.998270      28.115099      73.018771       0.726000       0.351611      -1.148823       0.045813       0.036904      -0.067032       0.089185      -0.063068       0.027035       0.031625      -0.071095       0.117871      -0.102987       0.038255       0.064732              8.944428       7.231008      -1.074170      -0.216938      13.581863       1.798824       6.020411           0.000004
           44              O      -0.804004       4.884664       9.063969      -0.605590      39.470265 0.58713009E+03  0.14462092E+05                                 9.257740                            7.575204       0.234133       2.097788                    0.997915      29.042063      77.862690       0.678459       0.366510      -1.130482      -0.048675       0.013650       0.093080       0.105922       0.102195       0.041152      -0.013869      -0.070482       0.084053      -0.132890       0.036188       0.096702             10.454878       6.972132      -0.743897       2.371772       7.187653      -2.375648      17.204848           0.000006
           45              O      -2.441853       2.863903      13.111541      -0.738921      49.950998 0.72332732E+03  0.18776334E+05                                10.837785                            8.411672       0.131238       2.034450                    0.997429      31.266297      86.136949       0.643234       0.366827      -1.129902       0.062257      -0.056131      -0.010043       0.084425      -0.037108      -0.004462      -0.013540      -0.087922       0.299666      -0.107852       0.006258       0.101593             12.643716      12.284782      -5.031116      -3.625409      16.843543       3.954790       8.802821           0.000005
           46              O      -0.554749       1.923010      12.535564      -0.630184      34.410014 0.54098453E+03  0.12981243E+05                                 8.275345                            7.122670       0.678596       2.255150                    0.998324      28.113009      73.018426       0.725843       0.351667      -1.148762      -0.012287      -0.056999      -0.067048       0.088855      -0.010146      -0.016571      -0.038053       0.142128       0.115483      -0.102026       0.037593       0.064433              8.946109      13.206855       1.847517      -1.711654       7.610070      -0.595500       6.021402           0.000004
           47              O       1.101272       0.626221       2.281389      -0.605511      39.485245 0.58739070E+03  0.14470219E+05                                 9.260343                            7.577061       0.230072       2.096486                    0.997913      29.046335      77.880540       0.678348       0.366527      -1.130461      -0.033745       0.037503       0.093294       0.106061       0.090400       0.030543      -0.030975      -0.117780       0.083292      -0.132617       0.035972       0.096644             10.458091       7.735111      -0.371744       3.176961       6.428128      -1.087364      17.211034           0.000006
           48              O      -2.121418      -2.863936      13.111541      -0.737890      49.964265 0.72353847E+03  0.18783940E+05                                10.841770                            8.414708       0.131261       2.034371                    0.997420      31.265639      86.151310       0.642885       0.366985      -1.129735      -0.062895       0.057288      -0.010516       0.085722      -0.037566       0.005103       0.013026      -0.088808       0.298192      -0.108277       0.007282       0.100995             12.648445      12.289622      -5.032673       3.627192      16.849362      -3.956302       8.806351           0.000005
           49              O       5.117979      -1.923042      12.535564      -0.630009      34.405403 0.54089009E+03  0.12978247E+05                                 8.273852                            7.121476       0.677839       2.254785                    0.998270      28.115104      73.018794       0.726000       0.351611      -1.148823       0.013028       0.057367      -0.067032       0.089185      -0.010672       0.016535       0.038180       0.143210       0.117870      -0.102987       0.038255       0.064732              8.944432      13.204157       1.846617       1.711271       7.608725       0.595303       6.020413           0.000004
           50              O       3.461974      -0.626226       2.281389      -0.605590      39.470344 0.58713131E+03  0.14462130E+05                                 9.257756                            7.575214       0.234130       2.097787                    0.997915      29.042079      77.862780       0.678458       0.366510      -1.130482       0.033644      -0.037731       0.093080       0.105922       0.090569      -0.030537       0.030876      -0.118035       0.084054      -0.132890       0.036189       0.096702             10.454898       7.733201      -0.371750      -3.176043       6.426604       1.087101      17.204888           0.000006
           51              O       4.201687      -1.114143       7.236199      -0.738921      49.950997 0.72332739E+03  0.18776337E+05                                10.837785                            8.411672       0.131239       2.034450                    0.997429      31.266295      86.136940       0.643234       0.366827      -1.129902       0.077774      -0.031272       0.010043       0.084425       0.011910      -0.010204      -0.009956       0.112567       0.299665      -0.107852       0.006259       0.101593             12.643715      19.934682      -1.290419       5.145358       9.193640      -1.519624       8.802822           0.000005
           52              O       1.866810       5.802684       7.812176      -0.630184      34.410007 0.54098427E+03  0.12981236E+05                                 8.275342                            7.122667       0.678596       2.255150                    0.998324      28.113010      73.018421       0.725843       0.351667      -1.148762       0.045808       0.036077       0.067048       0.088856      -0.062318      -0.026905      -0.031603      -0.071259       0.115482      -0.102025       0.037593       0.064433              8.946107       7.231901      -1.074149       0.216930      13.585019      -1.799259       6.021401           0.000004
           53              O       1.200548       0.785274       4.501191      -0.605511      39.485490 0.58739522E+03  0.14470363E+05                                 9.260395                            7.577103       0.230073       2.096487                    0.997913      29.046388      77.880858       0.678344       0.366528      -1.130460      -0.048515       0.013840      -0.093294       0.106061       0.101991      -0.041244       0.013832      -0.070373       0.083292      -0.132617       0.035973       0.096644             10.458151       6.973772      -0.744051      -2.372421       7.189544       2.376378      17.211138           0.000005
           54              O       0.361551       1.114125       7.236199      -0.737889      49.964251 0.72353806E+03  0.18783928E+05                                10.841768                            8.414706       0.131261       2.034371                    0.997420      31.265637      86.151303       0.642885       0.366985      -1.129735      -0.079093       0.031336       0.010516       0.085722       0.011978       0.009460       0.010306       0.113833       0.298191      -0.108278       0.007283       0.100995             12.648442      19.941540      -1.290985      -5.147498       9.197437       1.520559       8.806350           0.000005
           55              O      -1.312669       2.396087       7.812176      -0.630009      34.405397 0.54089031E+03  0.12978253E+05                                 8.273851                            7.121478       0.677839       2.254785                    0.998270      28.115103      73.018786       0.726000       0.351611      -1.148823      -0.045813      -0.036904       0.067032       0.089185      -0.063068       0.027035       0.031625      -0.071095       0.117870      -0.102987       0.038255       0.064732              8.944429       7.231010      -1.074171      -0.216938      13.581865       1.798823       6.020412           0.000004
           56              O       3.362695      -0.785286       4.501191      -0.605590      39.470339 0.58713139E+03  0.14462133E+05                                 9.257755                            7.575215       0.234131       2.097787                    0.997915      29.042079      77.862778       0.678458       0.366510      -1.130482       0.048675      -0.013649      -0.093080       0.105922       0.102195       0.041152      -0.013870      -0.070482       0.084054      -0.132890       0.036189       0.096702             10.454895       6.972143      -0.743899       2.371775       7.187664      -2.375652      17.204879           0.000006

******************************************************
Auxiliary information for the entire system
The total spin magnetic moment of the unit cell is   0.000260
The total net atomic charge of the unit cell is   0.000003
Accuracy of reproducing the electrostatic potential in the unit cell:
  The inner radius (bohr) =    5.0000
  The outer radius (bohr) =   12.0000
  Valid grid points have density less than (e/(bohr^3)) =    0.0001
  The number of valid grid points were=        25996
  The rms potential error without charges in kcal/mol is=      7.02416
  The rms potential error with partial charges in kcal/mol is=      1.20381
  The RRMSE value at monopole order=      0.17138
  The rms potential error with partial charges and cloud penetration in kcal/mol is=      1.19022
  The RRMSE value at monopole order with cloud penetration is=      0.16945
  The rms potential error with partial charges and atomic dipoles in kcal/mol is=      0.91388
  The RRMSE value at dipole order=      0.13010
  The rms potential error with partial charges, atomic dipoles and cloud penetration in kcal/mol is=      0.89373
  The RRMSE value at dipole order with cloud penetration=      0.12724

******************************************************
The electron densities and ab initio electrostatic potential were computed in VASP using the PBE functional and
projector augmented wave method. See the main text of the journal article for a description of computational details.
The atomic charges, dipoles, and quadrupoles were computed with the DDEC6 method as described in
(a) T. A. Manz and N. Gabaldon Limas, RSC Adv. 6 (2016) 47771-47801 DOI: 10.1039/c6ra04656h
(b) N. Gabaldon Limas and T. A. Manz, RSC Adv. 8 (2018) 2678-2707 DOI: 10.1039/c7ra11829e.
For each atom in the material, the electron cloud parameters were fit to the spherically averaged atom-in-material
electron density using radial positions for which this density was between 10^-4 and 10^-2 electrons per cubic bohr.
The polarizabilities, dispersion coefficients, and quantum Drude oscillator (QDO) parameters were fit using the MCLF method.
The magnetic structure of the system was optimized in VASP from the default ferromagnetic initial guess using spin polarization.
The atomic spin moments (ASMs) were computed on this optimized magnetic structure using the DDEC6 partition as inputs
to the method of T. A. Manz and D. S. Sholl, J. Chem. Theory Comput. 7 (2011) 4146-4164 DOI: 10.1021/ct200539n.
The RMSE and RRMSE were computed using a uniform grid with Ewald summation.
