# Supplementary material for: A collection of forcefield precursors for metal–organic frameworks
Source: RSC Adv. 2019 Nov 13;9(63):36492–507. doi: 10.1039/c9ra07327b (PMC9075174; doi:10.1039/c9ra07327b)
Supplement: RA-009-C9RA07327B-s4561 [file RA-009-C9RA07327B-s4561.xyz]

  184
jmolscript: load "" {1 1 1} spacegroup "x,y,z" unitcell [{     13.627000     0.000000     0.000000 }, {     -5.976539    12.708852     0.000000 }, {      0.000000     0.000000    16.321000 }]
Ag     1.228717     9.264372    15.190281     0.087197
Ag    -0.391756     3.444480     7.029781     0.087197
Ag     6.421744     3.444480     1.130719     0.087197
Ag     8.042217     9.264372     9.291219     0.087197
H     -0.931988     7.264380     0.031010     0.080190
H     -1.360142     5.656710     1.610883     0.127223
H      1.802923     6.994952     3.659168     0.131015
H      2.109223     8.583559     2.043389     0.093701
H     -0.745011     4.444286     3.525336     0.142923
H      0.800075     4.409972     3.766887     0.150330
H     -2.502350     5.518184     4.907725     0.133148
H     -1.977805     6.996223     5.023604     0.158587
H     -1.512200     7.889655     7.297119     0.135846
H      8.852953     3.820281     6.918472     0.150355
H      9.642658     4.317197     5.661755     0.132032
H      9.420637     1.732217     8.366145     0.158355
H     10.540003     2.620565     9.027145     0.140661
H      4.363071    12.234812     7.212250     0.139756
H     12.369922     1.458976    10.073321     0.143362
H      7.628579    12.262771    10.396477     0.095531
H      5.651006    10.385674     7.618643     0.093449
H      1.768949     5.444472     8.191510     0.080190
H      2.197103     7.052142     9.771383     0.127224
H     -0.965962     5.713900    11.819668     0.131015
H     -1.272262     4.125293    10.203889     0.093701
H      1.581972     8.264566    11.685836     0.142923
H      0.036886     8.298880    11.927387     0.150330
H      3.339311     7.190668    13.068225     0.133148
H      2.814766     5.712629    13.184104     0.158587
H      2.349161     4.819197    15.457619     0.135846
H      5.611008     8.888571    15.078972     0.150355
H      4.821303     8.391655    13.822255     0.132032
H      5.043324    10.976635     0.205645     0.158355
H      3.923958    10.088287     0.866645     0.140661
H     10.100890     0.474040    15.372750     0.139756
H      2.094039    11.249876     1.912821     0.143362
H      6.835382     0.446081     2.235977     0.095531
H      8.812955     2.323178    15.779143     0.093450
H      8.582449     5.444472    -0.031010     0.080190
H      9.010603     7.052142    14.710117     0.127224
H      5.847538     5.713900    12.661832     0.131015
H      5.541238     4.125293    14.277611     0.093701
H      8.395472     8.264566    12.795664     0.142923
H      6.850386     8.298880    12.554113     0.150330
H     10.152811     7.190668    11.413275     0.133148
H      9.628266     5.712629    11.297396     0.158587
H      9.162661     4.819197     9.023881     0.135846
H     -1.202492     8.888571     9.402528     0.150355
H     -1.992197     8.391655    10.659245     0.132032
H     -1.770176    10.976635     7.954855     0.158355
H     -2.889542    10.088287     7.293855     0.140661
H      3.287390     0.474040     9.108750     0.139756
H     -4.719461    11.249876     6.247679     0.143362
H      0.021882     0.446081     5.924523     0.095531
H      1.999455     2.323178     8.702357     0.093450
H      5.881512     7.264380     8.129490     0.080190
H      5.453358     5.656710     6.549617     0.127224
H      8.616423     6.994952     4.501332     0.131015
H      8.922723     8.583559     6.117111     0.093701
H      6.068489     4.444286     4.635164     0.142923
H      7.613575     4.409972     4.393613     0.150330
H      4.311150     5.518184     3.252775     0.133148
H      4.835695     6.996223     3.136896     0.158587
H      5.301300     7.889655     0.863381     0.135846
H      2.039453     3.820281     1.242028     0.150355
H      2.829158     4.317197     2.498745     0.132032
H      2.607137     1.732217    16.115355     0.158355
H      3.726503     2.620565    15.454355     0.140661
H     -2.450429    12.234812     0.948250     0.139756
H      5.556422     1.458976    14.408179     0.143362
H      0.815079    12.262771    14.085023     0.095531
H     -1.162494    10.385674     0.541857     0.093450
C     -0.370317     7.205919     0.770351     0.089399
C     -0.632355     6.227337     1.715337    -0.204084
C      0.195711     6.106603     2.813740     0.185765
C      1.232430     7.022912     2.926355    -0.187707
C      1.412992     7.974805     1.943831     0.114946
C      0.015863     4.979328     3.801161    -0.303549
C     -1.959841     6.120583     5.441095    -0.272599
C     -2.512857     6.207003     6.843232     0.074944
C     10.223949     5.260194     7.374154     0.068284
C     -2.112349     7.270734     7.645246    -0.197258
C      9.732974     4.064291     6.593684    -0.290786
C     10.365160     1.952080     8.344927    -0.275827
C     11.193923     0.714237     8.605737     0.188882
C      5.019008    12.262771     7.871618    -0.188544
C     12.196033     0.701529     9.564106    -0.172584
C      6.955668    12.256417     9.753430     0.077577
C      5.796947    11.153289     8.122962     0.085243
C      1.207278     5.502933     8.930851     0.089399
C      1.469316     6.481515     9.875837    -0.204084
C      0.641250     6.602249    10.974240     0.185765
C     -0.395469     5.685940    11.086855    -0.187707
C     -0.576031     4.734047    10.104331     0.114946
C      0.821098     7.729524    11.961661    -0.303549
C      2.796802     6.588269    13.601595    -0.272599
C      3.349818     6.501849    15.003732     0.074944
C      4.240012     7.448658    15.534654     0.068284
C      2.949310     5.438118    15.805746    -0.197258
C      4.730987     8.644561    14.754184    -0.290786
C      4.098801    10.756772     0.184427    -0.275827
C      3.270038    11.994615     0.445237     0.188882
C      9.444953     0.446081    16.032118    -0.188544
C      2.267928    12.007323     1.403606    -0.172584
C      7.508293     0.452435     1.592930     0.077577
C      8.667014     1.555563    -0.037538     0.085243
C      8.020778     5.502933    15.550649     0.089398
C      8.282816     6.481515    14.605663    -0.204084
C      7.454750     6.602249    13.507260     0.185765
C      6.418031     5.685940    13.394645    -0.187707
C      6.237469     4.734047    14.377169     0.114946
C      7.634598     7.729524    12.519839    -0.303549
C      9.610302     6.588269    10.879905    -0.272599
C     10.163318     6.501849     9.477768     0.074944
C     -2.573488     7.448658     8.946846     0.068284
C      9.762810     5.438118     8.675754    -0.197258
C     -2.082513     8.644561     9.727316    -0.290786
C     -2.714699    10.756772     7.976073    -0.275827
C     -3.543462    11.994615     7.715263     0.188882
C      2.631453     0.446081     8.449382    -0.188544
C     -4.545572    12.007323     6.756894    -0.172584
C      0.694793     0.452435     6.567570     0.077577
C      1.853514     1.555563     8.198038     0.085243
C      6.443183     7.205919     7.390149     0.089398
C      6.181145     6.227337     6.445163    -0.204084
C      7.009211     6.106603     5.346760     0.185765
C      8.045930     7.022912     5.234145    -0.187707
C      8.226492     7.974805     6.216669     0.114946
C      6.829363     4.979328     4.359339    -0.303549
C      4.853659     6.120583     2.719405    -0.272599
C      4.300643     6.207003     1.317268     0.074944
C      3.410449     5.260194     0.786346     0.068284
C      4.701151     7.270734     0.515254    -0.197258
C      2.919474     4.064291     1.566816    -0.290786
C      3.551660     1.952080    16.136573    -0.275827
C      4.380423     0.714237    15.875763     0.188882
C     -1.794492    12.262771     0.288882    -0.188544
C      5.382533     0.701529    14.917394    -0.172584
C      0.142168    12.256417    14.728070     0.077577
C     -1.016553    11.153289     0.037538     0.085243
S     -0.239034     5.504839     5.518946     0.097442
S     10.823982     2.597689     6.701239     0.089605
S      1.075995     7.204013    13.679446     0.097442
S      3.639979    10.111163    14.861739     0.089605
S      7.889495     7.204013    10.802054     0.097442
S     -3.173521    10.111163     9.619761     0.089605
S      6.574466     5.504839     2.641554     0.097442
S      4.010482     2.597689     1.459261     0.089605
N      0.645339     8.071392     0.859627    -0.194531
N      6.751291    11.129142     9.059297    -0.195303
N      0.191622     4.637460     9.020127    -0.194531
N      7.712670     1.579710     0.898797    -0.195303
N      7.005122     4.637460    15.461373    -0.194531
N      0.899170     1.579710     7.261703    -0.195303
N      7.458839     8.071392     7.300873    -0.194531
N     -0.062209    11.129142    15.422203    -0.195303
P      5.221317    10.308658     4.051199     1.737098
P      9.242644     2.400194    12.211699     1.737098
P      2.429144     2.400194    12.269801     1.737098
P     -1.592183    10.308658     4.109301     1.737098
F      6.141778     9.478262     3.086301    -0.444209
F      4.253772    11.082119     4.994226    -0.425910
F      6.486351    10.965198     4.713505    -0.424456
F      5.194209    11.446863     2.954101    -0.434518
F      5.259221     9.144019     5.108473    -0.446118
F      3.944008     9.616788     3.374204    -0.444861
F      8.322183     3.230590    11.246801    -0.444209
F     10.210189     1.626733    13.154726    -0.425910
F      7.977610     1.743654    12.874005    -0.424456
F      9.269752     1.261989    11.114601    -0.434518
F      9.204740     3.564833    13.268973    -0.446118
F     10.519953     3.092064    11.534704    -0.444861
F      1.508683     3.230590    13.234699    -0.444209
F      3.396689     1.626733    11.326774    -0.425910
F      1.164110     1.743654    11.607495    -0.424456
F      2.456252     1.261989    13.366899    -0.434518
F      2.391240     3.564833    11.212527    -0.446118
F      3.706453     3.092064    12.946796    -0.444861
F     -0.671722     9.478262     5.074199    -0.444209
F     -2.559728    11.082119     3.166274    -0.425910
F     -0.327149    10.965198     3.446995    -0.424456
F     -1.619291    11.446863     5.206399    -0.434518
F     -1.554279     9.144019     3.052027    -0.446118
F     -2.869492     9.616788     4.786296    -0.444861

The following XYZ coordinates are in angstroms. Other properties are in atomic units.
The sperically averaged electron density of each atom fit to a function of the form exp(a - br)
eigen_1, eigen_2 and eigen_3 are the three eigenvalues of traceless quadrupole moment tensor
  atom number  atomic symbol              X              Y              Z     net charge C6 coefficient C8 coefficient C10 coefficient fluctuating dipole atomic polarizability isotropic forcefield polarizability              a              b squared Pearson coefficient          <r^3>          <r^4>         wp_QDO          m_QDO          q_QDO       dipole_x       dipole_y       dipole_z         dipole            Qxy            Qxz            Qyz     Q(x^2-y^2)  Q(3z^2 - R^2)        eigen_1        eigen_2        eigen_3 static polarizability      alpha(xx)      alpha(xy)      alpha(xz)      alpha(yy)      alpha(yz)      alpha(zz) atomic spin moment
            1             Ag       1.228717       9.264372      15.190281       0.087197     208.097024 0.64084495E+04  0.26713531E+06                                27.827262                           26.056780       1.757639       2.139761                    0.998268      94.407626     260.743677       0.369835       0.397301      -1.189949      -0.059623       0.046366       0.102836       0.127593       0.007890       0.052124      -0.024493       0.018553       0.097217      -0.057050      -0.014039       0.071089             30.582292      25.185234      -7.759613      -2.317660      41.446886       5.500784      25.114755           0.000001
            2             Ag      -0.391756       3.444480       7.029781       0.087197     208.097021 0.64084494E+04  0.26713531E+06                                27.827262                           26.056779       1.757639       2.139761                    0.998268      94.407625     260.743674       0.369835       0.397301      -1.189949       0.059623      -0.046366       0.102836       0.127593       0.007890      -0.052124       0.024493       0.018553       0.097217      -0.057050      -0.014039       0.071089             30.582292      25.185234      -7.759613       2.317660      41.446886      -5.500784      25.114755           0.000001
            3             Ag       6.421744       3.444480       1.130719       0.087197     208.097018 0.64084492E+04  0.26713530E+06                                27.827262                           26.056779       1.757639       2.139761                    0.998268      94.407625     260.743671       0.369835       0.397301      -1.189949       0.059623      -0.046366      -0.102836       0.127593       0.007890       0.052124      -0.024493       0.018553       0.097217      -0.057050      -0.014039       0.071089             30.582291      25.185233      -7.759613      -2.317661      41.446885       5.500784      25.114755           0.000001
            4             Ag       8.042217       9.264372       9.291219       0.087197     208.097023 0.64084495E+04  0.26713531E+06                                27.827262                           26.056780       1.757639       2.139761                    0.998268      94.407625     260.743674       0.369835       0.397301      -1.189949      -0.059623       0.046366      -0.102836       0.127593       0.007890      -0.052124       0.024493       0.018553       0.097217      -0.057050      -0.014039       0.071089             30.582292      25.185234      -7.759613       2.317661      41.446886      -5.500784      25.114756           0.000001
            5              H      -0.931988       7.264380       0.031010       0.080190       1.308834 0.96301920E+01  0.98137542E+02                                 1.911566                            1.765652      -0.972684       2.400342                    0.997726       3.599916       9.969257       0.495107       1.213966      -0.724862      -0.032821       0.003405      -0.030398       0.044864       0.011531       0.015209      -0.007134       0.010226      -0.013264      -0.022859       0.003425       0.019433              1.975656       1.967161      -0.014841       0.576641       1.559898      -0.083757       2.399910          -0.000001
            6              H      -1.360142       5.656710       1.610883       0.127223       0.979097 0.68743104E+01  0.63581331E+02                                 1.498185                            1.434581      -0.802791       2.501042                    0.999801       3.033020       7.677782       0.589866       1.122671      -0.748587      -0.028109      -0.017605      -0.004399       0.033457       0.009638       0.008604      -0.006390       0.004213       0.003203      -0.016591       0.005726       0.010865              1.516060       1.727143       0.357556       0.069735       1.491862       0.007668       1.329176          -0.000000
            7              H       1.802923       6.994952       3.659168       0.131015       1.077431 0.81998359E+01  0.81003348E+02                                 1.745763                            1.687206      -0.858133       2.484379                    0.999112       3.392055       9.527985       0.476262       1.301854      -0.705848       0.022567       0.004941       0.026730       0.035329       0.006729       0.014756      -0.003676       0.000205      -0.012573      -0.018568       0.003704       0.014864              1.754208       1.856698       0.002546       0.312459       1.460923      -0.065060       1.945004          -0.000001
            8              H       2.109223       8.583559       2.043389       0.093701       0.981191 0.68107238E+01  0.65011193E+02                                 1.701739                            1.577052      -1.018528       2.393211                    0.996924       3.666645      10.531850       0.468577       1.369400      -0.688603       0.031366       0.032745       0.010650       0.046578       0.010123       0.005677      -0.006764      -0.001797       0.002284      -0.015324       0.005300       0.010024              1.768394       2.003410       0.534540       0.045052       1.923752       0.005421       1.378020          -0.000001
            9              H      -0.745011       4.444286       3.525336       0.142923       1.101742 0.86454341E+01  0.85721735E+02                                 1.720540                            1.685301      -0.882068       2.472205                    0.998656       3.281374       8.951111       0.501421       1.231967      -0.722505      -0.023462      -0.015042      -0.011739       0.030241       0.004792       0.001195       0.003811       0.001301      -0.019228      -0.007840      -0.000984       0.008824              1.733267       1.953250       0.281014      -0.049744       1.689402      -0.021219       1.557148           0.000000
           10              H       0.800075       4.409972       3.766887       0.150330       1.003591 0.74685545E+01  0.72140550E+02                                 1.677047                            1.612517      -0.818356       2.507050                    0.998949       3.308250       9.215607       0.485691       1.305580      -0.704715       0.024487      -0.019589      -0.005593       0.031853      -0.006391       0.003845       0.006049       0.000215      -0.021506      -0.012394       0.002252       0.010142              1.709438       2.000416      -0.374635      -0.161464       1.651142      -0.044197       1.476757          -0.000000
           11              H      -2.502350       5.518184       4.907725       0.133148       1.025274 0.80507612E+01  0.79398848E+02                                 1.708698                            1.680433      -0.925362       2.443496                    0.997814       3.484496       9.873502       0.472163       1.315336      -0.701974      -0.016630      -0.014493      -0.014446       0.026368       0.004119       0.003642       0.006011      -0.002570       0.004762      -0.005378      -0.004254       0.009632              1.716975       1.698899       0.225227       0.019785       1.725429       0.187410       1.726597          -0.000001
           12              H      -1.977805       6.996223       5.023604       0.158587       0.924833 0.68918824E+01  0.66365078E+02                                 1.682402                            1.622875      -1.188096       2.341535                    0.994616       3.586886      10.546072       0.443854       1.433058      -0.676885      -0.003078       0.032240      -0.012120       0.034580      -0.000414       0.000983      -0.001905      -0.006580       0.002005      -0.003839      -0.000288       0.004127              1.715696       1.414521       0.047799      -0.126989       2.061623      -0.362308       1.670943          -0.000001
           13              H      -1.512200       7.889655       7.297119       0.135846       1.021295 0.77679257E+01  0.76415798E+02                                 1.742225                            1.685275      -1.090761       2.383004                    0.996437       3.516363      10.161751       0.454109       1.371096      -0.690287       0.022021       0.026057      -0.015909       0.037642       0.012083      -0.004337       0.004958      -0.007881       0.007040      -0.016125       0.004316       0.011809              1.763157       1.678786       0.288160      -0.218623       1.884117      -0.197309       1.726569          -0.000001
           14              H       8.852953       3.820281       6.918472       0.150355       1.030220 0.80389448E+01  0.78783223E+02                                 1.687533                            1.660852      -0.773630       2.531064                    0.999307       3.264716       9.044151       0.485711       1.286749      -0.710052      -0.029326      -0.007493       0.016199       0.034330       0.009051      -0.003773      -0.000575       0.011499      -0.004785      -0.010142      -0.002298       0.012440              1.691886       1.941723       0.146693      -0.061283       1.579650      -0.111164       1.554284          -0.000000
           15              H       9.642658       4.317197       5.661755       0.132032       1.090870 0.84021560E+01  0.84048076E+02                                 1.801026                            1.731368      -1.032148       2.392146                    0.996474       3.618466      10.444917       0.457667       1.337886      -0.696553      -0.002219       0.011012      -0.027250       0.029474       0.000128       0.001768      -0.002269       0.000928       0.034009      -0.006528      -0.005276       0.011804              1.840550       1.636450      -0.003276       0.165493       1.606495      -0.233498       2.278706          -0.000001
           16              H       9.420637       1.732217       8.366145       0.158355       1.047871 0.81108219E+01  0.79291561E+02                                 1.685161                            1.652579      -0.709018       2.569135                    0.999811       3.138275       8.550994       0.496196       1.262674      -0.716770      -0.033456      -0.011318       0.007464       0.036099       0.006276       0.002052       0.000653       0.012322      -0.028311      -0.009642      -0.004069       0.013712              1.689744       2.077745       0.071014       0.028251       1.553664      -0.009588       1.437822           0.000001
           17              H      10.540003       2.620565       9.027145       0.140661       0.901231 0.67308192E+01  0.64719263E+02                                 1.672053                            1.615758      -1.359638       2.244222                    0.992548       3.815917      11.375297       0.437950       1.454507      -0.671383       0.004946       0.016617       0.026509       0.031675       0.000637       0.005625       0.003010       0.000425      -0.008118      -0.007154       0.000703       0.006451              1.711534       1.429457       0.011444       0.056034       2.005726       0.313589       1.699420          -0.000001
           18              H       4.363071      12.234812       7.212250       0.139756       1.134636 0.84434049E+01  0.83895556E+02                                 1.793643                            1.699978      -1.109082       2.372793                    0.996948       3.413463       9.568789       0.480269       1.283512      -0.709425      -0.028023      -0.003248      -0.026079       0.038419      -0.003791       0.011400       0.006812       0.010659      -0.026679      -0.017859       0.002665       0.015194              1.817096       1.877631       0.008285       0.484124       1.601195       0.154635       1.972462           0.000000
           19              H      12.369922       1.458976      10.073321       0.143362       0.915457 0.64783546E+01  0.61154244E+02                                 1.641103                            1.554472      -1.077192       2.394706                    0.996830       3.437921       9.864437       0.463887       1.398725      -0.684021       0.006209       0.027913       0.023529       0.037031      -0.000995       0.009095       0.004827      -0.012575      -0.005257      -0.013583       0.003555       0.010028              1.687831       1.449388       0.048072       0.082105       2.035818       0.405282       1.578287          -0.000000
           20              H       7.628579      12.262771      10.396477       0.095531       1.327531 0.10141791E+02  0.10572739E+03                                 2.010303                            1.875941      -1.072524       2.367972                    0.996243       3.708130      10.723906       0.451521       1.301232      -0.705449       0.031317       0.006105       0.034898       0.047285      -0.004606       0.012865       0.004563      -0.004497       0.013795      -0.016171       0.002399       0.013772              2.047089       2.248351      -0.026167       0.615619       1.730658       0.035938       2.162259          -0.000001
           21              H       5.651006      10.385674       7.618643       0.093449       1.275208 0.91556551E+01  0.93447315E+02                                 1.979558                            1.794343      -1.217130       2.299031                    0.994434       3.777154      10.964953       0.455068       1.318720      -0.700011      -0.010526      -0.034933      -0.030255       0.047397       0.001558       0.011366       0.005805      -0.006973      -0.014763      -0.015094       0.002572       0.012522              2.089277       1.568310       0.063438       0.133749       2.693412       0.685681       2.006109          -0.000000
           22              H       1.768949       5.444472       8.191510       0.080190       1.308834 0.96301920E+01  0.98137542E+02                                 1.911566                            1.765652      -0.972684       2.400342                    0.997726       3.599916       9.969257       0.495107       1.213966      -0.724862       0.032821      -0.003405      -0.030398       0.044864       0.011531      -0.015209       0.007134       0.010226      -0.013264      -0.022859       0.003425       0.019433              1.975656       1.967161      -0.014841      -0.576641       1.559898       0.083757       2.399910          -0.000001
           23              H       2.197103       7.052142       9.771383       0.127224       0.979097 0.68743069E+01  0.63581293E+02                                 1.498184                            1.434581      -0.802791       2.501042                    0.999801       3.033019       7.677780       0.589866       1.122671      -0.748586       0.028109       0.017605      -0.004399       0.033457       0.009638      -0.008604       0.006390       0.004213       0.003203      -0.016591       0.005726       0.010865              1.516060       1.727142       0.357556      -0.069735       1.491861      -0.007668       1.329176          -0.000000
           24              H      -0.965962       5.713900      11.819668       0.131015       1.077431 0.81998359E+01  0.81003348E+02                                 1.745763                            1.687206      -0.858133       2.484379                    0.999112       3.392055       9.527985       0.476262       1.301854      -0.705848      -0.022567      -0.004941       0.026730       0.035329       0.006729      -0.014756       0.003676       0.000205      -0.012573      -0.018568       0.003704       0.014864              1.754208       1.856698       0.002546      -0.312459       1.460923       0.065060       1.945004          -0.000001
           25              H      -1.272262       4.125293      10.203889       0.093701       0.981192 0.68107246E+01  0.65011201E+02                                 1.701739                            1.577052      -1.018528       2.393211                    0.996924       3.666645      10.531849       0.468577       1.369399      -0.688603      -0.031366      -0.032745       0.010650       0.046578       0.010123      -0.005677       0.006764      -0.001797       0.002284      -0.015324       0.005300       0.010024              1.768394       2.003410       0.534540      -0.045052       1.923752      -0.005421       1.378020          -0.000001
           26              H       1.581972       8.264566      11.685836       0.142923       1.101742 0.86454338E+01  0.85721729E+02                                 1.720540                            1.685300      -0.882068       2.472205                    0.998656       3.281374       8.951110       0.501421       1.231967      -0.722505       0.023462       0.015042      -0.011739       0.030241       0.004792      -0.001195      -0.003811       0.001301      -0.019228      -0.007840      -0.000984       0.008824              1.733267       1.953250       0.281014       0.049744       1.689402       0.021219       1.557148           0.000000
           27              H       0.036886       8.298880      11.927387       0.150330       1.003591 0.74685545E+01  0.72140550E+02                                 1.677047                            1.612517      -0.818356       2.507050                    0.998949       3.308250       9.215607       0.485691       1.305580      -0.704715      -0.024487       0.019589      -0.005593       0.031853      -0.006391      -0.003845      -0.006049       0.000215      -0.021506      -0.012394       0.002252       0.010142              1.709438       2.000416      -0.374635       0.161464       1.651142       0.044197       1.476757          -0.000000
           28              H       3.339311       7.190668      13.068225       0.133148       1.025274 0.80507612E+01  0.79398848E+02                                 1.708698                            1.680433      -0.925362       2.443496                    0.997814       3.484496       9.873502       0.472163       1.315336      -0.701974       0.016630       0.014493      -0.014446       0.026368       0.004119      -0.003642      -0.006011      -0.002570       0.004762      -0.005378      -0.004254       0.009632              1.716975       1.698899       0.225227      -0.019785       1.725429      -0.187410       1.726597          -0.000001
           29              H       2.814766       5.712629      13.184104       0.158587       0.924833 0.68918816E+01  0.66365071E+02                                 1.682402                            1.622876      -1.188096       2.341535                    0.994616       3.586886      10.546073       0.443854       1.433058      -0.676885       0.003078      -0.032240      -0.012120       0.034580      -0.000414      -0.000983       0.001905      -0.006580       0.002005      -0.003839      -0.000288       0.004127              1.715696       1.414522       0.047799       0.126989       2.061623       0.362308       1.670943          -0.000001
           30              H       2.349161       4.819197      15.457619       0.135846       1.021295 0.77679248E+01  0.76415785E+02                                 1.742225                            1.685275      -1.090761       2.383004                    0.996437       3.516363      10.161750       0.454109       1.371096      -0.690287      -0.022021      -0.026057      -0.015909       0.037642       0.012083       0.004337      -0.004958      -0.007881       0.007040      -0.016125       0.004316       0.011809              1.763157       1.678786       0.288160       0.218623       1.884117       0.197309       1.726569          -0.000001
           31              H       5.611008       8.888571      15.078972       0.150355       1.030220 0.80389448E+01  0.78783223E+02                                 1.687533                            1.660852      -0.773630       2.531064                    0.999307       3.264716       9.044151       0.485711       1.286749      -0.710052       0.029326       0.007493       0.016199       0.034330       0.009051       0.003773       0.000575       0.011499      -0.004785      -0.010142      -0.002298       0.012440              1.691886       1.941723       0.146693       0.061283       1.579650       0.111164       1.554284          -0.000000
           32              H       4.821303       8.391655      13.822255       0.132032       1.090870 0.84021560E+01  0.84048076E+02                                 1.801026                            1.731368      -1.032148       2.392146                    0.996474       3.618466      10.444917       0.457667       1.337886      -0.696553       0.002219      -0.011012      -0.027250       0.029474       0.000128      -0.001768       0.002269       0.000928       0.034009      -0.006528      -0.005276       0.011804              1.840550       1.636450      -0.003276      -0.165493       1.606495       0.233498       2.278706          -0.000001
           33              H       5.043324      10.976635       0.205645       0.158355       1.047871 0.81108216E+01  0.79291556E+02                                 1.685161                            1.652579      -0.709018       2.569135                    0.999811       3.138275       8.550993       0.496196       1.262673      -0.716770       0.033456       0.011318       0.007464       0.036099       0.006276      -0.002052      -0.000653       0.012322      -0.028311      -0.009642      -0.004069       0.013712              1.689743       2.077744       0.071014      -0.028251       1.553664       0.009588       1.437822           0.000001
           34              H       3.923958      10.088287       0.866645       0.140661       0.901231 0.67308202E+01  0.64719272E+02                                 1.672053                            1.615758      -1.359638       2.244222                    0.992548       3.815917      11.375296       0.437950       1.454507      -0.671384      -0.004946      -0.016617       0.026509       0.031675       0.000637      -0.005625      -0.003010       0.000425      -0.008118      -0.007154       0.000703       0.006451              1.711534       1.429457       0.011444      -0.056034       2.005725      -0.313589       1.699419          -0.000000
           35              H      10.100890       0.474040      15.372750       0.139756       1.134636 0.84434049E+01  0.83895556E+02                                 1.793643                            1.699978      -1.109082       2.372793                    0.996948       3.413463       9.568789       0.480269       1.283512      -0.709425       0.028023       0.003248      -0.026079       0.038419      -0.003791      -0.011400      -0.006812       0.010659      -0.026679      -0.017859       0.002665       0.015194              1.817096       1.877631       0.008285      -0.484124       1.601195      -0.154635       1.972462           0.000000
           36              H       2.094039      11.249876       1.912821       0.143362       0.915458 0.64783588E+01  0.61154289E+02                                 1.641103                            1.554472      -1.077192       2.394706                    0.996830       3.437922       9.864438       0.463887       1.398724      -0.684021      -0.006209      -0.027913       0.023529       0.037031      -0.000995      -0.009095      -0.004827      -0.012575      -0.005257      -0.013583       0.003555       0.010028              1.687831       1.449388       0.048072      -0.082105       2.035818      -0.405282       1.578287          -0.000000
           37              H       6.835382       0.446081       2.235977       0.095531       1.327531 0.10141791E+02  0.10572739E+03                                 2.010303                            1.875941      -1.072524       2.367972                    0.996243       3.708130      10.723906       0.451521       1.301232      -0.705449      -0.031317      -0.006105       0.034898       0.047285      -0.004606      -0.012865      -0.004563      -0.004497       0.013795      -0.016171       0.002399       0.013772              2.047089       2.248351      -0.026167      -0.615619       1.730658      -0.035938       2.162259          -0.000001
           38              H       8.812955       2.323178      15.779143       0.093450       1.275208 0.91556558E+01  0.93447324E+02                                 1.979558                            1.794343      -1.217130       2.299031                    0.994434       3.777154      10.964953       0.455068       1.318720      -0.700011       0.010526       0.034933      -0.030255       0.047397       0.001558      -0.011366      -0.005805      -0.006973      -0.014763      -0.015094       0.002572       0.012522              2.089277       1.568310       0.063438      -0.133749       2.693412      -0.685680       2.006109          -0.000000
           39              H       8.582449       5.444472      -0.031010       0.080190       1.308834 0.96301889E+01  0.98137496E+02                                 1.911565                            1.765651      -0.972684       2.400342                    0.997726       3.599916       9.969254       0.495108       1.213965      -0.724862       0.032821      -0.003405       0.030398       0.044864       0.011531       0.015209      -0.007134       0.010226      -0.013264      -0.022859       0.003425       0.019433              1.975655       1.967160      -0.014841       0.576641       1.559897      -0.083757       2.399908          -0.000001
           40              H       9.010603       7.052142      14.710117       0.127224       0.979096 0.68743055E+01  0.63581274E+02                                 1.498184                            1.434580      -0.802791       2.501042                    0.999801       3.033019       7.677779       0.589866       1.122670      -0.748587       0.028109       0.017605       0.004399       0.033457       0.009638       0.008604      -0.006390       0.004213       0.003203      -0.016591       0.005726       0.010865              1.516059       1.727142       0.357555       0.069735       1.491861       0.007668       1.329175          -0.000000
           41              H       5.847538       5.713900      12.661832       0.131015       1.077431 0.81998357E+01  0.81003348E+02                                 1.745763                            1.687206      -0.858133       2.484379                    0.999112       3.392055       9.527986       0.476262       1.301855      -0.705848      -0.022567      -0.004941      -0.026730       0.035329       0.006729       0.014756      -0.003676       0.000205      -0.012573      -0.018568       0.003704       0.014864              1.754208       1.856698       0.002546       0.312459       1.460923      -0.065060       1.945004          -0.000001
           42              H       5.541238       4.125293      14.277611       0.093701       0.981191 0.68107238E+01  0.65011193E+02                                 1.701739                            1.577052      -1.018528       2.393211                    0.996924       3.666645      10.531850       0.468577       1.369400      -0.688603      -0.031366      -0.032745      -0.010650       0.046578       0.010123       0.005677      -0.006764      -0.001797       0.002284      -0.015324       0.005300       0.010024              1.768394       2.003410       0.534540       0.045052       1.923752       0.005421       1.378020          -0.000001
           43              H       8.395472       8.264566      12.795664       0.142923       1.101742 0.86454338E+01  0.85721729E+02                                 1.720540                            1.685300      -0.882068       2.472205                    0.998656       3.281374       8.951110       0.501421       1.231967      -0.722505       0.023462       0.015042       0.011739       0.030241       0.004792       0.001195       0.003811       0.001301      -0.019228      -0.007840      -0.000984       0.008824              1.733267       1.953250       0.281014      -0.049744       1.689402      -0.021219       1.557148           0.000000
           44              H       6.850386       8.298880      12.554113       0.150330       1.003591 0.74685545E+01  0.72140550E+02                                 1.677047                            1.612517      -0.818356       2.507050                    0.998949       3.308250       9.215607       0.485691       1.305580      -0.704715      -0.024487       0.019589       0.005593       0.031853      -0.006391       0.003845       0.006049       0.000215      -0.021506      -0.012394       0.002252       0.010142              1.709438       2.000416      -0.374635      -0.161464       1.651142      -0.044197       1.476757          -0.000000
           45              H      10.152811       7.190668      11.413275       0.133148       1.025274 0.80507607E+01  0.79398845E+02                                 1.708698                            1.680433      -0.925362       2.443496                    0.997814       3.484496       9.873503       0.472163       1.315337      -0.701974       0.016630       0.014493       0.014446       0.026368       0.004119       0.003642       0.006011      -0.002570       0.004762      -0.005378      -0.004254       0.009632              1.716975       1.698899       0.225227       0.019785       1.725429       0.187410       1.726598          -0.000001
           46              H       9.628266       5.712629      11.297396       0.158587       0.924833 0.68918823E+01  0.66365078E+02                                 1.682402                            1.622875      -1.188096       2.341535                    0.994616       3.586886      10.546072       0.443854       1.433058      -0.676885       0.003078      -0.032240       0.012120       0.034580      -0.000414       0.000983      -0.001905      -0.006580       0.002005      -0.003839      -0.000288       0.004127              1.715696       1.414521       0.047799      -0.126989       2.061623      -0.362308       1.670943          -0.000001
           47              H       9.162661       4.819197       9.023881       0.135846       1.021295 0.77679252E+01  0.76415794E+02                                 1.742225                            1.685276      -1.090761       2.383004                    0.996437       3.516363      10.161752       0.454109       1.371097      -0.690287      -0.022021      -0.026057       0.015909       0.037642       0.012083      -0.004337       0.004958      -0.007881       0.007040      -0.016125       0.004316       0.011809              1.763158       1.678786       0.288160      -0.218623       1.884117      -0.197309       1.726569          -0.000001
           48              H      -1.202492       8.888571       9.402528       0.150355       1.030221 0.80389489E+01  0.78783270E+02                                 1.687533                            1.660852      -0.773630       2.531064                    0.999307       3.264717       9.044153       0.485711       1.286749      -0.710052       0.029326       0.007493      -0.016199       0.034330       0.009051      -0.003773      -0.000575       0.011499      -0.004785      -0.010142      -0.002298       0.012440              1.691886       1.941723       0.146693      -0.061283       1.579650      -0.111164       1.554284          -0.000000
           49              H      -1.992197       8.391655      10.659245       0.132032       1.090870 0.84021560E+01  0.84048076E+02                                 1.801026                            1.731368      -1.032148       2.392146                    0.996474       3.618466      10.444917       0.457667       1.337886      -0.696553       0.002219      -0.011012       0.027250       0.029474       0.000128       0.001768      -0.002269       0.000928       0.034009      -0.006528      -0.005276       0.011804              1.840550       1.636450      -0.003276       0.165493       1.606495      -0.233498       2.278706          -0.000001
           50              H      -1.770176      10.976635       7.954855       0.158355       1.047871 0.81108236E+01  0.79291585E+02                                 1.685162                            1.652580      -0.709018       2.569135                    0.999811       3.138275       8.550995       0.496195       1.262674      -0.716770       0.033456       0.011318      -0.007464       0.036099       0.006276       0.002052       0.000653       0.012322      -0.028311      -0.009642      -0.004069       0.013712              1.689744       2.077745       0.071014       0.028251       1.553665      -0.009588       1.437822           0.000001
           51              H      -2.889542      10.088287       7.293855       0.140661       0.901231 0.67308192E+01  0.64719263E+02                                 1.672053                            1.615758      -1.359638       2.244222                    0.992548       3.815917      11.375297       0.437950       1.454507      -0.671383      -0.004946      -0.016617      -0.026509       0.031675       0.000637       0.005625       0.003010       0.000425      -0.008118      -0.007154       0.000703       0.006451              1.711534       1.429457       0.011444       0.056034       2.005726       0.313589       1.699420          -0.000000
           52              H       3.287390       0.474040       9.108750       0.139756       1.134636 0.84434008E+01  0.83895506E+02                                 1.793643                            1.699977      -1.109082       2.372793                    0.996948       3.413462       9.568786       0.480269       1.283512      -0.709425       0.028023       0.003248       0.026079       0.038419      -0.003791       0.011400       0.006812       0.010659      -0.026679      -0.017859       0.002665       0.015194              1.817096       1.877631       0.008285       0.484124       1.601194       0.154635       1.972462           0.000000
           53              H      -4.719461      11.249876       6.247679       0.143362       0.915457 0.64783546E+01  0.61154244E+02                                 1.641103                            1.554472      -1.077192       2.394706                    0.996830       3.437921       9.864437       0.463887       1.398725      -0.684021      -0.006209      -0.027913      -0.023529       0.037031      -0.000995       0.009095       0.004827      -0.012575      -0.005256      -0.013583       0.003555       0.010028              1.687831       1.449388       0.048072       0.082105       2.035818       0.405282       1.578287          -0.000000
           54              H       0.021882       0.446081       5.924523       0.095531       1.327531 0.10141792E+02  0.10572739E+03                                 2.010303                            1.875941      -1.072524       2.367973                    0.996243       3.708130      10.723905       0.451522       1.301232      -0.705449      -0.031317      -0.006105      -0.034898       0.047285      -0.004606       0.012865       0.004563      -0.004497       0.013795      -0.016171       0.002399       0.013772              2.047089       2.248351      -0.026167       0.615619       1.730658       0.035938       2.162259          -0.000001
           55              H       1.999455       2.323178       8.702357       0.093450       1.275208 0.91556508E+01  0.93447264E+02                                 1.979557                            1.794343      -1.217130       2.299031                    0.994434       3.777153      10.964951       0.455068       1.318720      -0.700011       0.010526       0.034933       0.030255       0.047397       0.001558       0.011366       0.005805      -0.006973      -0.014763      -0.015094       0.002572       0.012522              2.089277       1.568310       0.063438       0.133749       2.693411       0.685680       2.006108          -0.000000
           56              H       5.881512       7.264380       8.129490       0.080190       1.308834 0.96301863E+01  0.98137471E+02                                 1.911565                            1.765651      -0.972683       2.400342                    0.997726       3.599915       9.969254       0.495107       1.213966      -0.724862      -0.032821       0.003405       0.030398       0.044864       0.011531      -0.015209       0.007134       0.010226      -0.013264      -0.022859       0.003425       0.019433              1.975656       1.967160      -0.014841      -0.576641       1.559898       0.083757       2.399909          -0.000001
           57              H       5.453358       5.656710       6.549617       0.127224       0.979097 0.68743069E+01  0.63581293E+02                                 1.498184                            1.434581      -0.802791       2.501042                    0.999801       3.033019       7.677780       0.589866       1.122671      -0.748586      -0.028109      -0.017605       0.004399       0.033457       0.009638      -0.008604       0.006390       0.004213       0.003203      -0.016591       0.005726       0.010865              1.516060       1.727142       0.357556      -0.069735       1.491861      -0.007668       1.329176          -0.000000
           58              H       8.616423       6.994952       4.501332       0.131015       1.077431 0.81998359E+01  0.81003348E+02                                 1.745763                            1.687206      -0.858133       2.484379                    0.999112       3.392055       9.527985       0.476262       1.301854      -0.705848       0.022567       0.004941      -0.026730       0.035329       0.006729      -0.014756       0.003676       0.000205      -0.012573      -0.018568       0.003704       0.014864              1.754208       1.856698       0.002546      -0.312459       1.460923       0.065060       1.945004          -0.000001
           59              H       8.922723       8.583559       6.117111       0.093701       0.981191 0.68107238E+01  0.65011193E+02                                 1.701739                            1.577052      -1.018528       2.393211                    0.996924       3.666645      10.531850       0.468577       1.369400      -0.688603       0.031366       0.032745      -0.010650       0.046578       0.010123      -0.005677       0.006764      -0.001797       0.002284      -0.015324       0.005300       0.010024              1.768394       2.003410       0.534540      -0.045052       1.923752      -0.005421       1.378020          -0.000001
           60              H       6.068489       4.444286       4.635164       0.142923       1.101742 0.86454338E+01  0.85721729E+02                                 1.720540                            1.685300      -0.882068       2.472205                    0.998656       3.281374       8.951110       0.501421       1.231967      -0.722505      -0.023462      -0.015042       0.011739       0.030241       0.004792      -0.001195      -0.003811       0.001301      -0.019228      -0.007840      -0.000984       0.008824              1.733267       1.953250       0.281014       0.049744       1.689402       0.021219       1.557148           0.000000
           61              H       7.613575       4.409972       4.393613       0.150330       1.003591 0.74685548E+01  0.72140552E+02                                 1.677046                            1.612517      -0.818356       2.507050                    0.998949       3.308250       9.215606       0.485691       1.305580      -0.704715       0.024487      -0.019589       0.005593       0.031853      -0.006391      -0.003845      -0.006049       0.000215      -0.021506      -0.012394       0.002252       0.010142              1.709438       2.000416      -0.374635       0.161464       1.651141       0.044197       1.476757          -0.000000
           62              H       4.311150       5.518184       3.252775       0.133148       1.025274 0.80507608E+01  0.79398845E+02                                 1.708698                            1.680433      -0.925362       2.443496                    0.997814       3.484496       9.873503       0.472163       1.315337      -0.701974      -0.016630      -0.014493       0.014446       0.026368       0.004119      -0.003642      -0.006011      -0.002570       0.004762      -0.005378      -0.004254       0.009632              1.716975       1.698899       0.225227      -0.019785       1.725429      -0.187410       1.726598          -0.000001
           63              H       4.835695       6.996223       3.136896       0.158587       0.924833 0.68918816E+01  0.66365071E+02                                 1.682402                            1.622876      -1.188096       2.341535                    0.994616       3.586886      10.546073       0.443854       1.433058      -0.676885      -0.003078       0.032240       0.012120       0.034580      -0.000414      -0.000983       0.001905      -0.006580       0.002005      -0.003839      -0.000288       0.004127              1.715696       1.414522       0.047799       0.126989       2.061623       0.362308       1.670943          -0.000001
           64              H       5.301300       7.889655       0.863381       0.135846       1.021295 0.77679252E+01  0.76415794E+02                                 1.742225                            1.685276      -1.090761       2.383004                    0.996437       3.516363      10.161752       0.454109       1.371097      -0.690287       0.022021       0.026057       0.015909       0.037642       0.012083       0.004337      -0.004958      -0.007881       0.007040      -0.016125       0.004316       0.011809              1.763158       1.678786       0.288160       0.218623       1.884117       0.197309       1.726569          -0.000001
           65              H       2.039453       3.820281       1.242028       0.150355       1.030220 0.80389447E+01  0.78783225E+02                                 1.687533                            1.660852      -0.773630       2.531064                    0.999307       3.264716       9.044152       0.485710       1.286749      -0.710051      -0.029326      -0.007493      -0.016199       0.034330       0.009051       0.003773       0.000575       0.011499      -0.004785      -0.010142      -0.002298       0.012440              1.691886       1.941723       0.146693       0.061283       1.579650       0.111164       1.554284          -0.000000
           66              H       2.829158       4.317197       2.498745       0.132032       1.090870 0.84021560E+01  0.84048076E+02                                 1.801026                            1.731368      -1.032148       2.392146                    0.996474       3.618466      10.444917       0.457667       1.337886      -0.696553      -0.002219       0.011012       0.027250       0.029474       0.000128      -0.001768       0.002269       0.000928       0.034009      -0.006528      -0.005276       0.011804              1.840550       1.636450      -0.003276      -0.165493       1.606495       0.233498       2.278706          -0.000001
           67              H       2.607137       1.732217      16.115355       0.158355       1.047872 0.81108273E+01  0.79291626E+02                                 1.685162                            1.652580      -0.709018       2.569135                    0.999811       3.138276       8.550997       0.496196       1.262673      -0.716770      -0.033456      -0.011318      -0.007464       0.036099       0.006276      -0.002052      -0.000653       0.012322      -0.028311      -0.009642      -0.004069       0.013712              1.689744       2.077745       0.071014      -0.028251       1.553665       0.009588       1.437822           0.000001
           68              H       3.726503       2.620565      15.454355       0.140661       0.901231 0.67308214E+01  0.64719286E+02                                 1.672053                            1.615758      -1.359638       2.244222                    0.992548       3.815917      11.375296       0.437950       1.454507      -0.671384       0.004946       0.016617      -0.026509       0.031675       0.000637      -0.005625      -0.003010       0.000425      -0.008118      -0.007154       0.000703       0.006451              1.711534       1.429457       0.011444      -0.056034       2.005726      -0.313589       1.699420          -0.000000
           69              H      -2.450429      12.234812       0.948250       0.139756       1.134636 0.84434036E+01  0.83895538E+02                                 1.793643                            1.699977      -1.109082       2.372793                    0.996948       3.413463       9.568788       0.480269       1.283512      -0.709425      -0.028023      -0.003248       0.026079       0.038419      -0.003791      -0.011400      -0.006812       0.010659      -0.026679      -0.017859       0.002665       0.015194              1.817096       1.877631       0.008285      -0.484124       1.601194      -0.154635       1.972462           0.000000
           70              H       5.556422       1.458976      14.408179       0.143362       0.915458 0.64783588E+01  0.61154289E+02                                 1.641103                            1.554472      -1.077192       2.394706                    0.996830       3.437922       9.864438       0.463887       1.398724      -0.684021       0.006209       0.027913      -0.023529       0.037031      -0.000995      -0.009095      -0.004827      -0.012575      -0.005257      -0.013583       0.003555       0.010028              1.687831       1.449388       0.048072      -0.082105       2.035818      -0.405282       1.578286          -0.000000
           71              H       0.815079      12.262771      14.085023       0.095531       1.327531 0.10141793E+02  0.10572741E+03                                 2.010303                            1.875941      -1.072524       2.367972                    0.996243       3.708130      10.723906       0.451521       1.301232      -0.705449       0.031317       0.006105      -0.034898       0.047285      -0.004606      -0.012865      -0.004563      -0.004497       0.013795      -0.016171       0.002399       0.013772              2.047090       2.248351      -0.026167      -0.615619       1.730658      -0.035938       2.162260          -0.000001
           72              H      -1.162494      10.385674       0.541857       0.093450       1.275208 0.91556513E+01  0.93447268E+02                                 1.979557                            1.794342      -1.217130       2.299031                    0.994434       3.777153      10.964950       0.455068       1.318720      -0.700011      -0.010526      -0.034933       0.030255       0.047397       0.001558      -0.011366      -0.005805      -0.006973      -0.014763      -0.015094       0.002572       0.012522              2.089276       1.568310       0.063438      -0.133748       2.693411      -0.685680       2.006108          -0.000000
           73              C      -0.370317       7.205919       0.770351       0.089399      25.514569 0.34289817E+03  0.76439424E+04                                 7.663930                            6.290099       0.009512       2.010946                    0.999531      26.688500      76.226662       0.634999       0.432694      -1.047592       0.016987       0.029137       0.038482       0.051170      -0.016952       0.009080       0.019441       0.030761      -0.030543      -0.035780       0.007793       0.027986              8.272294       7.672152       1.960914       1.011532       7.728437      -2.329022       9.416292          -0.000001
           74              C      -0.632355       6.227337       1.715337      -0.204084      29.889243 0.43023146E+03  0.10055685E+05                                 8.268401                            6.877371       0.386495       2.098842                    0.999791      29.223052      82.883783       0.635657       0.412263      -1.070338      -0.018191       0.023932      -0.000986       0.030077       0.008238      -0.000928       0.011118       0.000329      -0.061154      -0.024372       0.004535       0.019837              8.907478       7.815728       1.686229       0.928222       8.106314      -3.164886      10.800391          -0.000001
           75              C       0.195711       6.106603       2.813740       0.185765      29.518794 0.38908852E+03  0.88871732E+04                                 8.554398                            6.742351      -0.061640       2.013002                    0.999587      25.332255      71.519281       0.612048       0.438133      -1.051947      -0.019785      -0.018382       0.035140       0.044319      -0.005070      -0.017361      -0.021730      -0.035339      -0.006014      -0.033784       0.000815       0.032969              9.882394       8.157900       2.483913      -0.630212       9.767103      -4.707620      11.722179           0.000001
           76              C       1.232430       7.022912       2.926355      -0.187707      30.192094 0.44945653E+03  0.10694511E+05                                 8.529858                            7.162327       0.017420       1.990979                    0.997364      29.747035      87.081458       0.601424       0.428008      -1.053014      -0.007664       0.034433       0.007254       0.036014      -0.015808       0.015630       0.014616       0.008048      -0.045581      -0.033448       0.009103       0.024345              9.289634       9.021945       2.665331      -0.536015       9.333552      -3.293290       9.513404          -0.000000
           77              C       1.412992       7.974805       1.943831       0.114946      24.770628 0.34241863E+03  0.76537046E+04                                 7.678191                            6.400672      -0.042635       2.015472                    0.998050      26.201027      75.678804       0.610755       0.448668      -1.035004      -0.048681       0.001946      -0.008214       0.049408      -0.011532      -0.009197       0.031812       0.008188      -0.025972      -0.036342       0.000508       0.035834              8.333283       7.981775       1.964876       0.769679       8.330376      -2.420719       8.687699          -0.000000
           78              C       0.015863       4.979328       3.801161      -0.303549      32.618750 0.49015580E+03  0.11915512E+05                                 9.019216                            7.396881      -0.376255       1.858833                    0.997670      31.473531      93.053546       0.601912       0.418595      -1.059143      -0.003383       0.057990       0.026712       0.063936      -0.014151       0.015256       0.034343       0.010880       0.005605      -0.045439       0.012916       0.032523             10.538102       8.740629       0.570542      -3.554543       9.467440      -3.333281      13.406237           0.000000
           79              C      -1.959841       6.120583       5.441095      -0.272599      30.816616 0.49577464E+03  0.12123995E+05                                 8.748487                            7.505322      -0.404020       1.853204                    0.995338      31.397080      94.050831       0.587840       0.426075      -1.051203       0.043979      -0.005786       0.048839       0.065976      -0.009451       0.003988       0.019391       0.056861       0.016116      -0.041071       0.013751       0.027320              9.831494       9.222727      -0.579024      -3.558742       7.673107      -0.223911      12.598648          -0.000000
           80              C      -2.512857       6.207003       6.843232       0.074944      33.289509 0.44962396E+03  0.10709143E+05                                 9.386107                            7.366339      -0.287815       1.912435                    0.999287      27.922842      82.023204       0.568219       0.452569      -1.037490       0.040814       0.023915      -0.053270       0.071242       0.000759      -0.024371       0.007843      -0.003857       0.139001      -0.033416      -0.021139       0.054555             10.828937       8.361021       1.802184      -3.602512       9.917134       1.345798      14.208656          -0.000001
           81              C      10.223949       5.260194       7.374154       0.068284      32.322060 0.45597062E+03  0.10874824E+05                                 9.069718                            7.322591      -0.201581       1.934440                    0.999491      27.928245      81.514448       0.582367       0.440985      -1.046505      -0.033520      -0.056553      -0.001375       0.065755       0.019180       0.008796       0.032549      -0.044075       0.027284      -0.034179      -0.017207       0.051385             10.170023       7.516032       2.263199      -1.732348      11.281841       1.930674      11.712196          -0.000001
           82              C      -2.112349       7.270734       7.645246      -0.197258      32.645534 0.47398064E+03  0.11461627E+05                                 9.028738                            7.368718      -0.121901       1.935251                    0.996908      30.813695      91.790167       0.589611       0.429590      -1.049033      -0.002772       0.002237      -0.005409       0.006477      -0.002036       0.002589      -0.013747      -0.009601      -0.031124      -0.017411      -0.000026       0.017437              9.995915       6.705343       0.985757      -1.988977       9.988556       2.877399      13.293845          -0.000002
           83              C       9.732974       4.064291       6.593684      -0.290786      30.911611 0.50856876E+03  0.12519640E+05                                 8.729223                            7.597589      -0.398294       1.841214                    0.996404      32.145780      96.696618       0.584562       0.425631      -1.051200       0.054396      -0.014704       0.039402       0.068758      -0.004390      -0.019787      -0.016435       0.015861       0.051543      -0.028970      -0.003838       0.032808              9.530560       8.181254      -0.506235       1.519043      11.855843       0.320792       8.554583          -0.000001
           84              C      10.365160       1.952080       8.344927      -0.275827      31.366227 0.49756963E+03  0.12160324E+05                                 8.852849                            7.519203      -0.381002       1.861972                    0.995387      31.182011      92.913375       0.588158       0.426109      -1.052786       0.023246      -0.016419      -0.033086       0.043643      -0.004474      -0.011323      -0.025053      -0.012315       0.051434      -0.027787      -0.007440       0.035228              9.969864       8.482317      -2.991049       0.188836      13.833623      -1.324667       7.593651           0.000001
           85              C      11.193923       0.714237       8.605737       0.188882      31.162227 0.39523489E+03  0.90851617E+04                                 8.940178                            6.835330      -0.219479       1.958099                    0.999377      25.699396      73.369775       0.601082       0.443297      -1.046311      -0.037589       0.036433       0.004999       0.052586      -0.022527      -0.008202      -0.012713      -0.009957      -0.029684      -0.029089       0.000403       0.028686             10.507465       8.704866      -3.906746       2.076430      15.369133       0.955967       7.448397           0.000001
           86              C       5.019008      12.262771       7.871618      -0.188544      32.388752 0.43710673E+03  0.10326321E+05                                 8.929236                            7.037782       0.035638       1.994280                    0.998410      29.686165      86.533503       0.610144       0.424928      -1.055135       0.001002      -0.019954      -0.005807       0.020805       0.004186      -0.006417      -0.001002       0.053110       0.004243      -0.027599      -0.000168       0.027767             10.086723       7.942200      -2.421753       1.985686      14.558184       2.266069       7.759784           0.000001
           87              C      12.196033       0.701529       9.564106      -0.172584      31.450876 0.45477458E+03  0.10853162E+05                                 8.810651                            7.234204      -0.033281       1.978579                    0.997601      29.565321      86.684196       0.594743       0.431536      -1.050831       0.004619      -0.015572       0.028126       0.032479       0.010701      -0.022378       0.004331       0.002030       0.015844      -0.026191       0.001201       0.024990              9.695592       9.088131      -3.082490       2.246281      12.393550       0.866986       7.605094           0.000000
           88              C       6.955668      12.256417       9.753430       0.077577      26.179680 0.34200434E+03  0.76414784E+04                                 7.875979                            6.315868      -0.061421       1.995377                    0.998557      26.827335      77.451188       0.626750       0.437387      -1.041703      -0.025740      -0.013836      -0.025193       0.038583       0.022885      -0.012111       0.001921       0.031408       0.080247      -0.041935       0.009201       0.032734              8.720778       7.611459      -1.982996       2.021109      11.563063       1.430898       6.987813          -0.000000
           89              C       5.796947      11.153289       8.122962       0.085243      26.477198 0.34207339E+03  0.76376574E+04                                 7.946897                            6.313117      -0.081351       1.988372                    0.998575      26.733027      76.962414       0.627864       0.436918      -1.042767       0.027472       0.024126       0.017531       0.040548       0.020832      -0.012758       0.011064       0.019134       0.054877      -0.036867       0.011932       0.024935              8.837096       7.499964      -1.988371       2.252239      11.646037       1.657360       7.365287           0.000000
           90              C       1.207278       5.502933       8.930851       0.089399      25.514569 0.34289817E+03  0.76439423E+04                                 7.663930                            6.290099       0.009512       2.010946                    0.999531      26.688500      76.226659       0.634999       0.432694      -1.047592      -0.016987      -0.029137       0.038482       0.051170      -0.016952      -0.009080      -0.019441       0.030761      -0.030543      -0.035780       0.007793       0.027986              8.272294       7.672152       1.960913      -1.011532       7.728437       2.329021       9.416292          -0.000001
           91              C       1.469316       6.481515       9.875837      -0.204084      29.889243 0.43023147E+03  0.10055685E+05                                 8.268401                            6.877371       0.386496       2.098842                    0.999791      29.223052      82.883781       0.635657       0.412263      -1.070338       0.018191      -0.023932      -0.000986       0.030077       0.008238       0.000928      -0.011118       0.000329      -0.061154      -0.024372       0.004535       0.019837              8.907478       7.815728       1.686229      -0.928222       8.106314       3.164886      10.800391          -0.000001
           92              C       0.641250       6.602249      10.974240       0.185765      29.518794 0.38908852E+03  0.88871732E+04                                 8.554398                            6.742351      -0.061640       2.013002                    0.999587      25.332255      71.519282       0.612048       0.438133      -1.051947       0.019785       0.018382       0.035140       0.044319      -0.005070       0.017361       0.021730      -0.035339      -0.006014      -0.033784       0.000815       0.032969              9.882394       8.157900       2.483913       0.630212       9.767103       4.707621      11.722179           0.000001
           93              C      -0.395469       5.685940      11.086855      -0.187707      30.192093 0.44945650E+03  0.10694510E+05                                 8.529858                            7.162327       0.017420       1.990979                    0.997364      29.747034      87.081457       0.601424       0.428008      -1.053014       0.007664      -0.034433       0.007254       0.036014      -0.015808      -0.015630      -0.014616       0.008048      -0.045581      -0.033448       0.009103       0.024345              9.289634       9.021945       2.665331       0.536016       9.333552       3.293290       9.513404          -0.000000
           94              C      -0.576031       4.734047      10.104331       0.114946      24.770626 0.34241860E+03  0.76537038E+04                                 7.678192                            6.400672      -0.042635       2.015472                    0.998050      26.201026      75.678803       0.610755       0.448668      -1.035004       0.048681      -0.001946      -0.008214       0.049408      -0.011532       0.009197      -0.031812       0.008188      -0.025972      -0.036342       0.000508       0.035834              8.333284       7.981775       1.964876      -0.769679       8.330376       2.420719       8.687700          -0.000000
           95              C       0.821098       7.729524      11.961661      -0.303549      32.618749 0.49015578E+03  0.11915511E+05                                 9.019216                            7.396881      -0.376255       1.858833                    0.997670      31.473530      93.053541       0.601912       0.418595      -1.059143       0.003383      -0.057990       0.026712       0.063936      -0.014151      -0.015256      -0.034343       0.010880       0.005605      -0.045439       0.012916       0.032523             10.538102       8.740629       0.570542       3.554543       9.467440       3.333281      13.406236          -0.000000
           96              C       2.796802       6.588269      13.601595      -0.272599      30.816616 0.49577464E+03  0.12123995E+05                                 8.748487                            7.505322      -0.404020       1.853204                    0.995338      31.397080      94.050831       0.587840       0.426075      -1.051203      -0.043979       0.005786       0.048839       0.065976      -0.009451      -0.003988      -0.019391       0.056861       0.016116      -0.041071       0.013751       0.027320              9.831494       9.222727      -0.579024       3.558742       7.673107       0.223911      12.598648          -0.000000
           97              C       3.349818       6.501849      15.003732       0.074944      33.289509 0.44962396E+03  0.10709143E+05                                 9.386107                            7.366339      -0.287815       1.912435                    0.999287      27.922842      82.023203       0.568219       0.452569      -1.037490      -0.040814      -0.023915      -0.053270       0.071242       0.000759       0.024371      -0.007843      -0.003857       0.139002      -0.033416      -0.021139       0.054555             10.828937       8.361021       1.802184       3.602512       9.917134      -1.345798      14.208656          -0.000001
           98              C       4.240012       7.448658      15.534654       0.068284      32.322062 0.45597065E+03  0.10874825E+05                                 9.069718                            7.322591      -0.201581       1.934440                    0.999491      27.928246      81.514449       0.582367       0.440985      -1.046505       0.033520       0.056553      -0.001375       0.065755       0.019180      -0.008796      -0.032549      -0.044075       0.027284      -0.034179      -0.017207       0.051385             10.170023       7.516032       2.263199       1.732348      11.281841      -1.930674      11.712196          -0.000001
           99              C       2.949310       5.438118      15.805746      -0.197258      32.645534 0.47398065E+03  0.11461627E+05                                 9.028738                            7.368718      -0.121901       1.935251                    0.996908      30.813695      91.790166       0.589611       0.429590      -1.049033       0.002772      -0.002237      -0.005409       0.006477      -0.002036      -0.002589       0.013747      -0.009601      -0.031124      -0.017411      -0.000026       0.017437              9.995915       6.705343       0.985757       1.988977       9.988556      -2.877399      13.293845          -0.000002
          100              C       4.730987       8.644561      14.754184      -0.290786      30.911610 0.50856876E+03  0.12519640E+05                                 8.729223                            7.597589      -0.398294       1.841214                    0.996404      32.145780      96.696619       0.584562       0.425631      -1.051200      -0.054396       0.014704       0.039402       0.068758      -0.004390       0.019787       0.016435       0.015861       0.051543      -0.028970      -0.003838       0.032808              9.530560       8.181254      -0.506235      -1.519043      11.855844      -0.320792       8.554583          -0.000001
          101              C       4.098801      10.756772       0.184427      -0.275827      31.366226 0.49756959E+03  0.12160323E+05                                 8.852849                            7.519203      -0.381002       1.861972                    0.995387      31.182010      92.913372       0.588158       0.426109      -1.052786      -0.023246       0.016419      -0.033086       0.043643      -0.004474       0.011323       0.025053      -0.012315       0.051434      -0.027787      -0.007440       0.035228              9.969864       8.482317      -2.991049      -0.188836      13.833623       1.324667       7.593651           0.000001
          102              C       3.270038      11.994615       0.445237       0.188882      31.162225 0.39523486E+03  0.90851609E+04                                 8.940178                            6.835330      -0.219479       1.958099                    0.999377      25.699395      73.369774       0.601082       0.443297      -1.046311       0.037589      -0.036433       0.004999       0.052586      -0.022527       0.008202       0.012713      -0.009958      -0.029685      -0.029089       0.000403       0.028686             10.507465       8.704866      -3.906746      -2.076430      15.369133      -0.955967       7.448397           0.000001
          103              C       9.444953       0.446081      16.032118      -0.188544      32.388752 0.43710674E+03  0.10326321E+05                                 8.929236                            7.037782       0.035638       1.994280                    0.998410      29.686165      86.533504       0.610144       0.424928      -1.055135      -0.001002       0.019954      -0.005807       0.020805       0.004186       0.006417       0.001002       0.053110       0.004243      -0.027599      -0.000168       0.027767             10.086723       7.942201      -2.421753      -1.985686      14.558185      -2.266069       7.759784           0.000001
          104              C       2.267928      12.007323       1.403606      -0.172584      31.450877 0.45477458E+03  0.10853163E+05                                 8.810651                            7.234204      -0.033281       1.978579                    0.997601      29.565322      86.684201       0.594743       0.431536      -1.050831      -0.004619       0.015572       0.028126       0.032479       0.010701       0.022378      -0.004331       0.002030       0.015844      -0.026191       0.001201       0.024990              9.695592       9.088131      -3.082491      -2.246281      12.393551      -0.866986       7.605095           0.000000
          105              C       7.508293       0.452435       1.592930       0.077577      26.179681 0.34200436E+03  0.76414789E+04                                 7.875979                            6.315868      -0.061421       1.995377                    0.998557      26.827336      77.451189       0.626750       0.437387      -1.041703       0.025740       0.013836      -0.025193       0.038583       0.022885       0.012111      -0.001921       0.031408       0.080247      -0.041935       0.009201       0.032734              8.720778       7.611458      -1.982996      -2.021109      11.563063      -1.430898       6.987813          -0.000000
          106              C       8.667014       1.555563      -0.037538       0.085243      26.477199 0.34207342E+03  0.76376580E+04                                 7.946898                            6.313117      -0.081351       1.988372                    0.998575      26.733028      76.962418       0.627864       0.436918      -1.042767      -0.027472      -0.024126       0.017532       0.040548       0.020832       0.012758      -0.011064       0.019134       0.054877      -0.036867       0.011932       0.024935              8.837097       7.499964      -1.988371      -2.252239      11.646038      -1.657360       7.365287           0.000000
          107              C       8.020778       5.502933      15.550649       0.089398      25.514573 0.34289825E+03  0.76439446E+04                                 7.663931                            6.290100       0.009512       2.010946                    0.999531      26.688503      76.226674       0.634999       0.432694      -1.047592      -0.016987      -0.029137      -0.038482       0.051170      -0.016952       0.009080       0.019441       0.030761      -0.030543      -0.035780       0.007793       0.027986              8.272295       7.672154       1.960914       1.011532       7.728439      -2.329022       9.416294          -0.000001
          108              C       8.282816       6.481515      14.605663      -0.204084      29.889244 0.43023149E+03  0.10055686E+05                                 8.268401                            6.877371       0.386495       2.098842                    0.999791      29.223052      82.883784       0.635657       0.412263      -1.070338       0.018191      -0.023932       0.000986       0.030077       0.008238      -0.000928       0.011118       0.000329      -0.061154      -0.024372       0.004535       0.019837              8.907478       7.815728       1.686229       0.928222       8.106314      -3.164886      10.800392          -0.000001
          109              C       7.454750       6.602249      13.507260       0.185765      29.518791 0.38908848E+03  0.88871722E+04                                 8.554398                            6.742351      -0.061640       2.013002                    0.999587      25.332254      71.519280       0.612048       0.438133      -1.051947       0.019785       0.018382      -0.035140       0.044319      -0.005070      -0.017361      -0.021730      -0.035339      -0.006014      -0.033784       0.000815       0.032969              9.882394       8.157900       2.483913      -0.630213       9.767103      -4.707621      11.722179           0.000001
          110              C       6.418031       5.685940      13.394645      -0.187707      30.192093 0.44945650E+03  0.10694510E+05                                 8.529858                            7.162327       0.017420       1.990979                    0.997364      29.747034      87.081457       0.601424       0.428008      -1.053014       0.007664      -0.034433      -0.007254       0.036014      -0.015808       0.015630       0.014616       0.008048      -0.045581      -0.033448       0.009103       0.024345              9.289634       9.021945       2.665331      -0.536015       9.333552      -3.293290       9.513404          -0.000000
          111              C       6.237469       4.734047      14.377169       0.114946      24.770627 0.34241861E+03  0.76537039E+04                                 7.678191                            6.400672      -0.042635       2.015472                    0.998050      26.201026      75.678800       0.610755       0.448668      -1.035004       0.048681      -0.001946       0.008214       0.049408      -0.011532      -0.009197       0.031812       0.008188      -0.025972      -0.036342       0.000508       0.035834              8.333283       7.981774       1.964876       0.769679       8.330375      -2.420719       8.687699          -0.000000
          112              C       7.634598       7.729524      12.519839      -0.303549      32.618750 0.49015581E+03  0.11915512E+05                                 9.019217                            7.396882      -0.376255       1.858833                    0.997670      31.473531      93.053547       0.601912       0.418595      -1.059143       0.003383      -0.057990      -0.026712       0.063936      -0.014151       0.015256       0.034343       0.010880       0.005605      -0.045439       0.012916       0.032523             10.538102       8.740629       0.570542      -3.554543       9.467441      -3.333281      13.406238          -0.000000
          113              C       9.610302       6.588269      10.879905      -0.272599      30.816617 0.49577467E+03  0.12123996E+05                                 8.748487                            7.505322      -0.404020       1.853204                    0.995338      31.397081      94.050834       0.587840       0.426075      -1.051203      -0.043979       0.005786      -0.048839       0.065976      -0.009451       0.003988       0.019391       0.056861       0.016116      -0.041071       0.013751       0.027320              9.831494       9.222727      -0.579024      -3.558742       7.673107      -0.223911      12.598648          -0.000000
          114              C      10.163318       6.501849       9.477768       0.074944      33.289510 0.44962398E+03  0.10709143E+05                                 9.386107                            7.366339      -0.287815       1.912436                    0.999287      27.922842      82.023202       0.568219       0.452569      -1.037490      -0.040814      -0.023915       0.053270       0.071242       0.000759      -0.024371       0.007843      -0.003857       0.139001      -0.033416      -0.021139       0.054555             10.828937       8.361021       1.802184      -3.602512       9.917134       1.345798      14.208656          -0.000001
          115              C      -2.573488       7.448658       8.946846       0.068284      32.322061 0.45597062E+03  0.10874824E+05                                 9.069718                            7.322591      -0.201581       1.934440                    0.999491      27.928245      81.514446       0.582367       0.440985      -1.046505       0.033520       0.056553       0.001375       0.065755       0.019180       0.008796       0.032549      -0.044075       0.027284      -0.034179      -0.017207       0.051385             10.170023       7.516032       2.263199      -1.732348      11.281841       1.930674      11.712195          -0.000001
          116              C       9.762810       5.438118       8.675754      -0.197258      32.645529 0.47398056E+03  0.11461625E+05                                 9.028737                            7.368718      -0.121901       1.935251                    0.996908      30.813692      91.790156       0.589611       0.429590      -1.049033       0.002772      -0.002237       0.005409       0.006477      -0.002036       0.002589      -0.013747      -0.009601      -0.031123      -0.017411      -0.000026       0.017437              9.995914       6.705343       0.985757      -1.988977       9.988555       2.877399      13.293843          -0.000002
          117              C      -2.082513       8.644561       9.727316      -0.290786      30.911608 0.50856872E+03  0.12519638E+05                                 8.729222                            7.597589      -0.398294       1.841214                    0.996404      32.145779      96.696614       0.584562       0.425631      -1.051200      -0.054396       0.014704      -0.039402       0.068758      -0.004390      -0.019787      -0.016435       0.015861       0.051543      -0.028970      -0.003838       0.032808              9.530559       8.181253      -0.506234       1.519043      11.855843       0.320792       8.554582          -0.000001
          118              C      -2.714699      10.756772       7.976073      -0.275827      31.366225 0.49756958E+03  0.12160322E+05                                 8.852848                            7.519203      -0.381002       1.861972                    0.995387      31.182010      92.913373       0.588158       0.426109      -1.052786      -0.023246       0.016419       0.033086       0.043643      -0.004474      -0.011323      -0.025053      -0.012315       0.051434      -0.027787      -0.007440       0.035228              9.969863       8.482317      -2.991049       0.188836      13.833622      -1.324667       7.593650           0.000000
          119              C      -3.543462      11.994615       7.715263       0.188882      31.162227 0.39523490E+03  0.90851619E+04                                 8.940178                            6.835330      -0.219479       1.958099                    0.999377      25.699396      73.369774       0.601082       0.443297      -1.046311       0.037589      -0.036433      -0.004999       0.052586      -0.022527      -0.008202      -0.012713      -0.009958      -0.029684      -0.029089       0.000403       0.028686             10.507465       8.704866      -3.906747       2.076430      15.369132       0.955967       7.448397           0.000001
          120              C       2.631453       0.446081       8.449382      -0.188544      32.388748 0.43710669E+03  0.10326319E+05                                 8.929235                            7.037781       0.035638       1.994280                    0.998410      29.686163      86.533491       0.610144       0.424928      -1.055135      -0.001002       0.019954       0.005807       0.020805       0.004186      -0.006417      -0.001002       0.053110       0.004243      -0.027599      -0.000168       0.027767             10.086721       7.942199      -2.421752       1.985685      14.558182       2.266069       7.759783           0.000000
          121              C      -4.545572      12.007323       6.756894      -0.172584      31.450876 0.45477458E+03  0.10853162E+05                                 8.810651                            7.234204      -0.033281       1.978579                    0.997601      29.565321      86.684195       0.594743       0.431536      -1.050831      -0.004619       0.015572      -0.028126       0.032479       0.010701      -0.022378       0.004331       0.002030       0.015844      -0.026191       0.001201       0.024990              9.695592       9.088131      -3.082490       2.246281      12.393550       0.866986       7.605094           0.000000
          122              C       0.694793       0.452435       6.567570       0.077577      26.179678 0.34200432E+03  0.76414778E+04                                 7.875979                            6.315868      -0.061421       1.995377                    0.998557      26.827334      77.451184       0.626750       0.437387      -1.041703       0.025740       0.013836       0.025193       0.038583       0.022885      -0.012111       0.001921       0.031408       0.080247      -0.041935       0.009201       0.032734              8.720778       7.611458      -1.982996       2.021108      11.563063       1.430897       6.987813          -0.000000
          123              C       1.853514       1.555563       8.198038       0.085243      26.477194 0.34207335E+03  0.76376560E+04                                 7.946896                            6.313116      -0.081350       1.988372                    0.998575      26.733024      76.962402       0.627864       0.436918      -1.042767      -0.027472      -0.024126      -0.017532       0.040548       0.020832      -0.012758       0.011064       0.019134       0.054877      -0.036867       0.011932       0.024935              8.837095       7.499963      -1.988371       2.252238      11.646036       1.657359       7.365286           0.000000
          124              C       6.443183       7.205919       7.390149       0.089398      25.514572 0.34289823E+03  0.76439440E+04                                 7.663931                            6.290100       0.009512       2.010946                    0.999531      26.688502      76.226671       0.634999       0.432694      -1.047592       0.016987       0.029137      -0.038482       0.051170      -0.016952      -0.009080      -0.019441       0.030761      -0.030543      -0.035780       0.007793       0.027986              8.272295       7.672153       1.960914      -1.011532       7.728438       2.329022       9.416293          -0.000001
          125              C       6.181145       6.227337       6.445163      -0.204084      29.889248 0.43023155E+03  0.10055688E+05                                 8.268402                            6.877371       0.386495       2.098842                    0.999791      29.223055      82.883793       0.635657       0.412263      -1.070338      -0.018191       0.023932       0.000986       0.030077       0.008238       0.000928      -0.011118       0.000329      -0.061154      -0.024372       0.004535       0.019837              8.907479       7.815729       1.686229      -0.928222       8.106315       3.164886      10.800393          -0.000001
          126              C       7.009211       6.106603       5.346760       0.185765      29.518794 0.38908852E+03  0.88871731E+04                                 8.554397                            6.742351      -0.061640       2.013002                    0.999587      25.332255      71.519281       0.612048       0.438133      -1.051947      -0.019785      -0.018382      -0.035140       0.044319      -0.005070       0.017361       0.021730      -0.035339      -0.006014      -0.033784       0.000815       0.032969              9.882394       8.157900       2.483913       0.630212       9.767103       4.707620      11.722179           0.000001
          127              C       8.045930       7.022912       5.234145      -0.187707      30.192093 0.44945650E+03  0.10694510E+05                                 8.529858                            7.162326       0.017420       1.990979                    0.997364      29.747034      87.081454       0.601424       0.428008      -1.053014      -0.007664       0.034433      -0.007254       0.036014      -0.015808      -0.015630      -0.014616       0.008048      -0.045581      -0.033448       0.009103       0.024345              9.289633       9.021945       2.665331       0.536015       9.333552       3.293290       9.513403          -0.000000
          128              C       8.226492       7.974805       6.216669       0.114946      24.770627 0.34241861E+03  0.76537039E+04                                 7.678191                            6.400672      -0.042635       2.015472                    0.998050      26.201026      75.678801       0.610755       0.448668      -1.035004      -0.048681       0.001946       0.008214       0.049408      -0.011532       0.009197      -0.031812       0.008188      -0.025973      -0.036342       0.000508       0.035834              8.333283       7.981775       1.964876      -0.769679       8.330376       2.420719       8.687699          -0.000000
          129              C       6.829363       4.979328       4.359339      -0.303549      32.618749 0.49015578E+03  0.11915511E+05                                 9.019216                            7.396881      -0.376255       1.858833                    0.997670      31.473530      93.053542       0.601912       0.418595      -1.059143      -0.003383       0.057990      -0.026712       0.063936      -0.014151      -0.015256      -0.034343       0.010880       0.005605      -0.045439       0.012916       0.032523             10.538102       8.740629       0.570542       3.554543       9.467440       3.333281      13.406237          -0.000000
          130              C       4.853659       6.120583       2.719405      -0.272599      30.816617 0.49577467E+03  0.12123996E+05                                 8.748487                            7.505322      -0.404020       1.853204                    0.995338      31.397081      94.050835       0.587840       0.426075      -1.051203       0.043979      -0.005786      -0.048839       0.065976      -0.009451      -0.003988      -0.019391       0.056861       0.016116      -0.041071       0.013751       0.027320              9.831494       9.222727      -0.579024       3.558742       7.673107       0.223911      12.598649          -0.000000
          131              C       4.300643       6.207003       1.317268       0.074944      33.289509 0.44962396E+03  0.10709143E+05                                 9.386107                            7.366339      -0.287815       1.912436                    0.999287      27.922842      82.023205       0.568219       0.452569      -1.037490       0.040814       0.023915       0.053270       0.071242       0.000759       0.024371      -0.007843      -0.003857       0.139002      -0.033416      -0.021139       0.054555             10.828937       8.361022       1.802184       3.602512       9.917134      -1.345798      14.208657          -0.000001
          132              C       3.410449       5.260194       0.786346       0.068284      32.322061 0.45597063E+03  0.10874824E+05                                 9.069718                            7.322591      -0.201581       1.934440                    0.999491      27.928245      81.514445       0.582367       0.440985      -1.046505      -0.033520      -0.056553       0.001375       0.065755       0.019180      -0.008796      -0.032549      -0.044075       0.027284      -0.034179      -0.017207       0.051385             10.170022       7.516032       2.263199       1.732348      11.281841      -1.930674      11.712195          -0.000001
          133              C       4.701151       7.270734       0.515254      -0.197258      32.645531 0.47398059E+03  0.11461626E+05                                 9.028737                            7.368718      -0.121901       1.935251                    0.996908      30.813693      91.790158       0.589611       0.429590      -1.049033      -0.002772       0.002237       0.005409       0.006477      -0.002036      -0.002589       0.013747      -0.009601      -0.031124      -0.017411      -0.000026       0.017437              9.995914       6.705343       0.985757       1.988977       9.988555      -2.877399      13.293844          -0.000002
          134              C       2.919474       4.064291       1.566816      -0.290786      30.911610 0.50856876E+03  0.12519640E+05                                 8.729223                            7.597589      -0.398294       1.841214                    0.996404      32.145780      96.696618       0.584562       0.425631      -1.051200       0.054396      -0.014704      -0.039402       0.068758      -0.004390       0.019787       0.016435       0.015861       0.051543      -0.028970      -0.003838       0.032809              9.530560       8.181253      -0.506234      -1.519043      11.855843      -0.320792       8.554582          -0.000001
          135              C       3.551660       1.952080      16.136573      -0.275827      31.366224 0.49756955E+03  0.12160322E+05                                 8.852848                            7.519203      -0.381002       1.861972                    0.995387      31.182010      92.913371       0.588158       0.426109      -1.052786       0.023246      -0.016419       0.033086       0.043643      -0.004474       0.011323       0.025053      -0.012315       0.051434      -0.027787      -0.007440       0.035228              9.969863       8.482317      -2.991049      -0.188836      13.833621       1.324667       7.593650           0.000000
          136              C       4.380423       0.714237      15.875763       0.188882      31.162229 0.39523493E+03  0.90851627E+04                                 8.940178                            6.835330      -0.219479       1.958099                    0.999377      25.699397      73.369777       0.601082       0.443297      -1.046311      -0.037589       0.036433      -0.004999       0.052586      -0.022527       0.008202       0.012713      -0.009958      -0.029684      -0.029089       0.000403       0.028686             10.507465       8.704867      -3.906747      -2.076430      15.369132      -0.955967       7.448397           0.000001
          137              C      -1.794492      12.262771       0.288882      -0.188544      32.388747 0.43710666E+03  0.10326319E+05                                 8.929235                            7.037782       0.035638       1.994280                    0.998410      29.686162      86.533491       0.610144       0.424928      -1.055135       0.001002      -0.019954       0.005807       0.020805       0.004186       0.006417       0.001002       0.053110       0.004243      -0.027599      -0.000169       0.027767             10.086722       7.942200      -2.421752      -1.985685      14.558183      -2.266069       7.759783           0.000001
          138              C       5.382533       0.701529      14.917394      -0.172584      31.450875 0.45477455E+03  0.10853162E+05                                 8.810651                            7.234204      -0.033281       1.978579                    0.997601      29.565321      86.684198       0.594743       0.431536      -1.050831       0.004619      -0.015572      -0.028126       0.032479       0.010701       0.022378      -0.004331       0.002030       0.015844      -0.026191       0.001201       0.024990              9.695592       9.088131      -3.082491      -2.246281      12.393551      -0.866986       7.605094           0.000000
          139              C       0.142168      12.256417      14.728070       0.077577      26.179679 0.34200433E+03  0.76414783E+04                                 7.875979                            6.315868      -0.061421       1.995377                    0.998557      26.827335      77.451188       0.626750       0.437387      -1.041703      -0.025740      -0.013836       0.025193       0.038583       0.022885       0.012111      -0.001921       0.031408       0.080247      -0.041935       0.009201       0.032734              8.720778       7.611459      -1.982996      -2.021109      11.563063      -1.430897       6.987813          -0.000000
          140              C      -1.016553      11.153289       0.037538       0.085243      26.477195 0.34207336E+03  0.76376565E+04                                 7.946897                            6.313116      -0.081350       1.988372                    0.998575      26.733025      76.962405       0.627864       0.436918      -1.042767       0.027472       0.024126      -0.017532       0.040548       0.020832       0.012758      -0.011064       0.019134       0.054877      -0.036867       0.011932       0.024935              8.837095       7.499963      -1.988371      -2.252238      11.646036      -1.657359       7.365287           0.000000
          141              S      -0.239034       5.504839       5.518946       0.097442     121.747979 0.29915407E+04  0.10767272E+06                                17.219126                           15.010733       1.118175       2.039781                    0.999958      65.561839     194.027723       0.602497       0.282449      -1.240584      -0.142257      -0.039249      -0.101060       0.178860      -0.345901      -0.151901       0.046560       0.341967       0.674720      -0.500679       0.095250       0.405429             20.129868      18.200996      -2.404470      -7.754182      13.531133      -3.312272      28.657474          -0.000001
          142              S      10.823982       2.597689       6.701239       0.089605     106.787732 0.28021923E+04  0.99263591E+05                                15.601019                           14.478711       1.225872       2.069538                    0.999926      65.242939     191.812279       0.616341       0.280539      -1.242174      -0.025192       0.101071       0.165427       0.195489      -0.247324      -0.131162      -0.360532      -0.109395      -0.074589      -0.496938       0.085372       0.411566             16.904057      13.758275      -4.511341       0.828572      23.434286      -4.644191      13.519609           0.000000
          143              S       1.075995       7.204013      13.679446       0.097442     121.747978 0.29915406E+04  0.10767272E+06                                17.219126                           15.010733       1.118175       2.039781                    0.999958      65.561838     194.027720       0.602497       0.282449      -1.240584       0.142257       0.039249      -0.101060       0.178860      -0.345901       0.151901      -0.046560       0.341967       0.674720      -0.500679       0.095250       0.405429             20.129868      18.200996      -2.404470       7.754182      13.531133       3.312272      28.657474          -0.000001
          144              S       3.639979      10.111163      14.861739       0.089605     106.787733 0.28021924E+04  0.99263594E+05                                15.601019                           14.478712       1.225872       2.069538                    0.999926      65.242939     191.812281       0.616341       0.280539      -1.242174       0.025192      -0.101071       0.165427       0.195489      -0.247323       0.131162       0.360532      -0.109395      -0.074589      -0.496938       0.085372       0.411566             16.904057      13.758276      -4.511341      -0.828572      23.434287       4.644191      13.519610           0.000000
          145              S       7.889495       7.204013      10.802054       0.097442     121.747985 0.29915408E+04  0.10767273E+06                                17.219126                           15.010734       1.118174       2.039781                    0.999958      65.561840     194.027728       0.602497       0.282449      -1.240584       0.142257       0.039249       0.101060       0.178860      -0.345901      -0.151901       0.046560       0.341967       0.674720      -0.500679       0.095250       0.405429             20.129868      18.200997      -2.404470      -7.754182      13.531133      -3.312273      28.657475          -0.000001
          146              S      -3.173521      10.111163       9.619761       0.089605     106.787730 0.28021923E+04  0.99263590E+05                                15.601019                           14.478712       1.225872       2.069538                    0.999926      65.242938     191.812277       0.616341       0.280539      -1.242174       0.025192      -0.101071      -0.165427       0.195489      -0.247324      -0.131162      -0.360532      -0.109395      -0.074589      -0.496938       0.085372       0.411566             16.904057      13.758275      -4.511341       0.828572      23.434286      -4.644190      13.519609           0.000000
          147              S       6.574466       5.504839       2.641554       0.097442     121.747981 0.29915407E+04  0.10767273E+06                                17.219126                           15.010733       1.118175       2.039781                    0.999958      65.561839     194.027724       0.602497       0.282449      -1.240584      -0.142257      -0.039249       0.101060       0.178860      -0.345901       0.151901      -0.046560       0.341967       0.674720      -0.500679       0.095250       0.405429             20.129868      18.200996      -2.404470       7.754182      13.531133       3.312272      28.657474          -0.000001
          148              S       4.010482       2.597689       1.459261       0.089605     106.787743 0.28021927E+04  0.99263609E+05                                15.601020                           14.478713       1.225871       2.069538                    0.999926      65.242942     191.812293       0.616341       0.280539      -1.242174      -0.025192       0.101071      -0.165427       0.195489      -0.247324       0.131162       0.360532      -0.109395      -0.074589      -0.496938       0.085372       0.411566             16.904058      13.758277      -4.511341      -0.828572      23.434288       4.644191      13.519610           0.000000
          149              N       0.645339       8.071392       0.859627      -0.194531      32.427127 0.52572732E+03  0.12770228E+05                                 8.564269                            7.527622      -0.034580       2.024379                    0.997476      27.699071      77.112293       0.623852       0.404191      -1.088187      -0.023128      -0.077509       0.088996       0.120261       0.015586       0.018334       0.034872       0.075663       0.007738      -0.059130       0.004886       0.054244              9.036208       9.138039       1.803417       1.450352       8.288933      -1.639633       9.681652           0.000000
          150              N       6.751291      11.129142       9.059297      -0.195303      34.356017 0.51220863E+03  0.12342528E+05                                 8.825871                            7.326632      -0.093839       1.987155                    0.999090      27.941291      77.096236       0.646779       0.393000      -1.097500      -0.051293       0.090083      -0.025440       0.106738       0.008911       0.024256       0.047961       0.005730       0.039924      -0.049054      -0.011588       0.060643              9.739197       8.217472      -1.471496       2.487034      12.627461       1.915223       8.372658          -0.000000
          151              N       0.191622       4.637460       9.020127      -0.194531      32.427127 0.52572732E+03  0.12770228E+05                                 8.564269                            7.527622      -0.034580       2.024379                    0.997476      27.699071      77.112292       0.623852       0.404191      -1.088187       0.023128       0.077509       0.088996       0.120261       0.015586      -0.018334      -0.034872       0.075663       0.007738      -0.059130       0.004886       0.054244              9.036208       9.138039       1.803417      -1.450352       8.288933       1.639633       9.681651           0.000000
          152              N       7.712670       1.579710       0.898797      -0.195303      34.356015 0.51220860E+03  0.12342527E+05                                 8.825871                            7.326631      -0.093839       1.987155                    0.999090      27.941290      77.096233       0.646779       0.393000      -1.097500       0.051293      -0.090083      -0.025440       0.106738       0.008911      -0.024256      -0.047961       0.005730       0.039924      -0.049054      -0.011588       0.060642              9.739197       8.217472      -1.471496      -2.487034      12.627461      -1.915223       8.372657          -0.000000
          153              N       7.005122       4.637460      15.461373      -0.194531      32.427126 0.52572731E+03  0.12770228E+05                                 8.564269                            7.527622      -0.034580       2.024379                    0.997476      27.699071      77.112294       0.623852       0.404191      -1.088187       0.023128       0.077509      -0.088996       0.120261       0.015586       0.018334       0.034872       0.075663       0.007738      -0.059130       0.004886       0.054244              9.036208       9.138039       1.803417       1.450352       8.288933      -1.639633       9.681652           0.000000
          154              N       0.899170       1.579710       7.261703      -0.195303      34.356015 0.51220861E+03  0.12342527E+05                                 8.825871                            7.326632      -0.093839       1.987155                    0.999090      27.941290      77.096234       0.646779       0.393001      -1.097500       0.051293      -0.090083       0.025440       0.106738       0.008911       0.024256       0.047961       0.005730       0.039924      -0.049054      -0.011588       0.060643              9.739197       8.217472      -1.471496       2.487034      12.627462       1.915223       8.372657          -0.000000
          155              N       7.458839       8.071392       7.300873      -0.194531      32.427127 0.52572732E+03  0.12770228E+05                                 8.564269                            7.527622      -0.034580       2.024379                    0.997476      27.699071      77.112292       0.623852       0.404191      -1.088187      -0.023128      -0.077509      -0.088996       0.120261       0.015586      -0.018334      -0.034872       0.075663       0.007738      -0.059130       0.004886       0.054244              9.036208       9.138039       1.803417      -1.450352       8.288933       1.639633       9.681651           0.000000
          156              N      -0.062209      11.129142      15.422203      -0.195303      34.356017 0.51220863E+03  0.12342528E+05                                 8.825871                            7.326632      -0.093839       1.987155                    0.999090      27.941291      77.096237       0.646779       0.393000      -1.097500      -0.051293       0.090083       0.025440       0.106738       0.008911      -0.024256      -0.047961       0.005730       0.039924      -0.049054      -0.011588       0.060643              9.739197       8.217473      -1.471496      -2.487034      12.627462      -1.915223       8.372658          -0.000000
          157              P       5.221317      10.308658       4.051199       1.737098      58.017191 0.10131341E+04  0.29025639E+05                                12.408327                           10.450400       0.061717       1.867076                    0.999795      41.198014     124.980838       0.528885       0.404231      -1.087033      -0.000251      -0.005117      -0.001782       0.005424       0.003341      -0.000160      -0.006111       0.021130       0.004721      -0.014172       0.003715       0.010458             13.510331      12.949759       0.567219       3.258426      12.658287       1.437895      14.922948           0.000001
          158              P       9.242644       2.400194      12.211699       1.737098      58.017194 0.10131342E+04  0.29025642E+05                                12.408327                           10.450400       0.061717       1.867075                    0.999795      41.198015     124.980840       0.528885       0.404231      -1.087033       0.000251       0.005117      -0.001782       0.005424       0.003341       0.000160       0.006111       0.021129       0.004721      -0.014172       0.003715       0.010458             13.510331      12.949759       0.567219      -3.258426      12.658287      -1.437896      14.922948           0.000001
          159              P       2.429144       2.400194      12.269801       1.737098      58.017192 0.10131341E+04  0.29025640E+05                                12.408327                           10.450400       0.061717       1.867076                    0.999795      41.198014     124.980836       0.528885       0.404231      -1.087033       0.000251       0.005117       0.001782       0.005424       0.003341      -0.000160      -0.006111       0.021130       0.004721      -0.014172       0.003715       0.010458             13.510331      12.949758       0.567219       3.258427      12.658287       1.437895      14.922948           0.000001
          160              P      -1.592183      10.308658       4.109301       1.737098      58.017191 0.10131341E+04  0.29025639E+05                                12.408327                           10.450400       0.061717       1.867075                    0.999795      41.198015     124.980843       0.528885       0.404231      -1.087033      -0.000251      -0.005117       0.001782       0.005424       0.003341       0.000160       0.006111       0.021130       0.004721      -0.014172       0.003715       0.010458             13.510331      12.949759       0.567219      -3.258427      12.658287      -1.437896      14.922948           0.000001
          161              F       6.141778       9.478262       3.086301      -0.444209      17.175860 0.26919687E+03  0.53780496E+04                                 5.062937                            4.937698       0.931364       2.471181                    0.999210      21.432982      49.364366       0.902695       0.339633      -1.168984       0.037569      -0.020125      -0.033162       0.054002      -0.005628      -0.009828       0.013409      -0.000845       0.013696      -0.012920      -0.007636       0.020556              5.086423       4.786028      -0.693215      -0.251519       5.179854       1.208482       5.293388          -0.000002
          162              F       4.253772      11.082119       4.994226      -0.425910      17.376528 0.26550302E+03  0.52837912E+04                                 5.117198                            4.905314       0.804881       2.436044                    0.999099      21.174297      48.609112       0.905596       0.339856      -1.169272      -0.044889       0.018905       0.042795       0.064837      -0.012346      -0.014123       0.012739       0.024895       0.051204      -0.027222      -0.004604       0.031827              5.170208       4.752065      -0.662113      -0.355830       4.913534       1.489298       5.845026          -0.000001
          163              F       6.486351      10.965198       4.713505      -0.424456      19.245009 0.28314940E+03  0.57117187E+04                                 5.526433                            5.067301       1.095717       2.544345                    0.999492      21.033203      48.208171       0.892865       0.340071      -1.172084       0.053475       0.019991       0.019031       0.060178       0.019441       0.016315       0.010589       0.028047      -0.021940      -0.020982      -0.015256       0.036237              5.928947       6.835110       1.583352       2.229228       5.082993       1.347611       5.868738          -0.000000
          164              F       5.194209      11.446863       2.954101      -0.434518      17.383528 0.26636122E+03  0.53069726E+04                                 5.119165                            4.913161       0.692903       2.393555                    0.998530      21.354800      49.106799       0.904582       0.339846      -1.168879       0.000735       0.034215      -0.047485       0.058533      -0.000094       0.004711      -0.024304      -0.008347       0.057862      -0.021170      -0.013356       0.034526              5.181167       4.218419      -0.226837       1.003476       5.276636      -1.336930       6.048447           0.000000
          165              F       5.259221       9.144019       5.108473      -0.446118      18.683558 0.29335155E+03  0.59765109E+04                                 5.366967                            5.160801       0.729512       2.401819                    0.998575      21.509632      49.718858       0.883018       0.340469      -1.170487       0.003550      -0.032031       0.037805       0.049677      -0.009075       0.004921      -0.013721      -0.012175       0.026257      -0.015603      -0.006578       0.022181              5.433350       4.334188      -0.522705       0.916813       6.056781      -1.212935       5.909081          -0.000000
          166              F       3.944008       9.616788       3.374204      -0.444861      20.439511 0.30319408E+03  0.62066731E+04                                 5.735088                            5.226399       1.194678       2.575529                    0.999298      21.204264      48.577725       0.885630       0.337844      -1.176824      -0.043349      -0.013906      -0.010881       0.046807       0.015873       0.017560       0.009598       0.021330      -0.023817      -0.017759      -0.015140       0.032899              6.189736       7.206339       1.423197       2.350092       5.392311       1.106831       5.970557          -0.000001
          167              F       8.322183       3.230590      11.246801      -0.444209      17.175862 0.26919691E+03  0.53780507E+04                                 5.062937                            4.937698       0.931363       2.471181                    0.999210      21.432983      49.364370       0.902695       0.339633      -1.168984      -0.037569       0.020125      -0.033162       0.054002      -0.005628       0.009828      -0.013409      -0.000845       0.013696      -0.012920      -0.007636       0.020556              5.086424       4.786028      -0.693215       0.251520       5.179854      -1.208482       5.293389          -0.000001
          168              F      10.210189       1.626733      13.154726      -0.425910      17.376527 0.26550300E+03  0.52837909E+04                                 5.117198                            4.905314       0.804882       2.436044                    0.999099      21.174296      48.609110       0.905596       0.339856      -1.169272       0.044889      -0.018905       0.042795       0.064837      -0.012346       0.014123      -0.012739       0.024895       0.051204      -0.027222      -0.004604       0.031827              5.170208       4.752065      -0.662113       0.355830       4.913534      -1.489298       5.845026          -0.000001
          169              F       7.977610       1.743654      12.874005      -0.424456      19.245011 0.28314943E+03  0.57117195E+04                                 5.526433                            5.067301       1.095717       2.544345                    0.999492      21.033204      48.208174       0.892865       0.340071      -1.172084      -0.053475      -0.019991       0.019031       0.060178       0.019441      -0.016315      -0.010589       0.028047      -0.021940      -0.020982      -0.015256       0.036237              5.928947       6.835110       1.583353      -2.229228       5.082993      -1.347611       5.868738          -0.000000
          170              F       9.269752       1.261989      11.114601      -0.434518      17.383523 0.26636112E+03  0.53069701E+04                                 5.119163                            4.913160       0.692903       2.393555                    0.998530      21.354799      49.106793       0.904582       0.339846      -1.168879      -0.000735      -0.034215      -0.047485       0.058533      -0.000094      -0.004711       0.024304      -0.008347       0.057862      -0.021170      -0.013356       0.034526              5.181166       4.218418      -0.226837      -1.003476       5.276634       1.336929       6.048445          -0.000000
          171              F       9.204740       3.564833      13.268973      -0.446118      18.683557 0.29335153E+03  0.59765103E+04                                 5.366966                            5.160801       0.729512       2.401819                    0.998575      21.509633      49.718858       0.883018       0.340469      -1.170488      -0.003550       0.032031       0.037805       0.049677      -0.009075      -0.004921       0.013721      -0.012175       0.026257      -0.015603      -0.006578       0.022181              5.433350       4.334188      -0.522705      -0.916813       6.056781       1.212935       5.909080          -0.000000
          172              F      10.519953       3.092064      11.534704      -0.444861      20.439510 0.30319406E+03  0.62066725E+04                                 5.735087                            5.226399       1.194678       2.575529                    0.999298      21.204265      48.577725       0.885630       0.337844      -1.176824       0.043349       0.013906      -0.010881       0.046807       0.015873      -0.017560      -0.009598       0.021330      -0.023817      -0.017759      -0.015140       0.032899              6.189735       7.206338       1.423197      -2.350091       5.392310      -1.106831       5.970557          -0.000001
          173              F       1.508683       3.230590      13.234699      -0.444209      17.175857 0.26919681E+03  0.53780481E+04                                 5.062936                            4.937697       0.931364       2.471181                    0.999210      21.432982      49.364363       0.902695       0.339633      -1.168984      -0.037569       0.020125       0.033162       0.054002      -0.005628      -0.009829       0.013409      -0.000845       0.013696      -0.012920      -0.007636       0.020556              5.086422       4.786027      -0.693215      -0.251519       5.179853       1.208482       5.293387          -0.000001
          174              F       3.396689       1.626733      11.326774      -0.425910      17.376526 0.26550299E+03  0.52837907E+04                                 5.117198                            4.905313       0.804882       2.436044                    0.999099      21.174297      48.609111       0.905596       0.339856      -1.169272       0.044889      -0.018905      -0.042795       0.064837      -0.012346      -0.014123       0.012739       0.024895       0.051204      -0.027222      -0.004604       0.031827              5.170208       4.752065      -0.662113      -0.355830       4.913534       1.489298       5.845026          -0.000001
          175              F       1.164110       1.743654      11.607495      -0.424456      19.245009 0.28314940E+03  0.57117187E+04                                 5.526433                            5.067301       1.095717       2.544345                    0.999492      21.033203      48.208171       0.892865       0.340071      -1.172084      -0.053475      -0.019991      -0.019031       0.060178       0.019441       0.016315       0.010589       0.028047      -0.021940      -0.020982      -0.015256       0.036237              5.928947       6.835110       1.583352       2.229228       5.082993       1.347611       5.868738          -0.000000
          176              F       2.456252       1.261989      13.366899      -0.434518      17.383532 0.26636130E+03  0.53069746E+04                                 5.119166                            4.913162       0.692902       2.393555                    0.998530      21.354801      49.106805       0.904582       0.339846      -1.168879      -0.000735      -0.034215       0.047485       0.058533      -0.000094       0.004711      -0.024304      -0.008347       0.057862      -0.021170      -0.013356       0.034526              5.181168       4.218420      -0.226838       1.003476       5.276637      -1.336930       6.048448           0.000000
          177              F       2.391240       3.564833      11.212527      -0.446118      18.683558 0.29335155E+03  0.59765108E+04                                 5.366966                            5.160801       0.729512       2.401819                    0.998575      21.509633      49.718859       0.883018       0.340469      -1.170487      -0.003550       0.032031      -0.037805       0.049677      -0.009075       0.004921      -0.013721      -0.012175       0.026257      -0.015603      -0.006578       0.022181              5.433350       4.334188      -0.522705       0.916813       6.056781      -1.212935       5.909081          -0.000000
          178              F       3.706453       3.092064      12.946796      -0.444861      20.439510 0.30319406E+03  0.62066725E+04                                 5.735087                            5.226399       1.194678       2.575529                    0.999298      21.204264      48.577724       0.885630       0.337844      -1.176824       0.043349       0.013906       0.010881       0.046807       0.015873       0.017560       0.009598       0.021330      -0.023816      -0.017759      -0.015140       0.032899              6.189735       7.206338       1.423197       2.350091       5.392311       1.106831       5.970557          -0.000001
          179              F      -0.671722       9.478262       5.074199      -0.444209      17.175861 0.26919689E+03  0.53780502E+04                                 5.062937                            4.937698       0.931363       2.471181                    0.999210      21.432983      49.364369       0.902695       0.339633      -1.168984       0.037569      -0.020125       0.033162       0.054002      -0.005628       0.009828      -0.013409      -0.000845       0.013696      -0.012920      -0.007636       0.020556              5.086424       4.786028      -0.693215       0.251519       5.179854      -1.208482       5.293389          -0.000001
          180              F      -2.559728      11.082119       3.166274      -0.425910      17.376529 0.26550305E+03  0.52837921E+04                                 5.117199                            4.905314       0.804881       2.436044                    0.999099      21.174297      48.609114       0.905596       0.339856      -1.169272      -0.044889       0.018905      -0.042795       0.064837      -0.012346       0.014123      -0.012739       0.024895       0.051204      -0.027222      -0.004604       0.031827              5.170209       4.752065      -0.662113       0.355830       4.913535      -1.489298       5.845027          -0.000001
          181              F      -0.327149      10.965198       3.446995      -0.424456      19.245013 0.28314946E+03  0.57117202E+04                                 5.526434                            5.067302       1.095717       2.544345                    0.999492      21.033203      48.208174       0.892865       0.340071      -1.172084       0.053475       0.019991      -0.019031       0.060178       0.019441      -0.016315      -0.010589       0.028047      -0.021940      -0.020982      -0.015256       0.036237              5.928948       6.835111       1.583353      -2.229229       5.082994      -1.347611       5.868739          -0.000001
          182              F      -1.619291      11.446863       5.206399      -0.434518      17.383530 0.26636126E+03  0.53069737E+04                                 5.119165                            4.913161       0.692902       2.393555                    0.998530      21.354801      49.106803       0.904582       0.339846      -1.168879       0.000735       0.034215       0.047485       0.058533      -0.000094      -0.004711       0.024304      -0.008347       0.057862      -0.021170      -0.013356       0.034526              5.181168       4.218420      -0.226837      -1.003476       5.276636       1.336930       6.048447           0.000000
          183              F      -1.554279       9.144019       3.052027      -0.446118      18.683558 0.29335155E+03  0.59765108E+04                                 5.366966                            5.160801       0.729512       2.401819                    0.998575      21.509633      49.718859       0.883018       0.340469      -1.170487       0.003550      -0.032031      -0.037805       0.049677      -0.009075      -0.004921       0.013721      -0.012175       0.026257      -0.015603      -0.006578       0.022181              5.433350       4.334188      -0.522705      -0.916813       6.056781       1.212935       5.909081          -0.000000
          184              F      -2.869492       9.616788       4.786296      -0.444861      20.439512 0.30319410E+03  0.62066737E+04                                 5.735088                            5.226400       1.194678       2.575529                    0.999298      21.204264      48.577726       0.885630       0.337844      -1.176824      -0.043349      -0.013906       0.010881       0.046807       0.015873      -0.017560      -0.009598       0.021330      -0.023816      -0.017759      -0.015140       0.032899              6.189736       7.206339       1.423197      -2.350092       5.392311      -1.106831       5.970558          -0.000001

******************************************************
Auxiliary information for the entire system
The total spin magnetic moment of the unit cell is   -0.000054
The total net atomic charge of the unit cell is   0.000012
Accuracy of reproducing the electrostatic potential in the unit cell:
  The inner radius (bohr) =    5.0000
  The outer radius (bohr) =   12.0000
  Valid grid points have density less than (e/(bohr^3)) =    0.0001
  The number of valid grid points were=        69746
  The rms potential error without charges in kcal/mol is=      8.64755
  The rms potential error with partial charges in kcal/mol is=      2.04784
  The RRMSE value at monopole order=      0.23681
  The rms potential error with partial charges and cloud penetration in kcal/mol is=      2.06367
  The RRMSE value at monopole order with cloud penetration is=      0.23864
  The rms potential error with partial charges and atomic dipoles in kcal/mol is=      0.68643
  The RRMSE value at dipole order=      0.07938
  The rms potential error with partial charges, atomic dipoles and cloud penetration in kcal/mol is=      0.69062
  The RRMSE value at dipole order with cloud penetration=      0.07986

******************************************************
The electron densities and ab initio electrostatic potential were computed in VASP using the PBE functional and
projector augmented wave method. See the main text of the journal article for a description of computational details.
The atomic charges, dipoles, and quadrupoles were computed with the DDEC6 method as described in
(a) T. A. Manz and N. Gabaldon Limas, RSC Adv. 6 (2016) 47771-47801 DOI: 10.1039/c6ra04656h
(b) N. Gabaldon Limas and T. A. Manz, RSC Adv. 8 (2018) 2678-2707 DOI: 10.1039/c7ra11829e.
For each atom in the material, the electron cloud parameters were fit to the spherically averaged atom-in-material
electron density using radial positions for which this density was between 10^-4 and 10^-2 electrons per cubic bohr.
The polarizabilities, dispersion coefficients, and quantum Drude oscillator (QDO) parameters were fit using the MCLF method.
The magnetic structure of the system was optimized in VASP from the default ferromagnetic initial guess using spin polarization.
The atomic spin moments (ASMs) were computed on this optimized magnetic structure using the DDEC6 partition as inputs
to the method of T. A. Manz and D. S. Sholl, J. Chem. Theory Comput. 7 (2011) 4146-4164 DOI: 10.1021/ct200539n.
The RMSE and RRMSE were computed using a uniform grid with Ewald summation.
