# Supplementary material for: A collection of forcefield precursors for metal–organic frameworks
Source: RSC Adv. 2019 Nov 13;9(63):36492–507. doi: 10.1039/c9ra07327b (PMC9075174; doi:10.1039/c9ra07327b)
Supplement: RA-009-C9RA07327B-s4562 [file RA-009-C9RA07327B-s4562.xyz]

  274
jmolscript: load "" {1 1 1} spacegroup "x,y,z" unitcell [{     16.263600     0.000000     0.000000 }, {      8.131800    14.084691     0.000000 }, {      8.131817     4.694865    20.115683 }]
Cd    12.645930     8.997198     5.655323     1.001879
Cd    17.732452    12.719077     5.655323     1.001890
Cd    18.412433     6.453080     5.655323     1.001530
Cd     9.600651    10.755392     4.402518     1.001523
Cd    18.412432     2.936698     4.402518     1.001877
Cd    20.777729    14.477271     4.402518     1.001898
Cd    19.881287     9.782358    14.460360     1.001879
Cd    14.794765     6.060479    14.460360     1.001890
Cd    14.114784    12.326476    14.460360     1.001530
Cd    22.926566     8.024164    15.713165     1.001523
Cd    14.114785    15.842858    15.713165     1.001877
Cd    11.749488     4.302285    15.713165     1.001898
H     10.181018     8.281789     5.726935     0.436728
H      8.939296     6.271898     9.456383     0.135985
H      9.378415     5.556392    11.779744     0.121575
H     14.333931     9.933919     8.261511     0.107037
H     14.551050     8.346575     8.261511     0.112096
H     15.380492     7.239521     6.264024     0.121868
H     15.728532     8.084605     4.948458     0.111974
H     18.345346    15.211457     5.726935     0.437691
H      9.093800     3.207069     9.456383     0.135208
H      8.254600     3.184530    11.779744     0.121836
H     17.699683    10.788860     8.261511     0.106808
H     16.216443    11.394502     8.261511     0.112387
H     14.842980    11.229714     6.264024     0.121714
H     15.400820    10.505763     4.948458     0.111795
H     20.264450     4.676108     5.726935     0.437016
H      6.362328     4.605679     9.456383     0.135844
H      6.762415     5.343713    11.779744     0.123089
H     16.757207     7.446563     8.261511     0.107033
H     18.023329     8.428266     8.261511     0.113278
H     18.567344     9.700117     6.264024     0.121683
H     17.661461     9.578990     4.948458     0.111996
H     10.213544     8.263012     4.330907     0.437010
H      9.093792     6.182709     0.601459     0.135846
H     16.386406    10.900113    18.393781     0.123043
H      9.567877    12.685609     1.796330     0.107036
H      8.084637    12.079967     1.796330     0.113279
H     22.974778    12.244755     3.793818     0.121679
H     23.532620    12.968706     5.109383     0.111978
H      4.000849     4.713670     4.330907     0.436725
H      6.362321     4.784099     0.601459     0.135983
H     14.894220     8.740930    18.393781     0.121577
H     16.757202     1.943215     1.796330     0.107040
H      1.759723     0.961512     1.796330     0.112093
H     10.435542    13.774352     3.793818     0.121871
H      9.529661    13.895479     5.109383     0.111978
H     10.181017     1.107989     4.330907     0.437710
H      8.939288     3.117880     0.601459     0.135204
H     17.510220     8.528251    18.393781     0.121835
H     22.465725    13.540550     1.796330     0.106803
H     14.551044     1.043203     1.796330     0.112383
H     15.380490     2.150257     3.793818     0.121717
H     15.728532     1.305173     5.109383     0.111801
H     22.346199    10.497767    14.388748     0.436728
H     23.587921    12.507658    10.659300     0.135985
H     23.148802    13.223164     8.335939     0.121575
H     18.193286     8.845637    11.854172     0.107037
H     17.976167    10.432981    11.854172     0.112096
H     17.146725    11.540035    13.851659     0.121868
H     16.798685    10.694951    15.167225     0.111974
H     14.181871     3.568099    14.388748     0.437692
H     23.433417    15.572487    10.659300     0.135207
H     24.272617    15.595026     8.335939     0.121836
H     14.827534     7.990696    11.854172     0.106808
H     16.310774     7.385054    11.854172     0.112387
H     17.684237     7.549842    13.851659     0.121714
H     17.126397     8.273793    15.167225     0.111795
H     12.262767    14.103448    14.388748     0.437016
H     26.164889    14.173877    10.659300     0.135844
H     25.764802    13.435843     8.335939     0.123089
H     15.770010    11.332993    11.854172     0.107033
H     14.503888    10.351290    11.854172     0.113278
H     13.959873     9.079439    13.851659     0.121683
H     14.865756     9.200566    15.167225     0.111996
H     22.313673    10.516544    15.784776     0.437010
H     23.433425    12.596847    19.514224     0.135846
H     16.140811     7.879443     1.721902     0.123043
H     22.959340     6.093947    18.319353     0.107036
H     24.442580     6.699589    18.319353     0.113279
H      9.552439     6.534801    16.321865     0.121679
H      8.994597     5.810850    15.006300     0.111978
H     28.526368    14.065886    15.784776     0.436725
H     26.164896    13.995457    19.514224     0.135983
H     17.632997    10.038626     1.721902     0.121576
H     15.770015    16.836341    18.319353     0.107040
H     30.767494    17.818044    18.319353     0.112093
H     22.091675     5.005204    16.321865     0.121871
H     22.997556     4.884077    15.006300     0.111978
H     22.346200    17.671567    15.784776     0.437710
H     23.587929    15.661676    19.514224     0.135204
H     15.016997    10.251305     1.721902     0.121835
H     10.061492     5.239006    18.319353     0.106803
H     17.976173    17.736353    18.319353     0.112383
H     17.146727    16.629299    16.321865     0.121717
H     16.798685    17.474383    15.006300     0.111801
C     10.955168     7.569100     7.953138     0.605364
C     10.845390     7.038105     9.337499    -0.098205
C      9.763861     6.415561     9.904761    -0.114077
C     10.014321     6.009920    11.239638    -0.118993
C     11.269058     6.340909    11.663878    -0.127989
C     11.875692     6.081749    13.004789     0.632663
C     14.908849     9.205741     7.918136    -0.036878
C     15.735038     8.104322     5.938753    -0.050507
C     17.341070    14.897365     7.953138     0.606760
C     16.936108    15.257931     9.337499    -0.098173
C      8.805935     2.421143     9.904761    -0.112731
C     16.461212    16.491747    11.239638    -0.120291
C     16.120490    15.239617    11.663878    -0.128438
C     15.592737    14.843835    13.004789     0.633282
C     16.781602    10.655056     7.918136    -0.037232
C     15.414645    10.490268     5.938753    -0.050079
C     20.494582     5.702879     7.953138     0.605878
C     21.009326     5.873301     9.337499    -0.098682
C      5.825630     5.247940     9.904761    -0.112126
C     22.315295     5.667662    11.239638    -0.122510
C     21.401281     6.588800    11.663878    -0.128127
C     21.322404     7.243736    13.004789     0.633711
C     17.100369     8.308547     7.918136    -0.038062
C     17.641132     9.574763     5.938753    -0.050165
C      9.209265     8.577104     2.104704     0.605874
C      8.804300     8.216538     0.720343    -0.098686
C      8.805926     6.968635     0.153080    -0.112143
C     16.461219    11.677587    18.933887    -0.122437
C     16.120496    12.929717    18.509647    -0.128147
C     15.592741    13.325499    17.168735     0.633720
C      8.649797    12.819413     2.139705    -0.038067
C     23.546444    12.984201     4.119088    -0.050131
C      4.230977     3.686899     2.104704     0.605355
C      4.745719     3.516477     0.720343    -0.098200
C      5.825622     4.141838     0.153080    -0.114069
C     14.183502     8.416981    18.933887    -0.119003
C     13.269487     7.495843    18.509647    -0.127977
C     13.190607     6.840907    17.168735     0.632671
C     17.100364     1.081231     2.139705    -0.036876
C      9.509330    13.899706     4.119088    -0.050485
C     10.955163     1.820678     2.104704     0.606759
C     10.845382     2.351673     0.720343    -0.098167
C      9.763852     2.974217     0.153080    -0.112729
C     18.146128     8.074723    18.933887    -0.120288
C     19.400864     7.743734    18.509647    -0.128429
C     20.007495     8.002894    17.168735     0.633274
C     23.040644    14.268728     2.139705    -0.037185
C     15.735036     1.285456     4.119088    -0.050086
C     21.572049    11.210456    12.162545     0.605364
C     21.681827    11.741451    10.778184    -0.098205
C     22.763356    12.363995    10.210922    -0.114077
C     22.512896    12.769636     8.876045    -0.118993
C     21.258159    12.438647     8.451805    -0.127989
C     20.651525    12.697807     7.110894     0.632663
C     17.618368     9.573815    12.197547    -0.036878
C     16.792179    10.675234    14.176930    -0.050507
C     15.186147     3.882191    12.162545     0.606760
C     15.591109     3.521625    10.778184    -0.098173
C     23.721282    16.358413    10.210922    -0.112731
C     16.066005     2.287809     8.876045    -0.120291
C     16.406727     3.539939     8.451805    -0.128438
C     16.934480     3.935721     7.110894     0.633282
C     15.745615     8.124500    12.197547    -0.037232
C     17.112572     8.289288    14.176930    -0.050079
C     12.032635    13.076677    12.162545     0.605878
C     11.517891    12.906255    10.778184    -0.098682
C     26.701587    13.531616    10.210922    -0.112126
C     10.211922    13.111894     8.876045    -0.122510
C     11.125936    12.190756     8.451805    -0.128127
C     11.204813    11.535820     7.110894     0.633711
C     15.426848    10.471009    12.197547    -0.038062
C     14.886085     9.204793    14.176930    -0.050165
C     23.317952    10.202452    18.010979     0.605874
C     23.722917    10.563018    19.395340    -0.098686
C     23.721291    11.810921    19.962603    -0.112143
C     16.065998     7.101969     1.181796    -0.122437
C     16.406721     5.849839     1.606036    -0.128147
C     16.934476     5.454057     2.946948     0.633720
C     23.877420     5.960143    17.975978    -0.038067
C      8.980773     5.795355    15.996595    -0.050131
C     28.296240    15.092657    18.010979     0.605356
C     27.781498    15.263079    19.395340    -0.098200
C     26.701595    14.637718    19.962603    -0.114069
C     18.343715    10.362575     1.181796    -0.119003
C     19.257730    11.283713     1.606036    -0.127977
C     19.336610    11.938649     2.946948     0.632671
C     15.426853    17.698325    17.975978    -0.036876
C     23.017887     4.879850    15.996595    -0.050485
C     21.572054    16.958878    18.010979     0.606760
C     21.681835    16.427883    19.395340    -0.098167
C     22.763365    15.805339    19.962603    -0.112729
C     14.381089    10.704833     1.181796    -0.120288
C     13.126353    11.035822     1.606036    -0.128429
C     12.519722    10.776662     2.946948     0.633274
C      9.486573     4.510828    17.975978    -0.037185
C     16.792181    17.494100    15.996595    -0.050085
S     12.171118     7.120781    10.429177     0.122263
S     16.344845    14.068477    10.429177     0.122541
S     20.274863     6.980075    10.429177     0.122290
S     16.344853    14.100857    19.744347     0.122294
S     12.143071     7.104568    19.744347     0.122250
S     20.302926     6.963862    19.744347     0.122536
S     20.356099    11.658775     9.686506     0.122263
S     16.182372     4.711079     9.686506     0.122541
S     12.252354    11.799481     9.686506     0.122290
S     16.182364     4.678699     0.371336     0.122294
S     20.384146    11.674988     0.371336     0.122250
S     12.224291    11.815694     0.371336     0.122536
N     14.861683     9.202927     6.413081    -0.151194
N     16.802744    10.697313     6.413081    -0.151048
N     17.126389     8.269112     6.413081    -0.150578
N      8.670941    12.777156     3.644761    -0.150580
N     17.126387     1.120666     3.644761    -0.151219
N     22.993481    14.271542     3.644761    -0.151098
N     17.665534     9.576629    13.702602    -0.151194
N     15.724473     8.082243    13.702602    -0.151048
N     15.400828    10.510444    13.702602    -0.150578
N     23.856276     6.002400    16.470922    -0.150580
N     15.400830    17.658890    16.470922    -0.151219
N      9.533736     4.508014    16.470922    -0.151098
N     16.263607     9.389781     8.401918    -0.142815
N     24.395401    14.084688     1.655923    -0.142821
N     16.263610     9.389775    11.713765    -0.142815
N      8.131816     4.694868    18.459760    -0.142822
O     12.129887     7.857274     7.557261    -0.613874
O      9.903725     7.680370     7.297165    -0.551145
O     11.222384     5.322583    13.770593    -0.591367
O     12.976250     6.630206    13.237729    -0.591070
O     17.003275    13.735942     7.557261    -0.615176
O     17.963152    15.752307     7.297165    -0.551682
O     15.261937    15.789198    13.770593    -0.590595
O     15.517437    13.616495    13.237729    -0.591873
O     19.657657     6.576130     7.557261    -0.614466
O     20.923941     4.736670     7.297165    -0.551166
O     22.306515     7.057535    13.770593    -0.590871
O     20.297147     7.922618    13.237729    -0.592132
O      8.871471     9.738527     2.500581    -0.614464
O      9.831349     7.722162     2.760676    -0.551154
O     15.261939    12.380136    16.402931    -0.590885
O     15.517440    14.552839    16.935796    -0.592124
O      3.394053     2.813648     2.500581    -0.613863
O      4.660337     4.653108     2.760676    -0.551148
O     14.174717     7.027108    16.402931    -0.591373
O     12.165350     6.162025    16.935796    -0.591080
O     12.129883     1.532504     2.500581    -0.615178
O      9.903722     1.709408     2.760676    -0.551684
O     19.354186     8.762060    16.402931    -0.590587
O     21.108053     7.454437    16.935796    -0.591876
O     20.397330    10.922282    12.558422    -0.613874
O     22.623492    11.099186    12.818518    -0.551145
O     21.304833    13.456973     6.345090    -0.591367
O     19.550967    12.149350     6.877954    -0.591070
O     15.523942     5.043614    12.558422    -0.615176
O     14.564065     3.027249    12.818518    -0.551682
O     17.265280     2.990358     6.345090    -0.590595
O     17.009780     5.163061     6.877954    -0.591873
O     12.869560    12.203426    12.558422    -0.614466
O     11.603276    14.042886    12.818518    -0.551166
O     10.220702    11.722021     6.345090    -0.590871
O     12.230070    10.856938     6.877954    -0.592132
O     23.655746     9.041029    17.615102    -0.614464
O     22.695868    11.057394    17.355007    -0.551154
O     17.265278     6.399420     3.712752    -0.590885
O     17.009777     4.226717     3.179887    -0.592124
O     29.133164    15.965908    17.615102    -0.613863
O     27.866880    14.126448    17.355007    -0.551148
O     18.352500    11.752448     3.712752    -0.591373
O     20.361867    12.617531     3.179887    -0.591080
O     20.397334    17.247052    17.615102    -0.615178
O     22.623495    17.070148    17.355007    -0.551684
O     13.173031    10.017496     3.712752    -0.590587
O     11.419164    11.325119     3.179887    -0.591876
O     10.449774     8.709730     5.028921    -0.833138
O     18.581574    14.764739     5.028921    -0.834482
O     19.759465     4.694889     5.028921    -0.833139
O     22.077443    10.069826    15.086762    -0.833138
O     13.945643     4.014817    15.086762    -0.834482
O     12.767752    14.084667    15.086762    -0.833139

The following XYZ coordinates are in angstroms. Other properties are in atomic units.
The sperically averaged electron density of each atom fit to a function of the form exp(a - br)
eigen_1, eigen_2 and eigen_3 are the three eigenvalues of traceless quadrupole moment tensor
  atom number  atomic symbol              X              Y              Z     net charge C6 coefficient C8 coefficient C10 coefficient fluctuating dipole atomic polarizability isotropic forcefield polarizability              a              b squared Pearson coefficient          <r^3>          <r^4>         wp_QDO          m_QDO          q_QDO       dipole_x       dipole_y       dipole_z         dipole            Qxy            Qxz            Qyz     Q(x^2-y^2)  Q(3z^2 - R^2)        eigen_1        eigen_2        eigen_3 static polarizability      alpha(xx)      alpha(xy)      alpha(xz)      alpha(yy)      alpha(yz)      alpha(zz) atomic spin moment
            1             Cd      12.645930       8.997198       5.655323       1.001879     131.926700 0.32135610E+04  0.11329578E+06                                19.477279                           17.365080       1.124779       2.089631                    0.997051      73.641706     190.156019       0.493720       0.351883      -1.220445      -0.065308       0.006839      -0.013266       0.066992      -0.016358      -0.046497       0.074632      -0.119283       0.138570      -0.098308      -0.027713       0.126021             21.811822      24.912744       0.109549       1.636330      16.304906      -4.079829      24.217815          -0.000000
            2             Cd      17.732452      12.719077       5.655323       1.001890     131.933005 0.32135342E+04  0.11329363E+06                                19.477032                           17.364183       1.125082       2.089595                    0.997052      73.642536     190.151850       0.493772       0.351850      -1.220484       0.038256       0.054213      -0.013226       0.067657      -0.043638       0.087363       0.003020       0.088234       0.139100      -0.098393      -0.027247       0.125640             21.812730      18.361100       3.671753      -4.354147      22.856086       0.625113      24.221004           0.000000
            3             Cd      18.412433       6.453080       5.655323       1.001530     131.885919 0.32122192E+04  0.11323423E+06                                19.470557                           17.359155       1.127797       2.090336                    0.997032      73.642415     190.132601       0.493913       0.351790      -1.220552       0.027623      -0.060131      -0.013346       0.067505       0.059583      -0.041104      -0.077926       0.030796       0.139548      -0.098377      -0.027711       0.126087             21.804479      18.545943      -3.779087       2.718121      22.654254       3.453573      24.213240           0.000000
            4             Cd       9.600651      10.755392       4.402518       1.001523     131.885179 0.32122007E+04  0.11323339E+06                                19.470455                           17.359080       1.127823       2.090343                    0.997032      73.642467     190.132419       0.493915       0.351789      -1.220553       0.038257      -0.053992       0.013339       0.067503       0.043127      -0.088045       0.003369       0.087803       0.139533      -0.098380      -0.027713       0.126093             21.804348      18.354315      -3.668476       4.349933      22.845635       0.627106      24.213095          -0.000000
            5             Cd      18.412432       2.936698       4.402518       1.001877     131.926412 0.32135458E+04  0.11329510E+06                                19.477244                           17.365028       1.124769       2.089630                    0.997051      73.641639     190.155669       0.493721       0.351883      -1.220445       0.026733       0.059976       0.013268       0.066991      -0.059828       0.041381      -0.077577       0.031304       0.138568      -0.098302      -0.027710       0.126012             21.811809      18.551730       3.782119      -2.715144      22.665799       3.457017      24.217897           0.000000
            6             Cd      20.777729      14.477271       4.402518       1.001898     131.938179 0.32136976E+04  0.11330104E+06                                19.477714                           17.364781       1.124887       2.089537                    0.997052      73.643186     190.156048       0.493756       0.351856      -1.220476      -0.066068      -0.006027       0.013215       0.067646       0.016390       0.046282       0.074155      -0.119674       0.139100      -0.098372      -0.027264       0.125636             21.813490      24.913198      -0.110476      -1.635769      16.305560      -4.083429      24.221713           0.000000
            7             Cd      19.881287       9.782358      14.460360       1.001879     131.926691 0.32135608E+04  0.11329577E+06                                19.477278                           17.365079       1.124779       2.089631                    0.997051      73.641704     190.156012       0.493720       0.351883      -1.220445       0.065308      -0.006839       0.013266       0.066992      -0.016358      -0.046497       0.074632      -0.119283       0.138570      -0.098308      -0.027713       0.126021             21.811820      24.912742       0.109549       1.636330      16.304905      -4.079829      24.217814           0.000000
            8             Cd      14.794765       6.060479      14.460360       1.001890     131.933028 0.32135349E+04  0.11329367E+06                                19.477034                           17.364185       1.125082       2.089595                    0.997052      73.642540     190.151869       0.493772       0.351850      -1.220484      -0.038256      -0.054213       0.013226       0.067657      -0.043638       0.087363       0.003020       0.088234       0.139100      -0.098393      -0.027247       0.125640             21.812733      18.361103       3.671754      -4.354147      22.856088       0.625114      24.221008           0.000000
            9             Cd      14.114784      12.326476      14.460360       1.001530     131.885893 0.32122185E+04  0.11323420E+06                                19.470553                           17.359152       1.127797       2.090336                    0.997032      73.642414     190.132587       0.493913       0.351790      -1.220552      -0.027623       0.060131       0.013346       0.067505       0.059583      -0.041104      -0.077926       0.030796       0.139548      -0.098377      -0.027711       0.126087             21.804475      18.545939      -3.779086       2.718119      22.654250       3.453572      24.213234           0.000000
           10             Cd      22.926566       8.024164      15.713165       1.001523     131.885167 0.32122004E+04  0.11323337E+06                                19.470453                           17.359079       1.127823       2.090343                    0.997032      73.642467     190.132415       0.493915       0.351789      -1.220553      -0.038257       0.053992      -0.013339       0.067503       0.043127      -0.088045       0.003369       0.087803       0.139533      -0.098380      -0.027713       0.126093             21.804346      18.354314      -3.668476       4.349931      22.845632       0.627106      24.213092           0.000000
           11             Cd      14.114785      15.842858      15.713165       1.001877     131.926383 0.32135449E+04  0.11329506E+06                                19.477241                           17.365025       1.124769       2.089630                    0.997051      73.641635     190.155647       0.493721       0.351883      -1.220445      -0.026733      -0.059976      -0.013268       0.066991      -0.059828       0.041381      -0.077577       0.031304       0.138568      -0.098302      -0.027710       0.126012             21.811805      18.551727       3.782118      -2.715144      22.665793       3.457016      24.217894          -0.000000
           12             Cd      11.749488       4.302285      15.713165       1.001898     131.938195 0.32136981E+04  0.11330106E+06                                19.477716                           17.364783       1.124887       2.089537                    0.997052      73.643189     190.156062       0.493756       0.351856      -1.220476       0.066068       0.006028      -0.013215       0.067646       0.016390       0.046282       0.074155      -0.119674       0.139100      -0.098372      -0.027264       0.125636             21.813493      24.913200      -0.110476      -1.635769      16.305562      -4.083430      24.221716           0.000000
           13              H      10.181018       8.281789       5.726935       0.436728       0.405307 0.22885439E+01  0.17124698E+02                                 1.064016                            1.006366      -1.259245       2.455157                    0.999501       2.340626       6.548054       0.493240       1.659526      -0.637424      -0.005658      -0.003286       0.000268       0.006549       0.004891       0.003324       0.010033      -0.001775      -0.024139      -0.013533      -0.000134       0.013667              1.099808       0.880944       0.035489      -0.034556       0.965211      -0.210658       1.453269           0.000001
           14              H       8.939296       6.271898       9.456383       0.135985       1.093397 0.78760990E+01  0.77083059E+02                                 1.764087                            1.650483      -1.021881       2.409097                    0.997592       3.416881       9.576341       0.482521       1.297006      -0.705981      -0.034695      -0.005195      -0.019110       0.039949       0.007423       0.005921      -0.001417       0.016841       0.002797      -0.012628      -0.000328       0.012956              1.811113       2.318990       0.218122       0.322176       1.484112      -0.004144       1.630236           0.000001
           15              H       9.378415       5.556392      11.779744       0.121575       1.028547 0.71542461E+01  0.68715490E+02                                 1.720664                            1.591091      -0.967985       2.421074                    0.997837       3.515497       9.929445       0.480572       1.326958      -0.698287      -0.024990      -0.018814       0.019681       0.036957       0.010336      -0.002046      -0.005328       0.013982       0.009389      -0.014856       0.001942       0.012915              1.798920       1.995504       0.388374      -0.328931       1.645652      -0.271349       1.755605           0.000000
           16              H      14.333931       9.933919       8.261511       0.107037       1.094378 0.84389176E+01  0.85407554E+02                                 1.864434                            1.778977      -1.438539       2.191914                    0.991123       4.033462      12.123153       0.430340       1.406323      -0.680674      -0.021009       0.026163       0.018098       0.038124      -0.000302      -0.000705       0.002940      -0.001551       0.017293      -0.003720      -0.003077       0.006797              1.920714       2.126286      -0.455576      -0.256011       1.950428       0.222658       1.685429          -0.000001
           17              H      14.551050       8.346575       8.261511       0.112096       1.136861 0.89118300E+01  0.90995027E+02                                 1.886589                            1.810097      -1.266694       2.277967                    0.992743       3.888093      11.555919       0.435098       1.378695      -0.687341      -0.013683      -0.033493       0.019468       0.041086       0.001735       0.001242      -0.003014      -0.011826       0.018064      -0.009359       0.001502       0.007857              1.930588       1.911392       0.364775      -0.213203       2.162216      -0.324258       1.718156          -0.000001
           18              H      15.380492       7.239521       6.264024       0.121868       1.255854 0.10109937E+02  0.10542235E+03                                 1.958444                            1.886618      -1.106675       2.364453                    0.994999       3.645935      10.581374       0.444909       1.320233      -0.702164      -0.016219      -0.040588       0.013005       0.045602       0.012111      -0.000323       0.000887      -0.006326      -0.017279      -0.009795      -0.005614       0.015409              2.000527       1.714121       0.225083      -0.083316       2.578892      -0.205166       1.708570          -0.000001
           19              H      15.728532       8.084605       4.948458       0.111974       1.163114 0.90199146E+01  0.91856539E+02                                 1.880834                            1.793800      -1.195817       2.310855                    0.994304       3.758874      10.953293       0.449595       1.337757      -0.696461      -0.001569      -0.002547      -0.042802       0.042906       0.005422       0.005793      -0.000779       0.001895       0.025937      -0.010853      -0.000246       0.011099              1.939451       1.532192      -0.052987       0.009667       1.663259       0.186198       2.622903          -0.000000
           20              H      18.345346      15.211457       5.726935       0.437691       0.406257 0.22970803E+01  0.17222093E+02                                 1.070020                            1.011589      -1.291482       2.441502                    0.999385       2.350395       6.603701       0.489027       1.670565      -0.635721       0.000065       0.006610       0.000205       0.006613      -0.003111       0.006947      -0.008009      -0.007504      -0.023921      -0.013503      -0.000110       0.013613              1.106310       0.918018      -0.054765      -0.166924       0.937479       0.136643       1.463433           0.000001
           21              H       9.093800       3.207069       9.456383       0.135208       1.094531 0.78831331E+01  0.77134720E+02                                 1.761677                            1.648388      -1.008002       2.413888                    0.997731       3.417285       9.562469       0.484288       1.292562      -0.706902       0.012993       0.033062      -0.019542       0.040544       0.003560      -0.004198      -0.004311      -0.021386       0.002410      -0.012634      -0.000316       0.012950              1.808549       1.502096       0.251815      -0.164302       2.295447      -0.276312       1.628105           0.000001
           22              H       8.254600       3.184530      11.779744       0.121836       1.027310 0.71451395E+01  0.68625794E+02                                 1.721487                            1.591764      -0.981281       2.416046                    0.997646       3.515884       9.939656       0.479569       1.329775      -0.697718      -0.003662       0.031060       0.019415       0.036812       0.000842      -0.003403       0.004481      -0.025006       0.009417      -0.014833       0.001842       0.012991              1.799852       1.397344      -0.042671      -0.070538       2.245734       0.420928       1.756478           0.000000
           23              H      17.699683      10.788860       8.261511       0.106808       1.092942 0.84239865E+01  0.85204826E+02                                 1.861713                            1.776587      -1.430659       2.195135                    0.991180       4.028169      12.097141       0.430996       1.405032      -0.680941       0.032916       0.005080       0.018397       0.038049      -0.000376       0.002930      -0.000888       0.001838       0.016510      -0.003765      -0.002855       0.006620              1.917789       2.384853       0.303062       0.319982       1.685458       0.110056       1.683055          -0.000001
           24              H      16.216443      11.394502       8.261511       0.112387       1.137940 0.89227133E+01  0.91135278E+02                                 1.887664                            1.811081      -1.267306       2.277486                    0.992674       3.890728      11.566148       0.435017       1.378510      -0.687354      -0.021923       0.028451       0.019327       0.040787      -0.006221      -0.003390       0.000545       0.002902       0.017438      -0.009488       0.001515       0.007973              1.931717       1.784425      -0.291133      -0.174328       2.291517       0.347081       1.719208          -0.000001
           25              H      14.842980      11.229714       6.264024       0.121714       1.257373 0.10125531E+02  0.10563366E+03                                 1.960715                            1.888616      -1.112519       2.361916                    0.994958       3.648296      10.593297       0.444448       1.320993      -0.702010      -0.027012       0.034300       0.012962       0.045543      -0.008761       0.000718      -0.000095      -0.018229      -0.017388      -0.009843      -0.005704       0.015547              2.002926       2.170534      -0.488101      -0.136421       2.127940       0.175258       1.710303          -0.000001
           26              H      15.400820      10.505763       4.948458       0.111795       1.164805 0.90360266E+01  0.92064643E+02                                 1.882890                            1.795564      -1.191042       2.312757                    0.994173       3.761828      10.965673       0.449299       1.337998      -0.696407      -0.001376       0.002786      -0.042802       0.042914      -0.001780      -0.003610      -0.004576      -0.010347       0.026073      -0.010837      -0.000280       0.011117              1.941668       1.677955      -0.030273       0.156715       1.520355      -0.101607       2.626695          -0.000000
           27              H      20.264450       4.676108       5.726935       0.437016       0.406493 0.22979766E+01  0.17221337E+02                                 1.068049                            1.009965      -1.276453       2.447721                    0.999439       2.347638       6.583084       0.491005       1.664557      -0.636632       0.005584      -0.003350       0.000362       0.006521      -0.001720      -0.010502      -0.002041       0.009360      -0.024476      -0.013695      -0.000122       0.013817              1.104106       0.978510       0.018885       0.201068       0.874194       0.075952       1.459613           0.000001
           28              H       6.362328       4.605679       9.456383       0.135844       1.095971 0.78995521E+01  0.77390862E+02                                 1.769000                            1.654606      -1.035716       2.403524                    0.997510       3.421429       9.602359       0.481062       1.299625      -0.705435       0.022007      -0.027404      -0.019084       0.039993      -0.010788      -0.001609       0.005691       0.004325       0.002895      -0.012412      -0.000213       0.012625              1.816375       1.887364      -0.473021      -0.158409       1.927267       0.282515       1.634493           0.000001
           29              H       6.762415       5.343713      11.779744       0.123089       1.024369 0.71207048E+01  0.68327976E+02                                 1.717697                            1.588683      -0.974782       2.419202                    0.997773       3.509200       9.914005       0.480228       1.329176      -0.697843       0.028487      -0.012156       0.019191       0.036436      -0.011260       0.005586       0.000795       0.010811       0.009653      -0.014865       0.001967       0.012898              1.795643       2.065202      -0.344540       0.398047       1.569212      -0.148634       1.752513           0.000000
           30              H      16.757207       7.446563       8.261511       0.107033       1.096425 0.84597038E+01  0.85683321E+02                                 1.867740                            1.781894      -1.444475       2.188995                    0.991054       4.040139      12.153752       0.429660       1.407472      -0.680434      -0.011906      -0.031111       0.018327       0.038020       0.000874      -0.002437      -0.001953       0.000497       0.017238      -0.003783      -0.003069       0.006852              1.924251       1.602451       0.152214      -0.065075       2.482145      -0.334047       1.688157          -0.000001
           31              H      18.023329       8.428266       8.261511       0.113278       1.137289 0.89202478E+01  0.91148178E+02                                 1.890890                            1.813943      -1.283469       2.271133                    0.992524       3.893882      11.596375       0.433345       1.383253      -0.686430       0.035084       0.004887       0.018957       0.040176       0.004185       0.002227       0.002576       0.009122       0.017838      -0.009337       0.001346       0.007991              1.935129       2.421897      -0.074038       0.388901       1.661630      -0.022591       1.721861          -0.000001
           32              H      18.567344       9.700117       6.264024       0.121683       1.259348 0.10143737E+02  0.10585222E+03                                 1.960975                            1.888838      -1.104304       2.364781                    0.994989       3.650748      10.595664       0.445022       1.318933      -0.702409       0.043240       0.006078       0.013010       0.045562      -0.003273      -0.000465      -0.000499       0.024247      -0.017267      -0.009757      -0.005686       0.015443              2.003196       2.561764       0.262528       0.219988       1.737383       0.030455       1.710440          -0.000001
           33              H      17.661461       9.578990       4.948458       0.111996       1.163688 0.90249306E+01  0.91922115E+02                                 1.881681                            1.794472      -1.196863       2.310392                    0.994234       3.759072      10.955403       0.449437       1.338014      -0.696415       0.002702      -0.000265      -0.042622       0.042708      -0.003473      -0.002305       0.005269       0.008765       0.026515      -0.010970      -0.000231       0.011201              1.940383       1.585029       0.083261      -0.166118       1.611331      -0.084816       2.624789          -0.000000
           34              H      10.213544       8.263012       4.330907       0.437010       0.406507 0.22980724E+01  0.17222174E+02                                 1.068058                            1.009973      -1.276449       2.447723                    0.999439       2.347662       6.583099       0.491015       1.664512      -0.636639       0.000108      -0.006510      -0.000361       0.006520       0.003193      -0.007019      -0.008075      -0.007659      -0.024477      -0.013696      -0.000121       0.013817              1.104115       0.916636       0.054614       0.166314       0.936083       0.136155       1.459626           0.000001
           35              H       9.093792       6.182709       0.601459       0.135846       1.095966 0.78995478E+01  0.77391113E+02                                 1.769026                            1.654630      -1.035807       2.403486                    0.997507       3.421451       9.602562       0.481046       1.299663      -0.705427       0.012726      -0.032762       0.019083       0.039993      -0.003523       0.004123      -0.004239      -0.020851       0.002900      -0.012413      -0.000212       0.012625              1.816401       1.507664      -0.253794       0.165464       2.307025      -0.278448       1.634515           0.000001
           36              H      16.386406      10.900113      18.393781       0.123043       1.024445 0.71213135E+01  0.68335109E+02                                 1.717766                            1.588739      -0.974753       2.419201                    0.997774       3.509337       9.914406       0.480227       1.329156      -0.697847      -0.003719      -0.030769      -0.019217       0.036467      -0.000951       0.003481       0.004426      -0.024902       0.009638      -0.014860       0.001974       0.012886              1.795719       1.394874       0.042506       0.070309       2.239695       0.419074       1.752588           0.000000
           37              H       9.567877      12.685609       1.796330       0.107036       1.096437 0.84598268E+01  0.85684925E+02                                 1.867755                            1.781908      -1.444555       2.188963                    0.991054       4.040173      12.153902       0.429658       1.407474      -0.680433       0.032895      -0.005246      -0.018323       0.038017       0.000650      -0.002907      -0.001133       0.001261       0.017241      -0.003781      -0.003070       0.006851              1.924267       2.394065      -0.304815      -0.321836       1.690566       0.110669       1.688171          -0.000001
           38              H       8.084637      12.079967       1.796330       0.113279       1.137280 0.89201415E+01  0.91146581E+02                                 1.890860                            1.813917      -1.283399       2.271160                    0.992527       3.893826      11.596076       0.433354       1.383229      -0.686434      -0.021773      -0.027940      -0.018956       0.040174       0.006040       0.003343       0.000640       0.002685       0.017841      -0.009335       0.001346       0.007990              1.935098       1.787553       0.292182       0.174882       2.295905       0.348084       1.721834          -0.000001
           39              H      22.974778      12.244755       3.793818       0.121679       1.259392 0.10144178E+02  0.10585801E+03                                 1.961022                            1.888881      -1.104343       2.364761                    0.994988       3.650808      10.595909       0.445016       1.318935      -0.702409      -0.026884      -0.034407      -0.013009       0.045561       0.008861      -0.000665      -0.000154      -0.017793      -0.017268      -0.009756      -0.005686       0.015442              2.003246       2.170895       0.488253       0.136371       2.128369       0.175291       1.710473          -0.000001
           40              H      23.532620      12.968706       5.109383       0.111978       1.163629 0.90243069E+01  0.91913616E+02                                 1.881576                            1.794378      -1.196784       2.310429                    0.994236       3.758922      10.954621       0.449464       1.337967      -0.696425      -0.001132      -0.002471       0.042624       0.042710       0.002059       0.003413      -0.004631      -0.010406       0.026520      -0.010975      -0.000228       0.011203              1.940271       1.676770       0.030240      -0.156493       1.519423      -0.101443       2.624620          -0.000000
           41              H       4.000849       4.713670       4.330907       0.436725       0.405327 0.22886771E+01  0.17125900E+02                                 1.064037                            1.006384      -1.259267       2.455148                    0.999501       2.340673       6.548171       0.493245       1.659489      -0.637429       0.005675       0.003257      -0.000268       0.006548       0.001677       0.010350      -0.002137       0.009359      -0.024141      -0.013532      -0.000135       0.013667              1.099830       0.974897      -0.018744      -0.199720       0.871291       0.075404       1.453304           0.000001
           42              H       6.362321       4.784099       0.601459       0.135983       1.093393 0.78760572E+01  0.77082519E+02                                 1.764079                            1.650476      -1.021849       2.409111                    0.997592       3.416877       9.576310       0.482523       1.297003      -0.705981       0.021847       0.027449       0.019110       0.039949       0.011004       0.001733       0.005837       0.004434       0.002793      -0.012628      -0.000330       0.012957              1.811103       1.881721       0.470568       0.157497       1.921358       0.281081       1.630231           0.000001
           43              H      14.894220       8.740930      18.393781       0.121577       1.028567 0.71544152E+01  0.68717590E+02                                 1.720690                            1.591112      -0.968035       2.421054                    0.997835       3.515553       9.929670       0.480567       1.326963      -0.698286       0.028789       0.012234      -0.019681       0.036957       0.011222      -0.005638       0.000893       0.010912       0.009391      -0.014857       0.001943       0.012914              1.798950       2.069490       0.345689      -0.399471       1.571724      -0.149193       1.755634           0.000000
           44              H      16.757202       1.943215       1.796330       0.107040       1.094368 0.84388266E+01  0.85406351E+02                                 1.864419                            1.778964      -1.438523       2.191922                    0.991124       4.033426      12.123001       0.430343       1.406318      -0.680675      -0.012156       0.031276      -0.018100       0.038125      -0.000825       0.002194      -0.002080       0.000256       0.017291      -0.003722      -0.003075       0.006797              1.920699       1.599840      -0.151636       0.064821       2.476840      -0.333035       1.685416          -0.000001
           45              H       1.759723       0.961512       1.796330       0.112093       1.136856 0.89117711E+01  0.90994202E+02                                 1.886577                            1.810087      -1.266666       2.277978                    0.992742       3.888079      11.555833       0.435101       1.378688      -0.687342       0.035847      -0.004896      -0.019466       0.041084      -0.004253      -0.001990       0.002583       0.008919       0.018066      -0.009360       0.001502       0.007858              1.930575       2.415394       0.073779      -0.387411       1.658186      -0.022511       1.718145          -0.000001
           46              H      10.435542      13.774352       3.793818       0.121871       1.255846 0.10109846E+02  0.10542116E+03                                 1.958436                            1.886610      -1.106667       2.364458                    0.994998       3.645913      10.581298       0.444910       1.320234      -0.702164       0.043258      -0.006248      -0.013004       0.045601       0.003316       0.000608      -0.000722       0.024142      -0.017279      -0.009796      -0.005614       0.015410              2.000519       2.557618      -0.261913      -0.219337       1.735378       0.030429       1.708562          -0.000001
           47              H       9.529661      13.895479       5.109383       0.111978       1.163104 0.90198042E+01  0.91855106E+02                                 1.880820                            1.793788      -1.195828       2.310851                    0.994305       3.758845      10.953179       0.449597       1.337754      -0.696462       0.002991       0.000084       0.042801       0.042905       0.003531       0.002222       0.005407       0.008444       0.025938      -0.010854      -0.000246       0.011100              1.939437       1.584593      -0.083246       0.166085       1.610835      -0.084727       2.622884          -0.000000
           48              H      10.181017       1.107989       4.330907       0.437710       0.406302 0.22974250E+01  0.17225541E+02                                 1.070144                            1.011700      -1.291846       2.441329                    0.999383       2.350623       6.604780       0.488968       1.670682      -0.635702      -0.005748       0.003242      -0.000191       0.006602      -0.004807      -0.003460       0.010015      -0.001631      -0.023897      -0.013493      -0.000115       0.013608              1.106443       0.885278      -0.035817       0.034882       0.970423      -0.212928       1.463627           0.000001
           49              H       8.939288       3.117880       0.601459       0.135204       1.094538 0.78831926E+01  0.77135376E+02                                 1.761677                            1.648389      -1.008023       2.413876                    0.997731       3.417294       9.562470       0.484291       1.292553      -0.706904      -0.035129       0.005279       0.019542       0.040544      -0.007481      -0.005832      -0.001479       0.016857       0.002412      -0.012633      -0.000316       0.012950              1.808549       2.315185      -0.217622      -0.321443       1.482356      -0.004135       1.628106           0.000001
           50              H      17.510220       8.528251      18.393781       0.121835       1.027296 0.71450190E+01  0.68624340E+02                                 1.721474                            1.591753      -0.981318       2.416030                    0.997646       3.515844       9.939518       0.479570       1.329778      -0.697717      -0.025067       0.018702      -0.019415       0.036811      -0.010406       0.002179      -0.005187       0.013960       0.009418      -0.014832       0.001843       0.012989              1.799839       1.996669      -0.388697       0.329263       1.646386      -0.271549       1.756463           0.000000
           51              H      22.465725      13.540550       1.796330       0.106803       1.092944 0.84239961E+01  0.85204929E+02                                 1.861714                            1.776587      -1.430646       2.195139                    0.991180       4.028168      12.097130       0.430996       1.405032      -0.680941      -0.020860      -0.025965      -0.018398       0.038050       0.000608       0.000696       0.002981      -0.001574       0.016509      -0.003766      -0.002853       0.006619              1.917791       2.122771       0.454381       0.255304       1.947545       0.222085       1.683056          -0.000001
           52              H      14.551044       1.043203       1.796330       0.112383       1.137917 0.89224579E+01  0.91131806E+02                                 1.887623                            1.811044      -1.267216       2.277530                    0.992676       3.890643      11.565753       0.435027       1.378493      -0.687358      -0.013678       0.033216      -0.019328       0.040792      -0.001854      -0.001224      -0.003211      -0.012231       0.017432      -0.009489       0.001514       0.007975              1.931674       1.912572      -0.365132       0.213408       2.163280      -0.324503       1.719170          -0.000001
           53              H      15.380490       2.150257       3.793818       0.121717       1.257311 0.10124893E+02  0.10562512E+03                                 1.960634                            1.888542      -1.112505       2.361920                    0.994962       3.648203      10.592859       0.444462       1.320974      -0.702014      -0.016200       0.040542      -0.012965       0.045543      -0.012273       0.000277       0.000669      -0.006059      -0.017390      -0.009842      -0.005704       0.015546              2.002840       1.715814      -0.225591       0.083561       2.582468      -0.205758       1.710238          -0.000001
           54              H      15.728532       1.305173       5.109383       0.111801       1.164772 0.90357324E+01  0.92061087E+02                                 1.882872                            1.795548      -1.191061       2.312753                    0.994173       3.761799      10.965630       0.449295       1.338018      -0.696403      -0.001725       0.002585       0.042796       0.042908      -0.005370      -0.005767      -0.000841       0.002089       0.026089      -0.010840      -0.000280       0.011120              1.941649       1.533527       0.053106      -0.009635       1.664758       0.186522       2.626661          -0.000000
           55              H      22.346199      10.497767      14.388748       0.436728       0.405307 0.22885428E+01  0.17124687E+02                                 1.064016                            1.006366      -1.259245       2.455157                    0.999501       2.340625       6.548050       0.493240       1.659526      -0.637424       0.005658       0.003286      -0.000268       0.006549       0.004891       0.003324       0.010033      -0.001774      -0.024139      -0.013533      -0.000134       0.013667              1.099808       0.880944       0.035489      -0.034556       0.965211      -0.210658       1.453269           0.000001
           56              H      23.587921      12.507658      10.659300       0.135985       1.093398 0.78761000E+01  0.77083073E+02                                 1.764088                            1.650483      -1.021881       2.409097                    0.997592       3.416881       9.576342       0.482521       1.297006      -0.705981       0.034695       0.005195       0.019110       0.039949       0.007423       0.005921      -0.001417       0.016841       0.002797      -0.012628      -0.000328       0.012956              1.811113       2.318991       0.218122       0.322176       1.484112      -0.004144       1.630236           0.000001
           57              H      23.148802      13.223164       8.335939       0.121575       1.028547 0.71542460E+01  0.68715490E+02                                 1.720664                            1.591091      -0.967985       2.421074                    0.997837       3.515497       9.929445       0.480572       1.326958      -0.698287       0.024990       0.018814      -0.019681       0.036957       0.010336      -0.002046      -0.005328       0.013982       0.009389      -0.014856       0.001942       0.012915              1.798920       1.995504       0.388374      -0.328931       1.645652      -0.271349       1.755605           0.000000
           58              H      18.193286       8.845637      11.854172       0.107037       1.094378 0.84389177E+01  0.85407555E+02                                 1.864434                            1.778977      -1.438539       2.191914                    0.991123       4.033462      12.123153       0.430340       1.406323      -0.680674       0.021009      -0.026163      -0.018098       0.038124      -0.000302      -0.000705       0.002940      -0.001551       0.017293      -0.003720      -0.003077       0.006797              1.920714       2.126286      -0.455576      -0.256011       1.950428       0.222658       1.685429          -0.000001
           59              H      17.976167      10.432981      11.854172       0.112096       1.136861 0.89118308E+01  0.90995034E+02                                 1.886589                            1.810097      -1.266694       2.277967                    0.992743       3.888093      11.555918       0.435098       1.378695      -0.687341       0.013683       0.033493      -0.019468       0.041086       0.001735       0.001242      -0.003014      -0.011826       0.018064      -0.009359       0.001502       0.007857              1.930588       1.911392       0.364775      -0.213203       2.162216      -0.324258       1.718155          -0.000001
           60              H      17.146725      11.540035      13.851659       0.121868       1.255854 0.10109933E+02  0.10542229E+03                                 1.958444                            1.886618      -1.106675       2.364453                    0.994999       3.645934      10.581372       0.444909       1.320234      -0.702164       0.016219       0.040588      -0.013005       0.045602       0.012111      -0.000323       0.000887      -0.006326      -0.017279      -0.009796      -0.005614       0.015409              2.000527       1.714121       0.225083      -0.083316       2.578892      -0.205166       1.708570          -0.000001
           61              H      16.798685      10.694951      15.167225       0.111974       1.163114 0.90199155E+01  0.91856552E+02                                 1.880834                            1.793801      -1.195817       2.310855                    0.994304       3.758874      10.953294       0.449595       1.337757      -0.696461       0.001569       0.002547       0.042802       0.042906       0.005422       0.005793      -0.000779       0.001895       0.025937      -0.010853      -0.000246       0.011099              1.939452       1.532192      -0.052987       0.009667       1.663259       0.186198       2.622903          -0.000000
           62              H      14.181871       3.568099      14.388748       0.437692       0.406257 0.22970787E+01  0.17222079E+02                                 1.070019                            1.011589      -1.291482       2.441502                    0.999385       2.350394       6.603699       0.489027       1.670566      -0.635721      -0.000065      -0.006610      -0.000205       0.006613      -0.003111       0.006947      -0.008009      -0.007504      -0.023921      -0.013503      -0.000110       0.013613              1.106310       0.918018      -0.054765      -0.166924       0.937479       0.136643       1.463432           0.000001
           63              H      23.433417      15.572487      10.659300       0.135207       1.094531 0.78831371E+01  0.77134766E+02                                 1.761677                            1.648388      -1.008003       2.413887                    0.997731       3.417286       9.562471       0.484288       1.292562      -0.706902      -0.012993      -0.033062       0.019542       0.040544       0.003560      -0.004198      -0.004311      -0.021386       0.002410      -0.012634      -0.000316       0.012950              1.808550       1.502096       0.251815      -0.164302       2.295448      -0.276312       1.628105           0.000001
           64              H      24.272617      15.595026       8.335939       0.121836       1.027310 0.71451401E+01  0.68625799E+02                                 1.721486                            1.591764      -0.981281       2.416046                    0.997646       3.515884       9.939655       0.479569       1.329774      -0.697718       0.003662      -0.031060      -0.019415       0.036812       0.000842      -0.003403       0.004481      -0.025006       0.009417      -0.014833       0.001842       0.012991              1.799852       1.397344      -0.042671      -0.070538       2.245734       0.420928       1.756478           0.000000
           65              H      14.827534       7.990696      11.854172       0.106808       1.092942 0.84239856E+01  0.85204817E+02                                 1.861713                            1.776587      -1.430659       2.195134                    0.991180       4.028169      12.097142       0.430996       1.405033      -0.680941      -0.032916      -0.005080      -0.018397       0.038049      -0.000376       0.002930      -0.000888       0.001838       0.016510      -0.003765      -0.002855       0.006620              1.917789       2.384853       0.303062       0.319982       1.685458       0.110056       1.683055          -0.000001
           66              H      16.310774       7.385054      11.854172       0.112387       1.137940 0.89227133E+01  0.91135278E+02                                 1.887664                            1.811081      -1.267306       2.277486                    0.992674       3.890728      11.566148       0.435017       1.378510      -0.687354       0.021923      -0.028451      -0.019327       0.040787      -0.006221      -0.003390       0.000545       0.002902       0.017438      -0.009488       0.001515       0.007973              1.931717       1.784425      -0.291133      -0.174328       2.291517       0.347081       1.719208          -0.000001
           67              H      17.684237       7.549842      13.851659       0.121714       1.257373 0.10125535E+02  0.10563372E+03                                 1.960716                            1.888616      -1.112519       2.361916                    0.994958       3.648297      10.593299       0.444448       1.320993      -0.702010       0.027012      -0.034300      -0.012962       0.045543      -0.008761       0.000718      -0.000095      -0.018229      -0.017388      -0.009843      -0.005704       0.015547              2.002926       2.170534      -0.488101      -0.136421       2.127940       0.175258       1.710303          -0.000001
           68              H      17.126397       8.273793      15.167225       0.111795       1.164806 0.90360317E+01  0.92064700E+02                                 1.882890                            1.795564      -1.191042       2.312757                    0.994173       3.761829      10.965673       0.449299       1.337997      -0.696408       0.001376      -0.002786       0.042802       0.042914      -0.001780      -0.003610      -0.004576      -0.010347       0.026073      -0.010837      -0.000280       0.011117              1.941668       1.677954      -0.030273       0.156715       1.520355      -0.101607       2.626695          -0.000000
           69              H      12.262767      14.103448      14.388748       0.437016       0.406493 0.22979771E+01  0.17221341E+02                                 1.068049                            1.009965      -1.276454       2.447721                    0.999439       2.347638       6.583083       0.491006       1.664556      -0.636633      -0.005584       0.003350      -0.000362       0.006521      -0.001720      -0.010502      -0.002041       0.009360      -0.024476      -0.013695      -0.000122       0.013817              1.104106       0.978510       0.018885       0.201068       0.874194       0.075952       1.459613           0.000001
           70              H      26.164889      14.173877      10.659300       0.135844       1.095971 0.78995531E+01  0.77390877E+02                                 1.769001                            1.654606      -1.035716       2.403524                    0.997510       3.421429       9.602360       0.481062       1.299625      -0.705435      -0.022007       0.027404       0.019084       0.039993      -0.010788      -0.001609       0.005691       0.004325       0.002895      -0.012412      -0.000213       0.012625              1.816375       1.887364      -0.473021      -0.158409       1.927268       0.282516       1.634494           0.000001
           71              H      25.764802      13.435843       8.335939       0.123089       1.024369 0.71207042E+01  0.68327970E+02                                 1.717697                            1.588683      -0.974782       2.419202                    0.997773       3.509200       9.914006       0.480228       1.329177      -0.697843      -0.028487       0.012156      -0.019191       0.036436      -0.011260       0.005586       0.000795       0.010811       0.009653      -0.014865       0.001967       0.012898              1.795643       2.065202      -0.344540       0.398047       1.569213      -0.148634       1.752514           0.000000
           72              H      15.770010      11.332993      11.854172       0.107033       1.096425 0.84597029E+01  0.85683311E+02                                 1.867740                            1.781894      -1.444475       2.188995                    0.991054       4.040139      12.153753       0.429660       1.407472      -0.680434       0.011906       0.031111      -0.018327       0.038020       0.000874      -0.002437      -0.001953       0.000497       0.017238      -0.003783      -0.003069       0.006852              1.924251       1.602451       0.152214      -0.065075       2.482145      -0.334047       1.688157          -0.000001
           73              H      14.503888      10.351290      11.854172       0.113278       1.137289 0.89202478E+01  0.91148179E+02                                 1.890890                            1.813943      -1.283469       2.271133                    0.992524       3.893882      11.596375       0.433345       1.383253      -0.686430      -0.035084      -0.004887      -0.018957       0.040176       0.004185       0.002227       0.002576       0.009122       0.017838      -0.009337       0.001346       0.007991              1.935129       2.421897      -0.074038       0.388901       1.661629      -0.022591       1.721861          -0.000001
           74              H      13.959873       9.079439      13.851659       0.121683       1.259348 0.10143737E+02  0.10585222E+03                                 1.960974                            1.888838      -1.104304       2.364781                    0.994989       3.650748      10.595663       0.445022       1.318933      -0.702409      -0.043240      -0.006078      -0.013010       0.045562      -0.003273      -0.000465      -0.000499       0.024247      -0.017267      -0.009757      -0.005686       0.015443              2.003196       2.561764       0.262528       0.219988       1.737383       0.030455       1.710440          -0.000001
           75              H      14.865756       9.200566      15.167225       0.111996       1.163688 0.90249312E+01  0.91922121E+02                                 1.881681                            1.794472      -1.196863       2.310392                    0.994234       3.759072      10.955402       0.449437       1.338014      -0.696415      -0.002702       0.000265       0.042622       0.042708      -0.003473      -0.002305       0.005269       0.008765       0.026515      -0.010970      -0.000231       0.011201              1.940383       1.585029       0.083261      -0.166118       1.611331      -0.084816       2.624789          -0.000000
           76              H      22.313673      10.516544      15.784776       0.437010       0.406507 0.22980696E+01  0.17222150E+02                                 1.068058                            1.009973      -1.276449       2.447723                    0.999439       2.347661       6.583098       0.491015       1.664514      -0.636639      -0.000108       0.006510       0.000361       0.006520       0.003193      -0.007019      -0.008075      -0.007659      -0.024477      -0.013696      -0.000121       0.013817              1.104115       0.916635       0.054614       0.166314       0.936083       0.136155       1.459626           0.000001
           77              H      23.433425      12.596847      19.514224       0.135846       1.095966 0.78995481E+01  0.77391115E+02                                 1.769026                            1.654629      -1.035807       2.403486                    0.997507       3.421451       9.602561       0.481046       1.299662      -0.705427      -0.012726       0.032762      -0.019083       0.039993      -0.003523       0.004123      -0.004239      -0.020851       0.002900      -0.012413      -0.000212       0.012625              1.816401       1.507664      -0.253794       0.165464       2.307024      -0.278448       1.634515           0.000001
           78              H      16.140811       7.879443       1.721902       0.123043       1.024445 0.71213135E+01  0.68335109E+02                                 1.717766                            1.588739      -0.974753       2.419201                    0.997774       3.509337       9.914406       0.480227       1.329156      -0.697847       0.003719       0.030769       0.019217       0.036467      -0.000951       0.003481       0.004426      -0.024902       0.009638      -0.014860       0.001974       0.012886              1.795719       1.394874       0.042506       0.070309       2.239695       0.419074       1.752588           0.000000
           79              H      22.959340       6.093947      18.319353       0.107036       1.096437 0.84598258E+01  0.85684915E+02                                 1.867756                            1.781908      -1.444555       2.188963                    0.991054       4.040173      12.153903       0.429658       1.407474      -0.680433      -0.032895       0.005246       0.018323       0.038017       0.000650      -0.002907      -0.001133       0.001261       0.017241      -0.003781      -0.003070       0.006851              1.924267       2.394065      -0.304815      -0.321836       1.690566       0.110669       1.688171          -0.000001
           80              H      24.442580       6.699589      18.319353       0.113279       1.137280 0.89201473E+01  0.91146646E+02                                 1.890860                            1.813917      -1.283399       2.271160                    0.992527       3.893827      11.596076       0.433355       1.383228      -0.686435       0.021773       0.027940       0.018956       0.040174       0.006040       0.003343       0.000640       0.002685       0.017841      -0.009335       0.001346       0.007990              1.935097       1.787553       0.292182       0.174882       2.295905       0.348084       1.721834          -0.000001
           81              H       9.552439       6.534801      16.321865       0.121679       1.259392 0.10144180E+02  0.10585803E+03                                 1.961022                            1.888881      -1.104343       2.364761                    0.994988       3.650808      10.595909       0.445016       1.318935      -0.702409       0.026884       0.034407       0.013009       0.045561       0.008861      -0.000665      -0.000154      -0.017793      -0.017268      -0.009756      -0.005686       0.015442              2.003246       2.170895       0.488253       0.136371       2.128369       0.175291       1.710473          -0.000001
           82              H       8.994597       5.810850      15.006300       0.111978       1.163630 0.90243129E+01  0.91913687E+02                                 1.881576                            1.794378      -1.196784       2.310429                    0.994236       3.758923      10.954622       0.449464       1.337966      -0.696425       0.001132       0.002471      -0.042624       0.042710       0.002059       0.003413      -0.004631      -0.010406       0.026520      -0.010975      -0.000228       0.011203              1.940271       1.676770       0.030240      -0.156493       1.519423      -0.101443       2.624620          -0.000000
           83              H      28.526368      14.065886      15.784776       0.436725       0.405327 0.22886776E+01  0.17125905E+02                                 1.064037                            1.006384      -1.259267       2.455148                    0.999501       2.340673       6.548170       0.493245       1.659489      -0.637429      -0.005675      -0.003257       0.000268       0.006549       0.001677       0.010350      -0.002137       0.009359      -0.024141      -0.013532      -0.000135       0.013667              1.099830       0.974897      -0.018744      -0.199720       0.871290       0.075404       1.453304           0.000001
           84              H      26.164896      13.995457      19.514224       0.135983       1.093393 0.78760583E+01  0.77082533E+02                                 1.764079                            1.650476      -1.021849       2.409111                    0.997592       3.416877       9.576311       0.482523       1.297003      -0.705981      -0.021847      -0.027449      -0.019110       0.039949       0.011004       0.001733       0.005837       0.004434       0.002793      -0.012628      -0.000330       0.012957              1.811104       1.881722       0.470568       0.157497       1.921358       0.281082       1.630231           0.000001
           85              H      17.632997      10.038626       1.721902       0.121576       1.028567 0.71544143E+01  0.68717583E+02                                 1.720691                            1.591113      -0.968035       2.421054                    0.997835       3.515553       9.929672       0.480566       1.326964      -0.698286      -0.028789      -0.012234       0.019681       0.036957       0.011222      -0.005638       0.000893       0.010912       0.009391      -0.014857       0.001943       0.012914              1.798950       2.069491       0.345689      -0.399471       1.571725      -0.149193       1.755635           0.000000
           86              H      15.770015      16.836341      18.319353       0.107040       1.094369 0.84388270E+01  0.85406358E+02                                 1.864420                            1.778964      -1.438523       2.191922                    0.991124       4.033426      12.123002       0.430343       1.406319      -0.680675       0.012156      -0.031276       0.018100       0.038125      -0.000825       0.002194      -0.002080       0.000256       0.017291      -0.003722      -0.003075       0.006797              1.920699       1.599841      -0.151636       0.064821       2.476841      -0.333035       1.685417          -0.000001
           87              H      30.767494      17.818044      18.319353       0.112093       1.136856 0.89117719E+01  0.90994210E+02                                 1.886577                            1.810086      -1.266666       2.277979                    0.992742       3.888079      11.555832       0.435101       1.378688      -0.687342      -0.035847       0.004896       0.019466       0.041084      -0.004253      -0.001990       0.002583       0.008919       0.018066      -0.009360       0.001502       0.007858              1.930575       2.415394       0.073779      -0.387411       1.658186      -0.022511       1.718145          -0.000001
           88              H      22.091675       5.005204      16.321865       0.121871       1.255846 0.10109846E+02  0.10542116E+03                                 1.958436                            1.886610      -1.106667       2.364458                    0.994998       3.645913      10.581298       0.444910       1.320234      -0.702164      -0.043258       0.006248       0.013004       0.045601       0.003316       0.000608      -0.000722       0.024142      -0.017279      -0.009796      -0.005614       0.015410              2.000519       2.557618      -0.261913      -0.219337       1.735378       0.030429       1.708562          -0.000001
           89              H      22.997556       4.884077      15.006300       0.111978       1.163104 0.90198057E+01  0.91855124E+02                                 1.880821                            1.793788      -1.195828       2.310851                    0.994305       3.758845      10.953179       0.449597       1.337754      -0.696462      -0.002991      -0.000084      -0.042801       0.042905       0.003531       0.002222       0.005407       0.008444       0.025938      -0.010854      -0.000246       0.011100              1.939437       1.584593      -0.083246       0.166085       1.610835      -0.084727       2.622884          -0.000000
           90              H      22.346200      17.671567      15.784776       0.437710       0.406302 0.22974255E+01  0.17225545E+02                                 1.070144                            1.011700      -1.291846       2.441329                    0.999383       2.350623       6.604779       0.488969       1.670681      -0.635702       0.005748      -0.003242       0.000191       0.006602      -0.004807      -0.003460       0.010015      -0.001631      -0.023897      -0.013493      -0.000115       0.013608              1.106443       0.885278      -0.035817       0.034882       0.970423      -0.212928       1.463627           0.000001
           91              H      23.587929      15.661676      19.514224       0.135204       1.094538 0.78831939E+01  0.77135392E+02                                 1.761677                            1.648389      -1.008023       2.413876                    0.997731       3.417294       9.562470       0.484291       1.292553      -0.706904       0.035129      -0.005279      -0.019542       0.040544      -0.007481      -0.005832      -0.001479       0.016857       0.002412      -0.012633      -0.000316       0.012950              1.808549       2.315186      -0.217622      -0.321443       1.482356      -0.004135       1.628106           0.000001
           92              H      15.016997      10.251305       1.721902       0.121835       1.027297 0.71450239E+01  0.68624396E+02                                 1.721475                            1.591753      -0.981318       2.416030                    0.997646       3.515845       9.939520       0.479570       1.329777      -0.697718       0.025067      -0.018702       0.019415       0.036811      -0.010406       0.002179      -0.005187       0.013960       0.009418      -0.014832       0.001843       0.012989              1.799839       1.996669      -0.388698       0.329263       1.646386      -0.271549       1.756463           0.000000
           93              H      10.061492       5.239006      18.319353       0.106803       1.092944 0.84239952E+01  0.85204920E+02                                 1.861714                            1.776587      -1.430646       2.195139                    0.991180       4.028168      12.097131       0.430996       1.405032      -0.680941       0.020860       0.025965       0.018398       0.038050       0.000608       0.000696       0.002981      -0.001574       0.016509      -0.003766      -0.002853       0.006620              1.917791       2.122772       0.454381       0.255304       1.947545       0.222085       1.683056          -0.000001
           94              H      17.976173      17.736353      18.319353       0.112383       1.137916 0.89224572E+01  0.91131799E+02                                 1.887623                            1.811044      -1.267216       2.277530                    0.992676       3.890643      11.565754       0.435027       1.378494      -0.687358       0.013678      -0.033216       0.019328       0.040792      -0.001854      -0.001224      -0.003211      -0.012231       0.017432      -0.009489       0.001514       0.007975              1.931674       1.912572      -0.365132       0.213408       2.163280      -0.324503       1.719170          -0.000001
           95              H      17.146727      16.629299      16.321865       0.121717       1.257312 0.10124898E+02  0.10562518E+03                                 1.960634                            1.888543      -1.112506       2.361920                    0.994962       3.648204      10.592861       0.444462       1.320974      -0.702014       0.016200      -0.040542       0.012965       0.045543      -0.012273       0.000277       0.000669      -0.006059      -0.017390      -0.009842      -0.005704       0.015546              2.002840       1.715814      -0.225591       0.083561       2.582469      -0.205758       1.710238          -0.000001
           96              H      16.798685      17.474383      15.006300       0.111801       1.164773 0.90357378E+01  0.92061152E+02                                 1.882872                            1.795548      -1.191061       2.312753                    0.994173       3.761800      10.965632       0.449295       1.338018      -0.696403       0.001725      -0.002585      -0.042796       0.042908      -0.005370      -0.005767      -0.000841       0.002089       0.026089      -0.010840      -0.000280       0.011120              1.941649       1.533527       0.053106      -0.009635       1.664758       0.186522       2.626662          -0.000000
           97              C      10.955168       7.569100       7.953138       0.605364      24.903830 0.26081287E+03  0.54634882E+04                                 7.905372                            5.756363      -0.069739       2.027367                    0.999636      22.720052      64.194628       0.613715       0.476429      -1.016342       0.016416       0.016124      -0.043404       0.049126      -0.005328      -0.007359       0.049955      -0.127760      -0.146896      -0.066291      -0.038694       0.104986              9.372978       9.460873       1.417540      -0.882414       6.316810      -3.935738      12.341252           0.000002
           98              C      10.845390       7.038105       9.337499      -0.098205      47.149497 0.54344024E+03  0.13439783E+05                                11.398486                            7.802395      -0.171107       1.922914                    0.998928      29.766947      86.303397       0.589563       0.420083      -1.067362      -0.006022      -0.015631       0.029868       0.034245      -0.007769       0.011765       0.003125       0.031601      -0.010345      -0.018580      -0.005139       0.023719             14.470746      10.967683       3.410226      -3.203072      10.472331      -8.117777      21.972223           0.000001
           99              C       9.763861       6.415561       9.904761      -0.114077      34.489455 0.44161438E+03  0.10462163E+05                                 9.290017                            7.055944       0.063774       1.990712                    0.999625      29.800562      87.058610       0.611546       0.422764      -1.056224       0.010187      -0.000819       0.019432       0.021955      -0.008927       0.003625       0.006238      -0.014230      -0.008047      -0.013555      -0.000290       0.013845             10.684669      11.809135       2.740756       0.046300       7.451573      -3.383919      12.793299           0.000003
          100              C      10.014321       6.009920      11.239638      -0.118993      35.294029 0.45391849E+03  0.10827752E+05                                 9.432616                            7.157254       0.060600       1.983038                    0.999724      30.149385      88.379567       0.606735       0.423201      -1.055956       0.003975       0.005037      -0.024840       0.025655      -0.001990      -0.002980       0.001587      -0.016901      -0.014888      -0.008501      -0.002893       0.011394             10.857190      12.225228       2.559030       1.208003       7.189635      -2.794049      13.156709           0.000001
          101              C      11.269058       6.340909      11.663878      -0.127989      46.043798 0.55175192E+03  0.13682010E+05                                11.119213                            7.808907      -0.136264       1.925825                    0.999056      30.130821      87.158851       0.595981       0.414446      -1.072164      -0.014902       0.001816      -0.037865       0.040732       0.010096      -0.010553      -0.012060      -0.006916       0.006364      -0.012521      -0.009755       0.022276             13.631964      13.791323       0.960552       6.345385       7.046345      -3.012350      20.058224          -0.000000
          102              C      11.875692       6.081749      13.004789       0.632663      24.731287 0.24647150E+03  0.50959067E+04                                 7.824771                            5.583499      -0.039888       2.040426                    0.999434      22.372675      63.015627       0.624559       0.474327      -1.016403       0.016380      -0.013917       0.053012       0.057204      -0.053834      -0.042311       0.056743      -0.051425      -0.141896      -0.078741      -0.035443       0.114184              9.327703      10.334808       2.465330       1.553734       6.308417      -2.219318      11.339885           0.000000
          103              C      14.908849       9.205741       7.918136      -0.036878      23.923145 0.38112614E+03  0.87819922E+04                                 7.488538                            6.656368      -0.432622       1.878314                    0.996452      28.373008      84.204329       0.609740       0.435950      -1.038680       0.056871       0.007873      -0.052307       0.077668       0.002281      -0.024665      -0.003970       0.003747       0.090146      -0.024364      -0.017226       0.041590              8.132338      10.215146       0.188195      -0.879607       6.486510      -0.229455       7.695359          -0.000003
          104              C      15.735038       8.104322       5.938753      -0.050507      23.483568 0.37439882E+03  0.85751158E+04                                 7.299036                            6.517669      -0.328292       1.902502                    0.997876      28.449363      83.744047       0.628520       0.425482      -1.046661       0.033793       0.064712       0.055507       0.091710       0.020649       0.012908       0.020534      -0.029157       0.000246      -0.025604      -0.014318       0.039922              7.915887       7.676722      -0.728347       0.196626       8.793485       1.216545       7.277453          -0.000002
          105              C      17.341070      14.897365       7.953138       0.606760      24.887690 0.26059839E+03  0.54580890E+04                                 7.903663                            5.754844      -0.073205       2.026441                    0.999634      22.711027      64.172112       0.613636       0.476570      -1.016227       0.006118      -0.022240      -0.043327       0.049085      -0.051471       0.047079      -0.018459       0.073888      -0.147989      -0.066620      -0.037877       0.104498              9.371505       5.874386       0.652349      -2.967574       9.899190       2.730895      12.340940           0.000002
          106              C      16.936108      15.257931       9.337499      -0.098173      47.185582 0.54383603E+03  0.13452894E+05                                11.407413                            7.807121      -0.170805       1.922689                    0.998953      29.775937      86.358455       0.589133       0.420286      -1.067164      -0.010886       0.013307       0.030725       0.035208       0.018050      -0.003024      -0.010083      -0.004138      -0.012239      -0.017869      -0.005691       0.023560             14.484111       7.649281      -1.492624      -5.435470      13.806521       6.839831      21.996532           0.000001
          107              C       8.805935       2.421143       9.904761      -0.112731      34.454818 0.44101493E+03  0.10445047E+05                                 9.288206                            7.054885       0.059649       1.989805                    0.999627      29.776715      86.994024       0.611070       0.423212      -1.055881      -0.005992      -0.007378       0.019852       0.022010      -0.001741       0.003534      -0.004840       0.022079      -0.004359      -0.012445      -0.000577       0.013022             10.682737       6.166377       0.514998      -2.953022      13.089482       1.653705      12.792352           0.000003
          108              C      16.461212      16.491747      11.239638      -0.120291      35.310270 0.45421942E+03  0.10836323E+05                                 9.432807                            7.157211       0.055913       1.981409                    0.999710      30.161267      88.409340       0.607067       0.422915      -1.056173       0.001915      -0.006898      -0.025053       0.026056      -0.006465       0.003120       0.003164       0.011817      -0.016695      -0.009984      -0.001709       0.011694             10.857654       6.231961       0.900154      -3.022625      13.184598       0.353809      13.156401           0.000001
          109              C      16.120490      15.239617      11.663878      -0.128438      46.081044 0.55226993E+03  0.13698803E+05                                11.127271                            7.814351      -0.138818       1.924913                    0.999115      30.144230      87.225495       0.595538       0.414635      -1.071984       0.009343       0.012742      -0.037112       0.040336      -0.007783      -0.005179       0.015611      -0.015099       0.002449      -0.012421      -0.010309       0.022729             13.642003       7.905697       2.441964      -5.785295      12.947288      -3.991107      20.073025          -0.000001
          110              C      15.592737      14.843835      13.004789       0.633282      24.694753 0.24605401E+03  0.50850103E+04                                 7.817552                            5.579056      -0.041485       2.040369                    0.999464      22.349374      62.931583       0.624773       0.474375      -1.016398      -0.019895      -0.008941       0.052074       0.056457       0.005865       0.070052       0.007741       0.117779      -0.140708      -0.078118      -0.035391       0.113508              9.318597       5.175272       0.510156      -2.695244      11.452832      -0.235227      11.327687           0.000000
          111              C      16.781602      10.655056       7.918136      -0.037232      23.924318 0.38116498E+03  0.87836507E+04                                 7.490983                            6.658709      -0.434097       1.877784                    0.996339      28.377889      84.239389       0.609320       0.436213      -1.038460      -0.020982      -0.053247      -0.051606       0.077062       0.000822       0.008448       0.022440      -0.004398       0.089007      -0.023549      -0.016944       0.040492              8.134942       7.255725       1.520222       0.240098       9.450752       0.875818       7.698348          -0.000003
          112              C      15.414645      10.490268       5.938753      -0.050079      23.456570 0.37381649E+03  0.85579614E+04                                 7.290305                            6.509674      -0.327889       1.903024                    0.997826      28.428512      83.648501       0.629365       0.425100      -1.046955       0.039196      -0.061131       0.055167       0.091196      -0.023906       0.011846      -0.020567      -0.018778       0.001388      -0.026120      -0.013613       0.039733              7.906151       9.131006      -0.120779       0.953042       7.316587      -0.776292       7.270859          -0.000002
          113              C      20.494582       5.702879       7.953138       0.605878      24.905764 0.26083390E+03  0.54640353E+04                                 7.905418                            5.756323      -0.068331       2.027643                    0.999616      22.721941      64.200460       0.613761       0.476384      -1.016367      -0.022387       0.006347      -0.042658       0.048592       0.057975      -0.039934      -0.031751       0.054114      -0.150194      -0.067508      -0.038065       0.105573              9.373165       8.330541      -2.069890       3.850030       7.446976       1.203832      12.341978           0.000002
          114              C      21.009326       5.873301       9.337499      -0.098682      47.201317 0.54408366E+03  0.13459881E+05                                11.407137                            7.807280      -0.169611       1.923082                    0.998985      29.784558      86.372180       0.589339       0.420112      -1.067328       0.016202       0.003211       0.030508       0.034693      -0.009820      -0.008025       0.008882      -0.027790      -0.011310      -0.017482      -0.005895       0.023377             14.482961      13.561460      -1.921886       8.640503       7.896215       1.285489      21.991208           0.000001
          115              C       5.825630       5.247940       9.904761      -0.112126      34.424034 0.44052727E+03  0.10430149E+05                                 9.278235                            7.046382       0.068390       1.992388                    0.999637      29.767091      86.939352       0.612065       0.422660      -1.056273      -0.005020       0.009619       0.020133       0.022871       0.010726      -0.006159      -0.000416      -0.007573      -0.006252      -0.012637      -0.000821       0.013459             10.671120      10.900304      -3.255440       2.898304       8.338587       1.732374      12.774471           0.000003
          116              C      22.315295       5.667662      11.239638      -0.122510      35.383220 0.45540851E+03  0.10871865E+05                                 9.446187                            7.167379       0.054209       1.980578                    0.999733      30.200448      88.555295       0.606530       0.423010      -1.056107      -0.007355       0.001489      -0.024881       0.025988       0.009445      -0.000340      -0.004234       0.004789      -0.016145      -0.009603      -0.003294       0.012897             10.873242      10.678122      -3.464819       1.815588       8.763697       2.449822      13.177906           0.000002
          117              C      21.401281       6.588800      11.663878      -0.128127      46.097611 0.55243618E+03  0.13704188E+05                                11.130064                            7.815404      -0.138342       1.924966                    0.999126      30.151429      87.255113       0.595501       0.414622      -1.071975       0.006296      -0.014688      -0.037853       0.041088      -0.001996       0.015852      -0.003514       0.022149       0.003236      -0.013111      -0.009637       0.022748             13.646336       9.573679      -3.404191      -0.563792      11.283844       7.009189      20.081483          -0.000001
          118              C      21.322404       7.243736      13.004789       0.633711      24.688928 0.24596548E+03  0.50827877E+04                                 7.816822                            5.578242      -0.037423       2.041704                    0.999430      22.346006      62.922266       0.624779       0.474408      -1.016368       0.003077       0.022183       0.052243       0.056841       0.048609      -0.027649      -0.065016      -0.068192      -0.139388      -0.078058      -0.035578       0.113636              9.318078       9.440698      -2.972906       1.143462       7.185964       2.452186      11.327571           0.000000
          119              C      17.100369       8.308547       7.918136      -0.038062      23.931198 0.38124940E+03  0.87849863E+04                                 7.485875                            6.653120      -0.426175       1.879958                    0.996477      28.379311      84.206362       0.610522       0.435384      -1.039083      -0.036658       0.045288      -0.052409       0.078368      -0.002620       0.015509      -0.018470       0.000616       0.092314      -0.023647      -0.017831       0.041478              8.129702       7.580806      -1.706819       0.639242       9.116999      -0.648246       7.691300          -0.000003
          120              C      17.641132       9.574763       5.938753      -0.050165      23.447464 0.37362139E+03  0.85521766E+04                                 7.288321                            6.508110      -0.324604       1.903912                    0.997899      28.418804      83.607044       0.629436       0.425118      -1.046969      -0.073011      -0.002453       0.055416       0.091693       0.003234      -0.024751       0.000522       0.051580       0.001522      -0.026523      -0.014326       0.040849              7.903833       7.873160       0.845795      -1.148224       8.569820      -0.437365       7.268518          -0.000002
          121              C       9.209265       8.577104       2.104704       0.605874      24.906213 0.26083912E+03  0.54641768E+04                                 7.905550                            5.756411      -0.068259       2.027666                    0.999616      22.722121      64.201339       0.613751       0.476389      -1.016363       0.005700       0.022561       0.042652       0.048587       0.052423      -0.047461      -0.018704       0.073352      -0.150179      -0.067502      -0.038066       0.105568              9.373329       5.875392      -0.652349       2.967641       9.902384       2.732373      12.342211           0.000002
          122              C       8.804300       8.216538       0.720343      -0.098686      47.201843 0.54409091E+03  0.13460109E+05                                11.407212                            7.807329      -0.169622       1.923076                    0.998985      29.784806      86.373132       0.589338       0.420112      -1.067328      -0.010885      -0.012424      -0.030509       0.034694      -0.016945       0.003673      -0.011392      -0.003119      -0.011309      -0.017488      -0.005889       0.023377             14.483050       7.648192       1.492186       5.433586      13.809612       6.840144      21.991346           0.000001
          123              C       8.805926       6.968635       0.153080      -0.112143      34.424590 0.44053630E+03  0.10430416E+05                                 9.278326                            7.046444       0.068360       1.992375                    0.999637      29.767391      86.940438       0.612064       0.422659      -1.056273      -0.005814       0.009150      -0.020122       0.022856       0.002080      -0.003440      -0.005123       0.022365      -0.006268      -0.012634      -0.000826       0.013460             10.671228       6.159786      -0.518464       2.949480      13.079290       1.643835      12.774610           0.000003
          124              C      16.461219      11.677587      18.933887      -0.122437      35.381373 0.45537833E+03  0.10870951E+05                                 9.445800                            7.167087       0.054320       1.980620                    0.999733      30.199532      88.551437       0.606550       0.423004      -1.056112       0.002389       0.007091       0.024857       0.025959       0.006808      -0.003836       0.001822       0.013926      -0.016119      -0.009601      -0.003286       0.012887             10.872786       6.241425      -0.903365       3.029259      13.199592       0.347514      13.177341           0.000001
          125              C      16.120496      12.929717      18.509647      -0.128147      46.098872 0.55245522E+03  0.13704781E+05                                11.130271                            7.815548      -0.138339       1.924960                    0.999126      30.151912      87.256959       0.595495       0.414623      -1.071974       0.009561      -0.012784       0.037860       0.041088       0.008610       0.004890       0.015475      -0.014517       0.003283      -0.013116      -0.009631       0.022747             13.646593       7.908337      -2.442661       5.788369      12.949574      -3.992901      20.081867          -0.000001
          126              C      15.592741      13.325499      17.168735       0.633720      24.688459 0.24596036E+03  0.50826554E+04                                 7.816736                            5.578192      -0.037496       2.041686                    0.999431      22.345738      62.921348       0.624780       0.474409      -1.016367      -0.020751       0.008424      -0.052241       0.056839      -0.005227      -0.070133       0.008568       0.118293      -0.139395      -0.078062      -0.035578       0.113641              9.317966       5.174986      -0.510112       2.695347      11.451498      -0.235802      11.327413           0.000000
          127              C       8.649797      12.819413       2.139705      -0.038067      23.931223 0.38125049E+03  0.87850126E+04                                 7.485855                            6.653112      -0.426185       1.879954                    0.996477      28.379354      84.206329       0.610525       0.435382      -1.039085      -0.020901       0.054398       0.052414       0.078378      -0.001039      -0.008243       0.022673      -0.004865       0.092332      -0.023652      -0.017837       0.041489              8.129673       7.254799      -1.518594      -0.241781       9.442947       0.877699       7.691273          -0.000003
          128              C      23.546444      12.984201       4.119088      -0.050131      23.446958 0.37361117E+03  0.85518901E+04                                 7.288259                            6.508061      -0.324591       1.903921                    0.997898      28.418395      83.605773       0.629432       0.425123      -1.046965       0.038634       0.062003      -0.055389       0.091678       0.023945      -0.011910      -0.021701      -0.020173       0.001613      -0.026532      -0.014305       0.040837              7.903760       9.128084       0.121263      -0.952856       7.314813      -0.775687       7.268381          -0.000002
          129              C       4.230977       3.686899       2.104704       0.605355      24.903689 0.26081084E+03  0.54634301E+04                                 7.905308                            5.756313      -0.069670       2.027386                    0.999635      22.720004      64.194213       0.613722       0.476425      -1.016345      -0.022180      -0.006155       0.043400       0.049127      -0.057986       0.039580      -0.031345       0.054649      -0.146915      -0.066292      -0.038693       0.104985              9.372908       8.330368       2.070183      -3.849616       7.447172       1.203648      12.341185           0.000002
          130              C       4.745719       3.516477       0.720343      -0.098200      47.149300 0.54343580E+03  0.13439653E+05                                11.398485                            7.802381      -0.171142       1.922906                    0.998928      29.766811      86.303101       0.589561       0.420085      -1.067361       0.016550      -0.002603      -0.029871       0.034248       0.009797       0.008589       0.008631      -0.029255      -0.010339      -0.018579      -0.005141       0.023720             14.470770      13.549478       1.919613      -8.631749       7.890490       1.284924      21.972343           0.000001
          131              C       5.825622       4.141838       0.153080      -0.114069      34.489738 0.44161783E+03  0.10462285E+05                                 9.290150                            7.056034       0.063813       1.990725                    0.999625      29.800628      87.059499       0.611533       0.422772      -1.056218      -0.004383      -0.009228      -0.019436       0.021957      -0.010623       0.007209       0.000021      -0.008354      -0.008058      -0.013551      -0.000293       0.013844             10.684834      10.914672       3.257303      -2.907462       8.346276       1.732076      12.793554           0.000003
          132              C      14.183502       8.416981      18.933887      -0.119003      35.294209 0.45392011E+03  0.10827806E+05                                 9.432647                            7.157261       0.060637       1.983048                    0.999724      30.149534      88.380213       0.606736       0.423200      -1.055956      -0.006347      -0.000925       0.024831       0.025646      -0.008321      -0.000116      -0.003375       0.005009      -0.014874      -0.008506      -0.002894       0.011400             10.857238      10.664768       3.460026      -1.815728       8.750159       2.443166      13.156788           0.000001
          133              C      13.269487       7.495843      18.509647      -0.127977      46.044315 0.55175689E+03  0.13682187E+05                                11.119362                            7.808988      -0.136267       1.925822                    0.999056      30.130953      87.159885       0.595971       0.414451      -1.072159       0.005867       0.013811       0.037860       0.040725       0.002067      -0.015720      -0.003100       0.020960       0.006417      -0.012517      -0.009765       0.022282             13.632172       9.564588       3.401014       0.563971      11.273348       7.001539      20.058579          -0.000001
          134              C      13.190607       6.840907      17.168735       0.632671      24.731126 0.24646922E+03  0.50958510E+04                                 7.824760                            5.583488      -0.039888       2.040431                    0.999433      22.372578      63.015428       0.624557       0.474329      -1.016401       0.003865      -0.021158      -0.053022       0.057218      -0.049189       0.027986      -0.065017      -0.067518      -0.141909      -0.078747      -0.035439       0.114186              9.327696       9.450044       2.976155      -1.145103       7.193157       2.455218      11.339888           0.000000
          135              C      17.100364       1.081231       2.139705      -0.036876      23.923240 0.38112833E+03  0.87820670E+04                                 7.488614                            6.656434      -0.432660       1.878303                    0.996452      28.373135      84.205198       0.609730       0.435957      -1.038675      -0.035254      -0.045316       0.052309       0.077670       0.002763      -0.015773      -0.019367       0.002078       0.090146      -0.024359      -0.017227       0.041586              8.132425       7.581723       1.708694      -0.638519       9.120107      -0.647044       7.695444          -0.000003
          136              C       9.509330      13.899706       4.119088      -0.050485      23.483239 0.37439217E+03  0.85749239E+04                                 7.298972                            6.517615      -0.328269       1.902513                    0.997876      28.449045      83.742871       0.628522       0.425483      -1.046661      -0.072959       0.003130      -0.055522       0.091737      -0.002331       0.024244       0.000897       0.050297       0.000189      -0.025576      -0.014339       0.039915              7.915812       7.883472      -0.847734       1.151866       8.586576      -0.437981       7.277388          -0.000002
          137              C      10.955163       1.820678       2.104704       0.606759      24.887542 0.26059711E+03  0.54580475E+04                                 7.903587                            5.754799      -0.073239       2.026430                    0.999634      22.710942      64.171473       0.613644       0.476565      -1.016231       0.016202      -0.016420       0.043326       0.049084       0.006258       0.007553       0.050003      -0.126090      -0.147990      -0.066621      -0.037875       0.104497              9.371405       9.457847      -1.416598       0.881219       6.315592      -3.935405      12.340778           0.000002
          138              C      10.845382       2.351673       0.720343      -0.098167      47.185224 0.54383304E+03  0.13452796E+05                                11.407346                            7.807094      -0.170850       1.922675                    0.998952      29.775818      86.357912       0.589135       0.420286      -1.067165      -0.006086       0.016078      -0.030725       0.035207       0.007233      -0.010251       0.002425       0.033340      -0.012239      -0.017875      -0.005692       0.023567             14.484004      10.974503      -3.412460       3.205698      10.481208      -8.127115      21.996299           0.000001
          139              C       9.763852       2.974217       0.153080      -0.112729      34.454942 0.44101700E+03  0.10445112E+05                                 9.288252                            7.054923       0.059672       1.989813                    0.999627      29.776748      86.994302       0.611066       0.423214      -1.055879       0.009386       0.001499      -0.019852       0.022010       0.008691      -0.002431       0.005488      -0.014054      -0.004357      -0.012453      -0.000572       0.013025             10.682786      11.804768      -2.740306      -0.044367       7.451200      -3.384271      12.792390           0.000003
          140              C      18.146128       8.074723      18.933887      -0.120288      35.309815 0.45421297E+03  0.10836117E+05                                 9.432675                            7.157121       0.055896       1.981402                    0.999710      30.161046      88.408121       0.607077       0.422910      -1.056177       0.005007      -0.005102       0.025049       0.026049       0.001880       0.004306       0.001127      -0.017093      -0.016699      -0.009987      -0.001701       0.011688             10.857490      12.225829      -2.560465      -1.204884       7.190476      -2.794534      13.156164           0.000001
          141              C      19.400864       7.743734      18.509647      -0.128429      46.081026 0.55227056E+03  0.13698830E+05                                11.127295                            7.814379      -0.138868       1.924898                    0.999114      30.144226      87.225663       0.595534       0.414637      -1.071982      -0.015703      -0.001723       0.037118       0.040340      -0.010430       0.010930      -0.012288      -0.005922       0.002442      -0.012419      -0.010309       0.022728             13.642012      13.801733      -0.962087      -6.349051       7.051316      -3.014675      20.072988          -0.000000
          142              C      20.007495       8.002894      17.168735       0.633274      24.694894 0.24605620E+03  0.50850595E+04                                 7.817540                            5.579053      -0.041410       2.040391                    0.999464      22.349413      62.931419       0.624779       0.474371      -1.016402       0.017691       0.012760      -0.052076       0.056459       0.053929       0.041726       0.056800      -0.048725      -0.140709      -0.078118      -0.035388       0.113506              9.318574      10.325223      -2.463181      -1.551314       6.302855      -2.216547      11.327644           0.000000
          143              C      23.040644      14.268728       2.139705      -0.037185      23.923530 0.38114933E+03  0.87832187E+04                                 7.490917                            6.658654      -0.434205       1.877761                    0.996338      28.377320      84.237946       0.609310       0.436223      -1.038452       0.056611      -0.008451       0.051624       0.077080      -0.001493       0.023666      -0.003899       0.003640       0.089034      -0.023550      -0.016956       0.040506              8.134866      10.218462      -0.190335       0.878518       6.487867      -0.229971       7.698269          -0.000003
          144              C      15.735036       1.285456       4.119088      -0.050086      23.456844 0.37382237E+03  0.85581297E+04                                 7.290375                            6.509740      -0.327945       1.903006                    0.997826      28.428704      83.649233       0.629360       0.425102      -1.046954       0.033341      -0.064514      -0.055175       0.091203      -0.020089      -0.011892       0.020552      -0.032000       0.001394      -0.026118      -0.013622       0.039741              7.906231       7.665707       0.725344      -0.195763       8.782060       1.213544       7.270925          -0.000002
          145              C      21.572049      11.210456      12.162545       0.605364      24.903827 0.26081284E+03  0.54634873E+04                                 7.905371                            5.756363      -0.069738       2.027367                    0.999636      22.720049      64.194615       0.613715       0.476429      -1.016342      -0.016416      -0.016124       0.043404       0.049126      -0.005328      -0.007359       0.049955      -0.127760      -0.146896      -0.066291      -0.038694       0.104986              9.372977       9.460872       1.417540      -0.882414       6.316809      -3.935737      12.341250           0.000002
          146              C      21.681827      11.741451      10.778184      -0.098205      47.149494 0.54344024E+03  0.13439783E+05                                11.398485                            7.802394      -0.171107       1.922914                    0.998928      29.766947      86.303392       0.589563       0.420083      -1.067363       0.006022       0.015631      -0.029868       0.034245      -0.007769       0.011765       0.003125       0.031602      -0.010345      -0.018580      -0.005139       0.023719             14.470743      10.967682       3.410226      -3.203071      10.472329      -8.117775      21.972218           0.000001
          147              C      22.763356      12.363995      10.210922      -0.114077      34.489448 0.44161429E+03  0.10462160E+05                                 9.290016                            7.055943       0.063775       1.990712                    0.999625      29.800559      87.058597       0.611547       0.422764      -1.056224      -0.010187       0.000819      -0.019432       0.021955      -0.008927       0.003625       0.006238      -0.014230      -0.008047      -0.013555      -0.000290       0.013845             10.684667      11.809134       2.740756       0.046300       7.451571      -3.383918      12.793296           0.000003
          148              C      22.512896      12.769636       8.876045      -0.118993      35.294029 0.45391850E+03  0.10827752E+05                                 9.432616                            7.157254       0.060600       1.983038                    0.999724      30.149385      88.379565       0.606735       0.423201      -1.055956      -0.003975      -0.005037       0.024840       0.025655      -0.001990      -0.002980       0.001587      -0.016901      -0.014888      -0.008501      -0.002893       0.011394             10.857190      12.225228       2.559030       1.208003       7.189635      -2.794049      13.156708           0.000001
          149              C      21.258159      12.438647       8.451805      -0.127989      46.043789 0.55175182E+03  0.13682006E+05                                11.119211                            7.808906      -0.136264       1.925825                    0.999056      30.130818      87.158836       0.595981       0.414446      -1.072164       0.014902      -0.001816       0.037865       0.040732       0.010096      -0.010553      -0.012060      -0.006916       0.006364      -0.012521      -0.009755       0.022276             13.631961      13.791321       0.960552       6.345383       7.046344      -3.012348      20.058219          -0.000000
          150              C      20.651525      12.697807       7.110894       0.632663      24.731285 0.24647149E+03  0.50959063E+04                                 7.824770                            5.583499      -0.039888       2.040426                    0.999434      22.372674      63.015624       0.624559       0.474327      -1.016403      -0.016380       0.013917      -0.053012       0.057204      -0.053834      -0.042311       0.056743      -0.051425      -0.141896      -0.078741      -0.035443       0.114184              9.327703      10.334808       2.465330       1.553734       6.308417      -2.219318      11.339884           0.000000
          151              C      17.618368       9.573815      12.197547      -0.036878      23.923144 0.38112611E+03  0.87819912E+04                                 7.488538                            6.656367      -0.432622       1.878314                    0.996452      28.373007      84.204324       0.609740       0.435950      -1.038680      -0.056871      -0.007873       0.052307       0.077668       0.002281      -0.024665      -0.003970       0.003747       0.090146      -0.024364      -0.017226       0.041590              8.132338      10.215146       0.188195      -0.879607       6.486509      -0.229455       7.695358          -0.000003
          152              C      16.792179      10.675234      14.176930      -0.050507      23.483567 0.37439879E+03  0.85751149E+04                                 7.299035                            6.517668      -0.328292       1.902503                    0.997876      28.449361      83.744038       0.628520       0.425482      -1.046661      -0.033793      -0.064712      -0.055507       0.091710       0.020649       0.012908       0.020534      -0.029157       0.000246      -0.025604      -0.014318       0.039922              7.915886       7.676721      -0.728347       0.196626       8.793484       1.216545       7.277452          -0.000002
          153              C      15.186147       3.882191      12.162545       0.606760      24.887690 0.26059839E+03  0.54580890E+04                                 7.903663                            5.754844      -0.073205       2.026441                    0.999634      22.711027      64.172114       0.613636       0.476570      -1.016227      -0.006118       0.022240       0.043327       0.049085      -0.051471       0.047079      -0.018459       0.073888      -0.147989      -0.066620      -0.037877       0.104498              9.371506       5.874387       0.652349      -2.967574       9.899190       2.730896      12.340940           0.000002
          154              C      15.591109       3.521625      10.778184      -0.098173      47.185588 0.54383610E+03  0.13452896E+05                                11.407414                            7.807122      -0.170805       1.922689                    0.998953      29.775939      86.358464       0.589133       0.420286      -1.067164       0.010886      -0.013307      -0.030725       0.035208       0.018050      -0.003024      -0.010083      -0.004138      -0.012239      -0.017869      -0.005691       0.023560             14.484113       7.649282      -1.492624      -5.435471      13.806523       6.839832      21.996533           0.000001
          155              C      23.721282      16.358413      10.210922      -0.112731      34.454813 0.44101485E+03  0.10445044E+05                                 9.288205                            7.054884       0.059650       1.989805                    0.999627      29.776713      86.994013       0.611070       0.423212      -1.055881       0.005992       0.007378      -0.019852       0.022010      -0.001741       0.003534      -0.004840       0.022079      -0.004359      -0.012445      -0.000577       0.013022             10.682735       6.166376       0.514998      -2.953021      13.089481       1.653704      12.792349           0.000003
          156              C      16.066005       2.287809       8.876045      -0.120291      35.310269 0.45421939E+03  0.10836322E+05                                 9.432807                            7.157210       0.055913       1.981409                    0.999710      30.161266      88.409333       0.607067       0.422915      -1.056173      -0.001915       0.006898       0.025053       0.026056      -0.006465       0.003120       0.003164       0.011817      -0.016695      -0.009985      -0.001709       0.011694             10.857653       6.231961       0.900154      -3.022625      13.184597       0.353809      13.156401           0.000001
          157              C      16.406727       3.539939       8.451805      -0.128438      46.081031 0.55226977E+03  0.13698798E+05                                11.127269                            7.814349      -0.138818       1.924913                    0.999115      30.144225      87.225474       0.595538       0.414635      -1.071984      -0.009343      -0.012742       0.037112       0.040336      -0.007783      -0.005179       0.015611      -0.015099       0.002449      -0.012421      -0.010309       0.022729             13.642000       7.905695       2.441963      -5.785294      12.947286      -3.991106      20.073020          -0.000000
          158              C      16.934480       3.935721       7.110894       0.633282      24.694751 0.24605400E+03  0.50850100E+04                                 7.817552                            5.579055      -0.041485       2.040369                    0.999464      22.349373      62.931576       0.624773       0.474375      -1.016398       0.019895       0.008941      -0.052074       0.056457       0.005865       0.070052       0.007741       0.117779      -0.140708      -0.078118      -0.035391       0.113508              9.318596       5.175272       0.510156      -2.695244      11.452831      -0.235227      11.327685           0.000000
          159              C      15.745615       8.124500      12.197547      -0.037232      23.924316 0.38116493E+03  0.87836493E+04                                 7.490983                            6.658708      -0.434097       1.877784                    0.996339      28.377887      84.239379       0.609320       0.436213      -1.038460       0.020982       0.053247       0.051606       0.077062       0.000822       0.008448       0.022440      -0.004398       0.089007      -0.023549      -0.016944       0.040492              8.134941       7.255724       1.520221       0.240098       9.450751       0.875817       7.698347          -0.000003
          160              C      17.112572       8.289288      14.176930      -0.050079      23.456568 0.37381644E+03  0.85579600E+04                                 7.290305                            6.509674      -0.327889       1.903024                    0.997826      28.428511      83.648498       0.629365       0.425100      -1.046955      -0.039196       0.061131      -0.055167       0.091196      -0.023906       0.011846      -0.020567      -0.018778       0.001388      -0.026120      -0.013613       0.039733              7.906151       9.131006      -0.120779       0.953042       7.316587      -0.776292       7.270859          -0.000002
          161              C      12.032635      13.076677      12.162545       0.605878      24.905759 0.26083385E+03  0.54640338E+04                                 7.905416                            5.756322      -0.068331       2.027643                    0.999616      22.721937      64.200438       0.613761       0.476384      -1.016367       0.022387      -0.006347       0.042658       0.048592       0.057975      -0.039934      -0.031751       0.054114      -0.150194      -0.067508      -0.038065       0.105573              9.373163       8.330539      -2.069889       3.850028       7.446974       1.203831      12.341975           0.000002
          162              C      11.517891      12.906255      10.778184      -0.098682      47.201319 0.54408373E+03  0.13459883E+05                                11.407137                            7.807280      -0.169612       1.923082                    0.998985      29.784560      86.372184       0.589339       0.420112      -1.067328      -0.016202      -0.003211      -0.030508       0.034693      -0.009820      -0.008025       0.008882      -0.027790      -0.011310      -0.017482      -0.005895       0.023377             14.482960      13.561459      -1.921886       8.640502       7.896215       1.285489      21.991207           0.000001
          163              C      26.701587      13.531616      10.210922      -0.112126      34.424028 0.44052719E+03  0.10430147E+05                                 9.278235                            7.046381       0.068390       1.992389                    0.999637      29.767088      86.939344       0.612065       0.422660      -1.056273       0.005019      -0.009619      -0.020133       0.022871       0.010726      -0.006159      -0.000416      -0.007574      -0.006252      -0.012637      -0.000821       0.013459             10.671119      10.900302      -3.255440       2.898303       8.338586       1.732375      12.774469           0.000003
          164              C      10.211922      13.111894       8.876045      -0.122510      35.383228 0.45540863E+03  0.10871869E+05                                 9.446189                            7.167381       0.054209       1.980577                    0.999733      30.200452      88.555315       0.606530       0.423010      -1.056107       0.007355      -0.001489       0.024881       0.025988       0.009445      -0.000340      -0.004234       0.004789      -0.016145      -0.009603      -0.003294       0.012897             10.873244      10.678124      -3.464820       1.815588       8.763699       2.449823      13.177909           0.000002
          165              C      11.125936      12.190756       8.451805      -0.128127      46.097617 0.55243624E+03  0.13704190E+05                                11.130065                            7.815405      -0.138343       1.924966                    0.999126      30.151431      87.255125       0.595501       0.414622      -1.071975      -0.006296       0.014688       0.037853       0.041088      -0.001996       0.015852      -0.003514       0.022149       0.003236      -0.013111      -0.009637       0.022748             13.646337       9.573681      -3.404192      -0.563792      11.283846       7.009190      20.081486          -0.000001
          166              C      11.204813      11.535820       7.110894       0.633711      24.688930 0.24596549E+03  0.50827880E+04                                 7.816823                            5.578242      -0.037423       2.041704                    0.999430      22.346007      62.922273       0.624779       0.474408      -1.016368      -0.003077      -0.022184      -0.052243       0.056841       0.048609      -0.027649      -0.065016      -0.068192      -0.139388      -0.078058      -0.035578       0.113636              9.318079       9.440699      -2.972907       1.143462       7.185965       2.452186      11.327572           0.000000
          167              C      15.426848      10.471009      12.197547      -0.038062      23.931195 0.38124932E+03  0.87849842E+04                                 7.485874                            6.653119      -0.426175       1.879958                    0.996477      28.379308      84.206349       0.610522       0.435384      -1.039084       0.036658      -0.045288       0.052409       0.078368      -0.002620       0.015509      -0.018470       0.000616       0.092315      -0.023647      -0.017831       0.041478              8.129700       7.580804      -1.706818       0.639242       9.116998      -0.648246       7.691299          -0.000003
          168              C      14.886085       9.204793      14.176930      -0.050165      23.447465 0.37362140E+03  0.85521767E+04                                 7.288321                            6.508110      -0.324604       1.903912                    0.997899      28.418804      83.607041       0.629436       0.425118      -1.046969       0.073011       0.002453      -0.055416       0.091693       0.003234      -0.024751       0.000522       0.051580       0.001522      -0.026523      -0.014326       0.040849              7.903833       7.873160       0.845795      -1.148224       8.569820      -0.437365       7.268518          -0.000002
          169              C      23.317952      10.202452      18.010979       0.605874      24.906210 0.26083909E+03  0.54641759E+04                                 7.905548                            5.756410      -0.068259       2.027666                    0.999616      22.722119      64.201326       0.613751       0.476389      -1.016363      -0.005700      -0.022561      -0.042652       0.048587       0.052423      -0.047461      -0.018704       0.073352      -0.150178      -0.067502      -0.038066       0.105568              9.373327       5.875391      -0.652349       2.967640       9.902383       2.732372      12.342208           0.000002
          170              C      23.722917      10.563018      19.395340      -0.098686      47.201836 0.54409085E+03  0.13460107E+05                                11.407211                            7.807328      -0.169621       1.923076                    0.998985      29.784804      86.373123       0.589338       0.420112      -1.067328       0.010885       0.012424       0.030509       0.034694      -0.016945       0.003673      -0.011392      -0.003119      -0.011309      -0.017488      -0.005890       0.023377             14.483048       7.648192       1.492186       5.433585      13.809610       6.840143      21.991342           0.000001
          171              C      23.721291      11.810921      19.962603      -0.112143      34.424587 0.44053625E+03  0.10430414E+05                                 9.278325                            7.046444       0.068360       1.992375                    0.999637      29.767389      86.940430       0.612064       0.422659      -1.056273       0.005814      -0.009150       0.020122       0.022856       0.002080      -0.003440      -0.005123       0.022365      -0.006268      -0.012634      -0.000826       0.013460             10.671227       6.159785      -0.518464       2.949480      13.079289       1.643835      12.774608           0.000003
          172              C      16.065998       7.101969       1.181796      -0.122437      35.381373 0.45537834E+03  0.10870951E+05                                 9.445799                            7.167087       0.054320       1.980620                    0.999733      30.199532      88.551435       0.606550       0.423004      -1.056112      -0.002389      -0.007091      -0.024857       0.025959       0.006808      -0.003836       0.001822       0.013926      -0.016119      -0.009601      -0.003286       0.012887             10.872786       6.241425      -0.903365       3.029259      13.199591       0.347514      13.177340           0.000001
          173              C      16.406721       5.849839       1.606036      -0.128147      46.098864 0.55245512E+03  0.13704778E+05                                11.130270                            7.815548      -0.138339       1.924960                    0.999126      30.151909      87.256947       0.595495       0.414623      -1.071974      -0.009561       0.012784      -0.037860       0.041088       0.008610       0.004890       0.015475      -0.014517       0.003283      -0.013116      -0.009631       0.022747             13.646591       7.908336      -2.442661       5.788368      12.949573      -3.992900      20.081864          -0.000000
          174              C      16.934476       5.454057       2.946948       0.633720      24.688459 0.24596036E+03  0.50826555E+04                                 7.816736                            5.578192      -0.037496       2.041686                    0.999431      22.345738      62.921349       0.624780       0.474409      -1.016367       0.020751      -0.008424       0.052241       0.056839      -0.005227      -0.070133       0.008568       0.118293      -0.139395      -0.078062      -0.035578       0.113641              9.317966       5.174986      -0.510112       2.695347      11.451498      -0.235802      11.327413           0.000000
          175              C      23.877420       5.960143      17.975978      -0.038067      23.931221 0.38125045E+03  0.87850114E+04                                 7.485855                            6.653111      -0.426185       1.879954                    0.996477      28.379353      84.206324       0.610525       0.435382      -1.039085       0.020901      -0.054398      -0.052414       0.078378      -0.001039      -0.008243       0.022673      -0.004865       0.092332      -0.023652      -0.017837       0.041489              8.129673       7.254799      -1.518594      -0.241781       9.442946       0.877699       7.691273          -0.000003
          176              C       8.980773       5.795355      15.996595      -0.050131      23.446955 0.37361111E+03  0.85518882E+04                                 7.288258                            6.508061      -0.324591       1.903921                    0.997898      28.418393      83.605764       0.629433       0.425123      -1.046965      -0.038634      -0.062003       0.055389       0.091678       0.023945      -0.011910      -0.021701      -0.020173       0.001613      -0.026532      -0.014305       0.040837              7.903759       9.128083       0.121263      -0.952856       7.314813      -0.775687       7.268381          -0.000002
          177              C      28.296240      15.092657      18.010979       0.605356      24.903690 0.26081084E+03  0.54634302E+04                                 7.905308                            5.756313      -0.069671       2.027386                    0.999635      22.720004      64.194215       0.613722       0.476425      -1.016345       0.022180       0.006155      -0.043400       0.049127      -0.057986       0.039580      -0.031345       0.054649      -0.146915      -0.066292      -0.038693       0.104985              9.372908       8.330368       2.070183      -3.849616       7.447172       1.203648      12.341186           0.000002
          178              C      27.781498      15.263079      19.395340      -0.098200      47.149308 0.54343590E+03  0.13439656E+05                                11.398487                            7.802381      -0.171142       1.922906                    0.998928      29.766814      86.303113       0.589561       0.420085      -1.067361      -0.016550       0.002603       0.029871       0.034248       0.009797       0.008589       0.008631      -0.029255      -0.010339      -0.018579      -0.005141       0.023720             14.470772      13.549479       1.919613      -8.631750       7.890491       1.284924      21.972346           0.000001
          179              C      26.701595      14.637718      19.962603      -0.114069      34.489735 0.44161778E+03  0.10462283E+05                                 9.290149                            7.056034       0.063813       1.990725                    0.999625      29.800627      87.059495       0.611533       0.422772      -1.056218       0.004383       0.009228       0.019436       0.021957      -0.010623       0.007209       0.000021      -0.008354      -0.008058      -0.013551      -0.000293       0.013844             10.684833      10.914671       3.257303      -2.907462       8.346275       1.732076      12.793553           0.000003
          180              C      18.343715      10.362575       1.181796      -0.119003      35.294215 0.45392020E+03  0.10827809E+05                                 9.432648                            7.157262       0.060637       1.983048                    0.999724      30.149537      88.380227       0.606736       0.423200      -1.055956       0.006347       0.000925      -0.024831       0.025646      -0.008321      -0.000116      -0.003375       0.005009      -0.014874      -0.008506      -0.002894       0.011400             10.857240      10.664769       3.460027      -1.815728       8.750160       2.443166      13.156790           0.000002
          181              C      19.257730      11.283713       1.606036      -0.127977      46.044312 0.55175684E+03  0.13682185E+05                                11.119361                            7.808988      -0.136267       1.925822                    0.999056      30.130952      87.159880       0.595971       0.414451      -1.072159      -0.005867      -0.013811      -0.037860       0.040725       0.002067      -0.015720      -0.003099       0.020960       0.006416      -0.012517      -0.009765       0.022282             13.632171       9.564588       3.401014       0.563971      11.273347       7.001539      20.058578          -0.000001
          182              C      19.336610      11.938649       2.946948       0.632671      24.731126 0.24646922E+03  0.50958509E+04                                 7.824760                            5.583488      -0.039888       2.040431                    0.999433      22.372578      63.015430       0.624557       0.474329      -1.016401      -0.003865       0.021158       0.053022       0.057218      -0.049189       0.027986      -0.065017      -0.067518      -0.141909      -0.078747      -0.035439       0.114186              9.327697       9.450044       2.976155      -1.145103       7.193157       2.455218      11.339888           0.000000
          183              C      15.426853      17.698325      17.975978      -0.036876      23.923241 0.38112833E+03  0.87820673E+04                                 7.488614                            6.656434      -0.432660       1.878303                    0.996452      28.373136      84.205202       0.609730       0.435957      -1.038675       0.035254       0.045317      -0.052309       0.077670       0.002763      -0.015773      -0.019367       0.002078       0.090146      -0.024359      -0.017227       0.041586              8.132425       7.581723       1.708694      -0.638519       9.120107      -0.647044       7.695444          -0.000003
          184              C      23.017887       4.879850      15.996595      -0.050485      23.483239 0.37439218E+03  0.85749240E+04                                 7.298971                            6.517615      -0.328269       1.902513                    0.997876      28.449045      83.742867       0.628522       0.425483      -1.046661       0.072959      -0.003130       0.055522       0.091737      -0.002331       0.024244       0.000897       0.050297       0.000189      -0.025576      -0.014339       0.039915              7.915812       7.883471      -0.847734       1.151866       8.586575      -0.437981       7.277388          -0.000002
          185              C      21.572054      16.958878      18.010979       0.606760      24.887539 0.26059708E+03  0.54580466E+04                                 7.903586                            5.754798      -0.073239       2.026430                    0.999634      22.710940      64.171466       0.613644       0.476565      -1.016231      -0.016202       0.016420      -0.043326       0.049084       0.006258       0.007553       0.050003      -0.126090      -0.147990      -0.066621      -0.037875       0.104497              9.371404       9.457846      -1.416598       0.881219       6.315591      -3.935405      12.340777           0.000002
          186              C      21.681835      16.427883      19.395340      -0.098167      47.185224 0.54383305E+03  0.13452796E+05                                11.407345                            7.807093      -0.170850       1.922675                    0.998952      29.775818      86.357909       0.589135       0.420286      -1.067165       0.006086      -0.016078       0.030725       0.035207       0.007233      -0.010251       0.002425       0.033340      -0.012239      -0.017875      -0.005692       0.023567             14.484003      10.974503      -3.412460       3.205698      10.481208      -8.127115      21.996298           0.000001
          187              C      22.763365      15.805339      19.962603      -0.112729      34.454932 0.44101686E+03  0.10445108E+05                                 9.288251                            7.054922       0.059672       1.989813                    0.999627      29.776743      86.994281       0.611066       0.423214      -1.055879      -0.009386      -0.001499       0.019852       0.022010       0.008691      -0.002431       0.005488      -0.014054      -0.004357      -0.012453      -0.000572       0.013025             10.682784      11.804766      -2.740305      -0.044367       7.451199      -3.384270      12.792388           0.000003
          188              C      14.381089      10.704833       1.181796      -0.120288      35.309816 0.45421298E+03  0.10836117E+05                                 9.432675                            7.157121       0.055896       1.981402                    0.999710      30.161047      88.408122       0.607077       0.422910      -1.056177      -0.005007       0.005102      -0.025049       0.026049       0.001880       0.004306       0.001127      -0.017093      -0.016699      -0.009987      -0.001701       0.011688             10.857490      12.225829      -2.560465      -1.204883       7.190476      -2.794534      13.156164           0.000001
          189              C      13.126353      11.035822       1.606036      -0.128429      46.081021 0.55227050E+03  0.13698828E+05                                11.127294                            7.814378      -0.138868       1.924898                    0.999114      30.144224      87.225655       0.595534       0.414637      -1.071982       0.015703       0.001723      -0.037118       0.040340      -0.010430       0.010930      -0.012288      -0.005922       0.002442      -0.012419      -0.010309       0.022728             13.642011      13.801732      -0.962087      -6.349050       7.051315      -3.014675      20.072986          -0.000001
          190              C      12.519722      10.776662       2.946948       0.633274      24.694892 0.24605618E+03  0.50850591E+04                                 7.817539                            5.579053      -0.041410       2.040391                    0.999464      22.349412      62.931413       0.624779       0.474371      -1.016402      -0.017691      -0.012760       0.052076       0.056459       0.053929       0.041726       0.056800      -0.048725      -0.140709      -0.078118      -0.035388       0.113506              9.318573      10.325222      -2.463181      -1.551314       6.302855      -2.216547      11.327643           0.000000
          191              C       9.486573       4.510828      17.975978      -0.037185      23.923528 0.38114928E+03  0.87832175E+04                                 7.490917                            6.658654      -0.434205       1.877761                    0.996338      28.377319      84.237946       0.609310       0.436223      -1.038452      -0.056611       0.008451      -0.051624       0.077080      -0.001493       0.023666      -0.003899       0.003640       0.089034      -0.023550      -0.016956       0.040506              8.134866      10.218462      -0.190335       0.878518       6.487867      -0.229971       7.698269          -0.000003
          192              C      16.792181      17.494100      15.996595      -0.050085      23.456842 0.37382233E+03  0.85581284E+04                                 7.290375                            6.509739      -0.327945       1.903006                    0.997826      28.428703      83.649230       0.629360       0.425102      -1.046954      -0.033341       0.064514       0.055175       0.091203      -0.020089      -0.011892       0.020552      -0.032000       0.001394      -0.026118      -0.013622       0.039741              7.906230       7.665706       0.725344      -0.195763       8.782059       1.213544       7.270925          -0.000002
          193              S      12.171118       7.120781      10.429177       0.122263     118.741166 0.29210356E+04  0.10484710E+06                                16.866412                           14.956592       1.146992       2.031801                    0.999117      66.510535     198.643755       0.594192       0.287184      -1.231468      -0.099060      -0.055796      -0.001696       0.113706       0.079782       0.081228      -0.194238       0.215459       0.802671      -0.340401      -0.000335       0.340736             18.138814      18.879812       3.174550       1.358930      13.002639      -5.167504      22.533989           0.000005
          194              S      16.344845      14.068477      10.429177       0.122541     118.686938 0.29192236E+04  0.10476481E+06                                16.860260                           14.950766       1.145647       2.031578                    0.999142      66.496569     198.579591       0.594384       0.287138      -1.231528       0.001217       0.114069      -0.001798       0.114090       0.053368      -0.209166       0.027215      -0.247121       0.800996      -0.340956       0.000523       0.340433             18.132571      11.718176       0.957729      -5.152564      20.152709       1.405679      22.526827           0.000005
          195              S      20.274863       6.980075      10.429177       0.122290     118.688559 0.29192747E+04  0.10476695E+06                                16.860247                           14.950621       1.145886       2.031665                    0.999117      66.500174     198.589651       0.594404       0.287127      -1.231541       0.098120      -0.057382      -0.001542       0.113677      -0.133206       0.128052       0.166527       0.032366       0.801679      -0.340175       0.000080       0.340095             18.132617      17.216188      -4.131429       3.795253      14.655553       3.757813      22.526110           0.000005
          196              S      16.344853      14.100857      19.744347       0.122294     118.687687 0.29192463E+04  0.10476567E+06                                16.860161                           14.950544       1.145974       2.031691                    0.999116      66.499919     198.588633       0.594406       0.287127      -1.231542       0.000637      -0.113662       0.001537       0.113674      -0.052580       0.208229       0.027629      -0.246887       0.801641      -0.340153       0.000076       0.340077             18.132516      11.717745      -0.956930       5.151963      20.153843       1.407847      22.525959           0.000005
          197              S      12.143071       7.104568      19.744347       0.122250     118.743264 0.29210986E+04  0.10484996E+06                                16.866624                           14.956764       1.146967       2.031791                    0.999117      66.511061     198.646130       0.594188       0.287184      -1.231467       0.097847       0.057893       0.001703       0.113704       0.133191      -0.127601       0.167473       0.030443       0.802617      -0.340401      -0.000324       0.340725             18.139057      17.221386       4.132248      -3.795781      14.661443       3.760642      22.534342           0.000005
          198              S      20.302926       6.963862      19.744347       0.122536     118.686959 0.29192290E+04  0.10476504E+06                                16.860246                           14.950768       1.145611       2.031567                    0.999142      66.496698     198.579940       0.594385       0.287138      -1.231529      -0.099386       0.055982       0.001806       0.114082      -0.080321      -0.081008      -0.194750       0.216009       0.801005      -0.340958       0.000526       0.340433             18.132535      18.873498      -3.173399      -1.358944      12.997406      -5.165068      22.526702           0.000005
          199              S      20.356099      11.658775       9.686506       0.122263     118.741156 0.29210354E+04  0.10484708E+06                                16.866411                           14.956592       1.146991       2.031801                    0.999117      66.510533     198.643745       0.594192       0.287184      -1.231468       0.099060       0.055796       0.001696       0.113705       0.079782       0.081228      -0.194238       0.215459       0.802671      -0.340401      -0.000335       0.340736             18.138812      18.879812       3.174550       1.358930      13.002639      -5.167503      22.533986           0.000005
          200              S      16.182372       4.711079       9.686506       0.122541     118.686928 0.29192233E+04  0.10476480E+06                                16.860259                           14.950765       1.145647       2.031578                    0.999142      66.496567     198.579581       0.594384       0.287138      -1.231528      -0.001217      -0.114069       0.001798       0.114089       0.053368      -0.209166       0.027215      -0.247122       0.800996      -0.340956       0.000523       0.340433             18.132569      11.718175       0.957729      -5.152564      20.152707       1.405679      22.526825           0.000005
          201              S      12.252354      11.799481       9.686506       0.122290     118.688565 0.29192749E+04  0.10476696E+06                                16.860248                           14.950621       1.145886       2.031665                    0.999117      66.500176     198.589660       0.594404       0.287127      -1.231541      -0.098120       0.057382       0.001542       0.113677      -0.133206       0.128052       0.166527       0.032366       0.801679      -0.340175       0.000080       0.340095             18.132617      17.216189      -4.131430       3.795253      14.655554       3.757813      22.526110           0.000005
          202              S      16.182364       4.678699       0.371336       0.122294     118.687675 0.29192460E+04  0.10476566E+06                                16.860159                           14.950543       1.145974       2.031691                    0.999116      66.499916     198.588620       0.594406       0.287127      -1.231542      -0.000637       0.113662      -0.001537       0.113674      -0.052580       0.208229       0.027629      -0.246887       0.801641      -0.340153       0.000076       0.340077             18.132514      11.717744      -0.956929       5.151962      20.153842       1.407847      22.525956           0.000005
          203              S      20.384146      11.674988       0.371336       0.122250     118.743274 0.29210990E+04  0.10484998E+06                                16.866625                           14.956765       1.146967       2.031791                    0.999117      66.511063     198.646140       0.594188       0.287184      -1.231467      -0.097847      -0.057893      -0.001703       0.113704       0.133191      -0.127601       0.167473       0.030443       0.802617      -0.340401      -0.000324       0.340726             18.139058      17.221387       4.132248      -3.795781      14.661444       3.760642      22.534344           0.000005
          204              S      12.224291      11.815694       0.371336       0.122536     118.686948 0.29192286E+04  0.10476503E+06                                16.860244                           14.950767       1.145611       2.031567                    0.999142      66.496696     198.579929       0.594385       0.287138      -1.231529       0.099386      -0.055982      -0.001806       0.114082      -0.080321      -0.081008      -0.194750       0.216009       0.801005      -0.340958       0.000526       0.340433             18.132534      18.873497      -3.173398      -1.358944      12.997405      -5.165067      22.526700           0.000005
          205              N      14.861683       9.202927       6.413081      -0.151194      29.175917 0.49587388E+03  0.11839140E+05                                 8.118054                            7.354516      -0.132120       2.005006                    0.999031      26.535141      72.611505       0.627175       0.409042      -1.087803       0.166003       0.030263       0.062994       0.180114      -0.028438      -0.064051      -0.011837      -0.155482       0.092514      -0.125359       0.057977       0.067382              8.946449       9.590837      -0.949174      -0.371610       8.909800      -0.170775       8.338710          -0.000001
          206              N      16.802744      10.697313       6.413081      -0.151048      29.174718 0.49591367E+03  0.11843283E+05                                 8.128055                            7.363345      -0.139574       2.002653                    0.999033      26.548550      72.717234       0.625554       0.409992      -1.086901      -0.056700      -0.158746       0.063351       0.180079      -0.052628       0.021850       0.060664       0.128128       0.093663      -0.125113       0.057813       0.067300              8.957930       9.914874       0.772374       0.037205       8.610302       0.406313       8.348614          -0.000001
          207              N      17.126389       8.269112       6.413081      -0.150578      29.146478 0.49525000E+03  0.11820536E+05                                 8.113963                            7.351184      -0.136482       2.003865                    0.999018      26.516560      72.549508       0.627151       0.409187      -1.087706      -0.108990       0.128706       0.062778       0.179959       0.081984       0.041714      -0.049025       0.028435       0.089434      -0.124896       0.056585       0.068311              8.941643       8.253375       0.179951       0.333972      10.235817      -0.237563       8.335737          -0.000001
          208              N       8.670941      12.777156       3.644761      -0.150580      29.146512 0.49525140E+03  0.11820584E+05                                 8.113995                            7.351217      -0.136497       2.003860                    0.999017      26.516607      72.549825       0.627146       0.409189      -1.087703      -0.056967       0.158742      -0.062775       0.179958       0.053305      -0.021605       0.060643       0.127776       0.089438      -0.124899       0.056591       0.068308              8.941675       9.896117      -0.768453      -0.038727       8.593170       0.407979       8.335739          -0.000001
          209              N      17.126387       1.120666       3.644761      -0.151219      29.176087 0.49587736E+03  0.11839232E+05                                 8.118042                            7.354506      -0.132113       2.005005                    0.999032      26.535215      72.611493       0.627181       0.409038      -1.087806      -0.109214      -0.128609      -0.063000       0.180103      -0.081536      -0.042280      -0.049537       0.028506       0.092527      -0.125349       0.057974       0.067374              8.946435       8.258050      -0.179655      -0.333690      10.242549      -0.236431       8.338707          -0.000001
          210              N      22.993481      14.271542       3.644761      -0.151098      29.176069 0.49594203E+03  0.11844117E+05                                 8.128226                            7.363487      -0.139434       2.002682                    0.999033      26.549388      72.719776       0.625557       0.409984      -1.086907       0.165821      -0.030268      -0.063323       0.180063       0.029169       0.063488      -0.011408      -0.155242       0.093652      -0.125141       0.057827       0.067314              8.958131       9.605633       0.951132       0.370467       8.920008      -0.170921       8.348751          -0.000001
          211              N      17.665534       9.576629      13.702602      -0.151194      29.175918 0.49587392E+03  0.11839141E+05                                 8.118053                            7.354516      -0.132119       2.005006                    0.999031      26.535141      72.611502       0.627175       0.409042      -1.087803      -0.166003      -0.030263      -0.062994       0.180114      -0.028438      -0.064051      -0.011837      -0.155482       0.092514      -0.125359       0.057977       0.067382              8.946449       9.590837      -0.949174      -0.371610       8.909799      -0.170775       8.338710          -0.000001
          212              N      15.724473       8.082243      13.702602      -0.151048      29.174718 0.49591367E+03  0.11843283E+05                                 8.128055                            7.363345      -0.139574       2.002653                    0.999033      26.548550      72.717235       0.625554       0.409992      -1.086901       0.056700       0.158746      -0.063351       0.180079      -0.052628       0.021850       0.060664       0.128128       0.093663      -0.125113       0.057813       0.067300              8.957930       9.914874       0.772374       0.037205       8.610302       0.406313       8.348614          -0.000001
          213              N      15.400828      10.510444      13.702602      -0.150578      29.146480 0.49525005E+03  0.11820537E+05                                 8.113963                            7.351184      -0.136482       2.003865                    0.999018      26.516560      72.549504       0.627151       0.409186      -1.087706       0.108990      -0.128706      -0.062778       0.179959       0.081984       0.041714      -0.049025       0.028435       0.089434      -0.124896       0.056585       0.068311              8.941643       8.253374       0.179951       0.333972      10.235817      -0.237562       8.335737          -0.000001
          214              N      23.856276       6.002400      16.470922      -0.150580      29.146512 0.49525140E+03  0.11820584E+05                                 8.113995                            7.351216      -0.136497       2.003860                    0.999017      26.516606      72.549819       0.627146       0.409189      -1.087703       0.056967      -0.158742       0.062775       0.179958       0.053305      -0.021605       0.060643       0.127776       0.089438      -0.124899       0.056591       0.068308              8.941675       9.896117      -0.768453      -0.038727       8.593169       0.407979       8.335738          -0.000001
          215              N      15.400830      17.658890      16.470922      -0.151219      29.176088 0.49587738E+03  0.11839233E+05                                 8.118042                            7.354506      -0.132113       2.005005                    0.999032      26.535215      72.611490       0.627181       0.409038      -1.087806       0.109214       0.128609       0.063000       0.180103      -0.081536      -0.042280      -0.049537       0.028506       0.092527      -0.125349       0.057974       0.067374              8.946435       8.258049      -0.179655      -0.333690      10.242548      -0.236431       8.338707          -0.000001
          216              N       9.533736       4.508014      16.470922      -0.151098      29.176070 0.49594207E+03  0.11844119E+05                                 8.128226                            7.363487      -0.139434       2.002682                    0.999033      26.549389      72.719778       0.625557       0.409984      -1.086907      -0.165821       0.030268       0.063323       0.180063       0.029169       0.063488      -0.011408      -0.155242       0.093652      -0.125141       0.057827       0.067314              8.958131       9.605633       0.951132       0.370467       8.920008      -0.170921       8.348752          -0.000001
          217              N      16.263607       9.389781       8.401918      -0.142815      26.571801 0.43990779E+03  0.10137427E+05                                 7.288128                            6.628462       0.349442       2.156102                    0.997577      25.512671      67.370978       0.709651       0.374537      -1.118147      -0.000405       0.000011      -0.210416       0.210416       0.000586      -0.000130      -0.000147      -0.000076      -0.647099      -0.215700       0.107263       0.108437              7.877797       8.782119      -0.001425       0.000088       8.783725      -0.000902       6.067547          -0.000002
          218              N      24.395401      14.084688       1.655923      -0.142821      26.571982 0.43991216E+03  0.10137560E+05                                 7.288180                            6.628509       0.349372       2.156081                    0.997577      25.512771      67.371500       0.709646       0.374539      -1.118145       0.000197       0.000356       0.210418       0.210418       0.000259      -0.000199      -0.000031       0.001046      -0.647087      -0.215696       0.107264       0.108431              7.877853       8.782159      -0.001395      -0.000737       8.783801       0.000527       6.067601          -0.000002
          219              N      16.263610       9.389775      11.713765      -0.142815      26.571810 0.43990800E+03  0.10137433E+05                                 7.288130                            6.628464       0.349441       2.156102                    0.997577      25.512677      67.371003       0.709651       0.374537      -1.118147       0.000405      -0.000011       0.210416       0.210416       0.000586      -0.000130      -0.000147      -0.000076      -0.647099      -0.215700       0.107263       0.108437              7.877799       8.782122      -0.001425       0.000088       8.783727      -0.000902       6.067549          -0.000002
          220              N       8.131816       4.694868      18.459760      -0.142822      26.571989 0.43991233E+03  0.10137565E+05                                 7.288182                            6.628510       0.349371       2.156080                    0.997577      25.512776      67.371519       0.709646       0.374539      -1.118145      -0.000197      -0.000356      -0.210418       0.210418       0.000259      -0.000199      -0.000031       0.001046      -0.647087      -0.215696       0.107264       0.108431              7.877855       8.782161      -0.001395      -0.000737       8.783803       0.000527       6.067602          -0.000002
          221              O      12.129887       7.857274       7.557261      -0.613874      40.911740 0.59480269E+03  0.14693695E+05                                 9.525271                            7.600374       0.332406       2.135871                    0.996498      28.995195      77.763200       0.680800       0.364190      -1.132665      -0.039492       0.003338       0.022456       0.045553       0.030736      -0.038467      -0.000401       0.011808      -0.118939      -0.059817      -0.000991       0.060808             11.022223      13.990543       3.776675      -4.452857       8.365226      -3.642619      10.710899           0.000001
          222              O       9.903725       7.680370       7.297165      -0.551145      26.628045 0.39651155E+03  0.88050966E+04                                 6.908494                            6.011024       0.885172       2.346377                    0.999347      26.279699      65.701802       0.807152       0.341722      -1.156820       0.021857      -0.004031       0.010233       0.024469      -0.018553       0.057266       0.008047      -0.052601       0.007301      -0.075559       0.027650       0.047909              7.378177       7.874191      -0.284004       2.383148       5.151701      -1.874150       9.108639           0.000007
          223              O      11.222384       5.322583      13.770593      -0.591367      38.463083 0.54349047E+03  0.13071509E+05                                 9.004426                            7.162586       0.542210       2.220080                    0.997309      27.801809      72.566211       0.719438       0.353980      -1.145560       0.020294       0.030874      -0.021844       0.042921      -0.021512      -0.048526      -0.025992      -0.050188       0.014284      -0.073631       0.028227       0.045404             10.555911       8.957109       2.634755      -3.268530       8.398027      -4.949626      14.312597          -0.000000
          224              O      12.976250       6.630206      13.237729      -0.591070      41.461119 0.60068041E+03  0.14865842E+05                                 9.601113                            7.667089       0.194477       2.106698                    0.995105      28.392366      76.055410       0.674390       0.366985      -1.131230      -0.021442      -0.012087      -0.008777       0.026133      -0.005924       0.001314       0.051060       0.032528      -0.200190      -0.090974       0.039088       0.051886             11.019646      16.865041       4.368240       3.182827       8.008792       0.476469       8.185104          -0.000001
          225              O      17.003275      13.735942       7.557261      -0.615176      40.967107 0.59577070E+03  0.14723752E+05                                 9.533677                            7.606435       0.325501       2.133603                    0.996393      29.017284      77.841452       0.680538       0.364179      -1.132661       0.022475       0.031293       0.022181       0.044456      -0.010173       0.019274       0.032219      -0.056749      -0.120405      -0.059622       0.000483       0.059140             11.032741       6.506272       0.547272      -0.930263      15.869034       5.684263      10.722916           0.000001
          226              O      17.963152      15.752307       7.297165      -0.551682      26.633361 0.39658152E+03  0.88068777E+04                                 6.909576                            6.010977       0.889160       2.347629                    0.999352      26.282315      65.705263       0.807287       0.341656      -1.156897      -0.015170      -0.016316       0.010537       0.024645      -0.012572      -0.022002      -0.053970       0.059463       0.004668      -0.075966       0.027372       0.048594              7.380331       6.078964       1.320501      -2.816638       6.947592      -1.125824       9.114437           0.000008
          227              O      15.261937      15.789198      13.770593      -0.590595      38.420444 0.54281768E+03  0.13050572E+05                                 8.995735                            7.156472       0.544708       2.220979                    0.997302      27.791555      72.513291       0.720038       0.353814      -1.145757       0.016661      -0.033593      -0.022780       0.043875      -0.010721       0.001859       0.055712       0.062313       0.014865      -0.074236       0.028274       0.045962             10.545022       6.250239      -1.073795      -2.648294      11.088437       5.299361      14.296391          -0.000000
          228              O      15.517437      13.616495      13.237729      -0.591873      41.483277 0.60110581E+03  0.14879093E+05                                 9.604957                            7.670213       0.195161       2.106736                    0.995119      28.399398      76.082717       0.674195       0.367025      -1.131193       0.000532       0.023781      -0.008422       0.025234       0.017828       0.042986      -0.026767      -0.005233      -0.199128      -0.090496       0.038094       0.052402             11.024149       6.442428       1.652054      -1.179741      18.440439      -2.996692       8.189580          -0.000001
          229              O      19.657657       6.576130       7.557261      -0.614466      40.950646 0.59546317E+03  0.14714419E+05                                 9.532047                            7.605230       0.328813       2.134628                    0.996469      29.007663      77.813925       0.680482       0.364251      -1.132592       0.016782      -0.035593       0.021964       0.045066      -0.019995       0.018519      -0.032774       0.046805      -0.119770      -0.059554      -0.000222       0.059776             11.030819      13.052652      -4.327363       5.386755       9.319409      -2.036521      10.720395           0.000001
          230              O      20.923941       4.736670       7.297165      -0.551166      26.614253 0.39623228E+03  0.87970420E+04                                 6.905013                            6.007748       0.888287       2.347348                    0.999335      26.277169      65.681161       0.807634       0.341590      -1.156972      -0.007324       0.020944       0.010105       0.024381       0.031705      -0.035425       0.045627      -0.006065       0.005574      -0.075273       0.027422       0.047851              7.374678       5.583524      -1.035878       0.432169       7.435043       2.999260       9.105466           0.000007
          231              O      22.306515       7.057535      13.770593      -0.590871      38.447808 0.54323049E+03  0.13063502E+05                                 9.002015                            7.160699       0.548243       2.222035                    0.997339      27.795298      72.540872       0.719569       0.353963      -1.145590      -0.037374       0.001921      -0.022438       0.043635       0.032497       0.047119      -0.029015      -0.012274       0.015883      -0.073904       0.027981       0.045923             10.553262      10.816281      -1.558824       5.918768       6.533962      -0.355362      14.309544          -0.000000
          232              O      20.297147       7.922618      13.237729      -0.592132      41.496343 0.60132219E+03  0.14885490E+05                                 9.605675                            7.670453       0.194940       2.106498                    0.995154      28.408248      76.104097       0.674348       0.366916      -1.131300       0.020358      -0.012678      -0.008440       0.025425      -0.010720      -0.044436      -0.024537      -0.028164      -0.199680      -0.090627       0.038065       0.052562             11.025241      14.011865      -6.021991      -2.006078      10.873393       2.520726       8.190465          -0.000001
          233              O       8.871471       9.738527       2.500581      -0.614464      40.948831 0.59543188E+03  0.14713423E+05                                 9.531682                            7.604961       0.329042       2.134701                    0.996471      29.007208      77.811622       0.680505       0.364245      -1.132599       0.022431      -0.032334      -0.021963       0.045066       0.010271      -0.019125       0.032425      -0.058048      -0.119774      -0.059557      -0.000226       0.059783             11.030372       6.504877      -0.547132       0.929633      15.866309       5.683059      10.719930           0.000001
          234              O       9.831349       7.722162       2.760676      -0.551154      26.613800 0.39622385E+03  0.87968039E+04                                 6.904914                            6.007667       0.888229       2.347331                    0.999334      26.277009      65.680466       0.807643       0.341588      -1.156974      -0.014479       0.016823      -0.010105       0.024388       0.013224       0.021804      -0.053494       0.057953       0.005569      -0.075276       0.027421       0.047854              7.374570       6.074995      -1.319647       2.813481       6.943383      -1.125347       9.105333           0.000007
          235              O      15.261939      12.380136      16.402931      -0.590885      38.448292 0.54323899E+03  0.13063756E+05                                 9.002078                            7.160745       0.548294       2.222046                    0.997338      27.795543      72.541634       0.719569       0.353962      -1.145591       0.017023       0.033326       0.022447       0.043637       0.010936      -0.001576       0.055316       0.062416       0.015863      -0.073905       0.027984       0.045921             10.553342       6.254610       1.074892       2.651666      11.095738       5.303520      14.309677          -0.000000
          236              O      15.517440      14.552839      16.935796      -0.592124      41.495696 0.60131184E+03  0.14885163E+05                                 9.605567                            7.670380       0.194903       2.106493                    0.995155      28.408024      76.103211       0.674352       0.366915      -1.131301       0.000804      -0.023976       0.008433       0.025428      -0.017556      -0.043465      -0.026219      -0.004486      -0.199663      -0.090623       0.038065       0.052558             11.025108       6.442747      -1.651966       1.179948      18.442222      -2.997604       8.190355          -0.000001
          237              O       3.394053       2.813648       2.500581      -0.613863      40.911679 0.59480068E+03  0.14693637E+05                                 9.525285                            7.600379       0.332349       2.135857                    0.996497      28.995101      77.763013       0.680798       0.364192      -1.132663       0.016857       0.035876      -0.022456       0.045558       0.020478      -0.019581      -0.033105       0.047326      -0.118937      -0.059809      -0.000992       0.060801             11.022250      13.042254       4.324189      -5.381049       9.313545      -2.034997      10.710953           0.000001
          238              O       4.660337       4.653108       2.760676      -0.551148      26.628472 0.39651859E+03  0.88052973E+04                                 6.908596                            6.011101       0.885229       2.346393                    0.999347      26.279760      65.702245       0.807142       0.341724      -1.156817      -0.007432      -0.020951      -0.010233       0.024473      -0.032056       0.035605       0.045568      -0.005848       0.007279      -0.075562       0.027654       0.047907              7.378297       5.586447       1.036887      -0.431511       7.439612       3.000994       9.108832           0.000007
          239              O      14.174717       7.027108      16.402931      -0.591373      38.462754 0.54348445E+03  0.13071322E+05                                 9.004361                            7.162532       0.542260       2.220096                    0.997309      27.801736      72.565797       0.719443       0.353979      -1.145561      -0.036880      -0.002134       0.021838       0.042913      -0.032492      -0.046770      -0.029020      -0.012165       0.014283      -0.073626       0.028225       0.045401             10.555842      10.819478       1.559475      -5.920726       6.535537      -0.355840      14.312510          -0.000000
          240              O      12.165350       6.162025      16.935796      -0.591080      41.461665 0.60068905E+03  0.14866116E+05                                 9.601213                            7.667155       0.194461       2.106692                    0.995104      28.392500      76.056033       0.674386       0.366986      -1.131229       0.021180       0.012523       0.008773       0.026123       0.011119       0.044878      -0.024395      -0.026524      -0.200189      -0.090975       0.039090       0.051885             11.019776      14.006017       6.019077       2.004108      10.868096       2.518237       8.185215          -0.000001
          241              O      12.129883       1.532504       2.500581      -0.615178      40.966619 0.59576370E+03  0.14723528E+05                                 9.533573                            7.606372       0.325555       2.133621                    0.996393      29.017191      77.840919       0.680543       0.364177      -1.132663      -0.038338      -0.003816      -0.022181       0.044456      -0.029659       0.037537       0.000584       0.010744      -0.120425      -0.059626       0.000488       0.059138             11.032597      14.002140      -3.780507       4.457489       8.372926      -3.647688      10.722724           0.000001
          242              O       9.903722       1.709408       2.760676      -0.551684      26.633462 0.39658287E+03  0.88069155E+04                                 6.909601                            6.010988       0.889187       2.347636                    0.999354      26.282355      65.705400       0.807285       0.341656      -1.156897       0.021709       0.004978      -0.010542       0.024642       0.019459      -0.057745       0.007932      -0.051504       0.004657      -0.075968       0.027373       0.048595              7.380366       7.874019       0.284123      -2.383292       5.152567      -1.876416       9.114511           0.000007
          243              O      19.354186       8.762060      16.402931      -0.590587      38.419280 0.54279929E+03  0.13050002E+05                                 8.995500                            7.156308       0.544640       2.220959                    0.997300      27.791319      72.512009       0.720053       0.353810      -1.145762       0.020762      -0.031227       0.022777       0.043875       0.021630       0.049179      -0.026246      -0.049718       0.014853      -0.074239       0.028281       0.045957             10.544724       8.948722      -2.631832       3.265145       8.389530      -4.943012      14.295919          -0.000000
          244              O      21.108053       7.454437      16.935796      -0.591876      41.483081 0.60110300E+03  0.14878998E+05                                 9.604897                            7.670174       0.195201       2.106744                    0.995121      28.399436      76.082617       0.674200       0.367023      -1.131195      -0.020862       0.011427       0.008430       0.025236       0.006645      -0.001691       0.050608       0.033494      -0.199118      -0.090492       0.038095       0.052396             11.024071      16.871520      -4.369210      -3.185068       8.011152       0.476655       8.189541          -0.000001
          245              O      20.397330      10.922282      12.558422      -0.613874      40.911724 0.59480243E+03  0.14693686E+05                                 9.525268                            7.600372       0.332406       2.135871                    0.996498      28.995191      77.763181       0.680800       0.364190      -1.132665       0.039492      -0.003338      -0.022456       0.045553       0.030736      -0.038467      -0.000401       0.011808      -0.118939      -0.059817      -0.000991       0.060808             11.022219      13.990538       3.776674      -4.452856       8.365224      -3.642617      10.710895           0.000001
          246              O      22.623492      11.099186      12.818518      -0.551145      26.628033 0.39651134E+03  0.88050907E+04                                 6.908491                            6.011022       0.885173       2.346377                    0.999347      26.279697      65.701789       0.807152       0.341721      -1.156820      -0.021857       0.004031      -0.010233       0.024469      -0.018553       0.057266       0.008046      -0.052601       0.007301      -0.075559       0.027650       0.047909              7.378174       7.874188      -0.284004       2.383147       5.151699      -1.874149       9.108634           0.000007
          247              O      21.304833      13.456973       6.345090      -0.591367      38.463081 0.54349045E+03  0.13071508E+05                                 9.004426                            7.162586       0.542210       2.220080                    0.997309      27.801809      72.566210       0.719438       0.353980      -1.145560      -0.020294      -0.030874       0.021844       0.042921      -0.021512      -0.048527      -0.025992      -0.050188       0.014284      -0.073631       0.028227       0.045404             10.555910       8.957108       2.634755      -3.268530       8.398026      -4.949625      14.312596          -0.000000
          248              O      19.550967      12.149350       6.877954      -0.591070      41.461120 0.60068043E+03  0.14865843E+05                                 9.601113                            7.667089       0.194477       2.106698                    0.995105      28.392367      76.055412       0.674390       0.366985      -1.131230       0.021442       0.012087       0.008777       0.026133      -0.005924       0.001314       0.051060       0.032528      -0.200190      -0.090974       0.039088       0.051886             11.019646      16.865041       4.368240       3.182827       8.008793       0.476469       8.185104          -0.000001
          249              O      15.523942       5.043614      12.558422      -0.615176      40.967114 0.59577081E+03  0.14723756E+05                                 9.533678                            7.606436       0.325500       2.133603                    0.996393      29.017285      77.841460       0.680538       0.364179      -1.132661      -0.022475      -0.031293      -0.022181       0.044456      -0.010173       0.019274       0.032219      -0.056749      -0.120405      -0.059622       0.000483       0.059140             11.032743       6.506273       0.547271      -0.930263      15.869037       5.684264      10.722918           0.000001
          250              O      14.564065       3.027249      12.818518      -0.551682      26.633355 0.39658142E+03  0.88068748E+04                                 6.909575                            6.010976       0.889160       2.347629                    0.999352      26.282313      65.705255       0.807287       0.341656      -1.156897       0.015170       0.016316      -0.010537       0.024645      -0.012572      -0.022002      -0.053970       0.059462       0.004668      -0.075966       0.027372       0.048594              7.380330       6.078963       1.320501      -2.816637       6.947591      -1.125824       9.114435           0.000007
          251              O      17.265280       2.990358       6.345090      -0.590595      38.420443 0.54281768E+03  0.13050572E+05                                 8.995734                            7.156472       0.544708       2.220979                    0.997302      27.791555      72.513290       0.720038       0.353814      -1.145757      -0.016661       0.033593       0.022780       0.043875      -0.010721       0.001859       0.055712       0.062313       0.014865      -0.074236       0.028274       0.045962             10.545022       6.250239      -1.073795      -2.648293      11.088436       5.299361      14.296390          -0.000000
          252              O      17.009780       5.163061       6.877954      -0.591873      41.483274 0.60110577E+03  0.14879092E+05                                 9.604956                            7.670212       0.195161       2.106736                    0.995119      28.399398      76.082715       0.674195       0.367025      -1.131193      -0.000532      -0.023781       0.008422       0.025234       0.017828       0.042986      -0.026767      -0.005233      -0.199128      -0.090496       0.038094       0.052402             11.024148       6.442427       1.652053      -1.179740      18.440438      -2.996691       8.189580          -0.000001
          253              O      12.869560      12.203426      12.558422      -0.614466      40.950621 0.59546276E+03  0.14714406E+05                                 9.532042                            7.605227       0.328814       2.134629                    0.996469      29.007659      77.813898       0.680483       0.364251      -1.132592      -0.016782       0.035593      -0.021963       0.045066      -0.019995       0.018519      -0.032774       0.046805      -0.119771      -0.059554      -0.000222       0.059776             11.030812      13.052644      -4.327361       5.386750       9.319404      -2.036520      10.720388           0.000001
          254              O      11.603276      14.042886      12.818518      -0.551166      26.614245 0.39623212E+03  0.87970376E+04                                 6.905011                            6.007747       0.888288       2.347349                    0.999335      26.277168      65.681152       0.807634       0.341590      -1.156972       0.007324      -0.020944      -0.010105       0.024381       0.031705      -0.035425       0.045627      -0.006065       0.005574      -0.075273       0.027422       0.047851              7.374676       5.583522      -1.035878       0.432168       7.435041       2.999259       9.105464           0.000007
          255              O      10.220702      11.722021       6.345090      -0.590871      38.447813 0.54323058E+03  0.13063504E+05                                 9.002015                            7.160699       0.548243       2.222035                    0.997339      27.795300      72.540878       0.719569       0.353963      -1.145590       0.037374      -0.001921       0.022438       0.043635       0.032497       0.047119      -0.029015      -0.012274       0.015883      -0.073904       0.027981       0.045923             10.553263      10.816282      -1.558824       5.918769       6.533963      -0.355362      14.309545          -0.000000
          256              O      12.230070      10.856938       6.877954      -0.592132      41.496346 0.60132223E+03  0.14885491E+05                                 9.605676                            7.670454       0.194940       2.106498                    0.995154      28.408248      76.104100       0.674348       0.366916      -1.131300      -0.020358       0.012678       0.008440       0.025425      -0.010720      -0.044436      -0.024537      -0.028164      -0.199680      -0.090627       0.038065       0.052562             11.025242      14.011866      -6.021991      -2.006078      10.873395       2.520726       8.190466          -0.000001
          257              O      23.655746       9.041029      17.615102      -0.614464      40.948820 0.59543169E+03  0.14713418E+05                                 9.531681                            7.604959       0.329042       2.134701                    0.996471      29.007205      77.811609       0.680505       0.364245      -1.132599      -0.022431       0.032334       0.021963       0.045066       0.010271      -0.019125       0.032425      -0.058048      -0.119774      -0.059557      -0.000226       0.059783             11.030370       6.504876      -0.547132       0.929633      15.866306       5.683057      10.719927           0.000001
          258              O      22.695868      11.057394      17.355007      -0.551154      26.613797 0.39622380E+03  0.87968024E+04                                 6.904913                            6.007667       0.888229       2.347331                    0.999334      26.277009      65.680464       0.807643       0.341588      -1.156974       0.014479      -0.016823       0.010105       0.024388       0.013224       0.021804      -0.053494       0.057953       0.005570      -0.075276       0.027421       0.047854              7.374569       6.074994      -1.319647       2.813481       6.943382      -1.125347       9.105331           0.000008
          259              O      17.265278       6.399420       3.712752      -0.590885      38.448296 0.54323905E+03  0.13063758E+05                                 9.002079                            7.160746       0.548294       2.222046                    0.997338      27.795544      72.541638       0.719568       0.353962      -1.145591      -0.017023      -0.033326      -0.022447       0.043637       0.010936      -0.001576       0.055316       0.062416       0.015863      -0.073905       0.027984       0.045921             10.553342       6.254610       1.074892       2.651666      11.095738       5.303520      14.309678          -0.000000
          260              O      17.009777       4.226717       3.179887      -0.592124      41.495694 0.60131182E+03  0.14885163E+05                                 9.605567                            7.670380       0.194903       2.106492                    0.995155      28.408024      76.103210       0.674353       0.366915      -1.131301      -0.000804       0.023976      -0.008433       0.025428      -0.017556      -0.043465      -0.026219      -0.004486      -0.199663      -0.090623       0.038065       0.052558             11.025107       6.442746      -1.651966       1.179948      18.442221      -2.997604       8.190354          -0.000001
          261              O      29.133164      15.965908      17.615102      -0.613863      40.911679 0.59480066E+03  0.14693637E+05                                 9.525285                            7.600379       0.332349       2.135857                    0.996497      28.995100      77.763011       0.680797       0.364192      -1.132663      -0.016857      -0.035876       0.022456       0.045558       0.020477      -0.019581      -0.033105       0.047326      -0.118937      -0.059809      -0.000992       0.060801             11.022251      13.042254       4.324189      -5.381049       9.313545      -2.034997      10.710953           0.000001
          262              O      27.866880      14.126448      17.355007      -0.551148      26.628472 0.39651859E+03  0.88052973E+04                                 6.908596                            6.011101       0.885229       2.346393                    0.999347      26.279760      65.702246       0.807142       0.341724      -1.156817       0.007432       0.020951       0.010233       0.024473      -0.032056       0.035605       0.045568      -0.005848       0.007279      -0.075562       0.027654       0.047907              7.378297       5.586447       1.036887      -0.431511       7.439613       3.000994       9.108832           0.000007
          263              O      18.352500      11.752448       3.712752      -0.591373      38.462758 0.54348453E+03  0.13071324E+05                                 9.004362                            7.162533       0.542260       2.220096                    0.997309      27.801737      72.565803       0.719443       0.353979      -1.145561       0.036880       0.002134      -0.021838       0.042913      -0.032492      -0.046770      -0.029020      -0.012165       0.014283      -0.073626       0.028225       0.045401             10.555843      10.819479       1.559475      -5.920727       6.535538      -0.355840      14.312511          -0.000000
          264              O      20.361867      12.617531       3.179887      -0.591080      41.461666 0.60068907E+03  0.14866117E+05                                 9.601213                            7.667155       0.194461       2.106692                    0.995104      28.392500      76.056034       0.674386       0.366986      -1.131229      -0.021180      -0.012523      -0.008773       0.026123       0.011119       0.044878      -0.024395      -0.026524      -0.200189      -0.090975       0.039090       0.051885             11.019777      14.006018       6.019077       2.004108      10.868097       2.518237       8.185215          -0.000001
          265              O      20.397334      17.247052      17.615102      -0.615178      40.966620 0.59576372E+03  0.14723529E+05                                 9.533573                            7.606373       0.325555       2.133621                    0.996393      29.017190      77.840919       0.680543       0.364177      -1.132663       0.038338       0.003816       0.022181       0.044456      -0.029659       0.037537       0.000584       0.010744      -0.120425      -0.059626       0.000488       0.059138             11.032597      14.002141      -3.780507       4.457489       8.372927      -3.647688      10.722725           0.000001
          266              O      22.623495      17.070148      17.355007      -0.551684      26.633459 0.39658282E+03  0.88069141E+04                                 6.909600                            6.010988       0.889187       2.347636                    0.999354      26.282354      65.705396       0.807285       0.341656      -1.156897      -0.021709      -0.004978       0.010542       0.024642       0.019459      -0.057745       0.007932      -0.051505       0.004657      -0.075968       0.027373       0.048595              7.380365       7.874018       0.284123      -2.383292       5.152567      -1.876416       9.114510           0.000007
          267              O      13.173031      10.017496       3.712752      -0.590587      38.419276 0.54279924E+03  0.13050001E+05                                 8.995500                            7.156308       0.544641       2.220959                    0.997300      27.791318      72.512005       0.720053       0.353810      -1.145762      -0.020763       0.031227      -0.022777       0.043875       0.021630       0.049179      -0.026246      -0.049718       0.014853      -0.074239       0.028281       0.045957             10.544723       8.948721      -2.631832       3.265145       8.389529      -4.943012      14.295918          -0.000000
          268              O      11.419164      11.325119       3.179887      -0.591876      41.483080 0.60110300E+03  0.14878998E+05                                 9.604897                            7.670174       0.195201       2.106744                    0.995121      28.399436      76.082617       0.674200       0.367023      -1.131195       0.020862      -0.011427      -0.008430       0.025236       0.006645      -0.001691       0.050609       0.033494      -0.199118      -0.090492       0.038095       0.052396             11.024071      16.871520      -4.369210      -3.185068       8.011152       0.476655       8.189540          -0.000001
          269              O      10.449774       8.709730       5.028921      -0.833138      34.481415 0.61547909E+03  0.15472035E+05                                 8.694956                            7.821067      -0.453578       1.881779                    0.996025      30.422079      84.733093       0.653766       0.372692      -1.116169       0.023163       0.040472       0.000350       0.046634       0.016444      -0.016263       0.009677      -0.018452      -0.026479      -0.030765       0.007496       0.023270              9.422170       7.415998       0.405971       2.215698       7.883461      -1.275467      12.967051           0.000004
          270              O      18.581574      14.764739       5.028921      -0.834482      34.477137 0.61533719E+03  0.15466846E+05                                 8.688390                            7.812880      -0.444584       1.884368                    0.995945      30.424658      84.722755       0.655054       0.371998      -1.116742       0.023914      -0.041428       0.000013       0.047835      -0.016233       0.016258       0.009390      -0.018753      -0.024171      -0.030455       0.007680       0.022775              9.416225       7.407227      -0.406897      -2.211380       7.877088      -1.276854      12.964359           0.000004
          271              O      19.759465       4.694889       5.028921      -0.833139      34.481397 0.61547835E+03  0.15472015E+05                                 8.694960                            7.821066      -0.453555       1.881787                    0.996025      30.422047      84.733060       0.653765       0.372692      -1.116169      -0.046632       0.000177      -0.000347       0.046633       0.000230       0.000251      -0.018922       0.037707      -0.026481      -0.030765       0.007496       0.023269              9.422178       8.118175       0.000563       0.003230       7.181271       2.556569      12.967086           0.000004
          272              O      22.077443      10.069826      15.086762      -0.833138      34.481411 0.61547904E+03  0.15472033E+05                                 8.694955                            7.821066      -0.453578       1.881779                    0.996025      30.422077      84.733082       0.653766       0.372692      -1.116169      -0.023163      -0.040473      -0.000350       0.046634       0.016444      -0.016263       0.009677      -0.018452      -0.026479      -0.030765       0.007496       0.023270              9.422169       7.415997       0.405971       2.215698       7.883460      -1.275466      12.967048           0.000004
          273              O      13.945643       4.014817      15.086762      -0.834482      34.477136 0.61533718E+03  0.15466845E+05                                 8.688390                            7.812880      -0.444584       1.884368                    0.995945      30.424657      84.722753       0.655054       0.371998      -1.116742      -0.023914       0.041428      -0.000013       0.047835      -0.016234       0.016258       0.009390      -0.018753      -0.024171      -0.030455       0.007680       0.022775              9.416225       7.407227      -0.406896      -2.211380       7.877088      -1.276854      12.964359           0.000004
          274              O      12.767752      14.084667      15.086762      -0.833139      34.481394 0.61547826E+03  0.15472013E+05                                 8.694959                            7.821065      -0.453555       1.881787                    0.996025      30.422047      84.733055       0.653765       0.372692      -1.116169       0.046632      -0.000177       0.000347       0.046633       0.000230       0.000251      -0.018922       0.037707      -0.026481      -0.030765       0.007496       0.023269              9.422176       8.118174       0.000562       0.003230       7.181270       2.556568      12.967085           0.000004

******************************************************
Auxiliary information for the entire system
The total spin magnetic moment of the unit cell is   0.000179
The total net atomic charge of the unit cell is   -0.000001
Accuracy of reproducing the electrostatic potential in the unit cell:
  The inner radius (bohr) =    5.0000
  The outer radius (bohr) =   12.0000
  Valid grid points have density less than (e/(bohr^3)) =    0.0001
  The number of valid grid points were=       216480
  The rms potential error without charges in kcal/mol is=      8.27078
  The rms potential error with partial charges in kcal/mol is=      0.72269
  The RRMSE value at monopole order=      0.08738
  The rms potential error with partial charges and cloud penetration in kcal/mol is=      0.72894
  The RRMSE value at monopole order with cloud penetration is=      0.08813
  The rms potential error with partial charges and atomic dipoles in kcal/mol is=      0.85711
  The RRMSE value at dipole order=      0.10363
  The rms potential error with partial charges, atomic dipoles and cloud penetration in kcal/mol is=      0.87321
  The RRMSE value at dipole order with cloud penetration=      0.10558

******************************************************
The electron densities and ab initio electrostatic potential were computed in VASP using the PBE functional and
projector augmented wave method. See the main text of the journal article for a description of computational details.
The atomic charges, dipoles, and quadrupoles were computed with the DDEC6 method as described in
(a) T. A. Manz and N. Gabaldon Limas, RSC Adv. 6 (2016) 47771-47801 DOI: 10.1039/c6ra04656h
(b) N. Gabaldon Limas and T. A. Manz, RSC Adv. 8 (2018) 2678-2707 DOI: 10.1039/c7ra11829e.
For each atom in the material, the electron cloud parameters were fit to the spherically averaged atom-in-material
electron density using radial positions for which this density was between 10^-4 and 10^-2 electrons per cubic bohr.
The polarizabilities, dispersion coefficients, and quantum Drude oscillator (QDO) parameters were fit using the MCLF method.
The magnetic structure of the system was optimized in VASP from the default ferromagnetic initial guess using spin polarization.
The atomic spin moments (ASMs) were computed on this optimized magnetic structure using the DDEC6 partition as inputs
to the method of T. A. Manz and D. S. Sholl, J. Chem. Theory Comput. 7 (2011) 4146-4164 DOI: 10.1021/ct200539n.
The RMSE and RRMSE were computed using a uniform grid with Ewald summation.
