# Supplementary material for: A collection of forcefield precursors for metal–organic frameworks
Source: RSC Adv. 2019 Nov 13;9(63):36492–507. doi: 10.1039/c9ra07327b (PMC9075174; doi:10.1039/c9ra07327b)
Supplement: RA-009-C9RA07327B-s4563 [file RA-009-C9RA07327B-s4563.xyz]

  274
jmolscript: load "" {1 1 1} spacegroup "x,y,z" unitcell [{     15.953100     0.000000     0.000000 }, {      7.976550    13.815790     0.000000 }, {      7.976570     4.605275    19.581795 }]
Zn    19.468859     9.531982    14.083227     0.933519
Zn    14.473624     6.005088    14.083227     0.934080
Zn    13.916861    12.094535    14.083227     0.933255
Zn    22.450175     7.810720    15.289466     0.933255
Zn    13.916862    15.537062    15.289466     0.933520
Zn    11.492310     4.283825    15.289466     0.934080
Zn    12.437361     8.889083     5.498568     0.933520
Zn    17.432596    12.415977     5.498568     0.934080
Zn    17.989359     6.326530     5.498568     0.933255
Zn     9.456045    10.610345     4.292329     0.933255
Zn    17.989358     2.884003     4.292329     0.933519
Zn    20.413910    14.137240     4.292329     0.934080
H     21.863738    10.117772    13.953987     0.403067
H     23.077765    12.300665    10.452762     0.134705
H     22.653410    13.055005     8.132319     0.121041
H     17.678440    10.229678    11.568924     0.109626
H     17.875460     8.639481    11.563050     0.102867
H     16.880787    11.345995    13.578017     0.122333
H     16.515462    10.497707    14.888039     0.112182
H     13.783493     3.638166    13.953987     0.402021
H     23.043466    15.311125    10.452762     0.135052
H     23.908919    15.301453     8.132319     0.122159
H     15.973053     7.206783    11.568924     0.109927
H     14.497391     7.831257    11.563050     0.103736
H     17.338641     7.339416    13.578017     0.122504
H     16.786665     8.079943    14.888039     0.111997
H     12.212112    13.875667    13.953987     0.401960
H     25.667751    13.835599    10.452762     0.134733
H     25.226645    13.090926     8.132319     0.122490
H     14.207843    10.195139    11.568924     0.109937
H     15.486484    11.160863    11.563050     0.103252
H     13.639914     8.946193    13.578017     0.122699
H     14.557219     9.053957    14.888039     0.112014
H     21.760044    10.177641    15.418705     0.401958
H     23.043475    12.320472    18.919930     0.134734
H     15.932363     7.724870     1.658578     0.122490
H     23.949610     6.609024    17.803768     0.109937
H     22.473948     5.984550    17.809643     0.103252
H      9.362093     6.476391    15.794676     0.122699
H      8.810114     5.735864    14.484654     0.112015
H     12.212114    13.755931    15.418705     0.403064
H     25.667760    13.795999    18.919930     0.134705
H     17.250089     9.935396     1.658578     0.121041
H     30.160949    17.436459    17.803768     0.109626
H     15.486490    16.470735    17.809643     0.102867
H     21.616467     4.869615    15.794676     0.122333
H     22.533769     4.761851    14.484654     0.112182
H     13.887189     3.698036    15.418705     0.402019
H     23.077774    15.330933    18.919930     0.135051
H     14.676854     9.971317     1.658578     0.122159
H     17.678446    17.401919    17.803768     0.109927
H      9.898917     5.176327    17.809643     0.103736
H     16.880789    16.285602    15.794676     0.122504
H     16.515462    17.133891    14.484654     0.111997
H     10.042482     8.303293     5.627808     0.403067
H      8.828455     6.120400     9.129033     0.134705
H      9.252810     5.366060    11.449476     0.121041
H     14.227780     8.191387     8.012871     0.109626
H     14.030760     9.781584     8.018745     0.102867
H     15.025433     7.075070     6.003778     0.122333
H     15.390758     7.923358     4.693756     0.112182
H     18.122727    14.782899     5.627808     0.402021
H      8.862754     3.109940     9.129033     0.135052
H      7.997301     3.119612    11.449476     0.122159
H     15.933167    11.214282     8.012871     0.109927
H     17.408829    10.589808     8.018745     0.103736
H     14.567579    11.081649     6.003778     0.122504
H     15.119555    10.341122     4.693756     0.111997
H     19.694108     4.545398     5.627808     0.401960
H      6.238469     4.585466     9.129033     0.134733
H      6.679575     5.330139    11.449476     0.122490
H     17.698377     8.225926     8.012871     0.109937
H     16.419736     7.260202     8.018745     0.103252
H     18.266306     9.474872     6.003778     0.122699
H     17.349001     9.367108     4.693756     0.112014
H     10.146176     8.243424     4.163090     0.401958
H      8.862745     6.100593     0.661865     0.134734
H     15.973857    10.696195    17.923217     0.122490
H      7.956610    11.812041     1.778027     0.109937
H      9.432272    12.436515     1.772152     0.103252
H     22.544127    11.944674     3.787119     0.122699
H     23.096106    12.685201     5.097141     0.112014
H     19.694106     4.665134     4.163090     0.403064
H      6.238460     4.625066     0.661865     0.134705
H     14.656131     8.485669    17.923217     0.121041
H      1.745271     0.984606     1.778027     0.109626
H     16.419730     1.950330     1.772152     0.102867
H     10.289753    13.551450     3.787119     0.122333
H      9.372451    13.659214     5.097141     0.112182
H     18.019031    14.723029     4.163090     0.402019
H      8.828446     3.090132     0.661865     0.135051
H     17.229366     8.449748    17.923217     0.122159
H     14.227774     1.019146     1.778027     0.109927
H     22.007303    13.244738     1.772152     0.103735
H     15.025431     2.135463     3.787119     0.122504
H     15.390758     1.287174     5.097141     0.111997
C     21.096392    10.932902    11.911998     0.613415
C     21.188121    11.520073    10.540293    -0.102367
C     22.258573    12.155599     9.991023    -0.110723
C     22.020870    12.578361     8.658091    -0.117348
C     20.776528    12.224676     8.214563    -0.132400
C     20.197429    12.456781     6.855195     0.639468
C     17.313114     9.375863    11.911998    -0.036537
C     16.509080    10.486653    13.895829    -0.044707
C     14.873087     3.895139    11.911998     0.612259
C     15.335726     3.522112    10.540293    -0.099867
C     23.327431    16.093099     9.991023    -0.113345
C     15.835854     2.271782     8.658091    -0.118070
C     16.151724     3.526255     8.214563    -0.131368
C     16.642281     3.911715     6.855195     0.638935
C     15.416290     7.950073    11.911998    -0.037818
C     16.780282     8.090995    13.895829    -0.043080
C     11.889858    12.803560    11.911998     0.613198
C     11.335486    12.589415    10.540293    -0.100978
C     26.202977    13.198691     9.991023    -0.112759
C     10.002603    12.781453     8.658091    -0.118504
C     10.931073    11.880663     8.214563    -0.129951
C     11.019611    11.263097     6.855195     0.635672
C     15.129932    10.305665    11.911998    -0.038230
C     14.569980     9.053956    13.895829    -0.044215
C     22.849643     9.920669    17.460695     0.613198
C     23.312284    10.293696    18.832400    -0.100978
C     23.327440    11.538499    19.381669    -0.112760
C     15.835846     6.938751     1.132807    -0.118504
C     16.151718     5.684277     1.576334    -0.129951
C     16.642277     5.298818     2.935703     0.635672
C     23.392846     5.865734    17.460695    -0.038230
C      8.803734     5.724812    15.476863    -0.044215
C     27.842963    14.828037    17.460695     0.613415
C     27.288594    15.042183    18.832400    -0.102367
C     26.202987    14.432907    19.381669    -0.110723
C     17.979145    10.244869     1.132807    -0.117348
C     18.907616    11.145659     1.576334    -0.132400
C     18.996157    11.763226     2.935703     0.639468
C     15.129938    17.325932    17.460695    -0.036537
C     22.546532     4.761852    15.476863    -0.044707
C     21.096397    16.698695    17.460695     0.612258
C     21.188129    16.111525    18.832400    -0.099867
C     22.258583    15.475999    19.381669    -0.113345
C     14.044313    10.447962     1.132807    -0.118070
C     12.799971    10.801646     1.576334    -0.131368
C     12.220875    10.569542     2.935703     0.638935
C      9.336570     4.439945    17.460695    -0.037818
C     16.509081    17.144944    15.476863    -0.043080
C     10.809828     7.488163     7.669797     0.613415
C     10.718099     6.900992     9.041502    -0.102367
C      9.647647     6.265466     9.590772    -0.110723
C      9.885350     5.842704    10.923704    -0.117348
C     11.129692     6.196389    11.367232    -0.132400
C     11.708791     5.964284    12.726600     0.639468
C     14.593106     9.045202     7.669797    -0.036537
C     15.397140     7.934412     5.685966    -0.044707
C     17.033133    14.525926     7.669797     0.612259
C     16.570494    14.898953     9.041502    -0.099866
C      8.578789     2.327966     9.590772    -0.113345
C     16.070366    16.149283    10.923704    -0.118070
C     15.754496    14.894810    11.367232    -0.131368
C     15.263939    14.509350    12.726600     0.638935
C     16.489930    10.470992     7.669797    -0.037818
C     15.125938    10.330070     5.685966    -0.043080
C     20.016362     5.617505     7.669797     0.613198
C     20.570734     5.831650     9.041502    -0.100978
C      5.703243     5.222374     9.590772    -0.112759
C     21.903617     5.639612    10.923704    -0.118504
C     20.975147     6.540402    11.367232    -0.129951
C     20.886609     7.157968    12.726600     0.635672
C     16.776288     8.115400     7.669797    -0.038230
C     17.336240     9.367109     5.685966    -0.044215
C      9.056577     8.500396     2.121100     0.613198
C      8.593936     8.127369     0.749395    -0.100978
C      8.578780     6.882566     0.200126    -0.112759
C     16.070374    11.482314    18.448988    -0.118504
C     15.754502    12.736788    18.005461    -0.129950
C     15.263943    13.122247    16.646092     0.635672
C      8.513374    12.555331     2.121100    -0.038230
C     23.102486    12.696253     4.104932    -0.044215
C      4.063257     3.593028     2.121100     0.613415
C      4.617626     3.378882     0.749395    -0.102367
C      5.703233     3.988158     0.200126    -0.110723
C     13.927075     8.176196    18.448988    -0.117348
C     12.998604     7.275406    18.005461    -0.132400
C     12.910063     6.657839    16.646092     0.639468
C     16.776282     1.095133     2.121100    -0.036537
C      9.359688    13.659213     4.104932    -0.044707
C     10.809823     1.722370     2.121100     0.612259
C     10.718091     2.309540     0.749395    -0.099867
C      9.647637     2.945066     0.200126    -0.113345
C     17.861907     7.973103    18.448988    -0.118070
C     19.106249     7.619419    18.005461    -0.131368
C     19.685345     7.851523    16.646092     0.638935
C     22.569650    13.981120     2.121100    -0.037818
C     15.397139     1.276121     4.104932    -0.043080
S     19.873185    11.414657     9.434117     0.123679
S     15.901900     4.713585     9.434117     0.122887
S     12.084244    11.503355     9.434117     0.122609
S     15.901891     4.496948     0.356780     0.122609
S     20.060784    11.522968     0.356780     0.123679
S     11.896626    11.611665     0.356780     0.122887
S     12.033035     7.006408    10.147678     0.123679
S     16.004320    13.707480    10.147678     0.122887
S     19.821976     6.917710    10.147678     0.122609
S     16.004329    13.924117    19.225015     0.122609
S     11.845436     6.898097    19.225015     0.123679
S     20.009594     6.809400    19.225015     0.122887
N     17.367356     9.375864    13.416467    -0.146652
N     15.389172     7.903100    13.416467    -0.149006
N     15.102813    10.352640    13.416467    -0.145398
N     23.365724     5.912707    15.956226    -0.145398
N     15.102816    17.278958    15.956226    -0.146652
N      9.390809     4.439944    15.956226    -0.149006
N     14.538864     9.045201     6.165328    -0.146652
N     16.517048    10.517965     6.165328    -0.149006
N     16.803407     8.068425     6.165328    -0.145398
N      8.540496    12.508358     3.625569    -0.145398
N     16.803404     1.142107     3.625569    -0.146652
N     22.515411    13.981121     3.625569    -0.149006
N     15.953112     9.210533    11.434593    -0.145032
N      7.976568     4.605274    17.938099    -0.145032
N     15.953108     9.210532     8.147202    -0.145032
N     23.929652    13.815791     1.643696    -0.145032
O     19.949444    10.632685    12.340839    -0.598254
O     22.173226    10.797508    12.521775    -0.541336
O     20.870649    13.194267     6.092092    -0.573965
O     19.098899    11.898899     6.614926    -0.574616
O     15.186566     5.038534    12.340839    -0.598288
O     14.217416     3.030271    12.521775    -0.540501
O     16.944352     2.959945     6.092092    -0.574150
O     16.708406     5.142011     6.614926    -0.574010
O     12.723328    11.960383    12.340839    -0.598732
O     11.468696    13.803824    12.521775    -0.540674
O     10.044317    11.477379     6.092092    -0.572509
O     12.052015    10.590682     6.614926    -0.573075
O     23.163121     8.777274    17.031854    -0.598732
O     22.193970    10.785537    16.850918    -0.540673
O     16.944350     6.250588     3.698805    -0.572509
O     16.708403     4.068522     3.175971    -0.573075
O     28.676433    15.671215    17.031854    -0.598254
O     27.421801    13.827774    16.850918    -0.541336
O     18.020865    11.548943     3.698805    -0.573964
O     20.028562    12.435641     3.175971    -0.574616
O     19.949449    16.998912    17.031854    -0.598288
O     22.173231    16.834090    16.850918    -0.540501
O     12.894097     9.832055     3.698805    -0.574150
O     11.122345    11.127423     3.175971    -0.574010
O     11.956776     7.788380     7.240956    -0.598254
O      9.732994     7.623557     7.060020    -0.541336
O     11.035571     5.226798    13.489703    -0.573965
O     12.807321     6.522166    12.966869    -0.574616
O     16.719654    13.382531     7.240956    -0.598288
O     17.688804    15.390794     7.060020    -0.540501
O     14.961868    15.461120    13.489703    -0.574150
O     15.197814    13.279054    12.966869    -0.574010
O     19.182892     6.460682     7.240956    -0.598732
O     20.437524     4.617241     7.060020    -0.540674
O     21.861903     6.943686    13.489703    -0.572509
O     19.854205     7.830383    12.966869    -0.573075
O      8.743099     9.643791     2.549941    -0.598732
O      9.712250     7.635528     2.730877    -0.540673
O     14.961870    12.170477    15.882990    -0.572509
O     15.197817    14.352543    16.405824    -0.573075
O      3.229787     2.749850     2.549941    -0.598254
O      4.484419     4.593291     2.730877    -0.541336
O     13.885355     6.872122    15.882990    -0.573965
O     11.877658     5.985424    16.405824    -0.574616
O     11.956771     1.422153     2.549941    -0.598288
O      9.732989     1.586975     2.730877    -0.540501
O     19.012123     8.589010    15.882990    -0.574150
O     20.783875     7.293642    16.405824    -0.574010
O     21.517955     9.638595    14.686346    -0.776689
O     13.541405     4.177213    14.686346    -0.776242
O     12.799985    13.815799    14.686346    -0.776689
O     10.388265     8.782470     4.895449    -0.776689
O     18.364815    14.243852     4.895449    -0.776242
O     19.106235     4.605266     4.895449    -0.776689

The following XYZ coordinates are in angstroms. Other properties are in atomic units.
The sperically averaged electron density of each atom fit to a function of the form exp(a - br)
eigen_1, eigen_2 and eigen_3 are the three eigenvalues of traceless quadrupole moment tensor
  atom number  atomic symbol              X              Y              Z     net charge C6 coefficient C8 coefficient C10 coefficient fluctuating dipole atomic polarizability isotropic forcefield polarizability              a              b squared Pearson coefficient          <r^3>          <r^4>         wp_QDO          m_QDO          q_QDO       dipole_x       dipole_y       dipole_z         dipole            Qxy            Qxz            Qyz     Q(x^2-y^2)  Q(3z^2 - R^2)        eigen_1        eigen_2        eigen_3 static polarizability      alpha(xx)      alpha(xy)      alpha(xz)      alpha(yy)      alpha(yz)      alpha(zz) atomic spin moment
            1             Zn      19.468859       9.531982      14.083227       0.933519      77.295374 0.15669193E+04  0.47653940E+05                                14.979053                           13.033870       0.625655       2.073735                    0.996558      44.073327     117.269322       0.495362       0.406566      -1.140315       0.053120       0.019518       0.027884       0.063089      -0.023791      -0.028454       0.075372      -0.143351       0.084021      -0.092736      -0.033208       0.125944             17.105665      19.638532      -0.259165       1.341244      12.638816      -3.576130      19.039646           0.000001
            2             Zn      14.473624       6.005088      14.083227       0.934080      77.301490 0.15670606E+04  0.47660975E+05                                14.982924                           13.036970       0.618738       2.071935                    0.996585      44.067368     117.270205       0.495142       0.406723      -1.140165      -0.009724      -0.055307       0.027602       0.062572      -0.049864       0.079231      -0.013203       0.111196       0.082155      -0.091636      -0.033517       0.125152             17.110482      14.617333       3.160345      -3.767963      17.668627       0.623297      19.045485           0.000001
            3             Zn      13.916861      12.094535      14.083227       0.933255      77.346647 0.15682767E+04  0.47706906E+05                                14.987647                           13.041300       0.622593       2.072850                    0.996569      44.083731     117.322295       0.495105       0.406678      -1.140205      -0.043710       0.036326       0.027920       0.063322       0.073896      -0.050888      -0.062943       0.031032       0.085781      -0.093273      -0.032994       0.126267             17.115318      14.171383      -2.901239       2.424588      18.122844       2.954225      19.051729           0.000001
            4             Zn      22.450175       7.810720      15.289466       0.933255      77.346637 0.15682768E+04  0.47706912E+05                                14.987646                           13.041300       0.622593       2.072850                    0.996569      44.083729     117.322287       0.495105       0.406678      -1.140205      -0.009605       0.056017      -0.027920       0.063322       0.050385      -0.079954      -0.012599       0.112475       0.085781      -0.093273      -0.032994       0.126267             17.115315      14.622429      -3.161648       3.770722      17.671792       0.622646      19.051724           0.000001
            5             Zn      13.916862      15.537062      15.289466       0.933520      77.295368 0.15669193E+04  0.47653941E+05                                14.979052                           13.033870       0.625655       2.073735                    0.996558      44.073327     117.269321       0.495362       0.406566      -1.140315      -0.043463      -0.036245      -0.027884       0.063089      -0.073968       0.051048      -0.062328       0.030469       0.084021      -0.092736      -0.033208       0.125944             17.105663      14.164301       2.901382      -2.426399      18.113046       2.949618      19.039644           0.000001
            6             Zn      11.492310       4.283825      15.289466       0.934080      77.301521 0.15670599E+04  0.47660947E+05                                14.982927                           13.036965       0.618739       2.071935                    0.996585      44.067365     117.270190       0.495143       0.406723      -1.140166       0.052759      -0.019232      -0.027602       0.062572       0.023217       0.028181       0.075218      -0.141964       0.082155      -0.091636      -0.033517       0.125152             17.110494      19.642718       0.258912      -1.344180      12.643227      -3.574821      19.045538           0.000001
            7             Zn      12.437361       8.889083       5.498568       0.933520      77.295369 0.15669192E+04  0.47653937E+05                                14.979052                           13.033870       0.625655       2.073735                    0.996558      44.073326     117.269318       0.495362       0.406566      -1.140315      -0.053120      -0.019518      -0.027884       0.063089      -0.023791      -0.028454       0.075372      -0.143351       0.084021      -0.092736      -0.033208       0.125944             17.105664      19.638531      -0.259165       1.341244      12.638816      -3.576130      19.039645           0.000001
            8             Zn      17.432596      12.415977       5.498568       0.934080      77.301488 0.15670606E+04  0.47660974E+05                                14.982924                           13.036970       0.618738       2.071935                    0.996585      44.067368     117.270204       0.495142       0.406723      -1.140165       0.009724       0.055307      -0.027602       0.062572      -0.049864       0.079231      -0.013203       0.111196       0.082155      -0.091636      -0.033517       0.125152             17.110482      14.617333       3.160345      -3.767963      17.668627       0.623297      19.045485           0.000001
            9             Zn      17.989359       6.326530       5.498568       0.933255      77.346643 0.15682766E+04  0.47706903E+05                                14.987647                           13.041299       0.622593       2.072850                    0.996569      44.083730     117.322291       0.495105       0.406678      -1.140205       0.043710      -0.036326      -0.027920       0.063322       0.073896      -0.050888      -0.062943       0.031032       0.085781      -0.093273      -0.032994       0.126267             17.115318      14.171382      -2.901239       2.424587      18.122843       2.954225      19.051728           0.000001
           10             Zn       9.456045      10.610345       4.292329       0.933255      77.346632 0.15682767E+04  0.47706908E+05                                14.987645                           13.041300       0.622594       2.072850                    0.996569      44.083729     117.322284       0.495105       0.406678      -1.140205       0.009605      -0.056017       0.027920       0.063322       0.050385      -0.079954      -0.012599       0.112475       0.085781      -0.093273      -0.032994       0.126267             17.115314      14.622428      -3.161648       3.770722      17.671791       0.622645      19.051722           0.000001
           11             Zn      17.989358       2.884003       4.292329       0.933519      77.295366 0.15669193E+04  0.47653940E+05                                14.979052                           13.033870       0.625655       2.073735                    0.996558      44.073327     117.269320       0.495362       0.406566      -1.140315       0.043463       0.036245       0.027884       0.063089      -0.073968       0.051048      -0.062328       0.030469       0.084021      -0.092736      -0.033208       0.125944             17.105663      14.164300       2.901382      -2.426398      18.113045       2.949618      19.039643           0.000001
           12             Zn      20.413910      14.137240       4.292329       0.934080      77.301521 0.15670599E+04  0.47660947E+05                                14.982927                           13.036965       0.618739       2.071935                    0.996585      44.067365     117.270190       0.495143       0.406723      -1.140166      -0.052759       0.019232       0.027602       0.062572       0.023217       0.028181       0.075218      -0.141964       0.082155      -0.091636      -0.033517       0.125152             17.110494      19.642718       0.258912      -1.344180      12.643227      -3.574821      19.045538           0.000001
           13              H      21.863738      10.117772      13.953987       0.403067       0.588944 0.36594795E+01  0.30663484E+02                                 1.330272                            1.240985      -1.568461       2.255170                    0.998065       2.841692       8.297748       0.463190       1.578138      -0.648208       0.005819       0.002696      -0.001286       0.006541       0.003302       0.004541       0.010655       0.000188      -0.021664      -0.014058       0.001032       0.013026              1.388136       1.074631       0.063331      -0.072078       1.219118      -0.341202       1.870658           0.000001
           14              H      23.077765      12.300665      10.452762       0.134705       1.096353 0.78984465E+01  0.77281235E+02                                 1.759040                            1.646129      -1.004775       2.413875                    0.997767       3.422750       9.561046       0.486582       1.286522      -0.708104       0.034409       0.005124       0.020085       0.040170       0.007943       0.006392      -0.001008       0.017035       0.003180      -0.013018      -0.000651       0.013669              1.804309       2.293135       0.225069       0.320429       1.486206      -0.006539       1.633587           0.000001
           15              H      22.653410      13.055005       8.132319       0.121041       1.014374 0.70144241E+01  0.67087232E+02                                 1.708087                            1.577464      -0.967814       2.419844                    0.997762       3.524977       9.957565       0.481393       1.330326      -0.697363       0.025048       0.020491      -0.019018       0.037536       0.010667      -0.001921      -0.005447       0.012734       0.008233      -0.014656       0.001651       0.013005              1.787950       1.971583       0.402660      -0.315355       1.655492      -0.274525       1.736776          -0.000000
           16              H      17.678440      10.229678      11.568924       0.109626       1.138014 0.89614731E+01  0.91819682E+02                                 1.897720                            1.822207      -1.326227       2.245851                    0.992099       3.984998      11.945291       0.430232       1.389463      -0.684581       0.013293       0.032817      -0.018288       0.039851       0.001133       0.000832      -0.002725      -0.011931       0.017410      -0.009056       0.001572       0.007484              1.941181       1.944165       0.362593      -0.206956       2.153386      -0.321844       1.725992          -0.000001
           17              H      17.875460       8.639481      11.563050       0.102867       1.107218 0.85790699E+01  0.87335121E+02                                 1.885871                            1.798114      -1.490655       2.160306                    0.991013       4.158356      12.606119       0.425728       1.413271      -0.678662       0.019290      -0.025352      -0.017338       0.036269       0.000492      -0.000405       0.002372      -0.002567       0.013902      -0.003795      -0.001705       0.005501              1.944301       2.150500      -0.462789      -0.246232       1.976860       0.232077       1.705543          -0.000001
           18              H      16.880787      11.345995      13.578017       0.122333       1.232081 0.99505763E+01  0.10330175E+03                                 1.929435                            1.868942      -1.094729       2.370368                    0.995220       3.621087      10.470258       0.448200       1.316361      -0.703003       0.017760       0.040740      -0.012309       0.046116       0.013000       0.000162       0.001259      -0.006500      -0.016792      -0.010684      -0.005569       0.016253              1.964681       1.709941       0.199162      -0.086771       2.506524      -0.189185       1.677577          -0.000001
           19              H      16.515462      10.497707      14.888039       0.112182       1.159897 0.90454902E+01  0.92193960E+02                                 1.876246                            1.795568      -1.202907       2.306227                    0.994175       3.776525      11.013903       0.449607       1.336604      -0.696523       0.002603       0.002884       0.042675       0.042852       0.006337       0.006058      -0.000687       0.002071       0.026385      -0.011839       0.000325       0.011514              1.929446       1.540544      -0.071769      -0.001718       1.672195       0.172264       2.575598          -0.000001
           20              H      13.783493       3.638166      13.953987       0.402021       0.588189 0.36524129E+01  0.30579647E+02                                 1.327668                            1.238671      -1.591174       2.243758                    0.997759       2.837608       8.273790       0.464397       1.575301      -0.648709      -0.000298      -0.006509      -0.001052       0.006600      -0.001580       0.006918      -0.009373      -0.005759      -0.021576      -0.014083       0.000995       0.013087              1.385349       1.125999      -0.093898      -0.258548       1.163352       0.232337       1.866695           0.000001
           21              H      23.043466      15.311125      10.452762       0.135052       1.092956 0.78711102E+01  0.76964042E+02                                 1.757353                            1.644871      -1.005294       2.414680                    0.997755       3.418295       9.552408       0.485954       1.289018      -0.707605      -0.012798      -0.032493       0.020491       0.040490       0.003293      -0.003648      -0.004683      -0.021865       0.003025      -0.012608      -0.000562       0.013170              1.802463       1.491894       0.236198      -0.165534       2.283247      -0.273263       1.632246           0.000001
           22              H      23.908919      15.301453       8.132319       0.122159       1.011218 0.69905101E+01  0.66843348E+02                                 1.709271                            1.578416      -0.983759       2.414257                    0.997631       3.524130       9.974447       0.479283       1.336488      -0.696121       0.005116      -0.031295      -0.018993       0.036963       0.000069      -0.003678       0.004203      -0.025008       0.008064      -0.014664       0.001704       0.012960              1.789280       1.386564      -0.064575      -0.080203       2.243205       0.411010       1.738070          -0.000000
           23              H      15.973053       7.206783      11.568924       0.109927       1.133172 0.89109897E+01  0.91138128E+02                                 1.889553                            1.814941      -1.307565       2.254077                    0.992289       3.970523      11.876095       0.432018       1.386215      -0.685248       0.021765      -0.027983      -0.018285       0.039888      -0.005686      -0.002857       0.000769       0.003897       0.017660      -0.009029       0.001395       0.007633              1.932546       1.779877      -0.269825      -0.173878       2.298865       0.337435       1.718896          -0.000001
           24              H      14.497391       7.831257      11.563050       0.103736       1.106856 0.85789395E+01  0.87360720E+02                                 1.887655                            1.799818      -1.499872       2.156571                    0.990929       4.162652      12.633960       0.424784       1.415973      -0.678126      -0.031150      -0.003991      -0.017141       0.035778      -0.001292       0.002216      -0.000787       0.000492       0.013987      -0.003745      -0.001740       0.005484              1.946200       2.422851       0.307297       0.324354       1.708344       0.097466       1.707405          -0.000001
           25              H      17.338641       7.339416      13.578017       0.122504       1.230927 0.99387934E+01  0.10315047E+03                                 1.928412                            1.868002      -1.093615       2.371131                    0.995211       3.618955      10.463157       0.448246       1.316596      -0.702961       0.026344      -0.035650      -0.012113       0.045952      -0.009338       0.000929      -0.000852      -0.019350      -0.016701      -0.010720      -0.005569       0.016289              1.963616       2.133695      -0.444155      -0.120274       2.080513       0.169435       1.676642          -0.000001
           26              H      16.786665       8.079943      14.888039       0.111997       1.157809 0.90227022E+01  0.91878197E+02                                 1.871886                            1.791669      -1.191694       2.310614                    0.994366       3.770293      10.980766       0.450837       1.334168      -0.697034       0.001321      -0.003838       0.042653       0.042846      -0.002298      -0.003711      -0.004768      -0.011626       0.027104      -0.011814       0.000241       0.011574              1.924811       1.697598      -0.021082       0.149365       1.508307      -0.084274       2.568527          -0.000001
           27              H      12.212112      13.875667      13.953987       0.401960       0.584802 0.36264013E+01  0.30304521E+02                                 1.322412                            1.234207      -1.546944       2.265637                    0.998006       2.827826       8.234688       0.465311       1.575185      -0.648788      -0.005335       0.003583      -0.001565       0.006614      -0.001673      -0.011523      -0.001409       0.005582      -0.022056      -0.014158       0.001117       0.013041              1.379589       1.230490       0.030538       0.328086       1.050471       0.106915       1.857807           0.000001
           28              H      25.667751      13.835599      10.452762       0.134733       1.093393 0.78730147E+01  0.76965383E+02                                 1.755488                            1.643242      -0.995364       2.418249                    0.997897       3.418086       9.541865       0.487145       1.286155      -0.708200      -0.021890       0.027388       0.020391       0.040559      -0.011126      -0.002100       0.005966       0.005178       0.003202      -0.012849      -0.000470       0.013319              1.800484       1.878745      -0.459951      -0.153677       1.892156       0.279534       1.630550           0.000001
           29              H      25.226645      13.090926       8.132319       0.122490       1.009855 0.69801708E+01  0.66730662E+02                                 1.708993                            1.578224      -0.984556       2.414286                    0.997614       3.523061       9.975697       0.478789       1.338143      -0.695793      -0.029512       0.011131      -0.018688       0.036663      -0.010855       0.005617       0.000951       0.012239       0.008563      -0.014684       0.001672       0.013011              1.788959       2.084452      -0.338511       0.395775       1.544636      -0.135960       1.737789          -0.000000
           30              H      14.207843      10.195139      11.568924       0.109937       1.133233 0.89132988E+01  0.91182831E+02                                 1.890982                            1.816264      -1.315543       2.251069                    0.992211       3.972432      11.889644       0.431401       1.387876      -0.684929      -0.034943      -0.005081      -0.018451       0.039840       0.004543       0.001737       0.002265       0.008079       0.017066      -0.009052       0.001713       0.007339              1.934043       2.404751      -0.090121       0.379662       1.677154      -0.018192       1.720224          -0.000001
           31              H      15.486484      11.160863      11.563050       0.103252       1.105528 0.85637764E+01  0.87141753E+02                                 1.884093                            1.796658      -1.489236       2.161068                    0.991095       4.154976      12.593716       0.425842       1.413502      -0.678624       0.012282       0.029459      -0.017302       0.036305       0.000883      -0.001812      -0.001414       0.002237       0.015288      -0.004046      -0.001786       0.005832              1.942372       1.618180       0.155378      -0.077541       2.504679      -0.328498       1.704256          -0.000001
           32              H      13.639914       8.946193      13.578017       0.122699       1.232334 0.99540477E+01  0.10334976E+03                                 1.929716                            1.869275      -1.094417       2.370635                    0.995168       3.622177      10.474997       0.448145       1.316370      -0.702982      -0.043979      -0.004929      -0.012164       0.045896      -0.003692      -0.001033      -0.000334       0.025682      -0.017086      -0.010560      -0.005692       0.016252              1.964969       2.480131       0.245352       0.206844       1.737039       0.019436       1.677738          -0.000001
           33              H      14.557219       9.053957      14.888039       0.112014       1.155620 0.90023210E+01  0.91624433E+02                                 1.870201                            1.790222      -1.193846       2.310372                    0.994308       3.766971      10.970511       0.450774       1.335029      -0.696879      -0.003886       0.000622       0.042788       0.042968      -0.004087      -0.002394       0.005608       0.009786       0.026305      -0.011789       0.000303       0.011486              1.923000       1.572759       0.092405      -0.147342       1.630718      -0.087018       2.565523          -0.000001
           34              H      21.760044      10.177641      15.418705       0.401958       0.584805 0.36264229E+01  0.30304749E+02                                 1.322416                            1.234211      -1.546949       2.265634                    0.998006       2.827835       8.234722       0.465310       1.575185      -0.648788      -0.000435       0.006412       0.001565       0.006614       0.001581      -0.006982      -0.009274      -0.005689      -0.022056      -0.014158       0.001117       0.013041              1.379594       1.121925       0.093220       0.256636       1.159043       0.230674       1.857814           0.000001
           35              H      23.043475      12.320472      18.919930       0.134734       1.093391 0.78730010E+01  0.76965213E+02                                 1.755486                            1.643240      -0.995362       2.418249                    0.997897       3.418084       9.541856       0.487146       1.286155      -0.708200      -0.012773       0.032651      -0.020391       0.040559      -0.003321       0.004116      -0.004802      -0.021860       0.003202      -0.012849      -0.000470       0.013319              1.800481       1.490472      -0.235782       0.165244       2.280424      -0.272854       1.630548           0.000001
           36              H      15.932363       7.724870       1.658578       0.122490       1.009855 0.69801662E+01  0.66730608E+02                                 1.708993                            1.578224      -0.984556       2.414286                    0.997614       3.523061       9.975697       0.478789       1.338143      -0.695792       0.005116       0.031124       0.018688       0.036663      -0.000128       0.003633       0.004389      -0.024920       0.008563      -0.014683       0.001672       0.013011              1.788958       1.386430       0.064492       0.080143       2.242657       0.410731       1.737788          -0.000000
           37              H      23.949610       6.609024      17.803768       0.109937       1.133234 0.89133042E+01  0.91182898E+02                                 1.890982                            1.816264      -1.315542       2.251069                    0.992211       3.972432      11.889644       0.431401       1.387876      -0.684929       0.021872       0.027721       0.018451       0.039840       0.005769       0.002830       0.000372       0.003829       0.017066      -0.009052       0.001713       0.007339              1.934044       1.781008       0.269999       0.174076       2.300900       0.337892       1.720224          -0.000001
           38              H      22.473948       5.984550      17.809643       0.103252       1.105527 0.85637703E+01  0.87141676E+02                                 1.884093                            1.796657      -1.489236       2.161068                    0.991095       4.154976      12.593715       0.425842       1.413502      -0.678624      -0.031654       0.004093       0.017302       0.036305       0.001410      -0.002130      -0.000862       0.000411       0.015288      -0.004046      -0.001786       0.005832              1.942371       2.417614      -0.306177      -0.323259       1.705243       0.097097       1.704256          -0.000001
           39              H       9.362093       6.476391      15.794676       0.122699       1.232334 0.99540488E+01  0.10334979E+03                                 1.929716                            1.869276      -1.094416       2.370635                    0.995168       3.622177      10.475000       0.448144       1.316371      -0.702981       0.026258       0.035622       0.012164       0.045896       0.009275      -0.000806      -0.000728      -0.019236      -0.017086      -0.010560      -0.005692       0.016252              1.964970       2.135294       0.444444       0.120255       2.081877       0.169414       1.677739          -0.000001
           40              H       8.810114       5.735864      14.484654       0.112015       1.155618 0.90022968E+01  0.91624138E+02                                 1.870199                            1.790220      -1.193846       2.310372                    0.994308       3.766969      10.970507       0.450774       1.335030      -0.696879       0.001404       0.003676      -0.042788       0.042968       0.002194       0.003660      -0.004877      -0.011972       0.026305      -0.011789       0.000303       0.011486              1.922998       1.696252       0.021105      -0.149031       1.507222      -0.084093       2.565521          -0.000001
           41              H      12.212114      13.755931      15.418705       0.403064       0.588947 0.36595041E+01  0.30663740E+02                                 1.330277                            1.240989      -1.568466       2.255167                    0.998065       2.841701       8.297780       0.463189       1.578139      -0.648208      -0.005244      -0.003691       0.001286       0.006541       0.001732       0.011498      -0.001395       0.005625      -0.021664      -0.014058       0.001032       0.013026              1.388141       1.237848      -0.030900      -0.331530       1.055910       0.108181       1.870666           0.000001
           42              H      25.667760      13.795999      18.919930       0.134705       1.096354 0.78984530E+01  0.77281317E+02                                 1.759041                            1.646130      -1.004776       2.413875                    0.997767       3.422751       9.561051       0.486582       1.286522      -0.708104      -0.021642      -0.027237      -0.020085       0.040170       0.011348       0.002324       0.006040       0.005240       0.003180      -0.013018      -0.000651       0.013669              1.804310       1.882855       0.461946       0.154551       1.896488       0.280769       1.633588           0.000001
           43              H      17.250089       9.935396       1.658578       0.121041       1.014375 0.70144257E+01  0.67087255E+02                                 1.708087                            1.577464      -0.967815       2.419844                    0.997762       3.524978       9.957570       0.481393       1.330326      -0.697363      -0.030270      -0.011447       0.019018       0.037536       0.010847      -0.005678       0.001060       0.012108       0.008233      -0.014656       0.001651       0.013005              1.787951       2.083230       0.338202      -0.395423       1.543847      -0.135843       1.736776          -0.000000
           44              H      30.160949      17.436459      17.803768       0.109626       1.138015 0.89614824E+01  0.91819793E+02                                 1.897720                            1.822207      -1.326227       2.245851                    0.992099       3.984999      11.945291       0.430232       1.389462      -0.684581      -0.035067       0.004896       0.018288       0.039851      -0.004600      -0.001944       0.002084       0.007928       0.017410      -0.009056       0.001572       0.007484              1.941181       2.415096       0.090701      -0.382202       1.682456      -0.018307       1.725991          -0.000001
           45              H      15.486490      16.470735      17.809643       0.102867       1.107219 0.85790692E+01  0.87335113E+02                                 1.885871                            1.798114      -1.490655       2.160306                    0.991013       4.158356      12.606119       0.425728       1.413271      -0.678662       0.012311      -0.029382       0.017338       0.036269      -0.000865       0.001852      -0.001537       0.002136       0.013902      -0.003795      -0.001705       0.005501              1.944302       1.619483      -0.156205       0.077868       2.507878      -0.329282       1.705544          -0.000001
           46              H      21.616467       4.869615      15.794676       0.122333       1.232081 0.99505735E+01  0.10330172E+03                                 1.929435                            1.868942      -1.094729       2.370369                    0.995220       3.621087      10.470258       0.448200       1.316361      -0.703003      -0.044162       0.004989       0.012309       0.046116       0.003685       0.001171      -0.000489       0.025767      -0.016792      -0.010684      -0.005569       0.016253              1.964681       2.479858      -0.245349      -0.207225       1.736607       0.019446       1.677577          -0.000001
           47              H      22.533769       4.761851      14.484654       0.112182       1.159896 0.90454781E+01  0.92193816E+02                                 1.876245                            1.795568      -1.202907       2.306227                    0.994175       3.776524      11.013903       0.449607       1.336605      -0.696522      -0.003799      -0.000812      -0.042675       0.042852       0.004065       0.002434       0.005590       0.009940       0.026385      -0.011839       0.000325       0.011514              1.929445       1.577128      -0.092891       0.148325       1.635610      -0.087619       2.575598          -0.000001
           48              H      13.887189       3.698036      15.418705       0.402019       0.588192 0.36524354E+01  0.30579883E+02                                 1.327672                            1.238675      -1.591178       2.243755                    0.997759       2.837617       8.273823       0.464397       1.575302      -0.648709       0.005786      -0.002996       0.001052       0.006600      -0.003284      -0.004658       0.010678       0.000144      -0.021576      -0.014083       0.000995       0.013088              1.385354       1.072699      -0.063124       0.071936       1.216660      -0.340079       1.866702           0.000001
           49              H      23.077774      15.330933      18.919930       0.135051       1.092956 0.78711097E+01  0.76964040E+02                                 1.757354                            1.644871      -1.005295       2.414680                    0.997755       3.418296       9.552413       0.485954       1.289018      -0.707605       0.034539      -0.005163      -0.020491       0.040490      -0.007821      -0.005879      -0.000818       0.016636       0.003025      -0.012608      -0.000562       0.013170              1.802463       2.289963      -0.224567      -0.319420       1.485180      -0.006725       1.632247           0.000001
           50              H      14.676854       9.971317       1.658578       0.122159       1.011218 0.69905151E+01  0.66843404E+02                                 1.709271                            1.578416      -0.983760       2.414257                    0.997631       3.524131       9.974449       0.479283       1.336488      -0.696121       0.024545      -0.020078       0.018993       0.036963      -0.010794       0.001801      -0.005286       0.012623       0.008064      -0.014664       0.001704       0.012960              1.789280       1.973121      -0.403224       0.315843       1.656649      -0.274963       1.738070          -0.000000
           51              H      17.678446      17.401919      17.803768       0.109927       1.133172 0.89109874E+01  0.91138096E+02                                 1.889553                            1.814941      -1.307564       2.254077                    0.992289       3.970523      11.876094       0.432018       1.386215      -0.685248       0.013351      -0.032840       0.018285       0.039888      -0.001156      -0.000762      -0.002859      -0.011796       0.017660      -0.009029       0.001395       0.007633              1.932546       1.935441      -0.359640       0.205287       2.143300      -0.319300       1.718896          -0.000001
           52              H       9.898917       5.176327      17.809643       0.103736       1.106856 0.85789395E+01  0.87360721E+02                                 1.887655                            1.799818      -1.499872       2.156571                    0.990929       4.162652      12.633960       0.424784       1.415973      -0.678126       0.019032       0.024981       0.017141       0.035778      -0.000433       0.000427       0.002312      -0.002484       0.013987      -0.003745      -0.001740       0.005484              1.946200       2.153097       0.463039       0.246585       1.978097       0.232167       1.707405          -0.000001
           53              H      16.880789      16.285602      15.794676       0.122504       1.230927 0.99387950E+01  0.10315050E+03                                 1.928412                            1.868003      -1.093614       2.371131                    0.995211       3.618955      10.463157       0.448246       1.316596      -0.702961       0.017702      -0.040639       0.012113       0.045952      -0.013048      -0.000273       0.001231      -0.006499      -0.016701      -0.010720      -0.005569       0.016289              1.963616       1.709160      -0.199049       0.086598       2.505047      -0.188878       1.676642          -0.000001
           54              H      16.515462      17.133891      14.484654       0.111997       1.157809 0.90226999E+01  0.91878162E+02                                 1.871886                            1.791669      -1.191694       2.310614                    0.994366       3.770293      10.980763       0.450838       1.334167      -0.697034       0.002663      -0.003063      -0.042653       0.042846      -0.006183      -0.005985      -0.000830       0.001833       0.027104      -0.011814       0.000241       0.011574              1.924810       1.537372       0.071424       0.001698       1.668532       0.171490       2.568525          -0.000001
           55              H      10.042482       8.303293       5.627808       0.403067       0.588945 0.36594809E+01  0.30663496E+02                                 1.330272                            1.240985      -1.568461       2.255170                    0.998065       2.841692       8.297746       0.463190       1.578137      -0.648209      -0.005819      -0.002696       0.001286       0.006541       0.003302       0.004541       0.010655       0.000188      -0.021664      -0.014058       0.001032       0.013026              1.388136       1.074631       0.063331      -0.072078       1.219118      -0.341202       1.870658           0.000001
           56              H       8.828455       6.120400       9.129033       0.134705       1.096353 0.78984472E+01  0.77281247E+02                                 1.759041                            1.646129      -1.004775       2.413875                    0.997767       3.422750       9.561048       0.486582       1.286523      -0.708104      -0.034409      -0.005124      -0.020085       0.040170       0.007943       0.006392      -0.001008       0.017035       0.003180      -0.013018      -0.000651       0.013669              1.804310       2.293136       0.225069       0.320429       1.486207      -0.006539       1.633588           0.000001
           57              H       9.252810       5.366060      11.449476       0.121041       1.014374 0.70144227E+01  0.67087220E+02                                 1.708087                            1.577464      -0.967814       2.419844                    0.997762       3.524977       9.957567       0.481393       1.330326      -0.697363      -0.025048      -0.020491       0.019018       0.037536       0.010667      -0.001921      -0.005447       0.012734       0.008233      -0.014656       0.001651       0.013005              1.787951       1.971583       0.402660      -0.315355       1.655492      -0.274525       1.736777          -0.000000
           58              H      14.227780       8.191387       8.012871       0.109626       1.138014 0.89614731E+01  0.91819683E+02                                 1.897720                            1.822207      -1.326227       2.245851                    0.992099       3.984998      11.945291       0.430232       1.389463      -0.684581      -0.013293      -0.032817       0.018288       0.039851       0.001133       0.000832      -0.002725      -0.011931       0.017410      -0.009056       0.001572       0.007484              1.941181       1.944165       0.362593      -0.206956       2.153386      -0.321844       1.725992          -0.000001
           59              H      14.030760       9.781584       8.018745       0.102867       1.107218 0.85790699E+01  0.87335121E+02                                 1.885871                            1.798114      -1.490655       2.160306                    0.991013       4.158356      12.606119       0.425728       1.413271      -0.678662      -0.019290       0.025352       0.017338       0.036269       0.000492      -0.000405       0.002372      -0.002567       0.013902      -0.003795      -0.001705       0.005501              1.944301       2.150500      -0.462789      -0.246232       1.976860       0.232077       1.705543          -0.000001
           60              H      15.025433       7.075070       6.003778       0.122333       1.232082 0.99505794E+01  0.10330179E+03                                 1.929435                            1.868942      -1.094729       2.370368                    0.995219       3.621088      10.470260       0.448200       1.316360      -0.703003      -0.017760      -0.040740       0.012309       0.046116       0.013000       0.000162       0.001259      -0.006500      -0.016792      -0.010684      -0.005569       0.016253              1.964681       1.709941       0.199162      -0.086771       2.506524      -0.189185       1.677577          -0.000001
           61              H      15.390758       7.923358       4.693756       0.112182       1.159897 0.90454890E+01  0.92193949E+02                                 1.876246                            1.795568      -1.202907       2.306227                    0.994175       3.776525      11.013905       0.449607       1.336605      -0.696523      -0.002603      -0.002884      -0.042675       0.042852       0.006337       0.006058      -0.000687       0.002071       0.026385      -0.011839       0.000325       0.011514              1.929446       1.540544      -0.071769      -0.001718       1.672196       0.172264       2.575599          -0.000001
           62              H      18.122727      14.782899       5.627808       0.402021       0.588189 0.36524129E+01  0.30579647E+02                                 1.327668                            1.238671      -1.591174       2.243758                    0.997759       2.837608       8.273790       0.464397       1.575301      -0.648709       0.000298       0.006509       0.001052       0.006600      -0.001580       0.006918      -0.009373      -0.005759      -0.021576      -0.014083       0.000995       0.013087              1.385349       1.125999      -0.093898      -0.258548       1.163352       0.232337       1.866695           0.000001
           63              H       8.862754       3.109940       9.129033       0.135052       1.092956 0.78711099E+01  0.76964040E+02                                 1.757353                            1.644871      -1.005294       2.414680                    0.997755       3.418295       9.552409       0.485954       1.289018      -0.707605       0.012798       0.032493      -0.020491       0.040490       0.003293      -0.003648      -0.004683      -0.021865       0.003025      -0.012608      -0.000562       0.013170              1.802463       1.491894       0.236198      -0.165534       2.283248      -0.273263       1.632246           0.000001
           64              H       7.997301       3.119612      11.449476       0.122159       1.011218 0.69905146E+01  0.66843396E+02                                 1.709271                            1.578416      -0.983759       2.414257                    0.997631       3.524131       9.974448       0.479283       1.336487      -0.696121      -0.005116       0.031295       0.018993       0.036963       0.000069      -0.003678       0.004203      -0.025008       0.008064      -0.014664       0.001704       0.012960              1.789280       1.386564      -0.064575      -0.080203       2.243205       0.411010       1.738070          -0.000000
           65              H      15.933167      11.214282       8.012871       0.109927       1.133172 0.89109898E+01  0.91138128E+02                                 1.889553                            1.814941      -1.307565       2.254077                    0.992289       3.970523      11.876095       0.432018       1.386215      -0.685248      -0.021765       0.027983       0.018285       0.039888      -0.005686      -0.002857       0.000769       0.003897       0.017660      -0.009029       0.001395       0.007633              1.932546       1.779877      -0.269825      -0.173878       2.298865       0.337435       1.718896          -0.000001
           66              H      17.408829      10.589808       8.018745       0.103736       1.106856 0.85789395E+01  0.87360721E+02                                 1.887655                            1.799818      -1.499872       2.156571                    0.990929       4.162652      12.633960       0.424784       1.415973      -0.678126       0.031150       0.003991       0.017141       0.035778      -0.001292       0.002216      -0.000787       0.000492       0.013987      -0.003745      -0.001740       0.005484              1.946200       2.422851       0.307297       0.324354       1.708344       0.097466       1.707405          -0.000001
           67              H      14.567579      11.081649       6.003778       0.122504       1.230928 0.99387949E+01  0.10315050E+03                                 1.928412                            1.868003      -1.093615       2.371131                    0.995211       3.618955      10.463158       0.448245       1.316596      -0.702961      -0.026344       0.035650       0.012113       0.045952      -0.009338       0.000929      -0.000852      -0.019350      -0.016701      -0.010720      -0.005569       0.016289              1.963617       2.133695      -0.444155      -0.120274       2.080513       0.169435       1.676642          -0.000001
           68              H      15.119555      10.341122       4.693756       0.111997       1.157810 0.90227088E+01  0.91878273E+02                                 1.871886                            1.791669      -1.191695       2.310614                    0.994366       3.770294      10.980766       0.450838       1.334167      -0.697034      -0.001321       0.003838      -0.042653       0.042846      -0.002298      -0.003711      -0.004768      -0.011626       0.027104      -0.011814       0.000241       0.011574              1.924811       1.697598      -0.021082       0.149365       1.508307      -0.084274       2.568527          -0.000001
           69              H      19.694108       4.545398       5.627808       0.401960       0.584802 0.36264015E+01  0.30304525E+02                                 1.322412                            1.234207      -1.546944       2.265637                    0.998006       2.827826       8.234689       0.465311       1.575185      -0.648788       0.005335      -0.003583       0.001565       0.006614      -0.001673      -0.011523      -0.001409       0.005582      -0.022056      -0.014158       0.001117       0.013041              1.379589       1.230490       0.030538       0.328086       1.050471       0.106915       1.857807           0.000001
           70              H       6.238469       4.585466       9.129033       0.134733       1.093393 0.78730147E+01  0.76965383E+02                                 1.755488                            1.643242      -0.995363       2.418249                    0.997897       3.418086       9.541865       0.487145       1.286155      -0.708200       0.021890      -0.027388      -0.020391       0.040559      -0.011126      -0.002100       0.005966       0.005178       0.003202      -0.012849      -0.000470       0.013319              1.800484       1.878745      -0.459951      -0.153677       1.892156       0.279534       1.630550           0.000001
           71              H       6.679575       5.330139      11.449476       0.122490       1.009855 0.69801708E+01  0.66730662E+02                                 1.708993                            1.578224      -0.984556       2.414286                    0.997614       3.523061       9.975697       0.478789       1.338143      -0.695793       0.029512      -0.011131       0.018688       0.036663      -0.010855       0.005617       0.000951       0.012239       0.008563      -0.014684       0.001672       0.013011              1.788959       2.084452      -0.338511       0.395775       1.544636      -0.135960       1.737789          -0.000000
           72              H      17.698377       8.225926       8.012871       0.109937       1.133233 0.89132995E+01  0.91182841E+02                                 1.890982                            1.816264      -1.315543       2.251069                    0.992211       3.972432      11.889645       0.431401       1.387876      -0.684929       0.034943       0.005081       0.018451       0.039840       0.004543       0.001737       0.002265       0.008079       0.017066      -0.009052       0.001713       0.007339              1.934044       2.404752      -0.090121       0.379662       1.677155      -0.018192       1.720225          -0.000001
           73              H      16.419736       7.260202       8.018745       0.103252       1.105529 0.85637845E+01  0.87141848E+02                                 1.884093                            1.796658      -1.489236       2.161068                    0.991095       4.154977      12.593716       0.425842       1.413501      -0.678625      -0.012282      -0.029459       0.017302       0.036305       0.000883      -0.001812      -0.001414       0.002237       0.015288      -0.004046      -0.001786       0.005832              1.942372       1.618180       0.155378      -0.077541       2.504680      -0.328498       1.704256          -0.000001
           74              H      18.266306       9.474872       6.003778       0.122699       1.232334 0.99540477E+01  0.10334976E+03                                 1.929716                            1.869275      -1.094417       2.370635                    0.995168       3.622177      10.474997       0.448145       1.316370      -0.702982       0.043979       0.004929       0.012164       0.045896      -0.003692      -0.001033      -0.000334       0.025682      -0.017086      -0.010560      -0.005692       0.016252              1.964969       2.480131       0.245352       0.206844       1.737039       0.019436       1.677738          -0.000001
           75              H      17.349001       9.367108       4.693756       0.112014       1.155620 0.90023203E+01  0.91624428E+02                                 1.870201                            1.790222      -1.193846       2.310372                    0.994308       3.766971      10.970512       0.450774       1.335029      -0.696879       0.003886      -0.000622      -0.042788       0.042968      -0.004087      -0.002394       0.005608       0.009786       0.026305      -0.011789       0.000303       0.011486              1.923000       1.572759       0.092405      -0.147342       1.630719      -0.087018       2.565523          -0.000001
           76              H      10.146176       8.243424       4.163090       0.401958       0.584805 0.36264243E+01  0.30304761E+02                                 1.322416                            1.234211      -1.546949       2.265634                    0.998006       2.827835       8.234720       0.465310       1.575184      -0.648788       0.000435      -0.006412      -0.001565       0.006614       0.001581      -0.006982      -0.009274      -0.005689      -0.022056      -0.014158       0.001117       0.013041              1.379594       1.121925       0.093220       0.256636       1.159042       0.230674       1.857814           0.000001
           77              H       8.862745       6.100593       0.661865       0.134734       1.093391 0.78730017E+01  0.76965226E+02                                 1.755486                            1.643241      -0.995362       2.418249                    0.997897       3.418084       9.541858       0.487145       1.286155      -0.708200       0.012773      -0.032651       0.020391       0.040559      -0.003321       0.004116      -0.004802      -0.021860       0.003202      -0.012849      -0.000470       0.013319              1.800482       1.490472      -0.235782       0.165245       2.280425      -0.272854       1.630549           0.000001
           78              H      15.973857      10.696195      17.923217       0.122490       1.009856 0.69801706E+01  0.66730656E+02                                 1.708993                            1.578224      -0.984556       2.414286                    0.997614       3.523062       9.975698       0.478789       1.338142      -0.695793      -0.005116      -0.031124      -0.018688       0.036663      -0.000128       0.003633       0.004389      -0.024920       0.008563      -0.014683       0.001672       0.013011              1.788958       1.386430       0.064492       0.080143       2.242657       0.410731       1.737788          -0.000000
           79              H       7.956610      11.812041       1.778027       0.109937       1.133234 0.89133042E+01  0.91182898E+02                                 1.890982                            1.816264      -1.315542       2.251069                    0.992211       3.972432      11.889644       0.431401       1.387876      -0.684929      -0.021872      -0.027721      -0.018451       0.039840       0.005769       0.002830       0.000372       0.003829       0.017066      -0.009052       0.001713       0.007339              1.934044       1.781008       0.269999       0.174076       2.300900       0.337892       1.720224          -0.000001
           80              H       9.432272      12.436515       1.772152       0.103252       1.105528 0.85637713E+01  0.87141686E+02                                 1.884093                            1.796657      -1.489236       2.161068                    0.991095       4.154976      12.593714       0.425842       1.413502      -0.678625       0.031654      -0.004093      -0.017302       0.036305       0.001410      -0.002130      -0.000862       0.000411       0.015288      -0.004046      -0.001786       0.005832              1.942371       2.417614      -0.306177      -0.323259       1.705243       0.097097       1.704256          -0.000001
           81              H      22.544127      11.944674       3.787119       0.122699       1.232334 0.99540503E+01  0.10334981E+03                                 1.929717                            1.869276      -1.094417       2.370635                    0.995168       3.622177      10.475001       0.448144       1.316371      -0.702981      -0.026258      -0.035622      -0.012164       0.045896       0.009275      -0.000806      -0.000728      -0.019236      -0.017086      -0.010560      -0.005692       0.016252              1.964970       2.135294       0.444444       0.120255       2.081878       0.169415       1.677739          -0.000001
           82              H      23.096106      12.685201       5.097141       0.112014       1.155618 0.90023004E+01  0.91624179E+02                                 1.870200                            1.790220      -1.193846       2.310372                    0.994308       3.766970      10.970508       0.450774       1.335029      -0.696879      -0.001404      -0.003676       0.042788       0.042968       0.002194       0.003660      -0.004877      -0.011972       0.026305      -0.011789       0.000303       0.011486              1.922998       1.696252       0.021105      -0.149031       1.507222      -0.084093       2.565521          -0.000001
           83              H      19.694106       4.665134       4.163090       0.403064       0.588948 0.36595070E+01  0.30663769E+02                                 1.330277                            1.240989      -1.568466       2.255167                    0.998065       2.841702       8.297782       0.463189       1.578138      -0.648209       0.005244       0.003691      -0.001286       0.006541       0.001732       0.011498      -0.001395       0.005625      -0.021664      -0.014058       0.001032       0.013026              1.388141       1.237848      -0.030900      -0.331530       1.055910       0.108181       1.870666           0.000001
           84              H       6.238460       4.625066       0.661865       0.134705       1.096354 0.78984540E+01  0.77281331E+02                                 1.759042                            1.646130      -1.004776       2.413875                    0.997767       3.422751       9.561052       0.486582       1.286523      -0.708104       0.021642       0.027237       0.020085       0.040170       0.011348       0.002324       0.006040       0.005240       0.003180      -0.013018      -0.000651       0.013669              1.804311       1.882856       0.461946       0.154551       1.896489       0.280769       1.633588           0.000001
           85              H      14.656131       8.485669      17.923217       0.121041       1.014375 0.70144250E+01  0.67087249E+02                                 1.708088                            1.577464      -0.967815       2.419844                    0.997762       3.524978       9.957571       0.481393       1.330327      -0.697363       0.030270       0.011447      -0.019018       0.037536       0.010847      -0.005678       0.001060       0.012108       0.008233      -0.014656       0.001651       0.013005              1.787951       2.083230       0.338202      -0.395423       1.543847      -0.135843       1.736777          -0.000000
           86              H       1.745271       0.984606       1.778027       0.109626       1.138015 0.89614824E+01  0.91819793E+02                                 1.897720                            1.822207      -1.326227       2.245851                    0.992099       3.984999      11.945291       0.430232       1.389462      -0.684581       0.035067      -0.004896      -0.018288       0.039851      -0.004600      -0.001944       0.002084       0.007928       0.017410      -0.009056       0.001572       0.007484              1.941181       2.415096       0.090701      -0.382202       1.682456      -0.018307       1.725991          -0.000001
           87              H      16.419730       1.950330       1.772152       0.102867       1.107219 0.85790692E+01  0.87335113E+02                                 1.885871                            1.798114      -1.490655       2.160306                    0.991013       4.158356      12.606119       0.425728       1.413271      -0.678662      -0.012311       0.029382      -0.017338       0.036269      -0.000865       0.001852      -0.001537       0.002136       0.013902      -0.003795      -0.001705       0.005501              1.944302       1.619483      -0.156205       0.077868       2.507878      -0.329282       1.705544          -0.000001
           88              H      10.289753      13.551450       3.787119       0.122333       1.232081 0.99505736E+01  0.10330172E+03                                 1.929435                            1.868942      -1.094729       2.370369                    0.995220       3.621087      10.470258       0.448200       1.316361      -0.703003       0.044162      -0.004989      -0.012309       0.046116       0.003685       0.001171      -0.000489       0.025767      -0.016792      -0.010684      -0.005569       0.016253              1.964681       2.479858      -0.245349      -0.207225       1.736607       0.019446       1.677577          -0.000001
           89              H       9.372451      13.659214       5.097141       0.112182       1.159896 0.90454820E+01  0.92193863E+02                                 1.876245                            1.795568      -1.202907       2.306227                    0.994175       3.776525      11.013905       0.449607       1.336605      -0.696522       0.003799       0.000812       0.042675       0.042852       0.004065       0.002434       0.005590       0.009940       0.026385      -0.011839       0.000325       0.011514              1.929445       1.577128      -0.092891       0.148325       1.635610      -0.087619       2.575598          -0.000001
           90              H      18.019031      14.723029       4.163090       0.402019       0.588192 0.36524360E+01  0.30579889E+02                                 1.327672                            1.238675      -1.591178       2.243755                    0.997759       2.837617       8.273822       0.464397       1.575301      -0.648709      -0.005786       0.002996      -0.001052       0.006600      -0.003284      -0.004658       0.010678       0.000144      -0.021576      -0.014083       0.000995       0.013088              1.385354       1.072699      -0.063124       0.071936       1.216659      -0.340079       1.866702           0.000001
           91              H       8.828446       3.090132       0.661865       0.135051       1.092957 0.78711145E+01  0.76964094E+02                                 1.757354                            1.644871      -1.005295       2.414680                    0.997755       3.418297       9.552414       0.485954       1.289018      -0.707605      -0.034539       0.005163       0.020491       0.040490      -0.007821      -0.005879      -0.000818       0.016636       0.003025      -0.012608      -0.000562       0.013170              1.802463       2.289963      -0.224567      -0.319420       1.485180      -0.006725       1.632247           0.000001
           92              H      17.229366       8.449748      17.923217       0.122159       1.011218 0.69905149E+01  0.66843405E+02                                 1.709272                            1.578416      -0.983760       2.414256                    0.997631       3.524131       9.974451       0.479283       1.336488      -0.696121      -0.024545       0.020078      -0.018993       0.036963      -0.010794       0.001801      -0.005286       0.012623       0.008064      -0.014664       0.001704       0.012960              1.789281       1.973122      -0.403224       0.315843       1.656650      -0.274963       1.738071          -0.000000
           93              H      14.227774       1.019146       1.778027       0.109927       1.133172 0.89109866E+01  0.91138088E+02                                 1.889553                            1.814941      -1.307565       2.254077                    0.992289       3.970523      11.876095       0.432018       1.386215      -0.685248      -0.013351       0.032840      -0.018285       0.039888      -0.001156      -0.000763      -0.002859      -0.011796       0.017660      -0.009029       0.001395       0.007633              1.932546       1.935442      -0.359640       0.205287       2.143300      -0.319300       1.718896          -0.000001
           94              H      22.007303      13.244738       1.772152       0.103735       1.106856 0.85789379E+01  0.87360701E+02                                 1.887655                            1.799818      -1.499872       2.156571                    0.990929       4.162652      12.633960       0.424784       1.415974      -0.678126      -0.019032      -0.024981      -0.017141       0.035778      -0.000433       0.000427       0.002312      -0.002484       0.013987      -0.003745      -0.001740       0.005484              1.946200       2.153097       0.463039       0.246585       1.978097       0.232167       1.707405          -0.000001
           95              H      15.025431       2.135463       3.787119       0.122504       1.230927 0.99387948E+01  0.10315050E+03                                 1.928412                            1.868003      -1.093615       2.371131                    0.995211       3.618955      10.463158       0.448245       1.316596      -0.702961      -0.017702       0.040639      -0.012113       0.045952      -0.013048      -0.000273       0.001231      -0.006499      -0.016701      -0.010720      -0.005569       0.016289              1.963617       1.709160      -0.199049       0.086598       2.505047      -0.188879       1.676643          -0.000001
           96              H      15.390758       1.287174       5.097141       0.111997       1.157809 0.90226986E+01  0.91878151E+02                                 1.871886                            1.791669      -1.191694       2.310614                    0.994366       3.770293      10.980765       0.450837       1.334167      -0.697034      -0.002663       0.003063       0.042653       0.042846      -0.006183      -0.005985      -0.000830       0.001833       0.027104      -0.011815       0.000241       0.011574              1.924810       1.537372       0.071424       0.001698       1.668532       0.171490       2.568526          -0.000001
           97              C      21.096392      10.932902      11.911998       0.613415      24.603255 0.25510243E+03  0.53128160E+04                                 7.857711                            5.697172      -0.060865       2.035458                    0.999595      22.445578      63.174122       0.616397       0.477128      -1.016267      -0.013571      -0.019265       0.045604       0.051333      -0.000991      -0.006631       0.054583      -0.124125      -0.126918      -0.064201      -0.039502       0.103704              9.392842       9.328340       1.494081      -1.112003       6.618255      -4.304314      12.231932           0.000003
           98              C      21.188121      11.520073      10.540293      -0.102367      47.493634 0.54293141E+03  0.13419854E+05                                11.447073                            7.788672      -0.169096       1.922445                    0.999001      29.789028      86.255552       0.591412       0.418999      -1.068387       0.006030       0.018335      -0.031388       0.036848      -0.009137       0.012689       0.003158       0.035327      -0.004335      -0.021366      -0.004339       0.025704             14.660267      10.942657       3.574188      -3.156548      11.055333      -8.610620      21.982812           0.000000
           99              C      22.258573      12.155599       9.991023      -0.110723      34.547385 0.43789264E+03  0.10355336E+05                                 9.313235                            7.034626       0.050675       1.987600                    0.999590      29.730754      86.866127       0.611173       0.423785      -1.055255      -0.008750       0.000473      -0.022517       0.024162      -0.009491       0.002614       0.007486      -0.018197      -0.005474      -0.014682      -0.001409       0.016091             10.758319      11.662352       2.881844      -0.008241       7.686810      -3.575603      12.925795           0.000002
          100              C      22.020870      12.578361       8.658091      -0.117348      35.536157 0.45524534E+03  0.10863264E+05                                 9.474572                            7.165550       0.056544       1.982381                    0.999714      30.098062      88.137023       0.606885       0.422946      -1.056510      -0.005242      -0.004974       0.024042       0.025104      -0.002556      -0.004813       0.002048      -0.019171      -0.013908      -0.010970      -0.001701       0.012671             10.935136      12.088594       2.725710       1.179040       7.403722      -2.912714      13.313093           0.000000
          101              C      20.776528      12.224676       8.214563      -0.132400      46.405598 0.55574292E+03  0.13797951E+05                                11.157975                            7.822787      -0.110784       1.931838                    0.999190      30.187641      87.214202       0.597427       0.412934      -1.073757       0.014078      -0.003294       0.041610       0.044051       0.009988      -0.011414      -0.012718      -0.006526       0.006075      -0.012979      -0.010218       0.023198             13.706348      13.516132       1.088249       6.227864       7.090788      -3.033954      20.512122          -0.000001
          102              C      20.197429      12.456781       6.855195       0.639468      24.448604 0.24135246E+03  0.49633924E+04                                 7.780227                            5.533820       0.004225       2.062853                    0.999569      22.071530      61.978116       0.625964       0.475806      -1.015727      -0.017499       0.012599      -0.060101       0.063852      -0.056958      -0.033758       0.049567      -0.047239      -0.136702      -0.069011      -0.038869       0.107881              9.312738      10.286870       2.498417       1.353332       6.184757      -2.223742      11.466586           0.000000
          103              C      17.313114       9.375863      11.911998      -0.036537      24.253426 0.38474432E+03  0.88974815E+04                                 7.585290                            6.705359      -0.490546       1.857009                    0.996447      28.623329      85.450320       0.604377       0.438231      -1.036026      -0.057144      -0.008468       0.055073       0.079814       0.002444      -0.020822      -0.004620       0.002937       0.088376      -0.021784      -0.016640       0.038424              8.279646      10.600234       0.126810      -0.803991       6.540517      -0.216579       7.698188          -0.000002
          104              C      16.509080      10.486653      13.895829      -0.044707      23.664180 0.37720242E+03  0.86541224E+04                                 7.347845                            6.555289      -0.362915       1.892703                    0.997864      28.421018      83.690053       0.624909       0.427209      -1.045763      -0.035976      -0.061315      -0.057003       0.091122       0.021584       0.015133       0.024092      -0.026660      -0.006172      -0.024663      -0.019291       0.043954              8.004139       7.884004      -1.020483       0.117566       8.910709       1.202253       7.217705          -0.000001
          105              C      14.873087       3.895139      11.911998       0.612259      24.641759 0.25558674E+03  0.53253810E+04                                 7.865326                            5.702446      -0.065896       2.033631                    0.999595      22.466833      63.246894       0.616139       0.477106      -1.016288      -0.009781       0.022027       0.045401       0.051401      -0.052319       0.050346      -0.021878       0.065009      -0.129548      -0.064550      -0.039005       0.103554              9.402407       6.006919       0.425806      -3.175014       9.955474       3.120753      12.244827           0.000003
          106              C      15.335726       3.522112      10.540293      -0.099867      47.279531 0.54023852E+03  0.13334440E+05                                11.407947                            7.765121      -0.159917       1.926006                    0.999008      29.714225      85.930545       0.592891       0.418545      -1.068858       0.011896      -0.014702      -0.031712       0.036923       0.018831      -0.003495      -0.011658      -0.003059      -0.002197      -0.020252      -0.003941       0.024193             14.607345       7.904479      -1.828989      -5.852696      14.021286       7.014115      21.896271           0.000000
          107              C      23.327431      16.093099       9.991023      -0.113345      34.687483 0.44011777E+03  0.10421658E+05                                 9.339523                            7.053707       0.049275       1.986148                    0.999609      29.805550      87.155739       0.610156       0.423933      -1.055111       0.004668       0.007432      -0.021864       0.023560      -0.002756       0.005870      -0.006315       0.026823      -0.009799      -0.015142      -0.002321       0.017463             10.789767       6.201789       0.279039      -3.102615      13.202123       1.806472      12.965389           0.000002
          108              C      15.835854       2.271782       8.658091      -0.118070      35.523840 0.45516555E+03  0.10859989E+05                                 9.467591                            7.160548       0.061134       1.983781                    0.999697      30.097369      88.105705       0.607703       0.422430      -1.056920      -0.002264       0.006595       0.026280       0.027189      -0.006487       0.004587       0.002059       0.014440      -0.015672      -0.010064      -0.002968       0.013032             10.926401       6.209843       0.665250      -3.109150      13.267793       0.435399      13.301567           0.000000
          109              C      16.151724       3.526255       8.214563      -0.131368      46.352324 0.55512150E+03  0.13777734E+05                                11.147246                            7.816885      -0.109663       1.932407                    0.999179      30.169815      87.128270       0.597869       0.412772      -1.073935      -0.009720      -0.011205       0.041018       0.043618      -0.007439      -0.006348       0.016601      -0.014344       0.004697      -0.012801      -0.010967       0.023767             13.691109       7.746993       2.236529      -5.733307      12.841641      -3.873447      20.484693          -0.000001
          110              C      16.642281       3.911715       6.855195       0.638935      24.432996 0.24118397E+03  0.49590303E+04                                 7.777272                            5.532238       0.002190       2.062481                    0.999551      22.062094      61.944739       0.625998       0.475866      -1.015701       0.019910       0.009175      -0.059544       0.063451       0.007267       0.060164       0.005674       0.122168      -0.137359      -0.069611      -0.038502       0.108113              9.308582       5.044633       0.526668      -2.600797      11.420861      -0.059702      11.460253           0.000000
          111              C      15.416290       7.950073      11.911998      -0.037818      24.307656 0.38591022E+03  0.89324289E+04                                 7.602139                            6.720468      -0.497424       1.854228                    0.996448      28.673274      85.676297       0.602947       0.438878      -1.035501       0.021762       0.053067       0.056768       0.080699      -0.000193       0.006162       0.019978      -0.006740       0.091166      -0.021920      -0.016981       0.038902              8.298573       7.462459       1.704822       0.215820       9.716022       0.803948       7.717236          -0.000002
          112              C      16.780282       8.090995      13.895829      -0.043080      23.643421 0.37680457E+03  0.86435940E+04                                 7.348663                            6.556323      -0.362889       1.892755                    0.997832      28.405006      83.663945       0.624154       0.427795      -1.045298      -0.036458       0.062311      -0.057431       0.092250      -0.021301       0.012842      -0.025018      -0.023608      -0.006193      -0.023790      -0.019132       0.042921              8.005054       9.541977       0.066428       0.982985       7.257527      -0.702658       7.215658          -0.000001
          113              C      11.889858      12.803560      11.911998       0.613198      24.624603 0.25538647E+03  0.53200129E+04                                 7.860962                            5.699652      -0.063269       2.034453                    0.999597      22.456653      63.205207       0.616398       0.477013      -1.016367       0.024205      -0.002683       0.045428       0.051544       0.054383      -0.043534      -0.033411       0.058974      -0.128554      -0.064642      -0.038966       0.103607              9.396515       8.594286      -1.922142       4.286347       7.359419       1.188085      12.235839           0.000003
          114              C      11.335486      12.589415      10.540293      -0.100978      47.347553 0.54116526E+03  0.13363652E+05                                11.419291                            7.772446      -0.162752       1.924845                    0.998954      29.742161      86.044622       0.592508       0.418617      -1.068763      -0.019139      -0.003459      -0.031631       0.037132      -0.010782      -0.009023       0.009425      -0.033267      -0.004833      -0.021201      -0.004500       0.025701             14.621532      14.089100      -1.735523       9.009957       7.856966       1.563643      21.918531           0.000000
          115              C      26.202977      13.198691       9.991023      -0.112759      34.663169 0.43973476E+03  0.10410657E+05                                 9.337121                            7.052473       0.046329       1.985640                    0.999584      29.792406      87.118376       0.609952       0.424154      -1.054940       0.004435      -0.007170      -0.021320       0.022926       0.012731      -0.008642      -0.002431      -0.008843      -0.009483      -0.015003      -0.002544       0.017547             10.786380      11.207276      -3.169200       3.115521       8.190616       1.782067      12.961247           0.000002
          116              C      10.002603      12.781453       8.658091      -0.118504      35.559951 0.45575689E+03  0.10877884E+05                                 9.474791                            7.165777       0.063068       1.984107                    0.999721      30.113881      88.176143       0.607394       0.422498      -1.056852       0.007177      -0.001414       0.026498       0.027489       0.009386      -0.000325      -0.004798       0.005017      -0.014026      -0.010034      -0.002626       0.012659             10.934917      10.935624      -3.391859       1.933135       8.557063       2.476875      13.312064           0.000000
          117              C      10.931073      11.880663       8.214563      -0.129951      46.260461 0.55386196E+03  0.13738167E+05                                11.132041                            7.807520      -0.104914       1.934110                    0.999197      30.134120      86.988516       0.598305       0.412720      -1.074008      -0.004745       0.013839       0.041355       0.043866      -0.002508       0.017641      -0.003337       0.021127       0.007762      -0.013144      -0.011195       0.024339             13.671077       9.617662      -3.319722      -0.488644      10.942960       6.891201      20.452609          -0.000001
          118              C      11.019611      11.263097       6.855195       0.635672      24.500719 0.24197844E+03  0.49791208E+04                                 7.788087                            5.539314      -0.000348       2.061340                    0.999572      22.101055      62.063824       0.625984       0.475518      -1.015956      -0.000998      -0.021849      -0.058967       0.062893       0.049762      -0.026496      -0.055083      -0.075822      -0.140158      -0.070602      -0.039185       0.109787              9.321833       9.383061      -3.029270       1.250252       7.104882       2.286532      11.477556           0.000000
          119              C      15.129932      10.305665      11.911998      -0.038230      24.322048 0.38621046E+03  0.89402656E+04                                 7.602220                            6.721070      -0.496670       1.854650                    0.996424      28.676087      85.662320       0.603248       0.438616      -1.035755       0.035067      -0.044895       0.055353       0.079431      -0.003420       0.013882      -0.016152       0.004540       0.087066      -0.022046      -0.016137       0.038182              8.298411       7.677235      -1.828724       0.588868       9.500575      -0.587993       7.717423          -0.000002
          120              C      14.569980       9.053956      13.895829      -0.044215      23.680229 0.37758753E+03  0.86662463E+04                                 7.356852                            6.563778      -0.364840       1.891784                    0.997881      28.436029      83.784183       0.623694       0.427879      -1.045223       0.071966      -0.000647      -0.057058       0.091843       0.000541      -0.028782       0.001244       0.049548      -0.003003      -0.024624      -0.019152       0.043776              8.014197       7.780927       0.957573      -1.101947       9.040033      -0.499729       7.221631          -0.000001
          121              C      22.849643       9.920669      17.460695       0.613198      24.624597 0.25538640E+03  0.53200111E+04                                 7.860961                            5.699652      -0.063269       2.034453                    0.999597      22.456654      63.205211       0.616398       0.477013      -1.016367      -0.009779      -0.022304      -0.045428       0.051544       0.052728      -0.050702      -0.020996       0.064707      -0.128554      -0.064642      -0.038966       0.103607              9.396514       6.003513      -0.426358       3.172089       9.950186       3.118038      12.235842           0.000003
          122              C      23.312284      10.293696      18.832400      -0.100978      47.347526 0.54116492E+03  0.13363642E+05                                11.419286                            7.772443      -0.162753       1.924845                    0.998954      29.742163      86.044630       0.592508       0.418617      -1.068763       0.012565       0.014846       0.031631       0.037132      -0.019796       0.003650      -0.012527      -0.002042      -0.004833      -0.021201      -0.004500       0.025701             14.621526       7.911991       1.830829       5.859132      14.034068       7.021019      21.918518           0.000000
          123              C      23.327440      11.538499      19.381669      -0.112760      34.663170 0.43973503E+03  0.10410665E+05                                 9.337122                            7.052476       0.046329       1.985639                    0.999584      29.792413      87.118404       0.609951       0.424154      -1.054940       0.003992      -0.007426       0.021320       0.022926       0.002536      -0.006426      -0.006269       0.026473      -0.009483      -0.015003      -0.002544       0.017547             10.786380       6.200173      -0.278345       3.101073      13.197725       1.807090      12.961242           0.000002
          124              C      15.835846       6.938751       1.132807      -0.118504      35.559931 0.45575691E+03  0.10877885E+05                                 9.474789                            7.165778       0.063068       1.984107                    0.999721      30.113881      88.176148       0.607394       0.422498      -1.056852      -0.002363      -0.006922      -0.026498       0.027489       0.006865      -0.004318       0.002117       0.013749      -0.014027      -0.010034      -0.002626       0.012659             10.934913       6.214265      -0.665981       3.111597      13.278425       0.435712      13.312048           0.000000
          125              C      16.151718       5.684277       1.576334      -0.129951      46.260444 0.55386212E+03  0.13738172E+05                                11.132039                            7.807522      -0.104914       1.934110                    0.999197      30.134119      86.988513       0.598305       0.412720      -1.074008      -0.009613       0.011029      -0.041355       0.043866       0.007895       0.005931       0.016946      -0.014907       0.007762      -0.013144      -0.011195       0.024339             13.671073       7.736669      -2.233728       5.723628      12.823949      -3.868767      20.452601          -0.000001
          126              C      16.642277       5.298818       2.935703       0.635672      24.500708 0.24197837E+03  0.49791191E+04                                 7.788085                            5.539314      -0.000348       2.061340                    0.999572      22.101055      62.063826       0.625984       0.475518      -1.015956       0.019421      -0.010060       0.058967       0.062893      -0.007951      -0.060951       0.004595       0.124101      -0.140158      -0.070602      -0.039185       0.109787              9.321830       5.050999      -0.528150       2.605316      11.436943      -0.060505      11.477547           0.000000
          127              C      23.392846       5.865734      17.460695      -0.038230      24.322039 0.38621013E+03  0.89402562E+04                                 7.602218                            6.721067      -0.496669       1.854650                    0.996424      28.676087      85.662318       0.603248       0.438616      -1.035755       0.021346      -0.052817      -0.055353       0.079431       0.000256      -0.007047       0.020098      -0.008193       0.087066      -0.022046      -0.016137       0.038182              8.298409       7.461017      -1.703892      -0.214785       9.716792       0.803970       7.717419          -0.000002
          128              C       8.803734       5.724812      15.476863      -0.044215      23.680221 0.37758743E+03  0.86662433E+04                                 7.356850                            6.563776      -0.364840       1.891784                    0.997881      28.436028      83.784175       0.623694       0.427879      -1.045223      -0.035423      -0.062648       0.057058       0.091843       0.021725      -0.013314      -0.025548      -0.023837      -0.003003      -0.024624      -0.019152       0.043776              8.014195       9.554538      -0.066421      -0.983752       7.266413      -0.704449       7.221634          -0.000001
          129              C      27.842963      14.828037      17.460695       0.613415      24.603266 0.25510261E+03  0.53128203E+04                                 7.857713                            5.697174      -0.060862       2.035459                    0.999595      22.445578      63.174119       0.616397       0.477128      -1.016267       0.023470       0.002120      -0.045604       0.051333      -0.054243       0.043954      -0.033034       0.060346      -0.126917      -0.064201      -0.039502       0.103703              9.392844       8.589690       1.920541      -4.283648       7.356908       1.189136      12.231936           0.000003
          130              C      27.288594      15.042183      18.832400      -0.102367      47.493586 0.54293082E+03  0.13419836E+05                                11.447065                            7.788668      -0.169097       1.922445                    0.999001      29.789028      86.255552       0.591412       0.418999      -1.068387      -0.018893       0.003945       0.031388       0.036848       0.010728       0.009079       0.009410      -0.033489      -0.004335      -0.021366      -0.004339       0.025704             14.660254      14.122491       1.738309      -9.035274       7.875488       1.571658      21.982782           0.000000
          131              C      26.202987      14.432907      19.381669      -0.110723      34.547358 0.43789235E+03  0.10355327E+05                                 9.313229                            7.034622       0.050675       1.987600                    0.999590      29.730745      86.866082       0.611173       0.423785      -1.055255       0.003965       0.007814       0.022517       0.024162      -0.012625       0.007790      -0.001479      -0.007340      -0.005474      -0.014682      -0.001409       0.016091             10.758310      11.176444       3.162385      -3.100684       8.172710       1.780656      12.925776           0.000002
          132              C      17.979145      10.244869       1.132807      -0.117348      35.536148 0.45524548E+03  0.10863269E+05                                 9.474572                            7.165552       0.056544       1.982381                    0.999714      30.098067      88.137050       0.606885       0.422946      -1.056510       0.006928       0.002053      -0.024042       0.025104      -0.009579      -0.000633      -0.005192       0.005159      -0.013908      -0.010970      -0.001701       0.012671             10.935134      10.935487       3.391471      -1.932971       8.556842       2.477421      13.313073           0.000000
          133              C      18.907616      11.145659       1.576334      -0.132400      46.405571 0.55574332E+03  0.13797963E+05                                11.157971                            7.822791      -0.110784       1.931838                    0.999190      30.187649      87.214237       0.597427       0.412934      -1.073757      -0.004186      -0.013839      -0.041610       0.044051       0.002169      -0.016721      -0.003525       0.020563       0.006075      -0.012979      -0.010219       0.023198             13.706335       9.639577       3.326387       0.486457      10.967347       6.910454      20.512083          -0.000001
          134              C      18.996157      11.763226       2.935703       0.639468      24.448647 0.24135312E+03  0.49634090E+04                                 7.780240                            5.533831       0.004225       2.062853                    0.999569      22.071531      61.978126       0.625963       0.475806      -1.015727      -0.002161       0.021454       0.060101       0.063852      -0.048934       0.026047      -0.054019      -0.075034      -0.136701      -0.069011      -0.038869       0.107881              9.312751       9.373997       3.025485      -1.249154       7.097662       2.283891      11.466594           0.000001
          135              C      15.129938      17.325932      17.460695      -0.036537      24.253427 0.38474426E+03  0.88974797E+04                                 7.585291                            6.705358      -0.490546       1.857009                    0.996447      28.623328      85.450315       0.604377       0.438231      -1.036026       0.035906       0.045254      -0.055073       0.079814       0.002494      -0.014412      -0.015723       0.002764       0.088376      -0.021784      -0.016640       0.038424              8.279647       7.665264       1.821313      -0.589559       9.475492      -0.587987       7.698186          -0.000002
          136              C      22.546532       4.761852      15.476863      -0.044707      23.664159 0.37720214E+03  0.86541147E+04                                 7.347841                            6.555287      -0.362915       1.892703                    0.997864      28.421018      83.690053       0.624909       0.427209      -1.045763       0.071088       0.000498       0.057003       0.091122      -0.000752       0.028430       0.001060       0.050715      -0.006172      -0.024663      -0.019291       0.043954              8.004134       7.770265      -0.954814       1.099961       9.024431      -0.499305       7.217705          -0.000001
          137              C      21.096397      16.698695      17.460695       0.612258      24.641771 0.25558684E+03  0.53253838E+04                                 7.865329                            5.702447      -0.065896       2.033631                    0.999595      22.466836      63.246907       0.616138       0.477106      -1.016288      -0.014186       0.019484      -0.045401       0.051401       0.001990       0.006226       0.054540      -0.123124      -0.129547      -0.064550      -0.039005       0.103554              9.402412       9.337097      -1.496874       1.115152       6.625304      -4.310025      12.244836           0.000002
          138              C      21.188129      16.111525      18.832400      -0.099867      47.279518 0.54023834E+03  0.13334435E+05                                11.407945                            7.765120      -0.159917       1.926006                    0.999008      29.714226      85.930550       0.592891       0.418545      -1.068858       0.006784      -0.017654       0.031712       0.036923       0.008091      -0.011844       0.002803       0.034146      -0.002197      -0.020252      -0.003941       0.024193             14.607343      10.908141      -3.563152       3.148054      11.017629      -8.575636      21.896261           0.000000
          139              C      22.258583      15.475999      19.381669      -0.113345      34.687466 0.44011769E+03  0.10421655E+05                                 9.339521                            7.053706       0.049274       1.986148                    0.999609      29.805550      87.155743       0.610156       0.423933      -1.055111      -0.008770      -0.000327       0.021864       0.023560       0.010237      -0.002534       0.008241      -0.018185      -0.009799      -0.015142      -0.002321       0.017462             10.789763      11.693698      -2.891716       0.013144       7.710215      -3.590174      12.965376           0.000002
          140              C      14.044313      10.447962       1.132807      -0.118070      35.523847 0.45516592E+03  0.10860000E+05                                 9.467593                            7.160552       0.061133       1.983781                    0.999697      30.097371      88.105718       0.607703       0.422430      -1.056920      -0.004580       0.005259      -0.026280       0.027189       0.003009       0.004077       0.002943      -0.018456      -0.015672      -0.010064      -0.002968       0.013032             10.926404      12.079437      -2.723559      -1.177504       7.398210      -2.910304      13.301564           0.000000
          141              C      12.799971      10.801646       1.576334      -0.131368      46.352330 0.55512191E+03  0.13777747E+05                                11.147248                            7.816888      -0.109663       1.932407                    0.999179      30.169817      87.128279       0.597868       0.412772      -1.073935       0.014564       0.002815      -0.041018       0.043618      -0.009930       0.011203      -0.013798      -0.005712       0.004697      -0.012801      -0.010967       0.023768             13.691111      13.504869      -1.087783      -6.221149       7.083767      -3.028471      20.484696          -0.000001
          142              C      12.220875      10.569542       2.935703       0.638935      24.432985 0.24118389E+03  0.49590284E+04                                 7.777270                            5.532238       0.002190       2.062481                    0.999551      22.062094      61.944740       0.625998       0.475866      -1.015701      -0.017900      -0.012655       0.059544       0.063451       0.056534       0.034996       0.049266      -0.048497      -0.137359      -0.069611      -0.038502       0.108113              9.308579      10.282915      -2.497658      -1.352095       6.182583      -2.222504      11.460241           0.000000
          143              C       9.336570       4.439945      17.460695      -0.037818      24.307654 0.38591019E+03  0.89324282E+04                                 7.602139                            6.720468      -0.497424       1.854228                    0.996448      28.673276      85.676310       0.602946       0.438878      -1.035501      -0.056838       0.007687      -0.056768       0.080699      -0.003015       0.020383      -0.004653       0.003035       0.091166      -0.021921      -0.016981       0.038902              8.298573      10.629050      -0.123410       0.804148       6.549432      -0.215069       7.717236          -0.000002
          144              C      16.509081      17.144944      15.476863      -0.043080      23.643408 0.37680451E+03  0.86435927E+04                                 7.348661                            6.556324      -0.362889       1.892756                    0.997832      28.405007      83.663957       0.624154       0.427795      -1.045298      -0.035734       0.062729       0.057431       0.092250      -0.020873      -0.015245       0.023631      -0.025091      -0.006193      -0.023790      -0.019132       0.042921              8.005051       7.886167       1.022404      -0.117035       8.913327       1.202613       7.215660          -0.000001
          145              C      10.809828       7.488163       7.669797       0.613415      24.603255 0.25510243E+03  0.53128159E+04                                 7.857711                            5.697172      -0.060865       2.035458                    0.999595      22.445578      63.174119       0.616397       0.477128      -1.016267       0.013571       0.019266      -0.045604       0.051333      -0.000991      -0.006631       0.054583      -0.124125      -0.126918      -0.064201      -0.039502       0.103704              9.392841       9.328339       1.494081      -1.112003       6.618254      -4.304313      12.231930           0.000003
          146              C      10.718099       6.900992       9.041502      -0.102367      47.493639 0.54293147E+03  0.13419856E+05                                11.447073                            7.788673      -0.169096       1.922445                    0.999001      29.789030      86.255559       0.591412       0.418999      -1.068387      -0.006030      -0.018335       0.031388       0.036848      -0.009137       0.012689       0.003158       0.035327      -0.004335      -0.021366      -0.004339       0.025704             14.660268      10.942658       3.574188      -3.156548      11.055333      -8.610620      21.982813           0.000000
          147              C       9.647647       6.265466       9.590772      -0.110723      34.547382 0.43789260E+03  0.10355335E+05                                 9.313234                            7.034625       0.050675       1.987600                    0.999590      29.730753      86.866121       0.611173       0.423785      -1.055255       0.008750      -0.000473       0.022517       0.024162      -0.009491       0.002614       0.007486      -0.018197      -0.005474      -0.014682      -0.001409       0.016091             10.758318      11.662351       2.881844      -0.008241       7.686809      -3.575602      12.925793           0.000002
          148              C       9.885350       5.842704      10.923704      -0.117348      35.536158 0.45524536E+03  0.10863265E+05                                 9.474573                            7.165550       0.056544       1.982381                    0.999714      30.098062      88.137026       0.606885       0.422946      -1.056510       0.005242       0.004974      -0.024042       0.025104      -0.002556      -0.004813       0.002048      -0.019171      -0.013908      -0.010970      -0.001701       0.012671             10.935137      12.088594       2.725711       1.179040       7.403722      -2.912714      13.313094           0.000000
          149              C      11.129692       6.196389      11.367232      -0.132400      46.405596 0.55574289E+03  0.13797950E+05                                11.157975                            7.822787      -0.110783       1.931838                    0.999190      30.187640      87.214199       0.597427       0.412934      -1.073757      -0.014078       0.003294      -0.041610       0.044051       0.009988      -0.011414      -0.012718      -0.006526       0.006075      -0.012980      -0.010218       0.023198             13.706347      13.516132       1.088249       6.227864       7.090788      -3.033954      20.512122          -0.000001
          150              C      11.708791       5.964284      12.726600       0.639468      24.448602 0.24135244E+03  0.49633919E+04                                 7.780227                            5.533820       0.004226       2.062853                    0.999569      22.071529      61.978113       0.625964       0.475806      -1.015727       0.017499      -0.012599       0.060101       0.063852      -0.056958      -0.033758       0.049567      -0.047239      -0.136701      -0.069011      -0.038869       0.107881              9.312738      10.286870       2.498417       1.353332       6.184757      -2.223742      11.466586           0.000000
          151              C      14.593106       9.045202       7.669797      -0.036537      24.253425 0.38474429E+03  0.88974805E+04                                 7.585290                            6.705358      -0.490546       1.857009                    0.996447      28.623328      85.450316       0.604377       0.438231      -1.036026       0.057144       0.008468      -0.055073       0.079814       0.002444      -0.020822      -0.004620       0.002937       0.088376      -0.021784      -0.016640       0.038424              8.279646      10.600233       0.126810      -0.803991       6.540517      -0.216579       7.698188          -0.000002
          152              C      15.397140       7.934412       5.685966      -0.044707      23.664178 0.37720238E+03  0.86541215E+04                                 7.347845                            6.555289      -0.362915       1.892703                    0.997864      28.421017      83.690051       0.624909       0.427209      -1.045763       0.035976       0.061315       0.057003       0.091122       0.021584       0.015133       0.024092      -0.026660      -0.006172      -0.024663      -0.019291       0.043954              8.004139       7.884004      -1.020483       0.117566       8.910708       1.202253       7.217705          -0.000001
          153              C      17.033133      14.525926       7.669797       0.612259      24.641759 0.25558673E+03  0.53253810E+04                                 7.865326                            5.702446      -0.065896       2.033631                    0.999595      22.466833      63.246894       0.616139       0.477106      -1.016288       0.009781      -0.022027      -0.045401       0.051401      -0.052319       0.050346      -0.021878       0.065009      -0.129548      -0.064550      -0.039005       0.103554              9.402407       6.006919       0.425806      -3.175014       9.955474       3.120753      12.244827           0.000003
          154              C      16.570494      14.898953       9.041502      -0.099866      47.279533 0.54023856E+03  0.13334441E+05                                11.407947                            7.765121      -0.159917       1.926006                    0.999008      29.714226      85.930546       0.592891       0.418545      -1.068858      -0.011896       0.014702       0.031712       0.036923       0.018831      -0.003495      -0.011658      -0.003059      -0.002197      -0.020252      -0.003941       0.024193             14.607344       7.904478      -1.828989      -5.852696      14.021285       7.014115      21.896270           0.000000
          155              C       8.578789       2.327966       9.590772      -0.113345      34.687480 0.44011771E+03  0.10421656E+05                                 9.339522                            7.053706       0.049275       1.986148                    0.999609      29.805548      87.155731       0.610156       0.423933      -1.055111      -0.004668      -0.007432       0.021864       0.023560      -0.002756       0.005870      -0.006315       0.026823      -0.009799      -0.015142      -0.002321       0.017463             10.789766       6.201788       0.279039      -3.102615      13.202122       1.806472      12.965387           0.000002
          156              C      16.070366      16.149283      10.923704      -0.118070      35.523842 0.45516556E+03  0.10859990E+05                                 9.467591                            7.160548       0.061134       1.983781                    0.999697      30.097370      88.105710       0.607703       0.422430      -1.056920       0.002264      -0.006595      -0.026280       0.027189      -0.006487       0.004587       0.002059       0.014440      -0.015672      -0.010064      -0.002968       0.013032             10.926402       6.209843       0.665250      -3.109150      13.267794       0.435399      13.301568           0.000000
          157              C      15.754496      14.894810      11.367232      -0.131368      46.352322 0.55512147E+03  0.13777733E+05                                11.147246                            7.816884      -0.109662       1.932407                    0.999179      30.169814      87.128265       0.597869       0.412772      -1.073935       0.009720       0.011205      -0.041018       0.043618      -0.007439      -0.006348       0.016601      -0.014344       0.004697      -0.012801      -0.010967       0.023767             13.691108       7.746992       2.236529      -5.733307      12.841641      -3.873447      20.484691          -0.000001
          158              C      15.263939      14.509350      12.726600       0.638935      24.432995 0.24118397E+03  0.49590302E+04                                 7.777272                            5.532238       0.002190       2.062481                    0.999551      22.062094      61.944739       0.625998       0.475866      -1.015701      -0.019910      -0.009175       0.059544       0.063451       0.007267       0.060164       0.005674       0.122168      -0.137359      -0.069611      -0.038502       0.108113              9.308582       5.044633       0.526668      -2.600797      11.420861      -0.059702      11.460253           0.000000
          159              C      16.489930      10.470992       7.669797      -0.037818      24.307652 0.38591014E+03  0.89324264E+04                                 7.602138                            6.720467      -0.497424       1.854228                    0.996448      28.673271      85.676287       0.602947       0.438878      -1.035501      -0.021762      -0.053067      -0.056768       0.080699      -0.000193       0.006162       0.019978      -0.006740       0.091166      -0.021920      -0.016981       0.038902              8.298572       7.462459       1.704822       0.215820       9.716021       0.803947       7.717235          -0.000002
          160              C      15.125938      10.330070       5.685966      -0.043080      23.643421 0.37680454E+03  0.86435933E+04                                 7.348662                            6.556323      -0.362889       1.892755                    0.997832      28.405006      83.663944       0.624154       0.427795      -1.045298       0.036458      -0.062311       0.057431       0.092250      -0.021301       0.012842      -0.025018      -0.023608      -0.006193      -0.023790      -0.019132       0.042921              8.005053       9.541976       0.066428       0.982985       7.257527      -0.702658       7.215657          -0.000001
          161              C      20.016362       5.617505       7.669797       0.613198      24.624600 0.25538644E+03  0.53200120E+04                                 7.860961                            5.699652      -0.063269       2.034453                    0.999597      22.456651      63.205199       0.616398       0.477013      -1.016367      -0.024205       0.002683      -0.045428       0.051544       0.054383      -0.043534      -0.033411       0.058974      -0.128554      -0.064642      -0.038966       0.103607              9.396514       8.594285      -1.922142       4.286346       7.359418       1.188085      12.235838           0.000003
          162              C      20.570734       5.831650       9.041502      -0.100978      47.347554 0.54116529E+03  0.13363653E+05                                11.419291                            7.772446      -0.162752       1.924845                    0.998954      29.742162      86.044622       0.592508       0.418617      -1.068763       0.019139       0.003459       0.031631       0.037132      -0.010782      -0.009023       0.009425      -0.033267      -0.004833      -0.021201      -0.004500       0.025701             14.621532      14.089100      -1.735523       9.009957       7.856966       1.563643      21.918530           0.000000
          163              C       5.703243       5.222374       9.590772      -0.112759      34.663165 0.43973470E+03  0.10410655E+05                                 9.337120                            7.052472       0.046330       1.985640                    0.999584      29.792404      87.118366       0.609952       0.424154      -1.054940      -0.004435       0.007170       0.021320       0.022926       0.012731      -0.008642      -0.002431      -0.008843      -0.009483      -0.015003      -0.002544       0.017547             10.786378      11.207275      -3.169199       3.115520       8.190615       1.782066      12.961245           0.000002
          164              C      21.903617       5.639612      10.923704      -0.118504      35.559950 0.45575688E+03  0.10877884E+05                                 9.474792                            7.165777       0.063068       1.984107                    0.999721      30.113880      88.176142       0.607394       0.422498      -1.056852      -0.007177       0.001415      -0.026498       0.027489       0.009386      -0.000325      -0.004799       0.005017      -0.014026      -0.010034      -0.002626       0.012659             10.934917      10.935624      -3.391859       1.933134       8.557064       2.476875      13.312064           0.000000
          165              C      20.975147       6.540402      11.367232      -0.129951      46.260456 0.55386189E+03  0.13738165E+05                                11.132040                            7.807520      -0.104914       1.934110                    0.999197      30.134118      86.988506       0.598305       0.412720      -1.074008       0.004745      -0.013839      -0.041355       0.043866      -0.002508       0.017641      -0.003337       0.021127       0.007762      -0.013144      -0.011195       0.024339             13.671075       9.617661      -3.319722      -0.488644      10.942959       6.891200      20.452606          -0.000001
          166              C      20.886609       7.157968      12.726600       0.635672      24.500719 0.24197844E+03  0.49791208E+04                                 7.788087                            5.539314      -0.000348       2.061340                    0.999572      22.101055      62.063824       0.625984       0.475518      -1.015956       0.000998       0.021849       0.058967       0.062893       0.049762      -0.026496      -0.055083      -0.075822      -0.140158      -0.070602      -0.039185       0.109787              9.321833       9.383061      -3.029270       1.250252       7.104882       2.286532      11.477556           0.000000
          167              C      16.776288       8.115400       7.669797      -0.038230      24.322046 0.38621041E+03  0.89402639E+04                                 7.602220                            6.721070      -0.496670       1.854650                    0.996424      28.676086      85.662314       0.603248       0.438616      -1.035755      -0.035068       0.044895      -0.055353       0.079431      -0.003420       0.013882      -0.016152       0.004540       0.087066      -0.022046      -0.016137       0.038182              8.298411       7.677235      -1.828724       0.588868       9.500574      -0.587993       7.717423          -0.000002
          168              C      17.336240       9.367109       5.685966      -0.044215      23.680229 0.37758754E+03  0.86662465E+04                                 7.356851                            6.563778      -0.364840       1.891784                    0.997881      28.436029      83.784180       0.623694       0.427879      -1.045223      -0.071966       0.000647       0.057058       0.091843       0.000541      -0.028782       0.001244       0.049548      -0.003003      -0.024624      -0.019152       0.043776              8.014197       7.780927       0.957572      -1.101947       9.040033      -0.499729       7.221631          -0.000001
          169              C       9.056577       8.500396       2.121100       0.613198      24.624594 0.25538637E+03  0.53200103E+04                                 7.860960                            5.699651      -0.063268       2.034453                    0.999597      22.456652      63.205203       0.616398       0.477013      -1.016367       0.009779       0.022304       0.045428       0.051544       0.052728      -0.050702      -0.020996       0.064707      -0.128553      -0.064642      -0.038966       0.103607              9.396513       6.003513      -0.426358       3.172088       9.950185       3.118038      12.235840           0.000003
          170              C       8.593936       8.127369       0.749395      -0.100978      47.347523 0.54116489E+03  0.13363641E+05                                11.419286                            7.772443      -0.162752       1.924845                    0.998954      29.742162      86.044626       0.592508       0.418617      -1.068763      -0.012565      -0.014846      -0.031631       0.037132      -0.019796       0.003650      -0.012527      -0.002042      -0.004833      -0.021201      -0.004500       0.025701             14.621525       7.911991       1.830828       5.859132      14.034068       7.021018      21.918516           0.000000
          171              C       8.578780       6.882566       0.200126      -0.112759      34.663166 0.43973498E+03  0.10410664E+05                                 9.337121                            7.052476       0.046329       1.985639                    0.999584      29.792411      87.118397       0.609951       0.424154      -1.054940      -0.003992       0.007426      -0.021320       0.022927       0.002536      -0.006426      -0.006269       0.026473      -0.009483      -0.015003      -0.002544       0.017547             10.786379       6.200172      -0.278345       3.101072      13.197724       1.807090      12.961241           0.000002
          172              C      16.070374      11.482314      18.448988      -0.118504      35.559931 0.45575690E+03  0.10877884E+05                                 9.474789                            7.165778       0.063068       1.984107                    0.999721      30.113881      88.176147       0.607394       0.422498      -1.056852       0.002363       0.006922       0.026498       0.027489       0.006865      -0.004318       0.002117       0.013749      -0.014027      -0.010034      -0.002626       0.012659             10.934913       6.214265      -0.665982       3.111597      13.278425       0.435712      13.312048           0.000000
          173              C      15.754502      12.736788      18.005461      -0.129950      46.260439 0.55386206E+03  0.13738170E+05                                11.132038                            7.807521      -0.104914       1.934110                    0.999197      30.134117      86.988504       0.598305       0.412720      -1.074008       0.009613      -0.011029       0.041355       0.043867       0.007895       0.005931       0.016946      -0.014907       0.007762      -0.013144      -0.011195       0.024339             13.671072       7.736668      -2.233728       5.723627      12.823948      -3.868766      20.452598          -0.000001
          174              C      15.263943      13.122247      16.646092       0.635672      24.500708 0.24197837E+03  0.49791191E+04                                 7.788085                            5.539314      -0.000348       2.061340                    0.999572      22.101055      62.063826       0.625984       0.475518      -1.015956      -0.019421       0.010060      -0.058967       0.062893      -0.007951      -0.060951       0.004595       0.124101      -0.140158      -0.070602      -0.039185       0.109787              9.321830       5.050999      -0.528150       2.605316      11.436943      -0.060505      11.477547           0.000000
          175              C       8.513374      12.555331       2.121100      -0.038230      24.322037 0.38621009E+03  0.89402551E+04                                 7.602218                            6.721067      -0.496669       1.854650                    0.996424      28.676086      85.662315       0.603248       0.438616      -1.035755      -0.021346       0.052817       0.055353       0.079431       0.000256      -0.007047       0.020098      -0.008193       0.087066      -0.022046      -0.016137       0.038182              8.298409       7.461017      -1.703891      -0.214785       9.716791       0.803970       7.717419          -0.000002
          176              C      23.102486      12.696253       4.104932      -0.044215      23.680219 0.37758739E+03  0.86662421E+04                                 7.356849                            6.563776      -0.364840       1.891785                    0.997881      28.436027      83.784172       0.623694       0.427879      -1.045223       0.035423       0.062648      -0.057058       0.091843       0.021725      -0.013314      -0.025548      -0.023837      -0.003003      -0.024624      -0.019152       0.043776              8.014195       9.554537      -0.066421      -0.983752       7.266413      -0.704449       7.221633          -0.000001
          177              C       4.063257       3.593028       2.121100       0.613415      24.603262 0.25510256E+03  0.53128192E+04                                 7.857713                            5.697174      -0.060862       2.035459                    0.999595      22.445576      63.174115       0.616397       0.477129      -1.016267      -0.023470      -0.002120       0.045604       0.051333      -0.054243       0.043954      -0.033034       0.060346      -0.126917      -0.064201      -0.039502       0.103703              9.392844       8.589689       1.920541      -4.283648       7.356908       1.189136      12.231935           0.000003
          178              C       4.617626       3.378882       0.749395      -0.102367      47.493591 0.54293089E+03  0.13419838E+05                                11.447065                            7.788668      -0.169097       1.922445                    0.999001      29.789030      86.255558       0.591412       0.418999      -1.068387       0.018893      -0.003945      -0.031388       0.036848       0.010728       0.009079       0.009410      -0.033489      -0.004334      -0.021366      -0.004339       0.025704             14.660254      14.122491       1.738309      -9.035275       7.875488       1.571658      21.982783           0.000000
          179              C       5.703233       3.988158       0.200126      -0.110723      34.547354 0.43789229E+03  0.10355326E+05                                 9.313228                            7.034622       0.050675       1.987600                    0.999590      29.730743      86.866075       0.611173       0.423785      -1.055255      -0.003965      -0.007814      -0.022517       0.024162      -0.012625       0.007790      -0.001479      -0.007340      -0.005474      -0.014682      -0.001409       0.016091             10.758309      11.176443       3.162385      -3.100683       8.172710       1.780656      12.925775           0.000002
          180              C      13.927075       8.176196      18.448988      -0.117348      35.536149 0.45524549E+03  0.10863269E+05                                 9.474572                            7.165552       0.056544       1.982381                    0.999714      30.098067      88.137051       0.606885       0.422946      -1.056510      -0.006928      -0.002053       0.024042       0.025104      -0.009579      -0.000633      -0.005192       0.005159      -0.013908      -0.010970      -0.001701       0.012671             10.935134      10.935487       3.391471      -1.932971       8.556842       2.477422      13.313074           0.000000
          181              C      12.998604       7.275406      18.005461      -0.132400      46.405566 0.55574326E+03  0.13797961E+05                                11.157970                            7.822790      -0.110784       1.931838                    0.999190      30.187647      87.214230       0.597427       0.412934      -1.073757       0.004186       0.013840       0.041610       0.044051       0.002169      -0.016721      -0.003525       0.020563       0.006075      -0.012979      -0.010219       0.023198             13.706335       9.639576       3.326387       0.486457      10.967346       6.910454      20.512082          -0.000001
          182              C      12.910063       6.657839      16.646092       0.639468      24.448647 0.24135312E+03  0.49634090E+04                                 7.780240                            5.533831       0.004225       2.062853                    0.999569      22.071531      61.978125       0.625963       0.475806      -1.015727       0.002161      -0.021454      -0.060101       0.063852      -0.048934       0.026047      -0.054019      -0.075034      -0.136701      -0.069011      -0.038869       0.107881              9.312751       9.373997       3.025485      -1.249154       7.097662       2.283891      11.466594           0.000000
          183              C      16.776282       1.095133       2.121100      -0.036537      24.253426 0.38474423E+03  0.88974787E+04                                 7.585290                            6.705358      -0.490545       1.857009                    0.996447      28.623327      85.450311       0.604377       0.438231      -1.036026      -0.035906      -0.045254       0.055073       0.079814       0.002494      -0.014412      -0.015723       0.002764       0.088376      -0.021784      -0.016640       0.038424              8.279647       7.665264       1.821313      -0.589559       9.475492      -0.587987       7.698185          -0.000002
          184              C       9.359688      13.659213       4.104932      -0.044707      23.664157 0.37720211E+03  0.86541137E+04                                 7.347840                            6.555287      -0.362915       1.892703                    0.997864      28.421017      83.690050       0.624909       0.427209      -1.045763      -0.071088      -0.000498      -0.057003       0.091122      -0.000752       0.028430       0.001060       0.050715      -0.006172      -0.024663      -0.019291       0.043954              8.004133       7.770264      -0.954814       1.099961       9.024431      -0.499305       7.217704          -0.000001
          185              C      10.809823       1.722370       2.121100       0.612259      24.641770 0.25558683E+03  0.53253836E+04                                 7.865330                            5.702447      -0.065896       2.033631                    0.999595      22.466835      63.246906       0.616138       0.477107      -1.016288       0.014186      -0.019484       0.045401       0.051401       0.001990       0.006226       0.054540      -0.123124      -0.129547      -0.064550      -0.039005       0.103554              9.402412       9.337097      -1.496874       1.115152       6.625304      -4.310025      12.244836           0.000003
          186              C      10.718091       2.309540       0.749395      -0.099867      47.279524 0.54023840E+03  0.13334437E+05                                11.407946                            7.765120      -0.159917       1.926006                    0.999008      29.714228      85.930559       0.592891       0.418545      -1.068858      -0.006784       0.017654      -0.031712       0.036923       0.008091      -0.011844       0.002803       0.034146      -0.002197      -0.020252      -0.003941       0.024193             14.607345      10.908142      -3.563153       3.148055      11.017630      -8.575637      21.896263           0.000000
          187              C       9.647637       2.945066       0.200126      -0.113345      34.687463 0.44011763E+03  0.10421654E+05                                 9.339520                            7.053706       0.049275       1.986148                    0.999609      29.805549      87.155739       0.610156       0.423933      -1.055111       0.008770       0.000327      -0.021864       0.023560       0.010237      -0.002534       0.008241      -0.018185      -0.009799      -0.015142      -0.002321       0.017462             10.789763      11.693697      -2.891716       0.013144       7.710215      -3.590174      12.965376           0.000002
          188              C      17.861907       7.973103      18.448988      -0.118070      35.523852 0.45516599E+03  0.10860002E+05                                 9.467594                            7.160552       0.061133       1.983781                    0.999697      30.097373      88.105729       0.607703       0.422430      -1.056920       0.004580      -0.005259       0.026280       0.027189       0.003009       0.004077       0.002943      -0.018456      -0.015672      -0.010064      -0.002968       0.013032             10.926405      12.079438      -2.723560      -1.177504       7.398211      -2.910304      13.301565           0.000000
          189              C      19.106249       7.619419      18.005461      -0.131368      46.352328 0.55512188E+03  0.13777745E+05                                11.147247                            7.816888      -0.109663       1.932407                    0.999179      30.169816      87.128276       0.597868       0.412772      -1.073935      -0.014564      -0.002815       0.041018       0.043618      -0.009930       0.011203      -0.013798      -0.005712       0.004697      -0.012801      -0.010967       0.023768             13.691110      13.504869      -1.087783      -6.221149       7.083766      -3.028471      20.484696          -0.000001
          190              C      19.685345       7.851523      16.646092       0.638935      24.432987 0.24118391E+03  0.49590288E+04                                 7.777270                            5.532238       0.002190       2.062481                    0.999551      22.062095      61.944743       0.625998       0.475866      -1.015701       0.017900       0.012655      -0.059544       0.063451       0.056534       0.034996       0.049266      -0.048497      -0.137359      -0.069611      -0.038502       0.108113              9.308580      10.282915      -2.497658      -1.352095       6.182583      -2.222504      11.460241           0.000000
          191              C      22.569650      13.981120       2.121100      -0.037818      24.307652 0.38591015E+03  0.89324269E+04                                 7.602138                            6.720467      -0.497424       1.854228                    0.996448      28.673274      85.676300       0.602947       0.438878      -1.035501       0.056838      -0.007687       0.056768       0.080699      -0.003015       0.020383      -0.004653       0.003035       0.091166      -0.021921      -0.016981       0.038902              8.298572      10.629048      -0.123410       0.804148       6.549432      -0.215069       7.717235          -0.000002
          192              C      15.397139       1.276121       4.104932      -0.043080      23.643409 0.37680452E+03  0.86435928E+04                                 7.348661                            6.556324      -0.362889       1.892756                    0.997832      28.405007      83.663955       0.624154       0.427795      -1.045298       0.035734      -0.062729      -0.057431       0.092250      -0.020873      -0.015245       0.023631      -0.025091      -0.006193      -0.023790      -0.019132       0.042921              8.005051       7.886166       1.022404      -0.117035       8.913326       1.202613       7.215660          -0.000001
          193              S      19.873185      11.414657       9.434117       0.123679     119.674899 0.29456489E+04  0.10588663E+06                                16.954322                           15.021570       1.150327       2.035535                    0.999393      66.265360     197.655071       0.593151       0.287264      -1.232149       0.094040       0.053224      -0.000418       0.108058       0.095965       0.084761      -0.194629       0.220969       0.781579      -0.350225       0.015760       0.334465             18.266824      18.983304       3.328827       1.390744      13.206341      -5.312127      22.610825           0.000001
          194              S      15.901900       4.713585       9.434117       0.122887     119.744774 0.29482670E+04  0.10600389E+06                                16.961292                           15.029019       1.149245       2.035095                    0.999392      66.291876     197.753385       0.592960       0.287293      -1.232121      -0.000299      -0.107820      -0.000583       0.107822       0.046751      -0.209568       0.024663      -0.278072       0.781534      -0.349783       0.016202       0.333581             18.273429      11.772370       0.836648      -5.296110      20.433889       1.454855      22.614029           0.000001
          195              S      12.084244      11.503355       9.434117       0.122609     119.772996 0.29492994E+04  0.10605109E+06                                16.964525                           15.032367       1.146516       2.034405                    0.999367      66.296961     197.782810       0.592847       0.287321      -1.232083      -0.092710       0.054459      -0.000205       0.107522      -0.143606       0.126365       0.170157       0.056485       0.780893      -0.349971       0.015931       0.334040             18.276136      17.546167      -4.170822       3.906009      14.666642       3.860764      22.615598           0.000001
          196              S      15.901891       4.496948       0.356780       0.122609     119.773012 0.29492983E+04  0.10605104E+06                                16.964526                           15.032364       1.146516       2.034405                    0.999367      66.296962     197.782814       0.592847       0.287321      -1.232083      -0.000808       0.107519       0.000205       0.107522      -0.047345       0.210542       0.024356      -0.276975       0.780893      -0.349971       0.015931       0.334040             18.276140      11.774487      -0.838544       5.296528      20.438327       1.452318      22.615607           0.000001
          197              S      20.060784      11.522968       0.356780       0.123679     119.674889 0.29456479E+04  0.10588659E+06                                16.954320                           15.021568       1.150326       2.035535                    0.999393      66.265364     197.655090       0.593151       0.287264      -1.232149      -0.093113      -0.054829       0.000418       0.108058       0.143665      -0.126173       0.170720       0.055731       0.781579      -0.350225       0.015760       0.334465             18.266821      17.533422       4.165917      -3.905054      14.656223       3.860487      22.610817           0.000002
          198              S      11.896626      11.611665       0.356780       0.122887     119.744778 0.29482658E+04  0.10600384E+06                                16.961292                           15.029016       1.149245       2.035095                    0.999392      66.291875     197.753385       0.592960       0.287293      -1.232121       0.093525      -0.053651       0.000583       0.107822      -0.097033      -0.083426      -0.193823       0.220012       0.781534      -0.349783       0.016202       0.333581             18.273433      18.993066      -3.332221      -1.388115      13.213192      -5.313999      22.614042           0.000001
          199              S      12.033035       7.006408      10.147678       0.123679     119.674906 0.29456491E+04  0.10588664E+06                                16.954323                           15.021571       1.150326       2.035535                    0.999393      66.265362     197.655080       0.593151       0.287264      -1.232149      -0.094040      -0.053224       0.000418       0.108058       0.095965       0.084761      -0.194629       0.220969       0.781578      -0.350225       0.015760       0.334465             18.266824      18.983305       3.328827       1.390744      13.206342      -5.312127      22.610826           0.000001
          200              S      16.004320      13.707480      10.147678       0.122887     119.744779 0.29482672E+04  0.10600390E+06                                16.961292                           15.029020       1.149245       2.035095                    0.999392      66.291877     197.753390       0.592960       0.287293      -1.232121       0.000299       0.107820       0.000583       0.107822       0.046751      -0.209568       0.024663      -0.278072       0.781534      -0.349783       0.016202       0.333581             18.273430      11.772370       0.836648      -5.296110      20.433890       1.454855      22.614029           0.000001
          201              S      19.821976       6.917710      10.147678       0.122609     119.772988 0.29492991E+04  0.10605108E+06                                16.964524                           15.032366       1.146517       2.034405                    0.999367      66.296960     197.782802       0.592847       0.287321      -1.232083       0.092710      -0.054459       0.000205       0.107522      -0.143606       0.126365       0.170157       0.056485       0.780893      -0.349971       0.015931       0.334040             18.276134      17.546166      -4.170822       3.906008      14.666641       3.860764      22.615597           0.000002
          202              S      16.004329      13.924117      19.225015       0.122609     119.773004 0.29492980E+04  0.10605103E+06                                16.964525                           15.032363       1.146517       2.034405                    0.999367      66.296960     197.782805       0.592847       0.287321      -1.232083       0.000808      -0.107519      -0.000205       0.107522      -0.047345       0.210542       0.024357      -0.276975       0.780893      -0.349971       0.015931       0.334039             18.276139      11.774486      -0.838544       5.296527      20.438326       1.452318      22.615605           0.000001
          203              S      11.845436       6.898097      19.225015       0.123679     119.674894 0.29456481E+04  0.10588660E+06                                16.954320                           15.021568       1.150326       2.035535                    0.999393      66.265366     197.655097       0.593151       0.287264      -1.232149       0.093113       0.054829      -0.000418       0.108058       0.143665      -0.126173       0.170720       0.055731       0.781578      -0.350225       0.015760       0.334465             18.266821      17.533423       4.165917      -3.905054      14.656223       3.860488      22.610818           0.000001
          204              S      20.009594       6.809400      19.225015       0.122887     119.744787 0.29482661E+04  0.10600386E+06                                16.961293                           15.029017       1.149245       2.035095                    0.999392      66.291877     197.753395       0.592960       0.287293      -1.232121      -0.093525       0.053651      -0.000583       0.107822      -0.097033      -0.083426      -0.193823       0.220012       0.781534      -0.349783       0.016202       0.333581             18.273434      18.993068      -3.332221      -1.388115      13.213193      -5.314000      22.614043           0.000001
          205              N      17.367356       9.375864      13.416467      -0.146652      29.661092 0.49278215E+03  0.11747957E+05                                 8.257076                            7.369523      -0.206209       1.981362                    0.998725      26.545555      72.606840       0.621647       0.413290      -1.084903      -0.164770      -0.026972      -0.063911       0.178778      -0.025977      -0.065385      -0.011579      -0.161478       0.092429      -0.127979       0.058435       0.069543              9.244322      10.454827      -1.127100      -0.315807       8.920784      -0.185516       8.357357          -0.000000
          206              N      15.389172       7.903100      13.416467      -0.149006      29.705157 0.49366672E+03  0.11771584E+05                                 8.253123                            7.365858      -0.195861       1.984295                    0.998725      26.561420      72.602871       0.623248       0.412139      -1.085912       0.058466       0.156511      -0.063468       0.178723      -0.056917       0.022828       0.062188       0.127091       0.089779      -0.128048       0.057648       0.070399              9.239650      10.277075       1.226571      -0.002092       9.088817       0.365067       8.353056          -0.000000
          207              N      15.102813      10.352640      13.416467      -0.145398      29.613650 0.49175592E+03  0.11714463E+05                                 8.237859                            7.353130      -0.195920       1.984995                    0.998743      26.499966      72.395266       0.623601       0.412312      -1.085816       0.106710      -0.128974      -0.064241       0.179299       0.083259       0.041792      -0.050892       0.035237       0.091024      -0.127710       0.057766       0.069945              9.221611       8.309115      -0.095946       0.318707      11.017623      -0.179789       8.338095          -0.000000
          208              N      23.365724       5.912707      15.956226      -0.145398      29.613645 0.49175588E+03  0.11714461E+05                                 8.237858                            7.353130      -0.195920       1.984995                    0.998743      26.499966      72.395264       0.623602       0.412312      -1.085816       0.058340      -0.156900       0.064241       0.179299       0.056887      -0.023177       0.061639       0.126591       0.091025      -0.127710       0.057766       0.069945              9.221609      10.257401      -1.220787       0.003654       9.069329       0.365906       8.338097          -0.000000
          209              N      15.102816      17.278958      15.956226      -0.146652      29.661090 0.49278226E+03  0.11747960E+05                                 8.257075                            7.369524      -0.206209       1.981362                    0.998725      26.545555      72.606838       0.621647       0.413290      -1.084903       0.105744       0.129209       0.063911       0.178778      -0.082911      -0.042720      -0.050835       0.035745       0.092429      -0.127979       0.058435       0.069544              9.244321       8.328198       0.100712      -0.318570      11.047407      -0.180738       8.357359          -0.000000
          210              N       9.390809       4.439944      15.956226      -0.149006      29.705156 0.49366695E+03  0.11771590E+05                                 8.253124                            7.365861      -0.195861       1.984295                    0.998725      26.561419      72.602868       0.623248       0.412139      -1.085912      -0.164775       0.027622       0.063468       0.178723       0.026573       0.065271      -0.011325      -0.162129       0.089779      -0.128048       0.057648       0.070399              9.239651      10.448125       1.127813       0.315108       8.917762      -0.184353       8.353064          -0.000000
          211              N      14.538864       9.045201       6.165328      -0.146652      29.661092 0.49278215E+03  0.11747957E+05                                 8.257076                            7.369523      -0.206209       1.981362                    0.998725      26.545555      72.606841       0.621647       0.413290      -1.084903       0.164770       0.026972       0.063911       0.178778      -0.025977      -0.065385      -0.011579      -0.161478       0.092429      -0.127979       0.058435       0.069543              9.244323      10.454827      -1.127100      -0.315807       8.920784      -0.185516       8.357357          -0.000000
          212              N      16.517048      10.517965       6.165328      -0.149006      29.705158 0.49366674E+03  0.11771584E+05                                 8.253123                            7.365858      -0.195861       1.984295                    0.998725      26.561420      72.602871       0.623248       0.412139      -1.085912      -0.058466      -0.156511       0.063468       0.178723      -0.056917       0.022828       0.062188       0.127091       0.089779      -0.128048       0.057648       0.070399              9.239650      10.277075       1.226571      -0.002092       9.088817       0.365067       8.353056          -0.000000
          213              N      16.803407       8.068425       6.165328      -0.145398      29.613651 0.49175592E+03  0.11714463E+05                                 8.237859                            7.353130      -0.195920       1.984995                    0.998743      26.499966      72.395266       0.623601       0.412312      -1.085816      -0.106710       0.128974       0.064241       0.179299       0.083259       0.041792      -0.050892       0.035237       0.091024      -0.127710       0.057766       0.069945              9.221611       8.309115      -0.095946       0.318707      11.017623      -0.179789       8.338095          -0.000000
          214              N       8.540496      12.508358       3.625569      -0.145398      29.613644 0.49175585E+03  0.11714461E+05                                 8.237858                            7.353130      -0.195920       1.984995                    0.998743      26.499965      72.395261       0.623602       0.412312      -1.085816      -0.058340       0.156900      -0.064241       0.179299       0.056887      -0.023177       0.061639       0.126591       0.091024      -0.127710       0.057766       0.069945              9.221609      10.257401      -1.220787       0.003654       9.069328       0.365905       8.338097          -0.000000
          215              N      16.803404       1.142107       3.625569      -0.146652      29.661091 0.49278228E+03  0.11747960E+05                                 8.257075                            7.369524      -0.206209       1.981362                    0.998725      26.545555      72.606837       0.621647       0.413290      -1.084903      -0.105744      -0.129209      -0.063911       0.178778      -0.082911      -0.042720      -0.050835       0.035745       0.092429      -0.127979       0.058435       0.069544              9.244321       8.328198       0.100712      -0.318570      11.047407      -0.180738       8.357359          -0.000000
          216              N      22.515411      13.981121       3.625569      -0.149006      29.705157 0.49366696E+03  0.11771591E+05                                 8.253124                            7.365861      -0.195861       1.984295                    0.998725      26.561419      72.602867       0.623248       0.412139      -1.085912       0.164775      -0.027622      -0.063468       0.178723       0.026573       0.065270      -0.011325      -0.162129       0.089779      -0.128048       0.057648       0.070399              9.239650      10.448125       1.127813       0.315108       8.917762      -0.184353       8.353064          -0.000000
          217              N      15.953112       9.210533      11.434593      -0.145032      27.127567 0.44350373E+03  0.10246368E+05                                 7.409243                            6.662030       0.366387       2.162885                    0.997461      25.574760      67.734370       0.706458       0.375273      -1.117026      -0.000607      -0.000595       0.205205       0.205207      -0.000124       0.000064      -0.000267      -0.000044      -0.637171      -0.212390       0.106069       0.106321              8.071591       9.067412       0.002220      -0.000732       9.065190       0.000046       6.082170          -0.000002
          218              N       7.976568       4.605274      17.938099      -0.145032      27.127563 0.44350345E+03  0.10246360E+05                                 7.409242                            6.662028       0.366387       2.162885                    0.997461      25.574759      67.734367       0.706458       0.375273      -1.117026       0.000819       0.000228      -0.205205       0.205206      -0.000081      -0.000199       0.000189      -0.000193      -0.637171      -0.212390       0.106069       0.106321              8.071591       9.067664       0.002069      -0.000325       9.064941      -0.000656       6.082167          -0.000002
          219              N      15.953108       9.210532       8.147202      -0.145032      27.127577 0.44350393E+03  0.10246374E+05                                 7.409245                            6.662032       0.366386       2.162885                    0.997461      25.574766      67.734393       0.706458       0.375273      -1.117026       0.000607       0.000595      -0.205205       0.205206      -0.000124       0.000064      -0.000267      -0.000044      -0.637171      -0.212390       0.106069       0.106321              8.071593       9.067415       0.002220      -0.000732       9.065192       0.000046       6.082172          -0.000002
          220              N      23.929652      13.815791       1.643696      -0.145032      27.127572 0.44350365E+03  0.10246366E+05                                 7.409244                            6.662029       0.366386       2.162885                    0.997461      25.574765      67.734389       0.706458       0.375273      -1.117026      -0.000819      -0.000228       0.205205       0.205206      -0.000081      -0.000199       0.000189      -0.000193      -0.637171      -0.212390       0.106069       0.106321              8.071593       9.067667       0.002069      -0.000325       9.064944      -0.000656       6.082169          -0.000002
          221              O      19.949444      10.632685      12.340839      -0.598254      40.836913 0.57883144E+03  0.14207318E+05                                 9.529644                            7.507135       0.251364       2.118370                    0.996452      28.602101      76.552640       0.683468       0.365113      -1.131539       0.037163      -0.006648      -0.020897       0.043151       0.027636      -0.033919       0.011964       0.002714      -0.116729      -0.060882       0.010076       0.050806             11.129520      13.749416       3.889193      -4.501978       8.661270      -4.070270      10.977874          -0.000000
          222              O      22.173226      10.797508      12.521775      -0.541336      25.895681 0.38665655E+03  0.85312672E+04                                 6.787439                            5.930644       0.898799       2.358523                    0.999266      25.986570      64.732595       0.813782       0.341122      -1.157481      -0.021880       0.004683      -0.008801       0.024044      -0.019791       0.055195       0.008911      -0.047726      -0.011700      -0.073234       0.027903       0.045331              7.235508       7.724749      -0.257427       2.025065       5.232074      -2.108612       8.749702           0.000005
          223              O      20.870649      13.194267       6.092092      -0.573965      38.840254 0.53664469E+03  0.12873281E+05                                 9.099738                            7.136898       0.417072       2.189309                    0.996903      27.465823      71.727924       0.717365       0.355929      -1.143344      -0.025605      -0.034035       0.014946       0.045137      -0.024327      -0.047618      -0.019195      -0.039261      -0.013551      -0.069480       0.031950       0.037530             10.797809       9.340693       2.669756      -3.518366       8.205107      -5.050855      14.847626          -0.000001
          224              O      19.098899      11.898899       6.614926      -0.574616      41.407032 0.59967548E+03  0.14841934E+05                                 9.616763                            7.679921       0.055633       2.070859                    0.994490      28.110398      75.421542       0.670971       0.368832      -1.129265       0.019472       0.014457      -0.001016       0.024273      -0.004677      -0.003617       0.045054       0.018454      -0.184620      -0.081298       0.034879       0.046419             11.048843      16.829543       4.362932       3.126549       8.060236       0.358412       8.256749          -0.000001
          225              O      15.186566       5.038534      12.340839      -0.598288      40.805250 0.57833981E+03  0.14191950E+05                                 9.523434                            7.503074       0.253017       2.119027                    0.996441      28.595840      76.521954       0.683786       0.365028      -1.131627      -0.024535      -0.028441      -0.020645       0.042861      -0.012347       0.027427       0.022944      -0.049031      -0.117772      -0.060900       0.010292       0.050608             11.121162       6.561318       0.258872      -1.272117      15.835017       5.927519      10.967150          -0.000000
          226              O      14.217416       3.030271      12.521775      -0.540501      25.887782 0.38653940E+03  0.85282218E+04                                 6.786467                            5.930529       0.899142       2.358643                    0.999242      25.979725      64.718387       0.813611       0.341212      -1.157380       0.015458       0.016965      -0.008215       0.024377      -0.010595      -0.020523      -0.051633       0.058920      -0.010725      -0.072934       0.027116       0.045818              7.233793       6.076957       1.208032      -2.836734       6.878362      -0.699390       8.746060           0.000005
          227              O      16.944352       2.959945       6.092092      -0.574150      38.876845 0.53727007E+03  0.12892334E+05                                 9.105894                            7.141678       0.413039       2.187831                    0.996900      27.478000      71.776413       0.717015       0.355991      -1.143267      -0.016907       0.038930       0.014733       0.044927      -0.004603       0.006763       0.050778       0.061666      -0.014663      -0.069354       0.032124       0.037229             10.804889       6.180802      -0.843497      -2.617082      11.376648       5.575985      14.857216          -0.000001
          228              O      16.708406       5.142011       6.614926      -0.574010      41.378637 0.59922143E+03  0.14827865E+05                                 9.612629                            7.677271       0.061845       2.072859                    0.994552      28.099399      75.384447       0.671053       0.368857      -1.129248       0.002935      -0.025012      -0.001654       0.025237       0.010540       0.040284      -0.018967      -0.002965      -0.185416      -0.081111       0.035414       0.045698             11.043359       6.471609       1.614420      -1.251908      18.406262      -2.883811       8.252206          -0.000001
          229              O      12.723328      11.960383      12.340839      -0.598732      40.800710 0.57825008E+03  0.14188821E+05                                 9.521804                            7.501691       0.256911       2.120107                    0.996446      28.595658      76.512324       0.683977       0.364950      -1.131718      -0.012162       0.034991      -0.020908       0.042538      -0.014614       0.006238      -0.035500       0.046105      -0.115925      -0.060805       0.010626       0.050179             11.119241      13.289275      -4.144001       5.768809       9.102182      -1.861912      10.966268          -0.000000
          230              O      11.468696      13.803824      12.521775      -0.540674      25.883249 0.38650089E+03  0.85270751E+04                                 6.785086                            5.929957       0.896825       2.357844                    0.999243      25.981606      64.719851       0.813716       0.341180      -1.157418       0.006900      -0.021956      -0.008005       0.024367       0.030889      -0.034373       0.043081      -0.011236      -0.011096      -0.072587       0.027250       0.045337              7.231781       5.630263      -0.951281       0.810657       7.323200       2.805914       8.741879           0.000005
          231              O      10.044317      11.477379       6.092092      -0.572509      38.825527 0.53643394E+03  0.12867085E+05                                 9.097050                            7.135736       0.414493       2.188622                    0.996947      27.461135      71.714757       0.717380       0.355953      -1.143313       0.043323      -0.005579       0.015405       0.046318       0.029096       0.040515      -0.031697      -0.022790      -0.013855      -0.069573       0.031905       0.037668             10.793116      10.796972      -1.826248       6.129728       6.743469      -0.521916      14.838908          -0.000001
          232              O      12.052015      10.590682       6.614926      -0.573075      41.320002 0.59818686E+03  0.14795099E+05                                 9.601289                            7.668945       0.065972       2.074045                    0.994680      28.083209      75.309946       0.671675       0.368694      -1.129432      -0.024174       0.010670      -0.001100       0.026447      -0.006874      -0.036879      -0.025414      -0.016444      -0.186204      -0.081543       0.035956       0.045586             11.029662      14.007928      -5.967695      -1.869119      10.840525       2.521502       8.240533          -0.000001
          233              O      23.163121       8.777274      17.031854      -0.598732      40.800709 0.57825022E+03  0.14188825E+05                                 9.521804                            7.501692       0.256911       2.120107                    0.996446      28.595657      76.512320       0.683977       0.364950      -1.131718      -0.024222       0.028028       0.020908       0.042538       0.012657      -0.027625       0.023153      -0.048364      -0.115924      -0.060805       0.010626       0.050179             11.119241       6.560145      -0.258936       1.271942      15.831309       5.926890      10.966268          -0.000001
          234              O      22.193970      10.785537      16.850918      -0.540673      25.883243 0.38650064E+03  0.85270684E+04                                 6.785085                            5.929955       0.896825       2.357844                    0.999243      25.981602      64.719841       0.813716       0.341180      -1.157418       0.015565      -0.016953       0.008005       0.024367       0.010579       0.020123      -0.051308       0.059119      -0.011096      -0.072587       0.027250       0.045337              7.231781       6.076133      -1.208704       2.835324       6.877328      -0.700908       8.741882           0.000005
          235              O      16.944350       6.250588       3.698805      -0.572509      38.825522 0.53643359E+03  0.12867075E+05                                 9.097049                            7.135734       0.414493       2.188622                    0.996947      27.461136      71.714763       0.717381       0.355953      -1.143313      -0.016830      -0.040308      -0.015405       0.046318       0.004680      -0.007193       0.050936       0.061791      -0.013855      -0.069573       0.031905       0.037668             10.793116       6.175267       0.842095       2.612870      11.365176       5.569459      14.838904          -0.000001
          236              O      16.708403       4.068522       3.175971      -0.573075      41.320004 0.59818698E+03  0.14795103E+05                                 9.601289                            7.668946       0.065972       2.074045                    0.994680      28.083209      75.309946       0.671675       0.368694      -1.129432       0.002847       0.026270       0.001100       0.026447      -0.010558      -0.040449      -0.019231      -0.003685      -0.186204      -0.081543       0.035956       0.045586             11.029662       6.464200      -1.612318       1.249123      18.384258      -2.879448       8.240530          -0.000001
          237              O      28.676433      15.671215      17.031854      -0.598254      40.836915 0.57883160E+03  0.14207323E+05                                 9.529645                            7.507136       0.251364       2.118370                    0.996452      28.602100      76.552634       0.683468       0.365113      -1.131539      -0.012824      -0.035508       0.020897       0.043151       0.014993      -0.006599      -0.035357       0.046510      -0.116729      -0.060882       0.010076       0.050806             11.129520      13.301446       4.147828      -5.775947       9.109239      -1.863692      10.977874          -0.000000
          238              O      27.421801      13.827774      16.850918      -0.541336      25.895666 0.38665631E+03  0.85312605E+04                                 6.787436                            5.930642       0.898805       2.358525                    0.999266      25.986563      64.732568       0.813783       0.341122      -1.157481       0.006885       0.021290       0.008801       0.024045      -0.030562       0.035314       0.043345      -0.010415      -0.011700      -0.073234       0.027903       0.045331              7.235505       5.632302       0.950645      -0.813580       7.324515       2.808062       8.749698           0.000005
          239              O      18.020865      11.548943       3.698805      -0.573964      38.839519 0.53663339E+03  0.12872930E+05                                 9.099582                            7.136790       0.417068       2.189307                    0.996903      27.465684      71.727115       0.717376       0.355926      -1.143347       0.042277       0.005157      -0.014946       0.045137      -0.029164      -0.040432      -0.031641      -0.022506      -0.013549      -0.069480       0.031949       0.037530             10.797608      10.800900       1.826570      -6.133220       6.744611      -0.521565      14.847312          -0.000001
          240              O      20.028562      12.435641       3.175971      -0.574616      41.407025 0.59967566E+03  0.14841940E+05                                 9.616762                            7.679922       0.055633       2.070859                    0.994490      28.110400      75.421552       0.670970       0.368832      -1.129265      -0.022256      -0.009635       0.001016       0.024273       0.005653       0.037209      -0.025659      -0.017327      -0.184620      -0.081298       0.034879       0.046418             11.048839      14.030953       5.978679       1.873675      10.858806       2.528472       8.256757          -0.000001
          241              O      19.949449      16.998912      17.031854      -0.598288      40.805256 0.57833960E+03  0.14191944E+05                                 9.523436                            7.503073       0.253017       2.119027                    0.996441      28.595840      76.521956       0.683786       0.365028      -1.131627       0.036898       0.007027       0.020645       0.042861      -0.027404       0.033583       0.012280       0.003131      -0.117772      -0.060900       0.010292       0.050608             11.121167      13.740780      -3.886197       4.497329       8.655559      -4.065452      10.967162          -0.000000
          242              O      22.173231      16.834090      16.850918      -0.540501      25.887788 0.38653965E+03  0.85282284E+04                                 6.786469                            5.930532       0.899142       2.358643                    0.999242      25.979722      64.718381       0.813611       0.341212      -1.157380      -0.022421      -0.004905       0.008215       0.024377       0.020215      -0.054978       0.008043      -0.047812      -0.010725      -0.072934       0.027116       0.045818              7.233795       7.724198       0.256999      -2.024055       5.231125      -2.106991       8.746062           0.000005
          243              O      12.894097       9.832055       3.698805      -0.574150      38.876853 0.53727023E+03  0.12892338E+05                                 9.105895                            7.141679       0.413039       2.187831                    0.996900      27.478001      71.776419       0.717015       0.355991      -1.143267      -0.025261       0.034107      -0.014733       0.044927       0.024401       0.047357      -0.019532      -0.038805      -0.014663      -0.069353       0.032124       0.037229             10.804891       9.347203      -2.671620       3.520405       8.210256      -5.054451      14.857213          -0.000001
          244              O      11.122345      11.127423       3.175971      -0.574010      41.378628 0.59922102E+03  0.14827853E+05                                 9.612627                            7.677269       0.061845       2.072859                    0.994552      28.099398      75.384445       0.671054       0.368857      -1.129248       0.020193      -0.015048       0.001654       0.025237       0.003986       0.003716       0.044370       0.019739      -0.185416      -0.081111       0.035414       0.045698             11.043357      16.820729      -4.360645      -3.123405       8.057140       0.357720       8.252203          -0.000001
          245              O      11.956776       7.788380       7.240956      -0.598254      40.836911 0.57883140E+03  0.14207317E+05                                 9.529644                            7.507135       0.251364       2.118370                    0.996452      28.602100      76.552637       0.683468       0.365113      -1.131539      -0.037163       0.006648       0.020897       0.043151       0.027636      -0.033919       0.011964       0.002714      -0.116729      -0.060882       0.010076       0.050806             11.129520      13.749416       3.889193      -4.501978       8.661269      -4.070270      10.977874          -0.000000
          246              O       9.732994       7.623557       7.060020      -0.541336      25.895682 0.38665656E+03  0.85312676E+04                                 6.787439                            5.930644       0.898798       2.358522                    0.999266      25.986571      64.732598       0.813782       0.341122      -1.157481       0.021880      -0.004683       0.008801       0.024044      -0.019791       0.055195       0.008911      -0.047726      -0.011700      -0.073234       0.027903       0.045331              7.235508       7.724749      -0.257427       2.025065       5.232074      -2.108612       8.749702           0.000005
          247              O      11.035571       5.226798      13.489703      -0.573965      38.840254 0.53664469E+03  0.12873281E+05                                 9.099738                            7.136898       0.417072       2.189309                    0.996903      27.465823      71.727924       0.717365       0.355929      -1.143344       0.025605       0.034035      -0.014946       0.045137      -0.024327      -0.047618      -0.019195      -0.039261      -0.013551      -0.069480       0.031950       0.037530             10.797809       9.340693       2.669756      -3.518366       8.205107      -5.050855      14.847626          -0.000001
          248              O      12.807321       6.522166      12.966869      -0.574616      41.407033 0.59967550E+03  0.14841935E+05                                 9.616764                            7.679921       0.055633       2.070859                    0.994490      28.110398      75.421544       0.670970       0.368832      -1.129265      -0.019472      -0.014457       0.001016       0.024273      -0.004677      -0.003617       0.045054       0.018454      -0.184620      -0.081298       0.034879       0.046419             11.048843      16.829544       4.362932       3.126550       8.060236       0.358412       8.256750          -0.000001
          249              O      16.719654      13.382531       7.240956      -0.598288      40.805251 0.57833984E+03  0.14191951E+05                                 9.523434                            7.503074       0.253017       2.119027                    0.996441      28.595841      76.521957       0.683786       0.365028      -1.131627       0.024535       0.028441       0.020645       0.042861      -0.012347       0.027427       0.022944      -0.049031      -0.117772      -0.060900       0.010292       0.050608             11.121162       6.561318       0.258872      -1.272117      15.835017       5.927519      10.967150          -0.000001
          250              O      17.688804      15.390794       7.060020      -0.540501      25.887782 0.38653940E+03  0.85282218E+04                                 6.786467                            5.930529       0.899142       2.358643                    0.999242      25.979725      64.718387       0.813611       0.341212      -1.157380      -0.015458      -0.016965       0.008215       0.024377      -0.010595      -0.020523      -0.051633       0.058920      -0.010725      -0.072934       0.027116       0.045818              7.233793       6.076957       1.208032      -2.836734       6.878362      -0.699390       8.746060           0.000005
          251              O      14.961868      15.461120      13.489703      -0.574150      38.876849 0.53727013E+03  0.12892336E+05                                 9.105895                            7.141679       0.413039       2.187831                    0.996900      27.478000      71.776417       0.717015       0.355991      -1.143267       0.016907      -0.038930      -0.014733       0.044927      -0.004603       0.006763       0.050778       0.061666      -0.014663      -0.069353       0.032124       0.037229             10.804890       6.180802      -0.843497      -2.617082      11.376649       5.575986      14.857218          -0.000001
          252              O      15.197814      13.279054      12.966869      -0.574010      41.378637 0.59922142E+03  0.14827865E+05                                 9.612629                            7.677272       0.061845       2.072859                    0.994552      28.099398      75.384447       0.671053       0.368857      -1.129248      -0.002935       0.025012       0.001654       0.025237       0.010540       0.040284      -0.018967      -0.002965      -0.185416      -0.081111       0.035414       0.045698             11.043360       6.471609       1.614420      -1.251908      18.406263      -2.883811       8.252206          -0.000001
          253              O      19.182892       6.460682       7.240956      -0.598732      40.800705 0.57825001E+03  0.14188819E+05                                 9.521803                            7.501690       0.256911       2.120107                    0.996446      28.595657      76.512319       0.683977       0.364950      -1.131718       0.012162      -0.034991       0.020908       0.042538      -0.014614       0.006238      -0.035500       0.046105      -0.115924      -0.060805       0.010626       0.050179             11.119240      13.289273      -4.144001       5.768808       9.102181      -1.861912      10.966267          -0.000000
          254              O      20.437524       4.617241       7.060020      -0.540674      25.883247 0.38650086E+03  0.85270742E+04                                 6.785086                            5.929957       0.896825       2.357844                    0.999243      25.981604      64.719846       0.813716       0.341180      -1.157418      -0.006899       0.021956       0.008005       0.024367       0.030889      -0.034373       0.043081      -0.011236      -0.011096      -0.072587       0.027250       0.045337              7.231781       5.630263      -0.951281       0.810657       7.323200       2.805914       8.741879           0.000005
          255              O      21.861903       6.943686      13.489703      -0.572509      38.825530 0.53643399E+03  0.12867087E+05                                 9.097051                            7.135737       0.414493       2.188622                    0.996947      27.461136      71.714761       0.717380       0.355953      -1.143313      -0.043323       0.005579      -0.015405       0.046318       0.029096       0.040515      -0.031697      -0.022790      -0.013855      -0.069573       0.031905       0.037668             10.793117      10.796972      -1.826248       6.129728       6.743470      -0.521916      14.838909          -0.000001
          256              O      19.854205       7.830383      12.966869      -0.573075      41.320000 0.59818684E+03  0.14795099E+05                                 9.601288                            7.668945       0.065972       2.074045                    0.994680      28.083209      75.309944       0.671675       0.368694      -1.129432       0.024174      -0.010670       0.001100       0.026447      -0.006874      -0.036879      -0.025414      -0.016444      -0.186204      -0.081543       0.035956       0.045586             11.029661      14.007927      -5.967694      -1.869119      10.840525       2.521502       8.240532          -0.000001
          257              O       8.743099       9.643791       2.549941      -0.598732      40.800703 0.57825013E+03  0.14188822E+05                                 9.521803                            7.501691       0.256911       2.120107                    0.996446      28.595656      76.512314       0.683977       0.364950      -1.131718       0.024222      -0.028028      -0.020908       0.042537       0.012657      -0.027625       0.023153      -0.048364      -0.115925      -0.060805       0.010626       0.050179             11.119239       6.560144      -0.258936       1.271941      15.831307       5.926889      10.966267          -0.000001
          258              O       9.712250       7.635528       2.730877      -0.540673      25.883240 0.38650058E+03  0.85270668E+04                                 6.785084                            5.929954       0.896825       2.357844                    0.999243      25.981601      64.719837       0.813716       0.341180      -1.157418      -0.015565       0.016953      -0.008005       0.024367       0.010579       0.020123      -0.051308       0.059119      -0.011095      -0.072587       0.027250       0.045337              7.231780       6.076133      -1.208704       2.835323       6.877327      -0.700908       8.741881           0.000005
          259              O      14.961870      12.170477      15.882990      -0.572509      38.825522 0.53643359E+03  0.12867075E+05                                 9.097049                            7.135734       0.414493       2.188622                    0.996947      27.461136      71.714763       0.717381       0.355953      -1.143313       0.016830       0.040308       0.015405       0.046318       0.004680      -0.007193       0.050936       0.061791      -0.013855      -0.069573       0.031905       0.037668             10.793115       6.175266       0.842095       2.612870      11.365176       5.569458      14.838904          -0.000001
          260              O      15.197817      14.352543      16.405824      -0.573075      41.320004 0.59818698E+03  0.14795103E+05                                 9.601289                            7.668946       0.065972       2.074045                    0.994680      28.083209      75.309946       0.671675       0.368694      -1.129432      -0.002847      -0.026270      -0.001100       0.026447      -0.010558      -0.040449      -0.019231      -0.003685      -0.186204      -0.081543       0.035956       0.045586             11.029662       6.464200      -1.612317       1.249123      18.384258      -2.879448       8.240529          -0.000001
          261              O       3.229787       2.749850       2.549941      -0.598254      40.836913 0.57883157E+03  0.14207322E+05                                 9.529644                            7.507136       0.251364       2.118371                    0.996452      28.602099      76.552631       0.683468       0.365113      -1.131539       0.012824       0.035508      -0.020897       0.043151       0.014993      -0.006599      -0.035357       0.046510      -0.116729      -0.060882       0.010076       0.050806             11.129520      13.301446       4.147828      -5.775946       9.109239      -1.863692      10.977874          -0.000000
          262              O       4.484419       4.593291       2.730877      -0.541336      25.895671 0.38665640E+03  0.85312630E+04                                 6.787437                            5.930643       0.898804       2.358525                    0.999266      25.986564      64.732574       0.813782       0.341122      -1.157481      -0.006885      -0.021290      -0.008801       0.024045      -0.030562       0.035314       0.043345      -0.010415      -0.011700      -0.073234       0.027903       0.045331              7.235506       5.632302       0.950645      -0.813580       7.324516       2.808062       8.749700           0.000005
          263              O      13.885355       6.872122      15.882990      -0.573965      38.839521 0.53663341E+03  0.12872931E+05                                 9.099583                            7.136790       0.417068       2.189307                    0.996903      27.465684      71.727116       0.717376       0.355926      -1.143347      -0.042277      -0.005157       0.014946       0.045137      -0.029164      -0.040432      -0.031641      -0.022506      -0.013549      -0.069480       0.031949       0.037530             10.797608      10.800900       1.826570      -6.133221       6.744612      -0.521565      14.847313          -0.000001
          264              O      11.877658       5.985424      16.405824      -0.574616      41.407025 0.59967567E+03  0.14841940E+05                                 9.616762                            7.679922       0.055633       2.070859                    0.994490      28.110400      75.421553       0.670970       0.368832      -1.129265       0.022256       0.009635      -0.001016       0.024273       0.005653       0.037209      -0.025659      -0.017327      -0.184620      -0.081298       0.034879       0.046418             11.048839      14.030953       5.978679       1.873675      10.858806       2.528472       8.256757          -0.000001
          265              O      11.956771       1.422153       2.549941      -0.598288      40.805259 0.57833965E+03  0.14191946E+05                                 9.523436                            7.503073       0.253016       2.119027                    0.996441      28.595841      76.521960       0.683786       0.365028      -1.131627      -0.036898      -0.007027      -0.020645       0.042861      -0.027404       0.033583       0.012280       0.003131      -0.117772      -0.060900       0.010292       0.050608             11.121167      13.740780      -3.886197       4.497330       8.655559      -4.065453      10.967163          -0.000000
          266              O       9.732989       1.586975       2.730877      -0.540501      25.887783 0.38653955E+03  0.85282257E+04                                 6.786467                            5.930531       0.899142       2.358643                    0.999242      25.979722      64.718376       0.813611       0.341212      -1.157380       0.022421       0.004905      -0.008215       0.024377       0.020215      -0.054978       0.008043      -0.047812      -0.010725      -0.072934       0.027116       0.045818              7.233793       7.724196       0.256999      -2.024055       5.231123      -2.106990       8.746060           0.000005
          267              O      19.012123       8.589010      15.882990      -0.574150      38.876854 0.53727023E+03  0.12892339E+05                                 9.105896                            7.141680       0.413039       2.187831                    0.996900      27.478001      71.776419       0.717015       0.355991      -1.143267       0.025261      -0.034107       0.014733       0.044927       0.024401       0.047357      -0.019532      -0.038806      -0.014663      -0.069354       0.032124       0.037229             10.804891       9.347204      -2.671620       3.520405       8.210256      -5.054451      14.857213          -0.000001
          268              O      20.783875       7.293642      16.405824      -0.574010      41.378631 0.59922106E+03  0.14827854E+05                                 9.612628                            7.677269       0.061845       2.072859                    0.994552      28.099399      75.384449       0.671054       0.368857      -1.129248      -0.020193       0.015048      -0.001654       0.025237       0.003986       0.003716       0.044370       0.019739      -0.185416      -0.081111       0.035414       0.045698             11.043358      16.820730      -4.360645      -3.123405       8.057140       0.357720       8.252204          -0.000001
          269              O      21.517955       9.638595      14.686346      -0.776689      36.392540 0.65094231E+03  0.16541523E+05                                 8.875676                            7.886025      -0.420870       1.891404                    0.996277      30.363284      84.147915       0.672772       0.358266      -1.130836      -0.027003      -0.046362       0.000887       0.053659       0.014469      -0.019173       0.012008      -0.017318       0.042257      -0.034437       0.009769       0.024668              9.732904       7.808559       0.402659       2.402631       8.275661      -1.394506      13.114492           0.000002
          270              O      13.541405       4.177213      14.686346      -0.776242      36.360728 0.65006676E+03  0.16513493E+05                                 8.869757                            7.879914      -0.418964       1.892084                    0.996333      30.348610      84.088810       0.673145       0.358192      -1.130909      -0.026837       0.046483       0.000000       0.053674      -0.014343       0.019797       0.011430      -0.016562       0.047203      -0.034775       0.008695       0.026080              9.726813       7.802742      -0.404225      -2.403109       8.269496      -1.387438      13.108202           0.000002
          271              O      12.799985      13.815799      14.686346      -0.776689      36.392546 0.65094254E+03  0.16541530E+05                                 8.875678                            7.886027      -0.420871       1.891404                    0.996277      30.363283      84.147914       0.672772       0.358266      -1.130836       0.053652       0.000204      -0.000887       0.053659      -0.000265       0.000813      -0.022608       0.033720       0.042257      -0.034437       0.009769       0.024668              9.732905       8.507602      -0.000933      -0.006366       7.576624       2.777993      13.114489           0.000002
          272              O      10.388265       8.782470       4.895449      -0.776689      36.392535 0.65094218E+03  0.16541519E+05                                 8.875676                            7.886025      -0.420870       1.891404                    0.996277      30.363282      84.147908       0.672772       0.358266      -1.130836       0.027003       0.046362      -0.000887       0.053659       0.014469      -0.019173       0.012008      -0.017318       0.042257      -0.034437       0.009769       0.024668              9.732903       7.808559       0.402659       2.402631       8.275661      -1.394506      13.114491           0.000002
          273              O      18.364815      14.243852       4.895449      -0.776242      36.360727 0.65006673E+03  0.16513492E+05                                 8.869757                            7.879914      -0.418964       1.892084                    0.996333      30.348610      84.088809       0.673145       0.358192      -1.130909       0.026837      -0.046483      -0.000000       0.053674      -0.014343       0.019797       0.011430      -0.016562       0.047203      -0.034775       0.008695       0.026080              9.726813       7.802742      -0.404225      -2.403109       8.269496      -1.387438      13.108201           0.000002
          274              O      19.106235       4.605266       4.895449      -0.776689      36.392547 0.65094253E+03  0.16541530E+05                                 8.875678                            7.886026      -0.420870       1.891404                    0.996277      30.363284      84.147915       0.672772       0.358266      -1.130836      -0.053652      -0.000204       0.000887       0.053659      -0.000265       0.000813      -0.022608       0.033720       0.042257      -0.034437       0.009769       0.024668              9.732905       8.507602      -0.000933      -0.006366       7.576624       2.777992      13.114489           0.000002

******************************************************
Auxiliary information for the entire system
The total spin magnetic moment of the unit cell is   0.000058
The total net atomic charge of the unit cell is   0.000003
Accuracy of reproducing the electrostatic potential in the unit cell:
  The inner radius (bohr) =    5.0000
  The outer radius (bohr) =   12.0000
  Valid grid points have density less than (e/(bohr^3)) =    0.0001
  The number of valid grid points were=       194832
  The rms potential error without charges in kcal/mol is=      7.23023
  The rms potential error with partial charges in kcal/mol is=      0.77724
  The RRMSE value at monopole order=      0.10750
  The rms potential error with partial charges and cloud penetration in kcal/mol is=      0.79412
  The RRMSE value at monopole order with cloud penetration is=      0.10983
  The rms potential error with partial charges and atomic dipoles in kcal/mol is=      0.93611
  The RRMSE value at dipole order=      0.12947
  The rms potential error with partial charges, atomic dipoles and cloud penetration in kcal/mol is=      0.95591
  The RRMSE value at dipole order with cloud penetration=      0.13221

******************************************************
The electron densities and ab initio electrostatic potential were computed in VASP using the PBE functional and
projector augmented wave method. See the main text of the journal article for a description of computational details.
The atomic charges, dipoles, and quadrupoles were computed with the DDEC6 method as described in
(a) T. A. Manz and N. Gabaldon Limas, RSC Adv. 6 (2016) 47771-47801 DOI: 10.1039/c6ra04656h
(b) N. Gabaldon Limas and T. A. Manz, RSC Adv. 8 (2018) 2678-2707 DOI: 10.1039/c7ra11829e.
For each atom in the material, the electron cloud parameters were fit to the spherically averaged atom-in-material
electron density using radial positions for which this density was between 10^-4 and 10^-2 electrons per cubic bohr.
The polarizabilities, dispersion coefficients, and quantum Drude oscillator (QDO) parameters were fit using the MCLF method.
The magnetic structure of the system was optimized in VASP from the default ferromagnetic initial guess using spin polarization.
The atomic spin moments (ASMs) were computed on this optimized magnetic structure using the DDEC6 partition as inputs
to the method of T. A. Manz and D. S. Sholl, J. Chem. Theory Comput. 7 (2011) 4146-4164 DOI: 10.1021/ct200539n.
The RMSE and RRMSE were computed using a uniform grid with Ewald summation.
