# Supplementary material for: A collection of forcefield precursors for metal–organic frameworks
Source: RSC Adv. 2019 Nov 13;9(63):36492–507. doi: 10.1039/c9ra07327b (PMC9075174; doi:10.1039/c9ra07327b)
Supplement: RA-009-C9RA07327B-s4564 [file RA-009-C9RA07327B-s4564.xyz]

   52
jmolscript: load "" {1 1 1} spacegroup "x,y,z" unitcell [{     10.016000     0.000000     0.000000 }, {      4.566890    10.423431     0.000000 }, {      2.082963     1.424147    12.570247 }]
La    12.712154    10.418725     9.907617     1.785092
La     7.708744     6.405498     9.422783     1.781528
La     3.953699     1.428853     2.662630     1.785091
La     8.957109     5.442080     3.147464     1.781526
C     10.290279     8.229551    10.389309     0.496424
C     10.074717     8.731228     9.002811     0.524501
C      8.595920     3.272348     9.921696     0.434654
C      7.496337     3.119862     8.971385     0.521624
C      5.606701     8.825186    10.098936     0.481094
C      4.694925     7.730319     9.543332     0.519992
C      8.997975     5.580222     6.408312     0.503422
C      6.478817     1.687484    12.152915     0.500714
C      6.375574     3.618027     2.180938     0.496426
C      6.591136     3.116350     3.567436     0.524501
C      8.069933     8.575230     2.648551     0.434659
C      9.169516     8.727716     3.598862     0.521623
C     11.059152     3.022392     2.471311     0.481092
C     11.970928     4.117259     3.026915     0.519991
C      7.667878     6.267356     6.161935     0.503422
C     10.187036    10.160094     0.417332     0.500713
O      9.092855     8.229442     8.391897    -0.493416
O     10.856327     9.585664     8.567880    -0.472830
O     11.195272     8.728274    11.074388    -0.478422
O      9.548896     7.284955    10.838067    -0.488351
O      6.809054     4.119563     8.751406    -0.477043
O      8.948660     4.413390    10.388052    -0.435531
O      7.282841     1.948674     8.662157    -0.481987
O      9.286135     2.210992    10.287490    -0.452478
O     15.093308     9.938527    10.421992    -0.478708
O     13.523971     8.068908     9.403802    -0.505877
O      5.218112     6.646376     9.323352    -0.463553
O      6.822282     8.617105    10.139161    -0.465457
O      9.280264     5.448358     7.664080    -0.472493
O      9.678831     5.148154     5.474343    -0.472462
O      6.346279     1.336670    10.997709    -0.453842
O      3.667387     1.100427     0.199867    -0.456590
O      7.572998     3.618136     4.178350    -0.493413
O      5.809526     2.261914     4.002367    -0.472834
O      5.470581     3.119304     1.495859    -0.478422
O      7.116957     4.562623     1.732180    -0.488359
O      9.856799     7.728015     3.818841    -0.477044
O      7.717193     7.434188     2.182195    -0.435534
O      9.383012     9.898904     3.908090    -0.481987
O      7.379718     9.636586     2.282757    -0.452486
O      1.572545     1.909051     2.148255    -0.478704
O      3.141882     3.778670     3.166445    -0.505875
O     11.447741     5.201202     3.246895    -0.463550
O      9.843571     3.230473     2.431086    -0.465454
O      7.385589     6.399220     4.906167    -0.472494
O      6.987022     6.699424     7.095904    -0.472462
O     10.319574    10.510908     1.572538    -0.453841
O     12.998466    10.747151    12.370380    -0.456591

The following XYZ coordinates are in angstroms. Other properties are in atomic units.
The sperically averaged electron density of each atom fit to a function of the form exp(a - br)
eigen_1, eigen_2 and eigen_3 are the three eigenvalues of traceless quadrupole moment tensor
  atom number  atomic symbol              X              Y              Z     net charge C6 coefficient C8 coefficient C10 coefficient fluctuating dipole atomic polarizability isotropic forcefield polarizability              a              b squared Pearson coefficient          <r^3>          <r^4>         wp_QDO          m_QDO          q_QDO       dipole_x       dipole_y       dipole_z         dipole            Qxy            Qxz            Qyz     Q(x^2-y^2)  Q(3z^2 - R^2)        eigen_1        eigen_2        eigen_3 static polarizability      alpha(xx)      alpha(xy)      alpha(xz)      alpha(yy)      alpha(yz)      alpha(zz) atomic spin moment
            1             La      12.712154      10.418725       9.907617       1.785092     218.141735 0.59713536E+04  0.24547284E+06                                25.774292                           22.557287       1.377875       2.016214                    0.997735     107.262596     297.804062       0.466276       0.319545      -1.251851       0.014277      -0.005247      -0.039157       0.042007       0.008754      -0.019686      -0.053503       0.114256       0.633015      -0.170432      -0.049682       0.220114             29.415961      28.280267      -2.891169      -2.218857      38.983499       3.651667      20.984116           0.025043
            2             La       7.708744       6.405498       9.422783       1.781528     221.415312 0.63314517E+04  0.26373811E+06                                25.995326                           23.226592       1.406119       2.023217                    0.997513     107.531302     299.133967       0.460190       0.319521      -1.253660      -0.004505       0.002915       0.029027       0.029519       0.030264      -0.026915      -0.085041       0.108744       0.470091      -0.159565      -0.025803       0.185368             29.056443      26.810405      -1.366265      -1.673060      34.826271       3.126920      25.532652           0.026731
            3             La       3.953699       1.428853       2.662630       1.785091     218.141842 0.59713566E+04  0.24547301E+06                                25.774306                           22.557298       1.377871       2.016213                    0.997735     107.262579     297.804075       0.466276       0.319545      -1.251851      -0.014277       0.005247       0.039158       0.042008       0.008752      -0.019687      -0.053503       0.114260       0.633014      -0.170434      -0.049680       0.220114             29.415979      28.280276      -2.891160      -2.218856      38.983535       3.651669      20.984127           0.025041
            4             La       8.957109       5.442080       3.147464       1.781526     221.415478 0.63314575E+04  0.26373842E+06                                25.995342                           23.226605       1.406117       2.023217                    0.997513     107.531320     299.134077       0.460190       0.319521      -1.253660       0.004502      -0.002915      -0.029028       0.029520       0.030266      -0.026915      -0.085042       0.108746       0.470090      -0.159567      -0.025801       0.185368             29.056461      26.810422      -1.366268      -1.673052      34.826290       3.126918      25.532672           0.026719
            5              C      10.290279       8.229551      10.389309       0.496424      23.861309 0.26844289E+03  0.56265856E+04                                 7.483142                            5.745674       0.199766       2.122497                    0.999777      22.590245      62.478875       0.633653       0.461170      -1.031461       0.011885      -0.043191       0.114421       0.122878      -0.111542      -0.053020       0.048676      -0.020118      -0.116932      -0.093748      -0.063901       0.157649              8.547442       8.927079       3.733023       1.734324       7.983665      -0.469045       8.731583           0.023066
            6              C      10.074717       8.731228       9.002811       0.524501      23.634876 0.25492062E+03  0.52715611E+04                                 7.425705                            5.602331       0.225141       2.140711                    0.999730      22.024108      60.391289       0.641517       0.461704      -1.031750      -0.022235       0.046756      -0.114297       0.125476      -0.108177      -0.043293       0.054561      -0.047677      -0.101497      -0.093861      -0.059713       0.153574              8.555798       9.513067       4.028328       1.750563       7.834182      -0.320164       8.320144           0.020846
            7              C       8.595920       3.272348       9.921696       0.434654      25.452691 0.31508871E+03  0.68571537E+04                                 7.762976                            6.184233       0.064893       2.052576                    0.999732      23.849328      66.669727       0.618337       0.455166      -1.037416       0.106978       0.007823       0.077205       0.132159       0.021999      -0.101496      -0.017206       0.127819       0.154921      -0.093411      -0.056357       0.149768              8.651285       7.140579      -0.012613       2.437139      12.026672      -0.328469       6.786605           0.004779
            8              C       7.496337       3.119862       8.971385       0.521624      22.408659 0.25217662E+03  0.52209678E+04                                 7.204561                            5.599912      -0.073423       2.033331                    0.999245      22.460900      62.412198       0.634411       0.466325      -1.025194      -0.092903      -0.017846      -0.087465       0.128839       0.026706      -0.091870      -0.021720       0.119478       0.207065      -0.099990      -0.046277       0.146267              8.093167       6.231771      -0.617527       1.873000      12.024867      -0.731532       6.022863           0.005850
            9              C       5.606701       8.825186      10.098936       0.481094      24.723019 0.26808298E+03  0.55774858E+04                                 7.473050                            5.625450       0.353066       2.161530                    0.999336      22.437060      60.410395       0.665059       0.442666      -1.049487       0.075951       0.093679       0.053720       0.132023       0.031103      -0.026867      -0.060140      -0.025819       0.387941      -0.099067      -0.053683       0.152750              8.661341      12.009292      -2.427248      -0.272003       9.221142       1.862175       4.753591           0.034968
           10              C       4.694925       7.730319       9.543332       0.519992      23.851673 0.25167344E+03  0.51660212E+04                                 7.340769                            5.492299       0.244393       2.138105                    0.999648      21.964503      59.187909       0.663873       0.449472      -1.043070      -0.080623      -0.088155      -0.049274       0.129226       0.040401      -0.046179      -0.049924      -0.005481       0.374096      -0.102844      -0.048550       0.151394              8.504461      11.623532      -2.870151      -0.002003       9.327693       1.522643       4.562159           0.030413
           11              C       8.997975       5.580222       6.408312       0.503422      24.217840 0.27828230E+03  0.58850050E+04                                 7.562019                            5.867254       0.098048       2.087634                    0.999450      22.759956      63.210098       0.624352       0.463891      -1.030041       0.112650      -0.049634       0.025596       0.125733       0.093550       0.013593      -0.011710      -0.113636      -0.258190      -0.096424      -0.056113       0.152537              8.595011       7.207078      -1.717018      -0.903315       5.447316       0.909509      13.130640           0.022805
           12              C       6.478817       1.687484      12.152915       0.500714      22.853132 0.27572972E+03  0.58197937E+04                                 7.273750                            5.846644       0.230970       2.129929                    0.999613      22.817629      63.387001       0.624196       0.464902      -1.029094      -0.104052       0.033755      -0.056700       0.123212       0.089035      -0.020253      -0.061331      -0.035796      -0.211175      -0.098955      -0.044285       0.143240              8.025606       6.392545      -1.788540      -0.275316       6.639451       2.330403      11.044821           0.051162
           13              C       6.375574       3.618027       2.180938       0.496426      23.861249 0.26844206E+03  0.56265644E+04                                 7.483132                            5.745667       0.199767       2.122498                    0.999777      22.590208      62.478765       0.633653       0.461171      -1.031461      -0.011884       0.043192      -0.114419       0.122876      -0.111541      -0.053019       0.048676      -0.020118      -0.116930      -0.093748      -0.063900       0.157648              8.547432       8.927068       3.733019       1.734320       7.983657      -0.469045       8.731570           0.023065
           14              C       6.591136       3.116350       3.567436       0.524501      23.634819 0.25491990E+03  0.52715422E+04                                 7.425694                            5.602323       0.225145       2.140712                    0.999730      22.024070      60.391157       0.641517       0.461704      -1.031750       0.022234      -0.046756       0.114295       0.125475      -0.108176      -0.043293       0.054560      -0.047677      -0.101494      -0.093861      -0.059711       0.153572              8.555785       9.513052       4.028321       1.750559       7.834171      -0.320164       8.320131           0.020844
           15              C       8.069933       8.575230       2.648551       0.434659      25.452652 0.31508803E+03  0.68571353E+04                                 7.762967                            6.184225       0.064897       2.052578                    0.999732      23.849310      66.669659       0.618337       0.455166      -1.037416      -0.106979      -0.007822      -0.077206       0.132161       0.021999      -0.101498      -0.017206       0.127818       0.154922      -0.093410      -0.056358       0.149769              8.651275       7.140570      -0.012612       2.437136      12.026658      -0.328468       6.786597           0.004781
           16              C       9.169516       8.727716       3.598862       0.521623      22.408700 0.25217715E+03  0.52209818E+04                                 7.204571                            5.599920      -0.073426       2.033329                    0.999245      22.460926      62.412299       0.634411       0.466325      -1.025194       0.092904       0.017846       0.087466       0.128841       0.026706      -0.091872      -0.021720       0.119478       0.207066      -0.099990      -0.046279       0.146269              8.093179       6.231780      -0.617528       1.873004      12.024885      -0.731534       6.022871           0.005854
           17              C      11.059152       3.022392       2.471311       0.481092      24.723080 0.26808378E+03  0.55775065E+04                                 7.473061                            5.625458       0.353065       2.161529                    0.999336      22.437096      60.410514       0.665059       0.442666      -1.049487      -0.075951      -0.093679      -0.053720       0.132023       0.031103      -0.026868      -0.060140      -0.025819       0.387942      -0.099066      -0.053684       0.152750              8.661354      12.009311      -2.427252      -0.272003       9.221155       1.862179       4.753597           0.034965
           18              C      11.970928       4.117259       3.026915       0.519991      23.851723 0.25167406E+03  0.51660375E+04                                 7.340779                            5.492306       0.244392       2.138105                    0.999648      21.964534      59.188019       0.663873       0.449472      -1.043069       0.080623       0.088154       0.049274       0.129225       0.040401      -0.046180      -0.049924      -0.005481       0.374096      -0.102844      -0.048550       0.151394              8.504473      11.623549      -2.870156      -0.002003       9.327706       1.522645       4.562165           0.030411
           19              C       7.667878       6.267356       6.161935       0.503422      24.217835 0.27828226E+03  0.58850034E+04                                 7.562016                            5.867253       0.098051       2.087635                    0.999450      22.759950      63.210062       0.624352       0.463890      -1.030041      -0.112650       0.049634      -0.025596       0.125733       0.093550       0.013592      -0.011710      -0.113636      -0.258190      -0.096424      -0.056113       0.152537              8.595008       7.207076      -1.717018      -0.903314       5.447314       0.909508      13.130633           0.022805
           20              C      10.187036      10.160094       0.417332       0.500713      22.853141 0.27572988E+03  0.58197977E+04                                 7.273751                            5.846645       0.230969       2.129929                    0.999613      22.817633      63.387009       0.624196       0.464901      -1.029094       0.104052      -0.033755       0.056700       0.123211       0.089035      -0.020253      -0.061331      -0.035797      -0.211175      -0.098955      -0.044285       0.143240              8.025607       6.392547      -1.788541      -0.275316       6.639452       2.330404      11.044823           0.051162
           21              O       9.092855       8.229442       8.391897      -0.493416      32.592496 0.45437087E+03  0.10459007E+05                                 8.070835                            6.575846       0.444094       2.206091                    0.998598      26.387929      67.580084       0.745593       0.356882      -1.142194       0.041010       0.061464      -0.032809       0.080846      -0.002156      -0.004537       0.049848       0.030272      -0.139652      -0.076130       0.033880       0.042251              9.264868      11.145403       4.102373       3.418217       8.208726       2.377777       8.440475           0.095394
           22              O      10.856327       9.585664       8.567880      -0.472830      28.973468 0.39821984E+03  0.88703542E+04                                 7.423293                            6.129833       0.527464       2.256118                    0.997455      25.455806      64.160141       0.777110       0.353839      -1.144483      -0.075288      -0.017614      -0.042098       0.088038       0.007721      -0.027635       0.021004      -0.009592      -0.209307      -0.081016       0.036566       0.044450              8.311437       9.019468       4.362903      -0.428196       9.710369      -0.934100       6.204474           0.084383
           23              O      11.195272       8.728274      11.074388      -0.478422      31.586004 0.45487896E+03  0.10483913E+05                                 7.918350                            6.602391       0.400158       2.192811                    0.998252      26.353146      67.750419       0.739504       0.359367      -1.139096      -0.055603      -0.063485       0.027404       0.088730      -0.012253      -0.005957       0.047793       0.036344      -0.153679      -0.077975       0.024563       0.053411              8.924923      10.335051       3.722792       2.861922       8.289621       2.073744       8.150096           0.096687
           24              O       9.548896       7.284955      10.838067      -0.488351      32.448978 0.47072026E+03  0.10917515E+05                                 8.035036                            6.695962       0.526169       2.242538                    0.997224      26.244424      67.184787       0.739351       0.357186      -1.143417       0.070606       0.029447       0.050307       0.091559       0.022299      -0.033153       0.009348      -0.023846      -0.196681      -0.078940       0.020082       0.058858              8.992729       9.271967       4.475330      -0.433659      10.672935      -1.319696       7.033285           0.104130
           25              O       6.809054       4.119563       8.751406      -0.477043      29.923442 0.42245038E+03  0.95697285E+04                                 7.644090                            6.364160       0.484713       2.230204                    0.997743      26.027795      66.601585       0.752046       0.359532      -1.137585      -0.040289      -0.076172      -0.025510       0.089868      -0.029253      -0.051648      -0.016612      -0.049870      -0.012786      -0.076604       0.032523       0.044081              8.541699       6.634510      -2.686346       0.927625      12.809473      -2.256977       6.181112           0.094442
           26              O       8.948660       4.413390      10.388052      -0.435531      29.107691 0.42377411E+03  0.95850974E+04                                 7.479086                            6.349045       0.620266       2.277802                    0.998498      25.691378      65.197712       0.759155       0.356709      -1.142461       0.065997      -0.070818       0.014520       0.097885       0.015539      -0.042144       0.013808      -0.074063      -0.019228      -0.068378       0.024002       0.044376              8.274741       5.496564       1.791469       0.810995      12.948240       1.078611       6.379419           0.131157
           27              O       7.282841       1.948674       8.662157      -0.481987      30.296716 0.42071006E+03  0.95067973E+04                                 7.652058                            6.308252       0.423675       2.205702                    0.998484      25.969863      66.060381       0.764167       0.354704      -1.143078      -0.059755       0.065565      -0.017029       0.090330       0.004217      -0.059760      -0.007604      -0.072301      -0.024657      -0.081085       0.031986       0.049100              8.590274       5.241686       1.502551       0.480794      14.084615       0.462017       6.444522           0.095278
           28              O       9.286135       2.210992      10.287490      -0.452478      29.116998 0.43592042E+03  0.99257354E+04                                 7.471410                            6.419787       0.469123       2.215598                    0.998261      26.169137      66.544170       0.758727       0.354540      -1.144665       0.051531       0.083854       0.023154       0.101109      -0.034351      -0.012639      -0.027952      -0.052970      -0.078164      -0.053610      -0.007489       0.061099              8.248366       6.769207      -2.348322       0.795737      12.079227      -2.097210       5.896664           0.176334
           29              O      15.093308       9.938527      10.421992      -0.478708      30.148047 0.40260206E+03  0.89669837E+04                                 7.574039                            6.103700       0.590636       2.263645                    0.998335      25.699048      64.170355       0.792490       0.347010      -1.153351       0.093215      -0.001517       0.039786       0.101362      -0.051466      -0.028941      -0.002825      -0.046412       0.023150      -0.069168       0.012464       0.056704              8.756297       9.450725      -4.679468      -1.316966      11.431074       1.991520       5.387094           0.103347
           30              O      13.523971       8.068908       9.403802      -0.505877      30.984385 0.40773122E+03  0.91136221E+04                                 7.692880                            6.134949       0.690261       2.285789                    0.999230      25.994717      65.108578       0.791607       0.346162      -1.153599       0.018595      -0.093111      -0.006340       0.095161      -0.032877      -0.021776      -0.030123       0.044187       0.060058      -0.065523       0.027171       0.038352              8.960361      15.007375      -3.423622       0.045650       6.958675       0.398667       4.915033           0.093202
           31              O       5.218112       6.646376       9.323352      -0.463553      28.404258 0.37542118E+03  0.82347400E+04                                 7.287810                            5.917311       0.538089       2.256692                    0.998067      25.284549      63.103909       0.798388       0.349753      -1.148568      -0.086324       0.002213      -0.037327       0.094075      -0.043780      -0.031898      -0.015277      -0.013478       0.072397      -0.069002       0.025623       0.043379              8.305861       8.852219      -4.129021      -1.283696      10.812235       1.555835       5.253128           0.087313
           32              O       6.822282       8.617105      10.139161      -0.465457      29.759098 0.39423745E+03  0.87411199E+04                                 7.511187                            6.051970       0.601655       2.269989                    0.998881      25.432791      63.514182       0.792921       0.348391      -1.151362      -0.027311       0.096061       0.018261       0.101524      -0.025002      -0.018289      -0.024380       0.037044       0.102892      -0.058053       0.013162       0.044891              8.688881      14.783838      -2.695010      -0.463330       6.303335       0.609972       4.979470           0.096203
           33              O       9.280264       5.448358       7.664080      -0.472493      30.419674 0.45084288E+03  0.10357805E+05                                 7.712583                            6.554504       0.489664       2.222743                    0.998329      26.309965      67.319982       0.746067       0.357343      -1.141802       0.063433      -0.027467      -0.057270       0.089766       0.018788       0.007651      -0.004285      -0.035131       0.109277      -0.044870       0.007482       0.037388              8.632881       5.547294      -0.016312       0.595363       5.942848      -0.516693      14.408500           0.177084
           34              O       9.678831       5.148154       5.474343      -0.472462      30.999115 0.42875218E+03  0.97503260E+04                                 7.837208                            6.423046       0.289252       2.171414                    0.997153      25.959161      66.595914       0.746425       0.360834      -1.136345       0.020081      -0.002444       0.071740       0.074538       0.060677      -0.038636       0.025924      -0.060762       0.042707      -0.094805       0.033964       0.060841              8.876020       7.650376      -1.455220      -3.397949       6.132568       2.363994      12.845116           0.035387
           35              O       6.346279       1.336670      10.997709      -0.453842      29.103552 0.42434644E+03  0.96380028E+04                                 7.545061                            6.433968       0.262456       2.169234                    0.997059      25.727283      66.245497       0.737176       0.365821      -1.130954      -0.075653       0.048174       0.016956       0.091277       0.041336      -0.023333      -0.006168      -0.033162       0.061834      -0.058192       0.010523       0.047668              8.278935       5.402678       0.094945      -0.314674       6.743923       2.208365      12.690205           0.075035
           36              O       3.667387       1.100427       0.199867      -0.456590      28.882513 0.42682760E+03  0.96803202E+04                                 7.438332                            6.387702       0.415491       2.211904                    0.997706      25.829308      65.832069       0.753357       0.358483      -1.140006      -0.036139      -0.014206      -0.082451       0.091137       0.010048      -0.032421       0.029052      -0.013391      -0.036184      -0.052270       0.016087       0.036183              8.128947       7.311146      -2.487315      -2.337077       8.235351       2.864605       8.840343           0.154815
           37              O       7.572998       3.618136       4.178350      -0.493413      32.592352 0.45436833E+03  0.10458937E+05                                 8.070830                            6.575842       0.444086       2.206090                    0.998598      26.387799      67.579776       0.745591       0.356883      -1.142193      -0.041010      -0.061466       0.032813       0.080849      -0.002156      -0.004538       0.049840       0.030268      -0.139623      -0.076117       0.033872       0.042245              9.264861      11.145395       4.102370       3.418214       8.208720       2.377774       8.440468           0.095403
           38              O       5.809526       2.261914       4.002367      -0.472834      28.973560 0.39822147E+03  0.88703986E+04                                 7.423304                            6.129841       0.527463       2.256116                    0.997455      25.455868      64.160311       0.777110       0.353838      -1.144484       0.075287       0.017613       0.042096       0.088036       0.007723      -0.027637       0.021004      -0.009593      -0.209318      -0.081021       0.036567       0.044454              8.311450       9.019481       4.362910      -0.428196       9.710384      -0.934101       6.204483           0.084368
           39              O       5.470581       3.119304       1.495859      -0.478422      31.585976 0.45487834E+03  0.10483899E+05                                 7.918366                            6.602403       0.400145       2.192808                    0.998252      26.353055      67.750269       0.739500       0.359369      -1.139094       0.055602       0.063486      -0.027407       0.088732      -0.012254      -0.005958       0.047785       0.036338      -0.153660      -0.077963       0.024556       0.053407              8.924942      10.335073       3.722803       2.861928       8.289641       2.073748       8.150111           0.096694
           40              O       7.116957       4.562623       1.732180      -0.488359      32.449146 0.47072325E+03  0.10917600E+05                                 8.035054                            6.695975       0.526168       2.242536                    0.997224      26.244526      67.185061       0.739352       0.357185      -1.143418      -0.070604      -0.029447      -0.050304       0.091557       0.022303      -0.033157       0.009348      -0.023848      -0.196699      -0.078948       0.020083       0.058865              8.992751       9.271991       4.475345      -0.433658      10.672963      -1.319697       7.033300           0.104109
           41              O       9.856799       7.728015       3.818841      -0.477044      29.923458 0.42245071E+03  0.95697355E+04                                 7.644079                            6.364151       0.484715       2.230204                    0.997743      26.027860      66.601697       0.752049       0.359531      -1.137586       0.040288       0.076172       0.025508       0.089866      -0.029256      -0.051653      -0.016614      -0.049874      -0.012785      -0.076612       0.032527       0.044085              8.541685       6.634501      -2.686342       0.927624      12.809451      -2.256973       6.181104           0.094441
           42              O       7.717193       7.434188       2.182195      -0.435534      29.107803 0.42377603E+03  0.95851516E+04                                 7.479104                            6.349059       0.620257       2.277799                    0.998498      25.691429      65.197879       0.759154       0.356709      -1.142461      -0.065997       0.070817      -0.014521       0.097885       0.015542      -0.042147       0.013810      -0.074063      -0.019225      -0.068382       0.024005       0.044376              8.274763       5.496576       1.791474       0.810998      12.948281       1.078613       6.379433           0.131154
           43              O       9.383012       9.898904       3.908090      -0.481987      30.296715 0.42071007E+03  0.95067971E+04                                 7.652054                            6.308249       0.423670       2.205701                    0.998484      25.969876      66.060400       0.764168       0.354704      -1.143079       0.059754      -0.065566       0.017029       0.090329       0.004218      -0.059762      -0.007604      -0.072302      -0.024656      -0.081088       0.031987       0.049101              8.590270       5.241684       1.502551       0.480794      14.084607       0.462018       6.444519           0.095280
           44              O       7.379718       9.636586       2.282757      -0.452486      29.117215 0.43592445E+03  0.99258480E+04                                 7.471432                            6.419805       0.469120       2.215595                    0.998261      26.169305      66.544618       0.758728       0.354539      -1.144666      -0.051530      -0.083853      -0.023152       0.101107      -0.034357      -0.012649      -0.027959      -0.052972      -0.078163      -0.053626      -0.007480       0.061105              8.248392       6.769225      -2.348329       0.795739      12.079271      -2.097218       5.896680           0.176318
           45              O       1.572545       1.909051       2.148255      -0.478704      30.147989 0.40260108E+03  0.89669564E+04                                 7.574030                            6.103693       0.590634       2.263645                    0.998335      25.699018      64.170262       0.792491       0.347010      -1.153351      -0.093214       0.001517      -0.039786       0.101361      -0.051465      -0.028941      -0.002825      -0.046412       0.023148      -0.069167       0.012463       0.056704              8.756286       9.450709      -4.679460      -1.316964      11.431060       1.991517       5.387088           0.103360
           46              O       3.141882       3.778670       3.166445      -0.505875      30.984400 0.40773145E+03  0.91136283E+04                                 7.692882                            6.134951       0.690259       2.285789                    0.999230      25.994722      65.108596       0.791607       0.346162      -1.153599      -0.018595       0.093110       0.006339       0.095160      -0.032878      -0.021777      -0.030124       0.044189       0.060057      -0.065525       0.027172       0.038353              8.960363      15.007380      -3.423623       0.045650       6.958676       0.398667       4.915034           0.093205
           47              O      11.447741       5.201202       3.246895      -0.463550      28.404211 0.37542038E+03  0.82347180E+04                                 7.287802                            5.917304       0.538087       2.256692                    0.998067      25.284530      63.103841       0.798388       0.349753      -1.148568       0.086323      -0.002213       0.037327       0.094074      -0.043779      -0.031899      -0.015277      -0.013479       0.072398      -0.069002       0.025623       0.043379              8.305851       8.852207      -4.129016      -1.283695      10.812222       1.555833       5.253122           0.087319
           48              O       9.843571       3.230473       2.431086      -0.465454      29.759050 0.39423670E+03  0.87410982E+04                                 7.511175                            6.051960       0.601654       2.269989                    0.998881      25.432788      63.514139       0.792923       0.348391      -1.151362       0.027311      -0.096060      -0.018260       0.101523      -0.025003      -0.018290      -0.024381       0.037047       0.102892      -0.058055       0.013163       0.044892              8.688866      14.783811      -2.695003      -0.463328       6.303324       0.609970       4.979462           0.096207
           49              O       7.385589       6.399220       4.906167      -0.472494      30.419653 0.45084254E+03  0.10357795E+05                                 7.712577                            6.554500       0.489662       2.222743                    0.998329      26.309965      67.319965       0.746068       0.357343      -1.141802      -0.063432       0.027467       0.057270       0.089766       0.018789       0.007651      -0.004285      -0.035132       0.109278      -0.044871       0.007483       0.037388              8.632874       5.547290      -0.016312       0.595364       5.942844      -0.516694      14.408486           0.177077
           50              O       6.987022       6.699424       7.095904      -0.472462      30.999050 0.42875113E+03  0.97502952E+04                                 7.837193                            6.423034       0.289254       2.171415                    0.997153      25.959150      66.595840       0.746427       0.360833      -1.136346      -0.020081       0.002444      -0.071740       0.074538       0.060677      -0.038636       0.025924      -0.060763       0.042707      -0.094804       0.033964       0.060840              8.876002       7.650362      -1.455217      -3.397942       6.132557       2.363988      12.845087           0.035391
           51              O      10.319574      10.510908       1.572538      -0.453841      29.103497 0.42434545E+03  0.96379744E+04                                 7.545050                            6.433959       0.262455       2.169234                    0.997059      25.727264      66.245418       0.737177       0.365821      -1.130954       0.075652      -0.048174      -0.016956       0.091277       0.041335      -0.023333      -0.006168      -0.033162       0.061833      -0.058191       0.010523       0.047668              8.278922       5.402670       0.094945      -0.314673       6.743913       2.208360      12.690184           0.075034
           52              O      12.998466      10.747151      12.370380      -0.456591      28.882496 0.42682731E+03  0.96803114E+04                                 7.438326                            6.387697       0.415491       2.211904                    0.997706      25.829313      65.832063       0.753358       0.358482      -1.140006       0.036139       0.014205       0.082451       0.091137       0.010048      -0.032421       0.029052      -0.013390      -0.036184      -0.052270       0.016087       0.036183              8.128940       7.311142      -2.487313      -2.337075       8.235344       2.864601       8.840334           0.154815

******************************************************
Auxiliary information for the entire system
The total spin magnetic moment of the unit cell is   3.891674
The total net atomic charge of the unit cell is   -0.000001
Accuracy of reproducing the electrostatic potential in the unit cell:
  The inner radius (bohr) =    5.0000
  The outer radius (bohr) =   12.0000
  Valid grid points have density less than (e/(bohr^3)) =    0.0001
  The number of valid grid points were=        93123
  The rms potential error without charges in kcal/mol is=     10.22065
  The rms potential error with partial charges in kcal/mol is=      1.98277
  The RRMSE value at monopole order=      0.19400
  The rms potential error with partial charges and cloud penetration in kcal/mol is=      1.99110
  The RRMSE value at monopole order with cloud penetration is=      0.19481
  The rms potential error with partial charges and atomic dipoles in kcal/mol is=      0.88142
  The RRMSE value at dipole order=      0.08624
  The rms potential error with partial charges, atomic dipoles and cloud penetration in kcal/mol is=      0.86843
  The RRMSE value at dipole order with cloud penetration=      0.08497

******************************************************
The electron densities and ab initio electrostatic potential were computed in VASP using the PBE functional and
projector augmented wave method. See the main text of the journal article for a description of computational details.
The atomic charges, dipoles, and quadrupoles were computed with the DDEC6 method as described in
(a) T. A. Manz and N. Gabaldon Limas, RSC Adv. 6 (2016) 47771-47801 DOI: 10.1039/c6ra04656h
(b) N. Gabaldon Limas and T. A. Manz, RSC Adv. 8 (2018) 2678-2707 DOI: 10.1039/c7ra11829e.
For each atom in the material, the electron cloud parameters were fit to the spherically averaged atom-in-material
electron density using radial positions for which this density was between 10^-4 and 10^-2 electrons per cubic bohr.
The polarizabilities, dispersion coefficients, and quantum Drude oscillator (QDO) parameters were fit using the MCLF method.
The magnetic structure of the system was optimized in VASP from the default ferromagnetic initial guess using spin polarization.
The atomic spin moments (ASMs) were computed on this optimized magnetic structure using the DDEC6 partition as inputs
to the method of T. A. Manz and D. S. Sholl, J. Chem. Theory Comput. 7 (2011) 4146-4164 DOI: 10.1021/ct200539n.
The RMSE and RRMSE were computed using a uniform grid with Ewald summation.
