# Supplementary material for: A collection of forcefield precursors for metal–organic frameworks
Source: RSC Adv. 2019 Nov 13;9(63):36492–507. doi: 10.1039/c9ra07327b (PMC9075174; doi:10.1039/c9ra07327b)
Supplement: RA-009-C9RA07327B-s4565 [file RA-009-C9RA07327B-s4565.xyz]

  142
jmolscript: load "" {1 1 1} spacegroup "x,y,z" unitcell [{      7.663400     0.000000     0.000000 }, {      0.000000     9.682500     0.000000 }, {      0.000000     0.000000    27.110500 }]
Fe     3.831700     4.841250    25.582823     1.126659
Fe     3.831700     4.841250    15.082927     0.762031
Fe     3.831700     4.841250     1.527677     0.783919
Fe     3.831700     4.841250    12.027573     0.763654
Ag     0.000000     0.000000    20.332875     0.500193
Ag     0.000000     0.000000     6.777625     0.499444
H      0.291209     6.098039    23.789464     0.186768
H      0.045980     7.621096    24.212388     0.172136
H      0.238332     6.499862    25.337473     0.195902
H      5.303839     2.093357     0.650652     0.095887
H      3.561182     7.887365    21.634179     0.165028
H      2.262236     7.088558    22.119457     0.182279
H      2.667630     8.463473    22.829752     0.187625
H      7.372191     3.584462    23.789464     0.186770
H      7.617420     2.061404    24.212388     0.172140
H      7.425068     3.182638    25.337473     0.195904
H      2.359561     7.589144     0.650652     0.095884
H      4.102218     1.795135    21.634179     0.165029
H      5.401164     2.593942    22.119457     0.182279
H      4.995770     1.219027    22.829752     0.187626
H      7.372191     6.098039    16.876286     0.186318
H      7.617420     7.621096    16.453362     0.172747
H      7.425068     6.499862    15.328277     0.194628
H      2.359561     2.093357    12.904598     0.100709
H      4.102218     7.887365    19.031571     0.166618
H      5.401164     7.088558    18.546293     0.181019
H      4.995770     8.463473    17.835998     0.185924
H      0.291209     3.584462    16.876286     0.186320
H      0.045980     2.061404    16.453362     0.172751
H      0.238332     3.182638    15.328277     0.194628
H      5.303839     7.589144    12.904598     0.100710
H      3.561182     1.795135    19.031571     0.166619
H      2.262236     2.593942    18.546293     0.181019
H      2.667630     1.219027    17.835998     0.185926
H      7.372191     3.584462     3.321036     0.186557
H      7.617420     2.061404     2.898112     0.173150
H      7.425068     3.182638     1.773027     0.195098
H      2.359561     7.589144    26.459848     0.094867
H      4.102218     1.795135     5.476321     0.166614
H      5.401164     2.593942     4.991043     0.181153
H      4.995770     1.219027     4.280748     0.186108
H      0.291209     6.098039     3.321036     0.186561
H      0.045980     7.621096     2.898112     0.173154
H      0.238332     6.499862     1.773027     0.195098
H      5.303839     2.093357    26.459848     0.094870
H      3.561182     7.887365     5.476321     0.166614
H      2.262236     7.088558     4.991043     0.181153
H      2.667630     8.463473     4.280748     0.186109
H      0.291209     3.584462    10.234214     0.186642
H      0.045980     2.061404    10.657138     0.172845
H      0.238332     3.182638    11.782223     0.194306
H      5.303839     7.589144    14.205902     0.100438
H      3.561182     1.795135     8.078929     0.167200
H      2.262236     2.593942     8.564207     0.181427
H      2.667630     1.219027     9.274502     0.185846
H      7.372191     6.098039    10.234214     0.186645
H      7.617420     7.621096    10.657138     0.172850
H      7.425068     6.499862    11.782223     0.194306
H      2.359561     2.093357    14.205902     0.100438
H      4.102218     7.887365     8.078929     0.167200
H      5.401164     7.088558     8.564207     0.181427
H      4.995770     8.463473     9.274502     0.185847
C      7.533122     6.686735    24.450960    -0.574723
C      6.069413     6.447577    24.461804     0.507278
C      5.244831     7.015940    23.456005    -0.346989
C      3.856223     6.881353    23.409917     0.495725
C      3.012483     7.648207    22.409539    -0.572333
C      5.878594     7.819587    22.477316     0.316520
C      0.130278     2.995766    24.450960    -0.574723
C      1.593987     3.234923    24.461804     0.507271
C      2.418569     2.666560    23.456005    -0.346986
C      3.807177     2.801147    23.409917     0.495718
C      4.650917     2.034293    22.409539    -0.572332
C      1.784806     1.862913    22.477316     0.316521
C      0.130278     6.686735    16.214790    -0.569085
C      1.593987     6.447577    16.203946     0.488545
C      2.418569     7.015940    17.209745    -0.347407
C      3.807177     6.881353    17.255833     0.477225
C      4.650917     7.648207    18.256211    -0.566197
C      1.784806     7.819587    18.188434     0.314389
C      7.533122     2.995766    16.214790    -0.569087
C      6.069413     3.234923    16.203946     0.488546
C      5.244831     2.666560    17.209745    -0.347407
C      3.856223     2.801147    17.255833     0.477227
C      3.012483     2.034293    18.256211    -0.566198
C      5.878594     1.862913    18.188434     0.314389
C      0.130278     2.995766     2.659540    -0.568901
C      1.593987     3.234923     2.648696     0.489166
C      2.418569     2.666560     3.654495    -0.347234
C      3.807177     2.801147     3.700583     0.478127
C      4.650917     2.034293     4.700961    -0.566177
C      1.784806     1.862913     4.633184     0.314105
C      7.533122     6.686735     2.659540    -0.568903
C      6.069413     6.447577     2.648696     0.489167
C      5.244831     7.015940     3.654495    -0.347234
C      3.856223     6.881353     3.700583     0.478134
C      3.012483     7.648207     4.700961    -0.566180
C      5.878594     7.819587     4.633184     0.314104
C      7.533122     2.995766    10.895710    -0.569055
C      6.069413     3.234923    10.906554     0.488709
C      5.244831     2.666560     9.900755    -0.347032
C      3.856223     2.801147     9.854667     0.477645
C      3.012483     2.034293     8.854289    -0.566031
C      5.878594     1.862913     8.922066     0.313531
C      0.130278     6.686735    10.895710    -0.569057
C      1.593987     6.447577    10.906554     0.488710
C      2.418569     7.015940     9.900755    -0.347032
C      3.807177     6.881353     9.854667     0.477647
C      4.650917     7.648207     8.854289    -0.566032
C      1.784806     7.819587     8.922066     0.313531
C      4.605703     2.322832     0.000000    -0.204289
C      3.057697     7.359668     0.000000    -0.204268
C      3.057697     2.322832    13.555250    -0.207897
C      4.605703     7.359668    13.555250    -0.207892
N      6.395107     8.436362    21.645023    -0.425989
N      1.268293     1.246138    21.645023    -0.425988
N      1.268293     8.436362    19.020727    -0.430973
N      6.395107     1.246138    19.020727    -0.430973
N      1.268293     1.246138     5.465477    -0.430018
N      6.395107     8.436362     5.465477    -0.430018
N      6.395107     1.246138     8.089773    -0.429211
N      1.268293     8.436362     8.089773    -0.429210
O      5.630300     5.699120    25.365397    -0.455012
O      3.201002     6.169689    24.204526    -0.480772
O      2.033100     3.983381    25.365397    -0.455009
O      4.462398     3.512811    24.204526    -0.480766
O      2.033100     5.699120    15.300353    -0.389246
O      4.462398     6.169689    16.461224    -0.414786
O      5.630300     3.983381    15.300353    -0.389246
O      3.201002     3.512811    16.461224    -0.414786
O      2.033100     3.983381     1.745103    -0.388933
O      4.462398     3.512811     2.905974    -0.415546
O      5.630300     5.699120     1.745103    -0.388934
O      3.201002     6.169689     2.905974    -0.415554
O      5.630300     3.983381    11.810147    -0.389772
O      3.201002     3.512811    10.649276    -0.414914
O      2.033100     5.699120    11.810147    -0.389772
O      4.462398     6.169689    10.649276    -0.414913
O      4.404922     3.742286     0.000000    -0.396686
O      3.258478     5.940214     0.000000    -0.396668
O      3.258478     3.742286    13.555250    -0.309581
O      4.404922     5.940214    13.555250    -0.309587

The following XYZ coordinates are in angstroms. Other properties are in atomic units.
The sperically averaged electron density of each atom fit to a function of the form exp(a - br)
eigen_1, eigen_2 and eigen_3 are the three eigenvalues of traceless quadrupole moment tensor
  atom number  atomic symbol              X              Y              Z     net charge C6 coefficient C8 coefficient C10 coefficient fluctuating dipole atomic polarizability isotropic forcefield polarizability              a              b squared Pearson coefficient          <r^3>          <r^4>         wp_QDO          m_QDO          q_QDO       dipole_x       dipole_y       dipole_z         dipole            Qxy            Qxz            Qyz     Q(x^2-y^2)  Q(3z^2 - R^2)        eigen_1        eigen_2        eigen_3 static polarizability      alpha(xx)      alpha(xy)      alpha(xz)      alpha(yy)      alpha(yz)      alpha(zz) atomic spin moment
            1             Fe       3.831700       4.841250      25.582823       1.126659      84.397297 0.14891094E+04  0.45262486E+05                                16.863547                           13.499406       0.314338       1.957805                    0.996331      47.834947     132.407329       0.439097       0.458917      -1.092911       0.000001      -0.000003       0.014242       0.014242      -0.048456       0.000018       0.000008       0.032008      -0.161692      -0.053897      -0.024081       0.077979             20.019121      15.501368       2.751069      -0.000006      19.095030      -0.000001      25.460966           5.443312
            2             Fe       3.831700       4.841250      15.082927       0.762031      98.241531 0.18079225E+04  0.57775086E+05                                18.505859                           14.791123       0.234701       1.887050                    0.996631      54.627886     155.845907       0.422369       0.453789      -1.094256       0.000000       0.000001      -0.009984       0.009984      -0.001465       0.000002       0.000003       0.115760      -0.080139      -0.044542      -0.026713       0.071255             21.984404      16.891102      -3.074179      -0.000004      20.891173      -0.000008      28.170939          -0.278658
            3             Fe       3.831700       4.841250       1.527677       0.783919      97.120274 0.17783066E+04  0.56613147E+05                                18.400287                           14.694670       0.223421       1.885850                    0.996749      54.291879     154.759939       0.422524       0.455349      -1.092957       0.000002      -0.000006      -0.015621       0.015621       0.015415      -0.000002       0.000001       0.122189      -0.049910      -0.054691      -0.016637       0.071328             21.859511      16.792105       3.026394       0.000005      20.827668      -0.000013      27.958759          -0.400360
            4             Fe       3.831700       4.841250      12.027573       0.763654      98.179988 0.18065506E+04  0.57719883E+05                                18.498734                           14.785917       0.233696       1.887000                    0.996629      54.595843     155.735592       0.422428       0.453814      -1.094249       0.000001       0.000001       0.010017       0.010017      -0.002081      -0.000003      -0.000003       0.116936      -0.079041      -0.045332      -0.026347       0.071678             21.975393      16.887479      -3.073570       0.000003      20.881412       0.000007      28.157288          -0.294080
            5             Ag       0.000000       0.000000      20.332875       0.500193     238.431775 0.46540360E+04  0.17883001E+06                                29.545119                           22.196648       1.568496       2.156157                    0.999549      82.411115     217.484523       0.401531       0.396987      -1.191931       0.000000      -0.000000      -0.001549       0.001549       0.001270       0.000000      -0.000000       0.026260       0.000063      -0.013202       0.000021       0.013181             36.262874      34.009840      -0.025436       0.000001      33.426301      -0.000006      41.352482           0.001408
            6             Ag       0.000000       0.000000       6.777625       0.499444     238.653314 0.46579755E+04  0.17902136E+06                                29.561791                           22.205759       1.567671       2.155613                    0.999554      82.443555     217.602818       0.401452       0.396977      -1.191924       0.000000       0.000000      -0.000690       0.000690      -0.000616       0.000000       0.000000       0.026051      -0.001066      -0.012862      -0.000355       0.013218             36.283362      34.028741       0.003650       0.000004      33.438495       0.000007      41.382850          -0.000146
            7              H       0.291209       6.098039      23.789464       0.186768       1.013198 0.78535669E+01  0.77220727E+02                                 1.724916                            1.683346      -1.062346       2.404683                    0.997311       3.351706       9.582015       0.460392       1.353041      -0.694817       0.007371      -0.011708      -0.006632       0.015342      -0.003116      -0.002653       0.007421      -0.006934       0.010932      -0.006493      -0.004639       0.011132              1.732668       1.779015      -0.263580      -0.278964       1.755319       0.266445       1.663671          -0.000046
            8              H       0.045980       7.621096      24.212388       0.172136       1.024656 0.76886432E+01  0.74474448E+02                                 1.671363                            1.612907      -0.936614       2.446991                    0.999429       3.256757       8.953358       0.498366       1.268820      -0.712940       0.001222       0.014598       0.000537       0.014659       0.000433      -0.001027       0.000589      -0.009605      -0.017120      -0.006003      -0.001695       0.007697              1.688927       1.522863       0.165961      -0.011920       2.129450      -0.236081       1.414469           0.000114
            9              H       0.238332       6.499862      25.337473       0.195902       0.861520 0.61536134E+01  0.56934114E+02                                 1.549009                            1.490258      -0.975543       2.459825                    0.998705       3.123822       8.666817       0.489148       1.353393      -0.694676       0.004044      -0.006439       0.018172       0.019699      -0.001930       0.002885      -0.000864       0.002355       0.020631      -0.005740      -0.002124       0.007864              1.571248       1.542068      -0.060511       0.325419       1.293458      -0.127783       1.878217          -0.000102
           10              H       5.303839       2.093357       0.650652       0.095887       1.295177 0.10161956E+02  0.10573613E+03                                 1.941945                            1.840683      -1.123387       2.325522                    0.996473       3.828667      10.975571       0.470813       1.250293      -0.714239       0.051882      -0.001757       0.002954       0.051996      -0.015920       0.004676       0.007463      -0.014241      -0.029664      -0.019420      -0.003410       0.022831              1.976793       1.821017      -0.204298       0.374753       1.659007      -0.215894       2.450357           0.004757
           11              H       3.561182       7.887365      21.634179       0.165028       0.960609 0.70522451E+01  0.67580554E+02                                 1.659394                            1.588017      -1.071150       2.379430                    0.998653       3.440242       9.746912       0.476648       1.340955      -0.695556       0.009646       0.000679      -0.011388       0.014940      -0.000606      -0.003961      -0.000819      -0.002629       0.004940      -0.004806       0.000624       0.004182              1.688709       1.651072       0.120851      -0.352220       1.407339      -0.209847       2.007717           0.000613
           12              H       2.262236       7.088558      22.119457       0.182279       1.070408 0.81663601E+01  0.80360391E+02                                 1.733415                            1.673136      -1.029479       2.417188                    0.998550       3.248106       9.021430       0.484203       1.285480      -0.710110      -0.009275      -0.011447      -0.003218       0.015080       0.004541       0.002251       0.004058      -0.004696      -0.009048      -0.004908      -0.003582       0.008490              1.747963       2.033094       0.378375       0.190946       1.657440       0.082314       1.553355          -0.000095
           13              H       2.667630       8.463473      22.829752       0.187625       0.928660 0.69229467E+01  0.65997174E+02                                 1.630271                            1.581910      -0.923047       2.471089                    0.999136       3.258452       9.190515       0.473989       1.355513      -0.694082      -0.004941       0.011649       0.008578       0.015287      -0.001120      -0.002210       0.005159      -0.008172       0.007789      -0.005963      -0.002295       0.008257              1.645514       1.480504      -0.271416      -0.119787       2.017581       0.218350       1.438456          -0.000210
           14              H       7.372191       3.584462      23.789464       0.186770       1.013195 0.78535358E+01  0.77220342E+02                                 1.724912                            1.683342      -1.062344       2.404685                    0.997311       3.351699       9.581989       0.460393       1.353041      -0.694817      -0.007371       0.011708      -0.006632       0.015342      -0.003116       0.002653      -0.007421      -0.006934       0.010932      -0.006493      -0.004639       0.011132              1.732664       1.779011      -0.263579       0.278963       1.755314      -0.266443       1.663666          -0.000046
           15              H       7.617420       2.061404      24.212388       0.172140       1.024649 0.76885675E+01  0.74473479E+02                                 1.671349                            1.612894      -0.936608       2.446994                    0.999429       3.256738       8.953271       0.498371       1.268813      -0.712942      -0.001222      -0.014598       0.000537       0.014659       0.000433       0.001027      -0.000589      -0.009605      -0.017119      -0.006002      -0.001695       0.007697              1.688913       1.522850       0.165959       0.011920       2.129430       0.236077       1.414458           0.000115
           16              H       7.425068       3.182638      25.337473       0.195904       0.861507 0.61534946E+01  0.56932710E+02                                 1.548991                            1.490242      -0.975518       2.459839                    0.998705       3.123787       8.666681       0.489151       1.353389      -0.694677      -0.004044       0.006438       0.018172       0.019699      -0.001930      -0.002885       0.000864       0.002355       0.020631      -0.005739      -0.002125       0.007864              1.571229       1.542049      -0.060509      -0.325412       1.293445       0.127780       1.878192          -0.000101
           17              H       2.359561       7.589144       0.650652       0.095884       1.295233 0.10162509E+02  0.10574331E+03                                 1.941995                            1.840727      -1.123427       2.325496                    0.996473       3.828777      10.975959       0.470809       1.250285      -0.714240      -0.051881       0.001758       0.002953       0.051994      -0.015920      -0.004675      -0.007464      -0.014241      -0.029665      -0.019421      -0.003411       0.022832              1.976845       1.821059      -0.204305      -0.374764       1.659047       0.215903       2.450430           0.004757
           18              H       4.102218       1.795135      21.634179       0.165029       0.960610 0.70522495E+01  0.67580608E+02                                 1.659394                            1.588017      -1.071150       2.379430                    0.998653       3.440243       9.746916       0.476648       1.340955      -0.695556      -0.009646      -0.000679      -0.011388       0.014940      -0.000606       0.003961       0.000819      -0.002629       0.004940      -0.004806       0.000624       0.004182              1.688709       1.651073       0.120851       0.352219       1.407339       0.209847       2.007717           0.000613
           19              H       5.401164       2.593942      22.119457       0.182279       1.070410 0.81663781E+01  0.80360608E+02                                 1.733417                            1.673138      -1.029483       2.417186                    0.998550       3.248109       9.021439       0.484203       1.285479      -0.710110       0.009275       0.011447      -0.003218       0.015080       0.004541      -0.002251      -0.004058      -0.004696      -0.009047      -0.004908      -0.003582       0.008490              1.747964       2.033095       0.378375      -0.190946       1.657441      -0.082314       1.553356          -0.000095
           20              H       4.995770       1.219027      22.829752       0.187626       0.928659 0.69229292E+01  0.65996953E+02                                 1.630268                            1.581906      -0.923044       2.471091                    0.999136       3.258446       9.190488       0.473990       1.355511      -0.694082       0.004941      -0.011649       0.008578       0.015287      -0.001120       0.002210      -0.005159      -0.008172       0.007790      -0.005963      -0.002295       0.008257              1.645510       1.480500      -0.271415       0.119787       2.017576      -0.218350       1.438453          -0.000210
           21              H       7.372191       6.098039      16.876286       0.186318       1.013435 0.78573287E+01  0.77281706E+02                                 1.726721                            1.685027      -1.062854       2.405039                    0.997228       3.353612       9.594929       0.459551       1.355096      -0.694421      -0.007529      -0.011726       0.007101       0.015640       0.002843      -0.002488      -0.007450      -0.007098       0.010927      -0.006373      -0.004679       0.011052              1.734466       1.780231       0.263765      -0.279226       1.757476      -0.267012       1.665692           0.000012
           22              H       7.617420       7.621096      16.453362       0.172747       1.019956 0.76475381E+01  0.74006637E+02                                 1.669500                            1.611282      -0.933627       2.450026                    0.999404       3.250392       8.943317       0.497170       1.273071      -0.712060      -0.001668       0.014996       0.000081       0.015089      -0.000542      -0.001106      -0.000560      -0.009541      -0.017618      -0.006189      -0.001567       0.007756              1.686901       1.520929      -0.165097      -0.011888       2.126499       0.235758       1.413277           0.000115
           23              H       7.425068       6.499862      15.328277       0.194628       0.868809 0.62188844E+01  0.57690836E+02                                 1.557565                            1.497970      -0.976045       2.458482                    0.998695       3.137795       8.717559       0.487963       1.353084      -0.694706      -0.004436      -0.006574      -0.018060       0.019725       0.002055       0.003027       0.000891       0.002377       0.020374      -0.005821      -0.002067       0.007887              1.580165       1.550309       0.061242       0.328412       1.299883       0.128922       1.890302           0.000018
           24              H       2.359561       2.093357      12.904598       0.100709       1.271798 0.99302662E+01  0.10268561E+03                                 1.916300                            1.818098      -1.057332       2.357650                    0.997119       3.778451      10.782347       0.474518       1.248260      -0.714848      -0.051047      -0.004702      -0.002755       0.051337       0.016272       0.005251      -0.006583      -0.015288      -0.030802      -0.019695      -0.003653       0.023348              1.950136       1.798407       0.199378       0.367615       1.637231       0.210383       2.414771           0.003531
           25              H       4.102218       7.887365      19.031571       0.166618       0.953114 0.69866085E+01  0.66824765E+02                                 1.654269                            1.583519      -1.069641       2.382512                    0.998579       3.428008       9.717066       0.475799       1.345896      -0.694610      -0.009640       0.001286       0.011907       0.015374       0.000737      -0.003747       0.001109      -0.002694       0.004908      -0.004744       0.000714       0.004031              1.683313       1.646340      -0.120056      -0.350557       1.403213       0.208318       2.000385           0.000052
           26              H       5.401164       7.088558      18.546293       0.181019       1.074216 0.82016543E+01  0.80790397E+02                                 1.737091                            1.676414      -1.025496       2.418463                    0.998553       3.254239       9.041497       0.483900       1.284968      -0.710219       0.009584      -0.011507       0.003298       0.015335      -0.004602       0.002181      -0.004100      -0.004349      -0.009175      -0.004992      -0.003488       0.008479              1.751731       2.038118      -0.379748       0.191842       1.660805      -0.082940       1.556271           0.000015
           27              H       4.995770       8.463473      17.835998       0.185924       0.931190 0.69451332E+01  0.66247164E+02                                 1.631756                            1.583287      -0.918850       2.472245                    0.999149       3.262366       9.197651       0.474405       1.353537      -0.694487       0.004939       0.011981      -0.008775       0.015650       0.001027      -0.002323      -0.005272      -0.007979       0.007957      -0.005970      -0.002373       0.008343              1.646932       1.481817       0.271911      -0.119946       2.019415      -0.218844       1.439565           0.000071
           28              H       0.291209       3.584462      16.876286       0.186320       1.013431 0.78572959E+01  0.77281304E+02                                 1.726717                            1.685024      -1.062852       2.405040                    0.997229       3.353606       9.594908       0.459552       1.355096      -0.694421       0.007529       0.011726       0.007101       0.015640       0.002843       0.002488       0.007450      -0.007098       0.010927      -0.006373      -0.004679       0.011051              1.734462       1.780227       0.263764       0.279225       1.757472       0.267011       1.665688           0.000012
           29              H       0.045980       2.061404      16.453362       0.172751       1.019951 0.76474969E+01  0.74006135E+02                                 1.669494                            1.611277      -0.933622       2.450029                    0.999404       3.250383       8.943285       0.497171       1.273070      -0.712060       0.001668      -0.014996       0.000081       0.015089      -0.000542       0.001106       0.000560      -0.009541      -0.017618      -0.006189      -0.001567       0.007756              1.686895       1.520924      -0.165096       0.011888       2.126490      -0.235756       1.413272           0.000115
           30              H       0.238332       3.182638      15.328277       0.194628       0.868808 0.62188768E+01  0.57690754E+02                                 1.557564                            1.497969      -0.976046       2.458482                    0.998695       3.137794       8.717558       0.487963       1.353085      -0.694705       0.004436       0.006574      -0.018060       0.019725       0.002055      -0.003027      -0.000891       0.002377       0.020374      -0.005821      -0.002067       0.007887              1.580164       1.550308       0.061242      -0.328412       1.299883      -0.128922       1.890301           0.000019
           31              H       5.303839       7.589144      12.904598       0.100710       1.271805 0.99303289E+01  0.10268642E+03                                 1.916306                            1.818103      -1.057339       2.357647                    0.997119       3.778461      10.782383       0.474517       1.248259      -0.714848       0.051047       0.004702      -0.002755       0.051337       0.016272      -0.005251       0.006583      -0.015288      -0.030802      -0.019695      -0.003653       0.023348              1.950142       1.798412       0.199379      -0.367617       1.637236      -0.210385       2.414779           0.003530
           32              H       3.561182       1.795135      19.031571       0.166619       0.953114 0.69866086E+01  0.66824768E+02                                 1.654269                            1.583519      -1.069642       2.382511                    0.998579       3.428008       9.717067       0.475799       1.345896      -0.694610       0.009640      -0.001286       0.011907       0.015374       0.000737       0.003747      -0.001109      -0.002694       0.004908      -0.004744       0.000714       0.004031              1.683313       1.646340      -0.120056       0.350557       1.403213      -0.208317       2.000385           0.000052
           33              H       2.262236       2.593942      18.546293       0.181019       1.074216 0.82016527E+01  0.80790377E+02                                 1.737091                            1.676414      -1.025495       2.418464                    0.998553       3.254239       9.041497       0.483900       1.284968      -0.710219      -0.009584       0.011507       0.003298       0.015334      -0.004602      -0.002181       0.004100      -0.004349      -0.009175      -0.004992      -0.003488       0.008479              1.751731       2.038118      -0.379748      -0.191842       1.660805       0.082940       1.556271           0.000015
           34              H       2.667630       1.219027      17.835998       0.185926       0.931189 0.69451211E+01  0.66247020E+02                                 1.631754                            1.583286      -0.918849       2.472246                    0.999149       3.262363       9.197641       0.474405       1.353537      -0.694487      -0.004939      -0.011981      -0.008775       0.015650       0.001027       0.002323       0.005272      -0.007979       0.007957      -0.005970      -0.002373       0.008343              1.646931       1.481815       0.271911       0.119946       2.019413       0.218843       1.439564           0.000071
           35              H       7.372191       3.584462       3.321036       0.186557       1.012770 0.78511138E+01  0.77205046E+02                                 1.725995                            1.684398      -1.063138       2.405065                    0.997235       3.351833       9.588770       0.459623       1.355157      -0.694415      -0.007607       0.011621       0.007124       0.015610      -0.002812      -0.002458       0.007482      -0.007024       0.011113      -0.006359      -0.004709       0.011068              1.733673       1.779504      -0.263681      -0.278987       1.756779       0.266821       1.664736          -0.000045
           36              H       7.617420       2.061404       2.898112       0.173150       1.019649 0.76467005E+01  0.74014696E+02                                 1.670960                            1.612640      -0.934067       2.450287                    0.999396       3.250994       8.953136       0.496170       1.275357      -0.711566      -0.001763      -0.014993       0.000088       0.015097       0.000499      -0.001152       0.000455      -0.009488      -0.017720      -0.006230      -0.001505       0.007735              1.688416       1.522332       0.165444      -0.011839       2.128715      -0.236066       1.414201           0.000083
           37              H       7.425068       3.182638       1.773027       0.195098       0.863970 0.61763671E+01  0.57208885E+02                                 1.553302                            1.494115      -0.965261       2.464315                    0.998772       3.129960       8.694434       0.487876       1.355395      -0.694280      -0.004814       0.006500      -0.018192       0.019909      -0.002090       0.003258      -0.000957       0.003028       0.020724      -0.006072      -0.002096       0.008168              1.575671       1.546082      -0.061025       0.327179       1.296647      -0.128522       1.884286          -0.000035
           38              H       2.359561       7.589144      26.459848       0.094867       1.302091 0.10224943E+02  0.10651486E+03                                 1.945002                            1.843278      -1.130970       2.320404                    0.996520       3.838621      10.996609       0.471851       1.246098      -0.715115      -0.051919       0.005244      -0.002145       0.052227      -0.016110       0.005073       0.005551      -0.015735      -0.031418      -0.018952      -0.004340       0.023291              1.979924       1.823872      -0.204971       0.375677       1.661388      -0.216316       2.454511           0.003840
           39              H       4.102218       1.795135       5.476321       0.166614       0.951679 0.69725733E+01  0.66649205E+02                                 1.651995                            1.581465      -1.065443       2.384565                    0.998606       3.423240       9.696837       0.476373       1.345108      -0.694793      -0.009606      -0.001284       0.011968       0.015400      -0.000733      -0.003807      -0.001157      -0.002669       0.005248      -0.004809       0.000643       0.004166              1.680940       1.644023       0.119858      -0.349792       1.401495      -0.207929       1.997302           0.000056
           40              H       5.401164       2.593942       4.991043       0.181153       1.073664 0.81962539E+01  0.80723441E+02                                 1.736477                            1.675853      -1.025843       2.418414                    0.998551       3.253082       9.037342       0.483988       1.284954      -0.710225       0.009595       0.011473       0.003374       0.015332       0.004617       0.002190       0.004132      -0.004316      -0.009085      -0.004998      -0.003500       0.008498              1.751103       2.037190       0.379494       0.191907       1.660222       0.082940       1.555898          -0.000025
           41              H       4.995770       1.219027       4.280748       0.186108       0.930653 0.69411007E+01  0.66205967E+02                                 1.631798                            1.583368      -0.919348       2.472204                    0.999142       3.262642       9.201362       0.474101       1.354461      -0.694296       0.004976      -0.011974      -0.008735       0.015635      -0.001054      -0.002326       0.005210      -0.007970       0.007696      -0.005930      -0.002337       0.008267              1.646962       1.481791      -0.271838      -0.119819       2.019556       0.218700       1.439540           0.000023
           42              H       0.291209       6.098039       3.321036       0.186561       1.012761 0.78510244E+01  0.77203948E+02                                 1.725984                            1.684388      -1.063128       2.405071                    0.997236       3.351816       9.588708       0.459625       1.355156      -0.694415       0.007607      -0.011621       0.007124       0.015610      -0.002812       0.002458      -0.007482      -0.007023       0.011112      -0.006359      -0.004709       0.011068              1.733663       1.779492      -0.263678       0.278984       1.756768      -0.266819       1.664727          -0.000045
           43              H       0.045980       7.621096       2.898112       0.173154       1.019647 0.76466828E+01  0.74014510E+02                                 1.670959                            1.612639      -0.934065       2.450289                    0.999396       3.250994       8.953146       0.496169       1.275359      -0.711565       0.001763       0.014993       0.000088       0.015097       0.000499       0.001152      -0.000455      -0.009488      -0.017720      -0.006230      -0.001505       0.007735              1.688415       1.522332       0.165444       0.011838       2.128713       0.236067       1.414202           0.000083
           44              H       0.238332       6.499862       1.773027       0.195098       0.863978 0.61764486E+01  0.57209863E+02                                 1.553315                            1.494127      -0.965280       2.464305                    0.998772       3.129986       8.694540       0.487873       1.355399      -0.694279       0.004813      -0.006500      -0.018192       0.019908      -0.002090      -0.003258       0.000957       0.003028       0.020725      -0.006072      -0.002096       0.008167              1.575685       1.546096      -0.061026      -0.327184       1.296656       0.128524       1.884303          -0.000036
           45              H       5.303839       2.093357      26.459848       0.094870       1.302024 0.10224280E+02  0.10650628E+03                                 1.944946                            1.843229      -1.130932       2.320431                    0.996520       3.838493      10.996172       0.471853       1.246111      -0.715113       0.051920      -0.005244      -0.002147       0.052228      -0.016110      -0.005073      -0.005551      -0.015734      -0.031416      -0.018951      -0.004339       0.023290              1.979866       1.823824      -0.204962      -0.375664       1.661343       0.216307       2.454430           0.003840
           46              H       3.561182       7.887365       5.476321       0.166614       0.951679 0.69725725E+01  0.66649194E+02                                 1.651995                            1.581465      -1.065445       2.384565                    0.998606       3.423240       9.696836       0.476373       1.345108      -0.694793       0.009605       0.001284       0.011968       0.015399      -0.000733       0.003807       0.001157      -0.002669       0.005248      -0.004809       0.000643       0.004166              1.680940       1.644023       0.119858       0.349792       1.401494       0.207929       1.997302           0.000056
           47              H       2.262236       7.088558       4.991043       0.181153       1.073660 0.81962118E+01  0.80722928E+02                                 1.736473                            1.675849      -1.025835       2.418419                    0.998551       3.253075       9.037319       0.483988       1.284955      -0.710225      -0.009594      -0.011473       0.003373       0.015332       0.004617      -0.002190      -0.004132      -0.004316      -0.009085      -0.004998      -0.003500       0.008498              1.751099       2.037185       0.379492      -0.191906       1.660218      -0.082940       1.555895          -0.000024
           48              H       2.667630       8.463473       4.280748       0.186109       0.930651 0.69410835E+01  0.66205765E+02                                 1.631796                            1.583366      -0.919347       2.472205                    0.999142       3.262639       9.201353       0.474101       1.354462      -0.694296      -0.004976       0.011974      -0.008735       0.015635      -0.001054       0.002326      -0.005210      -0.007970       0.007696      -0.005930      -0.002337       0.008267              1.646960       1.481790      -0.271837       0.119818       2.019553      -0.218699       1.439538           0.000023
           49              H       0.291209       3.584462      10.234214       0.186642       1.011552 0.78385414E+01  0.77050394E+02                                 1.724691                            1.683125      -1.061260       2.406146                    0.997242       3.349461       9.579998       0.459767       1.355278      -0.694401       0.007542       0.011726      -0.007228       0.015705       0.002846      -0.002496      -0.007485      -0.007078       0.011048      -0.006389      -0.004707       0.011096              1.732398       1.777889       0.263244      -0.278681       1.755408      -0.266581       1.663899           0.000005
           50              H       0.045980       2.061404      10.657138       0.172845       1.020152 0.76495401E+01  0.74032582E+02                                 1.669873                            1.611619      -0.934779       2.449566                    0.999399       3.250648       8.945100       0.497047       1.273271      -0.712015       0.001692      -0.014994      -0.000159       0.015090      -0.000564      -0.001116      -0.000572      -0.009540      -0.017631      -0.006200      -0.001561       0.007761              1.687286       1.521254      -0.165183      -0.011903       2.126969       0.235942       1.413634           0.000108
           51              H       0.238332       3.182638      11.782223       0.194306       0.869841 0.62279091E+01  0.57792478E+02                                 1.558390                            1.498719      -0.976360       2.458010                    0.998689       3.139784       8.722945       0.488031       1.352475      -0.694820       0.004433       0.006573       0.017976       0.019647       0.002040       0.003032       0.000894       0.002409       0.020338      -0.005809      -0.002073       0.007881              1.581025       1.551198       0.061326       0.328720       1.300523       0.129086       1.891354           0.000020
           52              H       5.303839       7.589144      14.205902       0.100438       1.273332 0.99451019E+01  0.10287293E+03                                 1.917374                            1.819074      -1.057880       2.357075                    0.997123       3.781039      10.789975       0.474560       1.247737      -0.714954       0.051052       0.004675       0.002655       0.051335       0.016289       0.005256      -0.006636      -0.015281      -0.030840      -0.019740      -0.003634       0.023374              1.951237       1.799430       0.199587       0.367919       1.638138       0.210582       2.416144           0.003557
           53              H       3.561182       1.795135       8.078929       0.167200       0.949561 0.69536467E+01  0.66428494E+02                                 1.650219                            1.579881      -1.065168       2.385315                    0.998593       3.419085       9.684718       0.476318       1.346069      -0.694613       0.009582      -0.001286      -0.012111       0.015497       0.000743      -0.003805       0.001182      -0.002707       0.005218      -0.004827       0.000668       0.004159              1.679081       1.642285      -0.119567      -0.349264       1.400028       0.207408       1.994929           0.000008
           54              H       2.262236       2.593942       8.564207       0.181427       1.072060 0.81808330E+01  0.80535550E+02                                 1.735041                            1.674531      -1.023749       2.419734                    0.998563       3.250044       9.027584       0.484056       1.285346      -0.710154      -0.009604       0.011514      -0.003481       0.015392      -0.004629       0.002191      -0.004115      -0.004371      -0.009157      -0.004997      -0.003518       0.008515              1.749629       2.035273      -0.379050       0.191635       1.658969      -0.082941       1.554644          -0.000005
           55              H       2.667630       1.219027       9.274502       0.185846       0.932364 0.69562153E+01  0.66378240E+02                                 1.632929                            1.584378      -0.920434       2.471295                    0.999148       3.264393       9.204633       0.474327       1.353243      -0.694536      -0.004957      -0.011950       0.008626       0.015549       0.001044      -0.002316      -0.005249      -0.007997       0.008030      -0.005980      -0.002352       0.008332              1.648115       1.482809       0.272241      -0.119974       2.021112      -0.218983       1.440424           0.000064
           56              H       7.372191       6.098039      10.234214       0.186645       1.011548 0.78385047E+01  0.77049948E+02                                 1.724687                            1.683121      -1.061258       2.406148                    0.997242       3.349454       9.579975       0.459768       1.355278      -0.694401      -0.007542      -0.011726      -0.007228       0.015705       0.002846       0.002496       0.007485      -0.007078       0.011048      -0.006389      -0.004707       0.011096              1.732394       1.777884       0.263243       0.278680       1.755403       0.266580       1.663895           0.000005
           57              H       7.617420       7.621096      10.657138       0.172850       1.020146 0.76494821E+01  0.74031878E+02                                 1.669865                            1.611612      -0.934774       2.449569                    0.999399       3.250638       8.945063       0.497049       1.273269      -0.712016      -0.001692       0.014993      -0.000159       0.015089      -0.000564       0.001116       0.000572      -0.009540      -0.017631      -0.006199      -0.001561       0.007761              1.687278       1.521248      -0.165182       0.011903       2.126958      -0.235941       1.413628           0.000108
           58              H       7.425068       6.499862      11.782223       0.194306       0.869840 0.62279010E+01  0.57792389E+02                                 1.558389                            1.498718      -0.976361       2.458010                    0.998689       3.139783       8.722944       0.488031       1.352476      -0.694820      -0.004433      -0.006573       0.017976       0.019647       0.002040      -0.003032      -0.000894       0.002409       0.020338      -0.005809      -0.002073       0.007881              1.581024       1.551197       0.061326      -0.328719       1.300523      -0.129087       1.891352           0.000020
           59              H       2.359561       2.093357      14.205902       0.100438       1.273325 0.99450330E+01  0.10287203E+03                                 1.917367                            1.819068      -1.057871       2.357079                    0.997123       3.781028      10.789933       0.474561       1.247737      -0.714954      -0.051052      -0.004675       0.002655       0.051335       0.016289      -0.005256       0.006636      -0.015281      -0.030840      -0.019740      -0.003634       0.023374              1.951230       1.799423       0.199585      -0.367917       1.638132      -0.210580       2.416134           0.003558
           60              H       4.102218       7.887365       8.078929       0.167200       0.949561 0.69536398E+01  0.66428413E+02                                 1.650218                            1.579880      -1.065168       2.385316                    0.998593       3.419084       9.684715       0.476318       1.346069      -0.694613      -0.009582       0.001286      -0.012111       0.015497       0.000743       0.003805      -0.001182      -0.002707       0.005218      -0.004827       0.000668       0.004159              1.679080       1.642285      -0.119567       0.349263       1.400027      -0.207408       1.994928           0.000008
           61              H       5.401164       7.088558       8.564207       0.181427       1.072060 0.81808384E+01  0.80535619E+02                                 1.735042                            1.674532      -1.023750       2.419734                    0.998563       3.250045       9.027589       0.484056       1.285347      -0.710154       0.009604      -0.011514      -0.003481       0.015392      -0.004629      -0.002191       0.004115      -0.004371      -0.009157      -0.004997      -0.003518       0.008515              1.749630       2.035274      -0.379050      -0.191635       1.658970       0.082941       1.554645          -0.000005
           62              H       4.995770       8.463473       9.274502       0.185847       0.932363 0.69562012E+01  0.66378073E+02                                 1.632927                            1.584377      -0.920433       2.471296                    0.999148       3.264390       9.204623       0.474327       1.353243      -0.694536       0.004957       0.011950       0.008626       0.015549       0.001044       0.002316       0.005249      -0.007997       0.008030      -0.005980      -0.002352       0.008332              1.648114       1.482808       0.272240       0.119974       2.021110       0.218983       1.440423           0.000064
           63              C       7.533122       6.686735      24.450960      -0.574723      29.870844 0.47377999E+03  0.11361219E+05                                 8.078129                            6.945269       0.128430       1.999768                    0.997666      32.631648      94.219591       0.668999       0.381797      -1.089397      -0.023561      -0.012462       0.019732       0.033163       0.002737      -0.009190       0.005171      -0.009628      -0.037358      -0.018202       0.005988       0.012214              8.744862      12.525383       0.260745       0.282477       7.053775      -0.563310       6.655428           0.004055
           64              C       6.069413       6.447577      24.461804       0.507278      25.773386 0.28884785E+03  0.61720091E+04                                 8.003290                            5.996940      -0.084517       2.024727                    0.999369      22.796631      63.856433       0.613942       0.466898      -1.027313       0.024422      -0.016738       0.044253       0.053244      -0.005013      -0.007033       0.053687      -0.034934      -0.018971      -0.048381      -0.015006       0.063387              9.268465      11.977154       0.798681       0.445377       7.185195      -3.598060       8.643046          -0.000630
           65              C       5.244831       7.015940      23.456005      -0.346989      49.634765 0.55430333E+03  0.13718443E+05                                11.212921                            7.661785       0.124264       2.007448                    0.999532      31.048863      88.820534       0.623168       0.397140      -1.087031       0.019539       0.022178      -0.024360       0.038302       0.022829      -0.020582      -0.061840       0.032966       0.033028      -0.069913      -0.003329       0.073242             13.617905      16.795308       1.941659      -0.561101      10.786933      -6.445851      13.271474           0.007600
           66              C       3.856223       6.881353      23.409917       0.495725      25.694985 0.28860386E+03  0.61612273E+04                                 7.944900                            5.965227      -0.039379       2.036167                    0.998843      22.880963      63.919051       0.620523       0.462363      -1.030535      -0.051362      -0.006650       0.007751       0.052367      -0.016424       0.008416       0.041194      -0.063589       0.077224      -0.053927      -0.009973       0.063900              9.172537      11.745226       0.894603      -0.068299       7.561769      -3.756977       8.210615          -0.000366
           67              C       3.012483       7.648207      22.409539      -0.572333      29.915528 0.48941046E+03  0.11833030E+05                                 8.097409                            7.073174       0.178076       2.010166                    0.997904      33.001861      95.717718       0.660841       0.383342      -1.088171       0.011331      -0.022824       0.024398       0.035279      -0.001808      -0.007165      -0.002209      -0.024678       0.047082      -0.021747       0.004413       0.017335              8.584722       8.769104      -1.007629       1.246873       8.232972      -1.907652       8.752090           0.003923
           68              C       5.878594       7.819587      22.477316       0.316520      37.786703 0.33279005E+03  0.73243880E+04                                 9.830536                            6.346572       0.142017       2.061855                    0.999737      24.760936      69.064212       0.613149       0.453878      -1.040651      -0.025809      -0.037226       0.041429       0.061386      -0.045904       0.063715       0.035005       0.068540      -0.091549      -0.101033       0.010400       0.090633             12.278101       9.984586       4.834928      -5.622860      12.032122      -8.044452      14.817595           0.000113
           69              C       0.130278       2.995766      24.450960      -0.574723      29.870844 0.47378032E+03  0.11361226E+05                                 8.078126                            6.945273       0.128442       1.999771                    0.997666      32.631615      94.219395       0.668998       0.381797      -1.089397       0.023560       0.012462       0.019733       0.033163       0.002738       0.009189      -0.005171      -0.009626      -0.037360      -0.018202       0.005989       0.012213              8.744855      12.525375       0.260741      -0.282470       7.053774       0.563306       6.655418           0.004055
           70              C       1.593987       3.234923      24.461804       0.507271      25.773445 0.28884875E+03  0.61720300E+04                                 8.003286                            5.996939      -0.084501       2.024731                    0.999369      22.796656      63.856407       0.613944       0.466896      -1.027314      -0.024423       0.016739       0.044254       0.053246      -0.005013       0.007033      -0.053686      -0.034932      -0.018969      -0.048380      -0.015006       0.063386              9.268459      11.977129       0.798677      -0.445376       7.185203       3.598066       8.643044          -0.000635
           71              C       2.418569       2.666560      23.456005      -0.346986      49.634582 0.55430126E+03  0.13718374E+05                                11.212881                            7.661762       0.124276       2.007452                    0.999532      31.048810      88.820233       0.623170       0.397139      -1.087032      -0.019538      -0.022178      -0.024360       0.038302       0.022828       0.020582       0.061841       0.032967       0.033028      -0.069913      -0.003329       0.073242             13.617852      16.795232       1.941645       0.561092      10.786904       6.445827      13.271420           0.007601
           72              C       3.807177       2.801147      23.409917       0.495718      25.695020 0.28860440E+03  0.61612397E+04                                 7.944899                            5.965228      -0.039366       2.036171                    0.998843      22.880969      63.919000       0.620524       0.462362      -1.030536       0.051361       0.006650       0.007751       0.052367      -0.016423      -0.008416      -0.041193      -0.063589       0.077222      -0.053926      -0.009973       0.063899              9.172534      11.745219       0.894604       0.068298       7.561773       3.756979       8.210611          -0.000372
           73              C       4.650917       2.034293      22.409539      -0.572332      29.915532 0.48941069E+03  0.11833037E+05                                 8.097411                            7.073178       0.178075       2.010165                    0.997904      33.001869      95.717754       0.660840       0.383342      -1.088171      -0.011331       0.022824       0.024399       0.035279      -0.001808       0.007165       0.002210      -0.024677       0.047084      -0.021748       0.004412       0.017335              8.584722       8.769108      -1.007628      -1.246873       8.232975       1.907649       8.752085           0.003922
           74              C       1.784806       1.862913      22.477316       0.316521      37.786730 0.33279045E+03  0.73243986E+04                                 9.830538                            6.346574       0.142017       2.061855                    0.999737      24.760952      69.064256       0.613149       0.453878      -1.040651       0.025809       0.037225       0.041429       0.061385      -0.045904      -0.063715      -0.035005       0.068540      -0.091549      -0.101032       0.010400       0.090632             12.278102       9.984586       4.834930       5.622858      12.032130       8.044452      14.817589           0.000114
           75              C       0.130278       6.686735      16.214790      -0.569085      29.872231 0.47409652E+03  0.11374690E+05                                 8.087316                            6.955482       0.109727       1.993512                    0.997600      32.659945      94.433629       0.667136       0.382665      -1.088397       0.024815      -0.011837      -0.016952       0.032299      -0.003103      -0.007270      -0.004284      -0.005073      -0.040369      -0.017049       0.006277       0.010773              8.749071      12.517039      -0.245963       0.298788       7.058811       0.561809       6.671364           0.000388
           76              C       1.593987       6.447577      16.203946       0.488545      26.131645 0.29357896E+03  0.62957674E+04                                 8.061148                            6.035894      -0.066655       2.028432                    0.999477      22.958944      64.331473       0.613752       0.465361      -1.028628      -0.025180      -0.016116      -0.039114       0.049231       0.000542      -0.007323      -0.047983      -0.019792      -0.034699      -0.048512      -0.003842       0.052355              9.337711      12.060731      -0.800868       0.451793       7.238297       3.635762       8.714105           0.002741
           77              C       2.418569       7.015940      17.209745      -0.347407      49.825128 0.55667390E+03  0.13794803E+05                                11.243575                            7.680114       0.130865       2.008093                    0.999552      31.149928      89.229882       0.622051       0.397343      -1.086657      -0.016993       0.018676       0.022871       0.034068      -0.025461      -0.020646       0.069431       0.040302       0.031478      -0.079805      -0.000187       0.079992             13.655515      16.844791      -1.931608      -0.548288      10.809352       6.462660      13.312402           0.000202
           78              C       3.807177       6.881353      17.255833       0.477225      26.009727 0.29265908E+03  0.62664500E+04                                 7.996785                            5.999272      -0.033825       2.036746                    0.998988      23.003471      64.250482       0.620269       0.461176      -1.031722       0.047205      -0.003615      -0.006082       0.047732       0.019405       0.011666      -0.031856      -0.057891       0.083083      -0.054458       0.000467       0.053992              9.235606      11.831057      -0.902522      -0.071282       7.607511       3.788710       8.268250           0.001975
           79              C       4.650917       7.648207      18.256211      -0.566197      29.877385 0.48892909E+03  0.11820601E+05                                 8.096170                            7.075468       0.169216       2.007324                    0.997909      32.984778      95.720962       0.659807       0.383969      -1.087532      -0.013621      -0.023002      -0.024736       0.036421       0.002756      -0.005653       0.003640      -0.021935       0.044399      -0.019781       0.003264       0.016517              8.579415       8.785054       1.009449       1.252077       8.219956       1.887379       8.733236           0.000384
           80              C       1.784806       7.819587      18.188434       0.314389      37.949290 0.33444506E+03  0.73703208E+04                                 9.852617                            6.359542       0.136901       2.058651                    0.999737      24.842888      69.348996       0.612895       0.453480      -1.040826       0.024921      -0.036016      -0.040282       0.059505       0.046428       0.065329      -0.034157       0.072813      -0.094894      -0.102128       0.008131       0.093998             12.304038      10.003813      -4.842009      -5.633163      12.054402       8.062523      14.853898           0.000036
           81              C       7.533122       2.995766      16.214790      -0.569087      29.872300 0.47409798E+03  0.11374734E+05                                 8.087332                            6.955496       0.109727       1.993511                    0.997600      32.659976      94.433754       0.667135       0.382666      -1.088397      -0.024815       0.011838      -0.016952       0.032300      -0.003103       0.007270       0.004284      -0.005073      -0.040369      -0.017049       0.006277       0.010773              8.749089      12.517074      -0.245962      -0.298791       7.058818      -0.561809       6.671374           0.000388
           82              C       6.069413       3.234923      16.203946       0.488546      26.131636 0.29357884E+03  0.62957642E+04                                 8.061147                            6.035894      -0.066657       2.028432                    0.999477      22.958934      64.331445       0.613752       0.465361      -1.028628       0.025180       0.016115      -0.039114       0.049231       0.000542       0.007323       0.047984      -0.019793      -0.034699      -0.048512      -0.003843       0.052355              9.337711      12.060730      -0.800865      -0.451796       7.238299      -3.635763       8.714103           0.002741
           83              C       5.244831       2.666560      17.209745      -0.347407      49.825122 0.55667378E+03  0.13794799E+05                                11.243574                            7.680113       0.130865       2.008093                    0.999552      31.149923      89.229860       0.622051       0.397343      -1.086657       0.016993      -0.018676       0.022871       0.034068      -0.025461       0.020646      -0.069431       0.040302       0.031478      -0.079805      -0.000187       0.079992             13.655514      16.844789      -1.931607       0.548287      10.809354      -6.462661      13.312400           0.000202
           84              C       3.856223       2.801147      17.255833       0.477227      26.009704 0.29265877E+03  0.62664417E+04                                 7.996781                            5.999269      -0.033826       2.036746                    0.998988      23.003457      64.250436       0.620269       0.461176      -1.031722      -0.047205       0.003615      -0.006083       0.047732       0.019405      -0.011666       0.031856      -0.057891       0.083083      -0.054458       0.000467       0.053992              9.235601      11.831050      -0.902521       0.071282       7.607507      -3.788708       8.268245           0.001975
           85              C       3.012483       2.034293      18.256211      -0.566198      29.877405 0.48892955E+03  0.11820614E+05                                 8.096175                            7.075473       0.169216       2.007323                    0.997909      32.984791      95.721020       0.659806       0.383969      -1.087532       0.013621       0.023002      -0.024737       0.036421       0.002755       0.005653      -0.003640      -0.021936       0.044399      -0.019781       0.003264       0.016517              8.579421       8.785060       1.009450      -1.252079       8.219962      -1.887382       8.733241           0.000384
           86              C       5.878594       1.862913      18.188434       0.314389      37.949293 0.33444509E+03  0.73703217E+04                                 9.852618                            6.359542       0.136900       2.058651                    0.999737      24.842889      69.349003       0.612895       0.453480      -1.040826      -0.024921       0.036016      -0.040282       0.059505       0.046428      -0.065329       0.034157       0.072813      -0.094894      -0.102128       0.008131       0.093998             12.304039      10.003813      -4.842010       5.633163      12.054406      -8.062524      14.853898           0.000036
           87              C       0.130278       2.995766       2.659540      -0.568901      29.846342 0.47365611E+03  0.11360555E+05                                 8.080373                            6.950296       0.112881       1.994911                    0.997593      32.631578      94.311615       0.667721       0.382450      -1.088639       0.024314       0.011627      -0.016997       0.031863       0.003040      -0.007015       0.004131      -0.002771      -0.040070      -0.016668       0.006641       0.010027              8.741811      12.509089       0.246556       0.297626       7.054269      -0.562511       6.662075           0.000532
           88              C       1.593987       3.234923       2.648696       0.489166      26.105322 0.29322922E+03  0.62861550E+04                                 8.055185                            6.031955      -0.060845       2.030471                    0.999467      22.942316      64.266116       0.614028       0.465308      -1.028696      -0.025159       0.016304      -0.039577       0.049650      -0.000734      -0.007719       0.048259      -0.020300      -0.033875      -0.048614      -0.004244       0.052858              9.330603      12.050713       0.803165       0.445685       7.233544      -3.634354       8.707553           0.002988
           89              C       2.418569       2.666560       3.654495      -0.347234      49.803051 0.55645866E+03  0.13788192E+05                                11.241165                            7.679446       0.132083       2.008667                    0.999552      31.139801      89.197938       0.621976       0.397428      -1.086595      -0.016776      -0.019032       0.023206       0.034383       0.025400      -0.020615      -0.069063       0.040541       0.032904      -0.079512      -0.000235       0.079748             13.652241      16.836338       1.933680      -0.553797      10.809096      -6.463924      13.311290           0.000239
           90              C       3.807177       2.801147       3.700583       0.478127      25.996345 0.29246228E+03  0.62614646E+04                                 7.996508                            5.998962      -0.033422       2.037141                    0.998984      22.992835      64.226252       0.619992       0.461438      -1.031529       0.047176       0.003196      -0.006419       0.047718      -0.019347       0.011206       0.032411      -0.057461       0.084874      -0.054406      -0.000294       0.054700              9.235963      11.826518       0.903012      -0.073411       7.608549      -3.791846       8.272823           0.003019
           91              C       4.650917       2.034293       4.700961      -0.566177      29.869357 0.48875814E+03  0.11815102E+05                                 8.094567                            7.074076       0.170405       2.007868                    0.997906      32.973845      95.674922       0.659912       0.383952      -1.087575      -0.013535       0.022922      -0.024625       0.036263      -0.002842      -0.005540      -0.003839      -0.021616       0.045413      -0.019783       0.002915       0.016867              8.578178       8.781560      -1.009331       1.253949       8.219410      -1.889049       8.733563           0.000466
           92              C       1.784806       1.862913       4.633184       0.314105      37.946127 0.33435948E+03  0.73677618E+04                                 9.851980                            6.358494       0.138874       2.059364                    0.999736      24.837606      69.324891       0.612996       0.453447      -1.040874       0.025172       0.036037      -0.040459       0.059743      -0.046317       0.064999       0.034226       0.072706      -0.094646      -0.101891       0.008245       0.093646             12.304432      10.003340       4.842849      -5.634568      12.055161      -8.064118      14.854796          -0.000084
           93              C       7.533122       6.686735       2.659540      -0.568903      29.846373 0.47365669E+03  0.11360575E+05                                 8.080388                            6.950306       0.112874       1.994909                    0.997593      32.631600      94.311778       0.667719       0.382451      -1.088638      -0.024314      -0.011627      -0.016997       0.031863       0.003040       0.007015      -0.004130      -0.002771      -0.040071      -0.016668       0.006642       0.010027              8.741830      12.509125       0.246561      -0.297640       7.054273       0.562517       6.662091           0.000531
           94              C       6.069413       6.447577       2.648696       0.489167      26.105263 0.29322828E+03  0.62861356E+04                                 8.055208                            6.031970      -0.060873       2.030463                    0.999467      22.942279      64.266206       0.614023       0.465311      -1.028693       0.025159      -0.016304      -0.039576       0.049650      -0.000735       0.007719      -0.048260      -0.020305      -0.033875      -0.048615      -0.004246       0.052861              9.330631      12.050758       0.803169      -0.445690       7.233557       3.634361       8.707578           0.002989
           95              C       5.244831       7.015940       3.654495      -0.347234      49.803052 0.55645838E+03  0.13788189E+05                                11.241183                            7.679456       0.132068       2.008663                    0.999552      31.139773      89.197969       0.621974       0.397429      -1.086593       0.016780       0.019033       0.023206       0.034385       0.025400       0.020615       0.069062       0.040540       0.032904      -0.079511      -0.000236       0.079746             13.652266      16.836373       1.933686       0.553800      10.809107       6.463935      13.311319           0.000241
           96              C       3.856223       6.881353       3.700583       0.478134      25.996230 0.29246066E+03  0.62614242E+04                                 7.996503                            5.998958      -0.033427       2.037141                    0.998984      22.992770      64.226142       0.619990       0.461440      -1.031527      -0.047179      -0.003198      -0.006421       0.047722      -0.019346      -0.011205      -0.032414      -0.057464       0.084877      -0.054407      -0.000297       0.054704              9.235959      11.826515       0.903013       0.073414       7.608539       3.791841       8.272822           0.003019
           97              C       3.012483       7.648207       4.700961      -0.566180      29.869367 0.48875837E+03  0.11815109E+05                                 8.094570                            7.074078       0.170408       2.007869                    0.997906      32.973841      95.674908       0.659912       0.383952      -1.087575       0.013534      -0.022922      -0.024624       0.036262      -0.002842       0.005540       0.003840      -0.021618       0.045414      -0.019784       0.002916       0.016868              8.578182       8.781562      -1.009333      -1.253951       8.219410       1.889053       8.733573           0.000466
           98              C       5.878594       7.819587       4.633184       0.314104      37.946140 0.33435953E+03  0.73677637E+04                                 9.851985                            6.358496       0.138871       2.059362                    0.999736      24.837608      69.324912       0.612996       0.453447      -1.040874      -0.025171      -0.036038      -0.040460       0.059744      -0.046317      -0.064999      -0.034225       0.072704      -0.094644      -0.101890       0.008246       0.093645             12.304440      10.003344       4.842850       5.634572      12.055164       8.064125      14.854812          -0.000083
           99              C       7.533122       2.995766      10.895710      -0.569055      29.870491 0.47406083E+03  0.11373547E+05                                 8.087081                            6.955338       0.109433       1.993467                    0.997597      32.657212      94.422560       0.667130       0.382678      -1.088395      -0.024826       0.011882       0.016681       0.032183      -0.003230      -0.007228      -0.004267      -0.004794      -0.039811      -0.016880       0.006202       0.010678              8.748696      12.515562      -0.246699       0.299387       7.058718       0.562755       6.671807           0.000390
          100              C       6.069413       3.234923      10.906554       0.488709      26.127253 0.29352667E+03  0.62942944E+04                                 8.059926                            6.035128      -0.066534       2.028458                    0.999475      22.956697      64.321004       0.613832       0.465325      -1.028659       0.025336       0.016383       0.039086       0.049377       0.000471      -0.007468      -0.048058      -0.019998      -0.034327      -0.048532      -0.003969       0.052501              9.336224      12.057962      -0.801054       0.451813       7.237337       3.635308       8.713374           0.002758
          101              C       5.244831       2.666560       9.900755      -0.347032      49.787816 0.55622972E+03  0.13780565E+05                                11.237351                            7.676613       0.131367       2.008403                    0.999552      31.135605      89.168245       0.622267       0.397298      -1.086726       0.017172      -0.018567      -0.023577       0.034576      -0.025365      -0.020583       0.069111       0.040178       0.031859      -0.079451      -0.000239       0.079690             13.647372      16.833358      -1.929131      -0.547212      10.802684       6.458636      13.306074           0.000182
          102              C       3.856223       2.801147       9.854667       0.477645      25.994701 0.29248308E+03  0.62614927E+04                                 7.993054                            5.997068      -0.033118       2.037060                    0.998981      22.993615      64.208588       0.620470       0.461114      -1.031797      -0.047247       0.003938       0.005820       0.047767       0.019307       0.011434      -0.032126      -0.058076       0.083388      -0.054437       0.000094       0.054343              9.230785      11.825176      -0.901653      -0.071341       7.603767       3.786081       8.263413           0.002006
          103              C       3.012483       2.034293       8.854289      -0.566031      29.859623 0.48860606E+03  0.11810202E+05                                 8.092239                            7.072760       0.169493       2.007697                    0.997895      32.965403      95.637392       0.660020       0.383928      -1.087619       0.013554       0.023080       0.024159       0.036057       0.003142      -0.005382       0.003803      -0.022297       0.045162      -0.020095       0.003361       0.016733              8.574926       8.779646       1.010255       1.252793       8.216949       1.885253       8.728181           0.000358
          104              C       5.878594       1.862913       8.922066       0.313531      37.947787 0.33442913E+03  0.73694516E+04                                 9.850818                            6.358384       0.139176       2.059409                    0.999737      24.840602      69.326952       0.613132       0.453337      -1.040970      -0.025157       0.036621       0.040199       0.059916       0.046318       0.065117      -0.034133       0.072367      -0.094208      -0.101847       0.008263       0.093584             12.302117      10.000360      -4.840142      -5.632387      12.051607       8.062017      14.854384          -0.000006
          105              C       0.130278       6.686735      10.895710      -0.569057      29.870549 0.47406208E+03  0.11373585E+05                                 8.087095                            6.955351       0.109432       1.993466                    0.997597      32.657250      94.422711       0.667129       0.382679      -1.088395       0.024826      -0.011882       0.016681       0.032184      -0.003230       0.007228       0.004267      -0.004794      -0.039811      -0.016880       0.006202       0.010678              8.748712      12.515593      -0.246702      -0.299389       7.058725      -0.562759       6.671817           0.000389
          106              C       1.593987       6.447577      10.906554       0.488710      26.127248 0.29352656E+03  0.62942918E+04                                 8.059925                            6.035128      -0.066535       2.028457                    0.999475      22.956700      64.321021       0.613832       0.465325      -1.028659      -0.025337      -0.016383       0.039086       0.049377       0.000471       0.007468       0.048058      -0.019998      -0.034326      -0.048531      -0.003969       0.052501              9.336224      12.057961      -0.801055      -0.451812       7.237334      -3.635307       8.713376           0.002759
          107              C       2.418569       7.015940       9.900755      -0.347032      49.787844 0.55623004E+03  0.13780575E+05                                11.237356                            7.676615       0.131367       2.008403                    0.999552      31.135615      89.168285       0.622267       0.397298      -1.086726      -0.017172       0.018567      -0.023577       0.034576      -0.025365       0.020583      -0.069112       0.040179       0.031859      -0.079452      -0.000239       0.079691             13.647378      16.833366      -1.929132       0.547212      10.802688      -6.458640      13.306082           0.000182
          108              C       3.807177       6.881353       9.854667       0.477647      25.994697 0.29248301E+03  0.62614910E+04                                 7.993053                            5.997067      -0.033117       2.037060                    0.998981      22.993613      64.208582       0.620470       0.461114      -1.031797       0.047247      -0.003938       0.005820       0.047767       0.019307      -0.011434       0.032126      -0.058076       0.083388      -0.054437       0.000095       0.054342              9.230784      11.825175      -0.901653       0.071341       7.603766      -3.786080       8.263413           0.002006
          109              C       4.650917       7.648207       8.854289      -0.566032      29.859651 0.48860664E+03  0.11810220E+05                                 8.092245                            7.072765       0.169492       2.007697                    0.997895      32.965421      95.637466       0.660020       0.383929      -1.087619      -0.013554      -0.023080       0.024159       0.036057       0.003142       0.005382      -0.003802      -0.022297       0.045162      -0.020095       0.003361       0.016733              8.574933       8.779653       1.010256      -1.252796       8.216955      -1.885257       8.728189           0.000358
          110              C       1.784806       7.819587       8.922066       0.313531      37.947800 0.33442923E+03  0.73694543E+04                                 9.850820                            6.358385       0.139176       2.059408                    0.999737      24.840606      69.326967       0.613132       0.453337      -1.040970       0.025157      -0.036621       0.040199       0.059916       0.046318      -0.065117       0.034133       0.072367      -0.094208      -0.101847       0.008263       0.093584             12.302120      10.000363      -4.840143       5.632389      12.051610      -8.062019      14.854389          -0.000005
          111              C       4.605703       2.322832       0.000000      -0.204289      32.106246 0.55196475E+03  0.13828691E+05                                 8.761225                            7.843116       0.208085       1.973159                    0.999855      34.121916     102.567451       0.584977       0.417924      -1.059088       0.024019       0.161281       0.005481       0.163152      -0.138639      -0.006311       0.008475      -0.011941      -0.245754      -0.097917      -0.082228       0.180146              9.060392       7.780421      -2.385829      -0.003847      10.675220       0.007794       8.725535           0.390881
          112              C       3.057697       7.359668       0.000000      -0.204268      32.106870 0.55197802E+03  0.13829126E+05                                 8.761372                            7.843238       0.208029       1.973134                    0.999855      34.122415     102.569799       0.584969       0.417927      -1.059085      -0.024014      -0.161264       0.005483       0.163135      -0.138635       0.006312      -0.008475      -0.011951      -0.245755      -0.097914      -0.082229       0.180143              9.060548       7.780551      -2.385884       0.003850      10.675397      -0.007796       8.725697           0.390861
          113              C       3.057697       2.322832      13.555250      -0.207897      31.896555 0.54837314E+03  0.13705424E+05                                 8.719473                            7.818516       0.218832       1.980484                    0.999802      33.851102     101.366968       0.586254       0.418026      -1.059864      -0.022422       0.149153      -0.000197       0.150829       0.134367      -0.000154       0.000195      -0.029165      -0.240927      -0.095006      -0.080305       0.175311              9.012799       7.733430       2.357142      -0.000303      10.603947      -0.000148       8.701021           0.347900
          114              C       4.605703       7.359668      13.555250      -0.207892      31.896515 0.54837184E+03  0.13705382E+05                                 8.719453                            7.818494       0.218838       1.980485                    0.999802      33.851109     101.366909       0.586257       0.418025      -1.059865       0.022425      -0.149157      -0.000197       0.150833       0.134371       0.000154      -0.000195      -0.029166      -0.240919      -0.095011      -0.080302       0.175314              9.012779       7.733418       2.357143       0.000304      10.603919       0.000148       8.701000           0.347906
          115              N       6.395107       8.436362      21.645023      -0.425989      53.117948 0.61160344E+03  0.15268834E+05                                11.299679                            7.871381       0.781865       2.217842                    0.999585      30.816553      84.061265       0.645813       0.379895      -1.116771       0.016090       0.017938      -0.034167       0.041809      -0.036697       0.066133       0.035862       0.054803      -0.108190      -0.100040       0.014998       0.085042             13.924568      11.670670       5.177294      -6.311101      13.402812      -7.834221      16.700222           0.002980
          116              N       1.268293       1.246138      21.645023      -0.425988      53.117961 0.61160376E+03  0.15268845E+05                                11.299682                            7.871385       0.781862       2.217841                    0.999585      30.816557      84.061298       0.645813       0.379895      -1.116770      -0.016090      -0.017938      -0.034167       0.041809      -0.036697      -0.066133      -0.035863       0.054803      -0.108190      -0.100041       0.014999       0.085042             13.924569      11.670673       5.177295       6.311100      13.402817       7.834218      16.700217           0.002981
          117              N       1.268293       8.436362      19.020727      -0.430973      53.449811 0.61589711E+03  0.15404633E+05                                11.346460                            7.900508       0.773848       2.213873                    0.999590      30.922898      84.460056       0.644362       0.380043      -1.116539      -0.016195       0.017897       0.033127       0.040988       0.036465       0.066790      -0.033745       0.058638      -0.110641      -0.099185       0.011767       0.087418             13.983089      11.719028      -5.202541      -6.340578      13.458678       7.871132      16.771561          -0.000046
          118              N       6.395107       1.246138      19.020727      -0.430973      53.449828 0.61589735E+03  0.15404640E+05                                11.346463                            7.900510       0.773847       2.213873                    0.999590      30.922902      84.460076       0.644362       0.380043      -1.116539       0.016195      -0.017897       0.033127       0.040988       0.036465      -0.066790       0.033745       0.058637      -0.110641      -0.099185       0.011767       0.087418             13.983093      11.719032      -5.202543       6.340580      13.458684      -7.871135      16.771564          -0.000047
          119              N       1.268293       1.246138       5.465477      -0.430018      53.364781 0.61469524E+03  0.15366322E+05                                11.333137                            7.891436       0.778565       2.215638                    0.999590      30.897116      84.353655       0.644930       0.379912      -1.116689      -0.016245      -0.017854       0.033335       0.041157      -0.036693       0.066906       0.034002       0.058634      -0.110024      -0.099478       0.011987       0.087492             13.966972      11.704341       5.195086      -6.333286      13.442402      -7.862572      16.754172          -0.000112
          120              N       6.395107       8.436362       5.465477      -0.430018      53.364841 0.61469593E+03  0.15366344E+05                                11.333148                            7.891441       0.778565       2.215638                    0.999590      30.897130      84.353717       0.644930       0.379913      -1.116689       0.016245       0.017854       0.033336       0.041157      -0.036693      -0.066906      -0.034003       0.058633      -0.110024      -0.099479       0.011988       0.087491             13.966988      11.704352       5.195092       6.333296      13.442415       7.862585      16.754198          -0.000111
          121              N       6.395107       1.246138       8.089773      -0.429211      53.334303 0.61432313E+03  0.15354684E+05                                11.328922                            7.889231       0.778333       2.215678                    0.999589      30.887771      84.321520       0.644998       0.379930      -1.116677       0.015996      -0.017425      -0.033831       0.041280       0.036776       0.067043      -0.034079       0.058293      -0.109604      -0.099613       0.012163       0.087450             13.960705      11.698042      -5.190692      -6.329263      13.434808       7.857945      16.749266          -0.000157
          122              N       1.268293       8.436362       8.089773      -0.429210      53.334292 0.61432294E+03  0.15354678E+05                                11.328920                            7.889230       0.778335       2.215679                    0.999589      30.887767      84.321505       0.644998       0.379930      -1.116677      -0.015996       0.017425      -0.033831       0.041280       0.036776      -0.067043       0.034079       0.058293      -0.109604      -0.099613       0.012163       0.087450             13.960703      11.698041      -5.190691       6.329263      13.434805      -7.857943      16.749264          -0.000156
          123              O       5.630300       5.699120      25.365397      -0.455012      34.936918 0.50371138E+03  0.11930438E+05                                 8.570018                            7.023012       0.170216       2.141045                    0.994796      26.144317      68.535226       0.704263       0.367195      -1.130954       0.022237       0.027242      -0.020712       0.040812       0.020424      -0.054553       0.013313      -0.097420       0.017283      -0.088950       0.038658       0.050292              9.680694       9.844876       3.321731      -2.968777       9.077264      -3.938440      10.119941           0.057260
          124              O       3.201002       6.169689      24.204526      -0.480772      37.241439 0.54549216E+03  0.13171557E+05                                 8.948791                            7.305503       0.022476       2.085352                    0.993612      26.644681      70.376384       0.691376       0.366896      -1.131908       0.020069       0.044652      -0.021834       0.053603       0.018154      -0.042663       0.003454      -0.095816       0.108635      -0.084395       0.032282       0.052113             10.177344       9.031189       2.697147      -2.558222      10.760100      -5.245144      10.740744           0.051452
          125              O       2.033100       3.983381      25.365397      -0.455009      34.936704 0.50370758E+03  0.11930323E+05                                 8.569981                            7.022983       0.170216       2.141047                    0.994796      26.144233      68.534896       0.704265       0.367194      -1.130955      -0.022239      -0.027244      -0.020710       0.040813       0.020424       0.054553      -0.013314      -0.097418       0.017284      -0.088950       0.038658       0.050292              9.680650       9.844818       3.321715       2.968756       9.077240       3.938424      10.119893           0.057261
          126              O       4.462398       3.512811      24.204526      -0.480766      37.240976 0.54548379E+03  0.13171300E+05                                 8.948708                            7.305440       0.022497       2.085362                    0.993612      26.644502      70.375674       0.691381       0.366895      -1.131909      -0.020067      -0.044652      -0.021834       0.053602       0.018154       0.042663      -0.003454      -0.095814       0.108635      -0.084395       0.032281       0.052114             10.177247       9.031097       2.697119       2.558193      10.760008       5.245093      10.740635           0.051454
          127              O       2.033100       5.699120      15.300353      -0.389246      33.220103 0.47351970E+03  0.11042178E+05                                 8.287587                            6.807860       0.242164       2.173243                    0.996004      25.426025      66.112330       0.715608       0.367041      -1.131195       0.015126       0.023003       0.033590       0.043431      -0.028884      -0.054737      -0.007605      -0.059655      -0.010195      -0.078721       0.027578       0.051143              9.344723       9.463045      -3.172092      -2.847267       8.780714       3.794455       9.790409          -0.000419
          128              O       4.462398       6.169689      16.461224      -0.414786      35.289644 0.51035097E+03  0.12112128E+05                                 8.615009                            7.048500       0.229991       2.160357                    0.995541      25.884841      67.645758       0.706967       0.365053      -1.134031      -0.045085       0.029417       0.002964       0.053915      -0.010180      -0.031746       0.011319      -0.090440       0.103509      -0.072370       0.020401       0.051970              9.780955       8.697896      -2.590720      -2.464683      10.322708       4.999529      10.322261           0.000255
          129              O       5.630300       3.983381      15.300353      -0.389246      33.220113 0.47351997E+03  0.11042185E+05                                 8.287589                            6.807862       0.242162       2.173243                    0.996004      25.426025      66.112332       0.715607       0.367041      -1.131195      -0.015127      -0.023003       0.033591       0.043431      -0.028884       0.054737       0.007605      -0.059656      -0.010195      -0.078722       0.027578       0.051144              9.344725       9.463047      -3.172094       2.847266       8.780720      -3.794456       9.790408          -0.000419
          130              O       3.201002       3.512811      16.461224      -0.414786      35.289663 0.51035132E+03  0.12112138E+05                                 8.615010                            7.048500       0.229995       2.160358                    0.995541      25.884853      67.645784       0.706967       0.365053      -1.134032       0.045085      -0.029418       0.002964       0.053915      -0.010180       0.031746      -0.011319      -0.090440       0.103509      -0.072370       0.020401       0.051969              9.780956       8.697896      -2.590719       2.464682      10.322710      -4.999530      10.322261           0.000256
          131              O       2.033100       3.983381       1.745103      -0.388933      33.249892 0.47394015E+03  0.11054152E+05                                 8.294156                            6.812270       0.233105       2.170731                    0.995988      25.415173      66.085081       0.715176       0.367191      -1.131109       0.013762      -0.023913       0.033366       0.043296       0.028163      -0.054100       0.008237      -0.059455      -0.011775      -0.078010       0.028098       0.049912              9.353708       9.474444       3.178982      -2.860039       8.786514      -3.803657       9.800166          -0.000590
          132              O       4.462398       3.512811       2.905974      -0.415546      35.289774 0.51012721E+03  0.12104837E+05                                 8.615215                            7.046313       0.236835       2.162850                    0.995528      25.877225      67.608392       0.707211       0.364986      -1.134144      -0.043476      -0.031715       0.001911       0.053848       0.010260      -0.033015      -0.009438      -0.089804       0.104798      -0.073012       0.021751       0.051261              9.783964       8.691296       2.589310      -2.464547      10.321415      -5.006998      10.339180           0.000540
          133              O       5.630300       5.699120       1.745103      -0.388934      33.249852 0.47393955E+03  0.11054135E+05                                 8.294151                            6.812267       0.233087       2.170727                    0.995988      25.415142      66.085002       0.715176       0.367191      -1.131109      -0.013761       0.023911       0.033367       0.043295       0.028163       0.054099      -0.008234      -0.059456      -0.011779      -0.078008       0.028094       0.049914              9.353701       9.474445       3.178977       2.860040       8.786496       3.803649       9.800163          -0.000592
          134              O       3.201002       6.169689       2.905974      -0.415554      35.290043 0.51013208E+03  0.12104982E+05                                 8.615258                            7.046347       0.236800       2.162839                    0.995528      25.877332      67.608776       0.707209       0.364986      -1.134144       0.043477       0.031718       0.001914       0.053851       0.010260       0.033012       0.009440      -0.089800       0.104796      -0.073008       0.021748       0.051260              9.784015       8.691346       2.589326       2.464566      10.321460       5.007022      10.339239           0.000538
          135              O       5.630300       3.983381      11.810147      -0.389772      33.240584 0.47387082E+03  0.11052548E+05                                 8.291326                            6.810667       0.240777       2.172640                    0.996008      25.434279      66.142944       0.715407       0.367071      -1.131158      -0.015049      -0.023017      -0.033920       0.043667      -0.028973      -0.054736      -0.007548      -0.059159      -0.010482      -0.078605       0.027369       0.051236              9.349183       9.468041      -3.174051      -2.849103       8.784621       3.796510       9.794886          -0.000465
          136              O       3.201002       3.512811      10.649276      -0.414914      35.274753 0.51013304E+03  0.12105350E+05                                 8.611743                            7.046423       0.230644       2.160632                    0.995536      25.881195      67.626028       0.707175       0.364994      -1.134107       0.045015      -0.029340      -0.003325       0.053835      -0.010116      -0.031614       0.011311      -0.090293       0.103648      -0.072243       0.020346       0.051897              9.776674       8.694176      -2.588910      -2.462899      10.318085       4.996636      10.317761           0.000347
          137              O       2.033100       5.699120      11.810147      -0.389772      33.240576 0.47387058E+03  0.11052541E+05                                 8.291324                            6.810665       0.240778       2.172640                    0.996008      25.434278      66.142941       0.715407       0.367071      -1.131158       0.015049       0.023017      -0.033919       0.043667      -0.028973       0.054736       0.007548      -0.059158      -0.010482      -0.078605       0.027369       0.051236              9.349181       9.468040      -3.174049       2.849103       8.784615      -3.796508       9.794888          -0.000465
          138              O       4.462398       6.169689      10.649276      -0.414913      35.274758 0.51013310E+03  0.12105353E+05                                 8.611747                            7.046426       0.230638       2.160630                    0.995536      25.881190      67.626034       0.707174       0.364994      -1.134106      -0.045015       0.029340      -0.003325       0.053835      -0.010116       0.031614      -0.011311      -0.090293       0.103648      -0.072243       0.020345       0.051898              9.776679       8.694181      -2.588912       2.462901      10.318090      -4.996639      10.317768           0.000347
          139              O       4.404922       3.742286       0.000000      -0.396686      40.734780 0.62802431E+03  0.15765374E+05                                 9.625080                            7.871390      -0.307935       1.958766                    0.996432      27.545096      75.070382       0.659509       0.369963      -1.125447       0.041076      -0.131962       0.027704       0.140956      -0.018812      -0.006632       0.006657      -0.077209      -0.137587      -0.047327      -0.019116       0.066443             10.814369       6.849669      -2.744483       0.001488      13.480824       0.000940      12.112614           0.150493
          140              O       3.258478       5.940214       0.000000      -0.396668      40.734563 0.62801961E+03  0.15765228E+05                                 9.625048                            7.871360      -0.307871       1.958784                    0.996432      27.545005      75.070092       0.659510       0.369962      -1.125447      -0.041080       0.131958       0.027702       0.140954      -0.018801       0.006627      -0.006656      -0.077180      -0.137609      -0.047332      -0.019097       0.066429             10.814334       6.849654      -2.744494      -0.001489      13.480798      -0.000946      12.112550           0.150511
          141              O       3.258478       3.742286      13.555250      -0.309581      37.825041 0.57571482E+03  0.14124685E+05                                 9.138637                            7.517715      -0.118170       2.031402                    0.997345      26.434322      70.947093       0.678171       0.368125      -1.128184      -0.033183      -0.117733       0.000011       0.122320       0.014308       0.000028       0.000058      -0.069918      -0.132266      -0.044089      -0.015729       0.059818             10.237018       6.523608       2.562713       0.000032      12.750744      -0.000258      11.436703           0.083685
          142              O       4.404922       5.940214      13.555250      -0.309587      37.825281 0.57571908E+03  0.14124819E+05                                 9.138683                            7.517749      -0.118175       2.031399                    0.997345      26.434412      70.947469       0.678168       0.368126      -1.128183       0.033181       0.117734       0.000010       0.122321       0.014310      -0.000028      -0.000058      -0.069920      -0.132260      -0.044087      -0.015732       0.059819             10.237074       6.523638       2.562727      -0.000032      12.750807       0.000258      11.436776           0.083692

******************************************************
Auxiliary information for the entire system
The total spin magnetic moment of the unit cell is   6.739031
The total net atomic charge of the unit cell is   0.000002
Accuracy of reproducing the electrostatic potential in the unit cell:
  The inner radius (bohr) =    5.0000
  The outer radius (bohr) =   12.0000
  Valid grid points have density less than (e/(bohr^3)) =    0.0001
  The number of valid grid points were=        17743
  The rms potential error without charges in kcal/mol is=      4.52408
  The rms potential error with partial charges in kcal/mol is=      1.99786
  The RRMSE value at monopole order=      0.44160
  The rms potential error with partial charges and cloud penetration in kcal/mol is=      2.00466
  The RRMSE value at monopole order with cloud penetration is=      0.44311
  The rms potential error with partial charges and atomic dipoles in kcal/mol is=      0.91000
  The RRMSE value at dipole order=      0.20115
  The rms potential error with partial charges, atomic dipoles and cloud penetration in kcal/mol is=      0.91082
  The RRMSE value at dipole order with cloud penetration=      0.20133

******************************************************
The electron densities and ab initio electrostatic potential were computed in VASP using the PBE functional and
projector augmented wave method. See the main text of the journal article for a description of computational details.
The atomic charges, dipoles, and quadrupoles were computed with the DDEC6 method as described in
(a) T. A. Manz and N. Gabaldon Limas, RSC Adv. 6 (2016) 47771-47801 DOI: 10.1039/c6ra04656h
(b) N. Gabaldon Limas and T. A. Manz, RSC Adv. 8 (2018) 2678-2707 DOI: 10.1039/c7ra11829e.
For each atom in the material, the electron cloud parameters were fit to the spherically averaged atom-in-material
electron density using radial positions for which this density was between 10^-4 and 10^-2 electrons per cubic bohr.
The polarizabilities, dispersion coefficients, and quantum Drude oscillator (QDO) parameters were fit using the MCLF method.
The magnetic structure of the system was optimized in VASP from the default ferromagnetic initial guess using spin polarization.
The atomic spin moments (ASMs) were computed on this optimized magnetic structure using the DDEC6 partition as inputs
to the method of T. A. Manz and D. S. Sholl, J. Chem. Theory Comput. 7 (2011) 4146-4164 DOI: 10.1021/ct200539n.
The RMSE and RRMSE were computed using a uniform grid with Ewald summation.
