# Supplementary material for: A collection of forcefield precursors for metal–organic frameworks
Source: RSC Adv. 2019 Nov 13;9(63):36492–507. doi: 10.1039/c9ra07327b (PMC9075174; doi:10.1039/c9ra07327b)
Supplement: RA-009-C9RA07327B-s4566 [file RA-009-C9RA07327B-s4566.xyz]

  102
jmolscript: load "" {1 1 1} spacegroup "x,y,z" unitcell [{      9.821000     0.000000     0.000000 }, {      0.000000    15.076000     0.000000 }, {      0.000000    -5.989389    15.433575 }]
Mg     0.794715     4.527697     1.740599     1.443803
Mg     5.705215     0.015609     5.976189     1.443804
Mg     9.026285     4.558914    13.692976     1.443803
Mg     4.115785     9.071002     9.457386     1.443804
Mg     0.000000     7.538000     0.000000     1.428364
Mg     4.910500    -2.994694     7.716787     1.428364
H      7.217453    -0.171372    13.121625     0.114655
H      6.100805    -1.110345    11.291203     0.119252
H      6.756848    -4.783961    12.805237     0.106995
H      7.939296    -3.833051    14.589358     0.108732
H      4.957641     6.833537     2.227065     0.118964
H      3.010136     1.146768    14.103201     0.121040
H      2.306953    -1.274711    10.028737     0.114655
H      1.190305    -0.335739    11.859159     0.119252
H      1.846348     3.337878    10.345125     0.106995
H      3.028796     2.386967     8.561004     0.108733
H      0.047141    12.785769     5.489723     0.118964
H      7.920636    -2.592851     9.047162     0.121040
H      2.603547     9.257983     2.311950     0.114655
H      3.720195    10.196956     4.142372     0.119252
H      3.064152    13.870572     2.628338     0.106995
H      1.881704    12.919662     0.844217     0.108733
H      4.863359     2.253074    13.206510     0.118964
H      6.810864     7.939843     1.330374     0.121040
H      7.514047    10.361322     5.404838     0.114655
H      8.630695     9.422350     3.574416     0.119253
H      7.974652     5.748733     5.088450     0.106995
H      6.792204     6.699644     6.872571     0.108733
H      9.773859    -3.699158     9.943852     0.118964
H      1.900363    11.679462     6.386413     0.121040
C      8.505968    -1.262045    15.135707     0.665936
C      7.692789    -1.914794    14.016773    -0.023274
C      7.137903    -1.115913    13.053718    -0.102430
C      6.454361    -1.675708    11.967194    -0.105075
C      6.292315    -3.042149    11.871506    -0.023975
C      6.851130    -3.838862    12.856168    -0.119056
C      7.555295    -3.272479    13.925715    -0.115448
C      5.568507    -3.634530    10.663057     0.657067
C      2.592744     6.180870     1.138998     0.616999
C      3.790906     6.901782     0.563325    -0.016404
C      4.935052     7.126627     1.324201    -0.097023
C      3.773228     1.314039    14.643376    -0.085794
C      3.595468    -0.184038     8.014655     0.665936
C      2.782289     0.468711     9.133590    -0.023274
C      2.227403    -0.330170    10.096645    -0.102430
C      1.543861     0.229624    11.183168    -0.105075
C      1.381815     1.596066    11.278857    -0.023975
C      1.940630     2.392779    10.294195    -0.119056
C      2.644795     1.826396     9.224648    -0.115448
C      0.658007     2.188447    12.487306     0.657067
C      7.503244    -1.637564     6.577790     0.616999
C      8.701406    -2.358477     7.153462    -0.016404
C      0.024552    12.492678     6.392587    -0.097023
C      8.683728    -2.760123     8.506987    -0.085794
C      1.315032    10.348656     0.297868     0.665936
C      2.128211    11.001405     1.416802    -0.023274
C      2.683097    10.202524     2.379857    -0.102430
C      3.366639    10.762319     3.466381    -0.105075
C      3.528685    12.128760     3.562069    -0.023975
C      2.969870    12.925473     2.577407    -0.119056
C      2.265705    12.359090     1.507860    -0.115448
C      4.252493    12.721141     4.770518     0.657067
C      7.228256     2.905741    14.294577     0.616999
C      6.030094     2.184829    14.870250    -0.016404
C      4.885947     1.959984    14.109374    -0.097024
C      6.047772     7.772572     0.790199    -0.085795
C      6.225532     9.270649     7.418920     0.665936
C      7.038711     8.617900     6.299985    -0.023274
C      7.593597     9.416781     5.336930    -0.102430
C      8.277139     8.856987     4.250407    -0.105075
C      8.439185     7.490545     4.154718    -0.023975
C      7.880370     6.693832     5.139380    -0.119056
C      7.176205     7.260215     6.208927    -0.115448
C      9.162993     6.898164     2.946269     0.657067
C      2.317756    10.724175     8.855785     0.616999
C      1.119594    11.445088     8.280113    -0.016404
C     -0.024553    -3.406067     9.040988    -0.097024
C      1.137272    11.846734     6.926588    -0.085795
O      9.102103     3.945784     0.511777    -0.734967
O      8.544270    -0.026997    15.155462    -0.631675
O      5.388783    -2.847270     9.695372    -0.652852
O      5.231647    10.232165    10.720316    -0.713219
O      2.705685     5.527755     2.219811    -0.646611
O      1.511452     6.141994     0.488627    -0.719822
O      4.191603     0.597521     7.205010    -0.734967
O      3.633770    -1.419086     7.994901    -0.631675
O      0.478283     1.401187    13.454991    -0.652852
O      0.321147     3.397752    12.430047    -0.713218
O      7.616185    -0.984449     5.496976    -0.646611
O      6.421952    -1.598689     7.228161    -0.719822
O      0.718897     5.140827    14.921798    -0.734967
O      1.276730     9.113608     0.278113    -0.631675
O      4.432217    11.933881     5.738203    -0.652852
O      4.589353    -1.145554     4.713259    -0.713219
O      7.115315     3.558856    13.213764    -0.646611
O      8.309548     2.944617    14.944948    -0.719822
O      5.629397     8.489090     8.228565    -0.734967
O      6.187230    10.505697     7.438674    -0.631675
O      9.342717     7.685424     1.978584    -0.652852
O      9.499853     5.688859     3.003528    -0.713218
O      2.204815    10.071060     9.936599    -0.646611
O      3.399048    10.685300     8.205414    -0.719822

The following XYZ coordinates are in angstroms. Other properties are in atomic units.
The sperically averaged electron density of each atom fit to a function of the form exp(a - br)
eigen_1, eigen_2 and eigen_3 are the three eigenvalues of traceless quadrupole moment tensor
  atom number  atomic symbol              X              Y              Z     net charge C6 coefficient C8 coefficient C10 coefficient fluctuating dipole atomic polarizability isotropic forcefield polarizability              a              b squared Pearson coefficient          <r^3>          <r^4>         wp_QDO          m_QDO          q_QDO       dipole_x       dipole_y       dipole_z         dipole            Qxy            Qxz            Qyz     Q(x^2-y^2)  Q(3z^2 - R^2)        eigen_1        eigen_2        eigen_3 static polarizability      alpha(xx)      alpha(xy)      alpha(xz)      alpha(yy)      alpha(yz)      alpha(zz) atomic spin moment
            1             Mg       0.794715       4.527697       1.740599       1.443803      27.741627 0.48334687E+03  0.11683128E+05                                10.471229                            9.634601      -1.053907       1.808525                    0.999404      18.030077      52.772976       0.351857       0.720178      -0.926836       0.038668      -0.166271       0.052414       0.178574      -0.054685      -0.055567      -0.084215      -0.217585      -0.027692      -0.158064      -0.000540       0.158604             11.336264      13.226869       1.595581       0.302943      11.021721       0.865499       9.760203           0.000005
            2             Mg       5.705215       0.015609       5.976189       1.443804      27.741597 0.48334617E+03  0.11683107E+05                                10.471221                            9.634593      -1.053907       1.808526                    0.999404      18.030067      52.772934       0.351857       0.720178      -0.926836       0.038668       0.166271      -0.052414       0.178574       0.054684       0.055567      -0.084215      -0.217585      -0.027692      -0.158064      -0.000540       0.158604             11.336256      13.226860      -1.595581      -0.302951      11.021711       0.865499       9.760196           0.000005
            3             Mg       9.026285       4.558914      13.692976       1.443803      27.741629 0.48334693E+03  0.11683130E+05                                10.471230                            9.634602      -1.053907       1.808525                    0.999404      18.030077      52.772978       0.351857       0.720178      -0.926836      -0.038668       0.166271      -0.052414       0.178574      -0.054685      -0.055567      -0.084215      -0.217585      -0.027692      -0.158064      -0.000540       0.158604             11.336265      13.226870       1.595581       0.302943      11.021722       0.865499       9.760203           0.000005
            4             Mg       4.115785       9.071002       9.457386       1.443804      27.741577 0.48334571E+03  0.11683092E+05                                10.471215                            9.634588      -1.053907       1.808526                    0.999404      18.030061      52.772907       0.351857       0.720178      -0.926836      -0.038668      -0.166271       0.052414       0.178574       0.054684       0.055567      -0.084215      -0.217585      -0.027691      -0.158064      -0.000540       0.158604             11.336249      13.226852      -1.595580      -0.302951      11.021704       0.865498       9.760191           0.000004
            5             Mg       0.000000       7.538000       0.000000       1.428364      23.392628 0.31180556E+03  0.69146210E+04                                 9.737635                            7.983765      -1.139908       1.754815                    0.999431      19.371431      58.629234       0.360295       0.766590      -0.891341      -0.000000       0.000000       0.000000       0.000000      -0.024348       0.006103       0.042213       0.036854      -0.078070      -0.063436       0.016182       0.047254             11.786416      12.645231       1.628024      -0.054458      10.085213       0.797475      12.628802          -0.000009
            6             Mg       4.910500      -2.994694       7.716787       1.428364      23.392624 0.31180554E+03  0.69146206E+04                                 9.737635                            7.983765      -1.139908       1.754815                    0.999431      19.371430      58.629233       0.360295       0.766590      -0.891341       0.000000       0.000000       0.000000       0.000000       0.024348      -0.006103       0.042213       0.036854      -0.078070      -0.063436       0.016182       0.047254             11.786415      12.645236      -1.628017       0.054457      10.085209       0.797477      12.628799          -0.000009
            7              H       7.217453      -0.171372      13.121625       0.114655       1.122510 0.83383131E+01  0.82891426E+02                                 1.794898                            1.695912      -1.070184       2.366938                    0.996881       3.613675      10.252836       0.476338       1.293480      -0.705499       0.004443       0.039852       0.000175       0.040099       0.001840       0.006652      -0.008485      -0.028128      -0.009071      -0.016984      -0.001896       0.018881              1.835487       1.535504       0.112998       0.083143       2.392076       0.308808       1.578882          -0.000001
            8              H       6.100805      -1.110345      11.291203       0.119252       1.132617 0.85151890E+01  0.84036532E+02                                 1.731312                            1.659066      -0.977238       2.413612                    0.998614       3.353210       9.099518       0.511998       1.212172      -0.726076      -0.013949       0.025688      -0.029319       0.041401      -0.000902       0.008408      -0.009311      -0.022920      -0.002863      -0.016348      -0.001301       0.017649              1.742335       1.603174      -0.174517       0.332949       1.643276      -0.179517       1.980557          -0.000004
            9              H       6.756848      -4.783961      12.805237       0.106995       1.356605 0.10217384E+02  0.10468154E+03                                 1.891807                            1.769568      -1.101402       2.344585                    0.996921       3.483634       9.379691       0.520175       1.149280      -0.741816      -0.003450      -0.038675      -0.001119       0.038845      -0.002796       0.009363      -0.006482      -0.027830       0.000275      -0.018646       0.000933       0.017713              1.941819       1.540310       0.157643       0.107556       2.619454       0.071599       1.665692           0.000003
           10              H       7.939296      -3.833051      14.589358       0.108732       1.375358 0.10345020E+02  0.10639562E+03                                 1.917220                            1.787149      -1.079077       2.357128                    0.997110       3.486083       9.426504       0.514390       1.157768      -0.739918       0.014668      -0.024331       0.027498       0.039538      -0.001577       0.008398      -0.005858      -0.031276      -0.005291      -0.018917       0.000195       0.018722              1.968615       1.693200      -0.183886       0.385485       2.036146      -0.410718       2.176498           0.000003
           11              H       4.957641       6.833537       2.227065       0.118964       1.155273 0.88193807E+01  0.88052726E+02                                 1.775054                            1.705326      -0.956175       2.425577                    0.998266       3.409308       9.391267       0.496128       1.236539      -0.720445       0.002352      -0.013007       0.038819       0.041008       0.003772       0.003518      -0.004392       0.015731       0.029149      -0.014648       0.003122       0.011525              1.776339       1.621305       0.044534       0.041027       1.470434      -0.193770       2.237279          -0.000002
           12              H       3.010136       1.146768      14.103201       0.121040       1.090328 0.78493438E+01  0.77518000E+02                                 1.812090                            1.683022      -1.291410       2.271057                    0.993544       3.746771      10.894409       0.458310       1.353248      -0.691661      -0.032838      -0.005893      -0.023079       0.040567       0.008119       0.005689      -0.004102       0.002875       0.015527      -0.013349       0.004774       0.008575              1.896586       2.417935       0.175927       0.481149       1.411616       0.123291       1.860206          -0.000002
           13              H       2.306953      -1.274711      10.028737       0.114655       1.122510 0.83383135E+01  0.82891432E+02                                 1.794899                            1.695912      -1.070184       2.366938                    0.996881       3.613675      10.252837       0.476338       1.293480      -0.705499       0.004443      -0.039852      -0.000175       0.040099      -0.001840      -0.006652      -0.008485      -0.028128      -0.009071      -0.016984      -0.001896       0.018881              1.835488       1.535504      -0.112998      -0.083143       2.392077       0.308809       1.578883          -0.000001
           14              H       1.190305      -0.335739      11.859159       0.119252       1.132617 0.85151890E+01  0.84036533E+02                                 1.731312                            1.659066      -0.977238       2.413611                    0.998614       3.353210       9.099518       0.511998       1.212172      -0.726076      -0.013949      -0.025688       0.029319       0.041401       0.000902      -0.008408      -0.009311      -0.022920      -0.002863      -0.016348      -0.001301       0.017649              1.742335       1.603174       0.174517      -0.332950       1.643275      -0.179517       1.980557          -0.000004
           15              H       1.846348       3.337878      10.345125       0.106995       1.356604 0.10217378E+02  0.10468147E+03                                 1.891806                            1.769567      -1.101402       2.344585                    0.996921       3.483633       9.379687       0.520176       1.149280      -0.741816      -0.003450       0.038675       0.001119       0.038845       0.002796      -0.009363      -0.006482      -0.027830       0.000275      -0.018646       0.000933       0.017713              1.941818       1.540310      -0.157643      -0.107555       2.619454       0.071598       1.665691           0.000003
           16              H       3.028796       2.386967       8.561004       0.108733       1.375356 0.10345004E+02  0.10639539E+03                                 1.917218                            1.787146      -1.079077       2.357128                    0.997110       3.486081       9.426493       0.514391       1.157766      -0.739918       0.014668       0.024331      -0.027498       0.039538       0.001577      -0.008398      -0.005858      -0.031276      -0.005291      -0.018917       0.000195       0.018722              1.968612       1.693198       0.183885      -0.385484       2.036142      -0.410717       2.176496           0.000003
           17              H       0.047141      12.785769       5.489723       0.118964       1.155273 0.88193821E+01  0.88052742E+02                                 1.775054                            1.705326      -0.956175       2.425577                    0.998266       3.409308       9.391267       0.496128       1.236539      -0.720445       0.002352       0.013007      -0.038819       0.041008      -0.003772      -0.003518      -0.004392       0.015731       0.029149      -0.014648       0.003122       0.011525              1.776339       1.621305      -0.044534      -0.041027       1.470434      -0.193771       2.237278          -0.000002
           18              H       7.920636      -2.592851       9.047162       0.121040       1.090329 0.78493457E+01  0.77518020E+02                                 1.812090                            1.683022      -1.291410       2.271057                    0.993544       3.746771      10.894408       0.458310       1.353248      -0.691661      -0.032838       0.005893       0.023079       0.040567      -0.008119      -0.005689      -0.004102       0.002875       0.015527      -0.013349       0.004774       0.008575              1.896586       2.417936      -0.175928      -0.481149       1.411616       0.123292       1.860206          -0.000002
           19              H       2.603547       9.257983       2.311950       0.114655       1.122510 0.83383136E+01  0.82891429E+02                                 1.794898                            1.695912      -1.070184       2.366938                    0.996881       3.613675      10.252835       0.476338       1.293480      -0.705499      -0.004443      -0.039852      -0.000175       0.040099       0.001840       0.006652      -0.008485      -0.028128      -0.009071      -0.016984      -0.001896       0.018881              1.835487       1.535504       0.112998       0.083143       2.392076       0.308808       1.578882          -0.000001
           20              H       3.720195      10.196956       4.142372       0.119252       1.132617 0.85151851E+01  0.84036487E+02                                 1.731312                            1.659066      -0.977238       2.413612                    0.998614       3.353209       9.099516       0.511998       1.212172      -0.726076       0.013949      -0.025688       0.029319       0.041401      -0.000902       0.008408      -0.009311      -0.022920      -0.002863      -0.016348      -0.001301       0.017649              1.742335       1.603174      -0.174517       0.332949       1.643276      -0.179517       1.980557          -0.000004
           21              H       3.064152      13.870572       2.628338       0.106995       1.356605 0.10217385E+02  0.10468157E+03                                 1.891808                            1.769568      -1.101402       2.344585                    0.996921       3.483634       9.379693       0.520175       1.149281      -0.741816       0.003450       0.038675       0.001119       0.038845      -0.002796       0.009363      -0.006482      -0.027830       0.000275      -0.018646       0.000933       0.017713              1.941820       1.540311       0.157643       0.107556       2.619455       0.071599       1.665692           0.000003
           22              H       1.881704      12.919662       0.844217       0.108733       1.375357 0.10345012E+02  0.10639551E+03                                 1.917219                            1.787148      -1.079077       2.357128                    0.997110       3.486082       9.426500       0.514390       1.157767      -0.739918      -0.014668       0.024331      -0.027498       0.039538      -0.001577       0.008398      -0.005858      -0.031276      -0.005291      -0.018917       0.000195       0.018722              1.968613       1.693199      -0.183886       0.385484       2.036145      -0.410717       2.176497           0.000003
           23              H       4.863359       2.253074      13.206510       0.118964       1.155273 0.88193790E+01  0.88052702E+02                                 1.775054                            1.705326      -0.956175       2.425577                    0.998266       3.409308       9.391266       0.496128       1.236539      -0.720445      -0.002352       0.013007      -0.038819       0.041008       0.003772       0.003518      -0.004392       0.015731       0.029149      -0.014648       0.003122       0.011525              1.776339       1.621305       0.044534       0.041026       1.470434      -0.193770       2.237278          -0.000002
           24              H       6.810864       7.939843       1.330374       0.121040       1.090328 0.78493430E+01  0.77517988E+02                                 1.812090                            1.683021      -1.291410       2.271057                    0.993544       3.746771      10.894408       0.458310       1.353248      -0.691661       0.032838       0.005893       0.023079       0.040567       0.008119       0.005689      -0.004102       0.002875       0.015527      -0.013349       0.004774       0.008575              1.896585       2.417934       0.175927       0.481148       1.411616       0.123291       1.860206          -0.000002
           25              H       7.514047      10.361322       5.404838       0.114655       1.122510 0.83383126E+01  0.82891420E+02                                 1.794898                            1.695912      -1.070184       2.366938                    0.996881       3.613675      10.252836       0.476338       1.293480      -0.705499      -0.004443       0.039852       0.000175       0.040099      -0.001840      -0.006652      -0.008485      -0.028128      -0.009071      -0.016984      -0.001896       0.018881              1.835488       1.535504      -0.112998      -0.083143       2.392077       0.308809       1.578882          -0.000001
           26              H       8.630695       9.422350       3.574416       0.119253       1.132617 0.85151876E+01  0.84036513E+02                                 1.731312                            1.659065      -0.977238       2.413612                    0.998614       3.353210       9.099517       0.511998       1.212171      -0.726076       0.013949       0.025688      -0.029319       0.041401       0.000902      -0.008409      -0.009311      -0.022920      -0.002863      -0.016348      -0.001301       0.017649              1.742335       1.603173       0.174517      -0.332949       1.643275      -0.179517       1.980556          -0.000004
           27              H       7.974652       5.748733       5.088450       0.106995       1.356604 0.10217380E+02  0.10468149E+03                                 1.891807                            1.769568      -1.101402       2.344585                    0.996921       3.483633       9.379689       0.520175       1.149281      -0.741816       0.003450      -0.038675      -0.001119       0.038845       0.002796      -0.009363      -0.006482      -0.027830       0.000275      -0.018646       0.000933       0.017713              1.941819       1.540310      -0.157643      -0.107556       2.619455       0.071598       1.665691           0.000003
           28              H       6.792204       6.699644       6.872571       0.108733       1.375357 0.10345008E+02  0.10639545E+03                                 1.917218                            1.787147      -1.079077       2.357128                    0.997110       3.486082       9.426496       0.514391       1.157766      -0.739918      -0.014668      -0.024331       0.027498       0.039538       0.001577      -0.008398      -0.005858      -0.031276      -0.005291      -0.018917       0.000195       0.018722              1.968612       1.693198       0.183885      -0.385484       2.036142      -0.410717       2.176496           0.000003
           29              H       9.773859      -3.699158       9.943852       0.118964       1.155273 0.88193763E+01  0.88052671E+02                                 1.775054                            1.705326      -0.956175       2.425578                    0.998266       3.409307       9.391264       0.496128       1.236540      -0.720445      -0.002352      -0.013007       0.038819       0.041008      -0.003772      -0.003518      -0.004392       0.015731       0.029149      -0.014648       0.003122       0.011525              1.776339       1.621305      -0.044534      -0.041026       1.470434      -0.193771       2.237278          -0.000002
           30              H       1.900363      11.679462       6.386413       0.121040       1.090327 0.78493350E+01  0.77517894E+02                                 1.812089                            1.683021      -1.291410       2.271057                    0.993544       3.746770      10.894406       0.458310       1.353248      -0.691661       0.032838      -0.005893      -0.023079       0.040567      -0.008119      -0.005689      -0.004102       0.002875       0.015527      -0.013349       0.004774       0.008575              1.896585       2.417934      -0.175928      -0.481148       1.411616       0.123292       1.860205          -0.000002
           31              C       8.505968      -1.262045      15.135707       0.665936      22.881916 0.24318402E+03  0.50180183E+04                                 7.608396                            5.635029      -0.149319       2.020145                    0.999161      21.931987      61.992709       0.606206       0.489653      -1.006961       0.035527       0.016138       0.067928       0.078338      -0.013345      -0.098247      -0.019717       0.069106       0.020848      -0.090587      -0.027474       0.118060              9.158223       7.488400       1.796467       4.106398      10.262395       2.246964       9.723874          -0.000003
           32              C       7.692789      -1.914794      14.016773      -0.023274      35.938593 0.42740660E+03  0.99392480E+04                                 9.497802                            6.869331       0.041363       2.022028                    0.999411      27.053378      75.687845       0.636172       0.414018      -1.072856      -0.024095      -0.021238      -0.036850       0.048884      -0.005677      -0.003815      -0.003593       0.006413       0.002610      -0.009440       0.002793       0.006647             11.864227       9.051766       3.197534       5.830500      13.219172       4.082382      13.321744          -0.000002
           33              C       7.137903      -1.115913      13.053718      -0.102430      33.336522 0.43773571E+03  0.10333364E+05                                 9.087014                            7.029412       0.026995       1.980887                    0.999674      29.382296      85.303969       0.612942       0.423309      -1.057322      -0.002476      -0.026355      -0.007442       0.027497       0.007012      -0.016016      -0.005976      -0.028422      -0.052272      -0.028569       0.001677       0.026892             10.626305       8.170224       1.725325       4.988723      10.630768       3.347944      13.077922          -0.000003
           34              C       6.454361      -1.675708      11.967194      -0.105075      32.959342 0.42680156E+03  0.99864616E+04                                 8.942012                            6.881811       0.102591       2.003000                    0.999606      29.119695      83.476247       0.629086       0.416112      -1.064551       0.015382      -0.010852       0.017702       0.025840      -0.011541       0.000151      -0.024243      -0.001656       0.017906      -0.026233      -0.002123       0.028356             10.530846       7.708487       2.018971       4.705921      10.796810       3.866837      13.087241          -0.000005
           35              C       6.292315      -3.042149      11.871506      -0.023975      37.077943 0.43484516E+03  0.10140169E+05                                 9.681814                            6.906717       0.083199       2.032614                    0.999351      27.109668      75.565359       0.638492       0.411377      -1.076246       0.021177       0.016888       0.037092       0.045929       0.005652      -0.011576      -0.005287       0.005189      -0.013014      -0.012372      -0.003811       0.016183             12.333948       8.925511       2.206683       6.640840      11.149882       3.521981      16.926450          -0.000001
           36              C       6.851130      -3.838862      12.856168      -0.119056      34.388379 0.43741065E+03  0.10319190E+05                                 9.231716                            7.002169       0.025220       1.970737                    0.999662      29.827934      86.445016       0.617650       0.420346      -1.059650       0.003254       0.027861       0.003261       0.028239       0.003353      -0.002319      -0.000556      -0.053807      -0.051642      -0.020232      -0.015495       0.035728             10.744979       7.925143       1.449479       5.069500      10.714346       1.548929      13.595448           0.000001
           37              C       7.555295      -3.272479      13.925715      -0.115448      34.483628 0.42967625E+03  0.10101314E+05                                 9.259053                            6.946935      -0.013970       1.959826                    0.999686      29.778824      86.422618       0.618576       0.421188      -1.058103      -0.012213       0.011908      -0.021532       0.027470      -0.012335       0.011180      -0.023916      -0.017200       0.023927      -0.019327      -0.016616       0.035943             10.833156       7.684720       2.180584       4.483572      12.654185       2.549048      12.160563           0.000001
           38              C       5.568507      -3.634530      10.663057       0.657067      22.922947 0.24590056E+03  0.50853373E+04                                 7.613969                            5.650335      -0.155511       2.015561                    0.999156      22.035515      62.240543       0.608311       0.486878      -1.008957      -0.034391      -0.035333      -0.051728       0.071463      -0.057625      -0.063330      -0.000502       0.096519      -0.156925      -0.088389      -0.032311       0.120700              9.235902       6.938646       2.197612       3.885741       8.628944       1.574019      12.140117          -0.000001
           39              C       2.592744       6.180870       1.138998       0.616999      24.011636 0.26121921E+03  0.54729064E+04                                 7.753466                            5.769207      -0.106687       2.017180                    0.999548      22.597868      63.808072       0.611836       0.477813      -1.015832      -0.049940      -0.001540       0.025736       0.056202      -0.069292       0.006247       0.090421      -0.081931       0.105882      -0.118713      -0.011771       0.130484              9.336979      14.326477       2.861634      -0.636745       6.383787      -1.968877       7.300674          -0.000002
           40              C       3.790906       6.901782       0.563325      -0.016404      36.301673 0.45064727E+03  0.10614278E+05                                 9.564370                            7.081803       0.001567       2.011831                    0.999016      27.210238      76.494456       0.623118       0.417333      -1.071231       0.029312       0.028219      -0.012765       0.042643      -0.004800       0.005693      -0.008781      -0.004038       0.002199      -0.007881      -0.005570       0.013451             11.755633      18.752462       4.310325      -1.015216       6.726268      -1.260468       9.788168          -0.000001
           41              C       4.935052       7.126627       1.324201      -0.097023      31.982602 0.42045692E+03  0.98126475E+04                                 8.784650                            6.851504       0.163940       2.031416                    0.999749      28.890245      83.026543       0.626845       0.418679      -1.061680       0.005357       0.005333      -0.022537       0.023771      -0.017349      -0.002460      -0.005820      -0.004018       0.057261      -0.027708       0.007344       0.020365             10.157338      15.912060       3.108418       0.085523       5.806698      -0.675137       8.753256          -0.000002
           42              C       3.773228       1.314039      14.643376      -0.085794      32.392305 0.44950310E+03  0.10696978E+05                                 9.002740                            7.197975      -0.049427       1.966118                    0.999316      29.326966      85.885566       0.595468       0.432234      -1.050324       0.014606       0.016609       0.013555       0.025941      -0.008653       0.016029       0.005084      -0.004275      -0.027135      -0.023191       0.007100       0.016091             10.206057      14.885640       2.742024      -0.819848       5.748236      -0.910197       9.984296          -0.000004
           43              C       3.595468      -0.184038       8.014655       0.665936      22.881908 0.24318398E+03  0.50180172E+04                                 7.608393                            5.635029      -0.149319       2.020145                    0.999161      21.931987      61.992703       0.606206       0.489653      -1.006961       0.035527      -0.016138      -0.067928       0.078338       0.013345       0.098247      -0.019717       0.069106       0.020848      -0.090587      -0.027474       0.118060              9.158219       7.488398      -1.796462      -4.106397      10.262384       2.246956       9.723874          -0.000003
           44              C       2.782289       0.468711       9.133590      -0.023274      35.938587 0.42740670E+03  0.99392509E+04                                 9.497802                            6.869332       0.041363       2.022028                    0.999411      27.053377      75.687840       0.636172       0.414018      -1.072856      -0.024095       0.021238       0.036850       0.048884       0.005677       0.003815      -0.003593       0.006413       0.002610      -0.009440       0.002793       0.006647             11.864225       9.051764      -3.197530      -5.830499      13.219166       4.082377      13.321745          -0.000002
           45              C       2.227403      -0.330170      10.096645      -0.102430      33.336518 0.43773538E+03  0.10333355E+05                                 9.087013                            7.029409       0.026995       1.980887                    0.999674      29.382296      85.303969       0.612942       0.423309      -1.057322      -0.002476       0.026355       0.007442       0.027497      -0.007012       0.016016      -0.005976      -0.028422      -0.052272      -0.028569       0.001677       0.026892             10.626304       8.170225      -1.725326      -4.988726      10.630764       3.347946      13.077924          -0.000003
           46              C       1.543861       0.229624      11.183168      -0.105075      32.959353 0.42680157E+03  0.99864621E+04                                 8.942014                            6.881811       0.102590       2.003000                    0.999606      29.119696      83.476251       0.629086       0.416112      -1.064551       0.015382       0.010852      -0.017702       0.025840       0.011541      -0.000151      -0.024243      -0.001656       0.017906      -0.026233      -0.002123       0.028356             10.530849       7.708491      -2.018972      -4.705926      10.796807       3.866840      13.087249          -0.000005
           47              C       1.381815       1.596066      11.278857      -0.023975      37.077969 0.43484544E+03  0.10140177E+05                                 9.681819                            6.906720       0.083199       2.032614                    0.999351      27.109667      75.565355       0.638492       0.411377      -1.076246       0.021177      -0.016888      -0.037092       0.045929      -0.005652       0.011576      -0.005286       0.005189      -0.013015      -0.012372      -0.003811       0.016183             12.333956       8.925517      -2.206686      -6.640847      11.149885       3.521989      16.926467          -0.000001
           48              C       1.940630       2.392779      10.294195      -0.119056      34.388375 0.43741066E+03  0.10319190E+05                                 9.231715                            7.002169       0.025220       1.970737                    0.999662      29.827936      86.445017       0.617651       0.420346      -1.059650       0.003254      -0.027861      -0.003260       0.028239      -0.003353       0.002319      -0.000556      -0.053807      -0.051641      -0.020232      -0.015495       0.035728             10.744976       7.925141      -1.449478      -5.069497      10.714344       1.548926      13.595443           0.000001
           49              C       2.644795       1.826396       9.224648      -0.115448      34.483626 0.42967631E+03  0.10101315E+05                                 9.259053                            6.946936      -0.013970       1.959826                    0.999686      29.778823      86.422607       0.618576       0.421188      -1.058103      -0.012213      -0.011908       0.021532       0.027470       0.012335      -0.011179      -0.023916      -0.017200       0.023928      -0.019327      -0.016616       0.035943             10.833154       7.684720      -2.180584      -4.483572      12.654177       2.549049      12.160566           0.000001
           50              C       0.658007       2.188447      12.487306       0.657067      22.922952 0.24590058E+03  0.50853379E+04                                 7.613969                            5.650335      -0.155511       2.015561                    0.999156      22.035516      62.240542       0.608311       0.486878      -1.008958      -0.034391       0.035333       0.051728       0.071463       0.057625       0.063330      -0.000502       0.096519      -0.156925      -0.088389      -0.032311       0.120700              9.235903       6.938646      -2.197611      -3.885741       8.628943       1.574019      12.140120          -0.000001
           51              C       7.503244      -1.637564       6.577790       0.616999      24.011652 0.26121939E+03  0.54729112E+04                                 7.753470                            5.769209      -0.106687       2.017180                    0.999548      22.597869      63.808075       0.611836       0.477813      -1.015832      -0.049940       0.001540      -0.025736       0.056202       0.069292      -0.006247       0.090421      -0.081931       0.105882      -0.118713      -0.011771       0.130484              9.336984      14.326486      -2.861635       0.636742       6.383789      -1.968877       7.300675          -0.000002
           52              C       8.701406      -2.358477       7.153462      -0.016404      36.301686 0.45064737E+03  0.10614281E+05                                 9.564372                            7.081804       0.001567       2.011831                    0.999016      27.210237      76.494453       0.623118       0.417333      -1.071231       0.029312      -0.028219       0.012765       0.042643       0.004800      -0.005693      -0.008781      -0.004038       0.002199      -0.007881      -0.005570       0.013451             11.755639      18.752481      -4.310330       1.015212       6.726271      -1.260464       9.788163          -0.000001
           53              C       0.024552      12.492678       6.392587      -0.097023      31.982601 0.42045662E+03  0.98126387E+04                                 8.784649                            6.851501       0.163941       2.031416                    0.999749      28.890244      83.026540       0.626845       0.418679      -1.061680       0.005357      -0.005333       0.022537       0.023771       0.017349       0.002460      -0.005820      -0.004018       0.057260      -0.027708       0.007344       0.020365             10.157340      15.912072      -3.108421      -0.085523       5.806698      -0.675137       8.753250          -0.000002
           54              C       8.683728      -2.760123       8.506987      -0.085794      32.392320 0.44950322E+03  0.10696981E+05                                 9.002742                            7.197976      -0.049428       1.966118                    0.999316      29.326967      85.885568       0.595468       0.432234      -1.050324       0.014606      -0.016609      -0.013555       0.025941       0.008653      -0.016029       0.005084      -0.004275      -0.027135      -0.023191       0.007100       0.016091             10.206062      14.885656      -2.742029       0.819846       5.748238      -0.910193       9.984292          -0.000004
           55              C       1.315032      10.348656       0.297868       0.665936      22.881915 0.24318402E+03  0.50180182E+04                                 7.608396                            5.635029      -0.149319       2.020145                    0.999161      21.931986      61.992702       0.606206       0.489653      -1.006961      -0.035527      -0.016138      -0.067928       0.078338      -0.013345      -0.098247      -0.019717       0.069106       0.020848      -0.090587      -0.027474       0.118060              9.158222       7.488399       1.796467       4.106397      10.262394       2.246964       9.723874          -0.000003
           56              C       2.128211      11.001405       1.416802      -0.023274      35.938590 0.42740656E+03  0.99392469E+04                                 9.497801                            6.869330       0.041363       2.022029                    0.999411      27.053377      75.687838       0.636173       0.414018      -1.072856       0.024095       0.021238       0.036850       0.048884      -0.005678      -0.003815      -0.003593       0.006413       0.002610      -0.009440       0.002793       0.006647             11.864226       9.051765       3.197533       5.830499      13.219171       4.082381      13.321742          -0.000002
           57              C       2.683097      10.202524       2.379857      -0.102430      33.336518 0.43773566E+03  0.10333363E+05                                 9.087014                            7.029412       0.026996       1.980887                    0.999674      29.382294      85.303961       0.612942       0.423309      -1.057322       0.002476       0.026355       0.007442       0.027497       0.007012      -0.016016      -0.005976      -0.028422      -0.052272      -0.028569       0.001677       0.026892             10.626304       8.170224       1.725325       4.988722      10.630768       3.347944      13.077921          -0.000003
           58              C       3.366639      10.762319       3.466381      -0.105075      32.959342 0.42680155E+03  0.99864615E+04                                 8.942012                            6.881811       0.102591       2.003000                    0.999606      29.119694      83.476244       0.629086       0.416112      -1.064551      -0.015382       0.010852      -0.017702       0.025840      -0.011541       0.000151      -0.024243      -0.001656       0.017906      -0.026233      -0.002123       0.028356             10.530846       7.708487       2.018971       4.705921      10.796811       3.866837      13.087241          -0.000005
           59              C       3.528685      12.128760       3.562069      -0.023975      37.077938 0.43484508E+03  0.10140167E+05                                 9.681814                            6.906717       0.083199       2.032614                    0.999351      27.109665      75.565349       0.638492       0.411377      -1.076246      -0.021177      -0.016888      -0.037092       0.045929       0.005652      -0.011576      -0.005287       0.005189      -0.013015      -0.012372      -0.003811       0.016183             12.333947       8.925511       2.206683       6.640840      11.149881       3.521981      16.926449          -0.000001
           60              C       2.969870      12.925473       2.577407      -0.119056      34.388381 0.43741067E+03  0.10319191E+05                                 9.231717                            7.002169       0.025220       1.970737                    0.999662      29.827935      86.445021       0.617650       0.420346      -1.059650      -0.003254      -0.027861      -0.003260       0.028239       0.003353      -0.002319      -0.000556      -0.053807      -0.051642      -0.020232      -0.015495       0.035728             10.744979       7.925143       1.449479       5.069500      10.714347       1.548930      13.595447           0.000001
           61              C       2.265705      12.359090       1.507860      -0.115448      34.483632 0.42967631E+03  0.10101315E+05                                 9.259054                            6.946936      -0.013970       1.959826                    0.999686      29.778825      86.422621       0.618576       0.421188      -1.058103       0.012213      -0.011908       0.021532       0.027470      -0.012335       0.011180      -0.023916      -0.017200       0.023928      -0.019327      -0.016616       0.035943             10.833157       7.684721       2.180585       4.483572      12.654187       2.549050      12.160564           0.000001
           62              C       4.252493      12.721141       4.770518       0.657067      22.922946 0.24590054E+03  0.50853368E+04                                 7.613968                            5.650335      -0.155511       2.015562                    0.999156      22.035514      62.240538       0.608311       0.486878      -1.008957       0.034391       0.035333       0.051728       0.071463      -0.057625      -0.063330      -0.000502       0.096519      -0.156925      -0.088389      -0.032311       0.120700              9.235902       6.938645       2.197611       3.885741       8.628943       1.574019      12.140117          -0.000001
           63              C       7.228256       2.905741      14.294577       0.616999      24.011633 0.26121918E+03  0.54729057E+04                                 7.753466                            5.769206      -0.106687       2.017180                    0.999548      22.597867      63.808070       0.611836       0.477813      -1.015832       0.049940       0.001540      -0.025736       0.056202      -0.069292       0.006247       0.090421      -0.081931       0.105882      -0.118713      -0.011771       0.130484              9.336978      14.326474       2.861634      -0.636746       6.383787      -1.968878       7.300674          -0.000002
           64              C       6.030094       2.184829      14.870250      -0.016404      36.301672 0.45064740E+03  0.10614281E+05                                 9.564370                            7.081804       0.001567       2.011831                    0.999016      27.210235      76.494447       0.623118       0.417333      -1.071231      -0.029312      -0.028219       0.012765       0.042643      -0.004800       0.005693      -0.008781      -0.004038       0.002199      -0.007881      -0.005570       0.013451             11.755633      18.752466       4.310326      -1.015219       6.726269      -1.260468       9.788165          -0.000001
           65              C       4.885947       1.959984      14.109374      -0.097024      31.982615 0.42045714E+03  0.98126538E+04                                 8.784653                            6.851506       0.163940       2.031416                    0.999749      28.890252      83.026573       0.626844       0.418679      -1.061680      -0.005357      -0.005333       0.022537       0.023771      -0.017349      -0.002460      -0.005820      -0.004018       0.057260      -0.027708       0.007344       0.020365             10.157342      15.912066       3.108422       0.085515       5.806701      -0.675140       8.753258          -0.000002
           66              C       6.047772       7.772572       0.790199      -0.085795      32.392322 0.44950358E+03  0.10696992E+05                                 9.002744                            7.197980      -0.049428       1.966118                    0.999316      29.326974      85.885598       0.595468       0.432234      -1.050324      -0.014606      -0.016609      -0.013555       0.025941      -0.008653       0.016029       0.005084      -0.004275      -0.027135      -0.023191       0.007100       0.016091             10.206061      14.885649       2.742025      -0.819847       5.748238      -0.910196       9.984297          -0.000004
           67              C       6.225532       9.270649       7.418920       0.665936      22.881907 0.24318398E+03  0.50180172E+04                                 7.608394                            5.635029      -0.149319       2.020145                    0.999161      21.931987      61.992704       0.606206       0.489653      -1.006961      -0.035527       0.016138       0.067928       0.078338       0.013345       0.098247      -0.019717       0.069106       0.020848      -0.090587      -0.027474       0.118060              9.158218       7.488397      -1.796461      -4.106396      10.262384       2.246956       9.723873          -0.000003
           68              C       7.038711       8.617900       6.299985      -0.023274      35.938586 0.42740670E+03  0.99392508E+04                                 9.497801                            6.869332       0.041363       2.022028                    0.999411      27.053377      75.687839       0.636172       0.414018      -1.072856       0.024095      -0.021238      -0.036850       0.048884       0.005677       0.003815      -0.003593       0.006413       0.002610      -0.009440       0.002793       0.006647             11.864224       9.051763      -3.197529      -5.830498      13.219166       4.082376      13.321743          -0.000002
           69              C       7.593597       9.416781       5.336930      -0.102430      33.336518 0.43773539E+03  0.10333355E+05                                 9.087013                            7.029409       0.026995       1.980887                    0.999674      29.382296      85.303971       0.612942       0.423309      -1.057322       0.002476      -0.026355      -0.007442       0.027497      -0.007012       0.016016      -0.005976      -0.028422      -0.052272      -0.028569       0.001677       0.026892             10.626305       8.170225      -1.725326      -4.988725      10.630765       3.347946      13.077924          -0.000003
           70              C       8.277139       8.856987       4.250407      -0.105075      32.959352 0.42680156E+03  0.99864617E+04                                 8.942014                            6.881811       0.102590       2.003000                    0.999606      29.119695      83.476248       0.629085       0.416113      -1.064551      -0.015382      -0.010852       0.017702       0.025840       0.011541      -0.000151      -0.024243      -0.001656       0.017906      -0.026233      -0.002123       0.028356             10.530849       7.708491      -2.018972      -4.705926      10.796808       3.866840      13.087248          -0.000005
           71              C       8.439185       7.490545       4.154718      -0.023975      37.077972 0.43484547E+03  0.10140178E+05                                 9.681820                            6.906720       0.083198       2.032614                    0.999351      27.109668      75.565359       0.638492       0.411377      -1.076246      -0.021177       0.016888       0.037092       0.045929      -0.005652       0.011576      -0.005286       0.005189      -0.013015      -0.012372      -0.003811       0.016183             12.333957       8.925518      -2.206686      -6.640847      11.149885       3.521989      16.926468          -0.000001
           72              C       7.880370       6.693832       5.139380      -0.119056      34.388375 0.43741066E+03  0.10319190E+05                                 9.231715                            7.002169       0.025220       1.970737                    0.999662      29.827936      86.445021       0.617650       0.420346      -1.059650      -0.003254       0.027861       0.003260       0.028239      -0.003353       0.002319      -0.000556      -0.053807      -0.051641      -0.020232      -0.015495       0.035728             10.744976       7.925141      -1.449478      -5.069497      10.714345       1.548926      13.595444           0.000001
           73              C       7.176205       7.260215       6.208927      -0.115448      34.483626 0.42967631E+03  0.10101315E+05                                 9.259053                            6.946936      -0.013970       1.959826                    0.999686      29.778823      86.422611       0.618576       0.421188      -1.058103       0.012213       0.011908      -0.021532       0.027470       0.012335      -0.011180      -0.023916      -0.017200       0.023928      -0.019327      -0.016616       0.035943             10.833155       7.684720      -2.180584      -4.483573      12.654178       2.549049      12.160567           0.000001
           74              C       9.162993       6.898164       2.946269       0.657067      22.922950 0.24590056E+03  0.50853373E+04                                 7.613969                            5.650335      -0.155511       2.015561                    0.999156      22.035515      62.240541       0.608311       0.486878      -1.008957       0.034391      -0.035333      -0.051728       0.071463       0.057625       0.063330      -0.000502       0.096519      -0.156925      -0.088389      -0.032311       0.120700              9.235903       6.938646      -2.197611      -3.885742       8.628943       1.574019      12.140121          -0.000001
           75              C       2.317756      10.724175       8.855785       0.616999      24.011649 0.26121938E+03  0.54729107E+04                                 7.753469                            5.769209      -0.106687       2.017180                    0.999548      22.597868      63.808073       0.611836       0.477813      -1.015832       0.049940      -0.001540       0.025736       0.056202       0.069292      -0.006247       0.090421      -0.081931       0.105882      -0.118713      -0.011771       0.130484              9.336983      14.326483      -2.861634       0.636742       6.383789      -1.968877       7.300676          -0.000002
           76              C       1.119594      11.445088       8.280113      -0.016404      36.301687 0.45064751E+03  0.10614285E+05                                 9.564373                            7.081806       0.001567       2.011831                    0.999016      27.210234      76.494444       0.623118       0.417333      -1.071231      -0.029312       0.028219      -0.012765       0.042643       0.004800      -0.005693      -0.008781      -0.004038       0.002199      -0.007881      -0.005570       0.013451             11.755640      18.752486      -4.310331       1.015215       6.726272      -1.260465       9.788161          -0.000001
           77              C      -0.024553      -3.406067       9.040988      -0.097024      31.982616 0.42045685E+03  0.98126456E+04                                 8.784652                            6.851503       0.163940       2.031416                    0.999749      28.890252      83.026572       0.626845       0.418679      -1.061680      -0.005357       0.005333      -0.022537       0.023771       0.017349       0.002460      -0.005820      -0.004018       0.057260      -0.027708       0.007344       0.020365             10.157343      15.912077      -3.108424      -0.085514       5.806701      -0.675140       8.753252          -0.000002
           78              C       1.137272      11.846734       6.926588      -0.085795      32.392314 0.44950334E+03  0.10696985E+05                                 9.002742                            7.197978      -0.049428       1.966118                    0.999316      29.326972      85.885589       0.595468       0.432234      -1.050324      -0.014606       0.016609       0.013555       0.025941       0.008653      -0.016029       0.005084      -0.004275      -0.027135      -0.023191       0.007100       0.016091             10.206061      14.885654      -2.742028       0.819843       5.748237      -0.910191       9.984291          -0.000004
           79              O       9.102103       3.945784       0.511777      -0.734967      33.578192 0.52161583E+03  0.12398964E+05                                 7.997790                            6.821101       0.692972       2.230568                    0.999469      29.355360      75.807533       0.770339       0.334495      -1.163601      -0.101424       0.003613      -0.052378       0.114207      -0.030868      -0.018818      -0.046363       0.052886       0.063716      -0.076770       0.029792       0.046977              8.715091       8.508206      -0.257725       4.078966       7.586121      -0.859217      10.050947           0.000001
           80              O       8.544270      -0.026997      15.155462      -0.631675      44.311552 0.67244001E+03  0.17116133E+05                                10.101942                            8.140091      -0.089761       2.012356                    0.993687      28.985079      78.714416       0.651205       0.369519      -1.129407      -0.045729      -0.047950      -0.009877       0.066992      -0.024610      -0.088695      -0.010833      -0.011799      -0.031440      -0.099958       0.015148       0.084810             11.827803       9.671442       3.540168       1.702004      17.452726       3.568473       8.359239          -0.000004
           81              O       5.388783      -2.847270       9.695372      -0.652852      42.542322 0.65619157E+03  0.16550534E+05                                 9.721174                            7.933676       0.263518       2.117703                    0.996883      28.976911      77.562369       0.675111       0.359708      -1.140479       0.008409       0.014697       0.065821       0.067964      -0.040051      -0.051479      -0.056383       0.052585      -0.093829      -0.106851       0.036240       0.070611             11.267465       8.578828      -0.671915       3.737608       7.569248      -1.716905      17.654320          -0.000004
           82              O       5.231647      10.232165      10.720316      -0.713219      35.447318 0.56144051E+03  0.13632701E+05                                 8.423632                            7.192776       0.448069       2.150429                    0.998516      29.642029      78.100719       0.729974       0.345558      -1.150843       0.058822       0.074290       0.035772       0.101285      -0.011998      -0.051771       0.008822       0.002442      -0.220541      -0.093960       0.028667       0.065292              9.272804       7.721566       3.380684       2.177725      11.930820       2.224889       8.166026           0.000000
           83              O       2.705685       5.527755       2.219811      -0.646611      28.062350 0.44773625E+03  0.10253111E+05                                 7.042161                            6.321269       0.859774       2.293738                    0.999584      28.303108      71.945338       0.799199       0.334671      -1.162428       0.065655       0.097558       0.033251       0.122204      -0.052161      -0.014795       0.000485      -0.100308       0.198375      -0.106470       0.037974       0.068495              7.308375       7.048609       0.583862       0.103890       6.542711      -2.454725       8.333805          -0.000000
           84              O       1.511452       6.141994       0.488627      -0.719822      45.589429 0.70075214E+03  0.18059564E+05                                10.215236                            8.246778      -0.173720       1.948651                    0.996383      30.880355      84.964925       0.653022       0.363945      -1.131326       0.076282       0.031650      -0.042243       0.092764      -0.012312       0.038276       0.083272       0.021349       0.082832      -0.097328       0.002489       0.094838             12.170875      20.082037       1.199415       3.055274       7.736330      -0.585599       8.694258          -0.000004
           85              O       4.191603       0.597521       7.205010      -0.734967      33.578179 0.52161535E+03  0.12398950E+05                                 7.997787                            6.821097       0.692972       2.230568                    0.999469      29.355359      75.807523       0.770340       0.334495      -1.163601      -0.101424      -0.003613       0.052378       0.114207       0.030868       0.018818      -0.046363       0.052886       0.063716      -0.076770       0.029792       0.046978              8.715089       8.508205       0.257726      -4.078967       7.586116      -0.859217      10.050946           0.000001
           86              O       3.633770      -1.419086       7.994901      -0.631675      44.311535 0.67243993E+03  0.17116130E+05                                10.101939                            8.140091      -0.089761       2.012356                    0.993687      28.985077      78.714411       0.651205       0.369519      -1.129407      -0.045729       0.047950       0.009876       0.066992       0.024610       0.088695      -0.010833      -0.011799      -0.031440      -0.099958       0.015148       0.084810             11.827797       9.671441      -3.540164      -1.702002      17.452716       3.568465       8.359236          -0.000004
           87              O       0.478283       1.401187      13.454991      -0.652852      42.542324 0.65619151E+03  0.16550532E+05                                 9.721174                            7.933676       0.263518       2.117703                    0.996883      28.976911      77.562367       0.675111       0.359708      -1.140479       0.008409      -0.014697      -0.065821       0.067964       0.040051       0.051479      -0.056383       0.052585      -0.093829      -0.106851       0.036239       0.070611             11.267465       8.578827       0.671915      -3.737608       7.569248      -1.716905      17.654321          -0.000004
           88              O       0.321147       3.397752      12.430047      -0.713218      35.447310 0.56144030E+03  0.13632695E+05                                 8.423630                            7.192774       0.448069       2.150429                    0.998516      29.642025      78.100705       0.729974       0.345558      -1.150843       0.058822      -0.074290      -0.035772       0.101285       0.011998       0.051770       0.008822       0.002442      -0.220541      -0.093960       0.028667       0.065292              9.272803       7.721566      -3.380684      -2.177726      11.930817       2.224889       8.166025           0.000000
           89              O       7.616185      -0.984449       5.496976      -0.646611      28.062375 0.44773684E+03  0.10253128E+05                                 7.042166                            6.321274       0.859773       2.293738                    0.999584      28.303113      71.945361       0.799199       0.334671      -1.162428       0.065655      -0.097558      -0.033251       0.122204       0.052162       0.014795       0.000485      -0.100307       0.198374      -0.106470       0.037974       0.068495              7.308380       7.048613      -0.583862      -0.103890       6.542716      -2.454726       8.333811          -0.000000
           90              O       6.421952      -1.598689       7.228161      -0.719822      45.589443 0.70075220E+03  0.18059566E+05                                10.215238                            8.246778      -0.173720       1.948651                    0.996383      30.880358      84.964934       0.653022       0.363945      -1.131326       0.076282      -0.031650       0.042243       0.092764       0.012312      -0.038276       0.083272       0.021349       0.082832      -0.097328       0.002489       0.094838             12.170878      20.082046      -1.199409      -3.055278       7.736330      -0.585600       8.694259          -0.000004
           91              O       0.718897       5.140827      14.921798      -0.734967      33.578177 0.52161556E+03  0.12398955E+05                                 7.997787                            6.821099       0.692972       2.230568                    0.999469      29.355355      75.807512       0.770339       0.334495      -1.163601       0.101424      -0.003613       0.052378       0.114207      -0.030868      -0.018818      -0.046363       0.052886       0.063716      -0.076770       0.029792       0.046978              8.715088       8.508203      -0.257725       4.078964       7.586119      -0.859217      10.050943           0.000001
           92              O       1.276730       9.113608       0.278113      -0.631675      44.311550 0.67243997E+03  0.17116132E+05                                10.101942                            8.140091      -0.089761       2.012356                    0.993687      28.985078      78.714414       0.651205       0.369519      -1.129407       0.045729       0.047950       0.009877       0.066992      -0.024610      -0.088695      -0.010833      -0.011799      -0.031440      -0.099958       0.015148       0.084810             11.827802       9.671442       3.540168       1.702004      17.452726       3.568473       8.359239          -0.000004
           93              O       4.432217      11.933881       5.738203      -0.652852      42.542317 0.65619144E+03  0.16550530E+05                                 9.721172                            7.933675       0.263519       2.117703                    0.996883      28.976910      77.562361       0.675111       0.359708      -1.140479      -0.008409      -0.014697      -0.065821       0.067964      -0.040051      -0.051479      -0.056383       0.052585      -0.093829      -0.106851       0.036240       0.070611             11.267464       8.578826      -0.671915       3.737609       7.569246      -1.716903      17.654319          -0.000004
           94              O       4.589353      -1.145554       4.713259      -0.713219      35.447323 0.56144061E+03  0.13632704E+05                                 8.423633                            7.192777       0.448069       2.150429                    0.998516      29.642028      78.100721       0.729974       0.345558      -1.150842      -0.058822      -0.074290      -0.035772       0.101285      -0.011998      -0.051771       0.008822       0.002442      -0.220541      -0.093959       0.028667       0.065292              9.272805       7.721567       3.380684       2.177726      11.930821       2.224889       8.166028           0.000000
           95              O       7.115315       3.558856      13.213764      -0.646611      28.062355 0.44773632E+03  0.10253113E+05                                 7.042162                            6.321269       0.859774       2.293738                    0.999584      28.303110      71.945345       0.799199       0.334671      -1.162428      -0.065655      -0.097558      -0.033251       0.122204      -0.052161      -0.014795       0.000485      -0.100307       0.198374      -0.106470       0.037974       0.068495              7.308376       7.048610       0.583862       0.103890       6.542712      -2.454725       8.333806          -0.000000
           96              O       8.309548       2.944617      14.944948      -0.719822      45.589428 0.70075217E+03  0.18059564E+05                                10.215236                            8.246778      -0.173720       1.948651                    0.996383      30.880356      84.964927       0.653022       0.363945      -1.131326      -0.076282      -0.031650       0.042243       0.092764      -0.012312       0.038276       0.083272       0.021349       0.082832      -0.097328       0.002489       0.094838             12.170874      20.082036       1.199414       3.055274       7.736329      -0.585599       8.694257          -0.000004
           97              O       5.629397       8.489090       8.228565      -0.734967      33.578180 0.52161536E+03  0.12398950E+05                                 7.997787                            6.821097       0.692972       2.230568                    0.999469      29.355359      75.807524       0.770340       0.334495      -1.163601       0.101424       0.003613      -0.052378       0.114207       0.030868       0.018818      -0.046363       0.052886       0.063716      -0.076770       0.029792       0.046977              8.715089       8.508206       0.257726      -4.078967       7.586116      -0.859218      10.050947           0.000001
           98              O       6.187230      10.505697       7.438674      -0.631675      44.311535 0.67243995E+03  0.17116131E+05                                10.101939                            8.140091      -0.089761       2.012356                    0.993687      28.985077      78.714411       0.651205       0.369519      -1.129407       0.045729      -0.047950      -0.009877       0.066992       0.024610       0.088695      -0.010833      -0.011799      -0.031440      -0.099958       0.015148       0.084810             11.827797       9.671439      -3.540162      -1.702001      17.452716       3.568463       8.359235          -0.000004
           99              O       9.342717       7.685424       1.978584      -0.652852      42.542324 0.65619152E+03  0.16550533E+05                                 9.721174                            7.933676       0.263518       2.117703                    0.996883      28.976911      77.562368       0.675111       0.359708      -1.140479      -0.008409       0.014697       0.065821       0.067964       0.040051       0.051479      -0.056383       0.052585      -0.093829      -0.106851       0.036240       0.070611             11.267466       8.578827       0.671915      -3.737608       7.569248      -1.716905      17.654322          -0.000004
          100              O       9.499853       5.688859       3.003528      -0.713218      35.447314 0.56144039E+03  0.13632697E+05                                 8.423631                            7.192775       0.448068       2.150429                    0.998516      29.642027      78.100712       0.729974       0.345558      -1.150843      -0.058822       0.074290       0.035772       0.101285       0.011998       0.051770       0.008822       0.002442      -0.220541      -0.093960       0.028667       0.065292              9.272803       7.721566      -3.380684      -2.177727      11.930817       2.224889       8.166026           0.000001
          101              O       2.204815      10.071060       9.936599      -0.646611      28.062372 0.44773677E+03  0.10253126E+05                                 7.042165                            6.321273       0.859773       2.293738                    0.999584      28.303113      71.945358       0.799199       0.334671      -1.162428      -0.065655       0.097558       0.033251       0.122204       0.052162       0.014795       0.000485      -0.100307       0.198375      -0.106470       0.037974       0.068495              7.308379       7.048612      -0.583862      -0.103890       6.542715      -2.454726       8.333811          -0.000000
          102              O       3.399048      10.685300       8.205414      -0.719822      45.589436 0.70075217E+03  0.18059564E+05                                10.215237                            8.246778      -0.173720       1.948651                    0.996383      30.880357      84.964929       0.653022       0.363945      -1.131326      -0.076282       0.031650      -0.042243       0.092764       0.012312      -0.038276       0.083272       0.021349       0.082832      -0.097328       0.002489       0.094838             12.170877      20.082041      -1.199410      -3.055277       7.736330      -0.585599       8.694259          -0.000004

******************************************************
Auxiliary information for the entire system
The total spin magnetic moment of the unit cell is   -0.000147
The total net atomic charge of the unit cell is   0.000004
Accuracy of reproducing the electrostatic potential in the unit cell:
  The inner radius (bohr) =    5.0000
  The outer radius (bohr) =   12.0000
  Valid grid points have density less than (e/(bohr^3)) =    0.0001
  The number of valid grid points were=       165196
  The rms potential error without charges in kcal/mol is=      9.04757
  The rms potential error with partial charges in kcal/mol is=      0.66342
  The RRMSE value at monopole order=      0.07333
  The rms potential error with partial charges and cloud penetration in kcal/mol is=      0.66711
  The RRMSE value at monopole order with cloud penetration is=      0.07373
  The rms potential error with partial charges and atomic dipoles in kcal/mol is=      0.45277
  The RRMSE value at dipole order=      0.05004
  The rms potential error with partial charges, atomic dipoles and cloud penetration in kcal/mol is=      0.43757
  The RRMSE value at dipole order with cloud penetration=      0.04836

******************************************************
The electron densities and ab initio electrostatic potential were computed in VASP using the PBE functional and
projector augmented wave method. See the main text of the journal article for a description of computational details.
The atomic charges, dipoles, and quadrupoles were computed with the DDEC6 method as described in
(a) T. A. Manz and N. Gabaldon Limas, RSC Adv. 6 (2016) 47771-47801 DOI: 10.1039/c6ra04656h
(b) N. Gabaldon Limas and T. A. Manz, RSC Adv. 8 (2018) 2678-2707 DOI: 10.1039/c7ra11829e.
For each atom in the material, the electron cloud parameters were fit to the spherically averaged atom-in-material
electron density using radial positions for which this density was between 10^-4 and 10^-2 electrons per cubic bohr.
The polarizabilities, dispersion coefficients, and quantum Drude oscillator (QDO) parameters were fit using the MCLF method.
The magnetic structure of the system was optimized in VASP from the default ferromagnetic initial guess using spin polarization.
The atomic spin moments (ASMs) were computed on this optimized magnetic structure using the DDEC6 partition as inputs
to the method of T. A. Manz and D. S. Sholl, J. Chem. Theory Comput. 7 (2011) 4146-4164 DOI: 10.1021/ct200539n.
The RMSE and RRMSE were computed using a uniform grid with Ewald summation.
