# Supplementary material for: A collection of forcefield precursors for metal–organic frameworks
Source: RSC Adv. 2019 Nov 13;9(63):36492–507. doi: 10.1039/c9ra07327b (PMC9075174; doi:10.1039/c9ra07327b)
Supplement: RA-009-C9RA07327B-s4567 [file RA-009-C9RA07327B-s4567.xyz]

  102
jmolscript: load "" {1 1 1} spacegroup "x,y,z" unitcell [{      8.977800     0.000000     0.000000 }, {     -0.450967     9.862695     0.000000 }, {      0.000000     0.000000    17.253000 }]
Mg     5.407617     3.918646    16.906215     1.388078
Mg     7.833600     1.012702     8.279715     1.388078
Mg     3.119216     5.944049     0.346785     1.388078
Mg     0.693233     8.849993     8.973285     1.388078
Mg    -0.225483     4.931348     0.000000     1.435889
Mg     4.488900     0.000000     8.626500     1.435889
H     -0.170925     6.977857    13.600540     0.119712
H     -0.289743     8.241268    11.638874     0.111786
H      4.914519     6.909804    11.026392     0.109204
H      5.036075     5.645407    12.984608     0.117019
H      6.810356     9.703906    15.667449     0.125192
H      0.253660     1.952814     1.262920     0.117305
H      3.983375     7.816186     4.974040     0.119712
H      4.102193     6.552775     3.012374     0.111786
H      7.875731     7.884238     2.399892     0.109203
H      7.754174     9.148636     4.358108     0.117019
H      5.979894     5.090137     7.040949     0.125192
H      4.009756     2.978534     9.889420     0.117305
H      8.697758     2.884838     3.652460     0.119712
H      8.816576     1.621427     5.614126     0.111786
H      3.612314     2.952891     6.226608     0.109204
H      3.490758     4.217288     4.268392     0.117019
H      1.716477     0.158789     1.585551     0.125192
H      8.273173     7.909881    15.990080     0.117305
H      4.543458     2.046509    12.278960     0.119712
H      4.424640     3.309920    14.240626     0.111786
H      0.651102     1.978457    14.853108     0.109204
H      0.772659     0.714059    12.894892     0.117019
H      2.546939     4.772558    10.212051     0.125192
H      4.517077     6.884161     7.363580     0.117305
C      6.993882     5.454563    14.803764     0.638038
C      6.930090     6.201761    13.499092    -0.019583
C      8.011578     6.967008    13.081397    -0.101557
C      7.943589     7.717657    11.911299    -0.096758
C      6.789859     7.701779    11.144230    -0.047488
C      5.706492     6.926571    11.551401    -0.091233
C      5.776677     6.177006    12.718049    -0.107637
C      6.640687     8.560918     9.922890     0.668839
C      7.155821     2.203523    16.868603     0.605342
C      8.116361     1.070497    17.058214    -0.015558
C      7.507689     9.768112    16.309433    -0.097343
C      0.152558     1.159853     0.748953    -0.094678
C      5.796368     9.339479     6.177264     0.638038
C      5.860160     8.592281     4.872592    -0.019583
C      4.778671     7.827035     4.454897    -0.101557
C      4.846661     7.076385     3.284799    -0.096758
C      6.000390     7.092264     2.517730    -0.047489
C      7.083758     7.867472     2.924901    -0.091233
C      7.013573     8.617037     4.091549    -0.107637
C      6.149562     6.233125     1.296390     0.668839
C      6.085395     2.727824     8.242103     0.605342
C      5.124855     3.860851     8.431714    -0.015558
C      5.282561     5.025931     7.682933    -0.097343
C      4.110859     3.771495     9.375453    -0.094678
C      1.532951     4.408132     2.449236     0.638038
C      1.596743     3.660934     3.753908    -0.019583
C      0.515255     2.895687     4.171603    -0.101557
C      0.583244     2.145038     5.341701    -0.096759
C      1.736974     2.160916     6.108770    -0.047488
C      2.820341     2.936124     5.701599    -0.091233
C      2.750156     3.685689     4.534951    -0.107637
C      1.886146     1.301777     7.330110     0.668839
C      1.371012     7.659172     0.384397     0.605342
C      0.410472     8.792198     0.194786    -0.015559
C      1.019144     0.094583     0.943567    -0.097340
C      8.374275     8.702842    16.504047    -0.094675
C      2.730465     0.523216    11.075736     0.638038
C      2.666673     1.270414    12.380408    -0.019583
C      3.748162     2.035660    12.798103    -0.101557
C      3.680172     2.786310    13.968201    -0.096758
C      2.526443     2.770431    14.735270    -0.047488
C      1.443075     1.995223    14.328099    -0.091233
C      1.513260     1.245658    13.161451    -0.107638
C      2.377271     3.629570    15.956610     0.668839
C      2.441438     7.134871     9.010897     0.605342
C      3.401978     6.001844     8.821286    -0.015559
C      3.244272     4.836764     9.570067    -0.097340
C      4.415974     6.091200     7.877547    -0.094675
O      5.895727     5.004726    15.257863    -0.698526
O      8.105198     5.351498    15.354997    -0.649176
O      7.676106     9.157611     9.451021    -0.753587
O      5.503692     8.697418     9.446880    -0.613178
O      6.079169     2.025600    16.248875    -0.607689
O      7.407180     3.338818     0.144925    -0.724469
O      6.894523     9.789317     6.631363    -0.698526
O      4.685052     9.442544     6.728497    -0.649176
O      5.114143     5.636432     0.824521    -0.753587
O      7.286557     6.096625     0.820380    -0.613179
O      7.162047     2.905747     7.622375    -0.607689
O      5.834036     1.592529     8.771425    -0.724469
O      2.631106     4.857969     1.995137    -0.698526
O      0.421635     4.511197     1.898003    -0.649176
O      0.850727     0.705084     7.801979    -0.753587
O      3.023141     1.165277     7.806120    -0.613178
O      2.447664     7.837095     1.004125    -0.607689
O      1.119653     6.523877    17.108075    -0.724469
O      1.632310     0.073378    10.621637    -0.698526
O      3.841781     0.420151    10.524503    -0.649176
O      3.412690     4.226263    16.428479    -0.753587
O      1.240276     3.766070    16.432620    -0.613178
O      1.364786     6.956948     9.630625    -0.607689
O      2.692797     8.270166     8.481575    -0.724469

The following XYZ coordinates are in angstroms. Other properties are in atomic units.
The sperically averaged electron density of each atom fit to a function of the form exp(a - br)
eigen_1, eigen_2 and eigen_3 are the three eigenvalues of traceless quadrupole moment tensor
  atom number  atomic symbol              X              Y              Z     net charge C6 coefficient C8 coefficient C10 coefficient fluctuating dipole atomic polarizability isotropic forcefield polarizability              a              b squared Pearson coefficient          <r^3>          <r^4>         wp_QDO          m_QDO          q_QDO       dipole_x       dipole_y       dipole_z         dipole            Qxy            Qxz            Qyz     Q(x^2-y^2)  Q(3z^2 - R^2)        eigen_1        eigen_2        eigen_3 static polarizability      alpha(xx)      alpha(xy)      alpha(xz)      alpha(yy)      alpha(yz)      alpha(zz) atomic spin moment
            1             Mg       5.407617       3.918646      16.906215       1.388078      28.795889 0.45749832E+03  0.10981926E+05                                10.694463                            9.286820      -0.946625       1.805271                    0.998863      19.589748      58.424274       0.360945       0.706929      -0.924832      -0.043845      -0.035160       0.061602       0.083387       0.023365      -0.021605      -0.060563      -0.008609       0.215970      -0.066607      -0.039213       0.105820             12.194429      15.626927      -3.021754      -0.138657      11.666825       0.560088       9.289535          -0.000005
            2             Mg       7.833600       1.012702       8.279715       1.388078      28.795888 0.45749834E+03  0.10981926E+05                                10.694463                            9.286820      -0.946624       1.805271                    0.998863      19.589748      58.424275       0.360945       0.706929      -0.924832       0.043845       0.035160       0.061602       0.083387       0.023365       0.021605       0.060563      -0.008609       0.215970      -0.066607      -0.039213       0.105820             12.194428      15.626926      -3.021753       0.138657      11.666822      -0.560089       9.289536          -0.000005
            3             Mg       3.119216       5.944049       0.346785       1.388078      28.795896 0.45749846E+03  0.10981930E+05                                10.694465                            9.286821      -0.946625       1.805271                    0.998863      19.589751      58.424286       0.360945       0.706929      -0.924832       0.043845       0.035160      -0.061602       0.083387       0.023365      -0.021605      -0.060563      -0.008609       0.215970      -0.066607      -0.039213       0.105820             12.194431      15.626931      -3.021755      -0.138657      11.666826       0.560089       9.289536          -0.000005
            4             Mg       0.693233       8.849993       8.973285       1.388078      28.795886 0.45749832E+03  0.10981926E+05                                10.694463                            9.286820      -0.946624       1.805271                    0.998863      19.589748      58.424274       0.360945       0.706929      -0.924832      -0.043845      -0.035160      -0.061602       0.083387       0.023365       0.021605       0.060563      -0.008609       0.215970      -0.066607      -0.039213       0.105820             12.194427      15.626925      -3.021753       0.138657      11.666822      -0.560090       9.289535          -0.000005
            5             Mg      -0.225483       4.931348       0.000000       1.435889      23.877085 0.30735220E+03  0.67937720E+04                                 9.874006                            7.944449      -1.168136       1.748364                    0.999514      19.247164      58.225173       0.359840       0.770056      -0.890025       0.000000       0.000000       0.000000       0.000000       0.013368      -0.039491      -0.003322      -0.065024       0.015829      -0.060349       0.020395       0.039954             11.817179      13.020686      -1.565462       0.573214      11.403354       0.352740      11.027497          -0.000001
            6             Mg       4.488900       0.000000       8.626500       1.435889      23.877085 0.30735211E+03  0.67937696E+04                                 9.874006                            7.944449      -1.168136       1.748364                    0.999514      19.247163      58.225171       0.359840       0.770056      -0.890025      -0.000000       0.000000       0.000000       0.000000       0.013368       0.039491       0.003322      -0.065024       0.015829      -0.060349       0.020395       0.039954             11.817180      13.020691      -1.565462      -0.573209      11.403356      -0.352742      11.027493          -0.000001
            7              H      -0.170925       6.977857      13.600540       0.119712       1.122515 0.82921710E+01  0.81298848E+02                                 1.720249                            1.636100      -0.916406       2.443146                    0.998748       3.336117       9.025014       0.516068       1.210550      -0.726279       0.037459      -0.000863       0.019834       0.042395       0.007946       0.006197      -0.004513       0.025640      -0.011381      -0.016273      -0.001786       0.018059              1.741855       1.924933       0.028667       0.383457       1.438776      -0.067999       1.861857           0.000002
            8              H      -0.289743       8.241268      11.638874       0.111786       1.136354 0.80552328E+01  0.79771445E+02                                 1.826915                            1.675724      -1.341871       2.233587                    0.993666       3.829172      11.015116       0.473128       1.307249      -0.700259       0.032590       0.018412      -0.005775       0.037874       0.003488       0.009339      -0.006219       0.016579      -0.013759      -0.014792      -0.000249       0.015041              1.906801       2.179506       0.546879      -0.287209       1.841967      -0.259351       1.698931          -0.000002
            9              H       4.914519       6.909804      11.026392       0.109204       1.127706 0.82832846E+01  0.82431882E+02                                 1.810023                            1.696128      -1.221761       2.288843                    0.995847       3.744462      10.724321       0.472572       1.302404      -0.702376      -0.034100       0.001640      -0.016726       0.038016       0.002349       0.000890      -0.006230       0.024869      -0.014192      -0.014384      -0.000641       0.015025              1.860039       2.112326       0.069043       0.570473       1.517465      -0.039256       1.950327          -0.000000
           10              H       5.036075       5.645407      12.984608       0.117019       1.133507 0.83303924E+01  0.82075179E+02                                 1.748828                            1.651225      -1.037706       2.385071                    0.997444       3.460627       9.500663       0.506502       1.227378      -0.721064      -0.031804      -0.021778       0.010904       0.040058       0.006874       0.003519      -0.007452       0.016921      -0.020426      -0.015370       0.001028       0.014343              1.779128       1.927093       0.474232      -0.162400       1.784089      -0.262011       1.626201           0.000001
           11              H       6.810356       9.703906      15.667449       0.125192       1.110994 0.83473128E+01  0.81960254E+02                                 1.709579                            1.644294      -0.986631       2.416550                    0.998346       3.303234       8.937327       0.513577       1.214629      -0.725801      -0.029850      -0.004828      -0.027351       0.040773       0.001811       0.013892       0.005148      -0.003410       0.000604      -0.015032       0.000017       0.015015              1.708453       1.835506      -0.021536       0.410930       1.524198       0.047786       1.765656           0.000001
           12              H       0.253660       1.952814       1.262920       0.117305       1.015415 0.72574668E+01  0.70691110E+02                                 1.762402                            1.643773      -1.330876       2.248170                    0.992900       3.843464      11.311355       0.450398       1.396142      -0.682311       0.006785       0.033393       0.019716       0.039368      -0.001763       0.007443       0.008955       0.003704      -0.012522      -0.013962       0.003982       0.009980              1.820218       1.409800       0.065608       0.095181       2.276253       0.445843       1.774600          -0.000001
           13              H       3.983375       7.816186       4.974040       0.119712       1.122514 0.82921649E+01  0.81298773E+02                                 1.720248                            1.636100      -0.916407       2.443146                    0.998748       3.336117       9.025013       0.516068       1.210550      -0.726279      -0.037459       0.000863       0.019834       0.042395       0.007946      -0.006197       0.004513       0.025640      -0.011381      -0.016273      -0.001786       0.018059              1.741855       1.924932       0.028667      -0.383457       1.438776       0.067999       1.861856           0.000002
           14              H       4.102193       6.552775       3.012374       0.111786       1.136353 0.80552292E+01  0.79771401E+02                                 1.826914                            1.675724      -1.341871       2.233587                    0.993666       3.829172      11.015116       0.473128       1.307249      -0.700259      -0.032590      -0.018412      -0.005775       0.037874       0.003488      -0.009339       0.006219       0.016579      -0.013759      -0.014792      -0.000249       0.015041              1.906800       2.179506       0.546878       0.287209       1.841965       0.259351       1.698930          -0.000002
           15              H       7.875731       7.884238       2.399892       0.109203       1.127707 0.82832884E+01  0.82431926E+02                                 1.810023                            1.696128      -1.221761       2.288843                    0.995847       3.744463      10.724323       0.472572       1.302404      -0.702376       0.034100      -0.001640      -0.016726       0.038016       0.002349      -0.000890       0.006230       0.024869      -0.014192      -0.014384      -0.000641       0.015025              1.860040       2.112326       0.069043      -0.570473       1.517465       0.039257       1.950328          -0.000000
           16              H       7.754174       9.148636       4.358108       0.117019       1.133508 0.83303929E+01  0.82075181E+02                                 1.748827                            1.651225      -1.037707       2.385070                    0.997444       3.460628       9.500664       0.506503       1.227377      -0.721064       0.031804       0.021778       0.010904       0.040058       0.006874      -0.003519       0.007452       0.016921      -0.020426      -0.015370       0.001028       0.014343              1.779127       1.927093       0.474232       0.162400       1.784089       0.262011       1.626201           0.000001
           17              H       5.979894       5.090137       7.040949       0.125192       1.110995 0.83473140E+01  0.81960265E+02                                 1.709579                            1.644294      -0.986631       2.416550                    0.998346       3.303234       8.937326       0.513578       1.214629      -0.725801       0.029850       0.004828      -0.027351       0.040773       0.001811      -0.013892      -0.005148      -0.003410       0.000604      -0.015032       0.000017       0.015015              1.708453       1.835506      -0.021536      -0.410930       1.524197      -0.047786       1.765656           0.000001
           18              H       4.009756       2.978534       9.889420       0.117305       1.015416 0.72574685E+01  0.70691129E+02                                 1.762402                            1.643773      -1.330876       2.248170                    0.992900       3.843464      11.311354       0.450398       1.396142      -0.682311      -0.006785      -0.033393       0.019716       0.039368      -0.001763      -0.007443      -0.008955       0.003704      -0.012522      -0.013962       0.003982       0.009980              1.820218       1.409800       0.065608      -0.095182       2.276253      -0.445844       1.774600          -0.000001
           19              H       8.697758       2.884838       3.652460       0.119712       1.122515 0.82921751E+01  0.81298897E+02                                 1.720249                            1.636101      -0.916407       2.443146                    0.998748       3.336118       9.025017       0.516068       1.210550      -0.726279      -0.037459       0.000863      -0.019833       0.042395       0.007946       0.006197      -0.004513       0.025640      -0.011381      -0.016273      -0.001786       0.018059              1.741856       1.924933       0.028667       0.383457       1.438777      -0.067999       1.861857           0.000002
           20              H       8.816576       1.621427       5.614126       0.111786       1.136353 0.80552313E+01  0.79771429E+02                                 1.826915                            1.675724      -1.341872       2.233587                    0.993666       3.829172      11.015118       0.473128       1.307249      -0.700259      -0.032590      -0.018412       0.005775       0.037874       0.003488       0.009339      -0.006219       0.016579      -0.013759      -0.014792      -0.000249       0.015041              1.906801       2.179506       0.546879      -0.287209       1.841967      -0.259351       1.698931          -0.000002
           21              H       3.612314       2.952891       6.226608       0.109204       1.127706 0.82832845E+01  0.82431877E+02                                 1.810022                            1.696127      -1.221760       2.288844                    0.995847       3.744462      10.724319       0.472572       1.302404      -0.702376       0.034100      -0.001640       0.016726       0.038016       0.002349       0.000890      -0.006230       0.024869      -0.014192      -0.014384      -0.000641       0.015025              1.860039       2.112325       0.069043       0.570473       1.517464      -0.039256       1.950327          -0.000000
           22              H       3.490758       4.217288       4.268392       0.117019       1.133507 0.83303895E+01  0.82075143E+02                                 1.748827                            1.651225      -1.037706       2.385071                    0.997444       3.460626       9.500660       0.506502       1.227378      -0.721064       0.031804       0.021778      -0.010904       0.040058       0.006874       0.003519      -0.007452       0.016921      -0.020426      -0.015370       0.001028       0.014343              1.779127       1.927093       0.474232      -0.162400       1.784089      -0.262011       1.626201           0.000001
           23              H       1.716477       0.158789       1.585551       0.125192       1.110996 0.83473233E+01  0.81960375E+02                                 1.709580                            1.644295      -0.986632       2.416549                    0.998346       3.303235       8.937328       0.513578       1.214628      -0.725801       0.029850       0.004828       0.027351       0.040773       0.001811       0.013892       0.005148      -0.003410       0.000604      -0.015032       0.000017       0.015015              1.708454       1.835507      -0.021536       0.410930       1.524198       0.047786       1.765656           0.000001
           24              H       8.273173       7.909881      15.990080       0.117305       1.015417 0.72574793E+01  0.70691257E+02                                 1.762403                            1.643773      -1.330877       2.248170                    0.992900       3.843466      11.311360       0.450398       1.396141      -0.682311      -0.006785      -0.033393      -0.019716       0.039368      -0.001763       0.007443       0.008955       0.003704      -0.012522      -0.013962       0.003982       0.009980              1.820219       1.409801       0.065608       0.095182       2.276255       0.445844       1.774602          -0.000001
           25              H       4.543458       2.046509      12.278960       0.119712       1.122515 0.82921691E+01  0.81298827E+02                                 1.720249                            1.636100      -0.916407       2.443146                    0.998748       3.336118       9.025017       0.516068       1.210550      -0.726279       0.037460      -0.000863      -0.019834       0.042395       0.007946      -0.006197       0.004513       0.025640      -0.011381      -0.016273      -0.001786       0.018059              1.741855       1.924932       0.028667      -0.383457       1.438776       0.067999       1.861857           0.000002
           26              H       4.424640       3.309920      14.240626       0.111786       1.136354 0.80552334E+01  0.79771450E+02                                 1.826914                            1.675724      -1.341872       2.233587                    0.993666       3.829173      11.015118       0.473128       1.307248      -0.700259       0.032590       0.018412       0.005775       0.037874       0.003488      -0.009339       0.006219       0.016579      -0.013759      -0.014792      -0.000249       0.015041              1.906801       2.179506       0.546878       0.287209       1.841966       0.259351       1.698930          -0.000002
           27              H       0.651102       1.978457      14.853108       0.109204       1.127706 0.82832829E+01  0.82431861E+02                                 1.810023                            1.696127      -1.221760       2.288844                    0.995847       3.744462      10.724321       0.472572       1.302404      -0.702376      -0.034100       0.001640       0.016726       0.038016       0.002349      -0.000890       0.006230       0.024869      -0.014192      -0.014384      -0.000641       0.015025              1.860039       2.112326       0.069043      -0.570473       1.517464       0.039257       1.950327          -0.000000
           28              H       0.772659       0.714059      12.894892       0.117019       1.133506 0.83303828E+01  0.82075064E+02                                 1.748827                            1.651224      -1.037705       2.385071                    0.997444       3.460626       9.500660       0.506502       1.227378      -0.721064      -0.031804      -0.021778      -0.010904       0.040058       0.006874      -0.003519       0.007452       0.016921      -0.020426      -0.015370       0.001028       0.014343              1.779127       1.927092       0.474232       0.162400       1.784088       0.262011       1.626200           0.000001
           29              H       2.546939       4.772558      10.212051       0.125192       1.110997 0.83473334E+01  0.81960504E+02                                 1.709582                            1.644296      -0.986633       2.416548                    0.998346       3.303237       8.937337       0.513577       1.214629      -0.725801      -0.029850      -0.004828       0.027351       0.040773       0.001811      -0.013892      -0.005148      -0.003410       0.000604      -0.015032       0.000017       0.015015              1.708455       1.835509      -0.021536      -0.410931       1.524199      -0.047786       1.765658           0.000001
           30              H       4.517077       6.884161       7.363580       0.117305       1.015417 0.72574802E+01  0.70691267E+02                                 1.762403                            1.643773      -1.330877       2.248170                    0.992900       3.843466      11.311360       0.450398       1.396141      -0.682311       0.006785       0.033393      -0.019716       0.039368      -0.001763      -0.007443      -0.008955       0.003704      -0.012522      -0.013962       0.003982       0.009980              1.820219       1.409801       0.065609      -0.095182       2.276255      -0.445844       1.774602          -0.000001
           31              C       6.993882       5.454563      14.803764       0.638038      23.595580 0.24056940E+03  0.49398133E+04                                 7.634954                            5.523097      -0.087384       2.032500                    0.999185      22.003134      61.598405       0.627306       0.475506      -1.016598      -0.001673      -0.039364       0.052976       0.066021      -0.018990      -0.011574       0.083747      -0.102160      -0.133583      -0.088039      -0.032080       0.120119              9.188915       9.173684       0.924538       0.810062       6.902439      -4.051326      11.490621           0.000000
           32              C       6.930090       6.201761      13.499092      -0.019583      37.279514 0.43041157E+03  0.99944200E+04                                 9.634413                            6.836894       0.062534       2.025649                    0.999214      26.898973      74.413231       0.647690       0.407254      -1.080760      -0.002246       0.019284      -0.042154       0.046410      -0.008933      -0.008268       0.008601       0.003652      -0.033312      -0.015865      -0.003432       0.019297             11.911583       9.643785       1.641901       1.566675       9.373527      -6.265876      16.717436          -0.000003
           33              C       8.011578       6.967008      13.081397      -0.101557      33.132289 0.42321557E+03  0.98806002E+04                                 8.968617                            6.864798       0.156933       2.025414                    0.999709      28.907520      82.746305       0.628289       0.417566      -1.063741      -0.013132      -0.004141      -0.023673       0.027387      -0.006162       0.009766       0.012819       0.036242      -0.029497      -0.026921       0.001010       0.025910             10.285811       8.721589       1.965761       0.190505       8.707071      -5.017120      13.428773          -0.000003
           34              C       7.943589       7.717657      11.911299      -0.096758      35.607527 0.44424103E+03  0.10533508E+05                                 9.520906                            7.121637      -0.045965       1.962252                    0.999448      29.418708      85.807310       0.603364       0.428127      -1.053551      -0.014723      -0.025444       0.014490       0.032774       0.000385      -0.006449       0.010695       0.009843      -0.094448      -0.034764       0.013219       0.021545             11.033689      10.618903       1.774923       1.335679       8.632886      -4.800529      13.849277          -0.000006
           35              C       6.789859       7.701779      11.144230      -0.047488      36.858883 0.44257275E+03  0.10367813E+05                                 9.555794                            6.953449       0.130457       2.046056                    0.999345      27.335271      76.414771       0.638199       0.409682      -1.077160      -0.000611      -0.028067       0.049863       0.057223      -0.006741      -0.005263      -0.000087       0.002174      -0.029234      -0.011660      -0.000772       0.012431             11.462561      10.640486       1.278223       2.251432       9.553083      -5.772525      14.194112          -0.000002
           36              C       5.706492       6.926571      11.551401      -0.091233      34.058830 0.44316647E+03  0.10501774E+05                                 9.236559                            7.102089      -0.053784       1.956589                    0.999611      29.481535      85.967778       0.605583       0.426812      -1.054351       0.019653       0.006461       0.019249       0.028258      -0.015317       0.007215       0.014622       0.026239      -0.056726      -0.031620       0.001993       0.029627             10.505670       9.402548       1.795637       1.517362       8.997574      -4.734507      13.116888          -0.000001
           37              C       5.776677       6.177006      12.718049      -0.107637      33.608003 0.42829640E+03  0.10032332E+05                                 9.042083                            6.900132       0.076945       1.995654                    0.999625      29.187122      83.773093       0.627259       0.416871      -1.063840       0.017523       0.014201      -0.004508       0.023001       0.009888      -0.012569      -0.000055       0.011766      -0.060677      -0.024475       0.000076       0.024399             10.327923       9.049221       1.241128       2.230273       8.253272      -4.585230      13.681278          -0.000000
           38              C       6.640687       8.560918       9.922890       0.668839      23.682622 0.23200883E+03  0.47287603E+04                                 7.686389                            5.452691      -0.046880       2.054494                    0.999329      21.640250      60.679445       0.625338       0.480561      -1.012266       0.011035       0.055424      -0.064019       0.085393       0.001601      -0.021261       0.098464      -0.065080      -0.017273      -0.090835      -0.025613       0.116448              9.272974      10.802686       0.531380       0.983160       7.209809      -3.991310       9.806427           0.000000
           39              C       7.155821       2.203523      16.868603       0.605342      24.032088 0.25299039E+03  0.52434825E+04                                 7.678087                            5.616281       0.018278       2.060915                    0.999655      22.224871      61.845445       0.632070       0.467547      -1.024241      -0.017320       0.049118      -0.012081       0.053465       0.058358      -0.051100      -0.022493       0.010124       0.310057      -0.111935      -0.015884       0.127819              9.184532       9.980300      -3.452952       1.959739      12.395324       0.181976       5.177971           0.000005
           40              C       8.116361       1.070497      17.058214      -0.015558      35.406937 0.43869042E+03  0.10267366E+05                                 9.389750                            6.983556      -0.003578       2.012602                    0.999055      27.020718      75.816384       0.627739       0.416895      -1.071101       0.030550      -0.029366       0.004335       0.042596       0.007355      -0.001894       0.000052      -0.000000      -0.013679      -0.006262      -0.003492       0.009754             11.205500      10.188457      -4.723812       2.384083      15.963579       0.470477       7.464465           0.000001
           41              C       7.507689       9.768112      16.309433      -0.097343      31.052246 0.41933261E+03  0.97725838E+04                                 8.592056                            6.843365       0.218033       2.050431                    0.999771      28.713686      82.260614       0.627543       0.418805      -1.062390       0.016159      -0.004561       0.016284       0.023390       0.017643       0.006362      -0.010195       0.015955       0.021431      -0.027145       0.011347       0.015797              9.550247       7.888174      -2.882391       1.703381      13.870220       0.973886       6.892347          -0.000003
           42              C       0.152558       1.159853       0.748953      -0.094678      32.493322 0.45208855E+03  0.10783812E+05                                 9.024422                            7.232814      -0.068792       1.959614                    0.999145      29.479881      86.693798       0.591746       0.433933      -1.048334       0.006053      -0.017882      -0.019106       0.026860       0.016128      -0.013641       0.005888      -0.002753      -0.009564      -0.024215       0.004993       0.019222             10.002204       8.717670      -2.908635       2.503651      13.409580       0.349696       7.879361          -0.000002
           43              C       5.796368       9.339479       6.177264       0.638038      23.595581 0.24056945E+03  0.49398146E+04                                 7.634954                            5.523097      -0.087384       2.032501                    0.999185      22.003133      61.598399       0.627306       0.475506      -1.016598       0.001673       0.039364       0.052976       0.066021      -0.018990       0.011574      -0.083747      -0.102160      -0.133583      -0.088039      -0.032080       0.120119              9.188914       9.173682       0.924540      -0.810062       6.902439       4.051325      11.490621           0.000000
           44              C       5.860160       8.592281       4.872592      -0.019583      37.279500 0.43041157E+03  0.99944197E+04                                 9.634410                            6.836894       0.062534       2.025649                    0.999214      26.898970      74.413218       0.647690       0.407254      -1.080760       0.002246      -0.019285      -0.042154       0.046410      -0.008933       0.008268      -0.008601       0.003651      -0.033312      -0.015865      -0.003432       0.019297             11.911577       9.643787       1.641902      -1.566676       9.373518       6.265866      16.717427          -0.000003
           45              C       4.778671       7.827035       4.454897      -0.101557      33.132274 0.42321549E+03  0.98805980E+04                                 8.968615                            6.864797       0.156933       2.025414                    0.999709      28.907519      82.746299       0.628289       0.417566      -1.063741       0.013132       0.004141      -0.023673       0.027386      -0.006162      -0.009766      -0.012819       0.036242      -0.029496      -0.026921       0.001010       0.025910             10.285807       8.721587       1.965756      -0.190508       8.707066       5.017117      13.428768          -0.000003
           46              C       4.846661       7.076385       3.284799      -0.096758      35.607504 0.44424071E+03  0.10533499E+05                                 9.520902                            7.121634      -0.045965       1.962253                    0.999448      29.418707      85.807300       0.603364       0.428127      -1.053551       0.014723       0.025444       0.014490       0.032774       0.000386       0.006449      -0.010695       0.009843      -0.094448      -0.034764       0.013219       0.021545             11.033682      10.618899       1.774920      -1.335685       8.632879       4.800523      13.849269          -0.000006
           47              C       6.000390       7.092264       2.517730      -0.047489      36.858880 0.44257274E+03  0.10367812E+05                                 9.555794                            6.953449       0.130457       2.046056                    0.999345      27.335271      76.414771       0.638199       0.409682      -1.077160       0.000611       0.028067       0.049863       0.057223      -0.006741       0.005263       0.000087       0.002174      -0.029234      -0.011660      -0.000772       0.012431             11.462559      10.640489       1.278224      -2.251435       9.553077       5.772519      14.194111          -0.000002
           48              C       7.083758       7.867472       2.924901      -0.091233      34.058844 0.44316678E+03  0.10501783E+05                                 9.236561                            7.102092      -0.053784       1.956588                    0.999611      29.481538      85.967784       0.605583       0.426812      -1.054351      -0.019653      -0.006461       0.019249       0.028258      -0.015317      -0.007215      -0.014622       0.026240      -0.056726      -0.031620       0.001993       0.029627             10.505672       9.402551       1.795635      -1.517364       8.997574       4.734508      13.116892          -0.000001
           49              C       7.013573       8.617037       4.091549      -0.107637      33.607976 0.42829599E+03  0.10032320E+05                                 9.042078                            6.900129       0.076945       1.995655                    0.999625      29.187119      83.773076       0.627259       0.416871      -1.063840      -0.017523      -0.014201      -0.004508       0.023001       0.009888       0.012569       0.000055       0.011766      -0.060677      -0.024475       0.000076       0.024399             10.327917       9.049214       1.241129      -2.230270       8.253268       4.585226      13.681268          -0.000000
           50              C       6.149562       6.233125       1.296390       0.668839      23.682617 0.23200880E+03  0.47287596E+04                                 7.686387                            5.452690      -0.046879       2.054494                    0.999329      21.640249      60.679440       0.625338       0.480561      -1.012266      -0.011035      -0.055424      -0.064019       0.085393       0.001601       0.021261      -0.098464      -0.065080      -0.017272      -0.090835      -0.025613       0.116448              9.272972      10.802685       0.531380      -0.983160       7.209807       3.991308       9.806426           0.000001
           51              C       6.085395       2.727824       8.242103       0.605342      24.032085 0.25299042E+03  0.52434834E+04                                 7.678087                            5.616282       0.018278       2.060915                    0.999655      22.224868      61.845438       0.632070       0.467547      -1.024241       0.017320      -0.049118      -0.012081       0.053465       0.058358       0.051100       0.022493       0.010124       0.310057      -0.111935      -0.015884       0.127819              9.184531       9.980297      -3.452948      -1.959739      12.395325      -0.181977       5.177972           0.000005
           52              C       5.124855       3.860851       8.431714      -0.015558      35.406921 0.43869034E+03  0.10267364E+05                                 9.389747                            6.983556      -0.003578       2.012603                    0.999055      27.020716      75.816376       0.627739       0.416895      -1.071101      -0.030550       0.029366       0.004335       0.042596       0.007355       0.001894      -0.000052      -0.000000      -0.013679      -0.006262      -0.003492       0.009754             11.205495      10.188449      -4.723802      -2.384085      15.963571      -0.470477       7.464466           0.000001
           53              C       5.282561       5.025931       7.682933      -0.097343      31.052239 0.41933262E+03  0.97725839E+04                                 8.592055                            6.843365       0.218032       2.050431                    0.999771      28.713686      82.260615       0.627543       0.418805      -1.062390      -0.016159       0.004561       0.016284       0.023390       0.017643      -0.006362       0.010195       0.015955       0.021431      -0.027145       0.011347       0.015797              9.550244       7.888176      -2.882386      -1.703384      13.870208      -0.973886       6.892348          -0.000003
           54              C       4.110859       3.771495       9.375453      -0.094678      32.493299 0.45208818E+03  0.10783801E+05                                 9.024417                            7.232810      -0.068791       1.959614                    0.999145      29.479876      86.693778       0.591746       0.433933      -1.048334      -0.006053       0.017882      -0.019106       0.026860       0.016128       0.013641      -0.005888      -0.002753      -0.009564      -0.024215       0.004993       0.019222             10.002198       8.717669      -2.908631      -2.503653      13.409564      -0.349697       7.879360          -0.000002
           55              C       1.532951       4.408132       2.449236       0.638038      23.595577 0.24056937E+03  0.49398126E+04                                 7.634953                            5.523096      -0.087384       2.032501                    0.999185      22.003132      61.598396       0.627306       0.475506      -1.016598       0.001673       0.039364      -0.052976       0.066021      -0.018990      -0.011574       0.083747      -0.102160      -0.133583      -0.088039      -0.032080       0.120119              9.188913       9.173682       0.924538       0.810062       6.902438      -4.051325      11.490620           0.000000
           56              C       1.596743       3.660934       3.753908      -0.019583      37.279507 0.43041150E+03  0.99944178E+04                                 9.634411                            6.836893       0.062534       2.025650                    0.999214      26.898971      74.413218       0.647691       0.407254      -1.080760       0.002247      -0.019284       0.042154       0.046410      -0.008933      -0.008268       0.008601       0.003652      -0.033312      -0.015865      -0.003432       0.019297             11.911580       9.643784       1.641901       1.566674       9.373525      -6.265874      16.717432          -0.000003
           57              C       0.515255       2.895687       4.171603      -0.101557      33.132290 0.42321557E+03  0.98806002E+04                                 8.968617                            6.864797       0.156933       2.025414                    0.999709      28.907521      82.746307       0.628289       0.417566      -1.063741       0.013132       0.004141       0.023673       0.027386      -0.006162       0.009766       0.012819       0.036242      -0.029497      -0.026921       0.001010       0.025910             10.285811       8.721589       1.965761       0.190505       8.707071      -5.017120      13.428773          -0.000003
           58              C       0.583244       2.145038       5.341701      -0.096759      35.607535 0.44424114E+03  0.10533512E+05                                 9.520907                            7.121638      -0.045966       1.962252                    0.999448      29.418712      85.807323       0.603364       0.428127      -1.053551       0.014723       0.025444      -0.014490       0.032774       0.000386      -0.006449       0.010695       0.009843      -0.094448      -0.034764       0.013219       0.021545             11.033690      10.618904       1.774924       1.335680       8.632887      -4.800530      13.849279          -0.000006
           59              C       1.736974       2.160916       6.108770      -0.047488      36.858876 0.44257266E+03  0.10367810E+05                                 9.555793                            6.953448       0.130458       2.046056                    0.999345      27.335268      76.414758       0.638200       0.409682      -1.077160       0.000611       0.028067      -0.049863       0.057223      -0.006741      -0.005263      -0.000087       0.002174      -0.029234      -0.011660      -0.000772       0.012431             11.462559      10.640484       1.278223       2.251432       9.553081      -5.772524      14.194110          -0.000002
           60              C       2.820341       2.936124       5.701599      -0.091233      34.058833 0.44316654E+03  0.10501776E+05                                 9.236559                            7.102090      -0.053784       1.956588                    0.999611      29.481537      85.967785       0.605583       0.426812      -1.054351      -0.019652      -0.006461      -0.019249       0.028258      -0.015317       0.007215       0.014622       0.026240      -0.056726      -0.031620       0.001993       0.029627             10.505671       9.402549       1.795638       1.517361       8.997575      -4.734507      13.116889          -0.000001
           61              C       2.750156       3.685689       4.534951      -0.107637      33.607998 0.42829633E+03  0.10032330E+05                                 9.042081                            6.900131       0.076945       1.995655                    0.999625      29.187120      83.773079       0.627259       0.416871      -1.063840      -0.017523      -0.014201       0.004508       0.023001       0.009888      -0.012569      -0.000055       0.011766      -0.060677      -0.024475       0.000076       0.024399             10.327921       9.049219       1.241128       2.230272       8.253270      -4.585229      13.681275          -0.000000
           62              C       1.886146       1.301777       7.330110       0.668839      23.682620 0.23200881E+03  0.47287598E+04                                 7.686388                            5.452690      -0.046879       2.054494                    0.999329      21.640249      60.679440       0.625338       0.480561      -1.012266      -0.011035      -0.055424       0.064019       0.085393       0.001601      -0.021261       0.098464      -0.065080      -0.017273      -0.090835      -0.025613       0.116448              9.272973      10.802685       0.531379       0.983160       7.209808      -3.991309       9.806427          -0.000000
           63              C       1.371012       7.659172       0.384397       0.605342      24.032090 0.25299041E+03  0.52434832E+04                                 7.678089                            5.616282       0.018277       2.060915                    0.999655      22.224873      61.845460       0.632070       0.467547      -1.024241       0.017320      -0.049118       0.012081       0.053465       0.058358      -0.051100      -0.022493       0.010124       0.310057      -0.111935      -0.015884       0.127819              9.184534       9.980302      -3.452952       1.959739      12.395327       0.181977       5.177972           0.000005
           64              C       0.410472       8.792198       0.194786      -0.015559      35.406966 0.43869084E+03  0.10267378E+05                                 9.389755                            6.983560      -0.003578       2.012602                    0.999055      27.020729      75.816423       0.627738       0.416895      -1.071101      -0.030550       0.029366      -0.004335       0.042596       0.007355      -0.001894       0.000052      -0.000000      -0.013679      -0.006262      -0.003492       0.009754             11.205508      10.188463      -4.723816       2.384084      15.963592       0.470476       7.464468           0.000001
           65              C       1.019144       0.094583       0.943567      -0.097340      31.052189 0.41933163E+03  0.97725545E+04                                 8.592044                            6.843355       0.218035       2.050432                    0.999771      28.713654      82.260483       0.627543       0.418805      -1.062391      -0.016159       0.004561      -0.016284       0.023390       0.017643       0.006362      -0.010195       0.015955       0.021430      -0.027145       0.011347       0.015797              9.550232       7.888163      -2.882386       1.703379      13.870196       0.973884       6.892338          -0.000003
           66              C       8.374275       8.702842      16.504047      -0.094675      32.493242 0.45208711E+03  0.10783769E+05                                 9.024404                            7.232799      -0.068787       1.959616                    0.999145      29.479834      86.693599       0.591746       0.433932      -1.048335      -0.006053       0.017883       0.019106       0.026860       0.016128      -0.013641       0.005888      -0.002753      -0.009564      -0.024215       0.004993       0.019222             10.002184       8.717652      -2.908628       2.503645      13.409553       0.349698       7.879345          -0.000002
           67              C       2.730465       0.523216      11.075736       0.638038      23.595583 0.24056948E+03  0.49398152E+04                                 7.634954                            5.523097      -0.087384       2.032501                    0.999185      22.003134      61.598402       0.627306       0.475506      -1.016598      -0.001673      -0.039364      -0.052976       0.066021      -0.018990       0.011574      -0.083747      -0.102160      -0.133583      -0.088039      -0.032080       0.120119              9.188915       9.173682       0.924540      -0.810062       6.902440       4.051326      11.490622           0.000000
           68              C       2.666673       1.270414      12.380408      -0.019583      37.279505 0.43041162E+03  0.99944215E+04                                 9.634411                            6.836894       0.062534       2.025649                    0.999214      26.898972      74.413229       0.647690       0.407254      -1.080760      -0.002247       0.019285       0.042154       0.046410      -0.008933       0.008268      -0.008601       0.003652      -0.033312      -0.015865      -0.003432       0.019297             11.911579       9.643789       1.641903      -1.566676       9.373520       6.265867      16.717429          -0.000003
           69              C       3.748162       2.035660      12.798103      -0.101557      33.132276 0.42321551E+03  0.98805988E+04                                 8.968616                            6.864798       0.156933       2.025414                    0.999709      28.907520      82.746309       0.628289       0.417566      -1.063740      -0.013132      -0.004141       0.023673       0.027386      -0.006162      -0.009766      -0.012819       0.036242      -0.029496      -0.026921       0.001010       0.025911             10.285808       8.721588       1.965757      -0.190508       8.707067       5.017117      13.428770          -0.000003
           70              C       3.680172       2.786310      13.968201      -0.096758      35.607510 0.44424079E+03  0.10533501E+05                                 9.520903                            7.121635      -0.045965       1.962252                    0.999448      29.418710      85.807318       0.603364       0.428127      -1.053551      -0.014723      -0.025444      -0.014490       0.032774       0.000386       0.006449      -0.010695       0.009843      -0.094448      -0.034764       0.013219       0.021545             11.033685      10.618901       1.774921      -1.335686       8.632881       4.800524      13.849272          -0.000006
           71              C       2.526443       2.770431      14.735270      -0.047488      36.858878 0.44257271E+03  0.10367812E+05                                 9.555793                            6.953449       0.130457       2.046056                    0.999345      27.335270      76.414770       0.638199       0.409682      -1.077160      -0.000611      -0.028067      -0.049863       0.057223      -0.006741       0.005263       0.000087       0.002174      -0.029234      -0.011660      -0.000772       0.012432             11.462559      10.640489       1.278224      -2.251435       9.553077       5.772520      14.194111          -0.000002
           72              C       1.443075       1.995223      14.328099      -0.091233      34.058851 0.44316689E+03  0.10501787E+05                                 9.236563                            7.102093      -0.053784       1.956588                    0.999611      29.481541      85.967804       0.605583       0.426812      -1.054351       0.019652       0.006461      -0.019249       0.028258      -0.015317      -0.007215      -0.014622       0.026240      -0.056727      -0.031620       0.001993       0.029627             10.505675       9.402553       1.795635      -1.517364       8.997576       4.734510      13.116895          -0.000001
           73              C       1.513260       1.245658      13.161451      -0.107638      33.607991 0.42829623E+03  0.10032328E+05                                 9.042081                            6.900131       0.076944       1.995654                    0.999625      29.187126      83.773110       0.627259       0.416871      -1.063840       0.017523       0.014201       0.004508       0.023001       0.009888       0.012569       0.000055       0.011766      -0.060677      -0.024475       0.000076       0.024399             10.327921       9.049217       1.241130      -2.230272       8.253271       4.585228      13.681274           0.000000
           74              C       2.377271       3.629570      15.956610       0.668839      23.682619 0.23200883E+03  0.47287602E+04                                 7.686388                            5.452690      -0.046879       2.054494                    0.999329      21.640250      60.679444       0.625338       0.480561      -1.012266       0.011035       0.055424       0.064019       0.085393       0.001601       0.021261      -0.098464      -0.065080      -0.017272      -0.090835      -0.025613       0.116448              9.272973      10.802684       0.531380      -0.983160       7.209807       3.991309       9.806427           0.000000
           75              C       2.441438       7.134871       9.010897       0.605342      24.032091 0.25299051E+03  0.52434856E+04                                 7.678089                            5.616283       0.018277       2.060915                    0.999655      22.224874      61.845461       0.632070       0.467547      -1.024241      -0.017320       0.049118       0.012081       0.053465       0.058358       0.051100       0.022493       0.010124       0.310057      -0.111935      -0.015884       0.127819              9.184533       9.980299      -3.452949      -1.959739      12.395326      -0.181977       5.177972           0.000005
           76              C       3.401978       6.001844       8.821286      -0.015559      35.406954 0.43869082E+03  0.10267378E+05                                 9.389753                            6.983560      -0.003578       2.012602                    0.999055      27.020729      75.816422       0.627738       0.416895      -1.071101       0.030550      -0.029365      -0.004335       0.042596       0.007355       0.001894      -0.000052      -0.000000      -0.013679      -0.006262      -0.003492       0.009754             11.205503      10.188456      -4.723807      -2.384086      15.963583      -0.470477       7.464470           0.000001
           77              C       3.244272       4.836764       9.570067      -0.097340      31.052173 0.41933149E+03  0.97725506E+04                                 8.592041                            6.843354       0.218036       2.050433                    0.999771      28.713650      82.260469       0.627544       0.418805      -1.062391       0.016159      -0.004561      -0.016284       0.023390       0.017643      -0.006362       0.010195       0.015955       0.021430      -0.027145       0.011347       0.015797              9.550227       7.888164      -2.882380      -1.703383      13.870179      -0.973883       6.892338          -0.000003
           78              C       4.415974       6.091200       7.877547      -0.094675      32.493228 0.45208689E+03  0.10783762E+05                                 9.024401                            7.232798      -0.068787       1.959616                    0.999145      29.479835      86.693605       0.591747       0.433932      -1.048334       0.006053      -0.017883       0.019106       0.026860       0.016128       0.013641      -0.005888      -0.002753      -0.009564      -0.024215       0.004993       0.019222             10.002180       8.717652      -2.908624      -2.503648      13.409541      -0.349699       7.879346          -0.000003
           79              O       5.895727       5.004726      15.257863      -0.698526      43.629092 0.66168474E+03  0.16721347E+05                                 9.757050                            7.900713       0.168280       2.065775                    0.997097      29.846004      79.925955       0.685130       0.353763      -1.145415       0.033372       0.038241      -0.070505       0.086873       0.021874      -0.039052       0.063343      -0.008568      -0.152445      -0.101898       0.037404       0.064494             11.130153      12.962300       4.405021      -3.636961       9.324001      -3.719726      11.104157          -0.000004
           80              O       8.105198       5.351498      15.354997      -0.649176      41.994377 0.61782670E+03  0.15367519E+05                                 9.617231                            7.700318       0.263622       2.115158                    0.997404      28.895202      77.094795       0.684206       0.359900      -1.139023      -0.020012       0.005214      -0.071163       0.074107      -0.021712       0.028928       0.066677      -0.020363      -0.209950      -0.109802       0.032796       0.077006             11.073784      13.035093      -1.652449       5.513203       7.511766      -2.218695      12.674493           0.000002
           81              O       7.676106       9.157611       9.451021      -0.753587      51.494510 0.71288482E+03  0.18357199E+05                                10.959959                            8.191676       0.050639       2.035061                    0.994563      30.248589      81.815337       0.673847       0.352986      -1.145847      -0.062032      -0.041344       0.065766       0.099410       0.040476      -0.033174       0.054576      -0.018878      -0.006253      -0.085574       0.024967       0.060607             13.177616      18.942504       3.768385      -3.415540       9.999084      -4.052219      10.591259          -0.000001
           82              O       5.503692       8.697418       9.446880      -0.613178      47.727684 0.66745105E+03  0.16946159E+05                                10.633955                            8.105585      -0.124966       2.005582                    0.993523      28.696126      77.660472       0.653542       0.369131      -1.130462       0.037720      -0.043270       0.028510       0.064093      -0.009532       0.002278       0.097464      -0.003106      -0.021202      -0.099306       0.002337       0.096970             12.781317      18.517337      -3.052957       5.726739       9.275252      -2.657934      10.551361           0.000001
           83              O       6.079169       2.025600      16.248875      -0.607689      29.974151 0.45644367E+03  0.10486878E+05                                 7.434193                            6.434994       0.836999       2.314202                    0.998867      27.270925      69.088713       0.783622       0.340205      -1.159447       0.044816      -0.056819      -0.047912       0.086790       0.030908       0.007580      -0.032117       0.133440       0.169415      -0.108372       0.045283       0.063089              8.000529      10.995904      -1.105217       2.907398       6.952160       0.045155       6.053522          -0.000001
           84              O       7.407180       3.338818       0.144925      -0.724469      44.710480 0.68851964E+03  0.17620754E+05                                10.028524                            8.118777       0.007923       2.011152                    0.996635      30.438534      82.755470       0.666656       0.359001      -1.138139       0.039274      -0.082813       0.024922       0.094982       0.021369      -0.038332       0.032961      -0.074719       0.216757      -0.092151       0.001864       0.090286             11.500296      10.063834       0.094637       1.113394      17.279914       2.251095       7.157141           0.000005
           85              O       6.894523       9.789317       6.631363      -0.698526      43.629106 0.66168507E+03  0.16721358E+05                                 9.757052                            7.900716       0.168280       2.065775                    0.997097      29.846007      79.925967       0.685130       0.353763      -1.145415      -0.033372      -0.038241      -0.070505       0.086873       0.021874       0.039052      -0.063343      -0.008568      -0.152445      -0.101898       0.037404       0.064494             11.130155      12.962302       4.405025       3.636960       9.324006       3.719726      11.104157          -0.000004
           86              O       4.685052       9.442544       6.728497      -0.649176      41.994368 0.61782662E+03  0.15367517E+05                                 9.617230                            7.700318       0.263621       2.115158                    0.997404      28.895201      77.094791       0.684206       0.359900      -1.139023       0.020012      -0.005214      -0.071163       0.074107      -0.021712      -0.028928      -0.066677      -0.020363      -0.209951      -0.109802       0.032796       0.077006             11.073782      13.035090      -1.652447      -5.513201       7.511765       2.218695      12.674492           0.000001
           87              O       5.114143       5.636432       0.824521      -0.753587      51.494518 0.71288492E+03  0.18357203E+05                                10.959961                            8.191677       0.050639       2.035061                    0.994563      30.248590      81.815345       0.673847       0.352986      -1.145847       0.062032       0.041344       0.065766       0.099410       0.040476       0.033174      -0.054576      -0.018878      -0.006253      -0.085574       0.024967       0.060607             13.177618      18.942509       3.768386       3.415541       9.999086       4.052220      10.591261          -0.000001
           88              O       7.286557       6.096625       0.820380      -0.613179      47.727687 0.66745119E+03  0.16946163E+05                                10.633956                            8.105586      -0.124965       2.005582                    0.993523      28.696128      77.660481       0.653542       0.369131      -1.130462      -0.037720       0.043270       0.028510       0.064093      -0.009532      -0.002278      -0.097464      -0.003106      -0.021202      -0.099306       0.002337       0.096970             12.781317      18.517338      -3.052953      -5.726737       9.275251       2.657932      10.551361           0.000001
           89              O       7.162047       2.905747       7.622375      -0.607689      29.974154 0.45644374E+03  0.10486880E+05                                 7.434193                            6.434994       0.836999       2.314202                    0.998867      27.270929      69.088723       0.783622       0.340205      -1.159447      -0.044816       0.056819      -0.047912       0.086790       0.030908      -0.007580       0.032117       0.133440       0.169415      -0.108372       0.045283       0.063089              8.000529      10.995902      -1.105217      -2.907397       6.952162      -0.045156       6.053522          -0.000001
           90              O       5.834036       1.592529       8.771425      -0.724469      44.710467 0.68851937E+03  0.17620745E+05                                10.028522                            8.118775       0.007924       2.011152                    0.996635      30.438529      82.755452       0.666656       0.359001      -1.138139      -0.039274       0.082813       0.024922       0.094982       0.021369       0.038332      -0.032961      -0.074719       0.216757      -0.092151       0.001864       0.090286             11.500293      10.063832       0.094646      -1.113394      17.279908      -2.251095       7.157140           0.000005
           91              O       2.631106       4.857969       1.995137      -0.698526      43.629090 0.66168473E+03  0.16721347E+05                                 9.757049                            7.900713       0.168280       2.065775                    0.997097      29.846005      79.925956       0.685130       0.353763      -1.145415      -0.033372      -0.038241       0.070505       0.086873       0.021874      -0.039053       0.063343      -0.008568      -0.152445      -0.101898       0.037404       0.064494             11.130152      12.962299       4.405021      -3.636961       9.324000      -3.719725      11.104156          -0.000004
           92              O       0.421635       4.511197       1.898003      -0.649176      41.994365 0.61782654E+03  0.15367514E+05                                 9.617230                            7.700317       0.263622       2.115158                    0.997404      28.895199      77.094784       0.684206       0.359900      -1.139023       0.020012      -0.005214       0.071163       0.074107      -0.021712       0.028928       0.066677      -0.020363      -0.209951      -0.109802       0.032796       0.077006             11.073781      13.035088      -1.652449       5.513200       7.511766      -2.218696      12.674490           0.000002
           93              O       0.850727       0.705084       7.801979      -0.753587      51.494520 0.71288497E+03  0.18357205E+05                                10.959961                            8.191678       0.050639       2.035061                    0.994563      30.248591      81.815349       0.673847       0.352986      -1.145847       0.062032       0.041344      -0.065766       0.099410       0.040476      -0.033174       0.054576      -0.018878      -0.006253      -0.085574       0.024967       0.060607             13.177618      18.942508       3.768386      -3.415541       9.999086      -4.052220      10.591261          -0.000001
           94              O       3.023141       1.165277       7.806120      -0.613178      47.727680 0.66745097E+03  0.16946156E+05                                10.633955                            8.105585      -0.124965       2.005582                    0.993523      28.696124      77.660467       0.653542       0.369131      -1.130462      -0.037720       0.043270      -0.028510       0.064093      -0.009532       0.002278       0.097464      -0.003106      -0.021202      -0.099306       0.002337       0.096970             12.781316      18.517336      -3.052956       5.726739       9.275252      -2.657934      10.551361           0.000001
           95              O       2.447664       7.837095       1.004125      -0.607689      29.974157 0.45644378E+03  0.10486882E+05                                 7.434194                            6.434995       0.836998       2.314201                    0.998867      27.270927      69.088722       0.783622       0.340205      -1.159447      -0.044816       0.056819       0.047913       0.086790       0.030908       0.007580      -0.032117       0.133440       0.169415      -0.108372       0.045283       0.063089              8.000530      10.995906      -1.105216       2.907399       6.952161       0.045155       6.053522          -0.000001
           96              O       1.119653       6.523877      17.108075      -0.724469      44.710486 0.68851966E+03  0.17620755E+05                                10.028525                            8.118777       0.007923       2.011152                    0.996635      30.438534      82.755475       0.666656       0.359001      -1.138139      -0.039274       0.082813      -0.024922       0.094982       0.021369      -0.038332       0.032961      -0.074719       0.216757      -0.092151       0.001864       0.090286             11.500298      10.063835       0.094641       1.113394      17.279917       2.251095       7.157141           0.000005
           97              O       1.632310       0.073378      10.621637      -0.698526      43.629098 0.66168493E+03  0.16721353E+05                                 9.757051                            7.900715       0.168280       2.065775                    0.997097      29.846004      79.925956       0.685130       0.353763      -1.145415       0.033372       0.038241       0.070505       0.086873       0.021874       0.039052      -0.063343      -0.008568      -0.152445      -0.101898       0.037404       0.064494             11.130154      12.962300       4.405024       3.636960       9.324005       3.719726      11.104156          -0.000004
           98              O       3.841781       0.420151      10.524503      -0.649176      41.994363 0.61782655E+03  0.15367514E+05                                 9.617229                            7.700317       0.263622       2.115158                    0.997404      28.895199      77.094784       0.684206       0.359900      -1.139023      -0.020012       0.005214       0.071163       0.074107      -0.021712      -0.028928      -0.066677      -0.020363      -0.209951      -0.109802       0.032796       0.077006             11.073781      13.035088      -1.652447      -5.513200       7.511764       2.218695      12.674491           0.000002
           99              O       3.412690       4.226263      16.428479      -0.753587      51.494512 0.71288486E+03  0.18357201E+05                                10.959960                            8.191677       0.050639       2.035061                    0.994563      30.248589      81.815340       0.673847       0.352986      -1.145847      -0.062032      -0.041344      -0.065766       0.099410       0.040476       0.033174      -0.054576      -0.018878      -0.006253      -0.085574       0.024967       0.060607             13.177617      18.942505       3.768385       3.415541       9.999085       4.052219      10.591260          -0.000001
          100              O       1.240276       3.766070      16.432620      -0.613178      47.727679 0.66745109E+03  0.16946160E+05                                10.633954                            8.105586      -0.124966       2.005582                    0.993523      28.696126      77.660473       0.653542       0.369131      -1.130462       0.037720      -0.043270      -0.028510       0.064093      -0.009532      -0.002278      -0.097464      -0.003106      -0.021202      -0.099306       0.002337       0.096970             12.781315      18.517332      -3.052954      -5.726736       9.275252       2.657933      10.551360           0.000001
          101              O       1.364786       6.956948       9.630625      -0.607689      29.974163 0.45644392E+03  0.10486886E+05                                 7.434195                            6.434995       0.836998       2.314201                    0.998867      27.270931      69.088736       0.783622       0.340205      -1.159447       0.044816      -0.056819       0.047912       0.086790       0.030908      -0.007580       0.032117       0.133440       0.169415      -0.108372       0.045283       0.063090              8.000531      10.995906      -1.105217      -2.907398       6.952164      -0.045156       6.053523          -0.000001
          102              O       2.692797       8.270166       8.481575      -0.724469      44.710483 0.68851967E+03  0.17620755E+05                                10.028524                            8.118777       0.007924       2.011152                    0.996635      30.438536      82.755477       0.666656       0.359001      -1.138139       0.039274      -0.082813      -0.024922       0.094982       0.021369       0.038332      -0.032961      -0.074719       0.216757      -0.092151       0.001864       0.090286             11.500296      10.063834       0.094646      -1.113394      17.279912      -2.251096       7.157141           0.000005

******************************************************
Auxiliary information for the entire system
The total spin magnetic moment of the unit cell is   -0.000073
The total net atomic charge of the unit cell is   0.000003
Accuracy of reproducing the electrostatic potential in the unit cell:
  The inner radius (bohr) =    5.0000
  The outer radius (bohr) =   12.0000
  Valid grid points have density less than (e/(bohr^3)) =    0.0001
  The number of valid grid points were=        25210
  The rms potential error without charges in kcal/mol is=      5.72184
  The rms potential error with partial charges in kcal/mol is=      0.98024
  The RRMSE value at monopole order=      0.17131
  The rms potential error with partial charges and cloud penetration in kcal/mol is=      0.98001
  The RRMSE value at monopole order with cloud penetration is=      0.17127
  The rms potential error with partial charges and atomic dipoles in kcal/mol is=      0.61548
  The RRMSE value at dipole order=      0.10757
  The rms potential error with partial charges, atomic dipoles and cloud penetration in kcal/mol is=      0.60529
  The RRMSE value at dipole order with cloud penetration=      0.10579

******************************************************
The electron densities and ab initio electrostatic potential were computed in VASP using the PBE functional and
projector augmented wave method. See the main text of the journal article for a description of computational details.
The atomic charges, dipoles, and quadrupoles were computed with the DDEC6 method as described in
(a) T. A. Manz and N. Gabaldon Limas, RSC Adv. 6 (2016) 47771-47801 DOI: 10.1039/c6ra04656h
(b) N. Gabaldon Limas and T. A. Manz, RSC Adv. 8 (2018) 2678-2707 DOI: 10.1039/c7ra11829e.
For each atom in the material, the electron cloud parameters were fit to the spherically averaged atom-in-material
electron density using radial positions for which this density was between 10^-4 and 10^-2 electrons per cubic bohr.
The polarizabilities, dispersion coefficients, and quantum Drude oscillator (QDO) parameters were fit using the MCLF method.
The magnetic structure of the system was optimized in VASP from the default ferromagnetic initial guess using spin polarization.
The atomic spin moments (ASMs) were computed on this optimized magnetic structure using the DDEC6 partition as inputs
to the method of T. A. Manz and D. S. Sholl, J. Chem. Theory Comput. 7 (2011) 4146-4164 DOI: 10.1021/ct200539n.
The RMSE and RRMSE were computed using a uniform grid with Ewald summation.
