# Supplementary material for: A collection of forcefield precursors for metal–organic frameworks
Source: RSC Adv. 2019 Nov 13;9(63):36492–507. doi: 10.1039/c9ra07327b (PMC9075174; doi:10.1039/c9ra07327b)
Supplement: RA-009-C9RA07327B-s4568 [file RA-009-C9RA07327B-s4568.xyz]

  162
jmolscript: load "" {1 1 1} spacegroup "x,y,z" unitcell [{     12.194800     0.000000     0.000000 }, {     -5.597462    12.595765     0.000000 }, {      0.000000     0.000000    18.384000 }]
Mg     3.166994    11.535579     9.572916     1.467613
Mg     9.527744     1.060186     0.380916     1.467613
Mg     3.430344     1.060186     8.811084     1.467613
Mg    -2.930406    11.535579    18.003084     1.467613
Mg     0.000000     0.000000     9.192000     1.426222
Mg     6.097400     0.000000     0.000000     1.426222
H      4.060856     8.940474    12.841224     0.111670
H      4.617816     7.119126    14.190610     0.104031
H      8.382931     7.164471    12.694152     0.107570
H      7.847422     9.050057    11.421979     0.104773
H      5.065337     4.737267    13.931395     0.114009
H      5.519240     2.777366    15.111648     0.120438
H      9.184534     4.194390    16.073131     0.116259
H      8.758639     6.137916    14.856110     0.110125
H     -1.261628     2.855460    10.188413     0.116190
H     -1.216999     5.178119    10.353869     0.108031
H      7.851357     5.416179     7.798493     0.110525
H      7.752971     3.091001     7.699219     0.114459
H      8.633882     3.655291     3.649224     0.111670
H      8.076922     5.476639     4.998610     0.104031
H      4.311807     5.431294     3.502152     0.107570
H      4.847316     3.545708     2.229979     0.104773
H      7.629401     7.858498     4.739395     0.114009
H      7.175498     9.818399     5.919648     0.120438
H      3.510204     8.401375     6.881131     0.116259
H      3.936099     6.457849     5.664110     0.110125
H      1.761566     9.740305     0.996413     0.116190
H      1.716937     7.417646     1.161869     0.108031
H      4.843381     7.179586    16.990493     0.110525
H      4.941767     9.504764    16.891219     0.114459
H      2.536482     3.655291     5.542776     0.111670
H      1.979522     5.476639     4.193390     0.104031
H     -1.785593     5.431294     5.689848     0.107570
H     -1.250084     3.545708     6.962021     0.104773
H      1.532001     7.858498     4.452605     0.114009
H      1.078098     9.818399     3.272352     0.120438
H     -2.587196     8.401375     2.310869     0.116259
H     -2.161301     6.457849     3.527890     0.110125
H     -4.335834     9.740305     8.195587     0.116190
H      7.814337     7.417646     8.030131     0.108031
H     -1.254019     7.179586    10.585507     0.110525
H     -1.155633     9.504764    10.684781     0.114459
H     -2.036544     8.940474    14.734776     0.111670
H     -1.479584     7.119126    13.385390     0.104031
H      2.285531     7.164471    14.881848     0.107570
H      1.750022     9.050057    16.154021     0.104773
H     -1.032063     4.737267    13.644605     0.114009
H     -0.578160     2.777366    12.464352     0.120438
H      3.087134     4.194390    11.502869     0.116259
H      2.661239     6.137916    12.719890     0.110125
H      4.835772     2.855460    17.387587     0.116190
H      4.880401     5.178119    17.222131     0.108031
H      1.753957     5.416179     1.393507     0.110525
H      1.655571     3.091001     1.492781     0.114459
C      5.503231    10.310137    11.057792     0.667676
C      5.890896     9.163923    11.971477    -0.033987
C      4.940662     8.584392    12.810155    -0.101027
C      5.270005     7.486545    13.605079    -0.165022
C      6.546402     6.918854    13.551582     0.076733
C      7.502479     7.521183    12.729265    -0.149992
C      7.179870     8.641199    11.959160    -0.096134
C      6.853136     5.667716    14.297421     0.072835
C      5.901579     4.637005    14.370957    -0.156873
C      6.170177     3.468118    15.081314    -0.098022
C      7.381650     3.301728    15.745528    -0.035928
C      8.344078     4.305232    15.644968    -0.102324
C      8.086286     5.469837    14.923580    -0.159444
C      7.627445     2.099084    16.636601     0.657057
C      9.239801     1.253153     8.945471     0.616222
C      9.328685     2.741342     8.946757    -0.028116
C     10.289525     3.373020     9.719988    -0.081712
C     -1.877752     4.760821     9.814115    -0.135497
C      9.390438     5.555362     9.128024     0.077569
C      8.461869     4.901012     8.312693    -0.144477
C      8.412583     3.513337     8.236400    -0.099425
C      7.191507     2.285628     1.865792     0.667676
C      6.803842     3.431842     2.779477    -0.033987
C      7.754076     4.011373     3.618155    -0.101027
C      7.424733     5.109220     4.413079    -0.165022
C      6.148336     5.676911     4.359582     0.076733
C      5.192259     5.074582     3.537265    -0.149992
C      5.514868     3.954566     2.767160    -0.096134
C      5.841602     6.928049     5.105421     0.072835
C      6.793159     7.958760     5.178957    -0.156873
C      6.524561     9.127647     5.889314    -0.098022
C      5.313088     9.294037     6.553528    -0.035928
C      4.350660     8.290533     6.452968    -0.102324
C      4.608452     7.125928     5.731580    -0.159444
C      5.067293    10.496681     7.444601     0.657057
C      3.454937    11.342612    18.137471     0.616221
C      3.366053     9.854423    18.138757    -0.028116
C      2.405213     9.222745     0.527988    -0.081712
C      2.377690     7.834944     0.622115    -0.135497
C      3.304300     7.040403    18.320024     0.077569
C      4.232869     7.694753    17.504693    -0.144477
C      4.282155     9.082428    17.428400    -0.099425
C      1.094107     2.285628     7.326208     0.667676
C      0.706442     3.431842     6.412523    -0.033987
C      1.656676     4.011373     5.573845    -0.101027
C      1.327333     5.109220     4.778921    -0.165022
C      0.050936     5.676911     4.832418     0.076733
C     -0.905141     5.074582     5.654735    -0.149992
C     -0.582532     3.954566     6.424840    -0.096134
C     -0.255798     6.928049     4.086579     0.072835
C      0.695759     7.958760     4.013043    -0.156873
C      0.427161     9.127647     3.302686    -0.098022
C     -0.784312     9.294037     2.638472    -0.035928
C     -1.746740     8.290533     2.739032    -0.102324
C     -1.488948     7.125928     3.460420    -0.159444
C     -1.030107    10.496681     1.747399     0.657057
C     -2.642463    11.342612     9.438529     0.616221
C     -2.731347     9.854423     9.437243    -0.028116
C     -3.692187     9.222745     8.664012    -0.081712
C      8.475090     7.834944     8.569885    -0.135497
C     -2.793100     7.040403     9.255976     0.077569
C     -1.864531     7.694753    10.071307    -0.144477
C     -1.815245     9.082428    10.147600    -0.099425
C     -0.594169    10.310137    16.518208     0.667676
C     -0.206504     9.163923    15.604523    -0.033987
C     -1.156738     8.584392    14.765845    -0.101027
C     -0.827395     7.486545    13.970921    -0.165022
C      0.449002     6.918854    14.024418     0.076733
C      1.405079     7.521183    14.846735    -0.149992
C      1.082470     8.641199    15.616840    -0.096134
C      0.755736     5.667716    13.278579     0.072835
C     -0.195821     4.637005    13.205043    -0.156873
C      0.072777     3.468118    12.494686    -0.098022
C      1.284250     3.301728    11.830472    -0.035928
C      2.246678     4.305232    11.931032    -0.102324
C      1.988886     5.469837    12.652420    -0.159444
C      1.530045     2.099084    10.939399     0.657057
C      3.142401     1.253153     0.246529     0.616222
C      3.231285     2.741342     0.245243    -0.028116
C      4.192125     3.373020    17.856012    -0.081712
C      4.219648     4.760821    17.761885    -0.135497
C      3.293038     5.555362     0.063976     0.077569
C      2.364469     4.901012     0.879307    -0.144477
C      2.315183     3.513337     0.955600    -0.099425
O      6.413624    11.045730    10.604627    -0.627019
O      4.272591    10.406873    10.818065    -0.734078
O      6.651400     1.337796    16.863827    -0.642866
O      8.790162     1.983959    17.097120    -0.717159
O      8.194302     0.702214     8.532750    -0.654462
O     10.190400     0.566809     9.458016    -0.723334
O      6.281114     1.550035     1.412627    -0.627019
O      8.422147     2.188892     1.626065    -0.734078
O      6.043338    11.257969     7.671827    -0.642866
O      3.904576    10.611806     7.905120    -0.717159
O      4.500436    11.893551    17.724750    -0.654463
O      2.504338    12.028956     0.266016    -0.723334
O      0.183714     1.550035     7.779373    -0.627019
O      2.324747     2.188892     7.565935    -0.734078
O     -0.054062    11.257969     1.520173    -0.642866
O     -2.192824    10.611806     1.286880    -0.717159
O     -1.596964    11.893551     9.851250    -0.654463
O     -3.593062    12.028956     8.925984    -0.723334
O      0.316224    11.045730    16.971373    -0.627019
O     -1.824809    10.406873    16.757935    -0.734078
O      0.554000     1.337796    10.712173    -0.642866
O      2.692762     1.983959    10.478880    -0.717159
O      2.096902     0.702214     0.659250    -0.654462
O      4.093000     0.566809    18.117984    -0.723333

The following XYZ coordinates are in angstroms. Other properties are in atomic units.
The sperically averaged electron density of each atom fit to a function of the form exp(a - br)
eigen_1, eigen_2 and eigen_3 are the three eigenvalues of traceless quadrupole moment tensor
  atom number  atomic symbol              X              Y              Z     net charge C6 coefficient C8 coefficient C10 coefficient fluctuating dipole atomic polarizability isotropic forcefield polarizability              a              b squared Pearson coefficient          <r^3>          <r^4>         wp_QDO          m_QDO          q_QDO       dipole_x       dipole_y       dipole_z         dipole            Qxy            Qxz            Qyz     Q(x^2-y^2)  Q(3z^2 - R^2)        eigen_1        eigen_2        eigen_3 static polarizability      alpha(xx)      alpha(xy)      alpha(xz)      alpha(yy)      alpha(yz)      alpha(zz) atomic spin moment
            1             Mg       3.166994      11.535579       9.572916       1.467613      26.003383 0.42795924E+03  0.10052984E+05                                10.084049                            9.108023      -1.065162       1.820825                    0.999606      17.405629      50.528258       0.358704       0.726904      -0.922969      -0.154555      -0.050022       0.066507       0.175536       0.096571      -0.079326       0.041889       0.099066      -0.080765      -0.147693       0.010518       0.137175             11.037856       9.551879      -1.451043      -0.132158      14.002158      -1.762769       9.559532           0.000014
            2             Mg       9.527744       1.060186       0.380916       1.467613      26.003369 0.42795896E+03  0.10052976E+05                                10.084045                            9.108019      -1.065162       1.820825                    0.999606      17.405626      50.528240       0.358704       0.726904      -0.922969       0.154555       0.050022       0.066507       0.175536       0.096571       0.079326      -0.041889       0.099066      -0.080765      -0.147693       0.010518       0.137175             11.037851       9.551874      -1.451042       0.132158      14.002150       1.762768       9.559527           0.000014
            3             Mg       3.430344       1.060186       8.811084       1.467613      26.003399 0.42795958E+03  0.10052994E+05                                10.084054                            9.108026      -1.065162       1.820825                    0.999606      17.405634      50.528279       0.358704       0.726904      -0.922969       0.154555       0.050022      -0.066507       0.175536       0.096571      -0.079326       0.041889       0.099066      -0.080765      -0.147693       0.010518       0.137175             11.037861       9.551883      -1.451044      -0.132158      14.002165      -1.762770       9.559536           0.000014
            4             Mg      -2.930406      11.535579      18.003084       1.467613      26.003390 0.42795940E+03  0.10052989E+05                                10.084051                            9.108024      -1.065162       1.820825                    0.999606      17.405632      50.528267       0.358704       0.726904      -0.922969      -0.154555      -0.050022      -0.066507       0.175536       0.096571       0.079326      -0.041889       0.099066      -0.080765      -0.147693       0.010518       0.137175             11.037857       9.551880      -1.451043       0.132158      14.002159       1.762769       9.559533           0.000014
            5             Mg       0.000000       0.000000       9.192000       1.426222      24.666270 0.32839296E+03  0.73714696E+04                                10.103690                            8.215323      -1.154503       1.747380                    0.999318      19.544290      59.355532       0.354046       0.770702      -0.890871      -0.000000       0.000000      -0.000000       0.000000      -0.046398      -0.012720       0.003244       0.021066       0.045835      -0.055638       0.010807       0.044831             12.384969      10.486029       0.436698       0.609340      16.768555      -0.562035       9.900321           0.000003
            6             Mg       6.097400       0.000000       0.000000       1.426222      24.666272 0.32839299E+03  0.73714706E+04                                10.103690                            8.215323      -1.154503       1.747380                    0.999318      19.544291      59.355536       0.354046       0.770702      -0.890871       0.000000      -0.000000       0.000000       0.000000      -0.046398       0.012720      -0.003244       0.021066       0.045835      -0.055638       0.010807       0.044831             12.384970      10.486029       0.436698      -0.609340      16.768557       0.562036       9.900322           0.000003
            7              H       4.060856       8.940474      12.841224       0.111670       1.268030 0.95924193E+01  0.97909620E+02                                 1.887637                            1.774671      -1.121614       2.343704                    0.996255       3.600607      10.063872       0.487382       1.231230      -0.720441      -0.035999       0.014983       0.001485       0.039020      -0.004935      -0.007955      -0.004944       0.011030      -0.021157      -0.013895       0.001033       0.012862              1.928652       2.449094      -0.292422      -0.126553       1.712341      -0.138697       1.624522           0.000001
            8              H       4.617816       7.119126      14.190610       0.104031       1.080370 0.76655843E+01  0.75185066E+02                                 1.791191                            1.653162      -1.208320       2.292495                    0.994624       3.814896      11.020358       0.467093       1.336955      -0.694415      -0.023961      -0.010997       0.022358       0.034568      -0.003542      -0.008145      -0.010247       0.007707      -0.008174      -0.016135       0.005059       0.011077              1.882869       2.101163       0.213029      -0.475248       1.627984      -0.295208       1.919459           0.000001
            9              H       8.382931       7.164471      12.694152       0.107570       1.083999 0.79264494E+01  0.78369728E+02                                 1.799355                            1.686880      -1.149170       2.327472                    0.995250       3.748791      10.860650       0.460167       1.346235      -0.693455       0.033444      -0.012293      -0.002360       0.035710      -0.003913      -0.003287      -0.007149       0.008293      -0.028730      -0.014223       0.003721       0.010502              1.855607       2.408706      -0.309852      -0.034002       1.567151      -0.123053       1.590964           0.000001
           10              H       7.847422       9.050057      11.421979       0.104773       1.230349 0.91324327E+01  0.93284907E+02                                 1.919324                            1.779095      -1.535837       2.135269                    0.991922       3.995086      11.656757       0.461358       1.299700      -0.701551       0.025141       0.017604      -0.017608       0.035384       0.001195      -0.001621      -0.004709       0.006489      -0.016770      -0.008428       0.001583       0.006844              2.000870       2.119537       0.251854      -0.566004       1.778608      -0.418217       2.104466           0.000001
           11              H       5.065337       4.737267      13.931395       0.114009       1.067328 0.77326338E+01  0.75359061E+02                                 1.727005                            1.625434      -1.047739       2.377445                    0.997154       3.553145       9.948853       0.490519       1.281275      -0.707883      -0.032110       0.000111      -0.017797       0.036712       0.006414       0.009297      -0.007896       0.002703      -0.019388      -0.017091       0.006545       0.010545              1.773754       2.163516      -0.113312       0.441112       1.515399      -0.130855       1.642347           0.000000
           12              H       5.519240       2.777366      15.111648       0.120438       1.175000 0.87855756E+01  0.87224000E+02                                 1.764018                            1.677546      -0.954293       2.426813                    0.998331       3.344374       9.047917       0.513606       1.201186      -0.729076      -0.029941      -0.030283      -0.001114       0.042600       0.011044       0.007618      -0.002190       0.006330      -0.037001      -0.016566      -0.001870       0.018437              1.789150       1.807045       0.387924      -0.037608       1.989020      -0.128981       1.571385           0.000001
           13              H       9.184534       4.194390      16.073131       0.116259       1.251490 0.94480643E+01  0.95453753E+02                                 1.831435                            1.732175      -1.043499       2.379401                    0.997613       3.444218       9.377953       0.509077       1.190891      -0.731166       0.035200      -0.003692       0.016815       0.039184       0.008190       0.007721      -0.002147       0.014443      -0.031258      -0.014612      -0.002928       0.017540              1.861904       2.288586      -0.075985       0.336130       1.595026      -0.193171       1.702101          -0.000001
           14              H       8.758639       6.137916      14.856110       0.110125       1.169023 0.84900440E+01  0.84709739E+02                                 1.832446                            1.700000      -1.211742       2.298399                    0.994779       3.692632      10.467226       0.480910       1.276495      -0.708431       0.025870       0.023703      -0.000159       0.035087       0.004376       0.009343      -0.007962      -0.001247      -0.026873      -0.017526       0.008613       0.008913              1.899758       2.179086       0.548164      -0.088287       1.990611      -0.206473       1.529576          -0.000001
           15              H      -1.261628       2.855460      10.188413       0.116190       1.070845 0.77254068E+01  0.76354176E+02                                 1.810698                            1.683213      -1.479004       2.170648                    0.992288       3.965750      11.716700       0.450616       1.375271      -0.685599       0.026280      -0.021689       0.016138       0.037703       0.002550       0.004969      -0.005043      -0.001074      -0.008278      -0.009097       0.003799       0.005298              1.880694       1.947982      -0.417922       0.432389       1.921813      -0.213628       1.772286           0.000000
           16              H      -1.216999       5.178119      10.353869       0.108031       1.145525 0.86360166E+01  0.86847174E+02                                 1.832998                            1.735562      -1.245536       2.280373                    0.994746       3.760320      10.828079       0.465657       1.307971      -0.701592       0.028457       0.015220       0.018055       0.036979       0.002680       0.008039       0.003825       0.001056      -0.029270      -0.013574       0.002323       0.011250              1.870827       1.831190       0.173227       0.449039       1.900041       0.264872       1.881248           0.000000
           17              H       7.851357       5.416179       7.798493       0.110525       1.158731 0.84887781E+01  0.84652423E+02                                 1.826373                            1.705493      -0.992115       2.401055                    0.997452       3.607879      10.207918       0.477998       1.284949      -0.707610      -0.025205       0.018695      -0.020141       0.037289      -0.001936       0.012475      -0.000281      -0.002582      -0.017344      -0.015146       0.003812       0.011334              1.882536       1.835633      -0.358338       0.386388       1.994392      -0.249170       1.817583          -0.000001
           18              H       7.752971       3.091001       7.699219       0.114459       1.224464 0.91155176E+01  0.91299614E+02                                 1.806403                            1.702065      -1.027485       2.388103                    0.997552       3.420739       9.282684       0.513117       1.191796      -0.730812      -0.026308      -0.017859      -0.024219       0.039970      -0.001716       0.015298       0.003591      -0.000093      -0.017564      -0.018118       0.003638       0.014479              1.842962       1.972342       0.282369       0.417890       1.783204       0.182389       1.773341           0.000002
           19              H       8.633882       3.655291       3.649224       0.111670       1.268030 0.95924237E+01  0.97909670E+02                                 1.887637                            1.774671      -1.121615       2.343704                    0.996255       3.600608      10.063873       0.487383       1.231229      -0.720441       0.035999      -0.014983       0.001485       0.039020      -0.004935       0.007955       0.004944       0.011030      -0.021157      -0.013895       0.001033       0.012862              1.928652       2.449094      -0.292421       0.126553       1.712341       0.138697       1.624522           0.000001
           20              H       8.076922       5.476639       4.998610       0.104031       1.080370 0.76655852E+01  0.75185074E+02                                 1.791191                            1.653162      -1.208320       2.292495                    0.994624       3.814896      11.020357       0.467093       1.336955      -0.694415       0.023961       0.010997       0.022358       0.034568      -0.003542       0.008145       0.010247       0.007707      -0.008174      -0.016135       0.005059       0.011077              1.882869       2.101163       0.213029       0.475247       1.627984       0.295208       1.919459           0.000001
           21              H       4.311807       5.431294       3.502152       0.107570       1.083999 0.79264487E+01  0.78369721E+02                                 1.799355                            1.686880      -1.149171       2.327472                    0.995250       3.748791      10.860651       0.460167       1.346235      -0.693455      -0.033444       0.012293      -0.002360       0.035710      -0.003913       0.003287       0.007149       0.008293      -0.028730      -0.014223       0.003721       0.010502              1.855607       2.408706      -0.309852       0.034002       1.567151       0.123053       1.590964           0.000001
           22              H       4.847316       3.545708       2.229979       0.104773       1.230349 0.91324375E+01  0.93284967E+02                                 1.919324                            1.779095      -1.535838       2.135269                    0.991922       3.995087      11.656760       0.461358       1.299700      -0.701551      -0.025141      -0.017604      -0.017608       0.035384       0.001195       0.001621       0.004709       0.006489      -0.016770      -0.008428       0.001583       0.006844              2.000871       2.119537       0.251854       0.566004       1.778608       0.418217       2.104466           0.000001
           23              H       7.629401       7.858498       4.739395       0.114009       1.067328 0.77326349E+01  0.75359070E+02                                 1.727005                            1.625433      -1.047739       2.377445                    0.997154       3.553145       9.948851       0.490519       1.281274      -0.707883       0.032110      -0.000111      -0.017797       0.036712       0.006414      -0.009297       0.007896       0.002703      -0.019388      -0.017091       0.006545       0.010545              1.773754       2.163516      -0.113312      -0.441112       1.515398       0.130855       1.642347           0.000000
           24              H       7.175498       9.818399       5.919648       0.120438       1.175000 0.87855729E+01  0.87223966E+02                                 1.764017                            1.677546      -0.954293       2.426813                    0.998331       3.344373       9.047914       0.513606       1.201186      -0.729075       0.029941       0.030283      -0.001114       0.042600       0.011044      -0.007618       0.002190       0.006330      -0.037001      -0.016566      -0.001870       0.018437              1.789150       1.807045       0.387924       0.037608       1.989020       0.128981       1.571384           0.000001
           25              H       3.510204       8.401375       6.881131       0.116259       1.251489 0.94480605E+01  0.95453709E+02                                 1.831435                            1.732175      -1.043499       2.379401                    0.997613       3.444217       9.377951       0.509077       1.190892      -0.731166      -0.035200       0.003692       0.016815       0.039184       0.008190      -0.007721       0.002147       0.014443      -0.031258      -0.014612      -0.002928       0.017540              1.861904       2.288586      -0.075986      -0.336130       1.595026       0.193171       1.702101          -0.000001
           26              H       3.936099       6.457849       5.664110       0.110125       1.169023 0.84900440E+01  0.84709739E+02                                 1.832446                            1.700000      -1.211742       2.298399                    0.994779       3.692632      10.467226       0.480910       1.276495      -0.708431      -0.025870      -0.023703      -0.000159       0.035087       0.004376      -0.009343       0.007962      -0.001247      -0.026873      -0.017526       0.008613       0.008913              1.899758       2.179086       0.548164       0.088287       1.990611       0.206473       1.529576          -0.000001
           27              H       1.761566       9.740305       0.996413       0.116190       1.070845 0.77254024E+01  0.76354125E+02                                 1.810697                            1.683213      -1.479003       2.170648                    0.992288       3.965749      11.716698       0.450616       1.375271      -0.685599      -0.026280       0.021689       0.016138       0.037703       0.002550      -0.004969       0.005043      -0.001074      -0.008278      -0.009097       0.003799       0.005298              1.880694       1.947982      -0.417922      -0.432389       1.921813       0.213628       1.772286           0.000000
           28              H       1.716937       7.417646       1.161869       0.108031       1.145525 0.86360166E+01  0.86847174E+02                                 1.832998                            1.735562      -1.245536       2.280373                    0.994746       3.760320      10.828079       0.465657       1.307971      -0.701592      -0.028457      -0.015220       0.018055       0.036979       0.002680      -0.008039      -0.003825       0.001056      -0.029270      -0.013574       0.002323       0.011250              1.870827       1.831190       0.173227      -0.449039       1.900041      -0.264872       1.881248           0.000000
           29              H       4.843381       7.179586      16.990493       0.110525       1.158731 0.84887782E+01  0.84652423E+02                                 1.826373                            1.705493      -0.992115       2.401055                    0.997452       3.607879      10.207918       0.477998       1.284949      -0.707610       0.025205      -0.018695      -0.020141       0.037289      -0.001936      -0.012475       0.000281      -0.002582      -0.017344      -0.015146       0.003812       0.011334              1.882536       1.835633      -0.358338      -0.386388       1.994392       0.249170       1.817583          -0.000001
           30              H       4.941767       9.504764      16.891219       0.114459       1.224463 0.91155173E+01  0.91299607E+02                                 1.806403                            1.702065      -1.027485       2.388103                    0.997552       3.420739       9.282683       0.513117       1.191796      -0.730812       0.026308       0.017859      -0.024219       0.039970      -0.001716      -0.015298      -0.003591      -0.000093      -0.017564      -0.018118       0.003638       0.014479              1.842962       1.972341       0.282369      -0.417890       1.783204      -0.182389       1.773341           0.000002
           31              H       2.536482       3.655291       5.542776       0.111670       1.268030 0.95924193E+01  0.97909620E+02                                 1.887637                            1.774671      -1.121614       2.343704                    0.996255       3.600607      10.063872       0.487382       1.231230      -0.720441       0.035999      -0.014983      -0.001485       0.039020      -0.004935      -0.007955      -0.004944       0.011030      -0.021157      -0.013895       0.001033       0.012862              1.928652       2.449094      -0.292422      -0.126553       1.712341      -0.138697       1.624522           0.000001
           32              H       1.979522       5.476639       4.193390       0.104031       1.080370 0.76655844E+01  0.75185066E+02                                 1.791191                            1.653162      -1.208320       2.292495                    0.994624       3.814896      11.020358       0.467093       1.336955      -0.694415       0.023961       0.010997      -0.022358       0.034568      -0.003542      -0.008145      -0.010247       0.007707      -0.008174      -0.016135       0.005059       0.011077              1.882869       2.101163       0.213029      -0.475248       1.627984      -0.295208       1.919459           0.000001
           33              H      -1.785593       5.431294       5.689848       0.107570       1.083999 0.79264494E+01  0.78369728E+02                                 1.799355                            1.686880      -1.149171       2.327472                    0.995250       3.748791      10.860650       0.460167       1.346235      -0.693455      -0.033444       0.012293       0.002360       0.035710      -0.003913      -0.003287      -0.007149       0.008293      -0.028730      -0.014223       0.003721       0.010502              1.855607       2.408706      -0.309852      -0.034002       1.567151      -0.123053       1.590964           0.000001
           34              H      -1.250084       3.545708       6.962021       0.104773       1.230349 0.91324340E+01  0.93284924E+02                                 1.919324                            1.779095      -1.535838       2.135269                    0.991922       3.995086      11.656757       0.461358       1.299700      -0.701551      -0.025141      -0.017604       0.017608       0.035384       0.001195      -0.001621      -0.004709       0.006489      -0.016770      -0.008428       0.001583       0.006844              2.000870       2.119537       0.251854      -0.566004       1.778608      -0.418217       2.104466           0.000001
           35              H       1.532001       7.858498       4.452605       0.114009       1.067328 0.77326351E+01  0.75359076E+02                                 1.727005                            1.625434      -1.047739       2.377445                    0.997154       3.553145       9.948853       0.490519       1.281275      -0.707883       0.032110      -0.000111       0.017797       0.036712       0.006414       0.009297      -0.007896       0.002703      -0.019388      -0.017091       0.006545       0.010545              1.773754       2.163516      -0.113312       0.441112       1.515399      -0.130855       1.642347           0.000000
           36              H       1.078098       9.818399       3.272352       0.120438       1.174999 0.87855702E+01  0.87223933E+02                                 1.764017                            1.677546      -0.954293       2.426814                    0.998331       3.344373       9.047914       0.513606       1.201186      -0.729075       0.029941       0.030283       0.001114       0.042600       0.011044       0.007618      -0.002190       0.006330      -0.037001      -0.016566      -0.001870       0.018437              1.789149       1.807044       0.387924      -0.037608       1.989020      -0.128981       1.571384           0.000001
           37              H      -2.587196       8.401375       2.310869       0.116259       1.251491 0.94480730E+01  0.95453864E+02                                 1.831435                            1.732176      -1.043500       2.379400                    0.997613       3.444219       9.377957       0.509077       1.190891      -0.731166      -0.035200       0.003692      -0.016815       0.039184       0.008190       0.007721      -0.002147       0.014443      -0.031258      -0.014612      -0.002928       0.017540              1.861905       2.288587      -0.075986       0.336130       1.595026      -0.193171       1.702102          -0.000001
           38              H      -2.161301       6.457849       3.527890       0.110125       1.169023 0.84900427E+01  0.84709723E+02                                 1.832446                            1.700000      -1.211742       2.298399                    0.994779       3.692632      10.467226       0.480910       1.276495      -0.708431      -0.025870      -0.023703       0.000159       0.035087       0.004376       0.009343      -0.007962      -0.001247      -0.026873      -0.017526       0.008613       0.008913              1.899758       2.179086       0.548164      -0.088287       1.990611      -0.206473       1.529576          -0.000001
           39              H      -4.335834       9.740305       8.195587       0.116190       1.070845 0.77254068E+01  0.76354176E+02                                 1.810698                            1.683213      -1.479004       2.170648                    0.992288       3.965750      11.716700       0.450616       1.375271      -0.685599      -0.026280       0.021689      -0.016138       0.037703       0.002550       0.004969      -0.005043      -0.001074      -0.008278      -0.009097       0.003799       0.005298              1.880694       1.947982      -0.417922       0.432389       1.921813      -0.213628       1.772286           0.000000
           40              H       7.814337       7.417646       8.030131       0.108031       1.145525 0.86360122E+01  0.86847124E+02                                 1.832998                            1.735562      -1.245536       2.280373                    0.994746       3.760319      10.828078       0.465656       1.307971      -0.701592      -0.028457      -0.015220      -0.018055       0.036979       0.002680       0.008039       0.003825       0.001056      -0.029270      -0.013574       0.002323       0.011250              1.870827       1.831190       0.173227       0.449039       1.900041       0.264872       1.881248           0.000000
           41              H      -1.254019       7.179586      10.585507       0.110525       1.158731 0.84887782E+01  0.84652423E+02                                 1.826373                            1.705493      -0.992115       2.401055                    0.997452       3.607879      10.207918       0.477998       1.284949      -0.707610       0.025205      -0.018695       0.020141       0.037289      -0.001936       0.012475      -0.000281      -0.002582      -0.017344      -0.015146       0.003812       0.011334              1.882536       1.835633      -0.358338       0.386388       1.994392      -0.249170       1.817583          -0.000001
           42              H      -1.155633       9.504764      10.684781       0.114459       1.224464 0.91155196E+01  0.91299643E+02                                 1.806404                            1.702065      -1.027485       2.388102                    0.997552       3.420739       9.282686       0.513117       1.191797      -0.730812       0.026308       0.017859       0.024219       0.039970      -0.001716       0.015298       0.003591      -0.000093      -0.017564      -0.018118       0.003638       0.014479              1.842963       1.972342       0.282369       0.417890       1.783205       0.182389       1.773342           0.000002
           43              H      -2.036544       8.940474      14.734776       0.111670       1.268029 0.95924193E+01  0.97909623E+02                                 1.887637                            1.774672      -1.121614       2.343704                    0.996255       3.600607      10.063873       0.487382       1.231230      -0.720441      -0.035999       0.014983      -0.001485       0.039020      -0.004935       0.007955       0.004944       0.011030      -0.021157      -0.013895       0.001033       0.012862              1.928653       2.449094      -0.292422       0.126553       1.712341       0.138697       1.624522           0.000001
           44              H      -1.479584       7.119126      13.385390       0.104031       1.080371 0.76655902E+01  0.75185131E+02                                 1.791191                            1.653162      -1.208320       2.292495                    0.994624       3.814897      11.020358       0.467093       1.336954      -0.694415      -0.023961      -0.010997      -0.022358       0.034568      -0.003542       0.008145       0.010247       0.007707      -0.008174      -0.016135       0.005059       0.011077              1.882869       2.101163       0.213029       0.475248       1.627984       0.295208       1.919459           0.000001
           45              H       2.285531       7.164471      14.881848       0.107570       1.084000 0.79264547E+01  0.78369789E+02                                 1.799355                            1.686880      -1.149171       2.327472                    0.995250       3.748792      10.860652       0.460167       1.346234      -0.693455       0.033444      -0.012293       0.002360       0.035710      -0.003913       0.003287       0.007149       0.008293      -0.028730      -0.014223       0.003721       0.010502              1.855607       2.408706      -0.309852       0.034002       1.567151       0.123053       1.590964           0.000001
           46              H       1.750022       9.050057      16.154021       0.104773       1.230349 0.91324333E+01  0.93284917E+02                                 1.919324                            1.779095      -1.535838       2.135269                    0.991922       3.995086      11.656758       0.461358       1.299700      -0.701551       0.025141       0.017604       0.017608       0.035384       0.001195       0.001621       0.004709       0.006489      -0.016770      -0.008428       0.001583       0.006844              2.000870       2.119537       0.251854       0.566004       1.778608       0.418217       2.104466           0.000001
           47              H      -1.032063       4.737267      13.644605       0.114009       1.067328 0.77326338E+01  0.75359061E+02                                 1.727005                            1.625434      -1.047739       2.377445                    0.997154       3.553145       9.948853       0.490519       1.281275      -0.707883      -0.032110       0.000111       0.017797       0.036712       0.006414      -0.009297       0.007896       0.002703      -0.019388      -0.017091       0.006545       0.010545              1.773754       2.163516      -0.113312      -0.441112       1.515399       0.130855       1.642347           0.000000
           48              H      -0.578160       2.777366      12.464352       0.120438       1.174999 0.87855716E+01  0.87223950E+02                                 1.764017                            1.677546      -0.954293       2.426813                    0.998331       3.344373       9.047914       0.513606       1.201186      -0.729075      -0.029941      -0.030283       0.001114       0.042600       0.011044      -0.007618       0.002190       0.006330      -0.037001      -0.016566      -0.001870       0.018437              1.789150       1.807044       0.387924       0.037608       1.989020       0.128981       1.571384           0.000001
           49              H       3.087134       4.194390      11.502869       0.116259       1.251490 0.94480639E+01  0.95453746E+02                                 1.831434                            1.732175      -1.043499       2.379401                    0.997613       3.444218       9.377952       0.509078       1.190891      -0.731166       0.035200      -0.003692      -0.016815       0.039184       0.008190      -0.007721       0.002147       0.014443      -0.031258      -0.014612      -0.002928       0.017540              1.861904       2.288585      -0.075985      -0.336130       1.595025       0.193171       1.702101          -0.000001
           50              H       2.661239       6.137916      12.719890       0.110125       1.169023 0.84900395E+01  0.84709684E+02                                 1.832445                            1.700000      -1.211742       2.298399                    0.994779       3.692631      10.467223       0.480910       1.276496      -0.708431       0.025870       0.023703       0.000159       0.035087       0.004376      -0.009343       0.007962      -0.001247      -0.026873      -0.017526       0.008613       0.008913              1.899758       2.179086       0.548164       0.088287       1.990611       0.206473       1.529576          -0.000001
           51              H       4.835772       2.855460      17.387587       0.116190       1.070845 0.77254024E+01  0.76354125E+02                                 1.810697                            1.683213      -1.479003       2.170648                    0.992288       3.965749      11.716698       0.450616       1.375271      -0.685599       0.026280      -0.021689      -0.016138       0.037703       0.002550      -0.004969       0.005043      -0.001074      -0.008278      -0.009097       0.003799       0.005298              1.880694       1.947982      -0.417922      -0.432389       1.921813       0.213628       1.772286           0.000000
           52              H       4.880401       5.178119      17.222131       0.108031       1.145525 0.86360166E+01  0.86847174E+02                                 1.832998                            1.735562      -1.245536       2.280373                    0.994746       3.760320      10.828079       0.465657       1.307971      -0.701592       0.028457       0.015220      -0.018055       0.036979       0.002680      -0.008039      -0.003825       0.001056      -0.029270      -0.013574       0.002323       0.011250              1.870827       1.831190       0.173227      -0.449039       1.900041      -0.264872       1.881248           0.000000
           53              H       1.753957       5.416179       1.393507       0.110525       1.158731 0.84887777E+01  0.84652420E+02                                 1.826373                            1.705493      -0.992115       2.401055                    0.997452       3.607879      10.207919       0.477998       1.284949      -0.707610      -0.025205       0.018695       0.020141       0.037289      -0.001936      -0.012475       0.000281      -0.002582      -0.017344      -0.015146       0.003812       0.011334              1.882536       1.835633      -0.358338      -0.386388       1.994392       0.249170       1.817584          -0.000001
           54              H       1.655571       3.091001       1.492781       0.114459       1.224464 0.91155190E+01  0.91299630E+02                                 1.806403                            1.702065      -1.027485       2.388102                    0.997552       3.420739       9.282684       0.513117       1.191796      -0.730812      -0.026308      -0.017859       0.024219       0.039970      -0.001716      -0.015298      -0.003591      -0.000093      -0.017564      -0.018118       0.003638       0.014479              1.842962       1.972342       0.282369      -0.417890       1.783204      -0.182389       1.773341           0.000002
           55              C       5.503231      10.310137      11.057792       0.667676      22.998041 0.24278655E+03  0.49997454E+04                                 7.594762                            5.607516      -0.179405       2.010076                    0.999092      21.808261      61.259311       0.612400       0.485677      -1.010635      -0.038043       0.047791      -0.042339       0.074322       0.000456      -0.027855       0.097984      -0.029351       0.115920      -0.089314      -0.031035       0.120349              9.146676       8.509808      -0.050192       0.422771      10.533182      -5.142291       8.397040           0.000003
           56              C       5.890896       9.163923      11.971477      -0.033987      38.586080 0.43931835E+03  0.10261517E+05                                 9.869493                            6.906654       0.033676       2.015360                    0.999116      27.203653      75.668363       0.644001       0.407181      -1.079976       0.008199      -0.038703       0.026656       0.047704       0.008774       0.008190       0.007109       0.008377      -0.025093      -0.012998      -0.005244       0.018242             12.536036      11.146714      -1.641587      -0.907470      14.040637      -7.839398      12.420757          -0.000000
           57              C       4.940662       8.584392      12.810155      -0.101027      35.384699 0.43820005E+03  0.10350675E+05                                 9.432222                            7.017384       0.003582       1.967630                    0.999682      29.704289      86.363536       0.615319       0.421414      -1.058139       0.025328      -0.015242      -0.000573       0.029566      -0.014663       0.002169       0.012259       0.025844      -0.017448      -0.024508       0.001679       0.022829             11.168413      10.628359      -0.138552      -2.086607      11.681890      -6.192574      11.194989           0.000002
           58              C       5.270005       7.486545      13.605079      -0.165022      37.684992 0.48188098E+03  0.11642884E+05                                 9.815144                            7.350088       0.085203       1.988218                    0.999638      30.536671      89.461697       0.602988       0.420413      -1.059969       0.005559       0.020477      -0.021845       0.030454       0.016608      -0.020151      -0.000563       0.000847       0.015082      -0.026329      -0.000305       0.026635             11.511711      12.372095      -2.173314      -1.024228      11.796771      -5.302837      10.366266           0.000001
           59              C       6.546402       6.918854      13.551582       0.076733      38.286402 0.42029819E+03  0.97501237E+04                                 9.919402                            6.851952      -0.137113       1.960787                    0.999184      26.746056      75.165936       0.630306       0.418892      -1.067848      -0.004520       0.002354      -0.009768       0.011018       0.001873       0.020942      -0.009411      -0.012440      -0.006727      -0.026495       0.006419       0.020075             12.491742      11.503853      -1.835256      -0.982908      14.643030      -7.357776      11.328342          -0.000001
           60              C       7.502479       7.521183      12.729265      -0.149992      37.065552 0.46795653E+03  0.11231842E+05                                 9.732588                            7.249021       0.098066       1.998188                    0.999512      30.213438      88.426965       0.606005       0.421099      -1.058786      -0.016180       0.016454      -0.014573       0.027293      -0.010801       0.010564       0.007789       0.033317      -0.055572      -0.026525      -0.003945       0.030470             11.569301      11.119904      -0.494325      -1.739750      12.052370      -6.431538      11.535631          -0.000001
           61              C       7.179870       8.641199      11.959160      -0.096134      35.108648 0.45573514E+03  0.10902225E+05                                 9.491388                            7.239006      -0.240997       1.892214                    0.998974      30.134688      89.002519       0.593782       0.431198      -1.049070      -0.018472      -0.017465       0.019648       0.032129       0.026262      -0.002351       0.009549      -0.000009       0.002400      -0.029070       0.002163       0.026908             10.997652      11.144627      -2.002566      -0.954488      11.539763      -5.455750      10.308567           0.000002
           62              C       6.853136       5.667716      14.297421       0.072835      37.339067 0.42865418E+03  0.99931752E+04                                 9.770687                            6.934964      -0.126789       1.963923                    0.999226      26.866913      75.695849       0.624449       0.420739      -1.066659       0.003385      -0.007470      -0.001238       0.008294      -0.012091      -0.010005      -0.018745      -0.009199       0.000515      -0.027249       0.005752       0.021497             12.090623      10.681336      -0.739781       2.302997      15.423506      -6.877756      10.167028           0.000000
           63              C       5.901579       4.637005      14.370957      -0.156873      35.259537 0.46217842E+03  0.11039916E+05                                 9.356147                            7.178581       0.194454       2.026014                    0.999758      30.104365      87.407942       0.613269       0.418118      -1.062478       0.017815      -0.022141       0.012093       0.030884      -0.000280       0.015281      -0.003672       0.042857      -0.011047      -0.020683      -0.009548       0.030231             10.803046       9.737050       0.572187       1.547098      13.540733      -5.224417       9.131355           0.000002
           64              C       6.170177       3.468118      15.081314      -0.098022      32.844339 0.43479972E+03  0.10250815E+05                                 9.003939                            7.032713      -0.037874       1.960721                    0.999545      29.460149      85.584194       0.609045       0.426568      -1.054884       0.010983       0.022044      -0.002109       0.024719       0.023050      -0.011380       0.011616       0.014442      -0.007907      -0.031762       0.006061       0.025701             10.245132       9.325541      -0.613050       2.083482      12.149031      -4.873656       9.260822           0.000004
           65              C       7.381650       3.301728      15.745528      -0.035928      37.301117 0.44198608E+03  0.10340913E+05                                 9.661756                            6.943019       0.082616       2.031026                    0.999284      27.253164      75.903444       0.640083       0.408996      -1.078625      -0.006688       0.042618      -0.027541       0.051181      -0.005441      -0.003366       0.006772       0.023111      -0.019167      -0.014357      -0.002637       0.016994             12.012012      10.077838       0.187992       1.604530      15.299228      -7.162814      10.658970           0.000003
           66              C       8.344078       4.305232      15.644968      -0.102324      33.758374 0.43325966E+03  0.10192302E+05                                 9.104058                            6.961223       0.005120       1.967939                    0.999634      29.527824      85.327453       0.620766       0.419425      -1.060713      -0.022935       0.006673      -0.014042       0.027708      -0.004993       0.009103       0.006938       0.040051      -0.001904      -0.023338      -0.000527       0.023865             10.483666       9.767637       1.131594       0.784121      13.160248      -5.238866       8.523112           0.000001
           67              C       8.086286       5.469837      14.923580      -0.159444      35.978854 0.46225635E+03  0.11053075E+05                                 9.493305                            7.184818       0.093966       1.992003                    0.999726      30.304414      88.316206       0.611682       0.418774      -1.061020      -0.004087      -0.027961       0.010008       0.029978       0.025323       0.002632      -0.000925      -0.000972      -0.031226      -0.020742      -0.009824       0.030566             10.998760      11.374782      -0.240488       2.136702      12.567883      -5.166857       9.053617          -0.000002
           68              C       7.627445       2.099084      16.636601       0.657057      22.789820 0.24439298E+03  0.50385254E+04                                 7.523489                            5.604686      -0.131977       2.022154                    0.999165      21.921999      61.509680       0.616377       0.481998      -1.013082       0.027567      -0.060109       0.033825       0.074277      -0.020002      -0.033271       0.094496      -0.022260       0.074841      -0.084462      -0.033113       0.117576              8.969471       8.371112       0.222024       0.745339      10.808658      -4.634673       7.728643           0.000004
           69              C       9.239801       1.253153       8.945471       0.616222      24.774125 0.25506832E+03  0.53065677E+04                                 7.887012                            5.673384      -0.058158       2.035202                    0.999688      22.378675      62.745706       0.622142       0.473216      -1.019390       0.017241      -0.052229      -0.034275       0.064807      -0.022510      -0.031799       0.029371       0.099674       0.371910      -0.118775      -0.016836       0.135611              9.678076       8.323418      -0.355019       1.453142      15.874761      -0.613654       4.836051           0.000004
           70              C       9.328685       2.741342       8.946757      -0.028116      36.946770 0.43544578E+03  0.10174631E+05                                 9.648192                            6.937743      -0.031794       2.003147                    0.998888      27.104579      76.040267       0.632394       0.414509      -1.072417       0.008288       0.041012      -0.011259       0.043329      -0.002694      -0.000159       0.005055       0.011955      -0.000310      -0.009185       0.002292       0.006893             11.930968       8.725510      -0.727743       2.596347      19.852429      -0.631438       7.214965           0.000000
           71              C      10.289525       3.373020       9.719988      -0.081712      33.992435 0.45320877E+03  0.10848276E+05                                 9.396423                            7.302423      -0.300540       1.885702                    0.998277      29.780085      88.554692       0.579932       0.441232      -1.040983      -0.009402       0.016548      -0.023453       0.030204      -0.006475      -0.023330      -0.014703       0.028135       0.027499      -0.031801      -0.001558       0.033360             10.754763       8.520191      -0.598227       2.732887      16.023246       1.090474       7.720853           0.000001
           72              C      -1.877752       4.760821       9.814115      -0.135497      34.748738 0.45730183E+03  0.10928418E+05                                 9.356611                            7.197359      -0.004008       1.970737                    0.999350      29.993061      87.993566       0.603361       0.424790      -1.054996      -0.002022      -0.021864      -0.015862       0.027088       0.015491      -0.005591       0.014603       0.027928      -0.008741      -0.028817       0.006469       0.022348             10.787189       8.171513      -2.154625       2.625748      16.516002       0.235168       7.674052          -0.000000
           73              C       9.390438       5.555362       9.128024       0.077569      36.314413 0.42464427E+03  0.98836776E+04                                 9.622602                            6.923581      -0.073948       1.985845                    0.999397      26.704828      75.357933       0.621649       0.423319      -1.064252      -0.002321      -0.004817      -0.001827       0.005651       0.001870       0.000566       0.001834      -0.016712      -0.017391      -0.006229      -0.005436       0.011665             11.749879       7.989171      -1.723765       2.341158      19.645945       1.417254       7.614520          -0.000002
           74              C       8.461869       4.901012       8.312693      -0.144477      34.037270 0.45372711E+03  0.10811725E+05                                 9.197211                            7.161644       0.091593       2.000589                    0.999478      29.949322      87.473558       0.606379       0.423899      -1.056528       0.010341      -0.022408       0.003792       0.024968      -0.024575       0.001899      -0.009973       0.015829       0.000208      -0.027658      -0.000168       0.027826             10.378991       7.890874      -0.160212       2.606202      15.461318       0.973270       7.784781          -0.000002
           75              C       8.412583       3.513337       8.236400      -0.099425      33.270946 0.43070099E+03  0.10122518E+05                                 9.041874                            6.967772       0.095450       2.003126                    0.999744      29.331350      84.867368       0.616524       0.422711      -1.058081       0.022996       0.015439       0.005396       0.028219       0.008788       0.005711       0.015384       0.014862       0.024044      -0.021015      -0.000387       0.021402             10.292563       8.605998      -1.197753       2.642416      15.163301      -0.688194       7.108390           0.000002
           76              C       7.191507       2.285628       1.865792       0.667676      22.998043 0.24278658E+03  0.49997460E+04                                 7.594762                            5.607516      -0.179405       2.010076                    0.999092      21.808262      61.259316       0.612400       0.485677      -1.010635       0.038043      -0.047791      -0.042339       0.074322       0.000456       0.027855      -0.097984      -0.029351       0.115920      -0.089314      -0.031035       0.120349              9.146677       8.509808      -0.050192      -0.422771      10.533182       5.142292       8.397040           0.000003
           77              C       6.803842       3.431842       2.779477      -0.033987      38.586076 0.43931829E+03  0.10261515E+05                                 9.869493                            6.906653       0.033676       2.015360                    0.999116      27.203651      75.668357       0.644001       0.407181      -1.079976      -0.008199       0.038703       0.026656       0.047704       0.008774      -0.008190      -0.007109       0.008377      -0.025093      -0.012998      -0.005244       0.018242             12.536035      11.146714      -1.641586       0.907470      14.040636       7.839397      12.420757          -0.000000
           78              C       7.754076       4.011373       3.618155      -0.101027      35.384699 0.43820005E+03  0.10350675E+05                                 9.432222                            7.017384       0.003582       1.967630                    0.999682      29.704289      86.363537       0.615319       0.421414      -1.058139      -0.025328       0.015242      -0.000573       0.029566      -0.014663      -0.002169      -0.012259       0.025844      -0.017448      -0.024508       0.001679       0.022829             11.168413      10.628359      -0.138552       2.086608      11.681890       6.192574      11.194989           0.000002
           79              C       7.424733       5.109220       4.413079      -0.165022      37.684988 0.48188092E+03  0.11642883E+05                                 9.815144                            7.350088       0.085203       1.988218                    0.999638      30.536669      89.461690       0.602988       0.420413      -1.059969      -0.005559      -0.020477      -0.021845       0.030454       0.016608       0.020151       0.000563       0.000847       0.015082      -0.026329      -0.000305       0.026635             11.511710      12.372094      -2.173313       1.024228      11.796770       5.302837      10.366266           0.000001
           80              C       6.148336       5.676911       4.359582       0.076733      38.286402 0.42029819E+03  0.97501237E+04                                 9.919402                            6.851952      -0.137113       1.960787                    0.999184      26.746056      75.165935       0.630306       0.418892      -1.067848       0.004520      -0.002354      -0.009768       0.011018       0.001873      -0.020942       0.009411      -0.012440      -0.006727      -0.026495       0.006419       0.020076             12.491741      11.503853      -1.835256       0.982908      14.643030       7.357776      11.328342          -0.000001
           81              C       5.192259       5.074582       3.537265      -0.149992      37.065552 0.46795653E+03  0.11231842E+05                                 9.732588                            7.249021       0.098066       1.998188                    0.999512      30.213438      88.426966       0.606005       0.421099      -1.058786       0.016180      -0.016454      -0.014573       0.027293      -0.010801      -0.010564      -0.007789       0.033317      -0.055572      -0.026525      -0.003945       0.030470             11.569301      11.119904      -0.494325       1.739750      12.052370       6.431538      11.535631          -0.000001
           82              C       5.514868       3.954566       2.767160      -0.096134      35.108653 0.45573521E+03  0.10902227E+05                                 9.491390                            7.239007      -0.240997       1.892214                    0.998974      30.134691      89.002534       0.593782       0.431198      -1.049070       0.018472       0.017465       0.019648       0.032129       0.026262       0.002351      -0.009549      -0.000009       0.002400      -0.029070       0.002163       0.026908             10.997654      11.144629      -2.002566       0.954488      11.539765       5.455751      10.308568           0.000002
           83              C       5.841602       6.928049       5.105421       0.072835      37.339064 0.42865415E+03  0.99931744E+04                                 9.770686                            6.934964      -0.126788       1.963923                    0.999226      26.866912      75.695843       0.624449       0.420739      -1.066659      -0.003385       0.007470      -0.001238       0.008294      -0.012091       0.010005       0.018745      -0.009199       0.000515      -0.027249       0.005752       0.021497             12.090622      10.681335      -0.739781      -2.302997      15.423505       6.877755      10.167027           0.000000
           84              C       6.793159       7.958760       5.178957      -0.156873      35.259529 0.46217830E+03  0.11039912E+05                                 9.356145                            7.178580       0.194454       2.026014                    0.999758      30.104361      87.407921       0.613269       0.418118      -1.062478      -0.017815       0.022141       0.012093       0.030884      -0.000280      -0.015281       0.003672       0.042857      -0.011047      -0.020683      -0.009548       0.030231             10.803044       9.737048       0.572187      -1.547097      13.540730       5.224416       9.131353           0.000002
           85              C       6.524561       9.127647       5.889314      -0.098022      32.844334 0.43479965E+03  0.10250812E+05                                 9.003938                            7.032712      -0.037874       1.960721                    0.999545      29.460146      85.584180       0.609045       0.426568      -1.054884      -0.010983      -0.022044      -0.002109       0.024719       0.023050       0.011380      -0.011616       0.014442      -0.007906      -0.031763       0.006062       0.025701             10.245130       9.325540      -0.613050      -2.083482      12.149029       4.873655       9.260821           0.000004
           86              C       5.313088       9.294037       6.553528      -0.035928      37.301118 0.44198609E+03  0.10340913E+05                                 9.661756                            6.943019       0.082616       2.031026                    0.999284      27.253164      75.903444       0.640083       0.408996      -1.078625       0.006687      -0.042618      -0.027541       0.051181      -0.005441       0.003366      -0.006772       0.023111      -0.019167      -0.014357      -0.002637       0.016994             12.012012      10.077838       0.187992      -1.604530      15.299229       7.162815      10.658970           0.000002
           87              C       4.350660       8.290533       6.452968      -0.102324      33.758371 0.43325962E+03  0.10192301E+05                                 9.104057                            6.961222       0.005120       1.967940                    0.999634      29.527822      85.327445       0.620766       0.419425      -1.060713       0.022935      -0.006673      -0.014042       0.027708      -0.004993      -0.009103      -0.006938       0.040050      -0.001904      -0.023338      -0.000526       0.023865             10.483665       9.767636       1.131593      -0.784121      13.160247       5.238865       8.523111           0.000001
           88              C       4.608452       7.125928       5.731580      -0.159444      35.978856 0.46225637E+03  0.11053076E+05                                 9.493305                            7.184818       0.093966       1.992003                    0.999726      30.304415      88.316208       0.611682       0.418774      -1.061020       0.004087       0.027961       0.010008       0.029978       0.025323      -0.002632       0.000925      -0.000972      -0.031226      -0.020742      -0.009824       0.030566             10.998761      11.374782      -0.240489      -2.136702      12.567883       5.166857       9.053617          -0.000002
           89              C       5.067293      10.496681       7.444601       0.657057      22.789823 0.24439303E+03  0.50385266E+04                                 7.523490                            5.604686      -0.131977       2.022153                    0.999165      21.922002      61.509690       0.616377       0.481998      -1.013082      -0.027567       0.060109       0.033825       0.074277      -0.020002       0.033271      -0.094496      -0.022260       0.074841      -0.084462      -0.033113       0.117576              8.969472       8.371112       0.222024      -0.745339      10.808659       4.634673       7.728644           0.000004
           90              C       3.454937      11.342612      18.137471       0.616221      24.774127 0.25506834E+03  0.53065681E+04                                 7.887012                            5.673384      -0.058159       2.035202                    0.999688      22.378676      62.745708       0.622142       0.473216      -1.019390      -0.017241       0.052229      -0.034275       0.064807      -0.022510       0.031799      -0.029371       0.099674       0.371910      -0.118775      -0.016836       0.135611              9.678077       8.323418      -0.355019      -1.453143      15.874761       0.613654       4.836052           0.000004
           91              C       3.366053       9.854423      18.138757      -0.028116      36.946765 0.43544572E+03  0.10174629E+05                                 9.648191                            6.937742      -0.031794       2.003147                    0.998888      27.104577      76.040256       0.632394       0.414509      -1.072417      -0.008288      -0.041011      -0.011259       0.043329      -0.002694       0.000159      -0.005055       0.011955      -0.000310      -0.009185       0.002292       0.006893             11.930966       8.725509      -0.727742      -2.596346      19.852424       0.631438       7.214964           0.000000
           92              C       2.405213       9.222745       0.527988      -0.081712      33.992433 0.45320875E+03  0.10848276E+05                                 9.396423                            7.302423      -0.300539       1.885702                    0.998277      29.780083      88.554685       0.579932       0.441232      -1.040983       0.009402      -0.016548      -0.023453       0.030204      -0.006475       0.023330       0.014703       0.028135       0.027499      -0.031801      -0.001558       0.033360             10.754763       8.520191      -0.598227      -2.732886      16.023245      -1.090474       7.720853           0.000001
           93              C       2.377690       7.834944       0.622115      -0.135497      34.748734 0.45730178E+03  0.10928417E+05                                 9.356610                            7.197359      -0.004008       1.970737                    0.999350      29.993059      87.993559       0.603361       0.424790      -1.054996       0.002022       0.021864      -0.015862       0.027088       0.015491       0.005591      -0.014603       0.027928      -0.008741      -0.028817       0.006469       0.022348             10.787188       8.171512      -2.154625      -2.625747      16.516001      -0.235168       7.674051          -0.000000
           94              C       3.304300       7.040403      18.320024       0.077569      36.314410 0.42464425E+03  0.98836768E+04                                 9.622601                            6.923581      -0.073948       1.985845                    0.999397      26.704827      75.357926       0.621649       0.423319      -1.064252       0.002321       0.004817      -0.001827       0.005651       0.001870      -0.000566      -0.001834      -0.016712      -0.017391      -0.006229      -0.005436       0.011665             11.749877       7.989170      -1.723764      -2.341157      19.645942      -1.417254       7.614520          -0.000002
           95              C       4.232869       7.694753      17.504693      -0.144477      34.037267 0.45372706E+03  0.10811724E+05                                 9.197211                            7.161644       0.091594       2.000589                    0.999478      29.949320      87.473553       0.606378       0.423899      -1.056528      -0.010341       0.022408       0.003792       0.024968      -0.024575      -0.001899       0.009973       0.015829       0.000208      -0.027658      -0.000168       0.027826             10.378991       7.890874      -0.160212      -2.606202      15.461317      -0.973270       7.784781          -0.000002
           96              C       4.282155       9.082428      17.428400      -0.099425      33.270946 0.43070100E+03  0.10122518E+05                                 9.041874                            6.967772       0.095450       2.003126                    0.999744      29.331350      84.867367       0.616524       0.422711      -1.058081      -0.022996      -0.015439       0.005396       0.028219       0.008788      -0.005711      -0.015384       0.014862       0.024044      -0.021015      -0.000387       0.021402             10.292563       8.605998      -1.197754      -2.642415      15.163300       0.688194       7.108390           0.000002
           97              C       1.094107       2.285628       7.326208       0.667676      22.998041 0.24278656E+03  0.49997455E+04                                 7.594762                            5.607516      -0.179405       2.010076                    0.999092      21.808261      61.259311       0.612400       0.485677      -1.010635       0.038043      -0.047791       0.042339       0.074322       0.000456      -0.027855       0.097984      -0.029351       0.115920      -0.089314      -0.031035       0.120349              9.146676       8.509808      -0.050192       0.422771      10.533182      -5.142291       8.397040           0.000003
           98              C       0.706442       3.431842       6.412523      -0.033987      38.586077 0.43931831E+03  0.10261516E+05                                 9.869493                            6.906653       0.033676       2.015360                    0.999116      27.203652      75.668358       0.644001       0.407181      -1.079976      -0.008199       0.038703      -0.026656       0.047704       0.008774       0.008190       0.007109       0.008377      -0.025093      -0.012998      -0.005244       0.018242             12.536035      11.146714      -1.641587      -0.907470      14.040636      -7.839397      12.420756          -0.000000
           99              C       1.656676       4.011373       5.573845      -0.101027      35.384701 0.43820008E+03  0.10350676E+05                                 9.432222                            7.017384       0.003582       1.967630                    0.999682      29.704290      86.363539       0.615319       0.421414      -1.058139      -0.025328       0.015242       0.000573       0.029566      -0.014663       0.002169       0.012259       0.025844      -0.017448      -0.024508       0.001679       0.022829             11.168413      10.628359      -0.138552      -2.086607      11.681890      -6.192575      11.194989           0.000002
          100              C       1.327333       5.109220       4.778921      -0.165022      37.684988 0.48188092E+03  0.11642883E+05                                 9.815144                            7.350088       0.085203       1.988218                    0.999638      30.536669      89.461689       0.602988       0.420413      -1.059969      -0.005559      -0.020477       0.021845       0.030454       0.016608      -0.020151      -0.000563       0.000847       0.015082      -0.026329      -0.000305       0.026635             11.511710      12.372094      -2.173313      -1.024228      11.796770      -5.302837      10.366266           0.000001
          101              C       0.050936       5.676911       4.832418       0.076733      38.286402 0.42029819E+03  0.97501237E+04                                 9.919402                            6.851951      -0.137113       1.960787                    0.999184      26.746056      75.165932       0.630306       0.418892      -1.067848       0.004520      -0.002354       0.009768       0.011018       0.001873       0.020942      -0.009411      -0.012440      -0.006727      -0.026495       0.006419       0.020075             12.491741      11.503852      -1.835256      -0.982908      14.643029      -7.357775      11.328341          -0.000001
          102              C      -0.905141       5.074582       5.654735      -0.149992      37.065546 0.46795645E+03  0.11231839E+05                                 9.732587                            7.249021       0.098066       1.998188                    0.999512      30.213435      88.426952       0.606005       0.421099      -1.058786       0.016180      -0.016454       0.014573       0.027293      -0.010801       0.010564       0.007789       0.033317      -0.055572      -0.026525      -0.003945       0.030470             11.569300      11.119902      -0.494325      -1.739750      12.052368      -6.431537      11.535629          -0.000001
          103              C      -0.582532       3.954566       6.424840      -0.096134      35.108648 0.45573513E+03  0.10902225E+05                                 9.491388                            7.239005      -0.240997       1.892214                    0.998974      30.134688      89.002517       0.593782       0.431198      -1.049070       0.018472       0.017465      -0.019648       0.032129       0.026262      -0.002351       0.009550      -0.000009       0.002400      -0.029071       0.002163       0.026908             10.997652      11.144627      -2.002566      -0.954488      11.539763      -5.455749      10.308566           0.000002
          104              C      -0.255798       6.928049       4.086579       0.072835      37.339063 0.42865412E+03  0.99931736E+04                                 9.770686                            6.934964      -0.126788       1.963923                    0.999226      26.866911      75.695844       0.624449       0.420739      -1.066659      -0.003385       0.007470       0.001238       0.008294      -0.012091      -0.010005      -0.018745      -0.009199       0.000515      -0.027249       0.005752       0.021497             12.090623      10.681336      -0.739781       2.302997      15.423505      -6.877755      10.167027           0.000000
          105              C       0.695759       7.958760       4.013043      -0.156873      35.259532 0.46217835E+03  0.11039914E+05                                 9.356145                            7.178580       0.194454       2.026014                    0.999758      30.104363      87.407929       0.613269       0.418118      -1.062478      -0.017815       0.022141      -0.012093       0.030884      -0.000280       0.015281      -0.003672       0.042857      -0.011047      -0.020683      -0.009548       0.030231             10.803044       9.737049       0.572187       1.547098      13.540730      -5.224415       9.131353           0.000002
          106              C       0.427161       9.127647       3.302686      -0.098022      32.844335 0.43479966E+03  0.10250813E+05                                 9.003938                            7.032712      -0.037873       1.960721                    0.999545      29.460146      85.584180       0.609045       0.426568      -1.054884      -0.010983      -0.022044       0.002109       0.024719       0.023050      -0.011380       0.011616       0.014442      -0.007907      -0.031763       0.006062       0.025701             10.245130       9.325540      -0.613050       2.083482      12.149029      -4.873655       9.260821           0.000004
          107              C      -0.784312       9.294037       2.638472      -0.035928      37.301115 0.44198606E+03  0.10340912E+05                                 9.661756                            6.943018       0.082617       2.031026                    0.999284      27.253163      75.903440       0.640083       0.408996      -1.078625       0.006688      -0.042618       0.027541       0.051181      -0.005441      -0.003366       0.006772       0.023111      -0.019167      -0.014357      -0.002637       0.016994             12.012011      10.077838       0.187992       1.604530      15.299227      -7.162814      10.658969           0.000003
          108              C      -1.746740       8.290533       2.739032      -0.102324      33.758375 0.43325966E+03  0.10192302E+05                                 9.104058                            6.961223       0.005119       1.967939                    0.999634      29.527825      85.327460       0.620766       0.419425      -1.060713       0.022935      -0.006673       0.014042       0.027708      -0.004993       0.009103       0.006938       0.040051      -0.001904      -0.023338      -0.000527       0.023865             10.483666       9.767638       1.131593       0.784121      13.160248      -5.238866       8.523112           0.000001
          109              C      -1.488948       7.125928       3.460420      -0.159444      35.978859 0.46225642E+03  0.11053078E+05                                 9.493306                            7.184819       0.093966       1.992003                    0.999726      30.304416      88.316216       0.611682       0.418774      -1.061020       0.004087       0.027961      -0.010008       0.029978       0.025323       0.002632      -0.000925      -0.000972      -0.031226      -0.020742      -0.009824       0.030566             10.998762      11.374783      -0.240489       2.136703      12.567884      -5.166858       9.053618          -0.000002
          110              C      -1.030107      10.496681       1.747399       0.657057      22.789820 0.24439298E+03  0.50385255E+04                                 7.523488                            5.604685      -0.131976       2.022154                    0.999165      21.921999      61.509676       0.616377       0.481998      -1.013082      -0.027567       0.060109      -0.033825       0.074277      -0.020002      -0.033271       0.094496      -0.022260       0.074841      -0.084462      -0.033113       0.117576              8.969470       8.371111       0.222024       0.745339      10.808657      -4.634672       7.728643           0.000004
          111              C      -2.642463      11.342612       9.438529       0.616221      24.774125 0.25506831E+03  0.53065675E+04                                 7.887012                            5.673384      -0.058158       2.035202                    0.999688      22.378675      62.745708       0.622142       0.473216      -1.019390      -0.017241       0.052229       0.034275       0.064807      -0.022510      -0.031799       0.029371       0.099674       0.371910      -0.118775      -0.016836       0.135611              9.678077       8.323418      -0.355019       1.453142      15.874762      -0.613655       4.836052           0.000004
          112              C      -2.731347       9.854423       9.437243      -0.028116      36.946772 0.43544581E+03  0.10174631E+05                                 9.648192                            6.937743      -0.031794       2.003147                    0.998888      27.104580      76.040270       0.632394       0.414509      -1.072417      -0.008288      -0.041011       0.011259       0.043329      -0.002694      -0.000159       0.005055       0.011955      -0.000310      -0.009185       0.002292       0.006893             11.930968       8.725510      -0.727743       2.596347      19.852429      -0.631438       7.214965           0.000000
          113              C      -3.692187       9.222745       8.664012      -0.081712      33.992433 0.45320874E+03  0.10848275E+05                                 9.396423                            7.302422      -0.300539       1.885702                    0.998277      29.780084      88.554685       0.579932       0.441232      -1.040983       0.009402      -0.016548       0.023453       0.030204      -0.006476      -0.023330      -0.014703       0.028135       0.027499      -0.031801      -0.001558       0.033359             10.754762       8.520190      -0.598227       2.732886      16.023244       1.090474       7.720852           0.000001
          114              C       8.475090       7.834944       8.569885      -0.135497      34.748738 0.45730185E+03  0.10928419E+05                                 9.356611                            7.197359      -0.004008       1.970737                    0.999350      29.993061      87.993566       0.603361       0.424790      -1.054996       0.002022       0.021864       0.015862       0.027088       0.015491      -0.005591       0.014603       0.027928      -0.008741      -0.028817       0.006469       0.022348             10.787189       8.171513      -2.154625       2.625748      16.516003       0.235168       7.674052          -0.000000
          115              C      -2.793100       7.040403       9.255976       0.077569      36.314413 0.42464427E+03  0.98836775E+04                                 9.622602                            6.923581      -0.073948       1.985845                    0.999397      26.704828      75.357931       0.621649       0.423319      -1.064252       0.002321       0.004817       0.001827       0.005651       0.001870       0.000566       0.001834      -0.016712      -0.017391      -0.006229      -0.005436       0.011665             11.749878       7.989171      -1.723765       2.341157      19.645944       1.417254       7.614520          -0.000002
          116              C      -1.864531       7.694753      10.071307      -0.144477      34.037268 0.45372706E+03  0.10811724E+05                                 9.197211                            7.161644       0.091594       2.000589                    0.999478      29.949320      87.473553       0.606378       0.423899      -1.056528      -0.010341       0.022408      -0.003792       0.024968      -0.024575       0.001899      -0.009973       0.015829       0.000208      -0.027658      -0.000168       0.027826             10.378991       7.890874      -0.160212       2.606202      15.461318       0.973270       7.784781          -0.000002
          117              C      -1.815245       9.082428      10.147600      -0.099425      33.270947 0.43070101E+03  0.10122518E+05                                 9.041874                            6.967772       0.095450       2.003126                    0.999744      29.331351      84.867372       0.616524       0.422711      -1.058081      -0.022996      -0.015439      -0.005396       0.028219       0.008788       0.005711       0.015384       0.014862       0.024044      -0.021015      -0.000387       0.021402             10.292563       8.605998      -1.197753       2.642416      15.163301      -0.688194       7.108390           0.000002
          118              C      -0.594169      10.310137      16.518208       0.667676      22.998044 0.24278659E+03  0.49997463E+04                                 7.594763                            5.607516      -0.179405       2.010076                    0.999092      21.808263      61.259319       0.612400       0.485677      -1.010635      -0.038043       0.047791       0.042339       0.074322       0.000456       0.027855      -0.097984      -0.029351       0.115920      -0.089314      -0.031035       0.120349              9.146677       8.509809      -0.050192      -0.422771      10.533183       5.142292       8.397041           0.000003
          119              C      -0.206504       9.163923      15.604523      -0.033987      38.586085 0.43931840E+03  0.10261519E+05                                 9.869494                            6.906654       0.033675       2.015360                    0.999116      27.203655      75.668371       0.644001       0.407181      -1.079976       0.008199      -0.038703      -0.026656       0.047704       0.008774      -0.008190      -0.007109       0.008377      -0.025093      -0.012998      -0.005244       0.018242             12.536037      11.146715      -1.641587       0.907470      14.040638       7.839399      12.420759          -0.000000
          120              C      -1.156738       8.584392      14.765845      -0.101027      35.384700 0.43820006E+03  0.10350676E+05                                 9.432223                            7.017384       0.003582       1.967630                    0.999682      29.704289      86.363540       0.615319       0.421414      -1.058139       0.025328      -0.015242       0.000573       0.029566      -0.014663      -0.002169      -0.012259       0.025844      -0.017448      -0.024508       0.001679       0.022829             11.168413      10.628360      -0.138552       2.086608      11.681891       6.192575      11.194990           0.000002
          121              C      -0.827395       7.486545      13.970921      -0.165022      37.684988 0.48188089E+03  0.11642882E+05                                 9.815144                            7.350088       0.085203       1.988218                    0.999638      30.536669      89.461689       0.602988       0.420413      -1.059969       0.005559       0.020477       0.021845       0.030454       0.016608       0.020151       0.000563       0.000847       0.015082      -0.026329      -0.000305       0.026635             11.511710      12.372094      -2.173313       1.024228      11.796771       5.302837      10.366266           0.000001
          122              C       0.449002       6.918854      14.024418       0.076733      38.286402 0.42029819E+03  0.97501238E+04                                 9.919402                            6.851952      -0.137113       1.960787                    0.999184      26.746056      75.165934       0.630306       0.418892      -1.067848      -0.004520       0.002354       0.009768       0.011018       0.001873      -0.020942       0.009411      -0.012440      -0.006727      -0.026495       0.006419       0.020075             12.491741      11.503853      -1.835256       0.982908      14.643030       7.357776      11.328341          -0.000001
          123              C       1.405079       7.521183      14.846735      -0.149992      37.065545 0.46795642E+03  0.11231838E+05                                 9.732587                            7.249021       0.098066       1.998188                    0.999512      30.213435      88.426954       0.606005       0.421099      -1.058786      -0.016180       0.016454       0.014573       0.027293      -0.010801      -0.010564      -0.007789       0.033317      -0.055572      -0.026525      -0.003945       0.030470             11.569300      11.119903      -0.494325       1.739750      12.052369       6.431537      11.535629          -0.000001
          124              C       1.082470       8.641199      15.616840      -0.096134      35.108650 0.45573517E+03  0.10902226E+05                                 9.491389                            7.239006      -0.240997       1.892214                    0.998974      30.134689      89.002526       0.593782       0.431198      -1.049070      -0.018472      -0.017465      -0.019648       0.032129       0.026262       0.002351      -0.009550      -0.000009       0.002400      -0.029071       0.002163       0.026908             10.997653      11.144628      -2.002566       0.954488      11.539764       5.455750      10.308568           0.000002
          125              C       0.755736       5.667716      13.278579       0.072835      37.339064 0.42865415E+03  0.99931744E+04                                 9.770686                            6.934964      -0.126788       1.963923                    0.999226      26.866912      75.695845       0.624449       0.420739      -1.066659       0.003385      -0.007470       0.001238       0.008294      -0.012091       0.010005       0.018745      -0.009199       0.000515      -0.027249       0.005752       0.021497             12.090623      10.681335      -0.739781      -2.302997      15.423506       6.877756      10.167027           0.000000
          126              C      -0.195821       4.637005      13.205043      -0.156873      35.259534 0.46217837E+03  0.11039915E+05                                 9.356146                            7.178581       0.194454       2.026014                    0.999758      30.104363      87.407935       0.613269       0.418118      -1.062478       0.017815      -0.022141      -0.012093       0.030884      -0.000280      -0.015281       0.003672       0.042857      -0.011047      -0.020683      -0.009548       0.030231             10.803046       9.737050       0.572187      -1.547098      13.540732       5.224417       9.131355           0.000002
          127              C       0.072777       3.468118      12.494686      -0.098022      32.844336 0.43479968E+03  0.10250813E+05                                 9.003938                            7.032713      -0.037874       1.960721                    0.999545      29.460147      85.584186       0.609045       0.426568      -1.054884       0.010983       0.022044       0.002109       0.024719       0.023050       0.011380      -0.011616       0.014442      -0.007907      -0.031763       0.006062       0.025701             10.245131       9.325541      -0.613050      -2.083482      12.149030       4.873656       9.260822           0.000004
          128              C       1.284250       3.301728      11.830472      -0.035928      37.301122 0.44198614E+03  0.10340915E+05                                 9.661757                            6.943019       0.082616       2.031026                    0.999284      27.253166      75.903452       0.640083       0.408996      -1.078625      -0.006688       0.042618       0.027541       0.051181      -0.005441       0.003366      -0.006772       0.023111      -0.019167      -0.014357      -0.002637       0.016994             12.012013      10.077839       0.187991      -1.604531      15.299230       7.162815      10.658971           0.000003
          129              C       2.246678       4.305232      11.931032      -0.102324      33.758373 0.43325964E+03  0.10192301E+05                                 9.104058                            6.961223       0.005119       1.967939                    0.999634      29.527823      85.327451       0.620766       0.419425      -1.060713      -0.022935       0.006673       0.014042       0.027708      -0.004993      -0.009103      -0.006938       0.040051      -0.001904      -0.023338      -0.000526       0.023865             10.483666       9.767637       1.131594      -0.784121      13.160248       5.238866       8.523112           0.000001
          130              C       1.988886       5.469837      12.652420      -0.159444      35.978854 0.46225636E+03  0.11053076E+05                                 9.493305                            7.184818       0.093966       1.992003                    0.999726      30.304414      88.316203       0.611682       0.418774      -1.061020      -0.004087      -0.027961      -0.010008       0.029978       0.025323      -0.002632       0.000924      -0.000972      -0.031226      -0.020742      -0.009824       0.030566             10.998760      11.374781      -0.240489      -2.136702      12.567882       5.166856       9.053616          -0.000002
          131              C       1.530045       2.099084      10.939399       0.657057      22.789823 0.24439301E+03  0.50385263E+04                                 7.523490                            5.604686      -0.131977       2.022154                    0.999165      21.922001      61.509687       0.616377       0.481998      -1.013082       0.027567      -0.060109      -0.033825       0.074277      -0.020002       0.033271      -0.094496      -0.022260       0.074841      -0.084462      -0.033113       0.117576              8.969472       8.371112       0.222024      -0.745340      10.808659       4.634673       7.728644           0.000004
          132              C       3.142401       1.253153       0.246529       0.616222      24.774127 0.25506834E+03  0.53065681E+04                                 7.887012                            5.673384      -0.058158       2.035202                    0.999688      22.378675      62.745703       0.622142       0.473216      -1.019390       0.017241      -0.052229       0.034275       0.064807      -0.022510       0.031799      -0.029371       0.099674       0.371910      -0.118775      -0.016836       0.135611              9.678076       8.323417      -0.355019      -1.453142      15.874760       0.613655       4.836051           0.000004
          133              C       3.231285       2.741342       0.245243      -0.028116      36.946769 0.43544578E+03  0.10174630E+05                                 9.648192                            6.937743      -0.031794       2.003147                    0.998888      27.104579      76.040265       0.632394       0.414509      -1.072417       0.008288       0.041012       0.011259       0.043329      -0.002694       0.000159      -0.005055       0.011955      -0.000310      -0.009185       0.002292       0.006893             11.930967       8.725510      -0.727743      -2.596347      19.852427       0.631438       7.214965           0.000000
          134              C       4.192125       3.373020      17.856012      -0.081712      33.992432 0.45320873E+03  0.10848275E+05                                 9.396422                            7.302422      -0.300539       1.885702                    0.998277      29.780083      88.554681       0.579932       0.441232      -1.040983      -0.009402       0.016548       0.023453       0.030204      -0.006475       0.023330       0.014703       0.028135       0.027499      -0.031801      -0.001558       0.033360             10.754762       8.520190      -0.598227      -2.732886      16.023243      -1.090474       7.720852           0.000001
          135              C       4.219648       4.760821      17.761885      -0.135497      34.748737 0.45730183E+03  0.10928418E+05                                 9.356610                            7.197359      -0.004008       1.970737                    0.999350      29.993061      87.993563       0.603361       0.424790      -1.054996      -0.002022      -0.021864       0.015862       0.027088       0.015491       0.005591      -0.014603       0.027928      -0.008741      -0.028817       0.006469       0.022348             10.787188       8.171512      -2.154625      -2.625747      16.516001      -0.235168       7.674051          -0.000000
          136              C       3.293038       5.555362       0.063976       0.077569      36.314412 0.42464428E+03  0.98836776E+04                                 9.622601                            6.923581      -0.073948       1.985845                    0.999397      26.704828      75.357930       0.621649       0.423319      -1.064252      -0.002321      -0.004817       0.001827       0.005651       0.001870      -0.000566      -0.001834      -0.016712      -0.017391      -0.006229      -0.005436       0.011665             11.749878       7.989170      -1.723764      -2.341158      19.645943      -1.417254       7.614520          -0.000002
          137              C       2.364469       4.901012       0.879307      -0.144477      34.037268 0.45372707E+03  0.10811724E+05                                 9.197212                            7.161644       0.091594       2.000589                    0.999478      29.949320      87.473555       0.606378       0.423899      -1.056528       0.010341      -0.022408      -0.003792       0.024968      -0.024575      -0.001899       0.009973       0.015829       0.000208      -0.027658      -0.000168       0.027826             10.378991       7.890874      -0.160212      -2.606202      15.461318      -0.973270       7.784781          -0.000002
          138              C       2.315183       3.513337       0.955600      -0.099425      33.270945 0.43070099E+03  0.10122518E+05                                 9.041874                            6.967772       0.095450       2.003126                    0.999744      29.331350      84.867369       0.616524       0.422711      -1.058081       0.022996       0.015439      -0.005396       0.028219       0.008788      -0.005711      -0.015384       0.014862       0.024044      -0.021015      -0.000387       0.021402             10.292563       8.605998      -1.197753      -2.642416      15.163301       0.688194       7.108390           0.000002
          139              O       6.413624      11.045730      10.604627      -0.627019      40.288391 0.58953589E+03  0.14505816E+05                                 9.435825                            7.554779       0.211412       2.111112                    0.994625      28.518428      75.897308       0.685661       0.363048      -1.135541      -0.001423      -0.038439       0.042662       0.057442       0.038021      -0.047149       0.073886      -0.000189      -0.015394      -0.108198       0.034933       0.073265             11.239792       9.281320       3.592476      -2.677571      14.626782      -5.603942       9.811273           0.000001
          140              O       4.272591      10.406873      10.818065      -0.734078      34.365453 0.53466019E+03  0.12782791E+05                                 8.138757                            6.918788       0.653617       2.219508                    0.999472      29.278890      75.733064       0.763036       0.335748      -1.162965       0.087701      -0.060754       0.046522       0.116391      -0.004987       0.010320       0.063479       0.065400       0.044229      -0.082704       0.025129       0.057575              8.851151      10.998662      -2.280783       2.533532       7.583572      -2.776724       7.971218           0.000003
          141              O       6.651400       1.337796      16.863827      -0.642866      39.384835 0.58694547E+03  0.14417345E+05                                 9.238725                            7.501806       0.253292       2.116759                    0.996283      28.702429      76.168884       0.693511       0.359555      -1.138987       0.019642       0.028602      -0.057141       0.066851       0.020039      -0.042971       0.075718       0.027300      -0.075208      -0.105695       0.036710       0.068985             10.719562       9.716075       3.894139      -2.312464      13.979355      -4.099411       8.463254           0.000001
          142              O       8.790162       1.983959      17.097120      -0.717159      34.883930 0.55496095E+03  0.13420498E+05                                 8.292293                            7.130850       0.489777       2.165928                    0.998706      29.451491      77.143116       0.737137       0.343599      -1.153838      -0.056267       0.019752      -0.088377       0.106614      -0.026293       0.003050       0.073836       0.038827       0.008604      -0.088379       0.018166       0.070214              8.992564      10.394753      -2.160251       2.879513       8.084257      -2.961546       8.498680           0.000006
          143              O       8.194302       0.702214       8.532750      -0.654462      29.560947 0.44558940E+03  0.10184843E+05                                 7.314957                            6.293952       0.851323       2.292246                    0.999646      28.138966      71.304295       0.803791       0.333383      -1.164332       0.028846       0.081594      -0.103184       0.134672       0.045715      -0.011855       0.044115       0.074949       0.165463      -0.099771       0.029968       0.069802              7.917123       9.433055       1.988476       1.594501       9.107597       0.348105       5.210716           0.000012
          144              O      10.190400       0.566809       9.458016      -0.723334      46.932323 0.71115544E+03  0.18360273E+05                                10.376513                            8.268476      -0.114259       1.965443                    0.996487      30.863735      84.466854       0.658073       0.360510      -1.136175       0.005817       0.100102      -0.011437       0.100921      -0.052329       0.020120      -0.006736       0.031988       0.284961      -0.102434       0.002826       0.099608             12.277391      13.273643      -4.701461       1.940193      16.455865      -2.186657       7.102664           0.000001
          145              O       6.281114       1.550035       1.412627      -0.627019      40.288399 0.58953603E+03  0.14505820E+05                                 9.435826                            7.554780       0.211412       2.111112                    0.994625      28.518430      75.897318       0.685661       0.363048      -1.135541       0.001423       0.038439       0.042662       0.057442       0.038021       0.047149      -0.073886      -0.000189      -0.015394      -0.108198       0.034933       0.073265             11.239794       9.281321       3.592476       2.677571      14.626785       5.603943       9.811275           0.000001
          146              O       8.422147       2.188892       1.626065      -0.734078      34.365443 0.53466002E+03  0.12782785E+05                                 8.138756                            6.918786       0.653617       2.219509                    0.999472      29.278887      75.733051       0.763036       0.335748      -1.162965      -0.087701       0.060754       0.046522       0.116391      -0.004987      -0.010320      -0.063479       0.065400       0.044229      -0.082704       0.025129       0.057575              8.851149      10.998660      -2.280782      -2.533531       7.583570       2.776722       7.971216           0.000003
          147              O       6.043338      11.257969       7.671827      -0.642866      39.384836 0.58694549E+03  0.14417346E+05                                 9.238725                            7.501806       0.253291       2.116759                    0.996283      28.702430      76.168887       0.693511       0.359555      -1.138987      -0.019642      -0.028603      -0.057141       0.066851       0.020039       0.042971      -0.075718       0.027300      -0.075208      -0.105695       0.036710       0.068985             10.719562       9.716076       3.894139       2.312464      13.979355       4.099410       8.463254           0.000001
          148              O       3.904576      10.611806       7.905120      -0.717159      34.883938 0.55496111E+03  0.13420503E+05                                 8.292295                            7.130852       0.489776       2.165928                    0.998706      29.451492      77.143126       0.737137       0.343599      -1.153838       0.056267      -0.019752      -0.088377       0.106614      -0.026293      -0.003050      -0.073836       0.038827       0.008605      -0.088379       0.018166       0.070214              8.992566      10.394756      -2.160252      -2.879514       8.084260       2.961547       8.498683           0.000006
          149              O       4.500436      11.893551      17.724750      -0.654463      29.560946 0.44558940E+03  0.10184843E+05                                 7.314957                            6.293952       0.851322       2.292246                    0.999646      28.138968      71.304299       0.803792       0.333383      -1.164332      -0.028846      -0.081594      -0.103184       0.134672       0.045714       0.011855      -0.044115       0.074949       0.165463      -0.099771       0.029968       0.069803              7.917122       9.433055       1.988476      -1.594501       9.107596      -0.348105       5.210716           0.000012
          150              O       2.504338      12.028956       0.266016      -0.723334      46.932319 0.71115537E+03  0.18360271E+05                                10.376513                            8.268476      -0.114259       1.965443                    0.996487      30.863734      84.466850       0.658073       0.360510      -1.136175      -0.005817      -0.100102      -0.011437       0.100921      -0.052329      -0.020120       0.006736       0.031988       0.284961      -0.102434       0.002826       0.099608             12.277390      13.273642      -4.701461      -1.940193      16.455864       2.186657       7.102664           0.000001
          151              O       0.183714       1.550035       7.779373      -0.627019      40.288391 0.58953590E+03  0.14505816E+05                                 9.435825                            7.554779       0.211412       2.111112                    0.994625      28.518428      75.897309       0.685661       0.363048      -1.135541       0.001423       0.038439      -0.042662       0.057442       0.038021      -0.047149       0.073886      -0.000189      -0.015394      -0.108198       0.034933       0.073265             11.239792       9.281320       3.592476      -2.677571      14.626782      -5.603942       9.811273           0.000001
          152              O       2.324747       2.188892       7.565935      -0.734078      34.365449 0.53466011E+03  0.12782788E+05                                 8.138757                            6.918787       0.653617       2.219509                    0.999472      29.278888      75.733056       0.763036       0.335748      -1.162965      -0.087701       0.060754      -0.046522       0.116391      -0.004987       0.010320       0.063479       0.065400       0.044229      -0.082704       0.025129       0.057575              8.851150      10.998661      -2.280783       2.533532       7.583572      -2.776723       7.971217           0.000003
          153              O      -0.054062      11.257969       1.520173      -0.642866      39.384831 0.58694541E+03  0.14417343E+05                                 9.238724                            7.501805       0.253292       2.116759                    0.996283      28.702429      76.168881       0.693511       0.359555      -1.138987      -0.019642      -0.028602       0.057141       0.066851       0.020039      -0.042971       0.075718       0.027300      -0.075208      -0.105695       0.036710       0.068985             10.719560       9.716074       3.894138      -2.312464      13.979353      -4.099410       8.463253           0.000001
          154              O      -2.192824      10.611806       1.286880      -0.717159      34.883927 0.55496090E+03  0.13420496E+05                                 8.292292                            7.130850       0.489777       2.165928                    0.998706      29.451491      77.143114       0.737137       0.343599      -1.153838       0.056267      -0.019752       0.088377       0.106614      -0.026293       0.003050       0.073836       0.038827       0.008604      -0.088379       0.018166       0.070214              8.992563      10.394752      -2.160251       2.879513       8.084257      -2.961546       8.498680           0.000006
          155              O      -1.596964      11.893551       9.851250      -0.654463      29.560950 0.44558947E+03  0.10184845E+05                                 7.314958                            6.293952       0.851323       2.292246                    0.999646      28.138967      71.304299       0.803791       0.333383      -1.164332      -0.028846      -0.081594       0.103184       0.134672       0.045715      -0.011855       0.044115       0.074949       0.165463      -0.099771       0.029968       0.069802              7.917124       9.433056       1.988476       1.594501       9.107598       0.348105       5.210717           0.000012
          156              O      -3.593062      12.028956       8.925984      -0.723334      46.932321 0.71115540E+03  0.18360272E+05                                10.376513                            8.268476      -0.114259       1.965443                    0.996487      30.863734      84.466851       0.658073       0.360510      -1.136175      -0.005817      -0.100102       0.011437       0.100921      -0.052329       0.020120      -0.006736       0.031987       0.284961      -0.102434       0.002826       0.099608             12.277390      13.273643      -4.701461       1.940193      16.455865      -2.186657       7.102664           0.000001
          157              O       0.316224      11.045730      16.971373      -0.627019      40.288399 0.58953603E+03  0.14505820E+05                                 9.435826                            7.554780       0.211412       2.111112                    0.994625      28.518430      75.897318       0.685661       0.363048      -1.135541      -0.001423      -0.038439      -0.042662       0.057442       0.038021       0.047149      -0.073886      -0.000189      -0.015394      -0.108198       0.034933       0.073265             11.239794       9.281321       3.592477       2.677571      14.626785       5.603944       9.811275           0.000001
          158              O      -1.824809      10.406873      16.757935      -0.734078      34.365448 0.53466009E+03  0.12782787E+05                                 8.138756                            6.918787       0.653617       2.219509                    0.999472      29.278888      75.733055       0.763036       0.335748      -1.162965       0.087701      -0.060754      -0.046522       0.116391      -0.004987      -0.010320      -0.063479       0.065400       0.044229      -0.082704       0.025129       0.057575              8.851149      10.998661      -2.280782      -2.533531       7.583571       2.776723       7.971217           0.000003
          159              O       0.554000       1.337796      10.712173      -0.642866      39.384832 0.58694542E+03  0.14417344E+05                                 9.238725                            7.501805       0.253292       2.116759                    0.996283      28.702428      76.168881       0.693511       0.359555      -1.138987       0.019642       0.028602       0.057141       0.066851       0.020039       0.042971      -0.075718       0.027300      -0.075208      -0.105695       0.036710       0.068985             10.719561       9.716075       3.894138       2.312464      13.979354       4.099410       8.463254           0.000001
          160              O       2.692762       1.983959      10.478880      -0.717159      34.883930 0.55496095E+03  0.13420498E+05                                 8.292293                            7.130850       0.489777       2.165928                    0.998706      29.451489      77.143113       0.737137       0.343599      -1.153838      -0.056267       0.019752       0.088377       0.106614      -0.026293      -0.003050      -0.073836       0.038827       0.008604      -0.088379       0.018166       0.070214              8.992564      10.394754      -2.160252      -2.879514       8.084258       2.961547       8.498681           0.000006
          161              O       2.096902       0.702214       0.659250      -0.654462      29.560934 0.44558917E+03  0.10184836E+05                                 7.314955                            6.293950       0.851323       2.292246                    0.999646      28.138964      71.304282       0.803792       0.333383      -1.164332       0.028846       0.081594       0.103184       0.134672       0.045715       0.011855      -0.044116       0.074949       0.165463      -0.099771       0.029968       0.069803              7.917120       9.433051       1.988475      -1.594500       9.107593      -0.348104       5.210715           0.000013
          162              O       4.093000       0.566809      18.117984      -0.723333      46.932314 0.71115529E+03  0.18360268E+05                                10.376512                            8.268475      -0.114259       1.965443                    0.996487      30.863733      84.466844       0.658073       0.360510      -1.136175       0.005817       0.100102       0.011437       0.100921      -0.052329      -0.020120       0.006736       0.031987       0.284961      -0.102434       0.002826       0.099608             12.277389      13.273640      -4.701460      -1.940193      16.455862       2.186657       7.102663           0.000001

******************************************************
Auxiliary information for the entire system
The total spin magnetic moment of the unit cell is   0.000267
The total net atomic charge of the unit cell is   -0.000011
Accuracy of reproducing the electrostatic potential in the unit cell:
  The inner radius (bohr) =    5.0000
  The outer radius (bohr) =   12.0000
  Valid grid points have density less than (e/(bohr^3)) =    0.0001
  The number of valid grid points were=       121486
  The rms potential error without charges in kcal/mol is=      7.83895
  The rms potential error with partial charges in kcal/mol is=      1.50076
  The RRMSE value at monopole order=      0.19145
  The rms potential error with partial charges and cloud penetration in kcal/mol is=      1.50646
  The RRMSE value at monopole order with cloud penetration is=      0.19218
  The rms potential error with partial charges and atomic dipoles in kcal/mol is=      0.83998
  The RRMSE value at dipole order=      0.10715
  The rms potential error with partial charges, atomic dipoles and cloud penetration in kcal/mol is=      0.84162
  The RRMSE value at dipole order with cloud penetration=      0.10736

******************************************************
The electron densities and ab initio electrostatic potential were computed in VASP using the PBE functional and
projector augmented wave method. See the main text of the journal article for a description of computational details.
The atomic charges, dipoles, and quadrupoles were computed with the DDEC6 method as described in
(a) T. A. Manz and N. Gabaldon Limas, RSC Adv. 6 (2016) 47771-47801 DOI: 10.1039/c6ra04656h
(b) N. Gabaldon Limas and T. A. Manz, RSC Adv. 8 (2018) 2678-2707 DOI: 10.1039/c7ra11829e.
For each atom in the material, the electron cloud parameters were fit to the spherically averaged atom-in-material
electron density using radial positions for which this density was between 10^-4 and 10^-2 electrons per cubic bohr.
The polarizabilities, dispersion coefficients, and quantum Drude oscillator (QDO) parameters were fit using the MCLF method.
The magnetic structure of the system was optimized in VASP from the default ferromagnetic initial guess using spin polarization.
The atomic spin moments (ASMs) were computed on this optimized magnetic structure using the DDEC6 partition as inputs
to the method of T. A. Manz and D. S. Sholl, J. Chem. Theory Comput. 7 (2011) 4146-4164 DOI: 10.1021/ct200539n.
The RMSE and RRMSE were computed using a uniform grid with Ewald summation.
