# Supplementary material for: A collection of forcefield precursors for metal–organic frameworks
Source: RSC Adv. 2019 Nov 13;9(63):36492–507. doi: 10.1039/c9ra07327b (PMC9075174; doi:10.1039/c9ra07327b)
Supplement: RA-009-C9RA07327B-s4569 [file RA-009-C9RA07327B-s4569.xyz]

  148
jmolscript: load "" {1 1 1} spacegroup "x,y,z" unitcell [{      8.952900     0.000000     0.000000 }, {     -4.181393    11.482669     0.000000 }, {      0.000000     0.000000    16.733800 }]
Nd     4.846903     0.548068    14.776447     2.081260
Nd     4.401054    10.934601     6.409547     2.081260
Nd    -0.075396    10.934601     1.957353     2.081260
Nd     0.370453     0.548068    10.324253     2.081260
H     -0.357369     3.147400    13.758530     0.126464
H      0.768865     2.065732    13.947622     0.130287
H      2.179044     3.968410    13.470709     0.137871
H      3.147800     6.026105    12.933554     0.129092
H      1.060023     6.097297     9.504798     0.115815
H      0.065943     4.099313    10.092155     0.125765
H      1.743481     8.149250     9.461291     0.115303
H      2.920510     7.267381     8.917442     0.107391
H      4.199223     9.907247    16.456019     0.146348
H      3.238091     9.121832    15.500519     0.113658
H      1.755464     7.587748    15.495499     0.126559
H      4.209783     5.858458     1.390579     0.128307
H      0.652426     8.335269     5.391630     0.126464
H     -0.473808     9.416937     5.580722     0.130287
H     -1.883987     7.514259     5.103809     0.137871
H      6.100157     5.456564     4.566654     0.129092
H     -0.764966     5.385372     1.137898     0.115815
H      0.229114     7.383356     1.725255     0.125765
H      7.504476     3.333419     1.094391     0.115303
H      6.327447     4.215288     0.550542     0.107391
H      5.048734     1.575422     8.089119     0.146347
H      6.009866     2.360837     7.133619     0.113658
H      7.492493     3.894921     7.128599     0.126559
H      5.038174     5.624211     9.757479     0.128307
H      5.128876     8.335269     2.975270     0.126464
H      4.002642     9.416937     2.786178     0.130287
H      2.592463     7.514259     3.263091     0.137871
H      1.623707     5.456564     3.800246     0.129092
H      3.711484     5.385372     7.229002     0.115815
H      4.705564     7.383356     6.641645     0.125764
H      3.028026     3.333419     7.272509     0.115303
H      1.850997     4.215288     7.816358     0.107391
H      0.572284     1.575422     0.277781     0.146348
H      1.533416     2.360837     1.233281     0.113658
H      3.016043     3.894921     1.238301     0.126558
H      0.561724     5.624211    15.343221     0.128307
H      4.119081     3.147400    11.342170     0.126464
H      5.245315     2.065732    11.153078     0.130287
H      6.655494     3.968410    11.629991     0.137871
H     -1.328650     6.026105    12.167146     0.129092
H      5.536473     6.097297    15.595902     0.115815
H      4.542393     4.099313    15.008545     0.125764
H     -2.732969     8.149250    15.639409     0.115303
H     -1.555940     7.267381    16.183258     0.107391
H     -0.277227     9.907247     8.644681     0.146348
H     -1.238359     9.121832     9.600181     0.113658
H     -2.720986     7.587748     9.605201     0.126558
H     -0.266667     5.858458     6.976321     0.128307
C      7.942944     1.251611    13.345206     0.688258
C      0.025157     2.337871    13.387040    -0.170205
C      1.064026     3.848991    11.805696     0.244665
C      1.961840     4.400159    12.675853    -0.185770
C      2.548432     5.626508    12.346198    -0.196878
C      2.242537     6.247720    11.154751     0.243725
C      1.292684     5.674735    10.299654    -0.228688
C      0.706918     4.480537    10.647717    -0.168192
C      2.685446     7.944859     9.570060    -0.161566
C      3.508444     9.207952     9.302319     0.697413
C      2.278064     9.860168     0.409978     0.658072
C      3.471003     9.266514    16.430918    -0.168755
C      3.118711     6.914863     0.103750     0.235515
C      2.012153     6.845967    15.994166    -0.198644
C      3.471838     5.814824     0.826650    -0.173885
C      1.305013    10.231058     4.978305     0.688258
C      0.269900     9.144798     5.020140    -0.170205
C     -0.768969     7.633678     3.438796     0.244666
C     -1.666783     7.082510     4.308954    -0.185770
C      6.699525     5.856161     3.979298    -0.196878
C      7.005420     5.234949     2.787851     0.243725
C     -0.997627     5.807934     1.932754    -0.228688
C     -0.411861     7.002132     2.280817    -0.168192
C      6.562511     3.537810     1.203160    -0.161566
C      5.739513     2.274717     0.935419     0.697413
C      6.969893     1.622501     8.776878     0.658072
C      5.776954     2.216155     8.064018    -0.168755
C      6.129246     4.567806     8.470650     0.235515
C     -1.717096     4.636702     7.627266    -0.198644
C      5.776119     5.667845     9.193550    -0.173885
C     -3.171437    10.231058     3.388594     0.688258
C      4.746350     9.144798     3.346760    -0.170205
C      3.707481     7.633678     4.928104     0.244665
C      2.809667     7.082510     4.057946    -0.185770
C      2.223075     5.856161     4.387602    -0.196878
C      2.528970     5.234949     5.579049     0.243725
C      3.478823     5.807934     6.434146    -0.228688
C      4.064589     7.002132     6.086083    -0.168192
C      2.086061     3.537810     7.163740    -0.161566
C      1.263063     2.274717     7.431481     0.697412
C      2.493443     1.622501    16.323822     0.658072
C      1.300504     2.216155     0.302882    -0.168755
C      1.652796     4.567806    16.630050     0.235513
C      2.759354     4.636702     0.739634    -0.198638
C      1.299669     5.667845    15.907150    -0.173879
C      3.466494     1.251611    11.755495     0.688258
C      4.501607     2.337871    11.713660    -0.170205
C      5.540476     3.848991    13.295004     0.244665
C      6.438290     4.400159    12.424846    -0.185770
C     -1.928018     5.626508    12.754502    -0.196878
C     -2.233913     6.247720    13.945949     0.243725
C      5.769134     5.674735    14.801046    -0.228688
C      5.183368     4.480537    14.452983    -0.168192
C     -1.791004     7.944859    15.530640    -0.161566
C     -0.968006     9.207952    15.798381     0.697412
C     -2.198386     9.860168     7.956922     0.658072
C     -1.005447     9.266514     8.669782    -0.168756
C     -1.357739     6.914863     8.263150     0.235513
C     -2.464297     6.845967     9.106534    -0.198639
C     -1.004612     5.814824     7.540250    -0.173879
O      7.193980     1.127598    14.340867    -0.674801
O      7.892784     0.519017    12.322770    -0.675376
O      0.484906     2.582452    12.046663    -0.298732
O      2.900586     7.432732    10.866930    -0.189690
O      3.847841     9.942843    10.262840    -0.664538
O      3.740455     9.369858     8.095812    -0.652698
O      1.683072    10.815526    16.586543    -0.751393
O      1.932544     9.444495     1.531143    -0.593706
O      3.915362     8.058537     0.242640    -0.198255
O      2.053977    10.355071     5.973967    -0.674801
O      1.355173    10.963652     3.955870    -0.675376
O     -0.189849     8.900217     3.679763    -0.298732
O      6.347371     4.049937     2.500030    -0.189690
O      5.400116     1.539826     1.895940    -0.664538
O      5.507502     2.112811    16.462712    -0.652698
O      7.564885     0.667143     8.219643    -0.751393
O      7.315413     2.038174     9.898043    -0.593706
O      5.332595     3.424132     8.609540    -0.198255
O     -2.422473    10.355071     2.392933    -0.674801
O     -3.121277    10.963652     4.411030    -0.675376
O      4.286601     8.900217     4.687137    -0.298731
O      1.870921     4.049937     5.866870    -0.189690
O      0.923666     1.539826     6.470960    -0.664537
O      1.031052     2.112811     8.637988    -0.652698
O      3.088435     0.667143     0.147257    -0.751393
O      2.838963     2.038174    15.202657    -0.593706
O      0.856145     3.424132    16.491160    -0.198255
O      2.717530     1.127598    10.759833    -0.674801
O      3.416334     0.519017    12.777930    -0.675377
O      4.961356     2.582452    13.054037    -0.298732
O     -1.575864     7.432732    14.233770    -0.189690
O     -0.628609     9.942843    14.837860    -0.664538
O     -0.735995     9.369858     0.271088    -0.652698
O     -2.793378    10.815526     8.514157    -0.751393
O     -2.543906     9.444495     6.835757    -0.593706
O     -0.561088     8.058537     8.124260    -0.198255

The following XYZ coordinates are in angstroms. Other properties are in atomic units.
The sperically averaged electron density of each atom fit to a function of the form exp(a - br)
eigen_1, eigen_2 and eigen_3 are the three eigenvalues of traceless quadrupole moment tensor
  atom number  atomic symbol              X              Y              Z     net charge C6 coefficient C8 coefficient C10 coefficient fluctuating dipole atomic polarizability isotropic forcefield polarizability              a              b squared Pearson coefficient          <r^3>          <r^4>         wp_QDO          m_QDO          q_QDO       dipole_x       dipole_y       dipole_z         dipole            Qxy            Qxz            Qyz     Q(x^2-y^2)  Q(3z^2 - R^2)        eigen_1        eigen_2        eigen_3 static polarizability      alpha(xx)      alpha(xy)      alpha(xz)      alpha(yy)      alpha(yz)      alpha(zz) atomic spin moment
            1             Nd       4.846903       0.548068      14.776447       2.081260     148.878381 0.36730012E+04  0.13108046E+06                                18.135429                           16.063514       2.674509       2.480632                    0.999508      85.526777     207.309777       0.651475       0.263446      -1.340182       0.007078      -0.014573       0.034068       0.037724       0.013794       0.013006       0.106104      -0.024022      -0.076303      -0.109406      -0.002478       0.111884             19.996225      19.062561       0.657705       0.300163      20.249672      -5.077037      20.676441          -0.000021
            2             Nd       4.401054      10.934601       6.409547       2.081260     148.878510 0.36730053E+04  0.13108064E+06                                18.135440                           16.063524       2.674509       2.480632                    0.999508      85.526796     207.309862       0.651475       0.263446      -1.340182      -0.007078       0.014573       0.034068       0.037724       0.013794      -0.013006      -0.106104      -0.024022      -0.076303      -0.109406      -0.002478       0.111884             19.996238      19.062573       0.657705      -0.300164      20.249685       5.077041      20.676455          -0.000017
            3             Nd      -0.075396      10.934601       1.957353       2.081260     148.878553 0.36730064E+04  0.13108069E+06                                18.135445                           16.063527       2.674508       2.480632                    0.999508      85.526795     207.309871       0.651475       0.263446      -1.340182      -0.007078       0.014573      -0.034068       0.037724       0.013794       0.013006       0.106105      -0.024022      -0.076303      -0.109407      -0.002478       0.111885             19.996243      19.062578       0.657706       0.300164      20.249691      -5.077043      20.676460          -0.000024
            4             Nd       0.370453       0.548068      10.324253       2.081260     148.878480 0.36730043E+04  0.13108060E+06                                18.135438                           16.063521       2.674509       2.480632                    0.999508      85.526792     207.309842       0.651475       0.263446      -1.340182       0.007078      -0.014573      -0.034068       0.037724       0.013795      -0.013006      -0.106104      -0.024022      -0.076303      -0.109406      -0.002478       0.111884             19.996235      19.062569       0.657706      -0.300164      20.249684       5.077040      20.676451          -0.000016
            5              H      -0.357369       3.147400      13.758530       0.126464       0.975613 0.77989552E+01  0.77441418E+02                                 1.732771                            1.716252      -1.373020       2.233446                    0.992317       3.877769      11.569916       0.435524       1.416306      -0.679018      -0.014165       0.025642       0.015160       0.032985      -0.004331      -0.011931       0.002367      -0.007965       0.009745      -0.014212       0.000862       0.013350              1.731635       1.708347      -0.260817      -0.117077       1.911584       0.206882       1.574975           0.000001
            6              H       0.768865       2.065732      13.947622       0.130287       0.943094 0.70049313E+01  0.67537469E+02                                 1.685282                            1.619108      -1.077726       2.374785                    0.995424       3.659707      10.667924       0.452675       1.403392      -0.682360       0.028030      -0.009130       0.017420       0.034242      -0.003696      -0.005966      -0.010923       0.006243       0.008121      -0.014946       0.003442       0.011505              1.715112       1.971663      -0.164940       0.432337       1.441995      -0.169971       1.731677           0.000001
            7              H       2.179044       3.968410      13.470709       0.137871       0.815081 0.57201046E+01  0.52764298E+02                                 1.559121                            1.490386      -1.145459       2.354750                    0.995595       3.585838      10.441252       0.455979       1.456213      -0.671749       0.011714      -0.017755       0.029083       0.036032       0.005355       0.007164      -0.003368      -0.006909       0.001081      -0.011725       0.005346       0.006379              1.594412       1.425588      -0.037500       0.173165       1.445409      -0.305575       1.912239           0.000001
            8              H       3.147800       6.026105      12.933554       0.129092       1.042227 0.77749347E+01  0.76553672E+02                                 1.761004                            1.680017      -1.221723       2.312164                    0.994708       3.629852      10.517616       0.456957       1.361325      -0.691055       0.022647       0.016257       0.021173       0.035007       0.011809       0.007326      -0.001296      -0.009289      -0.001217      -0.015585       0.001934       0.013651              1.782316       1.855935       0.197645       0.424798       1.534573       0.174803       1.956438           0.000000
            9              H       1.060023       6.097297       9.504798       0.115815       0.996214 0.72683817E+01  0.70767809E+02                                 1.726977                            1.634147      -1.466161       2.176253                    0.992569       3.915998      11.492562       0.456596       1.377767      -0.685119      -0.010373       0.011810      -0.028202       0.032287       0.008148       0.005338      -0.005054      -0.009807       0.023964      -0.015669       0.004972       0.010697              1.771729       1.575326      -0.031543       0.222620       1.698113      -0.427697       2.041749           0.000001
           10              H       0.065943       4.099313      10.092155       0.125765       0.895873 0.64509392E+01  0.61445937E+02                                 1.665018                            1.585296      -1.375966       2.233207                    0.993028       3.851910      11.473005       0.440156       1.460928      -0.669848      -0.024791      -0.010950      -0.021352       0.034502       0.006877       0.004383      -0.002445       0.002830       0.004090      -0.009707       0.002571       0.007136              1.696486       1.813835       0.225532       0.346904       1.513306       0.167186       1.762316           0.000001
           11              H       1.743481       8.149250       9.461291       0.115303       1.010977 0.76860765E+01  0.75167980E+02                                 1.707868                            1.650388      -0.968258       2.413445                    0.997607       3.606067      10.281612       0.471280       1.328920      -0.697946      -0.030591       0.006216       0.003561       0.031419      -0.007663      -0.010400      -0.002931       0.002697       0.014856      -0.014729       0.001623       0.013106              1.730262       2.267975      -0.170789       0.097965       1.545837      -0.102040       1.376974           0.000002
           12              H       2.920510       7.267381       8.917442       0.107391       0.978601 0.76555865E+01  0.75659145E+02                                 1.733956                            1.695750      -1.307184       2.251457                    0.992805       3.953904      11.765725       0.439994       1.408563      -0.680011       0.010331      -0.021278      -0.021092       0.031692      -0.006945      -0.001431      -0.000566      -0.005460       0.004668      -0.008466       0.001758       0.006708              1.744437       1.581048      -0.128413      -0.246336       1.813224       0.280778       1.839040           0.000001
           13              H       4.199223       9.907247      16.456019       0.146348       0.903956 0.63689600E+01  0.58768665E+02                                 1.532798                            1.464130      -0.681990       2.578741                    0.999923       3.077179       8.217488       0.525904       1.262182      -0.714920       0.028596       0.023040       0.001820       0.036768       0.003751       0.002724      -0.003201      -0.003103      -0.025832      -0.010241       0.001788       0.008453              1.560152       1.736271       0.393119       0.005548       1.696193       0.007003       1.247991           0.000002
           14              H       3.238091       9.121832      15.500519       0.113658       1.158924 0.94255902E+01  0.96105220E+02                                 1.811499                            1.784080      -0.988899       2.400982                    0.997838       3.585498      10.125889       0.474369       1.266343      -0.713016      -0.002257      -0.010932      -0.031565       0.033481      -0.002395       0.000666       0.006105      -0.006423       0.017081      -0.007531      -0.002196       0.009727              1.799859       1.565034       0.053457       0.119750       1.674337       0.098489       2.160205           0.000002
           15              H       1.755464       7.587748      15.495499       0.126559       0.980454 0.73180400E+01  0.70722410E+02                                 1.673112                            1.617617      -0.944880       2.441260                    0.997824       3.466722       9.837648       0.472668       1.340874      -0.696126      -0.015490       0.025017      -0.021226       0.036281       0.000321       0.010432      -0.006555      -0.005646      -0.010191      -0.014199       0.002940       0.011259              1.676374       1.511737      -0.126955       0.134645       1.987556      -0.252551       1.529829           0.000001
           16              H       4.209783       5.858458       1.390579       0.128307       0.901403 0.64407829E+01  0.60737546E+02                                 1.621112                            1.545824      -1.041675       2.395908                    0.996635       3.547702      10.188651       0.466847       1.391274      -0.684638       0.026430      -0.000278       0.021818       0.034273       0.004952       0.009929      -0.003309      -0.001147      -0.015886      -0.014008       0.004128       0.009880              1.649345       1.917607      -0.001219       0.401913       1.362210       0.051042       1.668216           0.000001
           17              H       0.652426       8.335269       5.391630       0.126464       0.975612 0.77989488E+01  0.77441343E+02                                 1.732771                            1.716252      -1.373019       2.233446                    0.992317       3.877768      11.569915       0.435524       1.416307      -0.679018       0.014165      -0.025642       0.015160       0.032985      -0.004331       0.011931      -0.002367      -0.007965       0.009745      -0.014212       0.000862       0.013350              1.731635       1.708347      -0.260817       0.117077       1.911584      -0.206883       1.574975           0.000001
           18              H      -0.473808       9.416937       5.580722       0.130287       0.943094 0.70049321E+01  0.67537477E+02                                 1.685281                            1.619108      -1.077726       2.374785                    0.995424       3.659707      10.667923       0.452675       1.403391      -0.682360      -0.028030       0.009130       0.017420       0.034242      -0.003696       0.005966       0.010923       0.006243       0.008121      -0.014946       0.003442       0.011505              1.715112       1.971663      -0.164940      -0.432337       1.441995       0.169971       1.731677           0.000001
           19              H      -1.883987       7.514259       5.103809       0.137871       0.815080 0.57200967E+01  0.52764211E+02                                 1.559120                            1.490386      -1.145459       2.354750                    0.995595       3.585837      10.441250       0.455979       1.456214      -0.671749      -0.011714       0.017755       0.029083       0.036032       0.005355      -0.007164       0.003368      -0.006909       0.001081      -0.011725       0.005346       0.006379              1.594411       1.425588      -0.037500      -0.173165       1.445408       0.305575       1.912238           0.000001
           20              H       6.100157       5.456564       4.566654       0.129092       1.042227 0.77749352E+01  0.76553676E+02                                 1.761004                            1.680017      -1.221723       2.312164                    0.994708       3.629852      10.517615       0.456957       1.361325      -0.691055      -0.022647      -0.016257       0.021173       0.035007       0.011809      -0.007326       0.001296      -0.009289      -0.001217      -0.015585       0.001934       0.013651              1.782315       1.855935       0.197645      -0.424798       1.534573      -0.174802       1.956438           0.000000
           21              H      -0.764966       5.385372       1.137898       0.115815       0.996214 0.72683808E+01  0.70767800E+02                                 1.726977                            1.634147      -1.466161       2.176253                    0.992569       3.915998      11.492563       0.456596       1.377767      -0.685119       0.010373      -0.011810      -0.028202       0.032287       0.008148      -0.005338       0.005054      -0.009807       0.023964      -0.015669       0.004972       0.010697              1.771730       1.575326      -0.031543      -0.222620       1.698113       0.427697       2.041749           0.000001
           22              H       0.229114       7.383356       1.725255       0.125765       0.895873 0.64509444E+01  0.61445994E+02                                 1.665018                            1.585296      -1.375966       2.233207                    0.993028       3.851911      11.473006       0.440157       1.460927      -0.669849       0.024791       0.010950      -0.021352       0.034502       0.006877      -0.004383       0.002445       0.002830       0.004090      -0.009707       0.002571       0.007136              1.696486       1.813836       0.225532      -0.346904       1.513306      -0.167186       1.762316           0.000001
           23              H       7.504476       3.333419       1.094391       0.115303       1.010978 0.76860824E+01  0.75168046E+02                                 1.707868                            1.650388      -0.968258       2.413445                    0.997607       3.606068      10.281613       0.471280       1.328919      -0.697946       0.030591      -0.006216       0.003561       0.031419      -0.007663       0.010400       0.002931       0.002697       0.014856      -0.014729       0.001623       0.013106              1.730262       2.267975      -0.170789      -0.097965       1.545837       0.102040       1.376974           0.000002
           24              H       6.327447       4.215288       0.550542       0.107391       0.978602 0.76555910E+01  0.75659198E+02                                 1.733956                            1.695750      -1.307184       2.251457                    0.992805       3.953905      11.765727       0.439994       1.408563      -0.680011      -0.010331       0.021278      -0.021092       0.031692      -0.006945       0.001431       0.000566      -0.005460       0.004668      -0.008466       0.001758       0.006708              1.744438       1.581048      -0.128413       0.246336       1.813224      -0.280778       1.839040           0.000001
           25              H       5.048734       1.575422       8.089119       0.146347       0.903956 0.63689607E+01  0.58768673E+02                                 1.532799                            1.464130      -0.681990       2.578741                    0.999923       3.077179       8.217488       0.525904       1.262182      -0.714920      -0.028596      -0.023040       0.001820       0.036768       0.003751      -0.002724       0.003201      -0.003103      -0.025832      -0.010241       0.001788       0.008452              1.560152       1.736271       0.393119      -0.005548       1.696193      -0.007003       1.247991           0.000002
           26              H       6.009866       2.360837       7.133619       0.113658       1.158924 0.94255859E+01  0.96105164E+02                                 1.811499                            1.784080      -0.988899       2.400982                    0.997838       3.585497      10.125885       0.474369       1.266343      -0.713016       0.002257       0.010932      -0.031565       0.033481      -0.002395      -0.000666      -0.006105      -0.006423       0.017081      -0.007531      -0.002196       0.009727              1.799858       1.565034       0.053457      -0.119750       1.674336      -0.098489       2.160205           0.000002
           27              H       7.492493       3.894921       7.128599       0.126559       0.980454 0.73180407E+01  0.70722421E+02                                 1.673113                            1.617617      -0.944881       2.441260                    0.997824       3.466722       9.837649       0.472667       1.340874      -0.696126       0.015490      -0.025017      -0.021226       0.036281       0.000321      -0.010432       0.006555      -0.005646      -0.010191      -0.014199       0.002940       0.011259              1.676374       1.511737      -0.126955      -0.134645       1.987556       0.252551       1.529830           0.000001
           28              H       5.038174       5.624211       9.757479       0.128307       0.901403 0.64407813E+01  0.60737531E+02                                 1.621112                            1.545824      -1.041675       2.395907                    0.996635       3.547702      10.188653       0.466847       1.391275      -0.684638      -0.026430       0.000278       0.021818       0.034273       0.004952      -0.009929       0.003309      -0.001147      -0.015886      -0.014008       0.004128       0.009880              1.649345       1.917607      -0.001219      -0.401913       1.362211      -0.051042       1.668217           0.000001
           29              H       5.128876       8.335269       2.975270       0.126464       0.975613 0.77989543E+01  0.77441409E+02                                 1.732771                            1.716252      -1.373020       2.233446                    0.992317       3.877769      11.569917       0.435524       1.416306      -0.679018       0.014165      -0.025642      -0.015160       0.032985      -0.004331      -0.011931       0.002367      -0.007965       0.009745      -0.014212       0.000862       0.013350              1.731635       1.708348      -0.260817      -0.117077       1.911584       0.206882       1.574975           0.000001
           30              H       4.002642       9.416937       2.786178       0.130287       0.943094 0.70049321E+01  0.67537477E+02                                 1.685281                            1.619108      -1.077726       2.374785                    0.995424       3.659707      10.667923       0.452675       1.403391      -0.682360      -0.028030       0.009130      -0.017420       0.034241      -0.003696      -0.005966      -0.010923       0.006243       0.008121      -0.014946       0.003442       0.011505              1.715112       1.971663      -0.164940       0.432337       1.441995      -0.169971       1.731677           0.000001
           31              H       2.592463       7.514259       3.263091       0.137871       0.815080 0.57200974E+01  0.52764216E+02                                 1.559120                            1.490385      -1.145459       2.354750                    0.995595       3.585837      10.441248       0.455979       1.456213      -0.671749      -0.011714       0.017755      -0.029083       0.036032       0.005355       0.007164      -0.003368      -0.006909       0.001081      -0.011725       0.005346       0.006379              1.594411       1.425588      -0.037500       0.173165       1.445408      -0.305575       1.912238           0.000001
           32              H       1.623707       5.456564       3.800246       0.129092       1.042226 0.77749310E+01  0.76553629E+02                                 1.761004                            1.680017      -1.221723       2.312164                    0.994708       3.629851      10.517614       0.456957       1.361325      -0.691055      -0.022647      -0.016257      -0.021173       0.035007       0.011809       0.007326      -0.001296      -0.009289      -0.001217      -0.015585       0.001934       0.013651              1.782315       1.855935       0.197645       0.424798       1.534573       0.174802       1.956438           0.000000
           33              H       3.711484       5.385372       7.229002       0.115815       0.996214 0.72683791E+01  0.70767774E+02                                 1.726976                            1.634146      -1.466160       2.176254                    0.992569       3.915997      11.492557       0.456596       1.377766      -0.685119       0.010373      -0.011810       0.028202       0.032287       0.008148       0.005338      -0.005054      -0.009807       0.023964      -0.015669       0.004972       0.010697              1.771729       1.575326      -0.031543       0.222620       1.698112      -0.427697       2.041748           0.000001
           34              H       4.705564       7.383356       6.641645       0.125764       0.895873 0.64509412E+01  0.61445961E+02                                 1.665018                            1.585296      -1.375966       2.233207                    0.993028       3.851911      11.473009       0.440156       1.460929      -0.669848       0.024791       0.010950       0.021352       0.034502       0.006877       0.004383      -0.002445       0.002830       0.004090      -0.009707       0.002571       0.007136              1.696486       1.813836       0.225532       0.346904       1.513306       0.167186       1.762316           0.000001
           35              H       3.028026       3.333419       7.272509       0.115303       1.010977 0.76860779E+01  0.75167992E+02                                 1.707867                            1.650388      -0.968257       2.413446                    0.997607       3.606067      10.281610       0.471280       1.328919      -0.697946       0.030591      -0.006216      -0.003561       0.031419      -0.007663      -0.010400      -0.002931       0.002697       0.014856      -0.014729       0.001623       0.013106              1.730262       2.267974      -0.170789       0.097965       1.545837      -0.102040       1.376974           0.000002
           36              H       1.850997       4.215288       7.816358       0.107391       0.978601 0.76555862E+01  0.75659140E+02                                 1.733956                            1.695750      -1.307185       2.251457                    0.992805       3.953904      11.765724       0.439994       1.408563      -0.680011      -0.010331       0.021278       0.021092       0.031692      -0.006945      -0.001431      -0.000566      -0.005460       0.004668      -0.008466       0.001758       0.006707              1.744437       1.581048      -0.128413      -0.246336       1.813224       0.280778       1.839040           0.000001
           37              H       0.572284       1.575422       0.277781       0.146348       0.903955 0.63689533E+01  0.58768589E+02                                 1.532798                            1.464129      -0.681990       2.578741                    0.999923       3.077177       8.217482       0.525904       1.262182      -0.714920      -0.028596      -0.023040      -0.001820       0.036768       0.003751       0.002724      -0.003201      -0.003103      -0.025832      -0.010241       0.001788       0.008452              1.560151       1.736270       0.393119       0.005548       1.696192       0.007003       1.247991           0.000002
           38              H       1.533416       2.360837       1.233281       0.113658       1.158924 0.94255917E+01  0.96105237E+02                                 1.811499                            1.784080      -0.988900       2.400982                    0.997838       3.585498      10.125888       0.474369       1.266343      -0.713016       0.002257       0.010932       0.031565       0.033481      -0.002395       0.000666       0.006105      -0.006423       0.017081      -0.007531      -0.002196       0.009727              1.799859       1.565034       0.053457       0.119749       1.674337       0.098489       2.160205           0.000002
           39              H       3.016043       3.894921       1.238301       0.126558       0.980456 0.73180567E+01  0.70722613E+02                                 1.673115                            1.617619      -0.944881       2.441259                    0.997824       3.466725       9.837660       0.472667       1.340874      -0.696126       0.015490      -0.025017       0.021226       0.036281       0.000321       0.010432      -0.006555      -0.005646      -0.010191      -0.014199       0.002940       0.011259              1.676377       1.511739      -0.126956       0.134646       1.987560      -0.252552       1.529831           0.000001
           40              H       0.561724       5.624211      15.343221       0.128307       0.901405 0.64407992E+01  0.60737737E+02                                 1.621114                            1.545826      -1.041676       2.395907                    0.996635       3.547706      10.188665       0.466847       1.391274      -0.684638      -0.026430       0.000278      -0.021818       0.034273       0.004952       0.009930      -0.003309      -0.001147      -0.015886      -0.014008       0.004128       0.009880              1.649347       1.917610      -0.001219       0.401914       1.362212       0.051042       1.668219           0.000001
           41              H       4.119081       3.147400      11.342170       0.126464       0.975612 0.77989487E+01  0.77441343E+02                                 1.732771                            1.716252      -1.373020       2.233446                    0.992317       3.877768      11.569915       0.435524       1.416307      -0.679018      -0.014165       0.025642      -0.015160       0.032985      -0.004331       0.011931      -0.002367      -0.007965       0.009745      -0.014212       0.000862       0.013350              1.731635       1.708347      -0.260817       0.117077       1.911584      -0.206883       1.574975           0.000001
           42              H       5.245315       2.065732      11.153078       0.130287       0.943094 0.70049321E+01  0.67537477E+02                                 1.685281                            1.619108      -1.077726       2.374785                    0.995424       3.659707      10.667923       0.452675       1.403391      -0.682360       0.028030      -0.009130      -0.017420       0.034242      -0.003696       0.005966       0.010923       0.006243       0.008121      -0.014946       0.003442       0.011505              1.715112       1.971663      -0.164940      -0.432337       1.441995       0.169971       1.731677           0.000001
           43              H       6.655494       3.968410      11.629991       0.137871       0.815080 0.57200956E+01  0.52764199E+02                                 1.559120                            1.490386      -1.145459       2.354750                    0.995595       3.585837      10.441250       0.455979       1.456214      -0.671749       0.011714      -0.017755      -0.029083       0.036032       0.005355      -0.007164       0.003368      -0.006909       0.001081      -0.011725       0.005346       0.006379              1.594411       1.425588      -0.037500      -0.173165       1.445408       0.305575       1.912238           0.000001
           44              H      -1.328650       6.026105      12.167146       0.129092       1.042227 0.77749359E+01  0.76553686E+02                                 1.761004                            1.680017      -1.221723       2.312164                    0.994708       3.629852      10.517616       0.456957       1.361325      -0.691055       0.022647       0.016257      -0.021173       0.035007       0.011809      -0.007326       0.001296      -0.009289      -0.001217      -0.015585       0.001934       0.013651              1.782316       1.855935       0.197645      -0.424798       1.534573      -0.174802       1.956438           0.000000
           45              H       5.536473       6.097297      15.595902       0.115815       0.996213 0.72683772E+01  0.70767755E+02                                 1.726976                            1.634147      -1.466160       2.176254                    0.992569       3.915997      11.492559       0.456596       1.377767      -0.685119      -0.010373       0.011810       0.028202       0.032287       0.008148      -0.005338       0.005054      -0.009807       0.023964      -0.015669       0.004972       0.010697              1.771729       1.575326      -0.031543      -0.222620       1.698113       0.427697       2.041749           0.000001
           46              H       4.542393       4.099313      15.008545       0.125764       0.895872 0.64509369E+01  0.61445910E+02                                 1.665018                            1.585296      -1.375966       2.233207                    0.993028       3.851910      11.473006       0.440156       1.460929      -0.669848      -0.024791      -0.010950       0.021352       0.034502       0.006877      -0.004383       0.002445       0.002830       0.004090      -0.009707       0.002571       0.007136              1.696486       1.813836       0.225532      -0.346904       1.513306      -0.167186       1.762316           0.000001
           47              H      -2.732969       8.149250      15.639409       0.115303       1.010977 0.76860765E+01  0.75167980E+02                                 1.707868                            1.650388      -0.968257       2.413445                    0.997607       3.606067      10.281612       0.471280       1.328920      -0.697946      -0.030591       0.006216      -0.003561       0.031419      -0.007663       0.010400       0.002931       0.002697       0.014856      -0.014729       0.001623       0.013106              1.730262       2.267975      -0.170789      -0.097965       1.545837       0.102040       1.376974           0.000002
           48              H      -1.555940       7.267381      16.183258       0.107391       0.978602 0.76555890E+01  0.75659178E+02                                 1.733956                            1.695750      -1.307185       2.251457                    0.992805       3.953905      11.765729       0.439994       1.408563      -0.680011       0.010331      -0.021278       0.021092       0.031692      -0.006945       0.001431       0.000566      -0.005460       0.004668      -0.008466       0.001758       0.006707              1.744438       1.581049      -0.128413       0.246337       1.813224      -0.280778       1.839040           0.000001
           49              H      -0.277227       9.907247       8.644681       0.146348       0.903955 0.63689533E+01  0.58768589E+02                                 1.532798                            1.464129      -0.681990       2.578741                    0.999923       3.077177       8.217482       0.525904       1.262182      -0.714920       0.028596       0.023040      -0.001820       0.036768       0.003751      -0.002724       0.003201      -0.003103      -0.025832      -0.010241       0.001788       0.008452              1.560151       1.736270       0.393119      -0.005548       1.696192      -0.007003       1.247991           0.000002
           50              H      -1.238359       9.121832       9.600181       0.113658       1.158924 0.94255906E+01  0.96105217E+02                                 1.811499                            1.784080      -0.988900       2.400982                    0.997838       3.585498      10.125886       0.474369       1.266343      -0.713016      -0.002257      -0.010932       0.031565       0.033481      -0.002395      -0.000666      -0.006105      -0.006423       0.017081      -0.007531      -0.002196       0.009727              1.799858       1.565033       0.053457      -0.119749       1.674336      -0.098489       2.160204           0.000002
           51              H      -2.720986       7.587748       9.605201       0.126558       0.980456 0.73180613E+01  0.70722666E+02                                 1.673115                            1.617619      -0.944881       2.441259                    0.997824       3.466726       9.837662       0.472667       1.340874      -0.696126      -0.015490       0.025017       0.021226       0.036281       0.000321      -0.010432       0.006555      -0.005646      -0.010191      -0.014199       0.002940       0.011259              1.676377       1.511739      -0.126956      -0.134646       1.987560       0.252552       1.529832           0.000001
           52              H      -0.266667       5.858458       6.976321       0.128307       0.901405 0.64407980E+01  0.60737728E+02                                 1.621115                            1.545826      -1.041676       2.395907                    0.996635       3.547706      10.188668       0.466847       1.391275      -0.684638       0.026430      -0.000278      -0.021818       0.034273       0.004952      -0.009929       0.003309      -0.001147      -0.015886      -0.014008       0.004128       0.009880              1.649347       1.917610      -0.001219      -0.401914       1.362212      -0.051042       1.668219           0.000001
           53              C       7.942944       1.251611      13.345206       0.688258      20.942321 0.23089448E+03  0.47120804E+04                                 7.124248                            5.495756      -0.276916       1.981188                    0.999189      21.616173      61.145028       0.611835       0.490538      -1.004580      -0.040579      -0.036079       0.009743       0.055166      -0.071262       0.071522      -0.048528      -0.020255      -0.032396      -0.083437      -0.044985       0.128421              8.044905       8.074599       2.380790      -2.563543       6.972951       0.651160       9.087166           0.000004
           54              C       0.025157       2.337871      13.387040      -0.170205      26.790996 0.41176419E+03  0.96307679E+04                                 7.933744                            6.812679      -0.311250       1.903841                    0.996361      29.349605      86.506035       0.619548       0.422687      -1.051341       0.047523       0.026648      -0.089408       0.104701      -0.006279      -0.047908      -0.033291       0.029069       0.192246      -0.066150      -0.025680       0.091830              8.655522       9.484479       2.238606      -0.989665       8.187038      -1.132777       8.295050          -0.000001
           55              C       1.064026       3.848991      11.805696       0.244665      28.602252 0.36155418E+03  0.81711090E+04                                 8.416359                            6.582594      -0.111529       1.989803                    0.999566      25.664991      73.920638       0.603040       0.449420      -1.037220      -0.025875      -0.069336       0.013881       0.075297       0.043146      -0.006256      -0.036414      -0.050093      -0.041573      -0.049607      -0.021590       0.071197              9.429027       8.196125       2.781548       1.516765      10.160882      -2.718391       9.930075           0.000001
           56              C       1.961840       4.400159      12.675853      -0.185770      32.104868 0.47938550E+03  0.11603221E+05                                 8.886705                            7.423837      -0.090351       1.950137                    0.997064      30.348757      89.889434       0.586961       0.431125      -1.050086       0.036906       0.038816       0.004361       0.053738      -0.016514      -0.002176      -0.024040      -0.029331      -0.020596      -0.028809      -0.007580       0.036389              9.559513       9.118684       2.932078       2.072859       9.948528      -1.558144       9.611326           0.000000
           57              C       2.548432       5.626508      12.346198      -0.196878      33.895064 0.48171835E+03  0.11674839E+05                                 9.166722                            7.400354      -0.101571       1.930312                    0.998947      30.993445      91.884112       0.592796       0.426327      -1.052939      -0.017445      -0.038672       0.024728       0.049106       0.020211       0.008443       0.016317      -0.012099      -0.070512      -0.029242      -0.008951       0.038193             10.010802       7.845287       1.945248       1.817761      10.400487      -3.393024      11.786633          -0.000001
           58              C       2.242537       6.247720      11.154751       0.243725      29.919854 0.35990063E+03  0.80458635E+04                                 8.436756                            6.399835       0.083366       2.043645                    0.999508      25.064819      69.557875       0.641992       0.426762      -1.060980       0.018735       0.049721      -0.009969       0.054061       0.024011       0.000205      -0.020231      -0.047966      -0.021027      -0.033367      -0.010937       0.044304              9.657714       7.365303       2.697132       0.816509      10.895568      -4.304221      10.712273           0.000001
           59              C       1.292684       5.674735      10.299654      -0.228688      34.537831 0.50395504E+03  0.12354026E+05                                 9.287995                            7.568443      -0.058650       1.936599                    0.999091      31.642512      94.387592       0.586188       0.426238      -1.052850      -0.031475      -0.042174       0.008116       0.053246      -0.004012      -0.003379      -0.012709      -0.029275       0.002140      -0.017412      -0.004572       0.021984             10.042175       8.938668       3.238630       1.423362      11.321247      -2.879890       9.866611          -0.000000
           60              C       0.706918       4.480537      10.647717      -0.168192      33.805205 0.47448719E+03  0.11505163E+05                                 9.298926                            7.450609      -0.289688       1.880939                    0.997790      30.845436      92.751026       0.575768       0.438723      -1.040971       0.014793       0.045378      -0.030157       0.056457      -0.002557      -0.007279       0.020516       0.038729      -0.059696      -0.036103       0.004830       0.031273             10.191879       8.225620       2.331871       1.472410      11.062984      -3.334491      11.287032           0.000000
           61              C       2.685446       7.944859       9.570060      -0.161566      28.947586 0.40579336E+03  0.94099667E+04                                 8.300341                            6.700708      -0.056233       1.988187                    0.997240      28.646423      82.727327       0.636583       0.414923      -1.061450       0.006246      -0.031571       0.091735       0.097217      -0.025020       0.000652      -0.013492       0.004177       0.179595      -0.055830      -0.006187       0.062017              9.499930       8.019980       2.422199      -1.378494      11.846160      -3.386715       8.633649           0.000001
           62              C       3.508444       9.207952       9.302319       0.697413      19.994675 0.22118155E+03  0.44651477E+04                                 6.939471                            5.388791      -0.116355       2.047240                    0.999297      21.143983      59.465159       0.616246       0.492340      -1.003766       0.018509       0.043867      -0.009830       0.048616      -0.085018       0.011981      -0.005019       0.082500      -0.124682      -0.073858      -0.042460       0.116318              7.820283       5.564556       2.783447      -0.573363       9.355019       0.040326       8.541274           0.000003
           63              C       2.278064       9.860168       0.409978       0.658072      20.245660 0.22984060E+03  0.46917274E+04                                 6.978545                            5.484159      -0.125503       2.029156                    0.999464      21.875693      62.168330       0.611470       0.490710      -1.003097      -0.027439       0.035446       0.015450       0.047413       0.080117       0.056419       0.039901      -0.039311      -0.086303      -0.081816      -0.043831       0.125647              7.847182       7.477605      -2.970171      -1.002765       8.488307      -1.677605       7.575634           0.000003
           64              C       3.471003       9.266514      16.430918      -0.168755      25.834469 0.38027894E+03  0.86455209E+04                                 7.511741                            6.395628       0.099019       2.037526                    0.998599      28.047568      79.274693       0.667916       0.403362      -1.072781       0.046011      -0.079768       0.043964       0.102043       0.004889       0.024599      -0.022762      -0.076394      -0.007121      -0.052314       0.002540       0.049774              8.103546       7.960038      -1.340487      -0.846895      10.115915       0.070514       6.234684           0.000002
           65              C       3.118711       6.914863       0.103750       0.235515      27.954136 0.37439043E+03  0.84815785E+04                                 8.130511                            6.609277       0.014109       2.023640                    0.999776      25.457299      71.911360       0.617931       0.437537      -1.050809       0.030617       0.048831       0.010533       0.058590       0.026767       0.014776      -0.005699      -0.051715      -0.104346      -0.044812      -0.009799       0.054611              8.771143       8.034328       1.224714       2.038503      11.959023      -0.755583       6.320079           0.000002
           66              C       2.012153       6.845967      15.994166      -0.198644      30.668991 0.46316525E+03  0.11081810E+05                                 8.466036                            7.190627       0.244596       2.049887                    0.999081      30.172431      87.999849       0.611509       0.418629      -1.060963      -0.043375      -0.038752      -0.013559       0.059724      -0.011190       0.000014      -0.015043      -0.029971      -0.006735      -0.019443      -0.007493       0.026936              8.861856       8.954169       1.797195       2.396385      10.939891       0.016626       6.691507          -0.000000
           67              C       3.471838       5.814824       0.826650      -0.173885      31.328755 0.45788730E+03  0.10957195E+05                                 8.709528                            7.249077      -0.016948       1.974639                    0.998002      29.995296      88.356462       0.594740       0.430366      -1.050480      -0.020525      -0.053182       0.005461       0.057266       0.000763       0.002732       0.016329       0.039162       0.006490      -0.029179       0.009789       0.019390              9.203906       8.609042       0.990418       2.181055      11.729632      -0.868430       7.273045          -0.000000
           68              C       1.305013      10.231058       4.978305       0.688258      20.942321 0.23089451E+03  0.47120813E+04                                 7.124247                            5.495756      -0.276916       1.981187                    0.999189      21.616175      61.145033       0.611835       0.490538      -1.004580       0.040579       0.036079       0.009743       0.055166      -0.071262      -0.071522       0.048528      -0.020255      -0.032396      -0.083437      -0.044985       0.128421              8.044904       8.074595       2.380789       2.563539       6.972953      -0.651165       9.087166           0.000004
           69              C       0.269900       9.144798       5.020140      -0.170205      26.790994 0.41176419E+03  0.96307678E+04                                 7.933744                            6.812679      -0.311250       1.903841                    0.996361      29.349604      86.506032       0.619548       0.422687      -1.051341      -0.047523      -0.026648      -0.089408       0.104701      -0.006279       0.047908       0.033291       0.029070       0.192246      -0.066150      -0.025680       0.091830              8.655521       9.484477       2.238605       0.989662       8.187038       1.132775       8.295049          -0.000001
           70              C      -0.768969       7.633678       3.438796       0.244666      28.602258 0.36155437E+03  0.81711143E+04                                 8.416360                            6.582596      -0.111529       1.989803                    0.999566      25.664992      73.920643       0.603040       0.449420      -1.037220       0.025875       0.069336       0.013881       0.075297       0.043146       0.006256       0.036414      -0.050093      -0.041573      -0.049607      -0.021590       0.071197              9.429028       8.196123       2.781546      -1.516765      10.160883       2.718393       9.930079           0.000001
           71              C      -1.666783       7.082510       4.308954      -0.185770      32.104860 0.47938557E+03  0.11603222E+05                                 8.886703                            7.423838      -0.090351       1.950137                    0.997064      30.348759      89.889439       0.586961       0.431125      -1.050086      -0.036906      -0.038816       0.004361       0.053738      -0.016514       0.002176       0.024040      -0.029331      -0.020596      -0.028809      -0.007580       0.036389              9.559511       9.118679       2.932074      -2.072857       9.948524       1.558146       9.611328           0.000001
           72              C       6.699525       5.856161       3.979298      -0.196878      33.895068 0.48171845E+03  0.11674842E+05                                 9.166722                            7.400355      -0.101571       1.930312                    0.998947      30.993446      91.884113       0.592796       0.426327      -1.052939       0.017445       0.038672       0.024728       0.049106       0.020211      -0.008443      -0.016317      -0.012099      -0.070513      -0.029242      -0.008951       0.038193             10.010803       7.845286       1.945246      -1.817760      10.400486       3.393028      11.786636          -0.000001
           73              C       7.005420       5.234949       2.787851       0.243725      29.919855 0.35990063E+03  0.80458635E+04                                 8.436756                            6.399835       0.083366       2.043645                    0.999508      25.064819      69.557872       0.641992       0.426762      -1.060980      -0.018735      -0.049722      -0.009969       0.054061       0.024011      -0.000205       0.020231      -0.047966      -0.021027      -0.033367      -0.010937       0.044304              9.657714       7.365303       2.697131      -0.816510      10.895566       4.304220      10.712273           0.000001
           74              C      -0.997627       5.807934       1.932754      -0.228688      34.537831 0.50395503E+03  0.12354025E+05                                 9.287995                            7.568443      -0.058650       1.936599                    0.999091      31.642511      94.387589       0.586188       0.426238      -1.052850       0.031475       0.042174       0.008116       0.053246      -0.004012       0.003379       0.012709      -0.029275       0.002140      -0.017412      -0.004572       0.021984             10.042175       8.938669       3.238630      -1.423362      11.321247       2.879890       9.866611          -0.000001
           75              C      -0.411861       7.002132       2.280817      -0.168192      33.805202 0.47448713E+03  0.11505161E+05                                 9.298925                            7.450608      -0.289688       1.880939                    0.997790      30.845435      92.751023       0.575768       0.438723      -1.040971      -0.014793      -0.045378      -0.030157       0.056457      -0.002557       0.007279      -0.020516       0.038729      -0.059696      -0.036103       0.004830       0.031273             10.191878       8.225619       2.331871      -1.472408      11.062985       3.334491      11.287031           0.000000
           76              C       6.562511       3.537810       1.203160      -0.161566      28.947581 0.40579326E+03  0.94099637E+04                                 8.300339                            6.700707      -0.056233       1.988187                    0.997240      28.646420      82.727313       0.636583       0.414923      -1.061450      -0.006246       0.031571       0.091735       0.097217      -0.025020      -0.000652       0.013492       0.004177       0.179596      -0.055831      -0.006187       0.062017              9.499928       8.019979       2.422199       1.378494      11.846158       3.386714       8.633647           0.000001
           77              C       5.739513       2.274717       0.935419       0.697413      19.994673 0.22118154E+03  0.44651473E+04                                 6.939471                            5.388791      -0.116356       2.047240                    0.999297      21.143982      59.465157       0.616246       0.492340      -1.003766      -0.018509      -0.043867      -0.009830       0.048616      -0.085018      -0.011981       0.005019       0.082500      -0.124682      -0.073858      -0.042460       0.116318              7.820283       5.564556       2.783447       0.573362       9.355019      -0.040327       8.541274           0.000003
           78              C       6.969893       1.622501       8.776878       0.658072      20.245661 0.22984060E+03  0.46917276E+04                                 6.978545                            5.484159      -0.125503       2.029156                    0.999464      21.875693      62.168328       0.611470       0.490710      -1.003097       0.027439      -0.035446       0.015450       0.047413       0.080118      -0.056419      -0.039901      -0.039311      -0.086303      -0.081816      -0.043831       0.125647              7.847182       7.477605      -2.970171       1.002765       8.488307       1.677605       7.575633           0.000003
           79              C       5.776954       2.216155       8.064018      -0.168755      25.834467 0.38027888E+03  0.86455191E+04                                 7.511740                            6.395627       0.099019       2.037526                    0.998599      28.047565      79.274678       0.667916       0.403362      -1.072781      -0.046011       0.079768       0.043964       0.102043       0.004889      -0.024599       0.022762      -0.076394      -0.007120      -0.052314       0.002540       0.049774              8.103544       7.960037      -1.340486       0.846895      10.115913      -0.070514       6.234683           0.000002
           80              C       6.129246       4.567806       8.470650       0.235515      27.954135 0.37439040E+03  0.84815778E+04                                 8.130511                            6.609277       0.014109       2.023640                    0.999776      25.457298      71.911357       0.617931       0.437537      -1.050809      -0.030617      -0.048831       0.010533       0.058590       0.026767      -0.014776       0.005699      -0.051715      -0.104346      -0.044812      -0.009799       0.054611              8.771143       8.034328       1.224713      -2.038503      11.959022       0.755583       6.320079           0.000002
           81              C      -1.717096       4.636702       7.627266      -0.198644      30.668989 0.46316522E+03  0.11081809E+05                                 8.466035                            7.190627       0.244596       2.049887                    0.999081      30.172430      87.999844       0.611509       0.418628      -1.060963       0.043375       0.038752      -0.013559       0.059724      -0.011190      -0.000014       0.015043      -0.029971      -0.006735      -0.019443      -0.007493       0.026936              8.861855       8.954168       1.797194      -2.396385      10.939890      -0.016625       6.691507          -0.000000
           82              C       5.776119       5.667845       9.193550      -0.173885      31.328755 0.45788730E+03  0.10957195E+05                                 8.709527                            7.249077      -0.016949       1.974639                    0.998002      29.995296      88.356461       0.594740       0.430366      -1.050480       0.020525       0.053182       0.005460       0.057266       0.000763      -0.002732      -0.016329       0.039162       0.006490      -0.029179       0.009789       0.019390              9.203906       8.609042       0.990418      -2.181055      11.729631       0.868430       7.273044          -0.000000
           83              C      -3.171437      10.231058       3.388594       0.688258      20.942322 0.23089450E+03  0.47120809E+04                                 7.124248                            5.495756      -0.276916       1.981188                    0.999189      21.616174      61.145031       0.611835       0.490538      -1.004580       0.040579       0.036079      -0.009743       0.055166      -0.071262       0.071522      -0.048528      -0.020255      -0.032396      -0.083437      -0.044985       0.128421              8.044905       8.074600       2.380790      -2.563543       6.972951       0.651160       9.087166           0.000004
           84              C       4.746350       9.144798       3.346760      -0.170205      26.791000 0.41176426E+03  0.96307699E+04                                 7.933745                            6.812679      -0.311250       1.903841                    0.996361      29.349608      86.506047       0.619548       0.422687      -1.051341      -0.047523      -0.026648       0.089408       0.104701      -0.006279      -0.047908      -0.033291       0.029069       0.192246      -0.066150      -0.025680       0.091830              8.655523       9.484480       2.238606      -0.989665       8.187039      -1.132777       8.295051          -0.000001
           85              C       3.707481       7.633678       4.928104       0.244665      28.602258 0.36155437E+03  0.81711144E+04                                 8.416360                            6.582596      -0.111529       1.989803                    0.999566      25.664992      73.920641       0.603040       0.449420      -1.037220       0.025875       0.069336      -0.013881       0.075297       0.043146      -0.006256      -0.036414      -0.050093      -0.041573      -0.049607      -0.021590       0.071197              9.429028       8.196123       2.781546       1.516765      10.160882      -2.718393       9.930079           0.000001
           86              C       2.809667       7.082510       4.057946      -0.185770      32.104855 0.47938547E+03  0.11603219E+05                                 8.886702                            7.423837      -0.090351       1.950138                    0.997064      30.348755      89.889420       0.586961       0.431125      -1.050086      -0.036906      -0.038816      -0.004361       0.053738      -0.016514      -0.002176      -0.024040      -0.029332      -0.020596      -0.028809      -0.007580       0.036389              9.559509       9.118679       2.932073       2.072856       9.948522      -1.558146       9.611327           0.000000
           87              C       2.223075       5.856161       4.387602      -0.196878      33.895063 0.48171837E+03  0.11674839E+05                                 9.166722                            7.400354      -0.101571       1.930312                    0.998947      30.993442      91.884100       0.592796       0.426327      -1.052939       0.017445       0.038672      -0.024728       0.049106       0.020211       0.008443       0.016317      -0.012099      -0.070512      -0.029242      -0.008951       0.038193             10.010802       7.845286       1.945246       1.817760      10.400485      -3.393027      11.786635          -0.000001
           88              C       2.528970       5.234949       5.579049       0.243725      29.919855 0.35990064E+03  0.80458637E+04                                 8.436756                            6.399835       0.083366       2.043645                    0.999508      25.064819      69.557874       0.641992       0.426762      -1.060980      -0.018735      -0.049722       0.009969       0.054061       0.024011       0.000205      -0.020231      -0.047966      -0.021027      -0.033367      -0.010937       0.044304              9.657714       7.365303       2.697132       0.816510      10.895567      -4.304220      10.712273           0.000001
           89              C       3.478823       5.807934       6.434146      -0.228688      34.537826 0.50395493E+03  0.12354022E+05                                 9.287994                            7.568443      -0.058649       1.936599                    0.999091      31.642507      94.387572       0.586188       0.426238      -1.052850       0.031475       0.042174      -0.008116       0.053246      -0.004012      -0.003379      -0.012709      -0.029276       0.002140      -0.017412      -0.004572       0.021984             10.042174       8.938668       3.238630       1.423362      11.321245      -2.879889       9.866610          -0.000000
           90              C       4.064589       7.002132       6.086083      -0.168192      33.805202 0.47448712E+03  0.11505161E+05                                 9.298925                            7.450608      -0.289688       1.880939                    0.997790      30.845434      92.751018       0.575768       0.438723      -1.040971      -0.014793      -0.045378       0.030157       0.056457      -0.002557      -0.007279       0.020516       0.038729      -0.059696      -0.036103       0.004830       0.031273             10.191878       8.225619       2.331871       1.472408      11.062983      -3.334490      11.287030           0.000000
           91              C       2.086061       3.537810       7.163740      -0.161566      28.947582 0.40579330E+03  0.94099649E+04                                 8.300340                            6.700707      -0.056233       1.988187                    0.997240      28.646420      82.727311       0.636583       0.414923      -1.061450      -0.006246       0.031571      -0.091735       0.097217      -0.025020       0.000652      -0.013492       0.004177       0.179595      -0.055830      -0.006187       0.062017              9.499928       8.019979       2.422198      -1.378494      11.846158      -3.386714       8.633647           0.000001
           92              C       1.263063       2.274717       7.431481       0.697412      19.994673 0.22118153E+03  0.44651472E+04                                 6.939470                            5.388791      -0.116355       2.047240                    0.999297      21.143981      59.465150       0.616246       0.492340      -1.003766      -0.018509      -0.043867       0.009830       0.048616      -0.085018       0.011981      -0.005019       0.082500      -0.124682      -0.073858      -0.042460       0.116318              7.820282       5.564555       2.783446      -0.573362       9.355018       0.040327       8.541274           0.000003
           93              C       2.493443       1.622501      16.323822       0.658072      20.245662 0.22984062E+03  0.46917281E+04                                 6.978545                            5.484159      -0.125503       2.029156                    0.999464      21.875695      62.168338       0.611470       0.490710      -1.003097       0.027439      -0.035446      -0.015450       0.047413       0.080117       0.056419       0.039901      -0.039311      -0.086303      -0.081816      -0.043831       0.125647              7.847183       7.477606      -2.970172      -1.002765       8.488308      -1.677605       7.575634           0.000003
           94              C       1.300504       2.216155       0.302882      -0.168755      25.834478 0.38027911E+03  0.86455258E+04                                 7.511743                            6.395629       0.099018       2.037525                    0.998599      28.047575      79.274721       0.667916       0.403362      -1.072781      -0.046011       0.079768      -0.043964       0.102043       0.004888       0.024599      -0.022762      -0.076394      -0.007120      -0.052314       0.002540       0.049774              8.103548       7.960041      -1.340489      -0.846896      10.115917       0.070514       6.234685           0.000002
           95              C       1.652796       4.567806      16.630050       0.235513      27.954178 0.37439113E+03  0.84815982E+04                                 8.130518                            6.609283       0.014110       2.023640                    0.999776      25.457319      71.911422       0.617930       0.437537      -1.050809      -0.030617      -0.048832      -0.010533       0.058590       0.026767       0.014776      -0.005699      -0.051715      -0.104346      -0.044812      -0.009799       0.054611              8.771151       8.034335       1.224715       2.038505      11.959035      -0.755583       6.320084           0.000002
           96              C       2.759354       4.636702       0.739634      -0.198638      30.668870 0.46316286E+03  0.11081737E+05                                 8.466008                            7.190604       0.244603       2.049890                    0.999081      30.172352      87.999524       0.611510       0.418628      -1.060964       0.043375       0.038752       0.013559       0.059724      -0.011190       0.000014      -0.015043      -0.029971      -0.006735      -0.019443      -0.007493       0.026936              8.861827       8.954138       1.797186       2.396377      10.939856       0.016621       6.691487          -0.000000
           97              C       1.299669       5.667845      15.907150      -0.173879      31.328641 0.45788507E+03  0.10957127E+05                                 8.709502                            7.249055      -0.016943       1.974642                    0.998002      29.995220      88.356146       0.594742       0.430366      -1.050480       0.020525       0.053182      -0.005460       0.057266       0.000764       0.002732       0.016329       0.039162       0.006489      -0.029179       0.009789       0.019390              9.203879       8.609020       0.990416       2.181051      11.729593      -0.868427       7.273024          -0.000000
           98              C       3.466494       1.251611      11.755495       0.688258      20.942320 0.23089450E+03  0.47120808E+04                                 7.124246                            5.495755      -0.276916       1.981188                    0.999189      21.616173      61.145021       0.611835       0.490538      -1.004580      -0.040579      -0.036079      -0.009743       0.055166      -0.071262      -0.071522       0.048528      -0.020255      -0.032396      -0.083437      -0.044985       0.128421              8.044903       8.074594       2.380789       2.563538       6.972952      -0.651165       9.087164           0.000004
           99              C       4.501607       2.337871      11.713660      -0.170205      26.790996 0.41176423E+03  0.96307690E+04                                 7.933744                            6.812679      -0.311250       1.903841                    0.996361      29.349605      86.506031       0.619548       0.422687      -1.051341       0.047523       0.026648       0.089408       0.104701      -0.006279       0.047908       0.033291       0.029070       0.192246      -0.066150      -0.025680       0.091830              8.655521       9.484477       2.238604       0.989662       8.187037       1.132774       8.295049          -0.000001
          100              C       5.540476       3.848991      13.295004       0.244665      28.602256 0.36155435E+03  0.81711137E+04                                 8.416360                            6.582596      -0.111529       1.989803                    0.999566      25.664991      73.920638       0.603040       0.449420      -1.037220      -0.025875      -0.069336      -0.013881       0.075297       0.043146       0.006256       0.036414      -0.050093      -0.041573      -0.049607      -0.021590       0.071197              9.429028       8.196123       2.781546      -1.516765      10.160882       2.718392       9.930079           0.000001
          101              C       6.438290       4.400159      12.424846      -0.185770      32.104854 0.47938545E+03  0.11603219E+05                                 8.886702                            7.423837      -0.090351       1.950138                    0.997064      30.348754      89.889419       0.586961       0.431125      -1.050086       0.036906       0.038816      -0.004361       0.053738      -0.016514       0.002176       0.024040      -0.029331      -0.020596      -0.028809      -0.007580       0.036389              9.559509       9.118678       2.932073      -2.072856       9.948522       1.558146       9.611327           0.000000
          102              C      -1.928018       5.626508      12.754502      -0.196878      33.895060 0.48171831E+03  0.11674838E+05                                 9.166721                            7.400354      -0.101570       1.930312                    0.998947      30.993441      91.884094       0.592796       0.426327      -1.052939      -0.017445      -0.038672      -0.024728       0.049106       0.020211      -0.008443      -0.016317      -0.012099      -0.070513      -0.029242      -0.008951       0.038193             10.010801       7.845285       1.945246      -1.817760      10.400484       3.393027      11.786635          -0.000001
          103              C      -2.233913       6.247720      13.945949       0.243725      29.919855 0.35990064E+03  0.80458639E+04                                 8.436757                            6.399835       0.083366       2.043646                    0.999508      25.064819      69.557874       0.641992       0.426762      -1.060980       0.018735       0.049722       0.009969       0.054061       0.024011      -0.000205       0.020231      -0.047966      -0.021027      -0.033367      -0.010937       0.044304              9.657714       7.365303       2.697131      -0.816510      10.895566       4.304220      10.712274           0.000001
          104              C       5.769134       5.674735      14.801046      -0.228688      34.537831 0.50395502E+03  0.12354025E+05                                 9.287995                            7.568443      -0.058650       1.936599                    0.999091      31.642510      94.387581       0.586188       0.426238      -1.052850      -0.031475      -0.042174      -0.008116       0.053246      -0.004012       0.003379       0.012709      -0.029276       0.002140      -0.017412      -0.004572       0.021984             10.042175       8.938668       3.238630      -1.423362      11.321246       2.879889       9.866610          -0.000001
          105              C       5.183368       4.480537      14.452983      -0.168192      33.805202 0.47448713E+03  0.11505161E+05                                 9.298925                            7.450608      -0.289688       1.880939                    0.997790      30.845433      92.751013       0.575768       0.438723      -1.040971       0.014793       0.045378       0.030157       0.056457      -0.002557       0.007279      -0.020516       0.038729      -0.059696      -0.036103       0.004830       0.031273             10.191877       8.225619       2.331871      -1.472408      11.062983       3.334490      11.287030           0.000000
          106              C      -1.791004       7.944859      15.530640      -0.161566      28.947582 0.40579330E+03  0.94099647E+04                                 8.300339                            6.700707      -0.056233       1.988187                    0.997240      28.646420      82.727313       0.636583       0.414923      -1.061450       0.006246      -0.031571      -0.091735       0.097217      -0.025020      -0.000652       0.013492       0.004177       0.179595      -0.055830      -0.006187       0.062017              9.499928       8.019979       2.422198       1.378494      11.846158       3.386714       8.633647           0.000001
          107              C      -0.968006       9.207952      15.798381       0.697412      19.994674 0.22118154E+03  0.44651474E+04                                 6.939471                            5.388791      -0.116355       2.047240                    0.999297      21.143982      59.465154       0.616246       0.492340      -1.003766       0.018509       0.043867       0.009830       0.048616      -0.085018      -0.011981       0.005019       0.082500      -0.124682      -0.073858      -0.042460       0.116318              7.820283       5.564555       2.783446       0.573362       9.355018      -0.040327       8.541274           0.000003
          108              C      -2.198386       9.860168       7.956922       0.658072      20.245661 0.22984060E+03  0.46917276E+04                                 6.978545                            5.484159      -0.125503       2.029156                    0.999464      21.875694      62.168335       0.611470       0.490710      -1.003097      -0.027439       0.035446      -0.015450       0.047413       0.080117      -0.056419      -0.039901      -0.039311      -0.086303      -0.081816      -0.043831       0.125647              7.847182       7.477606      -2.970172       1.002765       8.488307       1.677605       7.575634           0.000003
          109              C      -1.005447       9.266514       8.669782      -0.168756      25.834477 0.38027908E+03  0.86455250E+04                                 7.511743                            6.395630       0.099018       2.037525                    0.998599      28.047574      79.274719       0.667916       0.403362      -1.072781       0.046011      -0.079768      -0.043964       0.102043       0.004888      -0.024599       0.022762      -0.076394      -0.007120      -0.052314       0.002540       0.049774              8.103548       7.960041      -1.340489       0.846896      10.115918      -0.070514       6.234685           0.000001
          110              C      -1.357739       6.914863       8.263150       0.235513      27.954179 0.37439115E+03  0.84815987E+04                                 8.130519                            6.609284       0.014109       2.023640                    0.999776      25.457320      71.911426       0.617930       0.437537      -1.050809       0.030617       0.048832      -0.010533       0.058590       0.026767      -0.014776       0.005699      -0.051715      -0.104347      -0.044812      -0.009799       0.054611              8.771152       8.034335       1.224715      -2.038505      11.959035       0.755583       6.320085           0.000002
          111              C      -2.464297       6.845967       9.106534      -0.198639      30.668879 0.46316302E+03  0.11081742E+05                                 8.466010                            7.190605       0.244602       2.049890                    0.999081      30.172359      87.999548       0.611510       0.418628      -1.060964      -0.043375      -0.038752       0.013558       0.059724      -0.011190      -0.000014       0.015043      -0.029971      -0.006736      -0.019443      -0.007493       0.026936              8.861828       8.954139       1.797186      -2.396377      10.939858      -0.016621       6.691488          -0.000000
          112              C      -1.004612       5.814824       7.540250      -0.173879      31.328641 0.45788507E+03  0.10957127E+05                                 8.709502                            7.249055      -0.016943       1.974642                    0.998002      29.995220      88.356146       0.594742       0.430366      -1.050480      -0.020525      -0.053182      -0.005460       0.057266       0.000764      -0.002732      -0.016329       0.039162       0.006489      -0.029179       0.009789       0.019390              9.203879       8.609020       0.990416      -2.181051      11.729593       0.868427       7.273025          -0.000000
          113              O       7.193980       1.127598      14.340867      -0.674801      43.000486 0.63488530E+03  0.15855268E+05                                 9.608685                            7.735041       0.505198       2.179793                    0.998828      29.226980      77.425163       0.694011       0.353396      -1.147436       0.076456       0.026888       0.004898       0.081194      -0.057370      -0.020616      -0.030521       0.042098       0.118567      -0.091243       0.041314       0.049929             10.917545      12.244886       1.574072      -6.330919       6.900278      -1.915378      13.607471          -0.000000
          114              O       7.892784       0.519017      12.322770      -0.675376      40.543763 0.64584923E+03  0.16276145E+05                                 9.358274                            7.912628       0.209346       2.078306                    0.996943      29.974538      81.026319       0.668566       0.363531      -1.133901      -0.059106      -0.000687       0.040943       0.071905      -0.075871       0.065265       0.028406      -0.062563       0.101231      -0.129197       0.052916       0.076281             10.146687       6.792261       0.176672      -1.259247       9.667854       4.411604      13.979946           0.000001
          115              O       0.484906       2.582452      12.046663      -0.298732      35.914189 0.52754421E+03  0.12675442E+05                                 8.867516                            7.250079      -0.189670       2.017082                    0.997507      25.439194      67.781045       0.682251       0.373644      -1.122908      -0.003104       0.120360       0.174243       0.211794       0.075829      -0.067946      -0.090077      -0.062657       0.217968      -0.118733      -0.053984       0.172717              9.957999       8.440585       3.678578      -2.976422      11.075246      -2.689426      10.358165           0.000001
          116              O       2.900586       7.432732      10.866930      -0.189690      25.603888 0.32307604E+03  0.68264946E+04                                 6.917174                            5.506740       0.448875       2.264241                    0.999514      22.477777      55.086976       0.823564       0.351978      -1.146575      -0.109348      -0.044868      -0.156062       0.195769       0.050497      -0.005464      -0.143116      -0.133163       0.178382      -0.131614      -0.065171       0.196784              7.888451       5.168850       2.129815      -1.064318      10.061923      -4.413261       8.434578           0.000000
          117              O       3.847841       9.942843      10.262840      -0.664538      39.403644 0.61426978E+03  0.15275928E+05                                 9.193117                            7.701754       0.307060       2.120312                    0.996597      29.416350      78.795603       0.680152       0.362119      -1.135865      -0.060903      -0.042750       0.004687       0.074557      -0.047224       0.029793       0.057907       0.026645      -0.035471      -0.093850       0.034781       0.059069             10.106367       6.827620       2.683340       1.360134      13.202082       4.457722      10.289400           0.000000
          118              O       3.740455       9.369858       8.095812      -0.652698      42.528992 0.70980410E+03  0.18310370E+05                                 9.714934                            8.389041      -0.052091       2.015864                    0.994299      29.464571      80.514062       0.638602       0.371807      -1.127833      -0.026310      -0.031043       0.041183       0.057896      -0.063923      -0.005157      -0.009101       0.087421       0.013614      -0.080986       0.005815       0.075171             10.431247       7.436422       0.956893      -1.904843       8.711194      -1.989679      15.146124           0.000001
          119              O       1.683072      10.815526      16.586543      -0.751393      54.263067 0.83526918E+03  0.22464315E+05                                11.449838                            9.053628      -0.077593       1.958610                    0.997363      32.106437      89.875717       0.618856       0.368002      -1.129602       0.073166      -0.019673       0.043912       0.087570       0.038753       0.065435       0.010657      -0.045216      -0.184782      -0.101664       0.012076       0.089588             13.403386      10.768419      -5.325606       2.302186      18.715476      -6.037661      10.726264           0.000002
          120              O       1.932544       9.444495       1.531143      -0.593706      37.573715 0.63303159E+03  0.15820570E+05                                 8.896187                            7.842360       0.234388       2.126509                    0.993435      28.144147      74.941544       0.672682       0.364334      -1.137059       0.038526      -0.027403       0.001818       0.047312       0.083369       0.017413      -0.006282      -0.029047       0.138202      -0.109599       0.045494       0.064105              9.529707       7.828830      -0.499385      -1.334604       7.786129      -2.822390      12.974163          -0.000000
          121              O       3.915362       8.058537       0.242640      -0.198255      26.739495 0.37128447E+03  0.81186814E+04                                 7.107581                            5.948125       0.416742       2.258924                    0.999168      22.717421      56.545212       0.783868       0.357343      -1.142813      -0.166608       0.061182      -0.091260       0.199574       0.029041       0.031069      -0.064542      -0.257478      -0.317231      -0.140583      -0.056640       0.197223              7.736323       6.223592       0.507572       0.333066      12.213287      -0.415859       4.772089           0.000001
          122              O       2.053977      10.355071       5.973967      -0.674801      43.000493 0.63488566E+03  0.15855279E+05                                 9.608686                            7.735043       0.505198       2.179793                    0.998828      29.226979      77.425159       0.694011       0.353396      -1.147436      -0.076456      -0.026888       0.004898       0.081194      -0.057370       0.020616       0.030521       0.042098       0.118567      -0.091243       0.041314       0.049929             10.917546      12.244884       1.574071       6.330918       6.900279       1.915378      13.607474          -0.000000
          123              O       1.355173      10.963652       3.955870      -0.675376      40.543758 0.64584894E+03  0.16276136E+05                                 9.358273                            7.912626       0.209347       2.078306                    0.996943      29.974541      81.026331       0.668566       0.363531      -1.133901       0.059106       0.000687       0.040943       0.071905      -0.075871      -0.065265      -0.028406      -0.062563       0.101231      -0.129197       0.052916       0.076281             10.146686       6.792260       0.176672       1.259246       9.667856      -4.411605      13.979943           0.000001
          124              O      -0.189849       8.900217       3.679763      -0.298732      35.914185 0.52754423E+03  0.12675443E+05                                 8.867516                            7.250079      -0.189670       2.017082                    0.997507      25.439195      67.781048       0.682251       0.373644      -1.122908       0.003104      -0.120360       0.174243       0.211794       0.075829       0.067946       0.090077      -0.062657       0.217968      -0.118733      -0.053984       0.172717              9.957997       8.440584       3.678577       2.976421      11.075245       2.689426      10.358163           0.000001
          125              O       6.347371       4.049937       2.500030      -0.189690      25.603882 0.32307597E+03  0.68264926E+04                                 6.917173                            5.506739       0.448875       2.264241                    0.999514      22.477775      55.086968       0.823564       0.351978      -1.146575       0.109348       0.044868      -0.156061       0.195768       0.050497       0.005464       0.143116      -0.133162       0.178382      -0.131614      -0.065171       0.196784              7.888449       5.168849       2.129815       1.064318      10.061921       4.413260       8.434577           0.000000
          126              O       5.400116       1.539826       1.895940      -0.664538      39.403643 0.61426973E+03  0.15275927E+05                                 9.193116                            7.701754       0.307061       2.120312                    0.996597      29.416349      78.795598       0.680152       0.362119      -1.135865       0.060904       0.042750       0.004687       0.074557      -0.047224      -0.029793      -0.057907       0.026645      -0.035471      -0.093850       0.034781       0.059069             10.106367       6.827619       2.683340      -1.360134      13.202081      -4.457722      10.289400           0.000001
          127              O       5.507502       2.112811      16.462712      -0.652698      42.528997 0.70980422E+03  0.18310374E+05                                 9.714934                            8.389042      -0.052091       2.015863                    0.994299      29.464573      80.514070       0.638602       0.371807      -1.127833       0.026310       0.031043       0.041183       0.057896      -0.063923       0.005157       0.009101       0.087421       0.013614      -0.080986       0.005815       0.075171             10.431248       7.436423       0.956893       1.904843       8.711194       1.989678      15.146125           0.000001
          128              O       7.564885       0.667143       8.219643      -0.751393      54.263060 0.83526904E+03  0.22464311E+05                                11.449837                            9.053627      -0.077593       1.958610                    0.997363      32.106435      89.875709       0.618856       0.368002      -1.129602      -0.073166       0.019673       0.043912       0.087570       0.038753      -0.065435      -0.010657      -0.045216      -0.184782      -0.101664       0.012076       0.089588             13.403385      10.768418      -5.325606      -2.302186      18.715474       6.037661      10.726264           0.000002
          129              O       7.315413       2.038174       9.898043      -0.593706      37.573717 0.63303161E+03  0.15820571E+05                                 8.896187                            7.842360       0.234389       2.126509                    0.993435      28.144148      74.941546       0.672682       0.364334      -1.137059      -0.038526       0.027403       0.001818       0.047312       0.083369      -0.017413       0.006282      -0.029047       0.138202      -0.109599       0.045494       0.064105              9.529707       7.828830      -0.499385       1.334604       7.786129       2.822390      12.974163          -0.000000
          130              O       5.332595       3.424132       8.609540      -0.198255      26.739494 0.37128446E+03  0.81186811E+04                                 7.107581                            5.948125       0.416742       2.258924                    0.999168      22.717421      56.545211       0.783868       0.357343      -1.142813       0.166608      -0.061182      -0.091260       0.199574       0.029041      -0.031069       0.064542      -0.257478      -0.317231      -0.140583      -0.056640       0.197223              7.736323       6.223592       0.507572      -0.333066      12.213287       0.415859       4.772089           0.000001
          131              O      -2.422473      10.355071       2.392933      -0.674801      43.000484 0.63488525E+03  0.15855267E+05                                 9.608685                            7.735040       0.505198       2.179793                    0.998828      29.226979      77.425160       0.694011       0.353396      -1.147436      -0.076456      -0.026888      -0.004898       0.081194      -0.057370      -0.020616      -0.030521       0.042098       0.118567      -0.091243       0.041314       0.049929             10.917545      12.244886       1.574072      -6.330919       6.900278      -1.915378      13.607470          -0.000000
          132              O      -3.121277      10.963652       4.411030      -0.675376      40.543759 0.64584917E+03  0.16276143E+05                                 9.358274                            7.912628       0.209347       2.078307                    0.996943      29.974537      81.026315       0.668566       0.363531      -1.133901       0.059106       0.000687      -0.040943       0.071905      -0.075871       0.065265       0.028406      -0.062563       0.101231      -0.129197       0.052916       0.076281             10.146686       6.792260       0.176671      -1.259247       9.667853       4.411603      13.979945           0.000001
          133              O       4.286601       8.900217       4.687137      -0.298731      35.914184 0.52754420E+03  0.12675442E+05                                 8.867515                            7.250079      -0.189671       2.017082                    0.997507      25.439194      67.781046       0.682251       0.373644      -1.122908       0.003104      -0.120360      -0.174243       0.211794       0.075829      -0.067946      -0.090077      -0.062657       0.217968      -0.118733      -0.053984       0.172717              9.957997       8.440584       3.678577      -2.976421      11.075244      -2.689425      10.358165           0.000001
          134              O       1.870921       4.049937       5.866870      -0.189690      25.603881 0.32307596E+03  0.68264924E+04                                 6.917173                            5.506739       0.448876       2.264241                    0.999514      22.477774      55.086967       0.823564       0.351978      -1.146575       0.109348       0.044868       0.156061       0.195768       0.050497      -0.005463      -0.143116      -0.133163       0.178382      -0.131614      -0.065170       0.196784              7.888449       5.168850       2.129815      -1.064318      10.061921      -4.413260       8.434577           0.000000
          135              O       0.923666       1.539826       6.470960      -0.664537      39.403623 0.61426939E+03  0.15275916E+05                                 9.193113                            7.701751       0.307061       2.120312                    0.996597      29.416343      78.795574       0.680153       0.362119      -1.135865       0.060903       0.042750      -0.004687       0.074557      -0.047224       0.029793       0.057907       0.026645      -0.035471      -0.093850       0.034781       0.059069             10.106363       6.827617       2.683338       1.360133      13.202075       4.457720      10.289396           0.000001
          136              O       1.031052       2.112811       8.637988      -0.652698      42.528989 0.70980405E+03  0.18310369E+05                                 9.714933                            8.389041      -0.052090       2.015864                    0.994299      29.464570      80.514058       0.638602       0.371807      -1.127833       0.026310       0.031043      -0.041183       0.057896      -0.063923      -0.005157      -0.009101       0.087421       0.013614      -0.080986       0.005815       0.075171             10.431246       7.436422       0.956893      -1.904843       8.711193      -1.989678      15.146123           0.000001
          137              O       3.088435       0.667143       0.147257      -0.751393      54.263066 0.83526912E+03  0.22464313E+05                                11.449838                            9.053627      -0.077593       1.958610                    0.997363      32.106436      89.875714       0.618856       0.368002      -1.129602      -0.073166       0.019673      -0.043912       0.087570       0.038753       0.065435       0.010657      -0.045216      -0.184782      -0.101664       0.012076       0.089588             13.403387      10.768420      -5.325607       2.302186      18.715476      -6.037661      10.726264           0.000002
          138              O       2.838963       2.038174      15.202657      -0.593706      37.573718 0.63303164E+03  0.15820572E+05                                 8.896187                            7.842361       0.234388       2.126509                    0.993435      28.144148      74.941548       0.672682       0.364334      -1.137059      -0.038526       0.027403      -0.001818       0.047312       0.083369       0.017413      -0.006282      -0.029047       0.138202      -0.109599       0.045494       0.064105              9.529708       7.828831      -0.499385      -1.334604       7.786129      -2.822390      12.974164          -0.000000
          139              O       0.856145       3.424132      16.491160      -0.198255      26.739504 0.37128464E+03  0.81186863E+04                                 7.107583                            5.948127       0.416740       2.258923                    0.999168      22.717426      56.545233       0.783867       0.357343      -1.142813       0.166608      -0.061182       0.091260       0.199574       0.029041       0.031069      -0.064542      -0.257478      -0.317231      -0.140583      -0.056640       0.197223              7.736325       6.223594       0.507571       0.333066      12.213290      -0.415859       4.772090           0.000001
          140              O       2.717530       1.127598      10.759833      -0.674801      43.000487 0.63488559E+03  0.15855277E+05                                 9.608685                            7.735042       0.505198       2.179793                    0.998828      29.226978      77.425153       0.694011       0.353396      -1.147436       0.076456       0.026888      -0.004898       0.081194      -0.057370       0.020616       0.030521       0.042098       0.118567      -0.091243       0.041314       0.049929             10.917544      12.244882       1.574071       6.330917       6.900278       1.915378      13.607472          -0.000000
          141              O       3.416334       0.519017      12.777930      -0.675377      40.543742 0.64584862E+03  0.16276126E+05                                 9.358271                            7.912624       0.209347       2.078307                    0.996943      29.974536      81.026309       0.668566       0.363531      -1.133901      -0.059106      -0.000687      -0.040943       0.071905      -0.075871      -0.065265      -0.028406      -0.062563       0.101231      -0.129197       0.052916       0.076281             10.146683       6.792258       0.176672       1.259245       9.667853      -4.411603      13.979938           0.000001
          142              O       4.961356       2.582452      13.054037      -0.298732      35.914184 0.52754424E+03  0.12675443E+05                                 8.867515                            7.250079      -0.189670       2.017082                    0.997507      25.439195      67.781048       0.682251       0.373644      -1.122908      -0.003104       0.120360      -0.174243       0.211794       0.075829       0.067946       0.090077      -0.062657       0.217968      -0.118733      -0.053984       0.172717              9.957997       8.440584       3.678577       2.976421      11.075244       2.689425      10.358163           0.000001
          143              O      -1.575864       7.432732      14.233770      -0.189690      25.603878 0.32307592E+03  0.68264912E+04                                 6.917172                            5.506738       0.448876       2.264242                    0.999514      22.477774      55.086963       0.823564       0.351978      -1.146575      -0.109348      -0.044868       0.156062       0.195768       0.050497       0.005464       0.143116      -0.133162       0.178382      -0.131614      -0.065170       0.196784              7.888448       5.168849       2.129814       1.064317      10.061919       4.413259       8.434576           0.000000
          144              O      -0.628609       9.942843      14.837860      -0.664538      39.403630 0.61426951E+03  0.15275920E+05                                 9.193114                            7.701752       0.307061       2.120312                    0.996597      29.416346      78.795584       0.680153       0.362119      -1.135865      -0.060903      -0.042750      -0.004687       0.074557      -0.047224      -0.029793      -0.057907       0.026645      -0.035470      -0.093850       0.034781       0.059069             10.106364       6.827618       2.683339      -1.360133      13.202077      -4.457721      10.289397           0.000000
          145              O      -0.735995       9.369858       0.271088      -0.652698      42.528997 0.70980422E+03  0.18310374E+05                                 9.714935                            8.389042      -0.052091       2.015863                    0.994299      29.464573      80.514071       0.638602       0.371807      -1.127833      -0.026310      -0.031043      -0.041183       0.057896      -0.063923       0.005157       0.009101       0.087421       0.013614      -0.080986       0.005815       0.075171             10.431248       7.436423       0.956893       1.904843       8.711194       1.989679      15.146125           0.000001
          146              O      -2.793378      10.815526       8.514157      -0.751393      54.263063 0.83526909E+03  0.22464312E+05                                11.449837                            9.053627      -0.077592       1.958610                    0.997363      32.106436      89.875711       0.618856       0.368002      -1.129603       0.073166      -0.019673      -0.043912       0.087570       0.038753      -0.065435      -0.010657      -0.045216      -0.184782      -0.101664       0.012076       0.089588             13.403386      10.768419      -5.325606      -2.302186      18.715474       6.037661      10.726264           0.000002
          147              O      -2.543906       9.444495       6.835757      -0.593706      37.573720 0.63303168E+03  0.15820573E+05                                 8.896187                            7.842361       0.234388       2.126509                    0.993435      28.144149      74.941551       0.672682       0.364334      -1.137059       0.038526      -0.027403      -0.001818       0.047312       0.083369      -0.017413       0.006282      -0.029047       0.138202      -0.109599       0.045494       0.064105              9.529708       7.828831      -0.499385       1.334604       7.786129       2.822390      12.974164          -0.000000
          148              O      -0.561088       8.058537       8.124260      -0.198255      26.739502 0.37128462E+03  0.81186858E+04                                 7.107583                            5.948127       0.416740       2.258923                    0.999168      22.717425      56.545231       0.783867       0.357343      -1.142813      -0.166608       0.061182       0.091260       0.199574       0.029041      -0.031069       0.064542      -0.257478      -0.317231      -0.140583      -0.056640       0.197223              7.736325       6.223594       0.507571      -0.333066      12.213290       0.415859       4.772090           0.000001

******************************************************
Auxiliary information for the entire system
The total spin magnetic moment of the unit cell is   0.000056
The total net atomic charge of the unit cell is   -0.000003
Accuracy of reproducing the electrostatic potential in the unit cell:
  The inner radius (bohr) =    5.0000
  The outer radius (bohr) =   12.0000
  Valid grid points have density less than (e/(bohr^3)) =    0.0001
  The number of valid grid points were=         5544
  The rms potential error without charges in kcal/mol is=      4.29769
  The rms potential error with partial charges in kcal/mol is=      1.63367
  The RRMSE value at monopole order=      0.38013
  The rms potential error with partial charges and cloud penetration in kcal/mol is=      1.62016
  The RRMSE value at monopole order with cloud penetration is=      0.37698
  The rms potential error with partial charges and atomic dipoles in kcal/mol is=      1.01346
  The RRMSE value at dipole order=      0.23581
  The rms potential error with partial charges, atomic dipoles and cloud penetration in kcal/mol is=      0.99678
  The RRMSE value at dipole order with cloud penetration=      0.23193

******************************************************
The electron densities and ab initio electrostatic potential were computed in VASP using the PBE functional and
projector augmented wave method. See the main text of the journal article for a description of computational details.
The atomic charges, dipoles, and quadrupoles were computed with the DDEC6 method as described in
(a) T. A. Manz and N. Gabaldon Limas, RSC Adv. 6 (2016) 47771-47801 DOI: 10.1039/c6ra04656h
(b) N. Gabaldon Limas and T. A. Manz, RSC Adv. 8 (2018) 2678-2707 DOI: 10.1039/c7ra11829e.
For each atom in the material, the electron cloud parameters were fit to the spherically averaged atom-in-material
electron density using radial positions for which this density was between 10^-4 and 10^-2 electrons per cubic bohr.
The polarizabilities, dispersion coefficients, and quantum Drude oscillator (QDO) parameters were fit using the MCLF method.
The magnetic structure of the system was optimized in VASP from the default ferromagnetic initial guess using spin polarization.
The atomic spin moments (ASMs) were computed on this optimized magnetic structure using the DDEC6 partition as inputs
to the method of T. A. Manz and D. S. Sholl, J. Chem. Theory Comput. 7 (2011) 4146-4164 DOI: 10.1021/ct200539n.
The RMSE and RRMSE were computed using a uniform grid with Ewald summation.
