# Supplementary material for: A collection of forcefield precursors for metal–organic frameworks
Source: RSC Adv. 2019 Nov 13;9(63):36492–507. doi: 10.1039/c9ra07327b (PMC9075174; doi:10.1039/c9ra07327b)
Supplement: RA-009-C9RA07327B-s4570 [file RA-009-C9RA07327B-s4570.xyz]

  288
jmolscript: load "" {1 1 1} spacegroup "x,y,z" unitcell [{     18.139900     0.000000     0.000000 }, {      9.069989    19.938136     0.000000 }, {      9.069954     0.000006    19.938152 }]
Cu    25.163517    14.431424     5.506718     0.864529
Cu    27.120633    15.675563     4.262578     0.841558
Cu    25.163502     5.506718    14.431434     0.864557
Cu    27.120613     4.262579    15.675574     0.841574
Cu    20.186274     5.506715     5.506718     0.864319
Cu    18.229158     4.262575     4.262578     0.842431
Cu    20.186293    14.431427    14.431434     0.844583
Cu    18.229182    15.675567    15.675574     0.811222
H     22.665832    13.583853     2.119426     0.120950
H     21.646368    13.071442     0.115641     0.116246
H     15.723698    14.636591    18.089885     0.116891
H      7.638742    15.121082     0.183431     0.117599
H     32.004259    15.248691    16.652345     0.119327
H     29.705928    12.880040    14.375408     0.116456
H     30.649202    11.733598    18.065960     0.120928
H     12.400458     9.699908    17.140829     0.107559
H     11.417271     7.680175    16.636394     0.105699
H     26.790840     9.530433    14.522950     0.117166
H     27.870168    11.522253    14.867880     0.111607
H     22.665821     6.354289    17.818726     0.120746
H     21.646360     6.866700    19.822511     0.117048
H     15.723676     5.301551     1.848267     0.116696
H     25.778625     4.817060    19.754721     0.116653
H     13.864335     4.689451     3.285807     0.117648
H     11.566015     7.058102     5.562744     0.116158
H     12.509291     8.204544     1.872192     0.122234
H     12.400456    10.238234     2.797323     0.106059
H     11.417278    12.257967     3.301758     0.105595
H      8.650940    10.407709     5.415202     0.117119
H      9.730260     8.415889     5.070272     0.112298
H     22.665841    17.818714     6.354289     0.120745
H     21.646383    19.822497     6.866700     0.117048
H     15.723670     1.848267     5.301555     0.116697
H     25.778651    19.754707     4.817058     0.116626
H     13.864333     3.285806     4.689453     0.117643
H     11.566013     5.562742     7.058106     0.116160
H     12.509280     1.872193     8.204550     0.122230
H     12.400443     2.797324    10.238241     0.106055
H     11.417262     3.301759    12.257976     0.105595
H      8.650931     5.415201    10.407715     0.117123
H      9.730254     5.070271     8.415894     0.112295
H     22.665812     2.119428    13.583863     0.120948
H     21.646346     0.115645    13.071452     0.116245
H     15.723704    18.089875    14.636597     0.116889
H      7.638715     0.183435    15.121094     0.117610
H     32.004261    16.652336    15.248699     0.119327
H     29.705931    14.375400    12.880046     0.116454
H     30.649213    18.065949    11.733602     0.120946
H     12.400471    17.140818     9.699911     0.107560
H     11.417287    16.636383     7.680176     0.105702
H     26.790849    14.522941     9.530437     0.117162
H     27.870174    14.867871    11.522258     0.111616
H      4.544050     2.119426     6.354289     0.120703
H      5.563509     0.115643     6.866700     0.116625
H     11.486221    18.089872     5.301555     0.116584
H     19.571139     0.183432     4.817058     0.116533
H     13.345558    16.652333     4.689453     0.117777
H     15.643879    14.375398     7.058106     0.116023
H     14.700612    18.065947     8.204550     0.121031
H     14.809450    17.140819    10.238241     0.106669
H     15.792632    16.636384    12.257976     0.105997
H     18.558962    14.522941    10.407715     0.117127
H     17.479638    14.867871     8.415894     0.112191
H     22.683983    17.818716    13.583863     0.121253
H     23.703449    19.822499    13.071452     0.117772
H     11.486191     1.848270    14.636597     0.117093
H     19.571180    19.754710    15.121094     0.116772
H     13.345534     3.285809    15.248699     0.117239
H     15.643863     5.562744    12.880046     0.116469
H     14.700581     1.872195    11.733602     0.120870
H     14.809422     2.797323     9.699911     0.106361
H     15.792605     3.301758     7.680176     0.105778
H     18.558944     5.415201     9.530437     0.116644
H     17.479620     5.070271    11.522258     0.111572
H     22.683975    13.583857    17.818726     0.121256
H     23.703437    13.071448    19.822511     0.117766
H     11.486214    14.636586     1.848267     0.117094
H     19.571172    15.121088    19.754721     0.116778
H     13.345555    15.248687     3.285807     0.117237
H     15.643876    12.880038     5.562744     0.116469
H     14.700598    11.733594     1.872192     0.120865
H     14.809434     9.699904     2.797323     0.106360
H     15.792613     7.680171     3.301758     0.105778
H     18.558951     9.530431     5.415202     0.116641
H     17.479631    11.522250     5.070272     0.111572
H      4.544058     6.354285     2.119426     0.120698
H      5.563521     6.866694     0.115641     0.116623
H     11.486199     5.301556    18.089885     0.116583
H     19.571148     4.817054     0.183431     0.116532
H     13.345537     4.689455    16.652345     0.117772
H     15.643866     7.058104    14.375408     0.116027
H     14.700595     8.204548    18.065960     0.121033
H     14.809438    10.238238    17.140829     0.106668
H     15.792624    12.257971    16.636394     0.105995
H     18.558955    10.407711    14.522950     0.117129
H     17.479627     8.415892    14.867880     0.112192
C     25.022207    14.682644     2.661943     0.590098
C     24.338332    14.379185     1.343632    -0.019710
C     23.093934    13.787421     1.320504    -0.093566
C     22.477177    13.490940     0.117635    -0.149824
C     32.153004    13.813346    18.856906     0.079373
C     15.286526    14.424250    18.882427    -0.149900
C      6.807933    14.703578     0.164290    -0.095007
C     31.492710    13.515868    17.526633     0.088229
C     31.525364    14.463328    16.516964    -0.203007
C     30.863257    14.278302    15.305124     0.095245
C     30.153984    13.047521    15.172136    -0.210978
C     30.101377    12.109033    16.155286     0.096967
C     30.729018    12.341512    17.368324    -0.214331
C     29.350383    10.821628    15.990398     0.092383
C     29.807506     9.671397    16.567209    -0.151627
C     29.181677     8.463544    16.303626    -0.093336
C     28.049747     8.388178    15.581068    -0.014885
C     27.565414     9.550372    15.036557    -0.094494
C     28.214825    10.745065    15.246306    -0.151975
C     27.335032     7.060298    15.391256     0.597435
C     25.022192     5.255498    17.276209     0.591120
C     24.338318     5.558957    18.594520    -0.018348
C     23.093922     6.150721    18.617648    -0.092887
C     22.477167     6.447202    19.820517    -0.150976
C     14.013085     6.124796     1.081246     0.078848
C     15.286505     5.513892     1.055725    -0.149928
C     24.947819     5.234564    19.773862    -0.094364
C     13.352793     6.422274     2.411519     0.087590
C     13.385444     5.474814     3.421188    -0.200326
C     12.723338     5.659840     4.633028     0.094876
C     12.014070     6.890621     4.766016    -0.209738
C     11.961466     7.829109     3.782866     0.096914
C     12.589106     7.596630     2.569828    -0.216377
C     11.210477     9.116514     3.947754     0.089679
C     11.667604    10.266745     3.370943    -0.148840
C     11.041780    11.474598     3.634526    -0.092724
C      9.909851    11.549964     4.357084    -0.015966
C      9.425513    10.387770     4.901595    -0.095244
C     10.074919     9.193077     4.691846    -0.150669
C      9.195141    12.877844     4.546896     0.598821
C     25.022213    17.276197     5.255497     0.591112
C     24.338341    18.594507     5.558956    -0.018340
C     23.093944    18.617635     6.150721    -0.092891
C     22.477190    19.820503     6.447201    -0.150973
C     14.013076     1.081247     6.124801     0.078840
C     15.286497     1.055726     5.513896    -0.149932
C     24.947844    19.773847     5.234562    -0.094328
C     13.352786     2.411519     6.422278     0.087573
C     13.385440     3.421186     5.474817    -0.200300
C     12.723336     4.633026     5.659843     0.094872
C     12.014066     4.766014     6.890625    -0.209752
C     11.961459     3.782865     7.829114     0.096975
C     12.589097     2.569829     7.596635    -0.216393
C     11.210468     3.947754     9.116521     0.089615
C     11.667592     3.370944    10.266753    -0.148815
C     11.041767     3.634526    11.474606    -0.092726
C      9.909838     4.357084    11.549972    -0.015977
C      9.425504     4.901594    10.387777    -0.095246
C     10.074911     4.691845     9.193083    -0.150653
C      9.195127     4.546896    12.877853     0.598872
C     25.022186     2.661945    14.682655     0.590103
C     24.338309     1.343635    14.379196    -0.019701
C     23.093912     1.320507    13.787431    -0.093558
C     22.477153     0.117639    13.490951    -0.149815
C     32.153012    18.856895    13.813351     0.079344
C     15.286534    18.882416    14.424256    -0.149875
C      6.807908     0.164295    14.703590    -0.095045
C     31.492717    17.526623    13.515874     0.088241
C     31.525367    16.516956    14.463335    -0.203008
C     30.863259    15.305116    14.278309     0.095245
C     30.153988    15.172128    13.047527    -0.210976
C     30.101384    16.155277    12.109038     0.096964
C     30.729027    17.368313    12.341517    -0.214349
C     29.350392    15.990388    10.821631     0.092399
C     29.807518    16.567198     9.671399    -0.151643
C     29.181691    16.303616     8.463546    -0.093343
C     28.049760    15.581058     8.388180    -0.014888
C     27.565423    15.036548     9.550375    -0.094492
C     28.214832    15.246297    10.745069    -0.151981
C     27.335047    15.391246     7.060299     0.597438
C     20.327578     2.661942     5.255497     0.592138
C     21.011450     1.343633     5.558956    -0.018685
C      4.115947     1.320505     6.150721    -0.093639
C      4.732701     0.117637     6.447201    -0.149428
C     13.196815    18.856893     6.124801     0.077919
C     11.923394    18.882413     5.513896    -0.149423
C     20.401947     0.164292     5.234562    -0.093902
C     13.857105    17.526620     6.422278     0.088752
C     13.824451    16.516953     5.474817    -0.201053
C     14.486555    15.305113     5.659843     0.094788
C     15.195825    15.172126     6.890625    -0.209967
C     15.248433    16.155276     7.829114     0.096784
C     14.620795    17.368312     7.596635    -0.215164
C     15.999425    15.990388     9.116521     0.090814
C     15.542301    16.567198    10.266753    -0.149613
C     16.168127    16.303617    11.474606    -0.092247
C     17.300055    15.581059    11.549972    -0.012704
C     17.784389    15.036548    10.387777    -0.095853
C     17.134981    15.246297     9.193083    -0.149847
C     18.014767    15.391248    12.877853     0.593758
C     20.327609    17.276200    14.682655     0.586321
C     21.011485    18.594509    14.379196    -0.015081
C     22.255882    18.617637    13.787431    -0.094722
C     22.872641    19.820505    13.490951    -0.150145
C     13.196782     1.081249    13.813351     0.078463
C     11.923361     1.055729    14.424256    -0.150586
C     20.401987    19.773850    14.703590    -0.093226
C     13.857077     2.411522    13.515874     0.088209
C     13.824427     3.421189    14.463335    -0.200478
C     14.486536     4.633029    14.278309     0.096164
C     15.195806     4.766016    13.047527    -0.211123
C     15.248410     3.782866    12.109038     0.097410
C     14.620767     2.569830    12.341517    -0.214491
C     15.999402     3.947754    10.821631     0.090663
C     15.542275     3.370944     9.671399    -0.149436
C     16.168102     3.634525     8.463546    -0.093196
C     17.300033     4.357083     8.388180    -0.014663
C     17.784369     4.901594     9.550375    -0.095287
C     17.134961     4.691845    10.745069    -0.149951
C     18.014745     4.546894     7.060299     0.596906
C     20.327604    14.682648    17.276209     0.586321
C     21.011478    14.379190    18.594520    -0.015082
C     22.255874    13.787426    18.617648    -0.094723
C     22.872630    13.490946    19.820517    -0.150135
C     13.196804    13.813340     1.081246     0.078460
C     11.923385    14.424245     1.055725    -0.150580
C     20.401978    14.703584    19.773862    -0.093232
C     13.857097    13.515864     2.411519     0.088207
C     13.824447    14.463324     3.421188    -0.200473
C     14.486553    14.278299     4.633028     0.096164
C     15.195821    13.047518     4.766016    -0.211123
C     15.248424    12.109029     3.782866     0.097415
C     14.620784    12.341508     2.569828    -0.214491
C     15.999414    10.821624     3.947754     0.090665
C     15.542286     9.671393     3.370943    -0.149439
C     16.168110     8.463540     3.634526    -0.093195
C     17.300040     8.388175     4.357084    -0.014667
C     17.784378     9.550369     4.901595    -0.095281
C     17.134971    10.745062     4.691846    -0.149950
C     18.014749     7.060295     4.546896     0.596905
C     20.327583     5.255494     2.661943     0.592135
C     21.011457     5.558952     1.343632    -0.018688
C      4.115956     6.150716     1.320504    -0.093629
C      4.732713     6.447196     0.117635    -0.149435
C     13.196793     6.124802    18.856906     0.077922
C     11.923371     5.513897    18.882427    -0.149423
C     20.401956     5.234558     0.164290    -0.093907
C     13.857086     6.422278    17.526633     0.088752
C     13.824432     5.474818    16.516964    -0.201049
C     14.486538     5.659843    15.305124     0.094787
C     15.195811     6.890624    15.172136    -0.209971
C     15.248418     7.829113    16.155286     0.096793
C     14.620778     7.596634    17.368324    -0.215174
C     15.999413     9.116518    15.990398     0.090825
C     15.542290    10.266749    16.567209    -0.149623
C     16.168119    11.474602    16.303626    -0.092249
C     17.300048    11.549967    15.581068    -0.012694
C     17.784381    10.387773    15.036557    -0.095859
C     17.134971     9.193080    15.246306    -0.149849
C     18.014763    12.877847    15.391256     0.593710
O     26.090467    15.318271     2.629643    -0.515428
O     24.400190    14.259955     3.707898    -0.542452
O     27.880860     6.044051    15.860800    -0.525903
O     26.233759     7.102367    14.762208    -0.536630
O     26.090449     4.619871    17.308509    -0.516793
O     24.400175     5.678187    16.230254    -0.543543
O      9.740973    13.894091     4.077352    -0.527231
O     26.233768    12.835775     5.175944    -0.537105
O     26.090472    17.308497     4.619869    -0.516791
O     24.400194    16.230243     5.678186    -0.543534
O      9.740956     4.077353    13.894101    -0.527247
O     26.233755     5.175944    12.835783    -0.537140
O     26.090445     2.629645    15.318283    -0.515431
O     24.400171     3.707899    14.259966    -0.542457
O     27.880877    15.860789     6.044051    -0.525902
O     26.233772    14.762198     7.102369    -0.536627
O     19.259319     2.629642     4.619869    -0.517441
O     20.949598     3.707897     5.678186    -0.543577
O     17.468939    15.860791    13.894101    -0.520521
O     19.116039    14.762200    12.835783    -0.529744
O     19.259350    17.308500    15.318283    -0.510123
O     20.949624    16.230245    14.259966    -0.535787
O     17.468914     4.077351     6.044051    -0.526694
O     19.116020     5.175942     7.102369    -0.535903
O     19.259347    15.318276    17.308509    -0.510123
O     20.949620    14.259959    16.230254    -0.535789
O     17.468918     6.044048     4.077352    -0.526697
O     19.116023     7.102364     5.175944    -0.535902
O     19.259323     4.619866     2.629643    -0.517436
O     20.949601     5.678183     3.707898    -0.543574
O     17.468935    13.894094    15.860800    -0.520506
O     19.116036    12.835778    14.762208    -0.529717

The following XYZ coordinates are in angstroms. Other properties are in atomic units.
The sperically averaged electron density of each atom fit to a function of the form exp(a - br)
eigen_1, eigen_2 and eigen_3 are the three eigenvalues of traceless quadrupole moment tensor
  atom number  atomic symbol              X              Y              Z     net charge C6 coefficient C8 coefficient C10 coefficient fluctuating dipole atomic polarizability isotropic forcefield polarizability              a              b squared Pearson coefficient          <r^3>          <r^4>         wp_QDO          m_QDO          q_QDO       dipole_x       dipole_y       dipole_z         dipole            Qxy            Qxz            Qyz     Q(x^2-y^2)  Q(3z^2 - R^2)        eigen_1        eigen_2        eigen_3 static polarizability      alpha(xx)      alpha(xy)      alpha(xz)      alpha(yy)      alpha(yz)      alpha(zz) atomic spin moment
            1             Cu      25.163517      14.431424       5.506718       0.864529      49.605678 0.75170462E+03  0.19005034E+05                                11.809075                            9.491459       1.026539       2.262398                    0.996025      39.884786      96.411670       0.539057       0.449418      -1.113336      -0.113879      -0.074140       0.074157       0.154804      -0.060468       0.059378       0.038447      -0.053052       0.049480      -0.112938       0.055130       0.057808             15.275257      12.925115      -3.716937       3.717189      16.449715       3.828698      16.450939           0.635383
            2             Cu      27.120633      15.675563       4.262578       0.841558      53.634096 0.80296049E+03  0.20600101E+05                                12.384360                            9.781034       1.179982       2.304883                    0.997318      40.111290      97.079291       0.534348       0.446793      -1.117043       0.098973       0.064984      -0.065663       0.135390      -0.058930       0.058514       0.038857      -0.068780       0.063261      -0.114927       0.053405       0.061522             16.682704      13.472879      -3.930377       3.927600      18.289325       5.167835      18.285908          -0.642107
            3             Cu      25.163502       5.506718      14.431434       0.864557      49.602943 0.75165802E+03  0.19003524E+05                                11.808547                            9.491081       1.026641       2.262433                    0.996026      39.884203      96.408808       0.539076       0.449410      -1.113343      -0.113882       0.074155      -0.074124       0.154798       0.059376      -0.060463       0.038436      -0.051265       0.054889      -0.112930       0.055117       0.057813             15.274497      12.924524       3.716999      -3.716728      16.450108       3.828450      16.448859           0.635294
            4             Cu      27.120613       4.262579      15.675574       0.841574      53.632825 0.80293960E+03  0.20599417E+05                                12.384139                            9.780882       1.180039       2.304906                    0.997318      40.110988      97.077987       0.534355       0.446791      -1.117045       0.098981      -0.065669       0.064985       0.135398       0.058511      -0.058925       0.038857      -0.066019       0.071542      -0.114921       0.053400       0.061521             16.682362      13.472652       3.927534      -3.930290      18.285532       5.167690      18.288902          -0.642005
            5             Cu      20.186274       5.506715       5.506718       0.864319      49.622307 0.75214762E+03  0.19019237E+05                                11.812252                            9.494917       1.024847       2.261912                    0.996056      39.892601      96.441519       0.538897       0.449480      -1.113285       0.114410       0.073744       0.073745       0.154810      -0.060143      -0.060139      -0.038388      -0.052270       0.052265      -0.113240       0.055811       0.057429             15.278388      12.928263      -3.717300      -3.717268      16.453481      -3.829460      16.453420           0.635658
            6             Cu      18.229158       4.262575       4.262578       0.842431      53.496934 0.80038887E+03  0.20516066E+05                                12.359706                            9.761769       1.180133       2.305451                    0.997327      40.076327      96.927321       0.535212       0.446465      -1.117336      -0.099223      -0.065406      -0.065414       0.135654      -0.059086      -0.059087      -0.039007      -0.068215       0.068209      -0.115700       0.053955       0.061745             16.648545      13.445228      -3.921017      -3.920988      18.250242      -5.155478      18.250164          -0.641996
            7             Cu      20.186293      14.431427      14.431434       0.844583      51.128800 0.78008878E+03  0.19925798E+05                                12.090880                            9.709861       0.949968       2.234986                    0.995773      40.304188      98.240233       0.529080       0.453224      -1.109901       0.110188      -0.071610      -0.071608       0.149656       0.059590       0.059590      -0.037822      -0.051400       0.051386      -0.112023       0.054955       0.057069             15.654955      13.246266       3.812506       3.812515      16.859270      -3.933721      16.859329          -0.000087
            8             Cu      18.229182      15.675567      15.675574       0.811222      56.035058 0.84595756E+03  0.22016064E+05                                12.803776                           10.092381       1.008641       2.245741                    0.996787      40.738834      99.719629       0.521249       0.451513      -1.112697      -0.096095       0.064066       0.064059       0.132069       0.059705       0.059702      -0.039572      -0.067725       0.067696      -0.116671       0.054526       0.062145             17.284245      13.948835       4.076246       4.076235      18.951935      -5.381580      18.951966           0.000095
            9              H      22.665832      13.583853       2.119426       0.120950       1.133943 0.80849284E+01  0.77991222E+02                                 1.671506                            1.568429      -0.881373       2.465297                    0.999094       3.173965       8.246018       0.556482       1.140998      -0.744435      -0.020192      -0.008752       0.034939       0.041292       0.010473      -0.008210      -0.003337       0.016374       0.016300      -0.016030      -0.001188       0.017217              1.715468       1.609309       0.131158      -0.234237       1.348686      -0.068158       2.188408           0.000267
           10              H      21.646368      13.071442       0.115641       0.116246       1.135908 0.81299001E+01  0.78449050E+02                                 1.664024                            1.565813      -0.863479       2.468257                    0.999167       3.189928       8.259551       0.561277       1.130905      -0.746897      -0.033509      -0.016740       0.003115       0.037587       0.012682      -0.003527      -0.001979       0.019514       0.019356      -0.019229       0.004486       0.014743              1.713899       2.080725       0.399268       0.072241       1.495331       0.094879       1.565643          -0.000091
           11              H      15.723698      14.636591      18.089885       0.116891       1.117748 0.79638962E+01  0.78320502E+02                                 1.792586                            1.659268      -1.083538       2.366682                    0.996513       3.584962      10.140054       0.480416       1.296400      -0.704604       0.021915       0.007035      -0.029067       0.037076       0.010137      -0.000679      -0.001036       0.016676       0.020452      -0.016552       0.006490       0.010062              1.871503       1.733860       0.108286      -0.269359       1.450193      -0.105259       2.430456           0.000075
           12              H       7.638742      15.121082       0.183431       0.117599       1.110798 0.79469054E+01  0.77112313E+02                                 1.710108                            1.601496      -0.865036       2.471555                    0.999144       3.311750       8.921422       0.521549       1.210278      -0.726107       0.034407       0.018817      -0.001278       0.039237       0.011660      -0.003623      -0.002635       0.013803       0.003234      -0.014105      -0.000384       0.014489              1.768531       2.194103       0.364427       0.152676       1.480368       0.081168       1.631121          -0.000240
           13              H      32.004259      15.248691      16.652345       0.119327       1.110601 0.81732880E+01  0.80509347E+02                                 1.759727                            1.661408      -1.073064       2.372280                    0.997191       3.484062       9.706719       0.490986       1.266447      -0.712199       0.016420       0.029905       0.003816       0.034329       0.006916       0.003027       0.000992      -0.012790      -0.006528      -0.009166      -0.001695       0.010861              1.824873       1.616525       0.316067       0.160988       2.092438      -0.162189       1.765656           0.000001
           14              H      29.705928      12.880040      14.375408       0.116456       1.122033 0.83120629E+01  0.81688346E+02                                 1.723271                            1.638036      -1.078489       2.365054                    0.997162       3.444301       9.383325       0.514856       1.210512      -0.724990      -0.014072      -0.006737      -0.029059       0.032982       0.004636       0.006695      -0.000019      -0.007043       0.024972      -0.011832       0.000849       0.010983              1.761800       1.548210       0.179097       0.284999       1.717349      -0.150283       2.019842          -0.000001
           15              H      30.649202      11.733598      18.065960       0.120928       1.149541 0.85997318E+01  0.85409860E+02                                 1.769939                            1.682516      -1.104587       2.357012                    0.997111       3.454045       9.522191       0.499595       1.234425      -0.719996      -0.005094      -0.022652       0.026495       0.035228       0.006474       0.002001      -0.009441      -0.007928       0.016637      -0.012966      -0.000427       0.013392              1.815743       1.478251       0.180838       0.015425       1.988922      -0.223483       1.980056           0.000003
           16              H      12.400458       9.699908      17.140829       0.107559       1.137946 0.83761000E+01  0.83189794E+02                                 1.793044                            1.685501      -1.162171       2.321399                    0.995903       3.628406      10.220886       0.484876       1.271884      -0.709935       0.023832       0.000155       0.023850       0.033717       0.002221       0.013079      -0.003000      -0.002855       0.002180      -0.014532       0.001877       0.012655              1.837914       2.137775       0.117123       0.431803       1.751173       0.045505       1.624795           0.000070
           17              H      11.417271       7.680175      16.636394       0.105699       1.049392 0.75202646E+01  0.73467046E+02                                 1.756856                            1.638216      -1.317705       2.247617                    0.993256       3.827953      11.065302       0.468496       1.338260      -0.693684       0.013957      -0.030341       0.009604       0.034751      -0.002098       0.006709      -0.003103      -0.010590      -0.011708      -0.010376       0.000973       0.009403              1.821038       1.651511      -0.239594       0.185789       2.312420      -0.304792       1.499183          -0.000236
           18              H      26.790840       9.530433      14.522950       0.117166       1.162629 0.83570385E+01  0.81165431E+02                                 1.689685                            1.587233      -0.885017       2.460341                    0.999018       3.197838       8.295959       0.557863       1.130472      -0.747270      -0.033448      -0.000054      -0.022681       0.040413      -0.003499       0.015315      -0.004763       0.002320      -0.015163      -0.016778      -0.000492       0.017270              1.722852       2.026155       0.130326       0.408133       1.569232       0.034386       1.573170           0.000246
           19              H      27.870168      11.522253      14.867880       0.111607       1.155380 0.82273234E+01  0.79555343E+02                                 1.674826                            1.568001      -0.870942       2.460376                    0.999109       3.219967       8.321918       0.565236       1.120638      -0.749266      -0.015321       0.028695      -0.014054       0.035435      -0.002048       0.014060      -0.004659      -0.003980      -0.029277      -0.019159       0.004716       0.014443              1.723116       1.549304      -0.127589       0.134462       2.175992      -0.318191       1.444051          -0.000096
           20              H      22.665821       6.354289      17.818726       0.120746       1.135773 0.81016214E+01  0.78210473E+02                                 1.675132                            1.571478      -0.893575       2.460926                    0.999036       3.176587       8.262083       0.555056       1.143078      -0.743925      -0.020086       0.008800      -0.035275       0.041536      -0.010436       0.008131      -0.003277       0.016361       0.016133      -0.015970      -0.001132       0.017101              1.719338       1.612713      -0.131649       0.235291       1.351107      -0.068504       2.194194           0.000267
           21              H      21.646360       6.866700      19.822511       0.117048       1.131235 0.80901263E+01  0.77977801E+02                                 1.660185                            1.562560      -0.861668       2.469697                    0.999166       3.184482       8.243662       0.561489       1.131746      -0.746679      -0.033310       0.016419      -0.003128       0.037268      -0.012835       0.003433      -0.001950       0.019230       0.018348      -0.019097       0.004322       0.014775              1.709770       2.074929      -0.397553      -0.071944       1.492082       0.094517       1.562299          -0.000091
           22              H      15.723676       5.301551       1.848267       0.116696       1.119402 0.79775933E+01  0.78473304E+02                                 1.792984                            1.659689      -1.084896       2.366152                    0.996440       3.583690      10.131039       0.480887       1.294831      -0.704958       0.021610      -0.006839       0.029350       0.037083      -0.010121       0.000825      -0.000898       0.016417       0.019805      -0.016341       0.006244       0.010097              1.871857       1.734217      -0.108205       0.269123       1.450407      -0.105193       2.430946           0.000141
           23              H      25.778625       4.817060      19.754721       0.116653       1.113445 0.79702646E+01  0.77402458E+02                                 1.713561                            1.604414      -0.872258       2.468350                    0.999094       3.316412       8.940178       0.520754       1.211131      -0.725916       0.034820      -0.019025       0.001229       0.039698      -0.011664       0.003560      -0.002570       0.013171       0.003399      -0.013974      -0.000308       0.014281              1.772299       2.199485      -0.365751      -0.153358       1.483079       0.081501       1.634333          -0.000248
           24              H      13.864335       4.689451       3.285807       0.117648       1.120182 0.82600424E+01  0.81583986E+02                                 1.770057                            1.670315      -1.088915       2.364424                    0.997081       3.500197       9.766818       0.489596       1.266618      -0.712131       0.016515      -0.030046      -0.004057       0.034525      -0.007010      -0.002916       0.001086      -0.013146      -0.006248      -0.009291      -0.001722       0.011013              1.836004       1.625471      -0.319546      -0.162446       2.106663      -0.163821       1.775878           0.000010
           25              H      11.566015       7.058102       5.562744       0.116158       1.120570 0.82986812E+01  0.81524183E+02                                 1.721952                            1.636885      -1.075066       2.366785                    0.997219       3.442090       9.375497       0.514956       1.210761      -0.724951      -0.014252       0.006828       0.029144       0.033153      -0.004551      -0.006648      -0.000038      -0.007168       0.024641      -0.011758       0.000912       0.010846              1.760443       1.547121      -0.178960      -0.284551       1.716142      -0.150122       2.018067          -0.000002
           26              H      12.509291       8.204544       1.872192       0.122234       1.145173 0.85617182E+01  0.84959094E+02                                 1.767586                            1.680520      -1.108787       2.356425                    0.997077       3.447218       9.506913       0.498999       1.236965      -0.719449      -0.005088       0.022279      -0.026188       0.034757      -0.006383      -0.001872      -0.009405      -0.007989       0.016375      -0.012784      -0.000567       0.013351              1.813279       1.476752      -0.180452      -0.015499       1.986015      -0.222538       1.977069           0.000003
           27              H      12.400456      10.238234       2.797323       0.106059       1.141589 0.84057989E+01  0.83529556E+02                                 1.793973                            1.686187      -1.092572       2.351508                    0.996466       3.633593      10.226599       0.485938       1.268422      -0.710667       0.024335      -0.000374      -0.023879       0.034096      -0.002111      -0.013270      -0.003182      -0.002688       0.002202      -0.014692       0.001779       0.012913              1.838925       2.139229      -0.117200      -0.432462       1.751816       0.045538       1.625730           0.000072
           28              H      11.417278      12.257967       3.301758       0.105595       1.049800 0.75223731E+01  0.73471331E+02                                 1.755091                            1.636735      -1.314887       2.248267                    0.993362       3.825372      11.046069       0.469581       1.335466      -0.694250       0.013817       0.030483      -0.009610       0.034820       0.002065      -0.006676      -0.003097      -0.010554      -0.012096      -0.010376       0.000977       0.009398              1.819136       1.649934       0.239142      -0.185474       2.309605      -0.304187       1.497869          -0.000237
           29              H       8.650940      10.407709       5.415202       0.117119       1.163141 0.83625449E+01  0.81242982E+02                                 1.691449                            1.588806      -0.893204       2.457405                    0.998947       3.197231       8.299182       0.556960       1.131970      -0.746925      -0.033636       0.000021       0.022916       0.040701       0.003559      -0.015058      -0.004719       0.002177      -0.015585      -0.016612      -0.000419       0.017031              1.724680       2.028453      -0.130636      -0.408794       1.570866       0.034481       1.574721           0.000243
           30              H       9.730260       8.415889       5.070272       0.112298       1.159266 0.82631842E+01  0.80020991E+02                                 1.681935                            1.574078      -0.887946       2.453691                    0.998952       3.222517       8.345585       0.562488       1.124440      -0.748332      -0.015583      -0.028055       0.013769       0.034921       0.001987      -0.014007      -0.004735      -0.004297      -0.028900      -0.019106       0.004756       0.014350              1.730703       1.555477       0.128623      -0.135468       2.187001      -0.320574       1.449630          -0.000098
           31              H      22.665841      17.818714       6.354289       0.120745       1.135796 0.81018422E+01  0.78213346E+02                                 1.675177                            1.571517      -0.893599       2.460915                    0.999036       3.176610       8.262254       0.555038       1.143104      -0.743919      -0.020087      -0.035274       0.008800       0.041535       0.008131      -0.010436      -0.003276       0.000114      -0.032607      -0.015969      -0.001132       0.017101              1.719386       1.612757       0.235300      -0.131655       2.194263      -0.068505       1.351138           0.000266
           32              H      21.646383      19.822497       6.866700       0.117048       1.131233 0.80901196E+01  0.77977808E+02                                 1.660194                            1.562567      -0.861661       2.469702                    0.999165       3.184472       8.243670       0.561482       1.131759      -0.746676      -0.033309      -0.003129       0.016419       0.037267       0.003433      -0.012835      -0.001950       0.000440      -0.038019      -0.019097       0.004323       0.014774              1.709780       2.074940      -0.071946      -0.397557       1.562308       0.094519       1.492090          -0.000092
           33              H      15.723670       1.848267       5.301555       0.116697       1.119404 0.79776222E+01  0.78473683E+02                                 1.792988                            1.659694      -1.084918       2.366144                    0.996439       3.583699      10.131081       0.480886       1.294833      -0.704957       0.021610       0.029350      -0.006839       0.037084       0.000825      -0.010121      -0.000898      -0.001695      -0.034526      -0.016341       0.006244       0.010097              1.871861       1.734222       0.269122      -0.108205       2.430950      -0.105193       1.450409           0.000141
           34              H      25.778651      19.754707       4.817058       0.116626       1.113521 0.79709192E+01  0.77410348E+02                                 1.713635                            1.604476      -0.872354       2.468301                    0.999093       3.316527       8.940555       0.520746       1.211126      -0.725918       0.034829       0.001223      -0.019019       0.039702       0.003563      -0.011667      -0.002566       0.004885      -0.021462      -0.013978      -0.000306       0.014284              1.772378       2.199597      -0.153370      -0.365779       1.634401       0.081508       1.483136          -0.000248
           35              H      13.864333       3.285806       4.689453       0.117643       1.120191 0.82601327E+01  0.81585089E+02                                 1.770065                            1.670324      -1.088939       2.364409                    0.997079       3.500214       9.766873       0.489595       1.266618      -0.712131       0.016515      -0.004057      -0.030049       0.034527      -0.002916      -0.007010       0.001086      -0.003450       0.022841      -0.009291      -0.001722       0.011013              1.836013       1.625479      -0.162447      -0.319543       1.775895      -0.163826       2.106665           0.000011
           36              H      11.566013       5.562742       7.058106       0.116160       1.120568 0.82986685E+01  0.81524084E+02                                 1.721957                            1.636889      -1.075078       2.366780                    0.997219       3.442082       9.375498       0.514953       1.210768      -0.724949      -0.014253       0.029141       0.006831       0.033152      -0.006646      -0.004552      -0.000041      -0.015907      -0.001568      -0.011759       0.000914       0.010845              1.760448       1.547125      -0.284553      -0.178960       2.018076      -0.150122       1.716144          -0.000002
           37              H      12.509280       1.872193       8.204550       0.122230       1.145159 0.85615958E+01  0.84957586E+02                                 1.767573                            1.680509      -1.108743       2.356444                    0.997077       3.447212       9.506884       0.499000       1.236967      -0.719449      -0.005090      -0.026191       0.022282       0.034761      -0.001873      -0.006382      -0.009404      -0.012181       0.003791      -0.012783      -0.000566       0.013349              1.813264       1.476745      -0.015499      -0.180452       1.977050      -0.222529       1.985999           0.000003
           38              H      12.400443       2.797324      10.238241       0.106055       1.141594 0.84058270E+01  0.83529790E+02                                 1.793965                            1.686180      -1.092541       2.351519                    0.996466       3.633603      10.226578       0.485944       1.268407      -0.710670       0.024336      -0.023879      -0.000375       0.034097      -0.013271      -0.002111      -0.003182      -0.002445       0.002930      -0.014693       0.001778       0.012915              1.838916       2.139217      -0.432458      -0.117199       1.625723       0.045538       1.751808           0.000072
           39              H      11.417262       3.301759      12.257976       0.105595       1.049804 0.75223981E+01  0.73471614E+02                                 1.755092                            1.636735      -1.314932       2.248251                    0.993363       3.825374      11.046067       0.469581       1.335463      -0.694250       0.013815      -0.009608       0.030482       0.034819      -0.006676       0.002065      -0.003096       0.000773       0.021881      -0.010375       0.000977       0.009398              1.819138       1.649933      -0.185473       0.239142       1.497869      -0.304188       2.309610          -0.000237
           40              H       8.650931       5.415201      10.407715       0.117123       1.163088 0.83620546E+01  0.81236766E+02                                 1.691370                            1.588738      -0.893200       2.457406                    0.998947       3.197173       8.298870       0.556985       1.131938      -0.746932      -0.033636       0.022916       0.000023       0.040700      -0.015059       0.003559      -0.004719       0.008881       0.004535      -0.016614      -0.000416       0.017030              1.724598       2.028349      -0.408764      -0.130624       1.574652       0.034478       1.570793           0.000244
           41              H       9.730254       5.070271       8.415894       0.112295       1.159272 0.82632277E+01  0.80021456E+02                                 1.681935                            1.574077      -0.887944       2.453691                    0.998952       3.222523       8.345582       0.562491       1.124433      -0.748334      -0.015583       0.013769      -0.028056       0.034922      -0.014007       0.001988      -0.004736       0.012302       0.020894      -0.019106       0.004754       0.014351              1.730703       1.555477      -0.135469       0.128625       1.449631      -0.320575       2.187001          -0.000098
           42              H      22.665812       2.119428      13.583863       0.120948       1.133931 0.80847982E+01  0.77989399E+02                                 1.671466                            1.568394      -0.881376       2.465293                    0.999094       3.173964       8.245898       0.556503       1.140965      -0.744442      -0.020192       0.034940      -0.008753       0.041293      -0.008210       0.010473      -0.003336       0.000038      -0.032713      -0.016030      -0.001187       0.017217              1.715425       1.609269      -0.234230       0.131153       2.188348      -0.068157       1.348658           0.000268
           43              H      21.646346       0.115645      13.071452       0.116245       1.135903 0.81298418E+01  0.78448233E+02                                 1.664007                            1.565798      -0.863486       2.468254                    0.999166       3.189922       8.259483       0.561286       1.130891      -0.746900      -0.033509       0.003113      -0.016740       0.037586      -0.003528       0.012682      -0.001980       0.000078      -0.038950      -0.019230       0.004486       0.014744              1.713882       2.080703       0.072238       0.399264       1.565625       0.094876       1.495318          -0.000090
           44              H      15.723704      18.089875      14.636597       0.116889       1.117743 0.79638425E+01  0.78319799E+02                                 1.792577                            1.659260      -1.083547       2.366678                    0.996513       3.584950      10.139990       0.480419       1.296395      -0.704605       0.021915      -0.029068       0.007035       0.037077      -0.000679       0.010138      -0.001036      -0.001888      -0.035242      -0.016553       0.006490       0.010063              1.871495       1.733851      -0.269359       0.108286       2.430447      -0.105260       1.450186           0.000075
           45              H       7.638715       0.183435      15.121094       0.117610       1.110745 0.79464497E+01  0.77106744E+02                                 1.710047                            1.601445      -0.865012       2.471563                    0.999144       3.311687       8.921170       0.521560       1.210270      -0.726109       0.034402      -0.001277       0.018830       0.039239      -0.003623       0.011652      -0.002634       0.005290      -0.022305      -0.014094      -0.000389       0.014484              1.768465       2.194004       0.152664       0.364401       1.631069       0.081162       1.480321          -0.000240
           46              H      32.004261      16.652336      15.248699       0.119327       1.110601 0.81732918E+01  0.80509355E+02                                 1.759724                            1.661405      -1.073108       2.372260                    0.997190       3.484061       9.706699       0.490989       1.266442      -0.712200       0.016419       0.003816       0.029905       0.034329       0.003026       0.006916       0.000992      -0.003131       0.022448      -0.009166      -0.001694       0.010860              1.824870       1.616521       0.160987       0.316066       1.765651      -0.162188       2.092437           0.000001
           47              H      29.705931      14.375400      12.880046       0.116454       1.122034 0.83120742E+01  0.81688472E+02                                 1.723270                            1.638035      -1.078465       2.365066                    0.997163       3.444310       9.383346       0.514857       1.210510      -0.724990      -0.014071      -0.029061      -0.006735       0.032984       0.006696       0.004635      -0.000016      -0.016006      -0.001923      -0.011831       0.000847       0.010984              1.761799       1.548209       0.284998       0.179097       2.019836      -0.150283       1.717351          -0.000001
           48              H      30.649213      18.065949      11.733602       0.120946       1.149450 0.85988800E+01  0.85399293E+02                                 1.769851                            1.682437      -1.104478       2.357072                    0.997113       3.453878       9.521616       0.499605       1.234432      -0.719995      -0.005099       0.026495      -0.022646       0.035225       0.001998       0.006469      -0.009437      -0.012276       0.003578      -0.012957      -0.000430       0.013387              1.815650       1.478184       0.015424       0.180820       1.979948      -0.223465       1.988817           0.000003
           49              H      12.400471      17.140818       9.699911       0.107560       1.137959 0.83762250E+01  0.83191345E+02                                 1.793057                            1.685513      -1.162156       2.321404                    0.995902       3.628426      10.220961       0.484874       1.271883      -0.709935       0.023832       0.023850       0.000155       0.033717       0.013078       0.002219      -0.003003      -0.002516       0.003190      -0.014531       0.001876       0.012655              1.837928       2.137793       0.431805       0.117125       1.624805       0.045505       1.751187           0.000070
           50              H      11.417287      16.636383       7.680176       0.105702       1.049397 0.75202912E+01  0.73467144E+02                                 1.756837                            1.638200      -1.317773       2.247586                    0.993255       3.827928      11.065106       0.468508       1.338229      -0.693691       0.013957       0.009604      -0.030341       0.034750       0.006707      -0.002099      -0.003102       0.000557       0.021733      -0.010373       0.000972       0.009401              1.821018       1.651495       0.185785      -0.239591       1.499168      -0.304786       2.312392          -0.000236
           51              H      26.790849      14.522941       9.530437       0.117162       1.162674 0.83574563E+01  0.81170746E+02                                 1.689755                            1.587294      -0.885055       2.460326                    0.999017       3.197879       8.296211       0.557839       1.130503      -0.747263      -0.033448      -0.022679      -0.000053       0.040412       0.015316      -0.003498      -0.004764       0.008744       0.004103      -0.016779      -0.000491       0.017270              1.722926       2.026249       0.408160       0.130335       1.573233       0.034389       1.569296           0.000245
           52              H      27.870174      14.867871      11.522258       0.111616       1.155364 0.82272011E+01  0.79554045E+02                                 1.674830                            1.568005      -0.870955       2.460376                    0.999109       3.219930       8.321878       0.565226       1.120660      -0.749260      -0.015314      -0.014049       0.028690       0.035426       0.014064      -0.002053      -0.004662       0.012654       0.020603      -0.019164       0.004711       0.014453              1.723120       1.549307       0.134462      -0.127588       1.444053      -0.318191       2.175999          -0.000096
           53              H       4.544050       2.119426       6.354289       0.120703       1.128409 0.80360224E+01  0.77391534E+02                                 1.664738                            1.562609      -0.876946       2.467688                    0.999199       3.169856       8.224927       0.558166       1.139438      -0.744790       0.020102       0.035262       0.008885       0.041551       0.008176       0.010319       0.003268       0.000135      -0.032873      -0.015938      -0.001171       0.017109              1.708293       1.602985       0.232542       0.130287       2.177792       0.067648       1.344102           0.000266
           54              H       5.563509       0.115643       6.866700       0.116625       1.133201 0.81054310E+01  0.78155558E+02                                 1.661565                            1.563579      -0.867191       2.467067                    0.999123       3.186285       8.247622       0.561600       1.131085      -0.746852       0.033290       0.003212       0.016661       0.037365       0.003471       0.012760       0.001884       0.000360      -0.038219      -0.019091       0.004365       0.014725              1.711339       2.077471      -0.072032       0.398451       1.563281      -0.094675       1.493265          -0.000093
           55              H      11.486221      18.089872       5.301555       0.116584       1.125160 0.80295096E+01  0.79144392E+02                                 1.802127                            1.667348      -1.103383       2.358421                    0.996203       3.595184      10.187385       0.478608       1.298359      -0.704191      -0.021588      -0.029039      -0.006758       0.036810       0.000740       0.010243       0.000890      -0.001895      -0.034866      -0.016537       0.006437       0.010100              1.881812       1.742865       0.271819       0.109193       2.445882       0.106127       1.456689           0.000142
           56              H      19.571139       0.183432       4.817058       0.116533       1.115198 0.79856041E+01  0.77582755E+02                                 1.714597                            1.605364      -0.872600       2.467613                    0.999085       3.319091       8.946962       0.520929       1.210237      -0.726106      -0.034810      -0.001158      -0.019231       0.039785       0.003619       0.011635       0.002570       0.004989      -0.022528      -0.014160      -0.000215       0.014374              1.773364       2.200900      -0.153576       0.366084       1.635314      -0.081623       1.483877          -0.000248
           57              H      13.345558      16.652333       4.689453       0.117777       1.115378 0.82135973E+01  0.80975581E+02                                 1.761660                            1.663029      -1.066923       2.373552                    0.997324       3.490748       9.717583       0.492026       1.262693      -0.712995      -0.016513       0.004232      -0.029949       0.034461      -0.002926       0.007005      -0.000963      -0.003269       0.023013      -0.009276      -0.001752       0.011028              1.826945       1.618169      -0.161323       0.316861       1.767365       0.162440       2.095301           0.000011
           58              H      15.643879      14.375398       7.058106       0.116023       1.122167 0.83136952E+01  0.81714512E+02                                 1.724186                            1.638838      -1.081137       2.364163                    0.997102       3.444239       9.386031       0.514389       1.211461      -0.724794       0.014330      -0.029246       0.006712       0.033252      -0.006514       0.004551      -0.000083      -0.016037      -0.001587      -0.011707       0.000868       0.010839              1.762797       1.548989      -0.285237       0.179311       2.021055       0.150453       1.718345           0.000001
           59              H      14.700612      18.065947       8.204550       0.121031       1.155021 0.86524406E+01  0.86082976E+02                                 1.777124                            1.688870      -1.110310       2.354572                    0.997076       3.462149       9.559459       0.498015       1.236189      -0.719587       0.005226       0.026562       0.022825       0.035409      -0.002026       0.006404       0.009376      -0.012404       0.004146      -0.012918      -0.000454       0.013372              1.823331       1.483584      -0.015559       0.182135       1.988767       0.225265       1.997640          -0.000000
           60              H      14.809450      17.140819      10.238241       0.106669       1.138586 0.83774652E+01  0.83165460E+02                                 1.789701                            1.682481      -1.148691       2.325994                    0.996012       3.627305      10.198911       0.486919       1.267124      -0.710954      -0.024242       0.023990      -0.000279       0.034107      -0.013297       0.002245       0.003024      -0.002611       0.003395      -0.014785       0.001942       0.012843              1.834444       2.133616      -0.430817       0.116849       1.622009      -0.045505       1.747706           0.000001
           61              H      15.792632      16.636384      12.257976       0.105997       1.048815 0.75158114E+01  0.73423770E+02                                 1.757407                            1.638643      -1.318114       2.247563                    0.993367       3.827809      11.070369       0.467973       1.339752      -0.693386      -0.014206       0.009703       0.030387       0.034919      -0.006417      -0.002140       0.003094       0.000056       0.021894      -0.010095       0.000706       0.009389              1.821644       1.652087      -0.185959      -0.239806       1.499621       0.304945       2.313224           0.000000
           62              H      18.558962      14.522941      10.407715       0.117127       1.167433 0.84012893E+01  0.81721588E+02                                 1.696571                            1.593268      -0.900146       2.454352                    0.998902       3.200799       8.316245       0.555715       1.133087      -0.746669       0.033565      -0.023122      -0.000044       0.040758      -0.015130      -0.003608       0.004886       0.009010       0.004273      -0.016680      -0.000545       0.017225              1.730005       2.035275      -0.410806       0.131231       1.579263      -0.034613       1.575477           0.000004
           63              H      17.479638      14.867871       8.415894       0.112191       1.158114 0.82521653E+01  0.79879536E+02                                 1.680101                            1.572465      -0.883495       2.455665                    0.998991       3.220624       8.336110       0.563136       1.123635      -0.748542       0.015512      -0.013960      -0.028301       0.035163      -0.014029      -0.001923       0.004694       0.012645       0.021244      -0.019254       0.004929       0.014325              1.728775       1.553731      -0.135199      -0.128468       1.448096       0.320101       2.184498           0.000000
           64              H      22.683983      17.818716      13.583863       0.121253       1.131833 0.80670922E+01  0.77783211E+02                                 1.670063                            1.567191      -0.890022       2.462433                    0.999110       3.171916       8.241213       0.556390       1.141716      -0.744251       0.020454      -0.034882      -0.008876       0.041399      -0.008267      -0.010362       0.003475       0.000075      -0.032732      -0.015936      -0.001338       0.017274              1.713915       1.608016      -0.233850      -0.130997       2.186006       0.068051       1.347723           0.000001
           65              H      23.703449      19.822499      13.071452       0.117772       1.129685 0.80755627E+01  0.77804760E+02                                 1.659075                            1.561466      -0.865068       2.468280                    0.999093       3.180589       8.232681       0.561499       1.132201      -0.746581       0.033022      -0.003305      -0.016371       0.037005      -0.003515      -0.012776       0.001932       0.000661      -0.037620      -0.018934       0.004128       0.014806              1.708671       2.073760       0.071956      -0.397369       1.561096      -0.094486       1.491158           0.000001
           66              H      11.486191       1.848270      14.636597       0.117093       1.117658 0.79631889E+01  0.78303692E+02                                 1.792015                            1.658889      -1.086360       2.366041                    0.996444       3.580714      10.123973       0.480653       1.295922      -0.704742      -0.021929       0.029283       0.006945       0.037237      -0.000571      -0.009969       0.000810      -0.001925      -0.033960      -0.016109       0.006391       0.009718              1.870815       1.733255      -0.268886      -0.108124       2.429372       0.105075       1.449817           0.000067
           67              H      19.571180      19.754710      15.121094       0.116772       1.114012 0.79731960E+01  0.77416006E+02                                 1.711728                            1.602796      -0.868267       2.469247                    0.999123       3.316533       8.931335       0.522099       1.208245      -0.726556      -0.034773       0.001453       0.019133       0.039716      -0.003522      -0.011704       0.002607       0.005466      -0.022066      -0.014069      -0.000435       0.014504              1.770301       2.196794       0.153053      -0.365212       1.632481      -0.081347       1.481628          -0.000008
           68              H      13.345534       3.285809      15.248699       0.117239       1.117284 0.82307898E+01  0.81187371E+02                                 1.763611                            1.664717      -1.067451       2.373168                    0.997320       3.494201       9.729677       0.491800       1.262613      -0.713008      -0.016619      -0.004168       0.030064       0.034603       0.002912      -0.007130      -0.000940      -0.003201       0.023572      -0.009387      -0.001863       0.011250              1.829038       1.619884       0.161549      -0.317526       1.769344       0.162683       2.097887           0.000011
           69              H      15.643863       5.562744      12.880046       0.116469       1.121204 0.83046392E+01  0.81598226E+02                                 1.722611                            1.637459      -1.077162       2.365831                    0.997202       3.442939       9.379029       0.514867       1.210741      -0.724946       0.014174       0.029277      -0.006510       0.033173       0.006749      -0.004523      -0.000144      -0.015861      -0.001472      -0.011749       0.000819       0.010931              1.761153       1.547658       0.284755      -0.179022       2.018999       0.150280       1.716802          -0.000000
           70              H      14.700581       1.872195      11.733602       0.120870       1.150543 0.86107295E+01  0.85564739E+02                                 1.772880                            1.685139      -1.112723       2.354209                    0.997044       3.455056       9.534188       0.498412       1.236696      -0.719511       0.005199      -0.026575      -0.022612       0.035278       0.001946      -0.006376       0.009397      -0.012068       0.004108      -0.012793      -0.000519       0.013312              1.818860       1.480544       0.015520      -0.181341       1.983619       0.224121       1.992415           0.000003
           71              H      14.809422       2.797323       9.699911       0.106361       1.138983 0.83809405E+01  0.83205628E+02                                 1.789900                            1.682663      -1.087554       2.353751                    0.996532       3.627716      10.199229       0.486982       1.266872      -0.711014      -0.024364      -0.023637       0.000094       0.033946       0.013431      -0.002179       0.003132      -0.002703       0.003439      -0.014932       0.001942       0.012991              1.834632       2.133798       0.430810      -0.116761       1.622192      -0.045433       1.747905           0.000072
           72              H      15.792605       3.301758       7.680176       0.105778       1.048603 0.75118585E+01  0.73345781E+02                                 1.754150                            1.635890      -1.316616       2.247905                    0.993296       3.823161      11.039341       0.469555       1.335955      -0.694160      -0.013989      -0.009622      -0.030470       0.034881       0.006664       0.001948       0.003056       0.000512       0.021628      -0.010317       0.001065       0.009252              1.818130       1.649085       0.185350       0.239056       1.497113       0.303973       2.308192          -0.000236
           73              H      18.558944       5.415201       9.530437       0.116644       1.163215 0.83630702E+01  0.81237159E+02                                 1.690101                            1.587724      -0.887444       2.459580                    0.999002       3.199177       8.299602       0.557829       1.130357      -0.747303       0.033679       0.023035      -0.000021       0.040803       0.015131       0.003411       0.004806       0.009036       0.004279      -0.016697      -0.000400       0.017097              1.723229       2.026391       0.408032      -0.130347       1.573499      -0.034362       1.569798           0.000246
           74              H      17.479620       5.070271      11.522258       0.111572       1.159114 0.82597688E+01  0.79958507E+02                                 1.679592                            1.571994      -0.877710       2.457208                    0.999019       3.223592       8.339629       0.563954       1.121929      -0.748949       0.015727       0.013838       0.028517       0.035385       0.013999       0.001824       0.004821       0.012371       0.020555      -0.019095       0.004801       0.014295              1.728240       1.553328       0.135166       0.128446       1.447762       0.319960       2.183631          -0.000096
           75              H      22.683975      13.583857      17.818726       0.121256       1.131836 0.80671116E+01  0.77783405E+02                                 1.670061                            1.567189      -0.890059       2.462419                    0.999109       3.171917       8.241202       0.556392       1.141710      -0.744252       0.020453      -0.008873      -0.034882       0.041398      -0.010361      -0.008267       0.003476       0.016406       0.016256      -0.015936      -0.001338       0.017274              1.713914       1.608014      -0.130997      -0.233851       1.347722       0.068052       2.186005           0.000001
           76              H      23.703437      13.071448      19.822511       0.117766       1.129686 0.80755588E+01  0.77804572E+02                                 1.659060                            1.561453      -0.865035       2.468289                    0.999093       3.180604       8.232663       0.561509       1.132183      -0.746586       0.033025      -0.016376      -0.003300       0.037010      -0.012774      -0.003517       0.001938       0.019145       0.017815      -0.018932       0.004124       0.014808              1.708655       2.073738      -0.397362       0.071956       1.491145      -0.094485       1.561083          -0.000000
           77              H      11.486214      14.636586       1.848267       0.117094       1.117679 0.79633666E+01  0.78305769E+02                                 1.792025                            1.658898      -1.086384       2.366032                    0.996443       3.580738      10.124017       0.480657       1.295907      -0.704745      -0.021929       0.006944       0.029283       0.037237      -0.009969      -0.000570       0.000810       0.016018       0.019866      -0.016109       0.006391       0.009718              1.870826       1.733266      -0.108125      -0.268889       1.449824       0.105076       2.429388           0.000066
           78              H      19.571172      15.121088      19.754721       0.116778       1.114009 0.79731730E+01  0.77415788E+02                                 1.711732                            1.602799      -0.868216       2.469273                    0.999124       3.316516       8.931312       0.522095       1.208254      -0.726554      -0.034771       0.019131       0.001454       0.039713      -0.011705      -0.003521       0.002607       0.013764       0.002834      -0.014069      -0.000434       0.014504              1.770306       2.196801      -0.365214       0.153055       1.481631      -0.081348       1.632485          -0.000008
           79              H      13.345555      15.248687       3.285807       0.117237       1.117286 0.82308013E+01  0.81187456E+02                                 1.763607                            1.664713      -1.067451       2.373167                    0.997320       3.494203       9.729659       0.491803       1.262606      -0.713009      -0.016619       0.030063      -0.004169       0.034603      -0.007131       0.002912      -0.000940      -0.013387      -0.006985      -0.009387      -0.001864       0.011251              1.829035       1.619881      -0.317526       0.161549       2.097883       0.162681       1.769340           0.000011
           80              H      15.643876      12.880038       5.562744       0.116469       1.121202 0.83046168E+01  0.81597987E+02                                 1.722612                            1.637460      -1.077150       2.365838                    0.997202       3.442934       9.379028       0.514865       1.210746      -0.724945       0.014173      -0.006510       0.029278       0.033173      -0.004524       0.006749      -0.000144      -0.007195       0.024525      -0.011750       0.000819       0.010931              1.761155       1.547658      -0.179022       0.284755       1.716804       0.150281       2.019003          -0.000001
           81              H      14.700598      11.733594       1.872192       0.120865       1.150575 0.86110251E+01  0.85568370E+02                                 1.772908                            1.685164      -1.112735       2.354196                    0.997043       3.455109       9.534358       0.498410       1.236689      -0.719513       0.005195      -0.022615      -0.026575       0.035280      -0.006380       0.001947       0.009398      -0.008091       0.016055      -0.012799      -0.000515       0.013314              1.818889       1.480563      -0.181346       0.015520       1.992449       0.224127       1.983655           0.000003
           82              H      14.809434       9.699904       2.797323       0.106360       1.138980 0.83809320E+01  0.83205693E+02                                 1.789914                            1.682675      -1.087547       2.353754                    0.996533       3.627730      10.199346       0.486974       1.266892      -0.711010      -0.024363       0.000094      -0.023638       0.033946      -0.002180       0.013431       0.003131      -0.003070       0.002335      -0.014933       0.001942       0.012991              1.834646       2.133815      -0.116763       0.430815       1.747921      -0.045434       1.622203           0.000071
           83              H      15.792613       7.680171       3.301758       0.105778       1.048573 0.75116485E+01  0.73343898E+02                                 1.754191                            1.635925      -1.316458       2.247981                    0.993298       3.823193      11.039780       0.469521       1.336049      -0.694141      -0.013989      -0.030470      -0.009623       0.034881       0.001949       0.006665       0.003056      -0.010558      -0.011590      -0.010319       0.001065       0.009253              1.818175       1.649122       0.239066       0.185358       2.308257       0.303986       1.497145          -0.000236
           84              H      18.558951       9.530431       5.415202       0.116641       1.163231 0.83632064E+01  0.81238903E+02                                 1.690126                            1.587746      -0.887432       2.459585                    0.999002       3.199189       8.299685       0.557821       1.130369      -0.747300       0.033679      -0.000020       0.023035       0.040803       0.003410       0.015132       0.004806       0.002378      -0.015694      -0.016698      -0.000399       0.017097              1.723256       2.026425      -0.130351       0.408044       1.569821      -0.034363       1.573522           0.000244
           85              H      17.479631      11.522250       5.070272       0.111572       1.159122 0.82598381E+01  0.79959364E+02                                 1.679601                            1.572002      -0.877765       2.457182                    0.999018       3.223604       8.339676       0.563952       1.121930      -0.748948       0.015727       0.028517       0.013838       0.035385       0.001824       0.013999       0.004821      -0.004092      -0.028836      -0.019096       0.004801       0.014295              1.728250       1.553336       0.128448       0.135168       2.183645       0.319963       1.447768          -0.000098
           86              H       4.544058       6.354285       2.119426       0.120698       1.128413 0.80360633E+01  0.77392080E+02                                 1.664748                            1.562618      -0.876955       2.467685                    0.999199       3.169865       8.224977       0.558161       1.139446      -0.744788       0.020102       0.008884       0.035264       0.041552       0.010319       0.008176       0.003270       0.016501       0.016231      -0.015936      -0.001173       0.017109              1.708303       1.602994       0.130288       0.232543       1.344109       0.067649       2.177806           0.000266
           87              H       5.563521       6.866694       0.115641       0.116623       1.133208 0.81054992E+01  0.78156381E+02                                 1.661573                            1.563586      -0.867218       2.467056                    0.999122       3.186297       8.247662       0.561599       1.131085      -0.746852       0.033288       0.016662       0.003213       0.037364       0.012760       0.003473       0.001883       0.019287       0.018568      -0.019090       0.004364       0.014726              1.711347       2.077481       0.398453      -0.072032       1.493270      -0.094675       1.563289          -0.000091
           88              H      11.486199       5.301556      18.089885       0.116583       1.125145 0.80294009E+01  0.79143264E+02                                 1.802135                            1.667355      -1.103339       2.358441                    0.996205       3.595175      10.187445       0.478598       1.298387      -0.704186      -0.021588      -0.006758      -0.029039       0.036810       0.010243       0.000740       0.000889       0.016487       0.020274      -0.016538       0.006437       0.010101              1.881820       1.742871       0.109193       0.271818       1.456695       0.106128       2.445892           0.000142
           89              H      19.571148       4.817054       0.183431       0.116532       1.115212 0.79857309E+01  0.77584322E+02                                 1.714615                            1.605379      -0.872602       2.467607                    0.999084       3.319107       8.947035       0.520925       1.210241      -0.726105      -0.034811      -0.019232      -0.001160       0.039787       0.011634       0.003621       0.002570       0.013757       0.003782      -0.014159      -0.000216       0.014375              1.773383       2.200929       0.366092      -0.153579       1.483892      -0.081625       1.635329          -0.000248
           90              H      13.345537       4.689455      16.652345       0.117772       1.115408 0.82138684E+01  0.80978938E+02                                 1.761692                            1.663057      -1.066895       2.373561                    0.997324       3.490797       9.717767       0.492021       1.262693      -0.712995      -0.016517      -0.029949       0.004229       0.034462       0.007005      -0.002930      -0.000961      -0.013143      -0.006612      -0.009278      -0.001752       0.011030              1.826979       1.618198       0.316872      -0.161328       2.095342       0.162445       1.767397           0.000011
           91              H      15.643866       7.058104      14.375408       0.116027       1.122166 0.83136855E+01  0.81714386E+02                                 1.724184                            1.638837      -1.081174       2.364147                    0.997101       3.444232       9.386008       0.514390       1.211460      -0.724794       0.014330       0.006712      -0.029245       0.033252       0.004550      -0.006513      -0.000084      -0.007226       0.024846      -0.011706       0.000868       0.010838              1.762795       1.548989       0.179311      -0.285238       1.718342       0.150453       2.021053           0.000001
           92              H      14.700595       8.204548      18.065960       0.121033       1.154996 0.86522235E+01  0.86080327E+02                                 1.777105                            1.688854      -1.110225       2.354609                    0.997077       3.462112       9.559348       0.498015       1.236197      -0.719585       0.005222       0.022823       0.026564       0.035409       0.006407      -0.002029       0.009375      -0.008270       0.016529      -0.012920      -0.000449       0.013369              1.823311       1.483573       0.182132      -0.015559       1.997616       0.225258       1.988743           0.000000
           93              H      14.809438      10.238238      17.140829       0.106668       1.138578 0.83773953E+01  0.83164561E+02                                 1.789691                            1.682472      -1.148658       2.326008                    0.996012       3.627291      10.198847       0.486921       1.267121      -0.710954      -0.024242      -0.000280       0.023991       0.034107       0.002245      -0.013297       0.003024      -0.003003       0.002216      -0.014785       0.001943       0.012843              1.834432       2.133601       0.116846      -0.430811       1.747696      -0.045503       1.622000           0.000001
           94              H      15.792624      12.257971      16.636394       0.105995       1.048822 0.75158657E+01  0.73424431E+02                                 1.757413                            1.638648      -1.318122       2.247558                    0.993367       3.827826      11.070426       0.467973       1.339750      -0.693387      -0.014206       0.030387       0.009703       0.034919      -0.002140      -0.006417       0.003093      -0.010919      -0.011033      -0.010094       0.000706       0.009389              1.821651       1.652093      -0.239808      -0.185961       2.313234       0.304948       1.499626           0.000001
           95              H      18.558955      10.407711      14.522950       0.117129       1.167435 0.84012968E+01  0.81721599E+02                                 1.696563                            1.593261      -0.900161       2.454345                    0.998902       3.200807       8.316236       0.555721       1.133076      -0.746672       0.033565      -0.000045      -0.023122       0.040758      -0.003608      -0.015130       0.004887       0.002371      -0.015651      -0.016680      -0.000547       0.017226              1.729996       2.035265       0.131229      -0.410803       1.575468      -0.034612       1.579255           0.000006
           96              H      17.479627       8.415892      14.867880       0.112192       1.158111 0.82521325E+01  0.79879091E+02                                 1.680093                            1.572458      -0.883489       2.455667                    0.998991       3.220621       8.336079       0.563140       1.123629      -0.748544       0.015511      -0.028303      -0.013959       0.035164      -0.001923      -0.014030       0.004692      -0.004304      -0.029593      -0.019256       0.004932       0.014325              1.728766       1.553723      -0.128467      -0.135198       2.184485       0.320099       1.448090           0.000002
           97              C      25.022207      14.682644       2.661943       0.590098      24.439271 0.26393773E+03  0.55269925E+04                                 7.879036                            5.775292      -0.005169       2.054822                    0.999586      22.373790      62.521083       0.617221       0.473890      -1.021097       0.023962       0.013234       0.051831       0.058615      -0.069940      -0.034523      -0.003324      -0.080605      -0.224205      -0.094990      -0.024202       0.119192             10.460822       9.453312       2.332040       4.796699       5.780023       2.286207      16.149131           0.000122
           98              C      24.338332      14.379185       1.343632      -0.019710      39.220639 0.41812318E+03  0.96432139E+04                                10.001721                            6.733766       0.051772       2.024819                    0.999304      26.775352      73.924493       0.653049       0.406671      -1.080677      -0.018609      -0.007487      -0.031881       0.037666       0.006662      -0.000704      -0.000288       0.005986       0.013354      -0.009530       0.003955       0.005576             14.194931      12.771216       3.428030       6.556662       6.781185       3.232276      23.032391          -0.001049
           99              C      23.093934      13.787421       1.320504      -0.093566      34.376654 0.40535764E+03  0.93716059E+04                                 9.246536                            6.746290      -0.009806       1.971100                    0.999637      28.846490      82.438094       0.629227       0.421040      -1.060478       0.003108       0.003970      -0.024816       0.025323       0.002273      -0.025797      -0.013855       0.001948       0.028352      -0.026292      -0.007154       0.033446             11.627830      11.812709       3.230111       4.504276       6.331295       2.485082      16.739487          -0.000788
          100              C      22.477177      13.490940       0.117635      -0.149824      35.483742 0.41930847E+03  0.97663016E+04                                 9.383846                            6.818797       0.120838       2.007257                    0.999719      29.385304      84.003225       0.632407       0.415827      -1.064895       0.013838       0.009885       0.022579       0.028267       0.026363      -0.004879       0.002702       0.035181      -0.044128      -0.026261      -0.012958       0.039219             11.803751      10.333650       2.682768       3.373526       6.212998       2.008230      18.864606          -0.000574
          101              C      32.153004      13.813346      18.856906       0.079373      39.614447 0.42449145E+03  0.98591672E+04                                10.214050                            6.893497      -0.077251       1.983857                    0.999311      26.582721      74.437802       0.628193       0.419799      -1.068646       0.000332       0.003437       0.006150       0.007053       0.005803       0.018086       0.000936      -0.019067       0.021273      -0.024384       0.005537       0.018847             14.326119      12.545599       3.253214       6.145592       6.946271       2.749374      23.486489          -0.000073
          102              C      15.286526      14.424250      18.882427      -0.149900      37.548092 0.44908330E+03  0.10668105E+05                                 9.850929                            7.120068       0.104727       2.004908                    0.999481      29.861935      86.937990       0.609078       0.423324      -1.057430       0.010078      -0.002856       0.024532       0.026674       0.002373      -0.017645      -0.009804       0.019269       0.035024      -0.019352      -0.008414       0.027766             12.723963      12.320956       3.116479       4.694407       6.661906       2.457380      19.189025           0.000487
          103              C       6.807933      14.703578       0.164290      -0.095007      34.876483 0.40668076E+03  0.94261200E+04                                 9.375956                            6.772399       0.023980       1.982607                    0.999665      28.957860      83.330249       0.624833       0.422924      -1.057467      -0.022277      -0.011173      -0.011865       0.027602       0.011295      -0.007105       0.002493       0.013827      -0.082317      -0.028966       0.001542       0.027424             12.019603      10.314437       2.389857       3.753749       5.994954       1.997615      19.749417           0.000845
          104              C      31.492710      13.515868      17.526633       0.088229      41.916004 0.42393507E+03  0.98549875E+04                                10.602150                            6.901270      -0.089715       1.981088                    0.999362      26.594826      74.801140       0.625402       0.421299      -1.066397      -0.003631      -0.002434      -0.011282       0.012099       0.007590       0.001401       0.005179       0.030256       0.022834      -0.021500       0.007285       0.014215             15.105783      10.827499       3.784580       7.033497      12.703950       0.319835      21.785901          -0.000006
          105              C      31.525364      14.463328      16.516964      -0.203007      39.885327 0.46948785E+03  0.11301150E+05                                10.332935                            7.321133      -0.015137       1.957538                    0.999208      30.898511      91.176349       0.594353       0.428118      -1.052241      -0.005644      -0.007449      -0.003544       0.009995       0.003797      -0.020756       0.016786      -0.006102      -0.120175      -0.050789       0.023128       0.027661             13.694024       8.248264       0.811778       4.427126      12.364111      -5.888706      20.469698           0.000016
          106              C      30.863257      14.278302      15.305124       0.095245      44.006978 0.40525850E+03  0.93046422E+04                                10.910236                            6.703181      -0.094420       1.978771                    0.999217      26.288838      73.208772       0.641619       0.415778      -1.071146      -0.000060      -0.008178       0.004878       0.009523       0.011841       0.006246       0.001835      -0.015157       0.008546      -0.016611       0.002048       0.014563             16.721952       8.273284       2.627494       2.128850      21.292374     -10.853285      20.600197          -0.000001
          107              C      30.153984      13.047521      15.172136      -0.210978      41.244867 0.47111406E+03  0.11336038E+05                                10.530321                            7.317493      -0.018567       1.953731                    0.999350      30.934425      90.896324       0.597229       0.426216      -1.054720       0.014010       0.008411       0.008788       0.018554      -0.014952       0.014485       0.022184       0.041796       0.066916      -0.046455       0.012417       0.034037             14.272191       8.467950       5.420804       0.117114      21.841408      -6.681712      12.507216          -0.000056
          108              C      30.101377      12.109033      16.155286       0.096967      40.865492 0.39944242E+03  0.91591294E+04                                10.435985                            6.695346      -0.142396       1.965887                    0.999281      26.322530      73.808854       0.634721       0.420846      -1.065445       0.008866       0.005492      -0.001898       0.010600       0.003369       0.010494       0.001796      -0.001702      -0.039266      -0.017783       0.004800       0.012983             15.153100      10.959750       8.303009       2.236305      23.048415      -1.554149      11.451136           0.000009
          109              C      30.729018      12.341512      17.368324      -0.214331      38.235025 0.47801014E+03  0.11549358E+05                                10.009499                            7.374233       0.009970       1.963794                    0.999042      31.064101      91.608180       0.594234       0.426607      -1.053974      -0.000193       0.005217      -0.004760       0.007065      -0.019407      -0.021746      -0.024315      -0.005162       0.006414      -0.043664       0.017256       0.026408             12.605903      10.593218       5.818238       4.423931      14.356980       2.392349      12.867510          -0.000049
          110              C      29.350383      10.821628      15.990398       0.092383      37.969073 0.38898172E+03  0.88532786E+04                                 9.957798                            6.604993      -0.121093       1.978378                    0.999300      25.986033      72.407771       0.639859       0.420578      -1.066458      -0.000326      -0.002462      -0.003208       0.004057       0.014514      -0.005343       0.007256      -0.022563       0.041760      -0.026922       0.008897       0.018025             14.092134      12.650315       7.447247       2.681958      22.851550       0.069044       6.774536           0.000012
          111              C      29.807506       9.671397      16.567209      -0.151627      36.151407 0.43511010E+03  0.10277199E+05                                 9.650135                            7.029334       0.025080       1.980293                    0.999422      29.868018      87.327192       0.608934       0.425854      -1.053555      -0.019234      -0.023282      -0.009164       0.031559       0.001782       0.009474       0.008847       0.035140       0.045067      -0.026948       0.003250       0.023698             12.286997      10.346955       4.421577       2.314647      20.050631      -0.310875       6.463404           0.000482
          112              C      29.181677       8.463544      16.303626      -0.093336      34.745125 0.42099634E+03  0.98823592E+04                                 9.473957                            6.976376      -0.120718       1.939894                    0.999506      29.378864      86.204234       0.601882       0.433524      -1.046724       0.002129       0.033312      -0.013932       0.036171      -0.015510      -0.021688      -0.009752      -0.019605       0.033278      -0.035875       0.012537       0.023338             11.766763      11.727120       4.629288       3.019028      17.079009       0.610142       6.494158           0.000896
          113              C      28.049747       8.388178      15.581068      -0.014885      36.838837 0.40408587E+03  0.92464923E+04                                 9.588210                            6.624114       0.097958       2.043824                    0.999391      26.481107      72.986196       0.657339       0.407205      -1.079593       0.013300       0.029915       0.003283       0.032902      -0.003531       0.000294       0.002582       0.002622      -0.015817      -0.006387      -0.000153       0.006539             12.900883      11.789953       6.302841       2.828103      20.412345       0.766219       6.500351          -0.001052
          114              C      27.565414       9.550372      15.036557      -0.094494      33.348795 0.39825090E+03  0.91649320E+04                                 9.029628                            6.670150       0.011781       1.978575                    0.999679      28.734461      81.877782       0.635313       0.418934      -1.062010       0.022909       0.007284       0.014659       0.028156      -0.007283       0.019488      -0.000037       0.047198       0.016457      -0.027760      -0.006962       0.034721             11.011387       9.681559       3.869739       2.150488      17.292506      -0.155609       6.060097          -0.000853
          115              C      28.214825      10.745065      15.246306      -0.151975      34.580340 0.41021686E+03  0.95065197E+04                                 9.218242                            6.745359       0.114564       2.007045                    0.999776      29.257448      83.547554       0.635434       0.415937      -1.064355      -0.007557      -0.027602       0.002606       0.028736      -0.018712       0.004806      -0.020235      -0.020451      -0.038559      -0.024427      -0.011527       0.035954             11.357180      11.367353       4.973376       2.723396      16.408192       0.375658       6.295996          -0.000529
          116              C      27.335032       7.060298      15.391256       0.597435      22.989950 0.25444142E+03  0.52864364E+04                                 7.560148                            5.679963       0.012699       2.065263                    0.999589      22.193378      62.037424       0.620007       0.475482      -1.018911      -0.028203      -0.051971      -0.006185       0.059453      -0.037340      -0.063313       0.010597       0.067668       0.251719      -0.094159      -0.025657       0.119816              9.547640       8.983645       4.273353       1.781820      14.362217       0.874696       5.297058           0.000016
          117              C      25.022192       5.255498      17.276209       0.591120      24.404480 0.26354817E+03  0.55167884E+04                                 7.871415                            5.770947      -0.003588       2.055515                    0.999577      22.357827      62.464560       0.617468       0.473877      -1.021105       0.024382      -0.013258      -0.052724       0.059582       0.069696       0.034846      -0.003401      -0.079657      -0.225862      -0.095471      -0.023571       0.119042             10.448304       9.443789      -2.329435      -4.788539       5.774797       2.282579      16.126325           0.000122
          118              C      24.338318       5.558957      18.594520      -0.018348      39.196349 0.41784440E+03  0.96354941E+04                                10.000223                            6.733482       0.051535       2.024911                    0.999320      26.761116      73.888172       0.652756       0.406908      -1.080484      -0.018476       0.007593       0.031415       0.037228      -0.007570       0.000185      -0.000115       0.006065       0.012619      -0.010258       0.004181       0.006077             14.191554      12.771164      -3.428628      -6.554349       6.780590       3.231728      23.022909          -0.001052
          119              C      23.093922       6.150721      18.617648      -0.092887      34.330618 0.40471404E+03  0.93526127E+04                                 9.235627                            6.738525      -0.006654       1.972477                    0.999632      28.827215      82.353470       0.629954       0.420739      -1.060712       0.002076      -0.003784       0.025433       0.025797      -0.002361       0.025637      -0.013389       0.002158       0.028739      -0.025855      -0.007339       0.033194             11.612668      11.795573      -3.224791      -4.492568       6.323318       2.479396      16.719112          -0.000794
          120              C      22.477167       6.447202      19.820517      -0.150976      35.540469 0.42015324E+03  0.97907411E+04                                 9.393763                            6.825847       0.118646       2.006257                    0.999722      29.409247      84.087589       0.632065       0.415850      -1.064898       0.014487      -0.009728      -0.021139       0.027411      -0.026115       0.005700       0.002415       0.035045      -0.042835      -0.026279      -0.012597       0.038876             11.817341      10.339883      -2.683292      -3.378904       6.218369       2.011808      18.893771          -0.000573
          121              C      14.013085       6.124796       1.081246       0.078848      39.606789 0.42439372E+03  0.98561340E+04                                10.211480                            6.891821      -0.074677       1.984789                    0.999292      26.582344      74.429028       0.628403       0.419692      -1.068736       0.000811      -0.003431      -0.005669       0.006676      -0.005206      -0.017260       0.001185      -0.019706       0.021427      -0.023755       0.005669       0.018086             14.322455      12.543778      -3.253255      -6.146108       6.945364       2.750845      23.478222          -0.000081
          122              C      15.286505       5.513892       1.055725      -0.149928      37.562695 0.44925815E+03  0.10673303E+05                                 9.853452                            7.121571       0.104846       2.004699                    0.999498      29.870920      86.968540       0.608999       0.423338      -1.057420       0.010233       0.002977      -0.025090       0.027259      -0.002521       0.017702      -0.009522       0.021745       0.031924      -0.019780      -0.008000       0.027781             12.728140      12.327067      -3.118398      -4.701199       6.664199       2.460963      19.193153           0.000506
          123              C      24.947819       5.234564      19.773862      -0.094364      34.853322 0.40633439E+03  0.94159266E+04                                 9.370176                            6.768026       0.028147       1.984023                    0.999639      28.949394      83.291708       0.625252       0.422738      -1.057601      -0.021424       0.010977       0.011808       0.026813      -0.012092       0.006494       0.002529       0.015539      -0.086005      -0.029962       0.000900       0.029062             12.011814      10.312898      -2.390652      -3.753847       5.992417       1.997988      19.730126           0.000832
          124              C      13.352793       6.422274       2.411519       0.087590      41.964149 0.42445310E+03  0.98701403E+04                                10.610110                            6.905513      -0.088462       1.981071                    0.999350      26.611425      74.862032       0.625200       0.421302      -1.066384      -0.004101       0.003165       0.010655       0.011847      -0.008062      -0.000993       0.005353       0.029184       0.022449      -0.021265       0.007403       0.013862             15.118924      10.836492      -3.788777      -7.040590      12.715408       0.320161      21.804873          -0.000009
          125              C      13.385444       5.474814       3.421188      -0.200326      39.697805 0.46699994E+03  0.11225659E+05                                10.295995                            7.297552      -0.009082       1.960090                    0.999208      30.830099      90.893280       0.595857       0.427631      -1.052605      -0.005322       0.006943       0.003043       0.009262      -0.004771       0.020514       0.016037      -0.008010      -0.122630      -0.051164       0.022996       0.028169             13.638958       8.219095      -0.816668      -4.404826      12.325030      -5.857091      20.372749          -0.000001
          126              C      12.723338       5.659840       4.633028       0.094876      44.033115 0.40557647E+03  0.93141083E+04                                10.916055                            6.707157      -0.096342       1.978018                    0.999197      26.296326      73.246865       0.641213       0.415945      -1.070999      -0.000286       0.008185      -0.004915       0.009551      -0.011800      -0.006340       0.001789      -0.014755       0.009591      -0.016660       0.002283       0.014377             16.730979       8.277230      -2.628241      -2.131271      21.302139     -10.859101      20.613568          -0.000007
          127              C      12.014070       6.890621       4.766016      -0.209738      41.270458 0.47139649E+03  0.11345167E+05                                10.537500                            7.321680      -0.019208       1.953483                    0.999324      30.938508      90.934243       0.596781       0.426448      -1.054517       0.014143      -0.007902      -0.008914       0.018491       0.014449      -0.014874       0.021815       0.040363       0.069218      -0.045795       0.011083       0.034712             14.284054       8.472272      -5.423924      -0.115566      21.860892      -6.692171      12.518998          -0.000057
          128              C      11.961466       7.829109       3.782866       0.096914      40.853503 0.39925545E+03  0.91540446E+04                                10.434476                            6.694039      -0.142374       1.966026                    0.999249      26.319229      73.803595       0.634727       0.420879      -1.065392       0.008793      -0.004827       0.000967       0.010078      -0.003085      -0.010463       0.002625       0.001195      -0.039790      -0.017726       0.004117       0.013609             15.151244      10.958864      -8.301504      -2.237208      23.043285      -1.553189      11.451584           0.000005
          129              C      12.589106       7.596630       2.569828      -0.216377      38.353755 0.47968695E+03  0.11601136E+05                                10.033653                            7.389819      -0.046804       1.948584                    0.999257      31.115062      91.831851       0.593229       0.426915      -1.053683       0.000081      -0.005670       0.005335       0.007786       0.019638       0.021564      -0.023410      -0.004862       0.003012      -0.043104       0.018105       0.024998             12.640197      10.623861      -5.836931      -4.441457      14.393848       2.406181      12.902881          -0.000048
          130              C      11.210477       9.116514       3.947754       0.089679      38.030883 0.38969081E+03  0.88727385E+04                                 9.964807                            6.608577      -0.117301       1.979341                    0.999273      26.011448      72.472988       0.640091       0.420269      -1.066741       0.000833       0.002256       0.003077       0.003905      -0.014547       0.005335       0.007547      -0.021921       0.043408      -0.027064       0.008549       0.018516             14.104062      12.661544      -7.454763      -2.685663      22.870458       0.069991       6.780184           0.000011
          131              C      11.667604      10.266745       3.370943      -0.148840      36.059672 0.43369528E+03  0.10235679E+05                                 9.636694                            7.019789       0.027326       1.981365                    0.999409      29.818359      87.154045       0.609087       0.426083      -1.053389      -0.019032       0.022309       0.008747       0.030601      -0.001782      -0.010943       0.008407       0.035206       0.044170      -0.026677       0.001837       0.024840             12.269110      10.333599      -4.413706      -2.313140      20.017304      -0.309842       6.456428           0.000481
          132              C      11.041780      11.474598       3.634526      -0.092724      34.744705 0.42095009E+03  0.98815355E+04                                 9.477792                            6.979204      -0.119059       1.940587                    0.999473      29.372706      86.202497       0.601312       0.433923      -1.046427       0.002471      -0.033626       0.014247       0.036603       0.015200       0.021344      -0.009544      -0.019294       0.034765      -0.035377       0.011960       0.023417             11.772132      11.732956      -4.633318      -3.020785      17.086107       0.611838       6.497334           0.000897
          133              C       9.909851      11.549964       4.357084      -0.015966      36.879141 0.40462694E+03  0.92614422E+04                                 9.591649                            6.626056       0.102359       2.044692                    0.999403      26.503735      73.045065       0.657651       0.406899      -1.079858       0.013101      -0.030677      -0.003197       0.033511       0.003860       0.000134       0.001708       0.002181      -0.018103      -0.006432      -0.000696       0.007128             12.906124      11.793417      -6.305053      -2.829018      20.422131       0.766263       6.502823          -0.001054
          134              C       9.425513      10.387770       4.901595      -0.095244      33.350620 0.39824144E+03  0.91643836E+04                                 9.028584                            6.668830       0.012221       1.978554                    0.999696      28.736682      81.874563       0.635573       0.418778      -1.062141       0.022316      -0.006744      -0.014311       0.027355       0.007120      -0.018977       0.000633       0.047573       0.017680      -0.028196      -0.006072       0.034267             11.010925       9.679748      -3.869675      -2.150191      17.293579      -0.155979       6.059446          -0.000853
          135              C      10.074919       9.193077       4.691846      -0.150669      34.528071 0.40941358E+03  0.94828783E+04                                 9.205737                            6.735586       0.123035       2.009550                    0.999766      29.236171      83.453829       0.636368       0.415547      -1.064648      -0.006085       0.028702      -0.004030       0.029616       0.016981      -0.005736      -0.020377      -0.021036      -0.037728      -0.023534      -0.011693       0.035226             11.341567      11.348332      -4.961095      -2.719716      16.387871       0.371736       6.288498          -0.000531
          136              C       9.195141      12.877844       4.546896       0.598821      22.955740 0.25398920E+03  0.52749027E+04                                 7.554738                            5.676313       0.009826       2.064753                    0.999581      22.172224      61.973727       0.619952       0.475717      -1.018746      -0.027320       0.051572       0.005971       0.058666       0.037726       0.062963       0.009970       0.067999       0.249630      -0.094321      -0.024698       0.119018              9.540196       8.976430      -4.268572      -1.780198      14.350511       0.873704       5.293646           0.000013
          137              C      25.022213      17.276197       5.255497       0.591112      24.404705 0.26355099E+03  0.55168599E+04                                 7.871444                            5.770964      -0.003553       2.055523                    0.999577      22.357951      62.464887       0.617469       0.473875      -1.021107       0.024381      -0.052740      -0.013255       0.059596       0.034840       0.069701      -0.003406       0.073120       0.232455      -0.095480      -0.023576       0.119056             10.448366       9.443824      -4.788585      -2.329442      16.126460       2.282601       5.774815           0.000122
          138              C      24.338341      18.594507       5.558956      -0.018340      39.196470 0.41784488E+03  0.96355115E+04                                10.000259                            6.733495       0.051561       2.024919                    0.999320      26.761108      73.888260       0.652753       0.406909      -1.080483      -0.018472       0.031413       0.007593       0.037225       0.000180      -0.007571      -0.000119      -0.003278      -0.015434      -0.010264       0.004187       0.006078             14.191637      12.771221      -6.554376      -3.428647      23.023076       3.231739       6.780613          -0.001051
          139              C      23.093944      18.617635       6.150721      -0.092891      34.330868 0.40471603E+03  0.93526799E+04                                 9.235704                            6.738560      -0.006663       1.972475                    0.999632      28.827298      82.354079       0.629949       0.420741      -1.060709       0.002075       0.025434      -0.003785       0.025798       0.025635      -0.002361      -0.013389      -0.013296      -0.017619      -0.025851      -0.007343       0.033194             11.612800      11.795673      -4.492632      -3.224821      16.719362       2.479428       6.323365          -0.000796
          140              C      22.477190      19.820503       6.447201      -0.150973      35.540477 0.42015182E+03  0.97907025E+04                                 9.393781                            6.825841       0.118625       2.006251                    0.999722      29.409180      84.087454       0.632064       0.415851      -1.064898       0.014488      -0.021135      -0.009727       0.027408       0.005695      -0.026111       0.002415       0.038934      -0.031164      -0.026276      -0.012593       0.038870             11.817400      10.339892      -3.378940      -2.683295      18.893928       2.011823       6.218379          -0.000575
          141              C      14.013076       1.081247       6.124801       0.078840      39.607036 0.42439479E+03  0.98561618E+04                                10.211511                            6.891815      -0.074660       1.984795                    0.999292      26.582387      74.429084       0.628405       0.419690      -1.068737       0.000812      -0.005667      -0.003437       0.006677      -0.017259      -0.005198       0.001180      -0.020573       0.018870      -0.023758       0.005679       0.018079             14.322562      12.543818      -6.146186      -3.253261      23.478481       2.750857       6.945385          -0.000081
          142              C      15.286497       1.055726       5.513896      -0.149932      37.563073 0.44926301E+03  0.10673446E+05                                 9.853518                            7.121607       0.104878       2.004705                    0.999498      29.871065      86.969058       0.608997       0.423337      -1.057421       0.010232      -0.025088       0.002978       0.027257       0.017701      -0.002520      -0.009522      -0.005100      -0.048559      -0.019774      -0.008003       0.027777             12.728262      12.327187      -4.701311      -3.118431      19.193358       2.461008       6.664242           0.000507
          143              C      24.947844      19.773847       5.234562      -0.094328      34.852358 0.40631940E+03  0.94155004E+04                                 9.370038                            6.767920       0.028179       1.984040                    0.999639      28.948888      83.290135       0.625254       0.422741      -1.057598      -0.021392       0.011812       0.010950       0.026778       0.006497      -0.012123       0.002524       0.050801       0.019697      -0.029976       0.000877       0.029099             12.011639      10.312806      -3.753777      -2.390645      19.729773       1.997946       5.992338           0.000833
          144              C      13.352786       2.411519       6.422278       0.087573      41.964936 0.42445954E+03  0.98703448E+04                                10.610285                            6.905591      -0.088502       1.981058                    0.999349      26.611721      74.863505       0.625192       0.421305      -1.066380      -0.004082       0.010621       0.003183       0.011815      -0.000979      -0.008076       0.005382       0.003397      -0.054995      -0.021279       0.007405       0.013874             15.119235      10.836684      -7.040758      -3.788845      21.805411       0.320161      12.715611          -0.000009
          145              C      13.385440       3.421186       5.474817      -0.200300      39.699263 0.46701681E+03  0.11226205E+05                                10.296394                            7.297791      -0.009161       1.960066                    0.999207      30.830595      90.896354       0.595832       0.427643      -1.052593      -0.005342       0.003045       0.006959       0.009286       0.020528      -0.004784       0.016031       0.057338       0.073383      -0.051189       0.023008       0.028181             13.639574       8.219407      -4.405051      -0.816664      20.373819      -5.857431      12.325498          -0.000001
          146              C      12.723336       4.633026       5.659843       0.094872      44.033054 0.40557651E+03  0.93141096E+04                                10.916032                            6.707149      -0.096342       1.978017                    0.999197      26.296358      73.246958       0.641214       0.415943      -1.071000      -0.000291      -0.004912       0.008191       0.009555      -0.006340      -0.011795       0.001790      -0.012170       0.017330      -0.016655       0.002282       0.014373             16.730924       8.277211      -2.131333      -2.628169      20.613693     -10.859047      21.301869          -0.000007
          147              C      12.014066       4.766014       6.890625      -0.209752      41.270544 0.47140027E+03  0.11345266E+05                                10.537443                            7.321662      -0.019179       1.953488                    0.999324      30.938660      90.934331       0.596789       0.426443      -1.054522       0.014144      -0.008908      -0.007908       0.018491      -0.014877       0.014460       0.021820      -0.014427      -0.095169      -0.045808       0.011092       0.034716             14.283919       8.472223      -0.115603      -5.423860      12.518955      -6.692056      21.860578          -0.000057
          148              C      11.961459       3.782865       7.829114       0.096975      40.851504 0.39923397E+03  0.91534269E+04                                10.434160                            6.693869      -0.142345       1.966046                    0.999249      26.318448      73.800848       0.634734       0.420880      -1.065392       0.008765       0.000954      -0.004806       0.010042      -0.010466      -0.003121       0.002633       0.020510       0.018094      -0.017732       0.004088       0.013644             15.150720      10.958517      -2.237161      -8.301185      11.451266      -1.553085      23.042379           0.000005
          149              C      12.589097       2.569829       7.596635      -0.216393      38.355106 0.47970553E+03  0.11601714E+05                                10.033947                            7.390007      -0.046890       1.948553                    0.999257      31.115621      91.834429       0.593215       0.426920      -1.053678       0.000085       0.005313      -0.005667       0.007769       0.021570       0.019644      -0.023405      -0.003940       0.005806      -0.043109       0.018113       0.024995             12.640619      10.624227      -4.441627      -5.837197      12.903262       2.406335      14.394369          -0.000048
          150              C      11.210468       3.947754       9.116521       0.089615      38.032236 0.38970801E+03  0.88732178E+04                                 9.964966                            6.608674      -0.117275       1.979340                    0.999273      26.012110      72.474918       0.640094       0.420263      -1.066746       0.000831       0.003084       0.002282       0.003926       0.005344      -0.014537       0.007534      -0.032674       0.011057      -0.027053       0.008544       0.018510             14.104291      12.661760      -2.685720      -7.454915       6.780283       0.070028      22.870829           0.000011
          151              C      11.667592       3.370944      10.266753      -0.148815      36.059192 0.43368810E+03  0.10235479E+05                                 9.636673                            7.019779       0.027365       1.981381                    0.999409      29.818087      87.153466       0.609081       0.426089      -1.053384      -0.019037       0.008752       0.022298       0.030598      -0.010952      -0.001776       0.008406      -0.004477      -0.074894      -0.026677       0.001831       0.024846             12.269066      10.333561      -2.313129      -4.413688       6.456408      -0.309832      20.017231           0.000481
          152              C      11.041767       3.634526      11.474606      -0.092726      34.744565 0.42094867E+03  0.98814918E+04                                 9.477760                            6.979187      -0.119064       1.940587                    0.999473      29.372655      86.202246       0.601313       0.433922      -1.046428       0.002470       0.014246      -0.033627       0.036603       0.021340       0.015206      -0.009545      -0.027030       0.011557      -0.035378       0.011965       0.023414             11.772079      11.732881      -3.020755      -4.633278       6.497304       0.611819      17.086052           0.000896
          153              C       9.909838       4.357084      11.549972      -0.015977      36.879029 0.40462675E+03  0.92614315E+04                                 9.591613                            6.626043       0.102352       2.044691                    0.999403      26.503731      73.044895       0.657654       0.406898      -1.079859       0.013103      -0.003199      -0.030682       0.033515       0.000129       0.003864       0.001710       0.010142       0.005746      -0.006429      -0.000702       0.007131             12.906054      11.793369      -2.829000      -6.305031       6.502797       0.766267      20.421996          -0.001054
          154              C       9.425504       4.901594      10.387777      -0.095246      33.350539 0.39824129E+03  0.91643689E+04                                 9.028546                            6.668817       0.012241       1.978560                    0.999696      28.736617      81.874032       0.635576       0.418777      -1.062143       0.022314      -0.014314      -0.006743       0.027355      -0.018984       0.007123       0.000633       0.014945      -0.080225      -0.028206      -0.006073       0.034278             11.010867       9.679673      -2.150156      -3.869653       6.059416      -0.155985      17.293511          -0.000853
          155              C      10.074911       4.691845       9.193083      -0.150653      34.527894 0.40941180E+03  0.94828300E+04                                 9.205712                            6.735581       0.123000       2.009540                    0.999766      29.236130      83.453767       0.636367       0.415548      -1.064647      -0.006079      -0.004026       0.028704       0.029616      -0.005737       0.016985      -0.020368       0.008359       0.050429      -0.023531      -0.011695       0.035226             11.341508      11.348272      -2.719707      -4.961015       6.288491       0.371709      16.387762          -0.000532
          156              C       9.195127       4.546896      12.877853       0.598872      22.955170 0.25398191E+03  0.52747196E+04                                 7.554666                            5.676270       0.009837       2.064761                    0.999581      22.171857      61.972751       0.619948       0.475723      -1.018741      -0.027336       0.005964       0.051555       0.058658       0.062957       0.037754       0.009965      -0.090774      -0.226806      -0.094338      -0.024666       0.119004              9.540080       8.976337      -1.780180      -4.268489       5.293603       0.873680      14.350301           0.000013
          157              C      25.022186       2.661945      14.682655       0.590103      24.439030 0.26393468E+03  0.55269119E+04                                 7.878986                            5.775259      -0.005195       2.054816                    0.999586      22.373650      62.520569       0.617223       0.473890      -1.021097       0.023961       0.051829       0.013234       0.058613      -0.034527      -0.069937      -0.003326       0.071799       0.233006      -0.094992      -0.024196       0.119189             10.460738       9.453242       4.796638       2.332022      16.148985       2.286172       5.779987           0.000121
          158              C      24.338309       1.343635      14.379196      -0.019701      39.220058 0.41811653E+03  0.96430221E+04                                10.001620                            6.733711       0.051749       2.024814                    0.999304      26.775169      73.923841       0.653052       0.406671      -1.080677      -0.018604      -0.031889      -0.007483       0.037669      -0.000706       0.006665      -0.000287      -0.003684      -0.015664      -0.009534       0.003956       0.005579             14.194753      12.771075       6.556564       3.427989      23.032065       3.232217       6.781119          -0.001050
          159              C      23.093912       1.320507      13.787431      -0.093558      34.376182 0.40535177E+03  0.93714308E+04                                 9.246444                            6.746242      -0.009824       1.971097                    0.999637      28.846253      82.437080       0.629230       0.421040      -1.060478       0.003108      -0.024819       0.003970       0.025327      -0.025798       0.002274      -0.013858      -0.013212      -0.017109      -0.026293      -0.007158       0.033452             11.627681      11.812597       4.504197       3.230080      16.739209       2.485028       6.331237          -0.000787
          160              C      22.477153       0.117639      13.490951      -0.149815      35.483343 0.41930394E+03  0.97661621E+04                                 9.383743                            6.818741       0.120855       2.007261                    0.999719      29.385203      84.002571       0.632412       0.415825      -1.064898       0.013837       0.022573       0.009890       0.028264      -0.004876       0.026368       0.002700       0.039649      -0.030708      -0.026263      -0.012958       0.039220             11.803587      10.333540       3.373463       2.682739      18.864284       2.008175       6.212935          -0.000572
          161              C      32.153012      18.856895      13.813351       0.079344      39.614877 0.42449763E+03  0.98593276E+04                                10.214030                            6.893487      -0.077150       1.983886                    0.999310      26.582970      74.438094       0.628203       0.419792      -1.068653       0.000333       0.006148       0.003433       0.007049       0.018085       0.005789       0.000926      -0.020161       0.018033      -0.024390       0.005563       0.018828             14.326077      12.545584       6.145602       3.253207      23.486392       2.749356       6.946254          -0.000073
          162              C      15.286534      18.882416      14.424256      -0.149875      37.547442 0.44907358E+03  0.10667815E+05                                 9.850812                            7.119986       0.104754       2.004915                    0.999481      29.861629      86.936820       0.609082       0.423323      -1.057430       0.010080       0.024538      -0.002856       0.026681      -0.017648       0.002368      -0.009801      -0.007885      -0.046398      -0.019348      -0.008418       0.027765             12.723799      12.320790       4.694327       3.116430      19.188779       2.457328       6.661827           0.000487
          163              C       6.807908       0.164295      14.703590      -0.095045      34.878139 0.40670370E+03  0.94267939E+04                                 9.376286                            6.772624       0.023917       1.982580                    0.999665      28.958671      83.333478       0.624817       0.422929      -1.057463      -0.022274      -0.011866      -0.011190       0.027607      -0.007108       0.011273       0.002489       0.048078       0.020384      -0.028962       0.001552       0.027411             12.020061      10.314744       3.753938       2.389916      19.750291       1.997705       5.995148           0.000844
          164              C      31.492717      17.526623      13.515874       0.088241      41.915715 0.42393190E+03  0.98548903E+04                                10.602079                            6.901232      -0.089701       1.981092                    0.999362      26.594736      74.800668       0.625406       0.421297      -1.066398      -0.003626      -0.011277      -0.002434       0.012093       0.001398       0.007593       0.005178       0.003710      -0.056813      -0.021505       0.007290       0.014215             15.105661      10.827427       7.033469       3.784526      21.785706       0.319838      12.703851          -0.000006
          165              C      31.525367      16.516956      14.463335      -0.203008      39.885204 0.46948663E+03  0.11301111E+05                                10.332904                            7.321119      -0.015143       1.957537                    0.999208      30.898472      91.176124       0.594354       0.428118      -1.052242      -0.005645      -0.003545      -0.007449       0.009995      -0.020761       0.003801       0.016786       0.057032       0.069228      -0.050789       0.023132       0.027657             13.693963       8.248245       4.427125       0.811767      20.469549      -5.888670      12.364095           0.000016
          166              C      30.863259      15.305116      14.278309       0.095245      44.006958 0.40525855E+03  0.93046418E+04                                10.910222                            6.703174      -0.094433       1.978768                    0.999217      26.288843      73.208740       0.641621       0.415777      -1.071146      -0.000061       0.004877      -0.008175       0.009520       0.006242       0.011842       0.001841      -0.011850       0.018451      -0.016608       0.002044       0.014564             16.721927       8.273273       2.128856       2.627485      20.600075     -10.853261      21.292434          -0.000001
          167              C      30.153988      15.172128      13.047527      -0.210976      41.245280 0.47111867E+03  0.11336188E+05                                10.530440                            7.317563      -0.018568       1.953730                    0.999350      30.934538      90.897094       0.597222       0.426220      -1.054716       0.014009       0.008788       0.008410       0.018553       0.014482      -0.014949       0.022184      -0.012556      -0.096148      -0.046451       0.012418       0.034034             14.272387       8.468041       0.117114       5.420881      12.507318      -6.681811      21.841801          -0.000056
          168              C      30.101384      16.155277      12.109038       0.096964      40.865470 0.39944199E+03  0.91591152E+04                                10.435970                            6.695333      -0.142368       1.965895                    0.999282      26.322547      73.808837       0.634723       0.420845      -1.065446       0.008869      -0.001901       0.005490       0.010602       0.010494       0.003378       0.001792       0.018777       0.022162      -0.017777       0.004790       0.012987             15.153099      10.959734       2.236299       8.303011      11.451072      -1.554141      23.048491           0.000009
          169              C      30.729027      17.368313      12.341517      -0.214349      38.235399 0.47801651E+03  0.11549533E+05                                10.009518                            7.374254       0.010064       1.963818                    0.999043      31.064213      91.608164       0.594237       0.426604      -1.053977      -0.000188      -0.004783       0.005229       0.007089      -0.021729      -0.019418      -0.024306      -0.005759       0.004539      -0.043654       0.017268       0.026385             12.605931      10.593264       4.423973       5.818262      12.867501       2.392414      14.357028          -0.000049
          170              C      29.350392      15.990388      10.821631       0.092399      37.968940 0.38897962E+03  0.88532230E+04                                 9.957798                            6.604988      -0.121175       1.978353                    0.999300      25.985939      72.407592       0.639857       0.420580      -1.066457      -0.000318      -0.003187      -0.002483       0.004053      -0.005329       0.014506       0.007242      -0.032162       0.012995      -0.026911       0.008898       0.018013             14.092154      12.650303       2.681948       7.447238       6.774530       0.069033      22.851628           0.000012
          171              C      29.807518      16.567198       9.671399      -0.151643      36.151945 0.43511665E+03  0.10277405E+05                                 9.650278                            7.029424       0.025167       1.980320                    0.999422      29.868245      87.328422       0.608924       0.425858      -1.053551      -0.019229      -0.009167      -0.023298       0.031569       0.009467       0.001780       0.008837      -0.004964      -0.075233      -0.026940       0.003253       0.023687             12.287201      10.347121       2.314680       4.421660       6.463487      -0.310875      20.050994           0.000482
          172              C      29.181691      16.303616       8.463546      -0.093343      34.745418 0.42099993E+03  0.98824622E+04                                 9.473997                            6.976398      -0.120753       1.939883                    0.999506      29.379032      86.204737       0.601882       0.433523      -1.046725       0.002122      -0.013936       0.033313       0.036173      -0.021697      -0.015511      -0.009749      -0.026458       0.012787      -0.035886       0.012539       0.023347             11.766829      11.727178       3.019037       4.629340       6.494179       0.610163      17.079129           0.000896
          173              C      28.049760      15.581058       8.388180      -0.014888      36.839114 0.40408916E+03  0.92465855E+04                                 9.588255                            6.624138       0.097985       2.043832                    0.999391      26.481192      72.986474       0.657339       0.407205      -1.079593       0.013303       0.003288       0.029916       0.032905       0.000295      -0.003530       0.002582       0.009214       0.003974      -0.006385      -0.000151       0.006536             12.900963      11.790002       2.828117       6.302872       6.500376       0.766228      20.412513          -0.001052
          174              C      27.565423      15.036548       9.550375      -0.094492      33.348636 0.39824827E+03  0.91648624E+04                                 9.029609                            6.670130       0.011793       1.978579                    0.999678      28.734401      81.877741       0.635314       0.418934      -1.062009       0.022914       0.014659       0.007275       0.028158       0.019492      -0.007292      -0.000038       0.015374      -0.079020      -0.027761      -0.006965       0.034726             11.011366       9.681573       2.150511       3.869717       6.060091      -0.155596      17.292435          -0.000853
          175              C      28.214832      15.246297      10.745069      -0.151981      34.580501 0.41021919E+03  0.95065910E+04                                 9.218294                            6.745391       0.114560       2.007044                    0.999776      29.257452      83.547757       0.635430       0.415939      -1.064354      -0.007558       0.002603      -0.027611       0.028744       0.004802      -0.018707      -0.020232       0.009058       0.049954      -0.024426      -0.011520       0.035947             11.357257      11.367426       2.723409       4.973429       6.296020       0.375673      16.408325          -0.000529
          176              C      27.335047      15.391246       7.060299       0.597438      22.989782 0.25443960E+03  0.52863865E+04                                 7.560092                            5.679927       0.012787       2.065290                    0.999589      22.193304      62.037053       0.620012       0.475480      -1.018913      -0.028210      -0.006186      -0.051970       0.059455      -0.063310      -0.037337       0.010604      -0.092023      -0.227352      -0.094153      -0.025659       0.119812              9.547568       8.983561       1.781798       4.273306       5.297017       0.874690      14.362126           0.000016
          177              C      20.327578       2.661942       5.255497       0.592138      24.402238 0.26349405E+03  0.55154568E+04                                 7.871927                            5.770906      -0.001941       2.056005                    0.999567      22.354116      62.456191       0.617372       0.473967      -1.021041      -0.024869       0.053317      -0.013662       0.060397       0.034701      -0.069536       0.003309       0.074544       0.233449      -0.095812      -0.023482       0.119294             10.449710       9.444196      -4.789150       2.329324      16.129930      -2.282749       5.775004           0.000121
          178              C      21.011450       1.343633       5.558956      -0.018685      39.198945 0.41788840E+03  0.96364824E+04                                 9.998608                            6.732188       0.052832       2.025188                    0.999289      26.766534      73.896011       0.653077       0.406709      -1.080648       0.017967      -0.031455       0.007652       0.037024      -0.000069       0.007360       0.000381      -0.001988      -0.014618      -0.009733       0.003432       0.006301             14.189533      12.767378      -6.553870       3.426946      23.021886      -3.231337       6.779335          -0.001048
          179              C       4.115947       1.320505       6.150721      -0.093639      34.434498 0.40619159E+03  0.93960740E+04                                 9.260142                            6.756159      -0.015673       1.969356                    0.999631      28.865459      82.525451       0.628334       0.421405      -1.060207      -0.001920      -0.024500      -0.004109       0.024917       0.025688       0.002468       0.013514      -0.013831      -0.015746      -0.026134      -0.007054       0.033187             11.646444      11.833611      -4.518479       3.236371      16.764038      -2.492559       6.341683          -0.000795
          180              C       4.732701       0.117637       6.447201      -0.149428      35.455268 0.41893796E+03  0.97552344E+04                                 9.378168                            6.815241       0.119572       2.007233                    0.999734      29.369562      83.939830       0.632665       0.415761      -1.064968      -0.014331       0.021609      -0.009622       0.027657       0.005271       0.025595      -0.002445       0.038694      -0.032646      -0.026023      -0.012368       0.038391             11.795788      10.328162      -3.371553       2.681182      18.849281      -2.007419       6.209922          -0.000574
          181              C      13.196815      18.856893       6.124801       0.077919      39.660872 0.42511477E+03  0.98772465E+04                                10.221028                            6.898262      -0.080091       1.982903                    0.999273      26.604366      74.511500       0.628018       0.419763      -1.068671      -0.000324       0.005761      -0.003088       0.006544      -0.018121       0.005540      -0.001223      -0.020237       0.019080      -0.024501       0.005690       0.018811             14.335746      12.556859      -6.151485       3.256853      23.499084      -2.752872       6.951295          -0.000081
          182              C      11.923394      18.882413       5.513896      -0.149423      37.489489 0.44823179E+03  0.10642200E+05                                 9.835573                            7.108775       0.111467       2.006780                    0.999507      29.847095      86.854932       0.610182       0.422784      -1.057829      -0.009761       0.024764       0.003255       0.026817       0.017991       0.002012       0.009576      -0.006146      -0.048320      -0.019923      -0.008086       0.028010             12.702431      12.299856      -4.681331       3.110850      19.156438      -2.451588       6.651001           0.000509
          183              C      20.401947       0.164292       5.234562      -0.093902      34.835740 0.40609071E+03  0.94086937E+04                                 9.367096                            6.766004       0.030337       1.984737                    0.999678      28.940455      83.253914       0.625356       0.422739      -1.057620       0.021489      -0.012129       0.011255       0.027121       0.006978       0.011846      -0.002474       0.050577       0.020015      -0.030046       0.001204       0.028842             12.007613      10.307594      -3.750785       2.389112      19.725359      -1.996485       5.989886           0.000831
          184              C      13.857105      17.526620       6.422278       0.088752      41.943865 0.42427492E+03  0.98652810E+04                                10.608423                            6.905530      -0.091582       1.980309                    0.999374      26.603486      74.844906       0.624980       0.421481      -1.066236       0.003563      -0.010996       0.002899       0.011917      -0.001094       0.008032      -0.004730       0.002842      -0.053834      -0.020719       0.007252       0.013467             15.114709      10.835008      -7.038315       3.787956      21.795474      -0.319617      12.713645          -0.000002
          185              C      13.824451      16.516953       5.474817      -0.201053      39.770559 0.46790853E+03  0.11253519E+05                                10.314153                            7.309272      -0.015983       1.957985                    0.999234      30.849406      90.989129       0.594785       0.428172      -1.052220       0.005210      -0.003627       0.006414       0.009024       0.020861       0.005066      -0.015787       0.056968       0.074446      -0.051324       0.022897       0.028427             13.666388       8.233403      -4.418126       0.811519      20.423916       5.873438      12.341844          -0.000007
          186              C      14.486555      15.305113       5.659843       0.094788      44.011985 0.40538007E+03  0.93079645E+04                                10.910848                            6.703917      -0.091304       1.979803                    0.999187      26.290561      73.211372       0.641634       0.415744      -1.071186       0.000231       0.004786       0.008879       0.010090      -0.006319       0.011733      -0.001913      -0.012459       0.017390      -0.016679       0.002288       0.014390             16.723211       8.273788      -2.130202       2.626940      20.602665      10.853695      21.293180          -0.000004
          187              C      15.195825      15.172126       6.890625      -0.209967      41.240008 0.47102657E+03  0.11333564E+05                                10.529979                            7.317025      -0.016254       1.954259                    0.999327      30.930550      90.887565       0.597214       0.426241      -1.054690      -0.014346       0.008637      -0.007703       0.018432      -0.015341      -0.014940      -0.022216      -0.014515      -0.094814      -0.046362       0.011271       0.035090             14.272936       8.467369      -0.117253       5.420150      12.508779       6.683394      21.842658          -0.000047
          188              C      15.248433      16.155276       7.829114       0.096784      40.859107 0.39940922E+03  0.91578404E+04                                10.433566                            6.694265      -0.145389       1.965080                    0.999235      26.321608      73.795264       0.634910       0.420745      -1.065548      -0.008743      -0.001110      -0.005008       0.010136      -0.011103       0.002563      -0.001704       0.019358       0.019390      -0.017971       0.005044       0.012927             15.149014      10.956706      -2.237724       8.298125      11.452845       1.554474      23.037493           0.000008
          189              C      14.620795      17.368312       7.596635      -0.215164      38.187218 0.47730365E+03  0.11527261E+05                                 9.995634                            7.364286      -0.033957       1.953078                    0.999282      31.053772      91.537966       0.595219       0.426087      -1.054365       0.000512      -0.004809      -0.005111       0.007037       0.022079      -0.020922       0.024591      -0.004981       0.003599      -0.045070       0.018831       0.026239             12.587038      10.575977      -4.415646       5.806242      12.851375      -2.382245      14.333764          -0.000058
          190              C      15.999425      15.990388       9.116521       0.090814      38.037049 0.38978343E+03  0.88761163E+04                                 9.969175                            6.611883      -0.124484       1.977064                    0.999287      26.012717      72.501493       0.639511       0.420589      -1.066449      -0.000712      -0.002851       0.002589       0.003916       0.005674       0.014708      -0.007540      -0.033276       0.012365      -0.027600       0.008942       0.018658             14.110866      12.667543      -2.686082       7.460261       6.782123      -0.070878      22.882931          -0.000001
          191              C      15.542301      16.567198      10.266753      -0.149613      36.058884 0.43371005E+03  0.10236001E+05                                 9.638118                            7.021318       0.023396       1.980342                    0.999387      29.812112      87.132517       0.608844       0.426255      -1.053295       0.018032      -0.008182       0.022658       0.030092      -0.009830       0.001862      -0.008187      -0.005259      -0.073268      -0.026062       0.002449       0.023613             12.272096      10.334010      -2.311816       4.416411       6.456093       0.309315      20.026185           0.000000
          192              C      16.168127      16.303617      11.474606      -0.092247      34.723518 0.42064589E+03  0.98719953E+04                                 9.470475                            6.973394      -0.115945       1.941279                    0.999481      29.361973      86.143003       0.602025       0.433514      -1.046739      -0.002775      -0.014318      -0.034402       0.037366       0.022170      -0.014960       0.009626      -0.027942       0.013895      -0.036234       0.012237       0.023997             11.764011      11.724212      -3.018873       4.628396       6.492376      -0.610653      17.075444           0.000001
          193              C      17.300055      15.581059      11.549972      -0.012704      36.883257 0.40457165E+03  0.92600334E+04                                 9.593106                            6.625976       0.108166       2.046301                    0.999407      26.502151      73.044595       0.657587       0.406945      -1.079807      -0.012135       0.002813      -0.027934       0.030585       0.000710      -0.001885      -0.003370       0.008328       0.010269      -0.006969       0.001223       0.005746             12.911497      11.797103      -2.830144       6.309027       6.503756      -0.767144      20.433633           0.000001
          194              C      17.784389      15.036548      10.387777      -0.095853      33.351451 0.39822096E+03  0.91636950E+04                                 9.027003                            6.667019       0.014418       1.979165                    0.999703      28.743643      81.890524       0.635900       0.418572      -1.062283      -0.021878       0.014284      -0.007365       0.027146      -0.018544      -0.007688      -0.000584       0.014787      -0.085101      -0.029890      -0.004839       0.034730             11.009827       9.680867      -2.151783       3.869249       6.058735       0.155237      17.289878           0.000003
          195              C      17.134981      15.246297       9.193083      -0.149847      34.482220 0.40877719E+03  0.94639128E+04                                 9.196491                            6.729457       0.123110       2.009935                    0.999745      29.210314      83.345763       0.636821       0.415436      -1.064780       0.007441       0.003302       0.028948       0.030071      -0.005469      -0.016889       0.019719       0.008658       0.052684      -0.023251      -0.011796       0.035048             11.330309      11.337868      -2.717134       4.957114       6.282154      -0.372697      16.370905           0.000003
          196              C      18.014767      15.391248      12.877853       0.593758      23.056406 0.25515217E+03  0.53044149E+04                                 7.574141                            5.687366       0.007300       2.063346                    0.999559      22.215268      62.098809       0.619746       0.475395      -1.019052       0.028026      -0.006351       0.051221       0.058732       0.063954      -0.035057      -0.011428      -0.091891      -0.222351      -0.091088      -0.028334       0.119422              9.572037       9.001554      -1.786246       4.291982       5.303780      -0.879397      14.410778           0.000001
          197              C      20.327609      17.276200      14.682655       0.586321      24.541065 0.26506879E+03  0.55559908E+04                                 7.898277                            5.785474      -0.007942       2.053157                    0.999636      22.417119      62.649161       0.617096       0.473533      -1.021404      -0.024324      -0.052881       0.013280       0.059703      -0.032929       0.070735       0.001945       0.069593       0.231259      -0.092555      -0.026758       0.119313             10.495648       9.482067       4.824868      -2.342319      16.211360      -2.299738       5.793516           0.000000
          198              C      21.011485      18.594509      14.379196      -0.015081      39.183101 0.41753068E+03  0.96265057E+04                                 9.998359                            6.730573       0.051746       2.024805                    0.999319      26.751837      73.857171       0.652948       0.406862      -1.080509       0.017361       0.029895      -0.007230       0.035318       0.000415      -0.007082      -0.000513      -0.003495      -0.017230      -0.010184       0.004311       0.005872             14.194928      12.770679       6.562445      -3.428702      23.033570      -3.235358       6.780535          -0.000003
          199              C      22.255882      18.617637      13.787431      -0.094722      34.400262 0.40569271E+03  0.93810042E+04                                 9.249902                            6.748414      -0.012059       1.970513                    0.999660      28.856258      82.465060       0.629240       0.420957      -1.060562      -0.001473       0.025415       0.003721       0.025728      -0.025766      -0.001402       0.013938      -0.013817      -0.014140      -0.027062      -0.005841       0.032903             11.634408      11.819479       4.510999      -3.232400      16.749312      -2.488496       6.334432          -0.000005
          200              C      22.872641      19.820505      13.490951      -0.150145      35.478185 0.41928933E+03  0.97650947E+04                                 9.381637                            6.817709       0.119352       2.007049                    0.999707      29.376636      83.956921       0.632629       0.415714      -1.065039      -0.015138      -0.022001       0.009798       0.028446      -0.004634      -0.025323      -0.002737       0.035850      -0.032272      -0.025846      -0.011104       0.036950             11.802266      10.329425       3.375539      -2.680862      18.865736      -2.009518       6.211638          -0.000000
          201              C      13.196782       1.081249      13.813351       0.078463      39.603014 0.42438411E+03  0.98559331E+04                                10.211870                            6.892482      -0.078464       1.983876                    0.999268      26.580569      74.426071       0.628267       0.419782      -1.068670      -0.001613      -0.006007       0.003842       0.007311       0.017576      -0.004696      -0.000916      -0.019043       0.019574      -0.023676       0.006010       0.017667             14.324458      12.544027       6.148548      -3.252835      23.483684      -2.751691       6.945662          -0.000007
          202              C      11.923361       1.055729      14.424256      -0.150586      37.577831 0.44954225E+03  0.10681573E+05                                 9.855648                            7.123495       0.104793       2.004629                    0.999461      29.877310      86.988906       0.608968       0.423299      -1.057461      -0.009741      -0.024959      -0.003126       0.026974      -0.017737      -0.002297       0.009392      -0.007278      -0.047791      -0.019458      -0.008373       0.027832             12.732342      12.329006       4.703778      -3.118695      19.202090      -2.462481       6.665930           0.000020
          203              C      20.401987      19.773850      14.703590      -0.093226      34.793159 0.40546217E+03  0.93905158E+04                                 9.361178                            6.762019       0.024533       1.983543                    0.999664      28.913503      83.161008       0.625365       0.422896      -1.057519       0.021797       0.012925      -0.011281       0.027739      -0.007416      -0.011799      -0.002468       0.050632       0.019699      -0.030157       0.001242       0.028915             12.001440      10.301296       3.750272      -2.387638      19.716067      -1.996094       5.986958          -0.000010
          204              C      13.857077       2.411522      13.515874       0.088209      41.933665 0.42417610E+03  0.98617735E+04                                10.604483                            6.902822      -0.088737       1.981169                    0.999373      26.599763      74.814101       0.625401       0.421249      -1.066452       0.002987       0.010049      -0.003296       0.010989       0.001758      -0.008388      -0.005433       0.002133      -0.054360      -0.021211       0.007011       0.014200             15.110596      10.831322       7.037097      -3.786119      21.792669      -0.320354      12.707796          -0.000009
          205              C      13.824427       3.421189      14.463335      -0.200478      39.743070 0.46754679E+03  0.11242707E+05                                10.309518                            7.306389      -0.012364       1.959090                    0.999207      30.838153      90.949036       0.594906       0.428166      -1.052218       0.004672       0.002615      -0.005999       0.008041      -0.020843      -0.005111      -0.015743       0.056289       0.073811      -0.050950       0.022719       0.028231             13.660065       8.230264       4.415349      -0.813018      20.413259       5.868659      12.336672          -0.000007
          206              C      14.486536       4.633029      14.278309       0.096164      43.996603 0.40515380E+03  0.93022794E+04                                10.912574                            6.704937      -0.096401       1.978096                    0.999253      26.280466      73.202123       0.641115       0.416103      -1.070862       0.000453      -0.005315      -0.007905       0.009536       0.006661      -0.011940      -0.001842      -0.012525       0.019694      -0.017189       0.002249       0.014941             16.726079       8.274950       2.130557      -2.627160      20.608097      10.855993      21.295191          -0.000007
          207              C      15.195806       4.766016      13.047527      -0.211123      41.284625 0.47162224E+03  0.11351395E+05                                10.536819                            7.321319      -0.017986       1.953629                    0.999301      30.950657      90.958366       0.597084       0.426202      -1.054722      -0.014276      -0.008429       0.007655       0.018261       0.014155       0.014490      -0.022135      -0.011936      -0.094085      -0.045641       0.012276       0.033366             14.282484       8.472052       0.116360      -5.423314      12.517955       6.690222      21.857446          -0.000005
          208              C      15.248410       3.782866      12.109038       0.097410      40.841765 0.39917140E+03  0.91515858E+04                                10.433275                            6.693923      -0.145166       1.965159                    0.999252      26.313293      73.783489       0.634652       0.420953      -1.065351      -0.008823       0.000776       0.005074       0.010207       0.010827      -0.002810      -0.002136       0.019080       0.020329      -0.017844       0.004882       0.012962             15.148080      10.955985       2.237093      -8.297624      11.451938       1.554455      23.036316          -0.000005
          209              C      14.620767       2.569830      12.341517      -0.214491      38.236143 0.47800338E+03  0.11549558E+05                                10.010185                            7.374343       0.011017       1.963960                    0.999013      31.064895      91.622444       0.594189       0.426626      -1.053925       0.000281       0.004918       0.005003       0.007021      -0.021529       0.019996       0.024767      -0.006847       0.006964      -0.044231       0.017093       0.027138             12.607202      10.593991       4.425740      -5.816988      12.872304      -2.391270      14.355312           0.000013
          210              C      15.999402       3.947754      10.821631       0.090663      38.016201 0.38956531E+03  0.88695340E+04                                 9.964058                            6.608868      -0.119283       1.978642                    0.999300      26.005367      72.464426       0.639853       0.420441      -1.066588      -0.001006       0.003461      -0.002631       0.004462      -0.005278      -0.014688      -0.007621      -0.034061       0.012544      -0.027761       0.008705       0.019057             14.101651      12.659542       2.684508      -7.453791       6.778940      -0.070189      22.866473           0.000012
          211              C      15.542275       3.370944       9.671399      -0.149436      36.080505 0.43405448E+03  0.10246167E+05                                 9.640898                            7.023667       0.021158       1.979651                    0.999429      29.826724      87.183993       0.608799       0.426201      -1.053328       0.018915       0.007981      -0.023647       0.031316       0.010460      -0.002342      -0.008687      -0.005116      -0.076685      -0.027331       0.002409       0.024922             12.273987      10.336142       2.312354      -4.415509       6.457979       0.310180      20.027840           0.000480
          212              C      16.168102       3.634525       8.463546      -0.093196      34.741591 0.42096257E+03  0.98811331E+04                                 9.473684                            6.976786      -0.118290       1.940737                    0.999493      29.372884      86.178088       0.601789       0.433609      -1.046698      -0.002282       0.014637       0.032867       0.036051      -0.021864       0.014740       0.009750      -0.027062       0.011865      -0.035555       0.011690       0.023865             11.766096      11.727329       3.019243      -4.629456       6.494391      -0.611140      17.076568           0.000897
          213              C      17.300033       4.357083       8.388180      -0.014663      36.834180 0.40403029E+03  0.92445448E+04                                 9.585092                            6.621988       0.102345       2.045242                    0.999388      26.481915      72.976528       0.657719       0.407000      -1.079771      -0.012223      -0.003008       0.030246       0.032761       0.000086       0.003367      -0.002178       0.008281       0.007097      -0.006011      -0.000208       0.006219             12.896153      11.783373       2.826122      -6.298465       6.498158      -0.764890      20.406929          -0.001051
          214              C      17.784369       4.901594       9.550375      -0.095287      33.393137 0.39885425E+03  0.91827579E+04                                 9.039785                            6.677038       0.009461       1.977446                    0.999673      28.754830      81.967007       0.634691       0.419165      -1.061810      -0.021829      -0.014111       0.007019       0.026923       0.019398       0.007067      -0.000309       0.015973      -0.080098      -0.028078      -0.006781       0.034859             11.024903       9.690025       2.151533      -3.874958       6.065854       0.156613      17.318830          -0.000852
          215              C      17.134961       4.691845      10.745069      -0.149951      34.489122 0.40888257E+03  0.94673139E+04                                 9.198976                            6.731524       0.123153       2.009969                    0.999762      29.214982      83.373416       0.636529       0.415585      -1.064645       0.007023      -0.003803      -0.028111       0.029223       0.006221       0.016803       0.020190       0.007479       0.051327      -0.022933      -0.012362       0.035294             11.332059      11.339188       2.717188      -4.956005       6.283958      -0.371422      16.373030          -0.000530
          216              C      18.014745       4.546894       7.060299       0.596906      23.025793 0.25489521E+03  0.52984329E+04                                 7.568404                            5.685375       0.008233       2.063340                    0.999587      22.216143      62.124102       0.619630       0.475541      -1.018840       0.027386       0.006151      -0.051828       0.058941      -0.063388       0.037512      -0.010961      -0.091350      -0.230991      -0.094973      -0.025404       0.120377              9.559128       8.993242       1.783517      -4.279767       5.302235      -0.876331      14.381908           0.000019
          217              C      20.327604      14.682648      17.276209       0.586321      24.541022 0.26506823E+03  0.55559775E+04                                 7.898275                            5.785473      -0.007920       2.053164                    0.999637      22.417110      62.649173       0.617095       0.473534      -1.021403      -0.024325       0.013281      -0.052883       0.059705       0.070734      -0.032928       0.001942      -0.080842      -0.220028      -0.092555      -0.026761       0.119317             10.495645       9.482048      -2.342311       4.824850       5.793512      -2.299737      16.211375           0.000000
          218              C      21.011478      14.379190      18.594520      -0.015082      39.183329 0.41753353E+03  0.96265877E+04                                 9.998394                            6.730594       0.051693       2.024790                    0.999320      26.751935      73.857503       0.652948       0.406862      -1.080509       0.017359      -0.007232       0.029891       0.035315      -0.007085       0.000417      -0.000519       0.006881       0.013866      -0.010191       0.004310       0.005880             14.194988      12.770703      -3.428707       6.562461       6.780555      -3.235379      23.033705          -0.000003
          219              C      22.255874      13.787426      18.617648      -0.094723      34.400108 0.40569053E+03  0.93809414E+04                                 9.249877                            6.748398      -0.012104       1.970501                    0.999660      28.856185      82.464803       0.629241       0.420957      -1.060562      -0.001474       0.003720       0.025414       0.025727      -0.001407      -0.025764       0.013938       0.000159       0.027776      -0.027058      -0.005842       0.032899             11.634372      11.819415      -3.232378       4.510962       6.334411      -2.488487      16.749289          -0.000006
          220              C      22.872630      13.490946      19.820517      -0.150135      35.478148 0.41928855E+03  0.97650760E+04                                 9.381658                            6.817725       0.119357       2.007050                    0.999707      29.376574      83.956856       0.632625       0.415716      -1.065037      -0.015134       0.009802      -0.022006       0.028450      -0.025325      -0.004635      -0.002739       0.034067      -0.037640      -0.025850      -0.011103       0.036954             11.802296      10.329422      -2.680856       3.375531       6.211648      -2.009532      18.865818          -0.000002
          221              C      13.196804      13.813340       1.081246       0.078460      39.603052 0.42438429E+03  0.98559383E+04                                10.211873                            6.892480      -0.078473       1.983873                    0.999268      26.580589      74.426131       0.628267       0.419781      -1.068670      -0.001608       0.003838      -0.006007       0.007308      -0.004693       0.017580      -0.000918      -0.019311       0.018784      -0.023681       0.006010       0.017671             14.324467      12.544024      -3.252843       6.148546       6.945670      -2.751715      23.483707          -0.000007
          222              C      11.923385      14.424245       1.055725      -0.150580      37.577893 0.44954226E+03  0.10681577E+05                                 9.855669                            7.123504       0.104780       2.004625                    0.999460      29.877339      86.989093       0.608966       0.423300      -1.057460      -0.009743      -0.003126      -0.024962       0.026978      -0.002300      -0.017729       0.009396       0.020262       0.034811      -0.019461      -0.008366       0.027827             12.732376      12.329020      -3.118702       4.703781       6.665943      -2.462493      19.202165           0.000020
          223              C      20.401978      14.703584      19.773862      -0.093232      34.793050 0.40546036E+03  0.93904622E+04                                 9.361152                            6.761998       0.024513       1.983538                    0.999664      28.913443      83.160745       0.625366       0.422895      -1.057520       0.021803      -0.011278       0.012919       0.027739      -0.011798      -0.007417      -0.002466       0.015447      -0.085816      -0.030163       0.001251       0.028912             12.001411      10.301262      -2.387629       3.750251       5.986942      -1.996093      19.716031          -0.000010
          224              C      13.857097      13.515864       2.411519       0.088207      41.933843 0.42417763E+03  0.98618191E+04                                10.604516                            6.902838      -0.088793       1.981150                    0.999372      26.599829      74.814351       0.625400       0.421249      -1.066452       0.002988      -0.003295       0.010048       0.010988      -0.008389       0.001761      -0.005433       0.028246       0.023966      -0.021209       0.007006       0.014203             15.110655      10.831351      -3.786145       7.037129      12.707838      -0.320392      21.792777          -0.000010
          225              C      13.824447      14.463324       3.421188      -0.200473      39.742761 0.46754230E+03  0.11242570E+05                                10.309458                            7.306349      -0.012353       1.959096                    0.999207      30.838024      90.948473       0.594909       0.428165      -1.052219       0.004671      -0.005998       0.002616       0.008039      -0.005111      -0.020839      -0.015744      -0.008764      -0.121348      -0.050951       0.022717       0.028234             13.659980       8.230211      -0.813023       4.415315      12.336587       5.868597      20.413142          -0.000009
          226              C      14.486553      14.278299       4.633028       0.096164      43.996426 0.40515145E+03  0.93022113E+04                                10.912548                            6.704920      -0.096377       1.978105                    0.999253      26.280388      73.201835       0.641115       0.416103      -1.070862       0.000451      -0.007904      -0.005316       0.009537      -0.011943       0.006661      -0.001837      -0.016114       0.008933      -0.017192       0.002251       0.014941             16.726048       8.274925      -2.627157       2.130548      21.295151      10.855966      20.608068          -0.000007
          227              C      15.195821      13.047518       4.766016      -0.211123      41.284495 0.47161990E+03  0.11351326E+05                                10.536805                            7.321304      -0.017983       1.953631                    0.999301      30.950598      90.958193       0.597084       0.426203      -1.054722      -0.014275       0.007655      -0.008428       0.018260       0.014486       0.014156      -0.022137       0.041074       0.064928      -0.045638       0.012275       0.033363             14.282474       8.472034      -5.423304       0.116360      21.857441       6.690216      12.517947          -0.000007
          228              C      15.248424      12.109029       3.782866       0.097415      40.842022 0.39917343E+03  0.91516447E+04                                10.433318                            6.693940      -0.145121       1.965169                    0.999252      26.313359      73.783743       0.634651       0.420953      -1.065351      -0.008813       0.005072       0.000767       0.010198      -0.002816       0.010820      -0.002132      -0.000638      -0.038761      -0.017834       0.004878       0.012956             15.148162      10.956019      -8.297668       2.237108      23.036467       1.554449      11.451999          -0.000005
          229              C      14.620784      12.341508       2.569828      -0.214491      38.235679 0.47799589E+03  0.11549327E+05                                10.010081                            7.374266       0.011030       1.963967                    0.999013      31.064730      91.621655       0.594195       0.426623      -1.053927       0.000270       0.005004       0.004907       0.007014       0.020010      -0.021556       0.024774      -0.006909       0.006812      -0.044263       0.017113       0.027150             12.607068      10.593845      -5.816908       4.425681      14.355157      -2.391239      12.872202           0.000012
          230              C      15.999414      10.821624       3.947754       0.090665      38.016119 0.38956360E+03  0.88694870E+04                                 9.964050                            6.608857      -0.119375       1.978611                    0.999300      26.005330      72.464338       0.639853       0.420442      -1.066587      -0.001009      -0.002634       0.003459       0.004463      -0.014687      -0.005278      -0.007624      -0.023299       0.044824      -0.027761       0.008701       0.019060             14.101649      12.659524      -7.453775       2.684518      22.866477      -0.070197       6.778945           0.000012
          231              C      15.542286       9.671393       3.370943      -0.149439      36.080746 0.43405738E+03  0.10246255E+05                                 9.640945                            7.023690       0.021158       1.979649                    0.999429      29.826862      87.184561       0.608798       0.426201      -1.053327       0.018917      -0.023648       0.007980       0.031317      -0.002347       0.010465      -0.008686       0.035783       0.046013      -0.027330       0.002403       0.024927             12.274065      10.336184      -4.415541       2.312368      20.028002       0.310172       6.458010           0.000479
          232              C      16.168110       8.463540       3.634526      -0.093195      34.741495 0.42096103E+03  0.98810871E+04                                 9.473643                            6.976743      -0.118283       1.940739                    0.999493      29.372835      86.177879       0.601795       0.433606      -1.046700      -0.002284       0.032868       0.014638       0.036053       0.014738      -0.021865       0.009749      -0.019458       0.034666      -0.035553       0.011686       0.023867             11.766054      11.727257      -4.629416       3.019236      17.076535      -0.611134       6.494369           0.000896
          233              C      17.300040       8.388175       4.357084      -0.014667      36.834335 0.40403156E+03  0.92445798E+04                                 9.585111                            6.621994       0.102366       2.045248                    0.999388      26.481977      72.976687       0.657719       0.406999      -1.079771      -0.012223       0.030240      -0.003009       0.032756       0.003372       0.000087      -0.002181       0.000609      -0.015957      -0.006010      -0.000213       0.006223             12.896188      11.783398      -6.298468       2.826144      20.406990      -0.764899       6.498177          -0.001051
          234              C      17.784378       9.550369       4.901595      -0.095281      33.392864 0.39884982E+03  0.91826321E+04                                 9.039740                            6.676999       0.009463       1.977448                    0.999673      28.754713      81.966620       0.634693       0.419165      -1.061810      -0.021832       0.007020      -0.014111       0.026926       0.007067       0.019400      -0.000307       0.048041       0.016084      -0.028079      -0.006784       0.034863             11.024850       9.689992      -3.874930       2.151540      17.318727       0.156603       6.065832          -0.000854
          235              C      17.134971      10.745062       4.691846      -0.149950      34.488967 0.40887966E+03  0.94672305E+04                                 9.198954                            6.731502       0.123201       2.009983                    0.999763      29.214889      83.373103       0.636530       0.415585      -1.064645       0.007023      -0.028111      -0.003806       0.029224       0.016801       0.006218       0.020189      -0.021925      -0.036873      -0.022930      -0.012360       0.035291             11.332038      11.339164      -4.955996       2.717195      16.373001      -0.371431       6.283950          -0.000533
          236              C      18.014749       7.060295       4.546896       0.596905      23.025666 0.25489324E+03  0.52983795E+04                                 7.568356                            5.685341       0.008245       2.063346                    0.999587      22.216081      62.123771       0.619634       0.475539      -1.018842       0.027388      -0.051830       0.006152       0.058943       0.037510      -0.063389      -0.010960       0.069819       0.252521      -0.094972      -0.025405       0.120377              9.559069       8.993180      -4.279735       1.783509      14.381820      -0.876333       5.302207           0.000019
          237              C      20.327583       5.255494       2.661943       0.592135      24.402336 0.26349583E+03  0.55155005E+04                                 7.871920                            5.770906      -0.001879       2.056020                    0.999567      22.354208      62.456374       0.617375       0.473964      -1.021043      -0.024867      -0.013662       0.053318       0.060397      -0.069540       0.034699       0.003307      -0.079456      -0.228556      -0.095813      -0.023487       0.119300             10.449691       9.444198       2.329319      -4.789146       5.774996      -2.282728      16.129878           0.000121
          238              C      21.011457       5.558952       1.343632      -0.018688      39.199018 0.41788986E+03  0.96365242E+04                                 9.998624                            6.732204       0.052843       2.025191                    0.999289      26.766570      73.896138       0.653076       0.406709      -1.080648       0.017968       0.007652      -0.031456       0.037025       0.007354      -0.000066       0.000378       0.006310       0.010298      -0.009728       0.003434       0.006294             14.189550      12.767414       3.426947      -6.553890       6.779338      -3.231320      23.021899          -0.001049
          239              C       4.115956       6.150716       1.320504      -0.093629      34.434668 0.40619427E+03  0.93961545E+04                                 9.260185                            6.756189      -0.015689       1.969350                    0.999631      28.865511      82.525766       0.628331       0.421406      -1.060206      -0.001922      -0.004105      -0.024503       0.024919       0.002470       0.025693       0.013517       0.000962       0.028621      -0.026138      -0.007056       0.033194             11.646503      11.833680       3.236384      -4.518519       6.341706      -2.492563      16.764121          -0.000795
          240              C       4.732713       6.447196       0.117635      -0.149435      35.455438 0.41894069E+03  0.97553144E+04                                 9.378196                            6.815260       0.119583       2.007235                    0.999734      29.369676      83.940236       0.632665       0.415761      -1.064969      -0.014314      -0.009618       0.021608       0.027646       0.025594       0.005263      -0.002448       0.035676      -0.041757      -0.026019      -0.012378       0.038397             11.795825      10.328202       2.681188      -3.371576       6.209935      -2.007415      18.849338          -0.000572
          241              C      13.196793       6.124802      18.856906       0.077922      39.661111 0.42511760E+03  0.98773314E+04                                10.221074                            6.898289      -0.080109       1.982895                    0.999273      26.604459      74.511901       0.628016       0.419764      -1.068670      -0.000324      -0.003087       0.005761       0.006544       0.005537      -0.018116      -0.001223      -0.019656       0.020807      -0.024496       0.005691       0.018805             14.335815      12.556937       3.256870      -6.151535       6.951323      -2.752879      23.499186          -0.000081
          242              C      11.923371       5.513897      18.882427      -0.149423      37.489737 0.44823559E+03  0.10642315E+05                                 9.835622                            7.108809       0.111509       2.006793                    0.999507      29.847183      86.855355       0.610180       0.422784      -1.057829      -0.009761       0.003253       0.024766       0.026819       0.002010       0.017996       0.009576       0.021081       0.033373      -0.019923      -0.008090       0.028012             12.702497      12.299940       3.110873      -4.681385       6.651033      -2.451598      19.156517           0.000509
          243              C      20.401956       5.234558       0.164290      -0.093907      34.835594 0.40608947E+03  0.94086451E+04                                 9.366999                            6.765939       0.030366       1.984741                    0.999678      28.940512      83.253623       0.625367       0.422733      -1.057626       0.021492       0.011255      -0.012130       0.027124       0.011840       0.006982      -0.002474       0.015277      -0.085888      -0.030052       0.001213       0.028839             12.007472      10.307520       2.389099      -3.750754       5.989829      -1.996446      19.725067           0.000831
          244              C      13.857086       6.422278      17.526633       0.088752      41.944021 0.42427674E+03  0.98653337E+04                                10.608444                            6.905541      -0.091534       1.980324                    0.999374      26.603550      74.845122       0.624980       0.421480      -1.066237       0.003567       0.002897      -0.010994       0.011916       0.008030      -0.001088      -0.004733       0.028337       0.022643      -0.020717       0.007254       0.013463             15.114741      10.835048       3.787960      -7.038340      12.713655      -0.319597      21.795519          -0.000002
          245              C      13.824432       5.474818      16.516964      -0.201049      39.770249 0.46790418E+03  0.11253390E+05                                10.314099                            7.309236      -0.015949       1.957996                    0.999234      30.849294      90.988737       0.594787       0.428172      -1.052220       0.005207       0.006407      -0.003623       0.009016       0.005062       0.020864      -0.015797      -0.008756      -0.122669      -0.051328       0.022890       0.028438             13.666307       8.233372       0.811531      -4.418095      12.341791       5.873398      20.423759          -0.000005
          246              C      14.486538       5.659843      15.305124       0.094787      44.012424 0.40538475E+03  0.93081008E+04                                10.910922                            6.703959      -0.091312       1.979799                    0.999187      26.290712      73.211956       0.641632       0.415745      -1.071186       0.000230       0.008878       0.004785       0.010088       0.011729      -0.006319      -0.001917      -0.014926       0.009983      -0.016674       0.002283       0.014391             16.723328       8.273855       2.626967      -2.130220      21.293318      10.853778      20.602811          -0.000003
          247              C      15.195811       6.890624      15.172136      -0.209971      41.239801 0.47102439E+03  0.11333493E+05                                10.529924                            7.316993      -0.016190       1.954278                    0.999328      30.930494      90.887189       0.597218       0.426239      -1.054692      -0.014348      -0.007709       0.008645       0.018440      -0.014940      -0.015346      -0.022224       0.040147       0.069206      -0.046370       0.011267       0.035103             14.272851       8.467336       5.420120      -0.117255      21.842503       6.683352      12.508712          -0.000045
          248              C      15.248418       7.829113      16.155286       0.096793      40.858769 0.39940531E+03  0.91577305E+04                                10.433529                            6.694243      -0.145393       1.965082                    0.999235      26.321457      73.794815       0.634909       0.420746      -1.065547      -0.008749      -0.005003      -0.001112       0.010139       0.002559      -0.011106      -0.001705      -0.000013      -0.038740      -0.017975       0.005046       0.012929             15.148959      10.956684       8.298100      -2.237709      23.037397       1.554486      11.452796           0.000008
          249              C      14.620778       7.596634      17.368324      -0.215174      38.188075 0.47731660E+03  0.11527654E+05                                 9.995789                            7.364391      -0.033979       1.953069                    0.999282      31.054152      91.539452       0.595214       0.426087      -1.054365       0.000517      -0.005111      -0.004805       0.007034      -0.020915       0.022080       0.024604      -0.004283       0.005651      -0.045074       0.018825       0.026249             12.587255      10.576193       5.806373      -4.415751      14.333996      -2.382322      12.851575          -0.000056
          250              C      15.999413       9.116518      15.990398       0.090825      38.037132 0.38978440E+03  0.88761472E+04                                 9.969203                            6.611899      -0.124458       1.977072                    0.999286      26.012731      72.501651       0.639509       0.420590      -1.066448      -0.000701       0.002596      -0.002839       0.003911       0.014716       0.005674      -0.007534      -0.022823       0.043714      -0.027604       0.008953       0.018650             14.110907      12.667605       7.460310      -2.686091      22.882973      -0.070878       6.782143          -0.000000
          251              C      15.542290      10.266749      16.567209      -0.149623      36.059230 0.43371558E+03  0.10236166E+05                                 9.638192                            7.021374       0.023352       1.980330                    0.999387      29.812286      87.133240       0.608840       0.426256      -1.053294       0.018017       0.022681      -0.008178       0.030099       0.001883      -0.009825      -0.008192       0.033995       0.044564      -0.026065       0.002447       0.023618             12.272195      10.334095       4.416465      -2.311828      20.026353       0.309323       6.456138           0.000001
          252              C      16.168119      11.474602      16.303626      -0.092249      34.723236 0.42064221E+03  0.98718792E+04                                 9.470389                            6.973336      -0.115955       1.941277                    0.999481      29.361859      86.142310       0.602032       0.433510      -1.046742      -0.002774      -0.034402      -0.014317       0.037366      -0.014964       0.022173       0.009629      -0.020926       0.034947      -0.036241       0.012246       0.023995             11.763895      11.724117       4.628334      -3.018855      17.075241      -0.610639       6.492328           0.000001
          253              C      17.300048      11.549967      15.581068      -0.012694      36.883224 0.40457085E+03  0.92600146E+04                                 9.593119                            6.625983       0.108173       2.046304                    0.999407      26.502115      73.044594       0.657585       0.406947      -1.079805      -0.012132      -0.027927       0.002812       0.030578      -0.001886       0.000714      -0.003369      -0.000981      -0.017642      -0.006973       0.001222       0.005751             12.911514      11.797131       6.309045      -2.830150      20.433645      -0.767142       6.503766           0.000002
          254              C      17.784381      10.387773      15.036557      -0.095859      33.351519 0.39822210E+03  0.91637252E+04                                 9.027004                            6.667022       0.014391       1.979156                    0.999703      28.743699      81.890631       0.635901       0.418572      -1.062284      -0.021878      -0.007367       0.014283       0.027146      -0.007691      -0.018542      -0.000585       0.049933       0.020358      -0.029885      -0.004840       0.034725             11.009823       9.680870       3.869252      -2.151781      17.289862       0.155242       6.058736           0.000005
          255              C      17.134971       9.193080      15.246306      -0.149849      34.482200 0.40877725E+03  0.94639112E+04                                 9.196473                            6.729448       0.123087       2.009928                    0.999746      29.210326      83.345686       0.636823       0.415435      -1.064781       0.007441       0.028957       0.003301       0.030079      -0.016893      -0.005468       0.019718      -0.022005      -0.039324      -0.023251      -0.011796       0.035046             11.330280      11.337855       4.957102      -2.717130      16.370839      -0.372693       6.282146           0.000005
          256              C      18.014763      12.877847      15.391256       0.593710      23.057009 0.25516007E+03  0.53046166E+04                                 7.574241                            5.687434       0.007270       2.063333                    0.999559      22.215641      62.099935       0.619746       0.475391      -1.019054       0.028009       0.051237      -0.006357       0.058738      -0.035034       0.063960      -0.011435       0.065210       0.249082      -0.091074      -0.028364       0.119438              9.572176       9.001696       4.292081      -1.786279      14.410983      -0.879421       5.303849           0.000001
          257              O      26.090467      15.318271       2.629643      -0.515428      31.538879 0.46759062E+03  0.10863903E+05                                 7.963406                            6.663035       0.469504       2.200422                    0.999345      26.953026      69.833965       0.740417       0.356049      -1.140426      -0.019075      -0.008072      -0.003676       0.021036      -0.012402       0.017283       0.018819      -0.006885      -0.187657      -0.069894       0.025499       0.044395              9.603172      10.849547       2.431181       4.349899       6.879324       2.383926      11.080644          -0.052440
          258              O      24.400190      14.259955       3.707898      -0.542452      32.626476 0.50394917E+03  0.11922158E+05                                 8.134344                            6.908829       0.352051       2.148220                    0.999031      27.720466      72.320601       0.728928       0.355184      -1.141862      -0.002610       0.007306      -0.019269       0.020772      -0.035264      -0.032621      -0.022155      -0.041248       0.087769      -0.070927       0.025827       0.045100              9.498035       7.154399       0.515470       1.659675       5.882622       0.719411      15.457084           0.056817
          259              O      27.880860       6.044051      15.860800      -0.525903      34.383629 0.54246415E+03  0.13072164E+05                                 8.449609                            7.232196       0.394781       2.175585                    0.998687      27.378923      72.097780       0.702958       0.361577      -1.136749      -0.009391       0.021625      -0.005036       0.024108      -0.022089      -0.043677      -0.009593      -0.061726       0.064709      -0.070343       0.026346       0.043997              9.777627       7.544730       1.804413       0.625479      15.273890      -0.064907       6.514260          -0.052688
          260              O      26.233759       7.102367      14.762208      -0.536630      32.161156 0.49304277E+03  0.11612489E+05                                 8.064077                            6.848859       0.321187       2.141870                    0.998942      27.572190      72.016635       0.728924       0.356766      -1.139418       0.015176       0.004171       0.006326       0.016963       0.016882      -0.000795       0.023232       0.099952       0.091403      -0.073119       0.033493       0.039625              9.310034      10.954516       4.015852       2.189887      10.267628       1.695093       6.707957           0.054555
          261              O      26.090449       4.619871      17.308509      -0.516793      31.620368 0.46905449E+03  0.10907008E+05                                 7.978733                            6.674780       0.463863       2.198281                    0.999324      26.984902      69.957750       0.739506       0.356190      -1.140253      -0.018484       0.007493       0.004087       0.020360       0.013026      -0.016422       0.018645      -0.007443      -0.187618      -0.069545       0.024438       0.045107              9.623618      10.871914      -2.436336      -4.361775       6.892096       2.390206      11.106843          -0.052422
          262              O      24.400175       5.678187      16.230254      -0.543543      32.643118 0.50429749E+03  0.11932261E+05                                 8.136131                            6.910542       0.352331       2.148016                    0.999004      27.731640      72.351478       0.728956       0.355115      -1.141936      -0.002846      -0.007045       0.019178       0.020628       0.035436       0.032539      -0.021989      -0.041495       0.084310      -0.070659       0.026598       0.044061              9.499372       7.156403      -0.515995      -1.659449       5.884079       0.719817      15.457634           0.056705
          263              O       9.740973      13.894091       4.077352      -0.527231      34.418398 0.54313243E+03  0.13092147E+05                                 8.454451                            7.235832       0.398444       2.176284                    0.998718      27.397094      72.153627       0.702908       0.361495      -1.136826      -0.009202      -0.021787       0.004832       0.024139       0.023357       0.043661      -0.009837      -0.060142       0.065885      -0.070518       0.026040       0.044478              9.784015       7.548947      -1.806498      -0.625693      15.285405      -0.063626       6.517694          -0.052841
          264              O      26.233768      12.835775       5.175944      -0.537105      32.181714 0.49343018E+03  0.11623975E+05                                 8.067708                            6.851717       0.358406       2.153727                    0.999040      27.580017      72.046006       0.728740       0.356783      -1.139396       0.015662      -0.004181      -0.006297       0.017391      -0.016302       0.000842       0.023283       0.100543       0.091595      -0.073271       0.033739       0.039533              9.314579      10.959236      -4.018470      -2.190654      10.273614       1.696021       6.710887           0.054569
          265              O      26.090472      17.308497       4.619869      -0.516791      31.620185 0.46905130E+03  0.10906911E+05                                 7.978686                            6.674744       0.463860       2.198280                    0.999324      26.984861      69.957480       0.739511       0.356189      -1.140255      -0.018484       0.004086       0.007492       0.020358      -0.016425       0.013030       0.018645       0.090086       0.104964      -0.069545       0.024436       0.045108              9.623565      10.871840      -4.361759      -2.436313      11.106806       2.390188       6.892050          -0.052424
          266              O      24.400194      16.230243       5.678186      -0.543534      32.643319 0.50430001E+03  0.11932338E+05                                 8.136175                            6.910565       0.352379       2.148032                    0.999004      27.731618      72.351512       0.728954       0.355115      -1.141936      -0.002846       0.019168      -0.007050       0.020621       0.032534       0.035432      -0.021989      -0.062904       0.020085      -0.070654       0.026593       0.044060              9.499454       7.156444      -1.659507      -0.516000      15.457814       0.719847       5.884103           0.056705
          267              O       9.740956       4.077353      13.894101      -0.527247      34.418170 0.54312870E+03  0.13092022E+05                                 8.454373                            7.235773       0.398446       2.176285                    0.998718      27.397119      72.153370       0.702916       0.361492      -1.136830      -0.009196       0.004828      -0.021777       0.024127       0.043659       0.023356      -0.009832      -0.063014       0.057247      -0.070512       0.026031       0.044481              9.783903       7.548871      -0.625684      -1.806448       6.517639      -0.063651      15.285197          -0.052839
          268              O      26.233755       5.175944      12.835783      -0.537140      32.182199 0.49344059E+03  0.11624280E+05                                 8.067771                            6.851776       0.358381       2.153711                    0.999040      27.580401      72.047161       0.728739       0.356782      -1.139397       0.015642      -0.006270      -0.004164       0.017359       0.000856      -0.016285       0.023267       0.004478      -0.196605      -0.073258       0.033750       0.039508              9.314641      10.959324      -2.190674      -4.018472       6.710945       1.696027      10.273653           0.054568
          269              O      26.090445       2.629645      15.318283      -0.515431      31.539119 0.46759475E+03  0.10864025E+05                                 7.963461                            6.663076       0.469502       2.200422                    0.999346      26.953075      69.834230       0.740413       0.356050      -1.140425      -0.019075      -0.003679      -0.008070       0.021036       0.017282      -0.012403       0.018819       0.090382       0.104146      -0.069890       0.025498       0.044393              9.603244      10.849628       4.349937       2.431204      11.080729       2.383952       6.879375          -0.052437
          270              O      24.400171       3.707899      14.259966      -0.542457      32.626134 0.50394339E+03  0.11921985E+05                                 8.134275                            6.908782       0.352057       2.148221                    0.999032      27.720438      72.320370       0.728932       0.355183      -1.141862      -0.002604      -0.019270       0.007306       0.020772      -0.032616      -0.035263      -0.022155      -0.064507       0.017966      -0.070922       0.025822       0.045100              9.497929       7.154336       1.659615       0.515462      15.456875       0.719371       5.882577           0.056817
          271              O      27.880877      15.860789       6.044051      -0.525902      34.384519 0.54248123E+03  0.13072695E+05                                 8.449811                            7.232355       0.394763       2.175578                    0.998687      27.379145      72.099008       0.702942       0.361581      -1.136744      -0.009391      -0.005037       0.021622       0.024105      -0.043679      -0.022085      -0.009594      -0.063219       0.060231      -0.070344       0.026344       0.044000              9.777890       7.544920       0.625499       1.804505       6.514405      -0.064870      15.274344          -0.052691
          272              O      26.233772      14.762198       7.102369      -0.536627      32.161449 0.49304818E+03  0.11612651E+05                                 8.064140                            6.848908       0.321205       2.141876                    0.998942      27.572205      72.016829       0.728919       0.356767      -1.139416       0.015173       0.006324       0.004174       0.016960      -0.000800       0.016884       0.023227       0.004276      -0.195650      -0.073124       0.033500       0.039624              9.310119      10.954590       2.189896       4.015910       6.707996       1.695110      10.267769           0.054555
          273              O      19.259319       2.629642       4.619869      -0.517441      31.619107 0.46905173E+03  0.10906753E+05                                 7.977972                            6.674345       0.466287       2.198699                    0.999331      26.987102      69.959180       0.739611       0.356146      -1.140307       0.018038      -0.004374       0.007090       0.019869      -0.016850      -0.013265      -0.018791       0.089618       0.104773      -0.069538       0.024331       0.045207              9.622579      10.870136      -4.361045       2.435471      11.106126      -2.389723       6.891473          -0.052417
          274              O      20.949598       3.707897       5.678186      -0.543577      32.629067 0.50401769E+03  0.11923864E+05                                 8.133497                            6.908219       0.350721       2.147739                    0.998968      27.727347      72.332462       0.729151       0.355073      -1.141982       0.003110      -0.018717      -0.006809       0.020158       0.032129      -0.035427       0.021760      -0.063615       0.018569      -0.070430       0.026217       0.044214              9.496393       7.153700      -1.657469       0.515573      15.453335      -0.719174       5.882143           0.056799
          275              O      17.468939      15.860791      13.894101      -0.520521      34.196264 0.53839896E+03  0.12948885E+05                                 8.414309                            7.200138       0.402508       2.179376                    0.998718      27.296664      71.793960       0.705292       0.361084      -1.137219       0.010942      -0.005537      -0.019002       0.022615       0.043671      -0.023443       0.010461      -0.063492       0.063452      -0.071650       0.028128       0.043522              9.737889       7.512301      -0.625360       1.799938       6.482745       0.063415      15.218620           0.000006
          276              O      19.116039      14.762200      12.835783      -0.529744      31.974389 0.48936510E+03  0.11503160E+05                                 8.029534                            6.820266       0.362625       2.156849                    0.999014      27.474079      71.666096       0.731006       0.356452      -1.139783      -0.015696       0.007191      -0.001182       0.017305      -0.000875       0.018513      -0.023464       0.007202      -0.192859      -0.072807       0.030846       0.041961              9.268809      10.904756      -2.181213       3.997700       6.676224      -1.686049      10.225448           0.000001
          277              O      19.259350      17.308500      15.318283      -0.510123      31.411737 0.46497580E+03  0.10787534E+05                                 7.939554                            6.641557       0.471605       2.202432                    0.999329      26.882691      69.591215       0.742119       0.355747      -1.140719       0.017304       0.000730      -0.007527       0.018884       0.017219       0.012154      -0.019687       0.091759       0.105104      -0.070929       0.026297       0.044632              9.575449      10.816669       4.340369      -2.427001      11.053044      -2.377806       6.856635           0.000004
          278              O      20.949624      16.230245      14.259966      -0.535787      32.434069 0.50014499E+03  0.11808718E+05                                 8.099553                            6.880112       0.384867       2.160624                    0.999044      27.620674      71.967927       0.730925       0.354917      -1.142178       0.000615       0.017743       0.007861       0.019416      -0.031292       0.034728       0.021035      -0.069350       0.013170      -0.070388       0.023853       0.046535              9.455262       7.124521       1.653002      -0.515860      15.385564      -0.714430       5.855701          -0.000001
          279              O      17.468914       4.077351       6.044051      -0.526694      34.431181 0.54338334E+03  0.13100565E+05                                 8.459246                            7.239896       0.395559       2.175708                    0.998710      27.396026      72.172761       0.702316       0.361734      -1.136564       0.009436       0.004655       0.021082       0.023562      -0.044003       0.022387       0.008822      -0.062317       0.055738      -0.069702       0.024789       0.044913              9.789693       7.553271       0.625659      -1.807786       6.521472       0.063478      15.294334          -0.052769
          280              O      19.116020       5.175942       7.102369      -0.535903      32.093215 0.49177040E+03  0.11574491E+05                                 8.050950                            6.838607       0.356744       2.153919                    0.999061      27.546651      71.913809       0.729730       0.356619      -1.139589      -0.015981      -0.006646       0.004133       0.017794      -0.000570      -0.016972      -0.023332       0.004640      -0.194813      -0.072933       0.033100       0.039833              9.293199      10.936197       2.185985      -4.005766       6.697481      -1.690762      10.245920           0.054535
          281              O      19.259347      15.318276      17.308509      -0.510123      31.411868 0.46497798E+03  0.10787598E+05                                 7.939576                            6.641573       0.471604       2.202429                    0.999328      26.882753      69.591445       0.742118       0.355747      -1.140719       0.017301      -0.007527       0.000730       0.018882       0.012151       0.017221      -0.019688      -0.006675      -0.190205      -0.070935       0.026303       0.044632              9.575479      10.816686      -2.427003       4.340384       6.856649      -2.377816      11.053101           0.000004
          282              O      20.949620      14.259959      16.230254      -0.535789      32.434069 0.50014486E+03  0.11808712E+05                                 8.099542                            6.880101       0.384869       2.160622                    0.999044      27.620723      71.967993       0.730928       0.354916      -1.142179       0.000615       0.007863       0.017743       0.019417       0.034726      -0.031289       0.021036      -0.041261       0.097428      -0.070384       0.023853       0.046531              9.455251       7.124501      -0.515857       1.652977       5.855691      -0.714435      15.385561          -0.000001
          283              O      17.468918       6.044048       4.077352      -0.526697      34.431439 0.54338756E+03  0.13100695E+05                                 8.459299                            7.239933       0.395548       2.175706                    0.998710      27.396106      72.173119       0.702313       0.361735      -1.136563       0.009430       0.021090       0.004659       0.023567       0.022393      -0.043996       0.008818      -0.059033       0.065617      -0.069701       0.024791       0.044911              9.789770       7.553317      -1.807817       0.625663      15.294480       0.063466       6.521511          -0.052769
          284              O      19.116023       7.102364       5.175944      -0.535902      32.093335 0.49177177E+03  0.11574534E+05                                 8.050981                            6.838626       0.356745       2.153921                    0.999061      27.546641      71.913869       0.729728       0.356620      -1.139588      -0.015981       0.004136      -0.006647       0.017795      -0.016976      -0.000568      -0.023333       0.099724       0.090443      -0.072933       0.033097       0.039836              9.293248      10.936244      -4.005806       2.185998      10.245995      -1.690781       6.697506           0.054534
          285              O      19.259323       4.619866       2.629643      -0.517436      31.619115 0.46905240E+03  0.10906777E+05                                 7.977998                            6.674370       0.466258       2.198693                    0.999330      26.987042      69.959163       0.739606       0.356148      -1.140305       0.018038       0.007094      -0.004380       0.019871      -0.013268      -0.016855      -0.018794      -0.007584      -0.186763      -0.069526       0.024324       0.045203              9.622603      10.870181       2.435477      -4.361054       6.891493      -2.389719      11.106136          -0.052418
          286              O      20.949601       5.678183       3.707898      -0.543574      32.629151 0.50401962E+03  0.11923925E+05                                 8.133526                            6.908246       0.350675       2.147725                    0.998967      27.727340      72.332567       0.729147       0.355074      -1.141980       0.003109      -0.006808      -0.018718       0.020159      -0.035426       0.032129       0.021759      -0.041090       0.086141      -0.070429       0.026215       0.044214              9.496421       7.153732       0.515577      -1.657488       5.882163      -0.719165      15.453367           0.056799
          287              O      17.468935      13.894094      15.860800      -0.520506      34.196166 0.53839739E+03  0.12948846E+05                                 8.414317                            7.200148       0.402485       2.179370                    0.998718      27.296586      71.793890       0.705288       0.361086      -1.137216       0.010948      -0.019014      -0.005541       0.022629      -0.023444       0.043670       0.010465      -0.063482       0.063514      -0.071653       0.028133       0.043520              9.737894       7.512317       1.799955      -0.625363      15.218611       0.063417       6.482755           0.000006
          288              O      19.116036      12.835778      14.762208      -0.529717      31.973550 0.48934931E+03  0.11502690E+05                                 8.029377                            6.820143       0.362634       2.156856                    0.999014      27.473757      71.664840       0.731015       0.356450      -1.139785      -0.015717      -0.001197       0.007216       0.017336       0.018525      -0.000891      -0.023480       0.100026       0.085638      -0.072817       0.030835       0.041982              9.268612      10.904544       3.997588      -2.181178      10.225179      -1.686011       6.676113           0.000002

******************************************************
Auxiliary information for the entire system
The total spin magnetic moment of the unit cell is   0.004399
The total net atomic charge of the unit cell is   -0.000003
Accuracy of reproducing the electrostatic potential in the unit cell:
  The inner radius (bohr) =    5.0000
  The outer radius (bohr) =   12.0000
  Valid grid points have density less than (e/(bohr^3)) =    0.0001
  The number of valid grid points were=       917274
  The rms potential error without charges in kcal/mol is=      2.38589
  The rms potential error with partial charges in kcal/mol is=      0.95046
  The RRMSE value at monopole order=      0.39837
  The rms potential error with partial charges and cloud penetration in kcal/mol is=      0.95940
  The RRMSE value at monopole order with cloud penetration is=      0.40212
  The rms potential error with partial charges and atomic dipoles in kcal/mol is=      0.33958
  The RRMSE value at dipole order=      0.14233
  The rms potential error with partial charges, atomic dipoles and cloud penetration in kcal/mol is=      0.32343
  The RRMSE value at dipole order with cloud penetration=      0.13556

******************************************************
The electron densities and ab initio electrostatic potential were computed in VASP using the PBE functional and
projector augmented wave method. See the main text of the journal article for a description of computational details.
The atomic charges, dipoles, and quadrupoles were computed with the DDEC6 method as described in
(a) T. A. Manz and N. Gabaldon Limas, RSC Adv. 6 (2016) 47771-47801 DOI: 10.1039/c6ra04656h
(b) N. Gabaldon Limas and T. A. Manz, RSC Adv. 8 (2018) 2678-2707 DOI: 10.1039/c7ra11829e.
For each atom in the material, the electron cloud parameters were fit to the spherically averaged atom-in-material
electron density using radial positions for which this density was between 10^-4 and 10^-2 electrons per cubic bohr.
The polarizabilities, dispersion coefficients, and quantum Drude oscillator (QDO) parameters were fit using the MCLF method.
The magnetic structure of the system was optimized in VASP from the default ferromagnetic initial guess using spin polarization.
The atomic spin moments (ASMs) were computed on this optimized magnetic structure using the DDEC6 partition as inputs
to the method of T. A. Manz and D. S. Sholl, J. Chem. Theory Comput. 7 (2011) 4146-4164 DOI: 10.1021/ct200539n.
The RMSE and RRMSE were computed using a uniform grid with Ewald summation.
