# Supplementary material for: A collection of forcefield precursors for metal–organic frameworks
Source: RSC Adv. 2019 Nov 13;9(63):36492–507. doi: 10.1039/c9ra07327b (PMC9075174; doi:10.1039/c9ra07327b)
Supplement: RA-009-C9RA07327B-s4571 [file RA-009-C9RA07327B-s4571.xyz]

   56
jmolscript: load "" {1 1 1} spacegroup "x,y,z" unitcell [{      5.980400     0.000000     0.000000 }, {      0.000000     8.826300     0.000000 }, {      0.000000    -0.928906    15.274982 }]
Ag     4.094959     5.441257     2.866198     0.330253
Ag     2.736153     5.853428    12.521208     0.168188
Ag     1.104759     2.920590     4.771293     0.330262
Ag     5.726353     1.579513    10.391265     0.168186
Ag     1.885441     2.456137    12.408784     0.330232
Ag     3.244247     2.043966     2.753774     0.168249
Ag     4.875641     4.976804    10.503689     0.330237
Ag     0.254047     6.317881     4.883717     0.168241
H      2.395150     5.442901     0.004582     0.106685
H      5.708890     7.007314    13.800946     0.073700
H      4.323829     7.508212     0.310082     0.098409
H      5.385350     2.918946     7.632909     0.106684
H      2.718690     0.425627     9.111527     0.073699
H      1.333629     0.853635     7.327409     0.098407
H      3.585250     3.383399    -0.004582     0.106681
H      0.271510     0.890080     1.474036     0.073698
H      1.656571     0.389182    14.964900     0.098403
H      0.595050     4.978448     7.642073     0.106681
H      3.261710     7.471767     6.163455     0.073697
H      4.646771     7.043759     7.947573     0.098403
C      0.678177     5.532709     1.067721     0.024954
C      1.541747     5.859409     0.035132     0.016287
C      0.010167     6.389667    14.465408     0.005630
C      5.147928     7.040092     0.242872     0.027424
C      1.106972     4.476259     2.068233     0.527100
C      3.668377     2.829138     6.569770     0.024972
C      4.531947     2.502438     7.602359     0.016291
C      3.000367     1.043274     8.447065     0.005648
C      2.157728     1.321755     7.394619     0.027434
C      4.097172     3.885588     5.569258     0.527107
C      5.302223     2.364685    14.207261     0.024991
C      4.438653     2.966891    -0.035132     0.016295
C     -0.010167     1.507727     0.809574     0.005681
C      0.832472     0.857302    15.032110     0.027444
C      4.873428     3.421135    13.206749     0.527112
C      2.312023     5.068256     8.705212     0.024998
C      1.448453     5.394956     7.672623     0.016298
C      2.980033     6.854120     6.827917     0.005690
C      3.822672     6.575639     7.880363     0.027450
C      1.883228     4.011806     9.705724     0.527115
N      5.458909     6.119566     1.185339    -0.230093
N      1.218207     5.815073    14.349318    -0.178508
N      2.468709     2.242281     6.452152    -0.230053
N      4.208407     1.617868     8.563155    -0.178478
N      0.521491     1.777828    14.089643    -0.229987
N      4.762193     2.082321     0.925664    -0.178418
N      3.511691     5.655113     8.822830    -0.229971
N      1.771993     6.279526     6.711827    -0.178404
O      0.330118     4.222073     3.025974    -0.475733
O      2.206170     3.924798     1.832998    -0.494525
O      3.320318     4.139774     4.611517    -0.475736
O      5.196370     4.437049     5.804493    -0.494519
O      5.650282     3.675321    12.249008    -0.475735
O      3.774230     3.972596    13.441984    -0.494510
O      2.660082     3.757620    10.663465    -0.475736
O      0.784030     3.460345     9.470489    -0.494507

The following XYZ coordinates are in angstroms. Other properties are in atomic units.
The sperically averaged electron density of each atom fit to a function of the form exp(a - br)
eigen_1, eigen_2 and eigen_3 are the three eigenvalues of traceless quadrupole moment tensor
  atom number  atomic symbol              X              Y              Z     net charge C6 coefficient C8 coefficient C10 coefficient fluctuating dipole atomic polarizability isotropic forcefield polarizability              a              b squared Pearson coefficient          <r^3>          <r^4>         wp_QDO          m_QDO          q_QDO       dipole_x       dipole_y       dipole_z         dipole            Qxy            Qxz            Qyz     Q(x^2-y^2)  Q(3z^2 - R^2)        eigen_1        eigen_2        eigen_3 static polarizability      alpha(xx)      alpha(xy)      alpha(xz)      alpha(yy)      alpha(yz)      alpha(zz) atomic spin moment
            1             Ag       4.094959       5.441257       2.866198       0.330253     212.450686 0.65953846E+04  0.27933470E+06                                29.362412                           27.458535       0.534323       1.826936                    0.998342      91.847793     263.081941       0.337346       0.428692      -1.157410      -0.068945      -0.259381      -0.014018       0.268754       0.020167      -0.025162      -0.124310       0.266385       0.308635      -0.231255       0.070219       0.161036             30.825762      35.358226       4.353616      -3.751651      20.956280      -4.486743      36.162779           0.017567
            2             Ag       2.736153       5.853428      12.521208       0.168188     254.057323 0.92934370E+04  0.43075498E+06                                34.224637                           33.567753       0.103497       1.665138                    0.999370     101.827840     309.595394       0.290638       0.454673      -1.135438      -0.049256      -0.251653       0.075247       0.267241      -0.006462       0.147699       0.160486       0.140725       0.352230      -0.232794      -0.032792       0.265586             34.417039      33.785186      -3.613255      -5.974579      31.317905       4.183599      38.148025           0.016080
            3             Ag       1.104759       2.920590       4.771293       0.330262     212.448809 0.65953194E+04  0.27933117E+06                                29.362225                           27.458389       0.534335       1.826941                    0.998342      91.847431     263.080320       0.337347       0.428692      -1.157410      -0.068947       0.259377       0.014016       0.268750      -0.020167       0.025162      -0.124306       0.266380       0.308628      -0.231250       0.070218       0.161032             30.825545      35.357936      -4.353538       3.751558      20.956167      -4.486709      36.162533           0.017565
            4             Ag       5.726353       1.579513      10.391265       0.168186     254.056980 0.92934300E+04  0.43075454E+06                                34.224607                           33.567741       0.103498       1.665138                    0.999370     101.827777     309.595104       0.290638       0.454673      -1.135438      -0.049253       0.251651      -0.075253       0.267240       0.006458      -0.147705       0.160489       0.140723       0.352224      -0.232795      -0.032798       0.265592             34.416995      33.785100       3.613249       5.974524      31.317896       4.183597      38.147989           0.016075
            5             Ag       1.885441       2.456137      12.408784       0.330232     212.454886 0.65955923E+04  0.27934582E+06                                29.362840                           27.459005       0.534294       1.826923                    0.998342      91.848739     263.086156       0.337342       0.428694      -1.157408       0.068951       0.259397       0.014026       0.268771       0.020164      -0.025156      -0.124315       0.266414       0.308662      -0.231274       0.070234       0.161040             30.826171      35.358826       4.353626      -3.751438      20.956660      -4.486671      36.163027           0.017554
            6             Ag       3.244247       2.043966       2.753774       0.168249     254.043511 0.92927840E+04  0.43071665E+06                                34.223296                           33.566495       0.103557       1.665165                    0.999370     101.825093     309.582997       0.290645       0.454671      -1.135441       0.049235       0.251613      -0.075221       0.267191      -0.006452       0.147700       0.160441       0.140685       0.352172      -0.232740      -0.032814       0.265554             34.415639      33.783577      -3.613148      -5.974093      31.316773       4.183345      38.146568           0.016074
            7             Ag       4.875641       4.976804      10.503689       0.330237     212.454310 0.65955701E+04  0.27934462E+06                                29.362783                           27.458955       0.534299       1.826925                    0.998342      91.848615     263.085598       0.337343       0.428694      -1.157408       0.068951      -0.259396      -0.014026       0.268770      -0.020165       0.025156      -0.124315       0.266412       0.308660      -0.231273       0.070233       0.161040             30.826109      35.358738      -4.353595       3.751402      20.956613      -4.486665      36.162977           0.017556
            8             Ag       0.254047       6.317881       4.883717       0.168241     254.044958 0.92928565E+04  0.43072087E+06                                34.223427                           33.566626       0.103560       1.665164                    0.999370     101.825412     309.584309       0.290644       0.454671      -1.135441       0.049235      -0.251614       0.075231       0.267195       0.006453      -0.147705       0.160448       0.140679       0.352166      -0.232746      -0.032814       0.265560             34.415771      33.783685       3.613152       5.974118      31.316839       4.183377      38.146790           0.016071
            9              H       2.395150       5.442901       0.004582       0.106685       1.030665 0.73243172E+01  0.72136762E+02                                 1.833728                            1.690170      -1.559348       2.133138                    0.991620       4.151127      12.642175       0.425198       1.462598      -0.668528       0.040341      -0.020044      -0.005871       0.045428      -0.004321       0.001674      -0.005110       0.013571      -0.020283      -0.010535      -0.001416       0.011951              1.919169       2.528287      -0.474479      -0.122923       1.692643       0.001582       1.536577           0.000103
           10              H       5.708890       7.007314      13.800946       0.073700       1.616623 0.13175652E+02  0.14887899E+03                                 2.374625                            2.193604      -1.724531       2.032094                    0.987543       4.732140      14.970068       0.395794       1.369542      -0.686019      -0.009296       0.024869      -0.018374       0.032287      -0.011423      -0.014713       0.002123       0.003084      -0.081160      -0.031732       0.003718       0.028014              2.448364       1.995739      -0.335514       0.312902       2.816746      -0.688346       2.532608           0.001816
           11              H       4.323829       7.508212       0.310082       0.098409       1.173157 0.87455207E+01  0.89062515E+02                                 1.934636                            1.803474      -1.244516       2.287547                    0.992615       3.914756      11.699145       0.431252       1.394651      -0.683942      -0.038730       0.021396       0.000468       0.044249      -0.009462      -0.001553      -0.011232       0.003182      -0.024801      -0.017244       0.001630       0.015614              1.998771       2.501369      -0.506498      -0.063163       1.989121       0.041645       1.505825           0.000184
           12              H       5.385350       2.918946       7.632909       0.106684       1.030668 0.73243448E+01  0.72137095E+02                                 1.833731                            1.690173      -1.559348       2.133138                    0.991620       4.151132      12.642192       0.425198       1.462597      -0.668528       0.040341       0.020044       0.005871       0.045427       0.004321      -0.001674      -0.005110       0.013571      -0.020283      -0.010535      -0.001416       0.011951              1.919172       2.528290       0.474479       0.122923       1.692645       0.001582       1.536580           0.000102
           13              H       2.718690       0.425627       9.111527       0.073699       1.616633 0.13175747E+02  0.14888029E+03                                 2.374631                            2.193609      -1.724530       2.032094                    0.987543       4.732151      14.970103       0.395794       1.369540      -0.686020      -0.009297      -0.024868       0.018373       0.032287       0.011422       0.014713       0.002123       0.003084      -0.081160      -0.031731       0.003718       0.028014              2.448372       1.995743       0.335516      -0.312904       2.816755      -0.688350       2.532617           0.001816
           14              H       1.333629       0.853635       7.327409       0.098407       1.173166 0.87456030E+01  0.89063545E+02                                 1.934644                            1.803481      -1.244517       2.287546                    0.992615       3.914770      11.699192       0.431252       1.394648      -0.683942      -0.038730      -0.021396      -0.000468       0.044249       0.009462       0.001553      -0.011232       0.003182      -0.024801      -0.017243       0.001629       0.015614              1.998780       2.501380       0.506501       0.063164       1.989129       0.041645       1.505830           0.000184
           15              H       3.585250       3.383399      -0.004582       0.106681       1.030680 0.73244555E+01  0.72138464E+02                                 1.833745                            1.690185      -1.559353       2.133133                    0.991620       4.151168      12.642329       0.425197       1.462596      -0.668528      -0.040341       0.020044       0.005871       0.045427      -0.004321       0.001674      -0.005109       0.013572      -0.020282      -0.010535      -0.001417       0.011951              1.919187       2.528311      -0.474483      -0.122925       1.692657       0.001582       1.536592           0.000103
           16              H       0.271510       0.890080       1.474036       0.073698       1.616605 0.13175455E+02  0.14887606E+03                                 2.374601                            2.193584      -1.724494       2.032112                    0.987543       4.732077      14.969789       0.395797       1.369538      -0.686020       0.009298      -0.024869       0.018375       0.032288      -0.011422      -0.014712       0.002120       0.003081      -0.081153      -0.031729       0.003718       0.028011              2.448339       1.995719      -0.335509       0.312898       2.816716      -0.688337       2.532583           0.001815
           17              H       1.656571       0.389182      14.964900       0.098403       1.173190 0.87458361E+01  0.89066542E+02                                 1.934671                            1.803505      -1.244533       2.287534                    0.992614       3.914832      11.699431       0.431249       1.394648      -0.683942       0.038729      -0.021396      -0.000466       0.044248      -0.009462      -0.001553      -0.011233       0.003180      -0.024804      -0.017244       0.001629       0.015615              1.998809       2.501418      -0.506511      -0.063165       1.989159       0.041646       1.505849           0.000183
           18              H       0.595050       4.978448       7.642073       0.106681       1.030679 0.73244476E+01  0.72138366E+02                                 1.833744                            1.690184      -1.559353       2.133133                    0.991620       4.151164      12.642315       0.425197       1.462596      -0.668528      -0.040341      -0.020044      -0.005871       0.045427       0.004321      -0.001674      -0.005109       0.013572      -0.020282      -0.010535      -0.001417       0.011951              1.919185       2.528309       0.474483       0.122925       1.692656       0.001582       1.536591           0.000103
           19              H       3.261710       7.471767       6.163455       0.073697       1.616612 0.13175530E+02  0.14887710E+03                                 2.374607                            2.193589      -1.724494       2.032111                    0.987543       4.732086      14.969820       0.395797       1.369536      -0.686021       0.009299       0.024869      -0.018374       0.032288       0.011422       0.014712       0.002120       0.003081      -0.081154      -0.031729       0.003719       0.028011              2.448346       1.995723       0.335510      -0.312900       2.816723      -0.688341       2.532591           0.001815
           20              H       4.646771       7.043759       7.947573       0.098403       1.173192 0.87458491E+01  0.89066697E+02                                 1.934672                            1.803506      -1.244531       2.287535                    0.992614       3.914831      11.699425       0.431249       1.394647      -0.683942       0.038729       0.021396       0.000466       0.044248       0.009462       0.001553      -0.011232       0.003180      -0.024804      -0.017244       0.001629       0.015615              1.998809       2.501419       0.506512       0.063165       1.989160       0.041646       1.505849           0.000183
           21              C       0.678177       5.532709       1.067721       0.024954      34.118215 0.45581118E+03  0.10918742E+05                                 9.445982                            7.346210      -0.260388       1.918458                    0.998833      28.587402      84.850508       0.575898       0.443990      -1.040073      -0.073507       0.036637      -0.019439       0.084401       0.002281      -0.001680       0.007392      -0.015819       0.004020      -0.009786      -0.002506       0.012292             10.694121      10.954422      -3.095203      -0.129895       9.642764      -4.376574      11.485178           0.053676
           22              C       1.541747       5.859409       0.035132       0.016287      29.263882 0.40897107E+03  0.95917354E+04                                 8.612885                            7.016365      -0.286856       1.907457                    0.997794      28.771353      86.160647       0.578547       0.451402      -1.029618      -0.021927       0.027294      -0.059383       0.068936       0.004857       0.018356       0.053397      -0.014377      -0.094551      -0.066563       0.007099       0.059464              9.381398      10.687401      -2.224365      -1.177304       7.835696      -2.753411       9.621097           0.007030
           23              C       0.010167       6.389667      14.465408       0.005630      27.384076 0.39557919E+03  0.92255299E+04                                 8.230871                            6.864280      -0.200116       1.928137                    0.998286      29.176221      87.896147       0.587977       0.446671      -1.029560       0.052237      -0.049477      -0.009570       0.072583       0.006370       0.020713       0.013158      -0.040616      -0.059823      -0.037037       0.000502       0.036535              8.795402       9.342136      -2.479869      -0.765320       8.871563      -2.202517       8.172506           0.044660
           24              C       5.147928       7.040092       0.242872       0.027424      27.433216 0.38911574E+03  0.89989541E+04                                 8.175457                            6.778429      -0.008388       2.000133                    0.998372      28.188185      83.391738       0.598112       0.442803      -1.036220       0.008377      -0.055279       0.036916       0.066998      -0.001978       0.033904       0.026882       0.006970      -0.121154      -0.063193       0.020811       0.042382              8.786787       9.160919      -2.279100      -0.782463       8.836102      -2.533634       8.363339           0.019618
           25              C       1.106972       4.476259       2.068233       0.527100      23.634355 0.26748771E+03  0.57118923E+04                                 7.867472                            6.022498      -0.314714       1.940636                    0.998151      24.513509      72.933465       0.564091       0.508488      -0.987138       0.012720      -0.059902       0.050485       0.079365       0.037494       0.038552       0.060789       0.003717       0.016223      -0.060629      -0.031781       0.092410              8.917663       9.770356      -2.211827      -1.050086       7.064794      -2.441581       9.917840           0.016947
           26              C       3.668377       2.829138       6.569770       0.024972      34.118066 0.45580888E+03  0.10918675E+05                                 9.445979                            7.346210      -0.260406       1.918455                    0.998833      28.587262      84.850113       0.575896       0.443992      -1.040071      -0.073502      -0.036634       0.019439       0.084395      -0.002283       0.001678       0.007396      -0.015819       0.004017      -0.009786      -0.002511       0.012297             10.694116      10.954414       3.095200       0.129898       9.642756      -4.376569      11.485179           0.053668
           27              C       4.531947       2.502438       7.602359       0.016291      29.263883 0.40897108E+03  0.95917357E+04                                 8.612894                            7.016372      -0.286865       1.907455                    0.997794      28.771312      86.160530       0.578546       0.451402      -1.029617      -0.021926      -0.027292       0.059381       0.068932      -0.004859      -0.018357       0.053396      -0.014380      -0.094544      -0.066561       0.007096       0.059465              9.381407      10.687397       2.224366       1.177299       7.835706      -2.753420       9.621118           0.007030
           28              C       3.000367       1.043274       8.447065       0.005648      27.383786 0.39557390E+03  0.92253749E+04                                 8.230823                            6.864242      -0.200116       1.928141                    0.998286      29.175952      87.895161       0.587978       0.446672      -1.029560       0.052232       0.049475       0.009569       0.072577      -0.006372      -0.020716       0.013163      -0.040618      -0.059831      -0.037041       0.000500       0.036541              8.795348       9.342080       2.479858       0.765307       8.871507      -2.202504       8.172458           0.044654
           29              C       2.157728       1.321755       7.394619       0.027434      27.433090 0.38911361E+03  0.89988912E+04                                 8.175439                            6.778417      -0.008389       2.000134                    0.998372      28.188043      83.391221       0.598111       0.442804      -1.036220       0.008376       0.055277      -0.036912       0.066994       0.001975      -0.033905       0.026882       0.006965      -0.121150      -0.063193       0.020809       0.042384              8.786766       9.160894       2.279099       0.782455       8.836084      -2.533629       8.363321           0.019611
           30              C       4.097172       3.885588       5.569258       0.527107      23.634252 0.26748650E+03  0.57118603E+04                                 7.867454                            6.022487      -0.314718       1.940637                    0.998151      24.513417      72.933162       0.564091       0.508488      -0.987138       0.012720       0.059901      -0.050484       0.079363      -0.037496      -0.038552       0.060790       0.003715       0.016225      -0.060629      -0.031783       0.092412              8.917641       9.770325       2.211814       1.050092       7.064772      -2.441572       9.917825           0.016948
           31              C       5.302223       2.364685      14.207261       0.024991      34.118076 0.45580963E+03  0.10918706E+05                                 9.446021                            7.346247      -0.260434       1.918446                    0.998833      28.587245      84.850335       0.575890       0.443996      -1.040068       0.073494      -0.036631       0.019442       0.084387       0.002286      -0.001675       0.007399      -0.015818       0.004014      -0.009786      -0.002514       0.012299             10.694164      10.954491      -3.095231      -0.129897       9.642802      -4.376570      11.485199           0.053648
           32              C       4.438653       2.966891      -0.035132       0.016295      29.264103 0.40897540E+03  0.95918674E+04                                 8.612959                            7.016428      -0.286889       1.907446                    0.997794      28.771455      86.161243       0.578541       0.451405      -1.029615       0.021927      -0.027289       0.059376       0.068927       0.004861       0.018359       0.053397      -0.014380      -0.094540      -0.066560       0.007094       0.059466              9.381476      10.687487      -2.224390      -1.177304       7.835766      -2.753433       9.621175           0.007020
           33              C      -0.010167       1.507727       0.809574       0.005681      27.383429 0.39556811E+03  0.92252030E+04                                 8.230760                            6.864202      -0.200101       1.928148                    0.998286      29.175590      87.893789       0.587978       0.446673      -1.029559      -0.052221       0.049475       0.009570       0.072570       0.006374       0.020720       0.013166      -0.040619      -0.059829      -0.037046       0.000501       0.036545              8.795275       9.342017      -2.479847      -0.765297       8.871440      -2.202466       8.172367           0.044631
           34              C       0.832472       0.857302      15.032110       0.027444      27.433211 0.38911625E+03  0.89989738E+04                                 8.175490                            6.778463      -0.008422       2.000123                    0.998372      28.188134      83.391780       0.598106       0.442807      -1.036217      -0.008375       0.055275      -0.036903       0.066988      -0.001974       0.033909       0.026880       0.006958      -0.121150      -0.063194       0.020809       0.042385              8.786822       9.160956      -2.279139      -0.782439       8.836166      -2.533640       8.363343           0.019599
           35              C       4.873428       3.421135      13.206749       0.527112      23.634089 0.26748460E+03  0.57118095E+04                                 7.867428                            6.022472      -0.314707       1.940643                    0.998151      24.513299      72.932749       0.564091       0.508490      -0.987137      -0.012722       0.059898      -0.050484       0.079362       0.037499       0.038553       0.060790       0.003718       0.016231      -0.060630      -0.031785       0.092415              8.917610       9.770302      -2.211799      -1.050101       7.064744      -2.441552       9.917783           0.016940
           36              C       2.312023       5.068256       8.705212       0.024998      34.118024 0.45580870E+03  0.10918680E+05                                 9.446025                            7.346250      -0.260447       1.918443                    0.998833      28.587187      84.850191       0.575889       0.443997      -1.040067       0.073492       0.036629      -0.019442       0.084385      -0.002287       0.001673       0.007402      -0.015818       0.004014      -0.009785      -0.002516       0.012302             10.694169      10.954490       3.095229       0.129899       9.642801      -4.376574      11.485214           0.053639
           37              C       1.448453       5.394956       7.672623       0.016298      29.264058 0.40897450E+03  0.95918406E+04                                 8.612954                            7.016424      -0.286892       1.907446                    0.997794      28.771393      86.161019       0.578540       0.451405      -1.029615       0.021926       0.027287      -0.059375       0.068926      -0.004862      -0.018360       0.053396      -0.014382      -0.094536      -0.066559       0.007092       0.059467              9.381471      10.687470       2.224385       1.177302       7.835761      -2.753437       9.621183           0.007021
           38              C       2.980033       6.854120       6.827917       0.005690      27.383249 0.39556473E+03  0.92251038E+04                                 8.230729                            6.864177      -0.200103       1.928150                    0.998286      29.175424      87.893176       0.587979       0.446674      -1.029559      -0.052219      -0.049473      -0.009569       0.072567      -0.006376      -0.020721       0.013168      -0.040621      -0.059836      -0.037048       0.000499       0.036549              8.795241       9.341978       2.479836       0.765290       8.871401      -2.202461       8.172344           0.044633
           39              C       3.822672       6.575639       7.880363       0.027450      27.433102 0.38911429E+03  0.89989160E+04                                 8.175472                            6.778448      -0.008421       2.000125                    0.998372      28.188021      83.391353       0.598106       0.442807      -1.036217      -0.008375      -0.055274       0.036901       0.066986       0.001972      -0.033909       0.026880       0.006955      -0.121149      -0.063193       0.020808       0.042385              8.786801       9.160930       2.279133       0.782435       8.836142      -2.533636       8.363331           0.019595
           40              C       1.883228       4.011806       9.705724       0.527115      23.634059 0.26748424E+03  0.57118003E+04                                 7.867423                            6.022469      -0.314712       1.940641                    0.998151      24.513267      72.932653       0.564091       0.508490      -0.987137      -0.012722      -0.059898       0.050483       0.079361      -0.037500      -0.038553       0.060790       0.003717       0.016232      -0.060630      -0.031785       0.092415              8.917604       9.770292       2.211794       1.050105       7.064738      -2.441551       9.917784           0.016944
           41              N       5.458909       6.119566       1.185339      -0.230093      39.228284 0.59577307E+03  0.15065223E+05                                 9.917713                            8.130086      -0.323391       1.897618                    0.998407      30.239857      88.435963       0.582198       0.416045      -1.070751       0.085019       0.010156      -0.111677       0.140723      -0.023664       0.049172      -0.048942      -0.017569      -0.117813      -0.078988      -0.004412       0.083400             10.883371      11.414493      -3.466183       0.235224      10.723176      -3.900317      10.512443           0.103693
           42              N       1.218207       5.815073      14.349318      -0.178508      34.164660 0.51920441E+03  0.12607807E+05                                 8.920784                            7.472977       0.005429       2.034416                    0.997808      27.878246      78.313388       0.625352       0.403348      -1.085704      -0.098568      -0.051952       0.097995       0.148384      -0.059436       0.050891       0.015991      -0.016265      -0.080490      -0.087710       0.009006       0.078704              9.642186      11.194938      -3.724615      -0.355926       9.260861      -1.892747       8.470758           0.092871
           43              N       2.468709       2.242281       6.452152      -0.230053      39.227100 0.59575081E+03  0.15064497E+05                                 9.917477                            8.129905      -0.323318       1.897648                    0.998407      30.239173      88.433056       0.582208       0.416042      -1.070755       0.085015      -0.010154       0.111675       0.140719       0.023660      -0.049175      -0.048934      -0.017575      -0.117809      -0.078986      -0.004408       0.083394             10.883107      11.414221       3.466114      -0.235244      10.722933      -3.900208      10.512165           0.103685
           44              N       4.208407       1.617868       8.563155      -0.178478      34.163941 0.51919062E+03  0.12607375E+05                                 8.920632                            7.472855       0.005487       2.034440                    0.997808      27.877815      78.311581       0.625361       0.403346      -1.085707      -0.098565       0.051953      -0.097994       0.148381       0.059432      -0.050892       0.015996      -0.016268      -0.080494      -0.087712       0.009012       0.078700              9.642019      11.194734       3.724554       0.355889       9.260715      -1.892723       8.470607           0.092865
           45              N       0.521491       1.777828      14.089643      -0.229987      39.225537 0.59572159E+03  0.15063551E+05                                 9.917171                            8.129669      -0.323228       1.897685                    0.998407      30.238323      88.429541       0.582222       0.416039      -1.070759      -0.085011      -0.010152       0.111673       0.140715      -0.023653       0.049178      -0.048930      -0.017576      -0.117807      -0.078986      -0.004401       0.083387             10.882765      11.413892      -3.466050       0.235286      10.722641      -3.900054      10.511760           0.103640
           46              N       4.762193       2.082321       0.925664      -0.178418      34.162818 0.51916930E+03  0.12606699E+05                                 8.920374                            7.472651       0.005620       2.034488                    0.997808      27.877155      78.308663       0.625377       0.403340      -1.085713       0.098563       0.051954      -0.097993       0.148380      -0.059427       0.050897       0.016001      -0.016273      -0.080495      -0.087716       0.009021       0.078695              9.641735      11.194403      -3.724453      -0.355843       9.260466      -1.892669       8.470335           0.092827
           47              N       3.511691       5.655113       8.822830      -0.229971      39.225040 0.59571219E+03  0.15063246E+05                                 9.917077                            8.129596      -0.323204       1.897696                    0.998407      30.238032      88.428336       0.582226       0.416038      -1.070760      -0.085008       0.010151      -0.111673       0.140713       0.023651      -0.049179      -0.048926      -0.017578      -0.117805      -0.078985      -0.004399       0.083384             10.882659      11.413781       3.466020      -0.235294      10.722540      -3.900012      10.511656           0.103642
           48              N       1.771993       6.279526       6.711827      -0.178404      34.162446 0.51916215E+03  0.12606475E+05                                 8.920298                            7.472589       0.005646       2.034499                    0.997808      27.876929      78.307732       0.625381       0.403339      -1.085715       0.098561      -0.051954       0.097993       0.148378       0.059424      -0.050898       0.016003      -0.016274      -0.080499      -0.087717       0.009024       0.078693              9.641651      11.194297       3.724419       0.355826       9.260389      -1.892659       8.470267           0.092829
           49              O       0.330118       4.222073       3.025974      -0.475733      42.797888 0.68430796E+03  0.17622928E+05                                 9.936530                            8.306316      -0.449159       1.907201                    0.994019      28.658036      80.174079       0.629047       0.378091      -1.114771       0.014598      -0.006727       0.008936       0.018390       0.032904      -0.014117       0.010298       0.055887       0.127214      -0.066529       0.019196       0.047333             11.005505      10.762307      -0.004617      -3.692964       6.770759      -1.920477      15.483448           0.003830
           50              O       2.206170       3.924798       1.832998      -0.494525      42.071103 0.67003073E+03  0.17113874E+05                                 9.723016                            8.159102      -0.348280       1.944832                    0.993188      28.268148      78.001953       0.643622       0.372581      -1.122181       0.000187      -0.019493       0.031502       0.037046      -0.023857       0.013704       0.046862       0.058051      -0.076064      -0.073897       0.023458       0.050439             10.772360      15.740351      -4.267252      -0.463171       8.470185       0.187283       8.106545           0.017042
           51              O       3.320318       4.139774       4.611517      -0.475736      42.798024 0.68431072E+03  0.17623018E+05                                 9.936551                            8.306332      -0.449157       1.907201                    0.994019      28.658089      80.174275       0.629046       0.378091      -1.114771       0.014598       0.006727      -0.008937       0.018390      -0.032905       0.014117       0.010299       0.055888       0.127214      -0.066529       0.019196       0.047333             11.005528      10.762329       0.004619       3.692973       6.770770      -1.920478      15.483487           0.003828
           52              O       5.196370       4.437049       5.804493      -0.494519      42.070793 0.67002508E+03  0.17113690E+05                                 9.722964                            8.159064      -0.348273       1.944837                    0.993188      28.268025      78.001468       0.643625       0.372581      -1.122182       0.000188       0.019493      -0.031501       0.037045       0.023857      -0.013705       0.046862       0.058048      -0.076067      -0.073898       0.023459       0.050439             10.772296      15.740241       4.267216       0.463177       8.470134       0.187283       8.106512           0.017041
           53              O       5.650282       3.675321      12.249008      -0.475735      42.797715 0.68430609E+03  0.17622866E+05                                 9.936494                            8.306297      -0.449156       1.907204                    0.994019      28.657982      80.173875       0.629049       0.378091      -1.114771      -0.014596       0.006726      -0.008938       0.018389       0.032907      -0.014116       0.010300       0.055891       0.127215      -0.066533       0.019200       0.047333             11.005462      10.762280      -0.004608      -3.692959       6.770733      -1.920445      15.483372           0.003826
           54              O       3.774230       3.972596      13.441984      -0.494510      42.070306 0.67001557E+03  0.17113380E+05                                 9.722875                            8.158993      -0.348260       1.944845                    0.993188      28.267823      78.000668       0.643629       0.372580      -1.122183      -0.000191       0.019489      -0.031502       0.037044      -0.023858       0.013706       0.046863       0.058052      -0.076066      -0.073900       0.023460       0.050441             10.772202      15.740114      -4.267169      -0.463181       8.470055       0.187295       8.106437           0.017036
           55              O       2.660082       3.757620      10.663465      -0.475736      42.797783 0.68430735E+03  0.17622908E+05                                 9.936506                            8.306306      -0.449157       1.907203                    0.994019      28.658009      80.173984       0.629048       0.378091      -1.114771      -0.014596      -0.006725       0.008939       0.018389      -0.032907       0.014116       0.010300       0.055892       0.127216      -0.066533       0.019200       0.047333             11.005476      10.762292       0.004609       3.692965       6.770739      -1.920448      15.483397           0.003825
           56              O       0.784030       3.460345       9.470489      -0.494507      42.070135 0.67001241E+03  0.17113278E+05                                 9.722848                            8.158973      -0.348258       1.944846                    0.993188      28.267756      78.000413       0.643630       0.372580      -1.122183      -0.000191      -0.019490       0.031501       0.037043       0.023858      -0.013707       0.046864       0.058050      -0.076069      -0.073900       0.023460       0.050440             10.772167      15.740052       4.267151       0.463185       8.470030       0.187294       8.106420           0.017037

******************************************************
Auxiliary information for the entire system
The total spin magnetic moment of the unit cell is   1.579979
The total net atomic charge of the unit cell is   0.000003
Accuracy of reproducing the electrostatic potential in the unit cell:
  The inner radius (bohr) =    5.0000
  The outer radius (bohr) =   12.0000
  Valid grid points have density less than (e/(bohr^3)) =    0.0001
  The number of valid grid points were=            0
  The rms potential error without charges in kcal/mol is=          NaN
  The rms potential error with partial charges in kcal/mol is=          NaN
  The RRMSE value at monopole order=          NaN
  The rms potential error with partial charges and cloud penetration in kcal/mol is=          NaN
  The RRMSE value at monopole order with cloud penetration is=          NaN
  The rms potential error with partial charges and atomic dipoles in kcal/mol is=          NaN
  The RRMSE value at dipole order=          NaN
  The rms potential error with partial charges, atomic dipoles and cloud penetration in kcal/mol is=          NaN
  The RRMSE value at dipole order with cloud penetration=          NaN

******************************************************
The electron densities and ab initio electrostatic potential were computed in VASP using the PBE functional and
projector augmented wave method. See the main text of the journal article for a description of computational details.
The atomic charges, dipoles, and quadrupoles were computed with the DDEC6 method as described in
(a) T. A. Manz and N. Gabaldon Limas, RSC Adv. 6 (2016) 47771-47801 DOI: 10.1039/c6ra04656h
(b) N. Gabaldon Limas and T. A. Manz, RSC Adv. 8 (2018) 2678-2707 DOI: 10.1039/c7ra11829e.
For each atom in the material, the electron cloud parameters were fit to the spherically averaged atom-in-material
electron density using radial positions for which this density was between 10^-4 and 10^-2 electrons per cubic bohr.
The polarizabilities, dispersion coefficients, and quantum Drude oscillator (QDO) parameters were fit using the MCLF method.
The magnetic structure of the system was optimized in VASP from the default ferromagnetic initial guess using spin polarization.
The atomic spin moments (ASMs) were computed on this optimized magnetic structure using the DDEC6 partition as inputs
to the method of T. A. Manz and D. S. Sholl, J. Chem. Theory Comput. 7 (2011) 4146-4164 DOI: 10.1021/ct200539n.
The RMSE and RRMSE were computed using a uniform grid with Ewald summation.
