# Supplementary material for: A collection of forcefield precursors for metal–organic frameworks
Source: RSC Adv. 2019 Nov 13;9(63):36492–507. doi: 10.1039/c9ra07327b (PMC9075174; doi:10.1039/c9ra07327b)
Supplement: RA-009-C9RA07327B-s4572 [file RA-009-C9RA07327B-s4572.xyz]

  158
jmolscript: load "" {1 1 1} spacegroup "x,y,z" unitcell [{      9.935500     0.000000     0.000000 }, {      2.206864    11.964269     0.000000 }, {      3.809497     5.317183    22.543226 }]
Eu     5.571559     8.403356    11.170168     1.440486
Eu    10.380302     8.878096    11.373058     1.440486
H      7.933845    10.195058     7.899146     0.118224
H      5.608027     9.399621    14.524601     0.111170
H     11.096888     8.747960    15.058875     0.121144
H      9.324850     7.819872    20.076997     0.110650
H      7.845458    11.914832    20.922368     0.112520
H      8.727510    10.639091     5.764303     0.114799
H      4.403839     6.472620    15.232458     0.117949
H      4.429554     2.304959     2.006347     0.116540
H     10.600135     8.206219    17.241059     0.109559
H      2.763936     6.963038     2.804377     0.115007
H      4.826387     9.809438    16.632392     0.115130
H     15.077201    16.359693    20.775837     0.116943
H     10.096626    10.779508     2.707441     0.111632
H      9.220089    10.586862    15.586386     0.118521
H      3.895172     5.883155    17.389845     0.115846
H      7.638334     9.081295    20.895316     0.100452
H     11.700635     9.438589     1.886868     0.103640
H      9.326935    12.626288    22.498140     0.103911
H      3.331876     3.713170     0.626702     0.102299
H      5.239975    13.106235     7.504640     0.124699
H      8.461676    10.974213    17.746028     0.114760
H      4.870470     7.500507     2.166404     0.105763
H      3.713208     1.481113     5.315693     0.116435
H      6.152051    14.856698    22.184789     0.103860
H      8.018016     7.086394    14.644080     0.118224
H     10.343834     7.881831     8.018625     0.111170
H      4.854973     8.533492     7.484351     0.121144
H      6.627011     9.461580     2.466229     0.110650
H      8.106403     5.366620     1.620858     0.112520
H      7.224351     6.642361    16.778923     0.114799
H     11.548022    10.808832     7.310768     0.117949
H     11.522307    14.976493    20.536879     0.116540
H      5.351726     9.075233     5.302167     0.109558
H     13.187925    10.318414    19.738849     0.115007
H     11.125474     7.472014     5.910834     0.115130
H      0.874660     0.921759     1.767389     0.116943
H      5.855235     6.501944    19.835785     0.111632
H      6.731772     6.694590     6.956840     0.118521
H     12.056689    11.398297     5.153381     0.115846
H      8.313527     8.200157     1.647910     0.100452
H      4.251226     7.842863    20.656358     0.103640
H      6.624926     4.655164     0.045086     0.103911
H     12.619985    13.568282    21.916524     0.102299
H     10.711886     4.175217    15.038586     0.124698
H      7.490185     6.307239     4.797198     0.114760
H     11.081391     9.780945    20.376822     0.105763
H     12.238653    15.800339    17.227533     0.116435
H      9.799810     2.424754     0.358437     0.103860
C      3.157364     8.034377    13.494375     0.636076
C      8.002904     9.667899    13.460560     0.622067
C      6.228095    11.626877    22.146465     0.026029
C      7.538148    10.861075     7.385161    -0.092767
C      7.496417     9.945586    14.835697    -0.010890
C     12.774626     7.660676    14.928124    -0.002870
C      2.030638     6.428922     0.976122     0.027246
C      5.318406    11.162808    21.208667     0.045469
C      6.193034     9.723313    15.171591    -0.088347
C      9.870960     6.903388    21.801554     0.030946
C     11.375837     6.301474    19.959772    -0.096452
C      5.931728    11.253480     9.272029     0.549280
C      9.632512    11.762726     0.991902     0.033119
C      6.390461     0.609628     1.478836     0.058256
C      5.706116     1.497520     0.642482     0.026978
C     10.933324     6.105643    21.305603     0.055287
C      5.728736    10.929388    19.833530    -0.112793
C      6.108054    10.720159    18.753710    -0.082029
C      6.485571    11.597270     7.899146    -0.003831
C     11.596052     5.197545    22.157737     0.030862
C     11.653690     8.171144    15.530028    -0.098993
C      7.401831    12.085443     5.322456     0.138448
C     12.134317     6.956481    17.527358     0.135825
C      9.121441     7.770409    20.983235    -0.132461
C      7.570275    11.980226    21.808317    -0.132621
C      8.005735    11.119120     6.100197    -0.146552
C     11.753460     6.562441    18.879952    -0.071116
C      3.637266     6.816123    15.633727    -0.092082
C      8.205650    12.457561     2.867498    -0.105135
C      4.663474     2.332089     1.106872    -0.128758
C      7.852694    12.298822     3.969862    -0.070193
C      6.547358    10.426120    17.405625     0.146434
C     11.348186     7.833071    16.830773    -0.140173
C      3.001607     6.883553     1.909411    -0.135126
C      5.722527     9.964178    16.436266    -0.147270
C     14.821166    16.314218    21.668549    -0.126282
C     10.316804    10.836017     1.805712    -0.118304
C      8.330320    10.419759    15.796038    -0.093027
C      3.333943     6.459838    16.923200    -0.146706
C      8.122478     8.527874    21.465660    -0.071392
C     11.268963    10.040266     1.323287    -0.072054
C      4.648109     7.090555     0.205143    -0.081332
C      4.001561     3.163881     0.286299    -0.073955
C      5.917710    12.582071     7.143948    -0.094436
C      7.875684    10.659028    17.094528    -0.162522
C      4.259767     7.202206     1.530685    -0.074572
C      6.347147    12.807148     5.840950    -0.140680
C     11.620372    10.107681    -0.029306    -0.069392
C      2.858997     9.247075     9.048851     0.636076
C      7.948957     7.613553     9.082666     0.622068
C      9.723766     5.654575     0.396761     0.026029
C      8.413713     6.420377    15.158065    -0.092767
C      8.455444     7.335866     7.707529    -0.010890
C      3.177235     9.620776     7.615102    -0.002870
C     13.921223    10.852530    21.567104     0.027245
C     10.633455     6.118644     1.334559     0.045469
C      9.758827     7.558139     7.371635    -0.088347
C      6.080901    10.378064     0.741672     0.030946
C      4.576024    10.979978     2.583454    -0.096452
C     10.020133     6.027972    13.271197     0.549283
C      6.319349     5.518726    21.551324     0.033119
C      9.561400    16.671824    21.064390     0.058256
C     10.245745    15.783932    21.900744     0.026978
C      5.018537    11.175809     1.237623     0.055287
C     10.223125     6.352064     2.709696    -0.112793
C      9.843807     6.561293     3.789516    -0.082029
C      9.466290     5.684182    14.644080    -0.003831
C      2.148945     0.119638     0.385489     0.030863
C      4.298171     9.110308     7.013198    -0.098993
C      8.550030     5.196009    17.220770     0.138448
C      3.817544    10.324971     5.015868     0.135825
C      6.830420     9.511043     1.559991    -0.132461
C      8.381586     5.301226     0.734909    -0.132621
C      7.946126     6.162332    16.443029    -0.146552
C      4.198401    10.719011     3.663274    -0.071116
C     12.314595    10.465329     6.909499    -0.092081
C      7.746211     4.823891    19.675728    -0.105135
C     11.288387    14.949363    21.436354    -0.128758
C      8.099167     4.982630    18.573364    -0.070194
C      9.404503     6.855332     5.137601     0.146434
C      4.603675     9.448381     5.712453    -0.140172
C     12.950254    10.397899    20.633815    -0.135126
C     10.229334     7.317274     6.106960    -0.147270
C      1.130695     0.967234     0.874677    -0.126282
C      5.635057     6.445435    20.737514    -0.118304
C      7.621541     6.861693     6.747188    -0.093027
C      2.682418    10.821614     5.620026    -0.146706
C      7.829383     8.753578     1.077566    -0.071392
C      4.682898     7.241186    21.219939    -0.072054
C     11.303752    10.190897    22.338083    -0.081332
C     11.950300    14.117571    22.256927    -0.073955
C     10.034151     4.699381    15.399278    -0.094436
C      8.076177     6.622424     5.448698    -0.162522
C     11.692094    10.079246    21.012541    -0.074572
C      9.604714     4.474304    16.702276    -0.140679
C      0.521992     1.856588     0.029306    -0.069392
O      6.427224    10.262885     9.870777    -0.541811
O      4.295341     7.791374    13.062672    -0.637323
O      7.211441     9.300287    12.586785    -0.627786
O     12.182732     8.567619    12.813119    -0.642167
O      9.246853     9.814237    13.269394    -0.624158
O      5.011494    11.952773     9.731009    -0.415900
O      9.524637     7.018567    12.672449    -0.541811
O     11.656520     9.490078     9.480554    -0.637323
O      8.740420     7.981165     9.956441    -0.627787
O      3.769129     8.713833     9.730107    -0.642167
O      6.705008     7.467215     9.273832    -0.624159
O     10.940367     5.328679    12.812217    -0.415900

The following XYZ coordinates are in angstroms. Other properties are in atomic units.
The sperically averaged electron density of each atom fit to a function of the form exp(a - br)
eigen_1, eigen_2 and eigen_3 are the three eigenvalues of traceless quadrupole moment tensor
  atom number  atomic symbol              X              Y              Z     net charge C6 coefficient C8 coefficient C10 coefficient fluctuating dipole atomic polarizability isotropic forcefield polarizability              a              b squared Pearson coefficient          <r^3>          <r^4>         wp_QDO          m_QDO          q_QDO       dipole_x       dipole_y       dipole_z         dipole            Qxy            Qxz            Qyz     Q(x^2-y^2)  Q(3z^2 - R^2)        eigen_1        eigen_2        eigen_3 static polarizability      alpha(xx)      alpha(xy)      alpha(xz)      alpha(yy)      alpha(yz)      alpha(zz) atomic spin moment
            1             Eu       5.571559       8.403356      11.170168       1.440486     228.370277 0.50323987E+04  0.19715301E+06                                26.076520                           20.356817       0.332759       1.823181                    0.998701      90.720954     241.621112       0.506293       0.308799      -1.269389       0.003925      -0.009862      -0.012335       0.016273      -0.050291       0.053852       0.015601      -0.272250      -0.352142      -0.159830      -0.044090       0.203920             34.096258      32.144780       2.361018      -1.817921      17.659381      -5.335824      52.484612           0.001669
            2             Eu      10.380302       8.878096      11.373058       1.440486     228.370386 0.50324015E+04  0.19715315E+06                                26.076531                           20.356826       0.332755       1.823180                    0.998701      90.720959     241.621162       0.506293       0.308799      -1.269389      -0.003925       0.009864       0.012336       0.016275      -0.050289       0.053852       0.015600      -0.272251      -0.352141      -0.159829      -0.044090       0.203919             34.096273      32.144796       2.361017      -1.817928      17.659386      -5.335825      52.484635           0.001668
            3              H       7.933845      10.195058       7.899146       0.118224       1.042453 0.74898391E+01  0.73133562E+02                                 1.762126                            1.648083      -1.212385       2.306835                    0.995276       3.686594      10.672081       0.461259       1.359931      -0.690547       0.016320      -0.025903       0.023137       0.038375      -0.008477       0.001824      -0.006796       0.004550       0.002867      -0.011024      -0.000496       0.011520              1.820457       1.634956      -0.337266       0.177501       1.924095      -0.459708       1.902319          -0.000648
            4              H       5.608027       9.399621      14.524601       0.111170       1.139206 0.81043686E+01  0.80082087E+02                                 1.808975                            1.666608      -1.268684       2.267164                    0.995480       3.706716      10.522688       0.482293       1.285225      -0.705858      -0.023961      -0.009245      -0.022988       0.034468       0.000174       0.004815       0.000861       0.020592      -0.003645      -0.009781      -0.002812       0.012593              1.897273       1.991158       0.297606       0.456981       1.510519       0.293801       2.190141          -0.000008
            5              H      11.096888       8.747960      15.058875       0.121144       1.115076 0.81268205E+01  0.80684592E+02                                 1.816573                            1.696230      -1.281489       2.275777                    0.994622       3.699925      10.668037       0.464682       1.327639      -0.697330      -0.023139       0.021779      -0.019933       0.037511      -0.006864      -0.002397      -0.004021       0.000379      -0.011583      -0.009014       0.000112       0.008902              1.877365       1.968165      -0.390392       0.311324       1.737293      -0.340231       1.926638           0.000009
            6              H       9.324850       7.819872      20.076997       0.110650       0.984759 0.74432180E+01  0.72310631E+02                                 1.676148                            1.629228      -1.009255       2.395882                    0.997728       3.606039      10.293707       0.471444       1.337317      -0.695887       0.002413       0.004086      -0.036525       0.036832      -0.008449       0.002548      -0.008438      -0.000590       0.037678      -0.015397      -0.001770       0.017168              1.670600       1.561738      -0.024831      -0.177178       1.437402       0.004830       2.012659          -0.000001
            7              H       7.845458      11.914832      20.922368       0.112520       1.086141 0.83140871E+01  0.82025776E+02                                 1.713316                            1.662931      -1.012660       2.392657                    0.998165       3.462511       9.569849       0.497743       1.247283      -0.716844       0.016678       0.000504      -0.034343       0.038182       0.005988      -0.010166      -0.001177       0.023473       0.012308      -0.015325      -0.003053       0.018377              1.706410       1.602778       0.007352      -0.131034       1.534817       0.154455       1.981635          -0.000002
            8              H       8.727510      10.639091       5.764303       0.114799       0.991346 0.71691020E+01  0.68692556E+02                                 1.659057                            1.580106      -0.862402       2.470698                    0.999112       3.452514       9.647145       0.489466       1.305987      -0.703129       0.028816      -0.019102      -0.010569       0.036151      -0.009565      -0.005555      -0.003907       0.005466       0.011543      -0.014210       0.004932       0.009278              1.674975       1.934401      -0.343782      -0.236183       1.540544       0.073998       1.549980          -0.000128
            9              H       4.403839       6.472620      15.232458       0.117949       1.178718 0.86277477E+01  0.85443510E+02                                 1.782051                            1.672980      -0.889033       2.457623                    0.999120       3.354448       9.124321       0.508404       1.216509      -0.725291       0.030094      -0.016704      -0.017395       0.038565      -0.012396      -0.002504      -0.000498       0.007252      -0.008452      -0.011909      -0.002585       0.014494              1.819818       2.214506      -0.244652      -0.350120       1.501276       0.058902       1.743671          -0.000010
           10              H       4.429554       2.304959       2.006347       0.116540       1.066476 0.81890171E+01  0.80539363E+02                                 1.700069                            1.657580      -0.977230       2.416009                    0.998381       3.419838       9.457472       0.494972       1.258197      -0.714813      -0.014533       0.002767       0.034723       0.037744      -0.010423      -0.011358       0.005474       0.006986       0.018641      -0.014448      -0.005113       0.019562              1.679326       1.481509      -0.040852      -0.135323       1.525062      -0.130644       2.031407          -0.000004
           11              H      10.600135       8.206219      17.241059       0.109559       1.038575 0.76805801E+01  0.74854925E+02                                 1.708004                            1.632674      -0.984433       2.409449                    0.997682       3.543474       9.978237       0.482885       1.301476      -0.703901      -0.028688       0.014652       0.013135       0.034788      -0.011066      -0.006647      -0.003573       0.001105       0.017049      -0.016286       0.005904       0.010381              1.727790       1.983520      -0.262587      -0.285524       1.497074       0.098213       1.702777           0.000002
           12              H       2.763936       6.963038       2.804377       0.115007       1.131555 0.85785119E+01  0.85282136E+02                                 1.759804                            1.688393      -1.028340       2.388601                    0.998075       3.482666       9.655842       0.494417       1.246139      -0.717156      -0.004163       0.003953       0.037031       0.037473       0.005207       0.005942       0.004711       0.010410       0.042352      -0.014593      -0.002777       0.017369              1.756044       1.692104       0.004756      -0.224153       1.481178       0.106421       2.094850          -0.000002
           13              H       4.826387       9.809438      16.632392       0.115130       1.158888 0.84794209E+01  0.83989682E+02                                 1.786282                            1.676697      -0.958102       2.425944                    0.998042       3.443816       9.507443       0.497361       1.243295      -0.718103      -0.034890      -0.004360       0.005035       0.035520       0.003717      -0.002540       0.004302       0.026951       0.017544      -0.017804       0.006024       0.011779              1.820068       2.390892       0.226742      -0.185336       1.455600       0.029408       1.613711          -0.000009
           14              H      15.077201      16.359693      20.775837       0.116943       1.109180 0.86808868E+01  0.86431497E+02                                 1.728768                            1.694260      -1.042434       2.383855                    0.997550       3.448011       9.522093       0.496102       1.240016      -0.719076       0.014830      -0.003095      -0.035908       0.038973      -0.012126      -0.010368       0.007255       0.005147       0.022464      -0.016186      -0.004531       0.020717              1.704829       1.584987      -0.013039      -0.158202       1.514949      -0.146685       2.014550          -0.000001
           15              H      10.096626      10.779508       2.707441       0.111632       0.995373 0.74989384E+01  0.72781383E+02                                 1.670711                            1.621906      -1.011977       2.396145                    0.998009       3.550439      10.036750       0.479736       1.315476      -0.700740      -0.004882      -0.007149       0.035180       0.036229      -0.006712       0.000324      -0.010121      -0.005641       0.031602      -0.013978      -0.002615       0.016593              1.657307       1.558363      -0.060520      -0.178724       1.382793      -0.046317       2.030763          -0.000005
           16              H       9.220089      10.586862      15.586386       0.118521       1.150255 0.83487894E+01  0.81798076E+02                                 1.734593                            1.630779      -0.896918       2.455742                    0.999036       3.302585       8.861971       0.523346       1.194532      -0.730441       0.036795       0.008003      -0.008840       0.038679       0.007535       0.003533       0.002922       0.023590      -0.014323      -0.012100      -0.005095       0.017195              1.767846       2.258842       0.094412      -0.203588       1.452355       0.026345       1.592341          -0.000038
           17              H       3.895172       5.883155      17.389845       0.115846       1.123723 0.81556950E+01  0.79396362E+02                                 1.707524                            1.613372      -0.804009       2.498801                    0.999576       3.249273       8.675426       0.525687       1.196848      -0.730490       0.023621      -0.023632       0.015318       0.036757      -0.013116      -0.003244      -0.006333       0.007151       0.011290      -0.017760       0.005797       0.011963              1.731119       1.810889      -0.319182       0.282220       1.637707      -0.314040       1.744760           0.000001
           18              H       7.638334       9.081295      20.895316       0.100452       1.024892 0.73585041E+01  0.71526999E+02                                 1.738616                            1.628934      -1.193963       2.302963                    0.994831       3.762221      10.862897       0.465991       1.352223      -0.691597      -0.018833       0.019126      -0.024035       0.036030      -0.010143      -0.003821      -0.003354       0.003580       0.031010      -0.016413       0.005040       0.011373              1.816756       1.862336      -0.476520       0.329661       1.971794      -0.338775       1.616138          -0.000002
           19              H      11.700635       9.438589       1.886868       0.103640       1.038693 0.75346006E+01  0.73689839E+02                                 1.759589                            1.653821      -1.143640       2.331561                    0.995246       3.733281      10.820557       0.460056       1.361281      -0.690286       0.014358      -0.021827       0.024515       0.035827      -0.009702      -0.003863      -0.007596       0.000372       0.039108      -0.018347       0.002710       0.015637              1.829672       1.809151      -0.442881       0.300217       2.048385      -0.365890       1.631480          -0.000003
           20              H       9.326935      12.626288      22.498140       0.103911       1.077930 0.76438532E+01  0.74894942E+02                                 1.787648                            1.651207      -1.250431       2.279534                    0.993818       3.768392      10.869146       0.467352       1.337587      -0.694553       0.031886       0.008778      -0.012088       0.035212       0.005761      -0.004567       0.001526       0.016553       0.035614      -0.016310       0.002583       0.013727              1.905586       2.671880       0.374261      -0.166670       1.676633       0.000807       1.368245          -0.000000
           21              H       3.331876       3.713170       0.626702       0.102299       1.108522 0.79727565E+01  0.78630824E+02                                 1.802301                            1.674021      -0.993867       2.399676                    0.996943       3.658977      10.451306       0.471169       1.318089      -0.699890      -0.026527       0.020487       0.016492       0.037355      -0.012318      -0.006567      -0.000176       0.005705       0.037315      -0.019440       0.003753       0.015688              1.919650       2.134525      -0.652036      -0.202905       2.187840       0.180813       1.436585           0.000001
           22              H       5.239975      13.106235       7.504640       0.124699       1.145711 0.84532981E+01  0.82762415E+02                                 1.710376                            1.627643      -0.914850       2.455066                    0.998943       3.217715       8.523825       0.532324       1.175231      -0.736236      -0.027319       0.025128       0.015635       0.040276      -0.016439      -0.002772      -0.001599      -0.005921      -0.012574      -0.015488      -0.003324       0.018812              1.720983       1.787359      -0.345968      -0.283033       1.715413       0.175520       1.660177          -0.001266
           23              H       8.461676      10.974213      17.746028       0.114760       1.097890 0.78160177E+01  0.74993207E+02                                 1.650409                            1.554012      -0.842254       2.474900                    0.999405       3.211184       8.404584       0.550954       1.158656      -0.739298       0.024674       0.013445       0.022726       0.036139       0.008204       0.000845       0.006374       0.026413       0.017457      -0.019823       0.006208       0.013615              1.687241       1.703955       0.171918       0.340454       1.463794       0.254450       1.893974           0.000000
           24              H       4.870470       7.500507       2.166404       0.105763       1.074727 0.76781598E+01  0.74474434E+02                                 1.722233                            1.611189      -0.916779       2.440304                    0.998462       3.448659       9.540394       0.498068       1.267848      -0.711862       0.022854       0.011840       0.026982       0.037289       0.003865       0.002871       0.005131       0.020859       0.038009      -0.018141       0.003427       0.014714              1.789392       2.069565       0.349033       0.430137       1.601522       0.262824       1.697089          -0.000003
           25              H       3.713208       1.481113       5.315693       0.116435       1.099584 0.80093355E+01  0.77233280E+02                                 1.647568                            1.571714      -0.807105       2.497666                    0.999532       3.190891       8.342134       0.549182       1.156596      -0.740447      -0.020019       0.026538      -0.018691       0.038136      -0.016165      -0.003986      -0.007253       0.000138       0.008936      -0.020379       0.005192       0.015187              1.657897       1.489375      -0.240508       0.158399       1.777136      -0.339234       1.707180           0.000038
           26              H       6.152051      14.856698      22.184789       0.103860       1.066339 0.77640494E+01  0.75883546E+02                                 1.743599                            1.643949      -0.910005       2.443498                    0.997890       3.547049      10.006963       0.480095       1.305329      -0.703285       0.028271      -0.022330      -0.014830       0.038959      -0.011915      -0.006920      -0.002472       0.003740       0.035970      -0.019374       0.004612       0.014762              1.825894       2.034345      -0.544095      -0.179865       2.047225       0.148537       1.396111           0.000003
           27              H       8.018016       7.086394      14.644080       0.118224       1.042456 0.74898614E+01  0.73133830E+02                                 1.762128                            1.648085      -1.212391       2.306832                    0.995276       3.686599      10.672097       0.461259       1.359930      -0.690547      -0.016320       0.025903      -0.023137       0.038375      -0.008477       0.001825      -0.006796       0.004550       0.002866      -0.011024      -0.000496       0.011520              1.820459       1.634958      -0.337267       0.177502       1.924097      -0.459709       1.902321          -0.000648
           28              H      10.343834       7.881831       8.018625       0.111170       1.139207 0.81043761E+01  0.80082175E+02                                 1.808975                            1.666608      -1.268684       2.267164                    0.995480       3.706717      10.522690       0.482293       1.285224      -0.705858       0.023961       0.009245       0.022988       0.034468       0.000174       0.004815       0.000861       0.020593      -0.003646      -0.009781      -0.002812       0.012593              1.897274       1.991159       0.297607       0.456981       1.510520       0.293802       2.190142          -0.000008
           29              H       4.854973       8.533492       7.484351       0.121144       1.115075 0.81268174E+01  0.80684554E+02                                 1.816572                            1.696230      -1.281489       2.275777                    0.994622       3.699924      10.668034       0.464682       1.327640      -0.697330       0.023139      -0.021779       0.019933       0.037511      -0.006864      -0.002397      -0.004021       0.000379      -0.011583      -0.009014       0.000112       0.008902              1.877365       1.968165      -0.390392       0.311324       1.737293      -0.340231       1.926638           0.000009
           30              H       6.627011       9.461580       2.466229       0.110650       0.984759 0.74432180E+01  0.72310631E+02                                 1.676148                            1.629228      -1.009255       2.395882                    0.997728       3.606039      10.293707       0.471444       1.337317      -0.695887      -0.002413      -0.004086       0.036525       0.036832      -0.008449       0.002548      -0.008438      -0.000590       0.037678      -0.015397      -0.001770       0.017168              1.670600       1.561738      -0.024831      -0.177178       1.437402       0.004830       2.012659          -0.000001
           31              H       8.106403       5.366620       1.620858       0.112520       1.086140 0.83140829E+01  0.82025727E+02                                 1.713316                            1.662930      -1.012660       2.392657                    0.998165       3.462510       9.569847       0.497743       1.247283      -0.716844      -0.016678      -0.000504       0.034343       0.038182       0.005988      -0.010166      -0.001177       0.023473       0.012308      -0.015325      -0.003053       0.018377              1.706410       1.602778       0.007352      -0.131034       1.534817       0.154455       1.981635          -0.000002
           32              H       7.224351       6.642361      16.778923       0.114799       0.991346 0.71690995E+01  0.68692521E+02                                 1.659056                            1.580105      -0.862401       2.470699                    0.999112       3.452513       9.647139       0.489466       1.305986      -0.703129      -0.028816       0.019102       0.010569       0.036151      -0.009565      -0.005555      -0.003907       0.005466       0.011542      -0.014210       0.004932       0.009278              1.674974       1.934400      -0.343781      -0.236183       1.540543       0.073998       1.549979          -0.000129
           33              H      11.548022      10.808832       7.310768       0.117949       1.178718 0.86277454E+01  0.85443488E+02                                 1.782051                            1.672980      -0.889032       2.457624                    0.999120       3.354447       9.124320       0.508404       1.216509      -0.725291      -0.030094       0.016704       0.017395       0.038565      -0.012396      -0.002504      -0.000498       0.007252      -0.008452      -0.011909      -0.002585       0.014494              1.819818       2.214507      -0.244653      -0.350120       1.501276       0.058902       1.743671          -0.000010
           34              H      11.522307      14.976493      20.536879       0.116540       1.066476 0.81890181E+01  0.80539380E+02                                 1.700069                            1.657581      -0.977231       2.416009                    0.998381       3.419838       9.457474       0.494972       1.258198      -0.714813       0.014533      -0.002767      -0.034723       0.037744      -0.010423      -0.011358       0.005474       0.006986       0.018641      -0.014448      -0.005113       0.019562              1.679327       1.481509      -0.040852      -0.135323       1.525063      -0.130644       2.031408          -0.000004
           35              H       5.351726       9.075233       5.302167       0.109558       1.038575 0.76805799E+01  0.74854920E+02                                 1.708004                            1.632674      -0.984433       2.409449                    0.997682       3.543474       9.978236       0.482885       1.301476      -0.703901       0.028688      -0.014652      -0.013135       0.034788      -0.011066      -0.006647      -0.003573       0.001105       0.017049      -0.016286       0.005904       0.010381              1.727790       1.983520      -0.262587      -0.285524       1.497074       0.098213       1.702777           0.000002
           36              H      13.187925      10.318414      19.738849       0.115007       1.131556 0.85785148E+01  0.85282171E+02                                 1.759804                            1.688393      -1.028340       2.388601                    0.998075       3.482667       9.655845       0.494417       1.246139      -0.717156       0.004163      -0.003953      -0.037031       0.037473       0.005207       0.005942       0.004711       0.010410       0.042352      -0.014593      -0.002777       0.017369              1.756044       1.692105       0.004756      -0.224153       1.481178       0.106421       2.094850          -0.000002
           37              H      11.125474       7.472014       5.910834       0.115130       1.158889 0.84794251E+01  0.83989731E+02                                 1.786282                            1.676697      -0.958103       2.425943                    0.998042       3.443817       9.507445       0.497362       1.243295      -0.718103       0.034890       0.004360      -0.005035       0.035520       0.003717      -0.002540       0.004302       0.026951       0.017544      -0.017804       0.006024       0.011779              1.820068       2.390892       0.226742      -0.185336       1.455600       0.029408       1.613711          -0.000010
           38              H       0.874660       0.921759       1.767389       0.116943       1.109179 0.86808827E+01  0.86431447E+02                                 1.728768                            1.694260      -1.042433       2.383855                    0.997550       3.448010       9.522090       0.496102       1.240016      -0.719075      -0.014830       0.003095       0.035908       0.038973      -0.012126      -0.010368       0.007255       0.005147       0.022464      -0.016186      -0.004531       0.020717              1.704829       1.584987      -0.013039      -0.158202       1.514949      -0.146685       2.014550          -0.000001
           39              H       5.855235       6.501944      19.835785       0.111632       0.995373 0.74989415E+01  0.72781423E+02                                 1.670711                            1.621907      -1.011978       2.396144                    0.998009       3.550440      10.036755       0.479736       1.315476      -0.700740       0.004882       0.007149      -0.035180       0.036229      -0.006713       0.000324      -0.010121      -0.005641       0.031602      -0.013978      -0.002615       0.016593              1.657307       1.558364      -0.060520      -0.178724       1.382794      -0.046317       2.030764          -0.000005
           40              H       6.731772       6.694590       6.956840       0.118521       1.150254 0.83487773E+01  0.81797928E+02                                 1.734591                            1.630777      -0.896916       2.455743                    0.999036       3.302583       8.861964       0.523346       1.194532      -0.730441      -0.036795      -0.008003       0.008841       0.038679       0.007535       0.003533       0.002922       0.023590      -0.014323      -0.012100      -0.005095       0.017195              1.767844       2.258840       0.094412      -0.203588       1.452354       0.026345       1.592340          -0.000038
           41              H      12.056689      11.398297       5.153381       0.115846       1.123723 0.81556946E+01  0.79396356E+02                                 1.707524                            1.613371      -0.804009       2.498801                    0.999576       3.249273       8.675425       0.525687       1.196848      -0.730490      -0.023621       0.023632      -0.015318       0.036757      -0.013116      -0.003244      -0.006333       0.007151       0.011290      -0.017760       0.005797       0.011963              1.731118       1.810889      -0.319182       0.282220       1.637707      -0.314040       1.744759           0.000001
           42              H       8.313527       8.200157       1.647910       0.100452       1.024892 0.73585049E+01  0.71527007E+02                                 1.738616                            1.628933      -1.193963       2.302963                    0.994831       3.762221      10.862896       0.465991       1.352223      -0.691597       0.018833      -0.019126       0.024035       0.036030      -0.010143      -0.003821      -0.003354       0.003580       0.031010      -0.016413       0.005040       0.011373              1.816756       1.862336      -0.476520       0.329660       1.971794      -0.338775       1.616138          -0.000002
           43              H       4.251226       7.842863      20.656358       0.103640       1.038693 0.75346037E+01  0.73689876E+02                                 1.759589                            1.653821      -1.143641       2.331561                    0.995246       3.733282      10.820560       0.460056       1.361281      -0.690286      -0.014358       0.021827      -0.024515       0.035827      -0.009702      -0.003863      -0.007596       0.000372       0.039108      -0.018347       0.002710       0.015637              1.829672       1.809151      -0.442881       0.300217       2.048385      -0.365890       1.631480          -0.000003
           44              H       6.624926       4.655164       0.045086       0.103911       1.077930 0.76438527E+01  0.74894935E+02                                 1.787647                            1.651207      -1.250431       2.279534                    0.993818       3.768392      10.869145       0.467352       1.337587      -0.694554      -0.031886      -0.008778       0.012088       0.035212       0.005761      -0.004567       0.001526       0.016553       0.035614      -0.016310       0.002583       0.013727              1.905586       2.671880       0.374261      -0.166670       1.676633       0.000807       1.368245          -0.000000
           45              H      12.619985      13.568282      21.916524       0.102299       1.108522 0.79727553E+01  0.78630813E+02                                 1.802301                            1.674021      -0.993868       2.399676                    0.996943       3.658977      10.451308       0.471169       1.318089      -0.699890       0.026527      -0.020487      -0.016492       0.037355      -0.012318      -0.006567      -0.000176       0.005705       0.037315      -0.019440       0.003753       0.015688              1.919650       2.134526      -0.652036      -0.202905       2.187840       0.180813       1.436585           0.000001
           46              H      10.711886       4.175217      15.038586       0.124698       1.145718 0.84533684E+01  0.82763257E+02                                 1.710381                            1.627647      -0.914867       2.455057                    0.998943       3.217728       8.523861       0.532324       1.175228      -0.736237       0.027318      -0.025128      -0.015634       0.040276      -0.016439      -0.002771      -0.001599      -0.005922      -0.012576      -0.015487      -0.003325       0.018813              1.720988       1.787365      -0.345970      -0.283035       1.715419       0.175521       1.660182          -0.001266
           47              H       7.490185       6.307239       4.797198       0.114760       1.097890 0.78160184E+01  0.74993214E+02                                 1.650409                            1.554012      -0.842254       2.474900                    0.999405       3.211184       8.404583       0.550954       1.158656      -0.739298      -0.024674      -0.013445      -0.022726       0.036139       0.008204       0.000845       0.006374       0.026413       0.017457      -0.019823       0.006208       0.013615              1.687241       1.703955       0.171918       0.340454       1.463794       0.254450       1.893974           0.000000
           48              H      11.081391       9.780945      20.376822       0.105763       1.074727 0.76781632E+01  0.74474479E+02                                 1.722234                            1.611190      -0.916780       2.440303                    0.998462       3.448660       9.540399       0.498068       1.267848      -0.711862      -0.022854      -0.011840      -0.026982       0.037289       0.003865       0.002871       0.005131       0.020859       0.038009      -0.018141       0.003427       0.014714              1.789392       2.069566       0.349033       0.430137       1.601522       0.262824       1.697089          -0.000003
           49              H      12.238653      15.800339      17.227533       0.116435       1.099582 0.80093170E+01  0.77233057E+02                                 1.647566                            1.571712      -0.807104       2.497667                    0.999532       3.190887       8.342121       0.549182       1.156596      -0.740447       0.020019      -0.026538       0.018691       0.038136      -0.016165      -0.003986      -0.007253       0.000138       0.008936      -0.020379       0.005192       0.015187              1.657895       1.489374      -0.240508       0.158399       1.777134      -0.339234       1.707179           0.000038
           50              H       9.799810       2.424754       0.358437       0.103860       1.066338 0.77640441E+01  0.75883488E+02                                 1.743599                            1.643949      -0.910005       2.443498                    0.997890       3.547048      10.006962       0.480094       1.305329      -0.703284      -0.028271       0.022330       0.014830       0.038959      -0.011915      -0.006920      -0.002472       0.003740       0.035970      -0.019374       0.004612       0.014762              1.825894       2.034345      -0.544095      -0.179865       2.047225       0.148537       1.396111           0.000003
           51              C       3.157364       8.034377      13.494375       0.636076      24.731926 0.24386212E+03  0.50230544E+04                                 7.882796                            5.590384      -0.148746       2.017679                    0.999189      21.927925      61.426903       0.618746       0.480585      -1.014188       0.013955       0.011330      -0.069984       0.072256       0.033337       0.013646       0.044850      -0.125563      -0.157770      -0.066254      -0.044542       0.110797              9.871800      10.726708      -0.351298      -1.251173       4.917635      -2.504869      13.971056           0.000207
           52              C       8.002904       9.667899      13.460560       0.622067      24.649204 0.24461955E+03  0.50432449E+04                                 7.845403                            5.583241      -0.198128       1.996353                    0.999071      22.119881      62.020201       0.621691       0.477873      -1.015486       0.025356      -0.006092      -0.065706       0.070692      -0.025439       0.013171      -0.041336      -0.135353      -0.134086      -0.059821      -0.047055       0.106876              9.863467       9.774822       0.062172      -0.639389       4.866507       1.898836      14.949071          -0.000359
           53              C       6.228095      11.626877      22.146465       0.026029      37.761636 0.44471814E+03  0.10511040E+05                                 9.922016                            7.135437      -0.128736       1.964038                    0.999386      27.623084      79.532284       0.603612       0.429326      -1.056481       0.026785       0.007576       0.005365       0.028348       0.002183       0.000447       0.006386       0.007049       0.003063      -0.008587       0.002383       0.006204             12.269453      16.956204       3.642016       1.421813       8.567064       3.166978      11.285089          -0.000062
           54              C       7.538148      10.861075       7.385161      -0.092767      32.695612 0.43508956E+03  0.10292790E+05                                 9.078183                            7.105440      -0.104207       1.947937                    0.999132      29.445188      86.602619       0.595000       0.435146      -1.046236      -0.007188       0.016017      -0.014733       0.022918       0.013232       0.018162      -0.004104      -0.003917      -0.022220      -0.025867       0.004873       0.020994             10.458852       8.919621      -1.926179      -2.931970       7.816656      -2.549853      14.640278          -0.003484
           55              C       7.496417       9.945586      14.835697      -0.010890      35.845957 0.40649941E+03  0.93417205E+04                                 9.445008                            6.708724       0.043581       2.030520                    0.999360      26.555494      74.022914       0.641930       0.415194      -1.071355      -0.014335       0.014925       0.037028       0.042419      -0.007465       0.008683      -0.016227      -0.025845      -0.068135      -0.029186      -0.002997       0.032183             12.122734      11.132637       0.505912      -2.546851       6.021021       3.202822      19.214544          -0.001700
           56              C      12.774626       7.660676      14.928124      -0.002870      36.025331 0.43001351E+03  0.10036907E+05                                 9.566542                            6.958517       0.019363       2.024624                    0.999251      26.837261      75.758831       0.621449       0.422262      -1.065259      -0.014643      -0.021461       0.037827       0.045890       0.016392       0.010877       0.013617       0.003360      -0.083899      -0.032896      -0.002266       0.035163             12.181725      10.551601      -1.194433      -2.473519       6.921702      -3.848442      19.071871          -0.000553
           57              C       2.030638       6.428922       0.976122       0.027246      38.170545 0.44967311E+03  0.10645392E+05                                 9.974279                            7.160588      -0.086187       1.975909                    0.999491      27.586316      79.192975       0.605076       0.427594      -1.058766       0.025117       0.011084       0.008907       0.028863       0.007814      -0.003192       0.004241       0.015619      -0.001491      -0.012936       0.001476       0.011459             12.409349      19.091347       3.119404      -0.950065       7.754717       2.025494      10.381984          -0.000108
           58              C       5.318406      11.162808      21.208667       0.045469      46.022834 0.43741443E+03  0.10289286E+05                                11.139903                            7.060767      -0.171976       1.948841                    0.999015      27.540173      78.943997       0.609217       0.427407      -1.058325       0.016886      -0.007658      -0.049537       0.052893      -0.004447      -0.013218      -0.001911      -0.005511       0.081616      -0.022101      -0.008811       0.030912             14.442520      18.473494       2.527236      -1.577717       8.708425       3.912946      16.145641          -0.001319
           59              C       6.193034       9.723313      15.171591      -0.088347      33.810062 0.41258616E+03  0.96343375E+04                                 9.280210                            6.917811      -0.070503       1.960674                    0.999524      29.070953      85.023748       0.603038       0.434965      -1.046059       0.009507       0.017121       0.023912       0.030908      -0.013014       0.019501      -0.009572      -0.033167      -0.053983      -0.032976      -0.002048       0.035024             11.048809      11.517857       0.873852      -2.256190       5.680310       2.386076      15.948260          -0.000272
           60              C       9.870960       6.903388      21.801554       0.030946      35.417873 0.45448405E+03  0.10841748E+05                                 9.638772                            7.313007      -0.287733       1.912810                    0.998919      28.078937      82.241048       0.581863       0.441270      -1.045252      -0.018972       0.014829      -0.009018       0.025713      -0.011761      -0.005722       0.000179       0.005725       0.000255      -0.013083      -0.000596       0.013678             11.528042      13.380376      -5.531167      -1.600687      10.836856      -1.144339      10.366893          -0.000015
           61              C      11.375837       6.301474      19.959772      -0.096452      62.509038 0.50533790E+03  0.12303747E+05                                13.211622                            7.623083       0.327916       2.061892                    0.999791      30.209180      87.631016       0.583364       0.431232      -1.057695      -0.046645      -0.032850       0.120834       0.133625      -0.025645       0.041245       0.007429      -0.009163      -0.205679      -0.085630       0.021346       0.064284             17.030459      10.570523       1.953522      -7.831136       8.638216      -6.421302      31.882640          -0.000144
           62              C       5.931728      11.253480       9.272029       0.549280      23.725643 0.26962348E+03  0.56810942E+04                                 7.599659                            5.835010      -0.160630       1.998410                    0.999107      22.860899      64.260121       0.613868       0.473540      -1.020409      -0.004191      -0.023199       0.056683       0.061390       0.055755       0.054351       0.042231       0.018723      -0.076497      -0.061979      -0.043443       0.105422              8.920718       6.788946      -1.359697      -2.036082       7.439824      -2.525607      12.533383           0.007057
           63              C       9.632512      11.762726       0.991902       0.033119      35.588775 0.44297509E+03  0.10484622E+05                                 9.602457                            7.167794      -0.284301       1.916318                    0.998854      27.725468      80.510111       0.594990       0.434934      -1.050543       0.013126      -0.021231       0.004786       0.025415      -0.004827      -0.003054       0.003294       0.002797      -0.010302      -0.005360      -0.003042       0.008402             11.556606      13.440196      -5.834999      -1.757106      10.793989      -1.199320      10.435633          -0.000066
           64              C       6.390461       0.609628       1.478836       0.058256      43.844250 0.43739124E+03  0.10310803E+05                                10.860875                            7.102713      -0.342564       1.896021                    0.998203      27.635467      79.862317       0.600723       0.432524      -1.052909      -0.015675      -0.005906       0.047133       0.050021       0.013455      -0.007056       0.004597      -0.003489       0.060936      -0.025250       0.003338       0.021913             13.806255      13.135316      -5.011807      -2.672623      11.663099      -2.919359      16.620351          -0.001273
           65              C       5.706116       1.497520       0.642482       0.026978      36.129450 0.44882659E+03  0.10658718E+05                                 9.699435                            7.212430      -0.274417       1.916242                    0.999078      27.925003      81.242447       0.593422       0.434626      -1.050661      -0.023687       0.014568      -0.000324       0.027810      -0.007271       0.002963      -0.004909       0.004394       0.006698      -0.009203      -0.000948       0.010150             11.735747      11.540605      -5.523608       0.098490      12.303067      -3.271114      11.363568          -0.000095
           66              C      10.933324       6.105643      21.305603       0.055287      44.205371 0.45155951E+03  0.10747633E+05                                10.983975                            7.261518      -0.347590       1.897353                    0.998231      27.874151      81.376195       0.587675       0.437896      -1.047940       0.011335       0.001629      -0.049292       0.050604       0.011384      -0.003499       0.005992       0.000545       0.060903      -0.022597       0.001103       0.021494             13.920353      13.552750      -4.626702      -2.512716      11.836834      -3.783675      16.371475          -0.001645
           67              C       5.728736      10.929388      19.833530      -0.112793      65.214597 0.49629136E+03  0.12005556E+05                                13.483552                            7.503605       0.355760       2.064615                    0.999741      30.245572      86.896747       0.595150       0.425436      -1.063355      -0.047931       0.027494       0.129975       0.141233       0.017757       0.036305      -0.008786       0.034985      -0.199535      -0.078748       0.013230       0.065518             17.595371      11.080642      -2.279350      -8.735102       9.244661       6.555614      32.460810          -0.000492
           68              C       6.108054      10.720159      18.753710      -0.082029      67.776978 0.45201043E+03  0.10647037E+05                                13.717960                            7.072023       0.632622       2.161422                    0.999330      29.034867      81.441623       0.626694       0.414925      -1.073526       0.039048      -0.018364      -0.120573       0.128062       0.020063       0.045922      -0.023435       0.038777      -0.228393      -0.097364       0.022729       0.074635             18.960020      10.385012      -2.387879      -9.610258       9.045089       7.169767      37.449960          -0.000858
           69              C       6.485571      11.597270       7.899146      -0.003831      33.943947 0.42797891E+03  0.99690728E+04                                 9.137744                            6.910296      -0.047793       1.994980                    0.999251      27.033553      76.023067       0.628451       0.418410      -1.068614       0.016791       0.008807      -0.035606       0.040340       0.004438       0.015146       0.012163      -0.010514      -0.032128      -0.023177       0.001205       0.021971             11.089125       8.405318      -1.424337      -3.193467       8.272744      -3.554156      16.589313          -0.005795
           70              C      11.596052       5.197545      22.157737       0.030862      35.758962 0.45325639E+03  0.10790481E+05                                 9.647204                            7.260459      -0.271380       1.915779                    0.999048      27.968866      81.472935       0.589921       0.436130      -1.049744       0.014682      -0.018448       0.002574       0.023717      -0.010770       0.000646      -0.008558       0.001309       0.008358      -0.014352       0.000742       0.013610             11.608748      12.035248      -5.310986       0.035133      11.587312      -3.316026      11.203683          -0.000013
           71              C      11.653690       8.171144      15.530028      -0.098993      32.913133 0.42893113E+03  0.10130360E+05                                 9.159706                            7.072693      -0.190689       1.919954                    0.998956      29.608176      87.555411       0.593001       0.437334      -1.042929      -0.000432      -0.025098       0.010688       0.027283       0.008664       0.014916       0.001644      -0.024161      -0.057848      -0.028171       0.002692       0.025480             10.772584      10.166861      -1.397091      -2.235573       6.480431      -2.561998      15.670460           0.000121
           72              C       7.401831      12.085443       5.322456       0.138448      39.301564 0.38564368E+03  0.87928847E+04                                10.139740                            6.656052      -0.331165       1.915186                    0.998790      26.059076      73.614233       0.623566       0.430803      -1.055918       0.009155       0.003962      -0.023897       0.025896      -0.002279      -0.020796      -0.011901       0.007660       0.119800      -0.030134      -0.018234       0.048368             12.948308       9.199708      -1.232813      -4.621276       8.067756      -3.579956      21.577461           0.000315
           73              C      12.134317       6.956481      17.527358       0.135825      39.187843 0.39244773E+03  0.89841329E+04                                10.124302                            6.710052      -0.281111       1.929341                    0.998900      26.115029      73.837823       0.621886       0.430230      -1.056633      -0.012359      -0.016951       0.021035       0.029707      -0.003603      -0.017190      -0.019046       0.010734       0.130075      -0.035529      -0.016341       0.051871             13.025919      10.239443      -0.761420      -3.738820       7.422651      -4.481904      21.415664          -0.000097
           74              C       9.121441       7.770409      20.983235      -0.132461      32.021893 0.45354403E+03  0.10870289E+05                                 8.997268                            7.294850      -0.191302       1.916385                    0.998173      30.235455      90.291327       0.580818       0.439992      -1.040568      -0.003753      -0.014260       0.018277       0.023484       0.023456       0.007688      -0.006048      -0.006105       0.060839      -0.035504       0.013482       0.022022             10.244493      12.329573      -5.065448      -0.599386      10.247674      -0.435416       8.156231          -0.000448
           75              C       7.570275      11.980226      21.808317      -0.132621      32.972140 0.44434447E+03  0.10543837E+05                                 9.051262                            7.115401       0.034245       1.983977                    0.999502      29.777432      87.081870       0.604111       0.427278      -1.053348      -0.017976      -0.001775       0.015950       0.024097      -0.001231      -0.023793      -0.006708      -0.003704       0.045774      -0.025023      -0.005406       0.030429             10.590063      15.226485       3.709622       1.726319       8.136151       2.186506       8.407553          -0.000430
           76              C       8.005735      11.119120       6.100197      -0.146552      33.872558 0.43762518E+03  0.10322275E+05                                 9.126196                            6.997801       0.214965       2.041521                    0.999752      29.539745      85.513858       0.618844       0.419616      -1.060444      -0.010026       0.000721       0.024550       0.026528      -0.009939      -0.010139       0.012583       0.018324      -0.025878      -0.019518      -0.004868       0.024386             10.630667       8.358933      -1.650665      -1.953401       8.011452      -3.792520      15.521615          -0.001872
           77              C      11.753460       6.562441      18.879952      -0.071116      66.156472 0.47607275E+03  0.11368656E+05                                13.597501                            7.304016       0.648069       2.170366                    0.999611      29.156577      82.546784       0.610364       0.420224      -1.069327       0.033537       0.021666      -0.115832       0.122521      -0.025017       0.034187       0.033899       0.025258      -0.231378      -0.098065       0.030271       0.067794             18.552295      10.006097       2.446061      -7.992625       8.878813      -7.776574      36.771974          -0.001109
           78              C       3.637266       6.816123      15.633727      -0.092082      31.619049 0.40362167E+03  0.93613999E+04                                 8.810712                            6.801252       0.031635       1.992094                    0.999656      28.930244      83.974425       0.614477       0.429768      -1.050551      -0.025424      -0.006247       0.010068       0.028049       0.000225      -0.004291       0.018247      -0.004717      -0.053365      -0.027055       0.006797       0.020258             10.187760       9.354179      -1.348654      -1.331398       6.674520      -3.271200      14.534581          -0.000089
           79              C       8.205650      12.457561       2.867498      -0.105135      64.682488 0.50270507E+03  0.12221705E+05                                13.502226                            7.598458       0.234890       2.029336                    0.999850      30.384894      88.029864       0.584950       0.430694      -1.058195       0.035336       0.014517      -0.129594       0.135108      -0.023430       0.027997      -0.000999      -0.002374      -0.225605      -0.081999       0.017894       0.064105             17.557967      10.468501       1.280511      -8.730207       8.059128      -4.559388      34.146272          -0.000416
           80              C       4.663474       2.332089       1.106872      -0.128758      31.165755 0.43475797E+03  0.10285814E+05                                 8.754071                            7.076291      -0.071257       1.952977                    0.999291      29.809117      87.755480       0.599404       0.431912      -1.047901       0.007424      -0.013431      -0.015502       0.021814       0.013948      -0.016225       0.019217       0.012644       0.051421      -0.035711       0.006412       0.029299              9.975706      10.354944      -5.036464       0.602426      11.297814      -2.230661       8.274359          -0.000412
           81              C       7.852694      12.298822       3.969862      -0.070193      67.060639 0.45872105E+03  0.10866225E+05                                13.717282                            7.176914       0.550978       2.139437                    0.999708      29.114419      82.420457       0.614070       0.421074      -1.067495      -0.040201      -0.017818       0.116249       0.124287      -0.025722       0.045711       0.018503      -0.015286      -0.245379      -0.102273       0.033117       0.069156             18.773061      10.392320       1.852398      -9.755781       7.969252      -5.446332      37.957610          -0.000962
           82              C       6.547358      10.426120      17.405625       0.146434      40.226775 0.37307366E+03  0.84194166E+04                                10.237638                            6.509013      -0.284803       1.930651                    0.998927      25.661970      71.656446       0.637311       0.425860      -1.061067      -0.014345       0.012787       0.023853       0.030631       0.000012      -0.023674       0.012234       0.021851       0.120635      -0.033942      -0.017354       0.051296             13.402098      10.853044       0.237688      -3.266695       6.744563       4.528306      22.608688          -0.000505
           83              C      11.348186       7.833071      16.830773      -0.140173      33.220920 0.43800042E+03  0.10365415E+05                                 9.103658                            7.061325      -0.025929       1.966071                    0.999058      29.787302      87.252338       0.606268       0.426903      -1.052622      -0.000037      -0.009580      -0.031724       0.033139      -0.005104      -0.012379       0.015071       0.009654      -0.023000      -0.021381      -0.000751       0.022133             10.662466       8.686984      -1.465834      -0.873817       7.086223      -3.440330      16.214191          -0.000383
           84              C       3.001607       6.883553       1.909411      -0.135126      33.048027 0.43487134E+03  0.10267902E+05                                 9.046467                            7.038429       0.026527       1.982684                    0.999465      29.713354      86.797423       0.607244       0.427191      -1.052961      -0.007195      -0.003666      -0.023892       0.025220      -0.005593       0.001300      -0.001313      -0.032885       0.082934      -0.031209       0.003451       0.027758             10.473049      16.160592       3.201760       0.071421       7.026462       1.217644       8.232094          -0.000369
           85              C       5.722527       9.964178      16.436266      -0.147270      34.137693 0.40725898E+03  0.94438524E+04                                 9.158516                            6.735321       0.174059       2.031823                    0.999755      29.195567      84.061951       0.632340       0.417712      -1.060640       0.011550       0.006756      -0.029358       0.032263      -0.004668      -0.010251      -0.006515       0.029778      -0.043286      -0.021280      -0.003765       0.025045             10.950180       9.949913       1.092528      -0.732294       6.060116       3.304307      16.840511          -0.000358
           86              C      14.821166      16.314218      21.668549      -0.126282      30.818874 0.44825537E+03  0.10686445E+05                                 8.706886                            7.201890      -0.189086       1.914223                    0.998577      30.055148      88.816385       0.592106       0.433909      -1.046700      -0.002502       0.008590       0.011039       0.014210       0.008144      -0.011435       0.021265       0.020719       0.048491      -0.032925       0.004651       0.028274              9.791412      10.716888      -4.602584       0.427079      10.550191      -2.300095       8.107155          -0.000586
           87              C      10.316804      10.836017       1.805712      -0.118304      31.192567 0.43303870E+03  0.10240671E+05                                 8.770722                            7.076084      -0.071788       1.956140                    0.999225      29.638496      87.392297       0.597329       0.433601      -1.046299      -0.005749       0.007212      -0.021246       0.023161       0.021060       0.003151      -0.007968      -0.013055       0.055163      -0.032292       0.010577       0.021715              9.927221      11.826335      -5.302406      -0.398857       9.872822      -0.925102       8.082507          -0.000455
           88              C       8.330320      10.419759      15.796038      -0.093027      32.511015 0.40572181E+03  0.94012051E+04                                 8.928930                            6.785942       0.093678       2.008266                    0.999748      28.847891      83.084471       0.621052       0.425621      -1.055466      -0.023151       0.003825       0.008218       0.024862      -0.002424      -0.002212      -0.009023       0.012830      -0.079097      -0.028819       0.008771       0.020048             10.477562       9.835795       0.585326      -1.087322       6.042400       3.026600      15.554491          -0.000276
           89              C       3.333943       6.459838      16.923200      -0.146706      32.613445 0.41319288E+03  0.95905377E+04                                 8.814883                            6.743993       0.272377       2.059052                    0.999829      29.122289      83.162635       0.639298       0.412774      -1.066641      -0.004427       0.001008      -0.028367       0.028728      -0.017262       0.017369      -0.010130      -0.009076      -0.016738      -0.021988      -0.008591       0.030580             10.182483       9.881990      -1.226236      -2.756104       6.260395      -2.480705      14.405064          -0.000239
           90              C       8.122478       8.527874      21.465660      -0.071392      28.511617 0.41861493E+03  0.98207313E+04                                 8.307131                            6.977603      -0.051046       1.974454                    0.998507      28.930744      85.096435       0.598615       0.436143      -1.044277      -0.000576      -0.018857       0.022381       0.029271       0.008949       0.005078      -0.010269      -0.002648       0.032463      -0.018391       0.002323       0.016067              9.234766      10.760319      -4.387290      -0.498412       9.360077      -0.497235       7.583903          -0.000205
           91              C      11.268963      10.040266       1.323287      -0.072054      28.033917 0.41634394E+03  0.97630887E+04                                 8.230696                            6.979531      -0.098773       1.959700                    0.998158      28.985285      85.492376       0.595305       0.438765      -1.041762      -0.001590       0.011475      -0.026307       0.028745       0.012257       0.001211      -0.010288       0.000888       0.018238      -0.018272       0.003213       0.015059              9.013708      10.137894      -4.168907      -0.504720       9.288881      -0.895130       7.614349          -0.000320
           92              C       4.648109       7.090555       0.205143      -0.081332      29.846527 0.42160232E+03  0.98839485E+04                                 8.504485                            6.950357       0.007824       1.988042                    0.999087      28.929953      84.380373       0.608046       0.429677      -1.050778      -0.021634      -0.002811       0.021865       0.030887      -0.003984      -0.014298      -0.005358       0.004349       0.001451      -0.016281       0.000717       0.015564              9.609716      13.560273       3.143755       0.589168       7.409397       1.758398       7.859478          -0.000210
           93              C       4.001561       3.163881       0.286299      -0.073955      28.547238 0.41742948E+03  0.97858968E+04                                 8.311951                            6.964301      -0.130071       1.947430                    0.998121      29.021844      85.331399       0.599633       0.435716      -1.044542       0.007342      -0.017097      -0.022425       0.029139       0.001524      -0.012508       0.015024       0.012272       0.020399      -0.021254      -0.000237       0.021491              9.317891       9.609520      -4.495271       0.108323      10.648953      -1.375101       7.695201          -0.000272
           94              C       5.917710      12.582071       7.143948      -0.094436      30.912331 0.40964912E+03  0.95260004E+04                                 8.665112                            6.848444      -0.038416       1.968461                    0.999404      28.997038      83.976186       0.613486       0.429342      -1.051967       0.014822      -0.003945      -0.016446       0.022489      -0.002548       0.003097       0.017784       0.002517      -0.065619      -0.030223       0.012342       0.017881              9.759752       7.148074      -1.482846      -2.113224       8.109032      -2.602132      14.022148          -0.001016
           95              C       7.875684      10.659028      17.094528      -0.162522      34.058009 0.42980042E+03  0.10054422E+05                                 9.046632                            6.861741       0.238022       2.039957                    0.999818      29.477310      83.950171       0.637357       0.410802      -1.070080       0.001494       0.003780      -0.028633       0.028920       0.011500       0.020983       0.011793       0.024982       0.035071      -0.023427      -0.011919       0.035346             10.525146      10.767884       0.403873      -2.734239       5.889743       2.494694      14.917812          -0.000251
           96              C       4.259767       7.202206       1.530685      -0.074572      28.706622 0.39754517E+03  0.91688870E+04                                 8.205975                            6.698580       0.168760       2.039485                    0.999742      28.446568      81.851927       0.627431       0.423263      -1.056482      -0.008053      -0.001308      -0.029295       0.030410      -0.006603       0.014315       0.005910      -0.001272       0.030206      -0.019250       0.000572       0.018678              9.164827      13.383192       2.716974      -0.297502       6.454799       1.193560       7.656490          -0.000265
           97              C       6.347147      12.807148       5.840950      -0.140680      32.283395 0.42808191E+03  0.10035778E+05                                 8.833095                            6.933612       0.114785       2.009594                    0.999570      29.414901      84.730436       0.620381       0.421137      -1.060108      -0.009168      -0.008036       0.024824       0.027656      -0.017755       0.012760      -0.014550      -0.017941      -0.018430      -0.019200      -0.013248       0.032449              9.949706       8.279474      -1.536819      -3.344479       7.333366      -1.483042      14.236277          -0.000660
           98              C      11.620372      10.107681      -0.029306      -0.069392      27.714819 0.41939280E+03  0.98244879E+04                                 8.100982                            6.952382       0.048125       2.005087                    0.998984      28.798921      84.112090       0.604978       0.432193      -1.048685      -0.010195       0.014637       0.020841       0.027432      -0.004203      -0.014246       0.009656       0.007981       0.010064      -0.014013      -0.006812       0.020825              8.849900       9.093374      -3.746387      -0.053760       9.853255      -1.595010       7.603071          -0.000244
           99              C       2.858997       9.247075       9.048851       0.636076      24.731923 0.24386209E+03  0.50230536E+04                                 7.882795                            5.590384      -0.148747       2.017679                    0.999189      21.927922      61.426890       0.618746       0.480585      -1.014188      -0.013955      -0.011330       0.069985       0.072256       0.033336       0.013646       0.044850      -0.125563      -0.157770      -0.066254      -0.044542       0.110797              9.871799      10.726706      -0.351298      -1.251172       4.917635      -2.504868      13.971055           0.000206
          100              C       7.948957       7.613553       9.082666       0.622068      24.649168 0.24461916E+03  0.50432346E+04                                 7.845395                            5.583236      -0.198123       1.996355                    0.999071      22.119857      62.020104       0.621691       0.477873      -1.015486      -0.025356       0.006093       0.065706       0.070692      -0.025438       0.013171      -0.041336      -0.135353      -0.134087      -0.059821      -0.047055       0.106876              9.863454       9.774811       0.062173      -0.639388       4.866502       1.898833      14.949050          -0.000358
          101              C       9.723766       5.654575       0.396761       0.026029      37.761631 0.44471808E+03  0.10511038E+05                                 9.922015                            7.135437      -0.128736       1.964037                    0.999386      27.623082      79.532278       0.603612       0.429326      -1.056481      -0.026785      -0.007576      -0.005365       0.028348       0.002183       0.000447       0.006386       0.007049       0.003063      -0.008587       0.002383       0.006204             12.269451      16.956202       3.642015       1.421813       8.567063       3.166978      11.285089          -0.000062
          102              C       8.413713       6.420377      15.158065      -0.092767      32.695623 0.43508968E+03  0.10292793E+05                                 9.078184                            7.105440      -0.104210       1.947936                    0.999132      29.445199      86.602652       0.595000       0.435145      -1.046237       0.007188      -0.016017       0.014733       0.022919       0.013232       0.018163      -0.004104      -0.003918      -0.022223      -0.025867       0.004873       0.020994             10.458852       8.919622      -1.926180      -2.931969       7.816657      -2.549853      14.640276          -0.003484
          103              C       8.455444       7.335866       7.707529      -0.010890      35.845940 0.40649927E+03  0.93417159E+04                                 9.445003                            6.708722       0.043581       2.030520                    0.999360      26.555488      74.022879       0.641931       0.415194      -1.071355       0.014335      -0.014925      -0.037028       0.042419      -0.007465       0.008683      -0.016227      -0.025845      -0.068135      -0.029186      -0.002997       0.032183             12.122727      11.132632       0.505912      -2.546849       6.021018       3.202820      19.214530          -0.001700
          104              C       3.177235       9.620776       7.615102      -0.002870      36.025332 0.43001353E+03  0.10036907E+05                                 9.566541                            6.958516       0.019361       2.024623                    0.999251      26.837261      75.758827       0.621449       0.422262      -1.065259       0.014643       0.021461      -0.037827       0.045890       0.016392       0.010877       0.013617       0.003360      -0.083899      -0.032896      -0.002266       0.035162             12.181724      10.551600      -1.194433      -2.473518       6.921702      -3.848441      19.071871          -0.000553
          105              C      13.921223      10.852530      21.567104       0.027245      38.170553 0.44967320E+03  0.10645395E+05                                 9.974281                            7.160589      -0.086187       1.975909                    0.999491      27.586320      79.192992       0.605075       0.427594      -1.058766      -0.025117      -0.011084      -0.008907       0.028863       0.007814      -0.003192       0.004241       0.015619      -0.001491      -0.012936       0.001476       0.011459             12.409352      19.091352       3.119405      -0.950066       7.754718       2.025495      10.381986          -0.000108
          106              C      10.633455       6.118644       1.334559       0.045469      46.022836 0.43741447E+03  0.10289287E+05                                11.139903                            7.060767      -0.171976       1.948841                    0.999015      27.540174      78.943999       0.609217       0.427407      -1.058325      -0.016886       0.007658       0.049537       0.052893      -0.004447      -0.013218      -0.001911      -0.005511       0.081616      -0.022101      -0.008811       0.030912             14.442519      18.473492       2.527236      -1.577717       8.708425       3.912946      16.145640          -0.001319
          107              C       9.758827       7.558139       7.371635      -0.088347      33.810055 0.41258607E+03  0.96343345E+04                                 9.280208                            6.917809      -0.070503       1.960673                    0.999524      29.070951      85.023732       0.603039       0.434965      -1.046059      -0.009507      -0.017121      -0.023912       0.030908      -0.013014       0.019501      -0.009572      -0.033167      -0.053983      -0.032976      -0.002048       0.035024             11.048806      11.517854       0.873852      -2.256188       5.680309       2.386076      15.948256          -0.000272
          108              C       6.080901      10.378064       0.741672       0.030946      35.417873 0.45448405E+03  0.10841748E+05                                 9.638772                            7.313007      -0.287733       1.912810                    0.998919      28.078937      82.241048       0.581863       0.441270      -1.045252       0.018972      -0.014829       0.009018       0.025713      -0.011761      -0.005722       0.000179       0.005725       0.000255      -0.013083      -0.000596       0.013678             11.528042      13.380376      -5.531167      -1.600687      10.836856      -1.144339      10.366893          -0.000015
          109              C       4.576024      10.979978       2.583454      -0.096452      62.509033 0.50533785E+03  0.12303746E+05                                13.211621                            7.623083       0.327917       2.061892                    0.999791      30.209178      87.631009       0.583364       0.431232      -1.057695       0.046645       0.032850      -0.120834       0.133625      -0.025645       0.041245       0.007429      -0.009163      -0.205678      -0.085630       0.021346       0.064284             17.030459      10.570522       1.953522      -7.831136       8.638215      -6.421302      31.882640          -0.000144
          110              C      10.020133       6.027972      13.271197       0.549283      23.725787 0.26962543E+03  0.56811454E+04                                 7.599685                            5.835029      -0.160625       1.998409                    0.999107      22.860992      64.260428       0.613867       0.473540      -1.020409       0.004192       0.023198      -0.056684       0.061390       0.055758       0.054353       0.042233       0.018723      -0.076501      -0.061982      -0.043446       0.105428              8.920750       6.788966      -1.359699      -2.036089       7.439848      -2.525620      12.533435           0.007056
          111              C       6.319349       5.518726      21.551324       0.033119      35.588779 0.44297513E+03  0.10484623E+05                                 9.602458                            7.167794      -0.284301       1.916318                    0.998854      27.725470      80.510120       0.594990       0.434934      -1.050543      -0.013126       0.021231      -0.004786       0.025415      -0.004828      -0.003054       0.003294       0.002797      -0.010302      -0.005360      -0.003042       0.008402             11.556607      13.440197      -5.835000      -1.757106      10.793990      -1.199320      10.435634          -0.000066
          112              C       9.561400      16.671824      21.064390       0.058256      43.844258 0.43739132E+03  0.10310805E+05                                10.860876                            7.102714      -0.342564       1.896021                    0.998203      27.635470      79.862327       0.600723       0.432524      -1.052909       0.015675       0.005906      -0.047133       0.050021       0.013455      -0.007056       0.004597      -0.003489       0.060936      -0.025250       0.003338       0.021913             13.806257      13.135318      -5.011808      -2.672623      11.663100      -2.919360      16.620352          -0.001273
          113              C      10.245745      15.783932      21.900744       0.026978      36.129452 0.44882661E+03  0.10658718E+05                                 9.699436                            7.212430      -0.274417       1.916242                    0.999078      27.925004      81.242451       0.593422       0.434626      -1.050661       0.023687      -0.014568       0.000324       0.027810      -0.007271       0.002963      -0.004909       0.004394       0.006698      -0.009203      -0.000948       0.010150             11.735747      11.540606      -5.523609       0.098490      12.303068      -3.271114      11.363568          -0.000095
          114              C       5.018537      11.175809       1.237623       0.055287      44.205374 0.45155956E+03  0.10747634E+05                                10.983975                            7.261518      -0.347589       1.897353                    0.998231      27.874152      81.376194       0.587675       0.437896      -1.047940      -0.011335      -0.001629       0.049292       0.050604       0.011384      -0.003499       0.005992       0.000545       0.060903      -0.022597       0.001103       0.021494             13.920353      13.552749      -4.626701      -2.512716      11.836834      -3.783675      16.371475          -0.001646
          115              C      10.223125       6.352064       2.709696      -0.112793      65.214581 0.49629125E+03  0.12005552E+05                                13.483550                            7.503604       0.355760       2.064615                    0.999741      30.245568      86.896732       0.595150       0.425436      -1.063355       0.047931      -0.027494      -0.129975       0.141233       0.017757       0.036305      -0.008786       0.034985      -0.199535      -0.078748       0.013230       0.065518             17.595368      11.080640      -2.279350      -8.735100       9.244660       6.555613      32.460805          -0.000493
          116              C       9.843807       6.561293       3.789516      -0.082029      67.776953 0.45201029E+03  0.10647032E+05                                13.717956                            7.072021       0.632623       2.161422                    0.999330      29.034863      81.441603       0.626694       0.414925      -1.073526      -0.039048       0.018364       0.120573       0.128062       0.020063       0.045922      -0.023435       0.038777      -0.228393      -0.097364       0.022730       0.074635             18.960014      10.385008      -2.387878      -9.610254       9.045086       7.169764      37.449947          -0.000858
          117              C       9.466290       5.684182      14.644080      -0.003831      33.944003 0.42797969E+03  0.99690946E+04                                 9.137748                            6.910298      -0.047797       1.994978                    0.999251      27.033589      76.023165       0.628452       0.418410      -1.068615      -0.016791      -0.008807       0.035606       0.040340       0.004439       0.015146       0.012164      -0.010514      -0.032127      -0.023177       0.001204       0.021973             11.089129       8.405320      -1.424339      -3.193465       8.272749      -3.554159      16.589316          -0.005796
          118              C       2.148945       0.119638       0.385489       0.030863      35.758961 0.45325638E+03  0.10790480E+05                                 9.647204                            7.260459      -0.271380       1.915779                    0.999048      27.968865      81.472932       0.589921       0.436130      -1.049744      -0.014682       0.018448      -0.002574       0.023717      -0.010769       0.000646      -0.008558       0.001309       0.008358      -0.014352       0.000742       0.013610             11.608747      12.035247      -5.310986       0.035133      11.587312      -3.316026      11.203682          -0.000013
          119              C       4.298171       9.110308       7.013198      -0.098993      32.913135 0.42893115E+03  0.10130360E+05                                 9.159706                            7.072693      -0.190690       1.919954                    0.998956      29.608176      87.555413       0.593001       0.437334      -1.042929       0.000432       0.025098      -0.010688       0.027283       0.008663       0.014916       0.001644      -0.024161      -0.057848      -0.028172       0.002692       0.025480             10.772585      10.166861      -1.397090      -2.235574       6.480431      -2.561998      15.670463           0.000121
          120              C       8.550030       5.196009      17.220770       0.138448      39.301552 0.38564352E+03  0.87928799E+04                                10.139739                            6.656051      -0.331165       1.915186                    0.998790      26.059068      73.614205       0.623566       0.430803      -1.055918      -0.009155      -0.003962       0.023897       0.025896      -0.002279      -0.020796      -0.011901       0.007660       0.119800      -0.030134      -0.018234       0.048368             12.948306       9.199706      -1.232812      -4.621276       8.067754      -3.579955      21.577459           0.000316
          121              C       3.817544      10.324971       5.015868       0.135825      39.187846 0.39244776E+03  0.89841339E+04                                10.124302                            6.710052      -0.281111       1.929340                    0.998900      26.115030      73.837826       0.621886       0.430230      -1.056633       0.012359       0.016951      -0.021035       0.029707      -0.003603      -0.017190      -0.019046       0.010734       0.130075      -0.035529      -0.016341       0.051871             13.025920      10.239443      -0.761420      -3.738821       7.422651      -4.481904      21.415665          -0.000097
          122              C       6.830420       9.511043       1.559991      -0.132461      32.021889 0.45354395E+03  0.10870286E+05                                 8.997268                            7.294849      -0.191302       1.916386                    0.998173      30.235452      90.291316       0.580818       0.439992      -1.040568       0.003753       0.014260      -0.018277       0.023484       0.023456       0.007688      -0.006048      -0.006105       0.060839      -0.035504       0.013482       0.022022             10.244492      12.329571      -5.065447      -0.599386      10.247673      -0.435416       8.156231          -0.000448
          123              C       8.381586       5.301226       0.734909      -0.132621      32.972132 0.44434436E+03  0.10543834E+05                                 9.051261                            7.115401       0.034245       1.983977                    0.999502      29.777427      87.081852       0.604111       0.427278      -1.053348       0.017976       0.001775      -0.015950       0.024097      -0.001231      -0.023793      -0.006708      -0.003705       0.045774      -0.025023      -0.005406       0.030429             10.590062      15.226483       3.709621       1.726318       8.136150       2.186505       8.407552          -0.000430
          124              C       7.946126       6.162332      16.443029      -0.146552      33.872538 0.43762485E+03  0.10322265E+05                                 9.126192                            6.997798       0.214965       2.041521                    0.999752      29.539732      85.513806       0.618844       0.419616      -1.060444       0.010026      -0.000721      -0.024550       0.026528      -0.009939      -0.010139       0.012583       0.018324      -0.025878      -0.019518      -0.004868       0.024386             10.630662       8.358929      -1.650664      -1.953400       8.011448      -3.792518      15.521609          -0.001872
          125              C       4.198401      10.719011       3.663274      -0.071116      66.156454 0.47607261E+03  0.11368652E+05                                13.597499                            7.304015       0.648069       2.170367                    0.999611      29.156572      82.546766       0.610364       0.420225      -1.069327      -0.033537      -0.021666       0.115832       0.122521      -0.025017       0.034187       0.033899       0.025258      -0.231378      -0.098065       0.030271       0.067794             18.552292      10.006096       2.446061      -7.992624       8.878812      -7.776572      36.771969          -0.001109
          126              C      12.314595      10.465329       6.909499      -0.092081      31.619039 0.40362152E+03  0.93613954E+04                                 8.810709                            6.801250       0.031636       1.992094                    0.999656      28.930238      83.974396       0.614477       0.429768      -1.050551       0.025424       0.006247      -0.010068       0.028049       0.000225      -0.004291       0.018247      -0.004718      -0.053365      -0.027055       0.006797       0.020258             10.187757       9.354176      -1.348653      -1.331398       6.674518      -3.271198      14.534575          -0.000089
          127              C       7.746211       4.823891      19.675728      -0.105135      64.682480 0.50270499E+03  0.12221703E+05                                13.502224                            7.598458       0.234890       2.029336                    0.999850      30.384892      88.029858       0.584950       0.430694      -1.058195      -0.035336      -0.014517       0.129595       0.135108      -0.023430       0.027997      -0.000999      -0.002374      -0.225605      -0.081999       0.017894       0.064105             17.557965      10.468500       1.280511      -8.730206       8.059128      -4.559387      34.146267          -0.000416
          128              C      11.288387      14.949363      21.436354      -0.128758      31.165764 0.43475811E+03  0.10285818E+05                                 8.754072                            7.076292      -0.071257       1.952977                    0.999291      29.809123      87.755504       0.599404       0.431912      -1.047901      -0.007424       0.013431       0.015503       0.021814       0.013948      -0.016225       0.019217       0.012644       0.051421      -0.035711       0.006411       0.029299              9.975708      10.354947      -5.036465       0.602426      11.297816      -2.230662       8.274361          -0.000412
          129              C       8.099167       4.982630      18.573364      -0.070194      67.060673 0.45872130E+03  0.10866232E+05                                13.717286                            7.176916       0.550978       2.139437                    0.999708      29.114428      82.420487       0.614070       0.421074      -1.067495       0.040201       0.017818      -0.116249       0.124287      -0.025722       0.045711       0.018503      -0.015286      -0.245379      -0.102272       0.033117       0.069156             18.773066      10.392322       1.852399      -9.755784       7.969254      -5.446334      37.957620          -0.000962
          130              C       9.404503       6.855332       5.137601       0.146434      40.226768 0.37307362E+03  0.84194153E+04                                10.237636                            6.509012      -0.284803       1.930651                    0.998927      25.661968      71.656434       0.637312       0.425860      -1.061067       0.014345      -0.012787      -0.023853       0.030631       0.000012      -0.023674       0.012234       0.021851       0.120635      -0.033942      -0.017354       0.051296             13.402095      10.853042       0.237688      -3.266693       6.744561       4.528305      22.608683          -0.000505
          131              C       4.603675       9.448381       5.712453      -0.140172      33.220921 0.43800044E+03  0.10365415E+05                                 9.103657                            7.061324      -0.025929       1.966071                    0.999058      29.787303      87.252338       0.606268       0.426903      -1.052622       0.000037       0.009580       0.031724       0.033139      -0.005104      -0.012379       0.015071       0.009654      -0.022999      -0.021381      -0.000751       0.022133             10.662466       8.686983      -1.465834      -0.873817       7.086223      -3.440330      16.214191          -0.000383
          132              C      12.950254      10.397899      20.633815      -0.135126      33.048038 0.43487151E+03  0.10267907E+05                                 9.046469                            7.038430       0.026526       1.982683                    0.999465      29.713361      86.797453       0.607244       0.427191      -1.052960       0.007195       0.003666       0.023892       0.025220      -0.005593       0.001299      -0.001313      -0.032885       0.082934      -0.031209       0.003451       0.027758             10.473052      16.160598       3.201761       0.071421       7.026464       1.217644       8.232096          -0.000369
          133              C      10.229334       7.317274       6.106960      -0.147270      34.137691 0.40725894E+03  0.94438514E+04                                 9.158515                            6.735321       0.174059       2.031823                    0.999755      29.195566      84.061946       0.632340       0.417712      -1.060640      -0.011550      -0.006755       0.029358       0.032263      -0.004668      -0.010251      -0.006515       0.029778      -0.043286      -0.021280      -0.003765       0.025045             10.950179       9.949912       1.092528      -0.732293       6.060115       3.304307      16.840510          -0.000359
          134              C       1.130695       0.967234       0.874677      -0.126282      30.818868 0.44825525E+03  0.10686441E+05                                 8.706885                            7.201889      -0.189086       1.914223                    0.998577      30.055143      88.816366       0.592106       0.433909      -1.046700       0.002502      -0.008590      -0.011039       0.014210       0.008144      -0.011435       0.021265       0.020719       0.048491      -0.032925       0.004651       0.028274              9.791410      10.716887      -4.602583       0.427079      10.550190      -2.300095       8.107154          -0.000586
          135              C       5.635057       6.445435      20.737514      -0.118304      31.192577 0.43303885E+03  0.10240675E+05                                 8.770724                            7.076085      -0.071788       1.956140                    0.999225      29.638503      87.392324       0.597329       0.433601      -1.046299       0.005749      -0.007213       0.021246       0.023161       0.021059       0.003150      -0.007968      -0.013055       0.055163      -0.032292       0.010577       0.021716              9.927223      11.826338      -5.302408      -0.398857       9.872824      -0.925102       8.082508          -0.000455
          136              C       7.621541       6.861693       6.747188      -0.093027      32.511006 0.40572172E+03  0.94012021E+04                                 8.928928                            6.785941       0.093679       2.008267                    0.999748      28.847885      83.084441       0.621052       0.425621      -1.055466       0.023151      -0.003825      -0.008219       0.024862      -0.002424      -0.002212      -0.009023       0.012830      -0.079096      -0.028819       0.008771       0.020048             10.477558       9.835792       0.585326      -1.087321       6.042398       3.026599      15.554485          -0.000277
          137              C       2.682418      10.821614       5.620026      -0.146706      32.613442 0.41319284E+03  0.95905365E+04                                 8.814882                            6.743993       0.272377       2.059052                    0.999829      29.122287      83.162626       0.639298       0.412774      -1.066641       0.004427      -0.001008       0.028367       0.028728      -0.017262       0.017369      -0.010130      -0.009076      -0.016738      -0.021988      -0.008591       0.030580             10.182482       9.881989      -1.226236      -2.756104       6.260394      -2.480705      14.405064          -0.000239
          138              C       7.829383       8.753578       1.077566      -0.071392      28.511616 0.41861490E+03  0.98207305E+04                                 8.307131                            6.977603      -0.051046       1.974454                    0.998507      28.930743      85.096428       0.598615       0.436143      -1.044277       0.000576       0.018857      -0.022381       0.029271       0.008949       0.005078      -0.010269      -0.002648       0.032463      -0.018391       0.002323       0.016067              9.234765      10.760318      -4.387289      -0.498412       9.360076      -0.497235       7.583902          -0.000205
          139              C       4.682898       7.241186      21.219939      -0.072054      28.033923 0.41634404E+03  0.97630917E+04                                 8.230697                            6.979531      -0.098773       1.959700                    0.998158      28.985290      85.492392       0.595305       0.438764      -1.041762       0.001590      -0.011475       0.026307       0.028745       0.012257       0.001211      -0.010288       0.000888       0.018238      -0.018272       0.003213       0.015059              9.013709      10.137895      -4.168908      -0.504720       9.288882      -0.895130       7.614349          -0.000320
          140              C      11.303752      10.190897      22.338083      -0.081332      29.846527 0.42160233E+03  0.98839488E+04                                 8.504485                            6.950357       0.007824       1.988042                    0.999087      28.929953      84.380370       0.608046       0.429677      -1.050778       0.021634       0.002811      -0.021865       0.030887      -0.003984      -0.014298      -0.005358       0.004349       0.001451      -0.016281       0.000717       0.015564              9.609715      13.560272       3.143755       0.589168       7.409397       1.758398       7.859478          -0.000210
          141              C      11.950300      14.117571      22.256927      -0.073955      28.547242 0.41742955E+03  0.97858989E+04                                 8.311952                            6.964302      -0.130071       1.947430                    0.998121      29.021847      85.331409       0.599633       0.435716      -1.044542      -0.007342       0.017097       0.022425       0.029139       0.001524      -0.012508       0.015024       0.012272       0.020399      -0.021254      -0.000237       0.021491              9.317892       9.609521      -4.495272       0.108323      10.648954      -1.375101       7.695202          -0.000272
          142              C      10.034151       4.699381      15.399278      -0.094436      30.912371 0.40964966E+03  0.95260163E+04                                 8.665117                            6.848447      -0.038423       1.968458                    0.999404      28.997074      83.976310       0.613486       0.429342      -1.051967      -0.014823       0.003945       0.016447       0.022489      -0.002548       0.003099       0.017784       0.002516      -0.065623      -0.030224       0.012342       0.017882              9.759758       7.148080      -1.482849      -2.113226       8.109039      -2.602133      14.022155          -0.001015
          143              C       8.076177       6.622424       5.448698      -0.162522      34.057994 0.42980022E+03  0.10054416E+05                                 9.046629                            6.861739       0.238023       2.039957                    0.999818      29.477303      83.950140       0.637357       0.410802      -1.070081      -0.001494      -0.003779       0.028633       0.028920       0.011499       0.020983       0.011793       0.024981       0.035071      -0.023427      -0.011919       0.035346             10.525142      10.767880       0.403873      -2.734237       5.889741       2.494692      14.917805          -0.000252
          144              C      11.692094      10.079246      21.012541      -0.074572      28.706624 0.39754519E+03  0.91688877E+04                                 8.205976                            6.698580       0.168760       2.039485                    0.999742      28.446570      81.851935       0.627431       0.423263      -1.056482       0.008053       0.001308       0.029295       0.030410      -0.006603       0.014315       0.005910      -0.001271       0.030206      -0.019250       0.000572       0.018678              9.164828      13.383194       2.716975      -0.297502       6.454800       1.193560       7.656490          -0.000265
          145              C       9.604714       4.474304      16.702276      -0.140679      32.283369 0.42808144E+03  0.10035764E+05                                 8.833089                            6.933607       0.114786       2.009594                    0.999570      29.414882      84.730354       0.620381       0.421137      -1.060108       0.009168       0.008036      -0.024824       0.027656      -0.017755       0.012760      -0.014550      -0.017941      -0.018430      -0.019200      -0.013248       0.032448              9.949699       8.279468      -1.536818      -3.344477       7.333360      -1.483040      14.236268          -0.000660
          146              C       0.521992       1.856588       0.029306      -0.069392      27.714821 0.41939285E+03  0.98244893E+04                                 8.100982                            6.952382       0.048125       2.005087                    0.998984      28.798922      84.112092       0.604978       0.432193      -1.048685       0.010195      -0.014637      -0.020841       0.027432      -0.004203      -0.014246       0.009656       0.007981       0.010064      -0.014013      -0.006812       0.020825              8.849900       9.093374      -3.746387      -0.053760       9.853255      -1.595010       7.603071          -0.000244
          147              O       6.427224      10.262885       9.870777      -0.541811      38.417934 0.56652916E+03  0.13812985E+05                                 9.134121                            7.447871       0.206796       2.112586                    0.996392      27.883695      74.067657       0.684175       0.367175      -1.131411       0.017531       0.044709      -0.033047       0.058296      -0.018478       0.034244       0.005835      -0.044397      -0.103344      -0.059326       0.012599       0.046728             10.733479       7.089237      -1.729976       1.454027      10.978283      -5.833993      14.132917          -0.138443
          148              O       4.295341       7.791374      13.062672      -0.637323      36.994035 0.49538323E+03  0.11635862E+05                                 8.692657                            6.756959       0.699622       2.262418                    0.998358      27.858294      71.742918       0.754495       0.345615      -1.152997      -0.052741      -0.004815       0.023577       0.057971       0.018487      -0.020420       0.044766      -0.009375      -0.165871      -0.080674       0.026328       0.054346             10.439825      14.373042       0.669329      -4.990317       5.292429      -0.843981      11.654002          -0.001400
          149              O       7.211441       9.300287      12.586785      -0.627786      45.810906 0.59784442E+03  0.14751642E+05                                10.175385                            7.569071       0.352536       2.145031                    0.996968      28.672298      76.242315       0.690758       0.359359      -1.139229       0.059723       0.033779       0.029158       0.074552      -0.001338       0.042383      -0.018574      -0.091460      -0.084867      -0.073436       0.008613       0.064823             13.074284      11.640393       1.072870       6.687947       6.457014       1.993107      21.125446          -0.005606
          150              O      12.182732       8.567619      12.813119      -0.642167      40.913118 0.56996971E+03  0.13909734E+05                                 9.416146                            7.375482       0.380308       2.149589                    0.997083      28.818358      76.438731       0.701259       0.357899      -1.139342       0.050385      -0.016396       0.042995       0.068235      -0.006069       0.049525       0.015822      -0.045243      -0.161084      -0.084203       0.032290       0.051914             11.233194      12.696906      -1.706342       5.232121       6.347259      -3.006884      14.655419          -0.002078
          151              O       9.246853       9.814237      13.269394      -0.624158      34.073465 0.49729054E+03  0.11706446E+05                                 8.233200                            6.801193       0.603345       2.228646                    0.998340      28.045838      72.600057       0.745933       0.348812      -1.148916      -0.039338      -0.009495       0.025797       0.047991      -0.010670      -0.006219      -0.026900       0.035235      -0.188457      -0.072016       0.019993       0.052022              9.230332      13.106893      -0.483539      -2.715742       5.665229       0.435047       8.918875          -0.014512
          152              O       5.011494      11.952773       9.731009      -0.415900      23.551570 0.35875171E+03  0.77932720E+04                                 6.372343                            5.762446       0.735323       2.295684                    0.999474      25.620633      63.982256       0.812324       0.347097      -1.148836       0.033269      -0.022289      -0.018788       0.044233      -0.020690       0.015152      -0.002959       0.003300      -0.089065      -0.034454      -0.003746       0.038200              6.560203       6.864819      -1.674054      -1.912477       6.001211       1.236582       6.814578          -0.279741
          153              O       9.524637       7.018567      12.672449      -0.541811      38.417998 0.56653033E+03  0.13813016E+05                                 9.134109                            7.447862       0.206804       2.112588                    0.996392      27.883781      74.067806       0.684179       0.367173      -1.131412      -0.017529      -0.044710       0.033044       0.058294      -0.018470       0.034252       0.005832      -0.044402      -0.103345      -0.059333       0.012608       0.046725             10.733464       7.089227      -1.729972       1.454025      10.978267      -5.833984      14.132897          -0.138441
          154              O      11.656520       9.490078       9.480554      -0.637323      36.994000 0.49538269E+03  0.11635846E+05                                 8.692651                            6.756955       0.699624       2.262419                    0.998358      27.858282      71.742870       0.754495       0.345615      -1.152997       0.052741       0.004816      -0.023577       0.057971       0.018487      -0.020420       0.044766      -0.009375      -0.165871      -0.080674       0.026329       0.054346             10.439817      14.373031       0.669328      -4.990312       5.292426      -0.843980      11.653993          -0.001401
          155              O       8.740420       7.981165       9.956441      -0.627787      45.810874 0.59784399E+03  0.14751628E+05                                10.175380                            7.569068       0.352538       2.145032                    0.996968      28.672289      76.242281       0.690758       0.359359      -1.139229      -0.059723      -0.033779      -0.029157       0.074552      -0.001339       0.042383      -0.018574      -0.091460      -0.084866      -0.073436       0.008613       0.064823             13.074277      11.640387       1.072869       6.687942       6.457011       1.993106      21.125434          -0.005606
          156              O       3.769129       8.713833       9.730107      -0.642167      40.913118 0.56996971E+03  0.13909734E+05                                 9.416146                            7.375483       0.380306       2.149588                    0.997083      28.818356      76.438729       0.701259       0.357899      -1.139342      -0.050385       0.016397      -0.042995       0.068235      -0.006070       0.049525       0.015822      -0.045243      -0.161083      -0.084203       0.032290       0.051913             11.233196      12.696905      -1.706341       5.232121       6.347260      -3.006885      14.655422          -0.002078
          157              O       6.705008       7.467215       9.273832      -0.624159      34.073420 0.49728977E+03  0.11706424E+05                                 8.233195                            6.801189       0.603348       2.228648                    0.998340      28.045813      72.599980       0.745933       0.348812      -1.148916       0.039338       0.009495      -0.025798       0.047991      -0.010669      -0.006219      -0.026899       0.035234      -0.188458      -0.072015       0.019994       0.052022              9.230325      13.106882      -0.483538      -2.715739       5.665225       0.435046       8.918868          -0.014513
          158              O      10.940367       5.328679      12.812217      -0.415900      23.551593 0.35875213E+03  0.77932781E+04                                 6.372309                            5.762416       0.735351       2.295691                    0.999474      25.620852      63.982642       0.812334       0.347093      -1.148840      -0.033268       0.022290       0.018784       0.044231      -0.020686       0.015151      -0.002937       0.003317      -0.089100      -0.034466      -0.003731       0.038196              6.560166       6.864782      -1.674043      -1.912465       6.001178       1.236574       6.814538          -0.279751

******************************************************
Auxiliary information for the entire system
The total spin magnetic moment of the unit cell is   -0.930400
The total net atomic charge of the unit cell is   0.000008
Accuracy of reproducing the electrostatic potential in the unit cell:
  The inner radius (bohr) =    5.0000
  The outer radius (bohr) =   12.0000
  Valid grid points have density less than (e/(bohr^3)) =    0.0001
  The number of valid grid points were=       153094
  The rms potential error without charges in kcal/mol is=      9.90290
  The rms potential error with partial charges in kcal/mol is=      0.89432
  The RRMSE value at monopole order=      0.09031
  The rms potential error with partial charges and cloud penetration in kcal/mol is=      0.89655
  The RRMSE value at monopole order with cloud penetration is=      0.09053
  The rms potential error with partial charges and atomic dipoles in kcal/mol is=      0.57483
  The RRMSE value at dipole order=      0.05805
  The rms potential error with partial charges, atomic dipoles and cloud penetration in kcal/mol is=      0.57024
  The RRMSE value at dipole order with cloud penetration=      0.05758

******************************************************
The electron densities and ab initio electrostatic potential were computed in VASP using the PBE functional and
projector augmented wave method. See the main text of the journal article for a description of computational details.
The atomic charges, dipoles, and quadrupoles were computed with the DDEC6 method as described in
(a) T. A. Manz and N. Gabaldon Limas, RSC Adv. 6 (2016) 47771-47801 DOI: 10.1039/c6ra04656h
(b) N. Gabaldon Limas and T. A. Manz, RSC Adv. 8 (2018) 2678-2707 DOI: 10.1039/c7ra11829e.
For each atom in the material, the electron cloud parameters were fit to the spherically averaged atom-in-material
electron density using radial positions for which this density was between 10^-4 and 10^-2 electrons per cubic bohr.
The polarizabilities, dispersion coefficients, and quantum Drude oscillator (QDO) parameters were fit using the MCLF method.
The magnetic structure of the system was optimized in VASP from the default ferromagnetic initial guess using spin polarization.
The atomic spin moments (ASMs) were computed on this optimized magnetic structure using the DDEC6 partition as inputs
to the method of T. A. Manz and D. S. Sholl, J. Chem. Theory Comput. 7 (2011) 4146-4164 DOI: 10.1021/ct200539n.
The RMSE and RRMSE were computed using a uniform grid with Ewald summation.
