# Supplementary material for: A collection of forcefield precursors for metal–organic frameworks
Source: RSC Adv. 2019 Nov 13;9(63):36492–507. doi: 10.1039/c9ra07327b (PMC9075174; doi:10.1039/c9ra07327b)
Supplement: RA-009-C9RA07327B-s4573 [file RA-009-C9RA07327B-s4573.xyz]

  202
jmolscript: load "" {1 1 1} spacegroup "x,y,z" unitcell [{     13.367000     0.000000     0.000000 }, {     -5.888509    13.038568     0.000000 }, {     -3.739246    -6.519313    15.051470 }]
Ni     2.720486     6.581867     1.149029     0.628933
Ni     0.138571     2.809798     6.992010     0.575053
Ni     5.664740     0.062558    13.902441     0.628441
Ni    -2.805683     9.329080     8.059460     0.576103
H     -0.641922    -1.813693    14.747430     0.263329
H     -1.210295     2.665066     8.877357     0.248609
H      2.394704    11.443948     1.450962     0.131536
H      4.027540    11.587370     3.016315     0.089065
H      5.186565     9.802388     3.958537     0.144749
H      5.805500     6.152892     4.518451     0.181155
H      6.350736     7.597565     4.256556     0.187738
H      5.115525     7.387643     5.195767     0.178350
H     -0.441660     9.845422     0.171587     0.198485
H      0.756067    10.854608     0.105360     0.171671
H     -3.332490     3.451282    13.910569     0.177020
H     -3.624492     0.898332    13.320551     0.104157
H     -4.220928     0.203374    14.599926     0.113095
H     -3.344551    -1.251728    13.046614     0.119568
H     -1.947810    -0.650650    13.377747     0.116953
H     -2.583590    -2.747254    14.208588     0.090733
H      0.440400     4.592183     0.288988     0.102114
H      2.648511     2.825456     0.927171     0.092012
H      2.148459     3.755104     2.092154     0.103489
H      4.493246     2.958447     2.083123     0.101553
H      4.729957     4.133224     1.083706     0.121968
H      5.382522     4.751248     3.245097     0.096014
H      3.903760     4.547845     3.738785     0.103029
H      2.860198     0.728849     3.543116     0.120695
H      4.855929     1.551581     4.304720     0.115411
H      4.930965     3.001467     6.113907     0.129789
H      1.137268     0.488941     2.992232     0.174359
H     -0.206365    -0.238612     3.347447     0.166082
H     -0.233077     1.208670     2.742378     0.203320
H      4.412736     4.619550     7.486601     0.162178
H      3.501216     5.607872     8.293360     0.175061
H      3.981653     4.268810     8.952614     0.194808
H     -2.190606     1.429018     4.786367     0.107271
H     -1.647350     0.199479     5.557003     0.093431
H     -2.706881     0.612799     7.272870     0.103933
H      9.784077     1.448573     6.294525     0.128961
H     -3.042656     3.283098     7.107304     0.097506
H     -3.119310     2.354749     8.338514     0.080428
H     -2.015990     4.523061     9.669064     0.087427
H     -1.421993     5.276692     8.422803     0.098685
H     -0.102187     5.174988    10.388525     0.099101
H      0.157399     3.688592    10.030300     0.121647
H      2.011676     4.865975     9.626920     0.106128
H      1.249101     5.885593     8.699750     0.097200
H      9.780824     4.705619     0.304040     0.264371
H     -4.154549     9.184355     6.174113     0.246498
H     -8.028042     4.924641    13.600508     0.130895
H     -6.395206     5.068068    12.035155     0.089913
H     -5.236181     3.283090    11.092933     0.145203
H      8.749754    -0.366404    10.533019     0.181572
H     -4.072009     1.078269    10.794914     0.188084
H      8.059779     0.868350     9.855703     0.179881
H      2.502594     3.326110    14.879883     0.198349
H      3.700321     4.335295    14.946110     0.171823
H      7.090256     9.970591     1.140901     0.177480
H      6.798254     7.417638     1.730919     0.104021
H      6.201818     6.722685     0.451544     0.111770
H      7.078195     5.267578     2.004856     0.119105
H      8.474936     5.868656     1.673723     0.117617
H      7.839156     3.772056     0.842882     0.089582
H      3.384654    -1.927129    14.762482     0.101430
H      5.592765    -3.693854    14.124299     0.091633
H      5.092713    -2.764201    12.959316     0.103972
H      7.437500    -3.560858    12.968347     0.102487
H      7.674211    -2.386085    13.967764     0.122488
H      8.326776    -1.768053    11.806373     0.095958
H      6.848014    -1.971453    11.312685     0.101734
H     -0.084056     7.248118    11.508354     0.120954
H      1.911674     8.070853    10.746750     0.115123
H      7.875220    -3.517823     8.937563     0.130258
H     -1.806987     7.008207    12.059238     0.174734
H     -3.150620     6.280656    11.704023     0.165589
H      2.711177    -5.310632    12.309092     0.202932
H      7.356991    -1.899734     7.564869     0.162248
H      6.445470    -0.911409     6.758110     0.175254
H      6.925907    -2.250469     6.098856     0.194464
H     -5.134861     7.948291    10.265103     0.107748
H     -4.591605     6.718756     9.494467     0.093286
H     -5.651135     7.132082     7.778600     0.104302
H     -6.527178     7.967852     8.756945     0.129300
H     -0.098401    -3.236188     7.944166     0.098511
H     -6.063564     8.874036     6.712956     0.080240
H      0.928265    -1.996215     5.382406     0.087477
H      1.522262    -1.242588     6.628667     0.097831
H      2.842068    -1.344285     4.662945     0.098014
H     -2.786855    10.207885     5.021170     0.121845
H      4.955931    -1.653301     5.424550     0.105910
H      4.193355    -0.633687     6.351720     0.097301
W      0.997828    -0.045266    11.368375     0.464398
W     -1.946426     6.474033     3.683095     0.464965
C      0.637141     0.365054    13.483107     0.028297
C      0.866266     0.834450     9.374056     0.044622
C     -0.928315     5.163263     5.090407     0.036151
C      0.080043     6.245468     2.919985     0.031101
C     -0.761032     1.329912    11.487282     0.033782
C      0.926557    -1.903655    12.357257     0.001750
C      1.883692     1.955763    11.568560    -0.022100
C     -0.735601    -1.212607    10.635369    -0.007690
C      2.426108     9.426882     1.345601     0.170105
C      2.809868    10.678584     1.776073    -0.168642
C      3.802206    10.730736     2.742378    -0.035017
C      4.534738     9.700688     3.308313    -0.175660
C      4.100690     8.501141     2.787532     0.167088
C      4.645141     7.236399     3.245097     0.228943
C      5.557924     7.079934     4.404060    -0.540809
C      1.328128     8.957496     0.288988     0.341357
C     -3.296575     3.481269    14.870852    -0.548442
C     -3.405581     0.378091    14.112258    -0.067205
C     -2.807662    -0.886649    13.766074    -0.199467
C     -2.588964    -1.903659    14.687224    -0.046674
C      2.758029     3.689912     1.342591    -0.066352
C      4.184471     3.846374     1.827248    -0.217952
C      4.449694     4.798187     2.980191    -0.082163
C      1.665698     1.668927     4.888717     0.153496
C      2.859835     1.303849     4.268597    -0.160828
C      4.066341     1.799313     4.726162    -0.031195
C      4.118810     2.659857     5.812878    -0.171143
C      2.917194     3.011897     6.417947     0.159464
C      0.262986     1.134346     4.699069     0.273955
C      0.244553     0.612806     3.323365    -0.553520
C      2.554168     3.963710     7.540786     0.306070
C      3.700670     4.680830     8.127794    -0.570015
C     -1.740474     1.160422     5.599147    -0.044529
C     -2.715323     1.395114     6.712956    -0.201478
C     -2.569460     2.581622     7.585941    -0.053692
C     -1.302239     4.511327     9.006800    -0.030489
C      0.010907     4.563480     9.641972    -0.223831
C      1.285366     4.967677     8.997769    -0.050487
C     -2.307113     6.884361     1.568363     0.027793
C     -2.077988     7.353741     5.677414     0.042314
C      2.015940    -1.356030     9.961063     0.037341
C      3.024297    -0.273833    12.131485     0.030777
C     -3.705287     7.849211     3.564188     0.034307
C     -2.017697     4.615648     2.694213     0.001772
C     -1.060562     8.475062     3.482910    -0.023957
C     -3.679855     5.306689     4.416101    -0.009171
C      5.370362     2.907574    13.705869     0.170345
C     -7.612878     4.159278    13.275397    -0.169270
C     -6.620540     4.211434    12.309092    -0.033470
C     -5.888008     3.181388    11.743157    -0.176850
C     -6.322056     1.981839    12.263938     0.165628
C      7.589396     0.717098    11.806373     0.230396
C     -4.864821     0.560638    10.647410    -0.543165
C      4.272382     2.438184    14.762482     0.341842
C      7.126171    10.000581     0.180618    -0.549230
C      7.017165     6.897401     0.939212    -0.065256
C      7.615084     5.632659     1.285396    -0.199221
C      7.833782     4.615652     0.364246    -0.045603
C      5.702283    -2.829396    13.708879    -0.066262
C      7.128725    -2.672932    13.224222    -0.219092
C      7.393948    -1.721114    12.071279    -0.080807
C     -1.278557     8.188201    10.162753     0.152606
C     -0.084420     7.823120    10.782873    -0.160458
C      1.122086     8.318586    10.325308    -0.031634
C      7.063064    -3.859434     9.238592    -0.170048
C      5.861449    -3.507391     8.633523     0.159089
C     -2.681269     7.653619    10.352401     0.273049
C     -2.699702     7.132074    11.728105    -0.552771
C      5.498423    -2.555574     7.510684     0.306575
C      6.644925    -1.838451     6.923676    -0.570350
C     -4.684729     7.679698     9.452323    -0.044352
C     -5.659577     7.914395     8.338514    -0.203261
C     -5.513715     9.100906     7.465529    -0.054292
C      1.642015    -2.007951     6.044670    -0.029445
C      2.955161    -1.955796     5.409498    -0.222842
C      4.229620    -1.551601     6.053701    -0.050886
N      0.373823     0.441979    14.599926    -0.385548
N      0.761216     1.303841     8.365607    -0.389329
N     -0.451521     4.433102     5.788795    -0.350928
N      1.178763     6.233734     2.567781    -0.364000
N     -1.579986     1.994879    11.475241    -0.426148
N      0.835105    -2.855471    12.968347    -0.441853
N      2.325866     2.959732    11.800352    -0.422880
N     -1.615410    -1.721111    10.231989    -0.450048
N      3.088625     8.344680     1.875413    -0.256094
N      1.449606     7.770986     0.069237    -0.269284
N      2.463899     4.785154     0.340163    -0.324322
N      4.103039     6.128122     2.573801    -0.245451
N      1.764157     2.516432     5.936300    -0.268976
N     -0.532850     1.564618     5.493787    -0.179624
N     -1.378559     3.259626     8.212082    -0.315970
N      1.486869     4.107134     7.944166    -0.184442
N     -2.570431     6.961291     0.451544    -0.384969
N     -2.183039     7.823128     6.685863    -0.387453
N      2.492733    -2.086189     9.262675    -0.352370
N      4.123018    -0.285569    12.483689    -0.364388
N     -4.524240     8.514178     3.576229    -0.426493
N     -2.109149     3.663834     2.083123    -0.441584
N     -0.618388     9.479033     3.251118    -0.421499
N      8.807336     4.798184     4.819481    -0.449018
N      6.032879     1.825374    13.176057    -0.254864
N      4.393860     1.251674    14.982233    -0.269886
N      5.408153    -1.734158    14.711307    -0.325239
N      7.047293    -0.391181    12.477669    -0.246509
N     -1.180098     9.035710     9.115170    -0.268900
N     -3.477105     8.083894     9.557683    -0.179109
N     -4.322813     9.778913     6.839388    -0.313048
N      4.431124    -2.412149     7.107304    -0.185612

The following XYZ coordinates are in angstroms. Other properties are in atomic units.
The sperically averaged electron density of each atom fit to a function of the form exp(a - br)
eigen_1, eigen_2 and eigen_3 are the three eigenvalues of traceless quadrupole moment tensor
  atom number  atomic symbol              X              Y              Z     net charge C6 coefficient C8 coefficient C10 coefficient fluctuating dipole atomic polarizability isotropic forcefield polarizability              a              b squared Pearson coefficient          <r^3>          <r^4>         wp_QDO          m_QDO          q_QDO       dipole_x       dipole_y       dipole_z         dipole            Qxy            Qxz            Qyz     Q(x^2-y^2)  Q(3z^2 - R^2)        eigen_1        eigen_2        eigen_3 static polarizability      alpha(xx)      alpha(xy)      alpha(xz)      alpha(yy)      alpha(yz)      alpha(zz) atomic spin moment
            1             Ni       2.720486       6.581867       1.149029       0.628933      72.912088 0.14733072E+04  0.43990804E+05                                14.282750                           12.564780       0.946729       2.162924                    0.991117      48.120780     125.637252       0.510493       0.401835      -1.147073      -0.015471      -0.000041      -0.010787       0.018861       0.011158      -0.046400      -0.024300       0.064212       0.070989      -0.052053      -0.021791       0.073844             15.806221      16.751439       0.625524      -1.387536      14.528492       0.672882      16.138732           1.745086
            2             Ni       0.138571       2.809798       6.992010       0.575053      80.953142 0.16243999E+04  0.49478566E+05                                15.014383                           12.964782       1.139266       2.211914                    0.991933      48.671966     126.485694       0.518219       0.388033      -1.162332      -0.015683      -0.003628       0.010834       0.019403      -0.011626       0.032088      -0.057333      -0.014951      -0.005546      -0.059778      -0.012894       0.072671             16.918175      15.398595      -2.526031      -0.255659      16.030648      -2.296078      19.325282           1.759902
            3             Ni       5.664740       0.062558      13.902441       0.628441      72.991050 0.14750332E+04  0.44051829E+05                                14.287984                           12.567909       0.954468       2.164784                    0.991040      48.135625     125.657832       0.510727       0.401565      -1.147355      -0.015719       0.000714       0.010499       0.018916       0.010937       0.045682       0.025309       0.064638       0.070776      -0.052872      -0.020601       0.073472             15.813721      16.760171       0.627540       1.393776      14.534267      -0.675092      16.146724           1.744517
            4             Ni      -2.805683       9.329080       8.059460       0.576103      80.930051 0.16236562E+04  0.49441912E+05                                15.002870                           12.954896       1.136639       2.212285                    0.991974      48.608190     126.232498       0.518919       0.387619      -1.162838      -0.014960      -0.003417      -0.010100       0.018371      -0.011611      -0.032224       0.057913      -0.016047      -0.002534      -0.059886      -0.013672       0.073558             16.905524      15.386344      -2.523290       0.252440      16.020416       2.295708      19.309813           1.758652
            5              H      -0.641922      -1.813693      14.747430       0.263329       0.571760 0.39654031E+01  0.33923848E+02                                 1.317019                            1.309868      -1.317797       2.331289                    0.996396       3.168245       9.368825       0.441255       1.622553      -0.643284       0.022708      -0.004427      -0.026992       0.035550      -0.001991       0.001018      -0.007177       0.017835       0.017214      -0.014465       0.005288       0.009177              1.331530       1.468768      -0.013449      -0.170195       1.117449      -0.065852       1.408373           0.000313
            6              H      -1.210295       2.665066       8.877357       0.248609       0.614695 0.43809580E+01  0.38307837E+02                                 1.364454                            1.361200      -1.352512       2.311605                    0.995662       3.238660       9.586751       0.441653       1.586011      -0.648926       0.000067      -0.024450       0.029133       0.038033       0.005389       0.010354      -0.002735      -0.023030      -0.007733      -0.018582       0.004565       0.014017              1.374982       1.266443      -0.025099       0.130974       1.434771      -0.146994       1.423734          -0.000416
            7              H       2.394704      11.443948       1.450962       0.131536       1.056162 0.73946937E+01  0.69876386E+02                                 1.600002                            1.505785      -0.855087       2.482314                    0.999507       3.107106       8.033450       0.563714       1.149839      -0.741752      -0.015396       0.030100      -0.009009       0.034988      -0.003705       0.011014      -0.000764      -0.019981      -0.020973      -0.017895       0.003299       0.014597              1.629897       1.511870      -0.269288       0.197270       1.944158      -0.205638       1.433662           0.000699
            8              H       4.027540      11.587370       3.016315       0.089065       1.117895 0.76929299E+01  0.73437503E+02                                 1.660858                            1.529712      -0.730198       2.516505                    0.999755       3.269015       8.503008       0.562498       1.140667      -0.743028       0.007676       0.036086       0.009112       0.038002      -0.002512       0.012907      -0.000027      -0.016341      -0.019043      -0.018695       0.006561       0.012134              1.739667       1.461217       0.270799       0.155179       2.290384       0.359905       1.467401           0.000003
            9              H       5.186565       9.802388       3.958537       0.144749       1.058543 0.73801116E+01  0.70992775E+02                                 1.722359                            1.595732      -0.904319       2.471878                    0.999310       3.287688       9.105270       0.492115       1.293863      -0.707116       0.024304       0.004950       0.024844       0.035106       0.000616       0.016067       0.003686      -0.011163      -0.002182      -0.019349       0.004890       0.014459              1.785073       1.938223       0.108465       0.553164       1.546745       0.144605       1.870250           0.000368
           10              H       5.805500       6.152892       4.518451       0.181155       0.919942 0.68431121E+01  0.65308685E+02                                 1.639385                            1.588038      -1.086701       2.393350                    0.997855       3.352402       9.585552       0.464397       1.381972      -0.687970       0.005945      -0.011684      -0.001045       0.013152       0.000944       0.000773       0.000081       0.001199      -0.000154      -0.001191      -0.000294       0.001485              1.644622       1.442174      -0.079119       0.082387       2.042414      -0.032554       1.449279           0.000332
           11              H       6.350736       7.597565       4.256556       0.187738       0.867875 0.61655947E+01  0.57804219E+02                                 1.619348                            1.537816      -1.200514       2.336723                    0.997100       3.469967      10.102682       0.454210       1.438351      -0.675525       0.013526       0.000483      -0.005680       0.014678      -0.005202       0.002340      -0.001171       0.005348       0.002662      -0.006300      -0.000297       0.006597              1.667124       2.076807       0.402710      -0.012295       1.517966       0.000685       1.406598          -0.000613
           12              H       5.115525       7.387643       5.195767       0.178350       0.894889 0.63747208E+01  0.58227633E+02                                 1.460660                            1.416981      -0.723778       2.553780                    0.999990       2.914778       7.486236       0.567728       1.181131      -0.734465      -0.008251       0.001612       0.007198       0.011067      -0.003181      -0.002791       0.001417       0.009590       0.004453      -0.006539      -0.000265       0.006804              1.471020       1.355334      -0.059241      -0.221952       1.271088       0.178429       1.786639          -0.000083
           13              H      -0.441660       9.845422       0.171587       0.198485       0.935489 0.69355435E+01  0.66000102E+02                                 1.630569                            1.578868      -0.888344       2.499231                    0.999344       3.143341       8.793751       0.477529       1.347853      -0.696616      -0.013807      -0.008635       0.009005       0.018609       0.003740      -0.004060      -0.003307       0.003000      -0.025703      -0.010069       0.000272       0.009797              1.643838       2.126674       0.098009      -0.267561       1.349355      -0.043725       1.455486          -0.000309
           14              H       0.756067      10.854608       0.105360       0.171671       0.957571 0.67844027E+01  0.63223181E+02                                 1.554875                            1.482582      -0.884507       2.480856                    0.999670       3.028644       7.972095       0.540984       1.214946      -0.726059       0.005544       0.009237       0.006565       0.012616       0.000251       0.003173       0.001596      -0.004504      -0.014294      -0.006483       0.001438       0.005045              1.572689       1.397175       0.218661       0.139834       1.938802       0.177469       1.382090           0.000489
           15              H      -3.332490       3.451282      13.910569       0.177020       0.973257 0.71919432E+01  0.69094805E+02                                 1.659505                            1.593081      -1.146675       2.355265                    0.997590       3.370683       9.488564       0.481777       1.323308      -0.699512       0.004484      -0.005281      -0.009130       0.011461       0.000045      -0.000222       0.000642      -0.005334      -0.000847      -0.002550      -0.000386       0.002936              1.681472       1.367303      -0.006112       0.097623       1.400093      -0.045791       2.277020          -0.000146
           16              H      -3.624492       0.898332      13.320551       0.104157       0.957636 0.73448869E+01  0.71585444E+02                                 1.683520                            1.643563      -1.139026       2.325140                    0.994179       3.839374      11.214620       0.455667       1.379173      -0.686041      -0.003698       0.010286      -0.029120       0.031104      -0.004227       0.003311       0.000311      -0.012769       0.023335      -0.012082       0.003678       0.008404              1.698994       1.525539      -0.099203       0.223376       1.619925      -0.333871       1.951519           0.000230
           17              H      -4.220928       0.203374      14.599926       0.113095       0.883423 0.66486328E+01  0.63412582E+02                                 1.615676                            1.578458      -1.135578       2.329503                    0.994665       3.801442      11.102014       0.456981       1.405287      -0.680608      -0.025911      -0.019362       0.015732       0.035969       0.005465      -0.003901       0.001395      -0.007673      -0.001898      -0.008506       0.001463       0.007043              1.640981       2.058553       0.079679      -0.354584       1.330413      -0.036169       1.533978           0.000234
           18              H      -3.344551      -1.251728      13.046614       0.119568       0.950235 0.68960407E+01  0.65645406E+02                                 1.643993                            1.566633      -0.718606       2.536058                    0.998559       3.477214       9.785178       0.482098       1.334645      -0.697111      -0.014905      -0.010987      -0.015904       0.024409       0.000473       0.006636       0.001338      -0.008938       0.002696      -0.009264       0.003127       0.006137              1.697195       1.872414       0.178993       0.517519       1.396315       0.179736       1.822856          -0.000025
           19              H      -1.947810      -0.650650      13.377747       0.116953       0.941081 0.71507316E+01  0.69694040E+02                                 1.709906                            1.654111      -1.306602       2.251966                    0.992271       3.950425      11.794782       0.437977       1.434861      -0.674743       0.026526       0.012256      -0.001724       0.029271      -0.003001      -0.001437      -0.005604      -0.005130      -0.022937      -0.010108       0.001019       0.009088              1.749248       2.220794       0.149435      -0.283509       1.429355      -0.112259       1.597596          -0.000141
           20              H      -2.583590      -2.747254      14.208588       0.090733       1.184578 0.94436916E+01  0.95225819E+02                                 1.766054                            1.731492      -0.642232       2.555701                    0.999842       3.406256       9.210971       0.510226       1.190502      -0.732552       0.005133      -0.017940      -0.024883       0.031102      -0.002486       0.004864       0.005532       0.000678       0.006448      -0.008622       0.001434       0.007187              1.762849       1.515379      -0.027551       0.085157       2.105575       0.321076       1.667594           0.002181
           21              H       0.440400       4.592183       0.288988       0.102114       0.990261 0.77057777E+01  0.75426912E+02                                 1.682826                            1.653649      -0.934903       2.428798                    0.996691       3.640482      10.392403       0.470213       1.330766      -0.697537      -0.025487       0.012148       0.022119       0.035866      -0.006234      -0.001307      -0.001914       0.017199       0.012109      -0.012931       0.004232       0.008699              1.687361       1.914525      -0.003733      -0.357058       1.360344      -0.060297       1.787213           0.000119
           22              H       2.648511       2.825456       0.927171       0.092012       1.162544 0.91439812E+01  0.91517105E+02                                 1.743076                            1.702535      -0.634110       2.557529                    0.999889       3.409940       9.204219       0.514815       1.188743      -0.732391       0.001458      -0.023730      -0.017822       0.029713      -0.002765       0.003458       0.002853      -0.009591      -0.004539      -0.007619       0.000822       0.006796              1.747639       1.450848       0.094351       0.070895       2.176667       0.211742       1.615402           0.002056
           23              H       2.148459       3.755104       2.092154       0.103489       0.987065 0.76782614E+01  0.74992333E+02                                 1.669024                            1.642879      -0.898174       2.442586                    0.997514       3.621583      10.283097       0.475743       1.318195      -0.700108      -0.019399       0.010238       0.028768       0.036177      -0.001613      -0.004975      -0.001248       0.014595       0.023764      -0.011610       0.000502       0.011108              1.679892       1.695293       0.006862      -0.353677       1.418253      -0.082546       1.926129           0.000341
           24              H       4.493246       2.958447       2.083123       0.101553       1.143361 0.86649989E+01  0.85439797E+02                                 1.707648                            1.641394      -0.687683       2.526920                    0.999529       3.389872       9.038917       0.532753       1.165973      -0.737015       0.004781      -0.023835       0.004756       0.024771      -0.003517       0.006494       0.002297      -0.013331      -0.021684      -0.012639       0.001459       0.011179              1.743008       1.477635      -0.169333       0.047869       2.184065      -0.351190       1.567323          -0.000042
           25              H       4.729957       4.133224       1.083706       0.121968       0.944607 0.70729089E+01  0.67887921E+02                                 1.645146                            1.595384      -0.908230       2.453102                    0.996717       3.526270      10.027504       0.472877       1.349471      -0.693845       0.013222       0.017140      -0.024069       0.032372       0.009034      -0.002493      -0.003846       0.009239       0.005733      -0.011416       0.000327       0.011089              1.682491       1.784968       0.183136      -0.342857       1.422871      -0.212410       1.839636          -0.000126
           26              H       5.382522       4.751248       3.245097       0.096014       1.138567 0.88069836E+01  0.88737021E+02                                 1.817706                            1.742295      -0.935304       2.418796                    0.997185       3.722383      10.625316       0.470307       1.292550      -0.705774       0.031958       0.000234       0.000624       0.031965      -0.002565       0.002521       0.000736       0.002348      -0.028920      -0.010131       0.002313       0.007818              1.857267       2.432049       0.117475       0.140182       1.553503       0.009142       1.586249           0.001315
           27              H       3.903760       4.547845       3.738785       0.103029       1.048894 0.79374801E+01  0.78111182E+02                                 1.737186                            1.666780      -0.901233       2.439261                    0.996915       3.641123      10.352055       0.474209       1.312518      -0.701394      -0.028892      -0.002235       0.017635       0.033923       0.000288      -0.010071       0.004572       0.004752      -0.001166      -0.010715      -0.001128       0.011844              1.792036       1.698577       0.280756      -0.434681       1.622930      -0.370130       2.054601           0.000824
           28              H       2.860198       0.728849       3.543116       0.120695       1.011478 0.72352971E+01  0.68311325E+02                                 1.581706                            1.509762      -0.770379       2.512134                    0.999887       3.166692       8.307529       0.549134       1.181386      -0.733378       0.007711      -0.022217      -0.028780       0.037166      -0.002457      -0.004752       0.013863       0.006408       0.010295      -0.015270      -0.000429       0.015699              1.606102       1.415476       0.017125       0.014505       1.696140       0.262985       1.706691           0.000458
           29              H       4.855929       1.551581       4.304720       0.115411       1.022496 0.71044481E+01  0.66255345E+02                                 1.552247                            1.464683      -0.700434       2.548592                    0.999888       3.029930       7.702585       0.579999       1.132369      -0.746953       0.035828      -0.009966      -0.018383       0.041484       0.000661      -0.004323       0.014480       0.018691      -0.014178      -0.020742       0.007173       0.013569              1.591059       1.866694      -0.168127      -0.317370       1.441751       0.015761       1.464730           0.000202
           30              H       4.930965       3.001467       6.113907       0.129789       1.090697 0.78633131E+01  0.76105388E+02                                 1.693849                            1.599159      -0.828223       2.494022                    0.999693       3.237294       8.711765       0.518904       1.219576      -0.724665       0.034455       0.010882       0.008009       0.037009       0.002344       0.000006       0.009324       0.020335      -0.003331      -0.015755       0.004628       0.011127              1.720550       2.095854       0.271596       0.190031       1.550204       0.110775       1.515590           0.000683
           31              H       1.137268       0.488941       2.992232       0.174359       0.919529 0.64730528E+01  0.59672082E+02                                 1.512136                            1.445537      -0.994581       2.430511                    0.999155       3.044685       7.994938       0.548862       1.210545      -0.726053       0.014222      -0.001284      -0.006732       0.015787      -0.003102      -0.002686       0.003456       0.007405       0.011084      -0.007244      -0.000036       0.007279              1.527568       1.913041      -0.032675      -0.127570       1.299001       0.051957       1.370662           0.000271
           32              H      -0.206365      -0.238612       3.347447       0.166082       0.932024 0.65587301E+01  0.60837189E+02                                 1.543655                            1.467487      -0.776101       2.516788                    0.999966       3.117605       8.289956       0.536286       1.231289      -0.720881      -0.002958      -0.007678       0.005696       0.010007       0.002841      -0.004146      -0.000743      -0.004165      -0.004426      -0.005828       0.000403       0.005425              1.587943       1.416599       0.340871       0.041273       2.038225       0.082757       1.309004          -0.000117
           33              H      -0.233077       1.208670       2.742378       0.203320       0.944990 0.68562813E+01  0.64821371E+02                                 1.617392                            1.550320      -0.973971       2.460004                    0.999296       3.086116       8.503451       0.492823       1.314575      -0.703549      -0.003946       0.011601      -0.007543       0.014389      -0.001069      -0.003696       0.002566      -0.005437       0.014887      -0.006410      -0.000848       0.007258              1.646154       1.504719      -0.259160       0.273181       1.712097      -0.369948       1.721646          -0.000222
           34              H       4.412736       4.619550       7.486601       0.162178       0.968176 0.68173507E+01  0.63460541E+02                                 1.543160                            1.466126      -0.942851       2.440195                    0.999469       3.092160       8.073706       0.556493       1.182383      -0.732697       0.004041      -0.004065      -0.012545       0.013792      -0.000864      -0.003216       0.001381       0.000562       0.007060      -0.002875      -0.001885       0.004759              1.566266       1.751512       0.038111      -0.406835       1.287691       0.061045       1.659595           0.000399
           35              H       3.501216       5.607872       8.293360       0.175061       0.906061 0.65562835E+01  0.60188302E+02                                 1.454855                            1.422010      -0.933498       2.454163                    0.999598       2.966303       7.588372       0.576863       1.156589      -0.739799      -0.004832       0.011241       0.000547       0.012247      -0.000986       0.005385       0.002201      -0.004915      -0.003861      -0.007418       0.002805       0.004613              1.455199       1.339084      -0.076053      -0.079415       1.820911       0.123545       1.205601          -0.000151
           36              H       3.981653       4.268810       8.952614       0.194808       0.903456 0.66104696E+01  0.61592942E+02                                 1.533515                            1.494182      -0.864990       2.505181                    0.999697       3.023324       8.124018       0.519041       1.266503      -0.714013       0.001318      -0.009595       0.012283       0.015642       0.001684       0.002290      -0.003220      -0.006911      -0.003377      -0.005593      -0.000012       0.005604              1.540324       1.427183      -0.104843       0.233715       1.349678      -0.281329       1.844111          -0.000287
           37              H      -2.190606       1.429018       4.786367       0.107271       1.136615 0.89359746E+01  0.89484911E+02                                 1.763085                            1.716052      -0.688045       2.541313                    0.999666       3.437950       9.475628       0.494935       1.235806      -0.720756      -0.007798       0.026765      -0.022105       0.035578      -0.000545      -0.002342      -0.006287       0.013864       0.001187      -0.010847       0.003134       0.007712              1.775642       1.778971      -0.153696       0.315718       1.517159      -0.221519       2.030795           0.002000
           38              H      -1.647350       0.199479       5.557003       0.093431       1.120457 0.86809700E+01  0.86015391E+02                                 1.715668                            1.664451      -0.741274       2.504486                    0.999587       3.458637       9.378981       0.516527       1.196755      -0.729006       0.018741      -0.026315       0.013921       0.035178      -0.005368      -0.005693      -0.004487      -0.003747      -0.030245      -0.014009       0.003275       0.010734              1.739187       1.518084      -0.031821      -0.088613       2.281942       0.056506       1.417536           0.001360
           39              H      -2.706881       0.612799       7.272870       0.103933       1.039048 0.78836869E+01  0.75990786E+02                                 1.610394                            1.573153      -0.613279       2.569726                    0.999974       3.273195       8.655265       0.539797       1.177182      -0.734578       0.008433      -0.016579       0.020126       0.027405      -0.003199      -0.000317      -0.001230      -0.005129       0.017232      -0.007025       0.001031       0.005994              1.623200       1.367660       0.054609      -0.096277       1.836161      -0.318258       1.665780           0.000070
           40              H       9.784077       1.448573       6.294525       0.128961       1.077142 0.80179686E+01  0.77515705E+02                                 1.650275                            1.587269      -0.722282       2.537359                    0.999785       3.178142       8.382333       0.537666       1.178333      -0.735313      -0.020906       0.007556      -0.016974       0.027969      -0.002205       0.004850       0.005171       0.006788       0.005767      -0.008992       0.001535       0.007457              1.680686       2.136443       0.016221       0.263037       1.378801       0.034140       1.526814          -0.000173
           41              H      -3.042656       3.283098       7.107304       0.097506       1.118239 0.88773698E+01  0.89332905E+02                                 1.779057                            1.737433      -0.839563       2.465979                    0.997917       3.610611      10.190720       0.477327       1.275155      -0.710479      -0.008559       0.025193      -0.026805       0.037768       0.002450       0.007039       0.000387      -0.016150      -0.001675      -0.012267       0.003254       0.009013              1.792979       1.624993      -0.272532       0.243172       1.998505      -0.335444       1.755439           0.000053
           42              H      -3.119310       2.354749       8.338514       0.080428       1.096064 0.82719954E+01  0.81297474E+02                                 1.710169                            1.639549      -0.675369       2.529179                    0.999706       3.537758       9.677336       0.511410       1.218625      -0.722881      -0.006854      -0.016084       0.026058       0.031380       0.006854       0.000004       0.000988      -0.003126       0.013997      -0.009390       0.003921       0.005469              1.755079       1.717636       0.215021      -0.434376       1.482464      -0.179825       2.065137           0.002063
           43              H      -2.015990       4.523061       9.669064       0.087427       1.129428 0.87835573E+01  0.88146823E+02                                 1.782764                            1.722298      -0.869081       2.446174                    0.997810       3.678390      10.364877       0.481939       1.266420      -0.711763      -0.019878      -0.005687       0.021281       0.029671       0.003118      -0.000266       0.009063       0.011636       0.001266      -0.012822       0.004795       0.008027              1.807258       1.969427      -0.069658      -0.497085       1.585832       0.080213       1.866514           0.003034
           44              H      -1.421993       5.276692       8.422803       0.098685       0.951416 0.71861091E+01  0.68871031E+02                                 1.616926                            1.579303      -0.715649       2.528051                    0.999069       3.520492       9.826412       0.491015       1.301572      -0.703983       0.005331       0.025366      -0.028779       0.038731       0.005505       0.005036      -0.004713      -0.008464       0.002552      -0.011088       0.003516       0.007572              1.635897       1.346455      -0.146541       0.069581       1.972138      -0.356487       1.589097           0.000197
           45              H      -0.102187       5.174988      10.388525       0.099101       1.115378 0.84541167E+01  0.84136148E+02                                 1.779793                            1.697306      -0.820195       2.471638                    0.997559       3.629899      10.226264       0.481624       1.277860      -0.709300      -0.002291       0.013815       0.018266       0.023016       0.000911      -0.001191       0.009004       0.011647       0.019205      -0.013278       0.002671       0.010607              1.828700       1.493964      -0.150961      -0.139926       2.108308       0.538366       1.883830          -0.000118
           46              H       0.157399       3.688592      10.030300       0.121647       0.935629 0.71391084E+01  0.69469217E+02                                 1.699252                            1.651068      -1.288468       2.270141                    0.992053       3.856395      11.459887       0.439583       1.431914      -0.675899       0.006265      -0.031987       0.008323       0.033641      -0.002067       0.000593      -0.006817      -0.003062      -0.021155      -0.010123       0.001335       0.008788              1.733231       1.477773      -0.097857       0.071813       2.153753      -0.329929       1.568166          -0.000159
           47              H       2.011676       4.865975       9.626920       0.106128       1.199745 0.97635967E+01  0.10093858E+03                                 1.881374                            1.834736      -1.198107       2.303515                    0.994014       3.791831      10.961496       0.458237       1.292911      -0.705767       0.021953      -0.015841       0.020510       0.033964      -0.002516      -0.000023       0.008829       0.006248       0.000586      -0.010777       0.002751       0.008026              1.885845       2.167537      -0.114398       0.311864       1.532397      -0.054513       1.957602           0.001442
           48              H       1.249101       5.885593       8.699750       0.097200       1.108166 0.85647849E+01  0.85159931E+02                                 1.746863                            1.689548      -0.733171       2.512600                    0.999175       3.550799       9.863847       0.492869       1.249844      -0.716217      -0.012275       0.024481      -0.016409       0.031926      -0.005499      -0.000906      -0.006831      -0.008065       0.015608      -0.010540      -0.000294       0.010835              1.775756       1.465308      -0.171447      -0.041201       2.447838      -0.121183       1.414122           0.000237
           49              H       9.780824       4.705619       0.304040       0.264371       0.571259 0.39627317E+01  0.33906896E+02                                 1.317962                            1.310816      -1.325319       2.328199                    0.996253       3.170977       9.388218       0.440243       1.625999      -0.642723       0.022288      -0.004569       0.026600       0.035003      -0.001857      -0.001000       0.007112       0.017950       0.017001      -0.014434       0.005375       0.009060              1.332503       1.469834      -0.013440       0.170145       1.118326       0.065989       1.409350           0.000311
           50              H      -4.154549       9.184355       6.174113       0.246498       0.617054 0.43964628E+01  0.38433319E+02                                 1.361607                            1.358417      -1.321411       2.323429                    0.996107       3.231736       9.529266       0.445151       1.573961      -0.650910       0.000039      -0.024887      -0.029801       0.038826       0.005284      -0.010344       0.002745      -0.022983      -0.007998      -0.018526       0.004527       0.013999              1.372068       1.263919      -0.025009      -0.130593       1.431645       0.146524       1.420639          -0.000411
           51              H      -8.028042       4.924641      13.600508       0.130895       1.054477 0.73783587E+01  0.69653065E+02                                 1.594831                            1.501389      -0.840943       2.487499                    0.999591       3.106286       8.015913       0.566328       1.145666      -0.742751      -0.015480       0.030321       0.009293       0.035290      -0.003819      -0.011078       0.000722      -0.019831      -0.020935      -0.017934       0.003358       0.014575              1.624444       1.507164      -0.267644      -0.196136       1.936752       0.204377       1.429416           0.000699
           52              H      -6.395206       5.068068      12.035155       0.089913       1.119339 0.77052336E+01  0.73608563E+02                                 1.664900                            1.532930      -0.731663       2.516679                    0.999741       3.269730       8.517115       0.560626       1.143643      -0.742300       0.007573       0.035472      -0.008759       0.037313      -0.002519      -0.013027      -0.000155      -0.016491      -0.018589      -0.018824       0.006748       0.012076              1.744196       1.464261       0.272099      -0.155767       2.297773      -0.361656       1.470554           0.000004
           53              H      -5.236181       3.283090      11.092933       0.145203       1.058901 0.73853945E+01  0.71072908E+02                                 1.724397                            1.597606      -0.907748       2.470697                    0.999277       3.289595       9.119388       0.491110       1.295976      -0.706663       0.024229       0.004772      -0.024758       0.034968       0.000670      -0.016034      -0.003717      -0.011286      -0.001526      -0.019315       0.004799       0.014516              1.787199       1.940497       0.108641      -0.553891       1.548667      -0.144887       1.872432           0.000368
           54              H       8.749754      -0.366404      10.533019       0.181572       0.916600 0.68115580E+01  0.64931093E+02                                 1.635568                            1.584519      -1.095094       2.390040                    0.997793       3.345028       9.558178       0.464858       1.382229      -0.687953       0.005760      -0.011743       0.001132       0.013129       0.001052      -0.000996       0.000015       0.001258       0.000426      -0.001485      -0.000182       0.001667              1.640775       1.438946      -0.078578      -0.081966       2.037225       0.032466       1.446154           0.000331
           55              H      -4.072009       1.078269      10.794914       0.188084       0.867917 0.61699201E+01  0.57891192E+02                                 1.623460                            1.541531      -1.219298       2.329389                    0.996907       3.478750      10.153085       0.451978       1.444296      -0.674406       0.013414       0.000306       0.005662       0.014563      -0.005165      -0.002444       0.001156       0.005428       0.003300      -0.006395      -0.000205       0.006601              1.671490       2.082979       0.404094       0.012108       1.521495      -0.000785       1.409996          -0.000614
           56              H       8.059779       0.868350       9.855703       0.179881       0.889837 0.63327611E+01  0.57779780E+02                                 1.459146                            1.415610      -0.727597       2.554709                    0.999990       2.905271       7.470666       0.565715       1.186657      -0.733217      -0.008315       0.001286      -0.006734       0.010777      -0.003142       0.002647      -0.001338       0.009314       0.003680      -0.006269      -0.000331       0.006600              1.469479       1.354132      -0.059042       0.221663       1.269824      -0.177895       1.784482          -0.000083
           57              H       2.502594       3.326110      14.879883       0.198349       0.933745 0.69178716E+01  0.65768694E+02                                 1.626128                            1.574944      -0.874679       2.504591                    0.999431       3.139489       8.769491       0.479149       1.344587      -0.697264      -0.013859      -0.008901      -0.009141       0.018838       0.003713       0.003907       0.003335       0.003240      -0.025535      -0.009973       0.000240       0.009733              1.639230       2.119510       0.097284       0.265926       1.346334       0.043354       1.451847          -0.000309
           58              H       3.700321       4.335295      14.946110       0.171823       0.953694 0.67493204E+01  0.62799727E+02                                 1.548972                            1.477439      -0.873669       2.485934                    0.999684       3.022271       7.942990       0.542773       1.212803      -0.726554       0.005539       0.009381      -0.006651       0.012764       0.000182      -0.003321      -0.001637      -0.004661      -0.014058      -0.006573       0.001487       0.005086              1.566569       1.392266       0.217006      -0.138800       1.930131      -0.176037       1.377310           0.000489
           59              H       7.090256       9.970591       1.140901       0.177480       0.970506 0.71640035E+01  0.68726204E+02                                 1.652884                            1.587236      -1.125811       2.364168                    0.997724       3.361851       9.441890       0.484151       1.318738      -0.700456       0.004235      -0.005651       0.008848       0.011320      -0.000109       0.000337      -0.000519      -0.005279      -0.000227      -0.002646      -0.000131       0.002777              1.674575       1.362735      -0.006009      -0.096935       1.395383       0.045629       2.265607          -0.000146
           60              H       6.798254       7.417638       1.730919       0.104021       0.958756 0.73528787E+01  0.71666401E+02                                 1.683238                            1.643144      -1.133914       2.327093                    0.994312       3.837652      11.201445       0.456376       1.376972      -0.686473      -0.003688       0.009960       0.029016       0.030899      -0.004221      -0.003253      -0.000011      -0.012961       0.023490      -0.012139       0.003645       0.008493              1.698735       1.524919      -0.099163      -0.223330       1.619581       0.334349       1.951705           0.000230
           61              H       6.201818       6.722685       0.451544       0.111770       0.888388 0.66930348E+01  0.63921477E+02                                 1.619239                            1.581623      -1.132408       2.329607                    0.994751       3.809928      11.122348       0.457581       1.401568      -0.681282      -0.026289      -0.019652      -0.015751       0.036406       0.005488       0.003940      -0.001362      -0.007403      -0.001097      -0.008523       0.001650       0.006873              1.644734       2.064344       0.080140       0.356279       1.332634       0.036337       1.537224           0.000234
           62              H       7.078195       5.267578       2.004856       0.119105       0.951049 0.69015724E+01  0.65687339E+02                                 1.642369                            1.565194      -0.714254       2.537563                    0.998640       3.475906       9.769085       0.483452       1.331127      -0.697825      -0.015068      -0.011146       0.016212       0.024782       0.000342      -0.006736      -0.001388      -0.009000       0.002301      -0.009380       0.003235       0.006145              1.695450       1.870404       0.178666      -0.516747       1.394974      -0.179427       1.820973          -0.000025
           63              H       8.474936       5.868656       1.673723       0.117617       0.937665 0.71193821E+01  0.69329113E+02                                 1.707753                            1.652119      -1.315945       2.249210                    0.992214       3.944779      11.782205       0.437483       1.437711      -0.674245       0.025974       0.012232       0.001475       0.028748      -0.002868       0.001518       0.005536      -0.004743      -0.023493      -0.010232       0.001336       0.008895              1.746996       2.217698       0.149161       0.282937       1.427699       0.112063       1.595593          -0.000141
           64              H       7.839156       3.772056       0.842882       0.089582       1.188600 0.94807530E+01  0.95658801E+02                                 1.766658                            1.732051      -0.638022       2.555759                    0.999868       3.414012       9.223971       0.511581       1.186615      -0.733414       0.005124      -0.018354       0.025018       0.031449      -0.002461      -0.004896      -0.005666       0.000241       0.006719      -0.008703       0.001334       0.007369              1.763457       1.515891      -0.027479      -0.085290       2.106349      -0.321266       1.668129           0.002183
           65              H       3.384654      -1.927129      14.762482       0.101430       0.990169 0.77023291E+01  0.75364639E+02                                 1.680909                            1.651817      -0.927561       2.431633                    0.996789       3.637810      10.373780       0.471224       1.328413      -0.698031      -0.025606       0.012311      -0.022472       0.036225      -0.006127       0.001315       0.001850       0.017157       0.012091      -0.012835       0.004200       0.008635              1.685423       1.912236      -0.003800       0.356449       1.358958       0.060133       1.785074           0.000119
           66              H       5.592765      -3.693854      14.124299       0.091633       1.167357 0.91913208E+01  0.92106609E+02                                 1.747392                            1.706487      -0.632465       2.557353                    0.999910       3.417326       9.228932       0.514439       1.188117      -0.732513       0.001593      -0.023862       0.018122       0.030006      -0.002628      -0.003481      -0.002823      -0.009451      -0.004736      -0.007534       0.000830       0.006704              1.752039       1.453895       0.094847      -0.071238       2.183144      -0.212623       1.619079           0.002057
           67              H       5.092713      -2.764201      12.959316       0.103972       0.986677 0.76710945E+01  0.74881644E+02                                 1.666403                            1.640315      -0.890135       2.445956                    0.997640       3.616408      10.255231       0.477045       1.315311      -0.700709      -0.019219       0.010200      -0.028735       0.036043      -0.001633       0.004991       0.001234       0.014676       0.023881      -0.011671       0.000515       0.011156              1.677229       1.692560       0.006687       0.353071       1.416046       0.082083       1.923081           0.000341
           68              H       7.437500      -3.560858      12.968347       0.102487       1.141222 0.86485920E+01  0.85270263E+02                                 1.708686                            1.642431      -0.692281       2.525997                    0.999529       3.386396       9.040537       0.531121       1.169661      -0.736152       0.004892      -0.023015      -0.004680       0.023990      -0.003478      -0.006282      -0.002287      -0.013738      -0.021735      -0.012504       0.001145       0.011359              1.744061       1.478649      -0.169426      -0.047894       2.185236       0.351352       1.568297          -0.000042
           69              H       7.674211      -2.386085      13.967764       0.122488       0.942737 0.70541352E+01  0.67651463E+02                                 1.641830                            1.592364      -0.900509       2.456356                    0.996827       3.520750      10.002194       0.473806       1.347946      -0.694157       0.013401       0.017173       0.023975       0.032393       0.008993       0.002342       0.003802       0.009279       0.005842      -0.011419       0.000477       0.010942              1.679007       1.781099       0.182550       0.341458       1.420390       0.211770       1.835532          -0.000127
           70              H       8.326776      -1.768053      11.806373       0.095958       1.137020 0.87909467E+01  0.88534123E+02                                 1.816173                            1.740840      -0.938865       2.417717                    0.997245       3.718522      10.611442       0.470455       1.292746      -0.705755       0.031771       0.000073      -0.000799       0.031781      -0.002483      -0.002447      -0.000773       0.002483      -0.029109      -0.010170       0.002375       0.007794              1.855692       2.430014       0.117395      -0.139953       1.552170      -0.009082       1.584891           0.001314
           71              H       6.848014      -1.971453      11.312685       0.101734       1.054239 0.79823802E+01  0.78607722E+02                                 1.737380                            1.666894      -0.881937       2.445434                    0.997178       3.645641      10.344345       0.476495       1.305314      -0.702862      -0.028895      -0.001965      -0.018062       0.034133       0.000356       0.010317      -0.004548       0.004639      -0.001817      -0.011003      -0.000987       0.011991              1.792261       1.698734       0.280852       0.434913       1.623081       0.370271       2.054970           0.000825
           72              H      -0.084056       7.248118      11.508354       0.120954       1.013425 0.72555359E+01  0.68579661E+02                                 1.586985                            1.514485      -0.780204       2.508483                    0.999844       3.169433       8.331067       0.546624       1.185473      -0.732431       0.007444      -0.022148       0.028417       0.036790      -0.002425       0.004856      -0.013908       0.006455       0.010265      -0.015338      -0.000434       0.015771              1.611569       1.419573       0.017114      -0.014443       1.702230      -0.264685       1.712904           0.000459
           73              H       1.911674       8.070853      10.746750       0.115123       1.021714 0.70973200E+01  0.66163683E+02                                 1.550552                            1.463253      -0.700975       2.548357                    0.999895       3.028829       7.695062       0.580772       1.131294      -0.747227       0.035834      -0.009970       0.018563       0.041569       0.000669       0.004318      -0.014355       0.018706      -0.014027      -0.020612       0.007085       0.013527              1.589245       1.864308      -0.167741       0.316673       1.440272      -0.015656       1.463156           0.000202
           74              H       7.875220      -3.517823       8.937563       0.130258       1.090913 0.78648114E+01  0.76126328E+02                                 1.694441                            1.599590      -0.829838       2.493833                    0.999701       3.236318       8.710558       0.518680       1.220001      -0.724576       0.034309       0.010867      -0.007852       0.036836       0.002363      -0.000131      -0.009285       0.020236      -0.002993      -0.015686       0.004619       0.011067              1.721197       2.096948       0.271919      -0.190286       1.550651      -0.110901       1.515992           0.000682
           75              H      -1.806987       7.008207      12.059238       0.174734       0.916839 0.64480704E+01  0.59372892E+02                                 1.507863                            1.441673      -0.980200       2.436700                    0.999220       3.039931       7.972803       0.550316       1.208747      -0.726463       0.014096      -0.000932       0.007013       0.015771      -0.003264       0.002741      -0.003416       0.007211       0.011097      -0.007223      -0.000127       0.007350              1.523201       1.907187      -0.032453       0.126849       1.295590      -0.051631       1.366824           0.000271
           76              H      -3.150620       6.280656      11.704023       0.165589       0.932622 0.65641319E+01  0.60900639E+02                                 1.544412                            1.468178      -0.769974       2.519329                    0.999970       3.119185       8.295427       0.536105       1.231435      -0.720851      -0.002975      -0.007801      -0.005737       0.010130       0.002950       0.004001       0.000810      -0.004143      -0.004447      -0.005698       0.000210       0.005487              1.588750       1.417102       0.340976      -0.041358       2.039492      -0.082912       1.309655          -0.000117
           77              H       2.711177      -5.310632      12.309092       0.202932       0.945800 0.68640637E+01  0.64915487E+02                                 1.618564                            1.551414      -0.980066       2.457506                    0.999221       3.087792       8.510328       0.492531       1.314939      -0.703477      -0.003985       0.011770       0.007589       0.014561      -0.001064       0.003788      -0.002662      -0.005297       0.014962      -0.006407      -0.000974       0.007381              1.647360       1.505580      -0.259289      -0.273413       1.713422       0.370367       1.723077          -0.000221
           78              H       7.356991      -1.899734       7.564869       0.162248       0.969663 0.68313535E+01  0.63631964E+02                                 1.545544                            1.468266      -0.946564       2.438362                    0.999476       3.095275       8.087956       0.555653       1.183407      -0.732441       0.004011      -0.003918       0.012271       0.013492      -0.000879       0.003360      -0.001383       0.000640       0.006705      -0.002968      -0.001865       0.004833              1.568731       1.754464       0.038335       0.407764       1.289480      -0.061110       1.662248           0.000399
           79              H       6.445470      -0.911409       6.758110       0.175254       0.904978 0.65455564E+01  0.60059587E+02                                 1.453074                            1.420329      -0.922487       2.458984                    0.999638       2.964286       7.578978       0.577574       1.155747      -0.740003      -0.004979       0.011132      -0.000599       0.012209      -0.000906      -0.005213      -0.002175      -0.005050      -0.004486      -0.007299       0.002739       0.004560              1.453407       1.337525      -0.076041       0.079292       1.818390      -0.123317       1.204306          -0.000151
           80              H       6.925907      -2.250469       6.098856       0.194464       0.904003 0.66155162E+01  0.61651315E+02                                 1.534105                            1.494727      -0.866778       2.504543                    0.999677       3.024523       8.127812       0.518962       1.266460      -0.714024       0.001344      -0.009428      -0.012508       0.015721       0.001778      -0.002409       0.003255      -0.006583      -0.003836      -0.005705       0.000166       0.005539              1.540930       1.427629      -0.104825      -0.233815       1.350093       0.281469       1.845067          -0.000286
           81              H      -5.134861       7.948291      10.265103       0.107748       1.135460 0.89255491E+01  0.89366790E+02                                 1.763146                            1.716091      -0.693138       2.539885                    0.999657       3.435538       9.472533       0.494411       1.237305      -0.720438      -0.007631       0.027043       0.021658       0.035478      -0.000477       0.002304       0.006255       0.014277       0.001591      -0.010976       0.003148       0.007828              1.775705       1.778986      -0.153793      -0.315804       1.517226       0.221631       2.030902           0.002000
           82              H      -4.591605       6.718756       9.494467       0.093286       1.121161 0.86893041E+01  0.86136033E+02                                 1.718022                            1.666567      -0.749641       2.501372                    0.999487       3.460596       9.392566       0.515483       1.198648      -0.728571       0.018814      -0.026216      -0.013803       0.035096      -0.005259       0.005642       0.004404      -0.004098      -0.030275      -0.013928       0.003225       0.010702              1.741642       1.519960      -0.031879       0.088774       2.285814      -0.056676       1.419152           0.001360
           83              H      -5.651135       7.132082       7.778600       0.104302       1.035839 0.78522306E+01  0.75605706E+02                                 1.606702                            1.569733      -0.616663       2.568766                    0.999978       3.266838       8.631447       0.540573       1.176765      -0.734704       0.008161      -0.016230      -0.020060       0.027063      -0.003371       0.000147       0.001188      -0.004985       0.016882      -0.007041       0.001160       0.005881              1.619402       1.364785       0.054191       0.095786       1.831541       0.317051       1.661881           0.000070
           84              H      -6.527178       7.967852       8.756945       0.129300       1.077336 0.80220610E+01  0.77587527E+02                                 1.652888                            1.589669      -0.735503       2.532418                    0.999713       3.177391       8.389992       0.536094       1.181297      -0.734639      -0.020688       0.007364       0.017372       0.028000      -0.002389      -0.004638      -0.005073       0.006594       0.005189      -0.008876       0.001797       0.007080              1.683405       2.140347       0.016431      -0.263597       1.380777      -0.034336       1.529091          -0.000173
           85              H      -0.098401      -3.236188       7.944166       0.098511       1.115004 0.88483427E+01  0.88998350E+02                                 1.778483                            1.736952      -0.850296       2.462395                    0.997854       3.606297      10.187487       0.476257       1.278631      -0.709753      -0.008475       0.024740       0.026325       0.037107       0.002454      -0.007135      -0.000342      -0.016030      -0.001385      -0.012322       0.003410       0.008912              1.792376       1.624388      -0.272211      -0.242937       1.997793       0.335201       1.754948           0.000053
           86              H      -6.063564       8.874036       6.712956       0.080240       1.095898 0.82730284E+01  0.81334658E+02                                 1.712462                            1.641634      -0.686938       2.525061                    0.999617       3.539088       9.692114       0.510007       1.221572      -0.722227      -0.007149      -0.016369      -0.025912       0.031472       0.006952      -0.000142      -0.001154      -0.003178       0.013873      -0.009470       0.003741       0.005728              1.757499       1.719977       0.215467       0.435234       1.484349       0.180180       2.068172           0.002062
           87              H       0.928265      -1.996215       5.382406       0.087477       1.129201 0.87805948E+01  0.88103195E+02                                 1.782027                            1.721614      -0.871185       2.445370                    0.997796       3.676675      10.356744       0.482236       1.265840      -0.711896      -0.019638      -0.005426      -0.021269       0.029453       0.003276       0.000355      -0.008942       0.011644       0.001346      -0.012770       0.004780       0.007989              1.806484       1.968539      -0.069539       0.496819       1.585122      -0.080084       1.865791           0.003034
           88              H       1.522262      -1.242588       6.628667       0.097831       0.954102 0.72107419E+01  0.69157421E+02                                 1.618939                            1.581158      -0.712504       2.528633                    0.999072       3.525467       9.839773       0.491185       1.300176      -0.704261       0.005290       0.025633       0.028816       0.038928       0.005533      -0.004946       0.004854      -0.008463       0.002826      -0.011113       0.003418       0.007695              1.637986       1.347910      -0.146925      -0.069772       1.974997       0.357233       1.591051           0.000197
           89              H       2.842068      -1.344285       4.662945       0.098014       1.116547 0.84623101E+01  0.84206647E+02                                 1.778146                            1.695823      -0.807434       2.476040                    0.997764       3.630257      10.214140       0.482998       1.274393      -0.710047      -0.002471       0.014019      -0.018543       0.023377       0.000895       0.001115      -0.009020       0.011648       0.019677      -0.013321       0.002597       0.010724              1.826962       1.492718      -0.150780       0.139690       2.106269      -0.537499       1.881898          -0.000118
           90              H      -2.786855      10.207885       5.021170       0.121845       0.936663 0.71521845E+01  0.69656758E+02                                 1.703239                            1.654755      -1.302876       2.264071                    0.991809       3.864581      11.504530       0.438048       1.435687      -0.675178       0.006142      -0.031657      -0.008537       0.033358      -0.002090      -0.000506       0.006738      -0.003151      -0.021653      -0.010186       0.001383       0.008803              1.737407       1.480984      -0.098299      -0.072107       2.159266       0.331365       1.571970          -0.000159
           91              H       4.955931      -1.653301       5.424550       0.105910       1.198936 0.97498755E+01  0.10071134E+03                                 1.876365                            1.830051      -1.187662       2.307378                    0.994173       3.787560      10.926795       0.460329       1.288126      -0.706772       0.021935      -0.016062      -0.020590       0.034104      -0.002318       0.000071      -0.008752       0.006549       0.001059      -0.010731       0.002832       0.007899              1.880775       2.161382      -0.113919      -0.310604       1.528756       0.054344       1.952187           0.001443
           92              H       4.193355      -0.633687       6.351720       0.097301       1.108033 0.85636474E+01  0.85148787E+02                                 1.746950                            1.689604      -0.735050       2.512030                    0.999172       3.551007       9.865567       0.492770       1.250093      -0.716156      -0.012052       0.024412       0.016468       0.031818      -0.005632       0.000856       0.006751      -0.008047       0.015488      -0.010589      -0.000193       0.010782              1.775862       1.465314      -0.171288       0.041275       2.448130       0.121055       1.414143           0.000237
           93              W       0.997828      -0.045266      11.368375       0.464398     200.599748 0.31924742E+04  0.11448419E+06                                27.642168                           19.194521       3.015761       2.391613                    0.993526     122.229837     338.326466       0.394666       0.432771      -1.137490      -0.001436       0.007456       0.006924       0.010276      -0.088044       0.146975       0.038200      -0.182815       0.026957      -0.227678       0.095117       0.132561             33.624313      30.564084      -3.680477       1.402329      29.704150      -0.389552      40.604706           0.099778
           94              W      -1.946426       6.474033       3.683095       0.464965     200.528527 0.31907907E+04  0.11438396E+06                                27.612354                           19.172566       3.020926       2.393409                    0.993534     122.130972     337.754944       0.395499       0.432010      -1.138237       0.000181       0.009274      -0.005798       0.010939      -0.086341      -0.146138      -0.037052      -0.184094       0.026865      -0.226191       0.094525       0.131666             33.589145      30.524170      -3.669211      -1.399976      29.677298       0.385451      40.565966           0.099751
           95              C       0.637141       0.365054      13.483107       0.028297      39.880290 0.54574461E+03  0.13516243E+05                                10.202102                            8.032864       0.548217       2.128299                    0.999729      29.943852      86.987864       0.557772       0.443387      -1.052649       0.008296       0.026608       0.032435       0.042765      -0.013107       0.046815      -0.033201      -0.045506      -0.512205      -0.182908       0.063982       0.118926             11.802056       9.105757      -0.194891      -4.177915       6.278880       0.506514      20.021531           0.000444
           96              C       0.866266       0.834450       9.374056       0.044622      40.221505 0.50988344E+03  0.12422036E+05                                10.250411                            7.766028       0.476003       2.102779                    0.999930      29.594638      85.419931       0.566795       0.443566      -1.051973      -0.000853       0.008473      -0.032438       0.033537       0.006656      -0.034006       0.111260      -0.005513      -0.373321      -0.180569       0.062944       0.117624             12.063709       6.534778      -1.657144       1.440042      11.388058      -6.637663      18.268292          -0.000442
           97              C      -0.928315       5.163263       5.090407       0.036151      41.485556 0.50093888E+03  0.12130458E+05                                10.389446                            7.650964       0.653412       2.159574                    0.999611      29.358968      84.034967       0.577211       0.438206      -1.056896       0.008488      -0.022534       0.015174       0.028462       0.056753      -0.081134       0.117525       0.075288       0.012246      -0.180109       0.063300       0.116809             12.424916       9.120156      -4.759836       3.820747      14.192991      -7.091083      13.961599          -0.006196
           98              C       0.080043       6.245468       2.919985       0.031101      41.687291 0.55165201E+03  0.13691390E+05                                10.475313                            8.056897       0.477612       2.099685                    0.999916      30.114511      87.409342       0.559271       0.441267      -1.054525       0.020272      -0.001225      -0.018684       0.027596       0.013882       0.079633      -0.025688      -0.255838       0.097816      -0.176512       0.056833       0.119678             12.139446      19.747080       0.186197      -6.071684       6.739621      -0.586582       9.931638          -0.001130
           99              C      -0.761032       1.329912      11.487282       0.033782      30.430749 0.47402475E+03  0.11391601E+05                                 8.685756                            7.652534       0.335606       2.074251                    0.999547      29.185868      84.921027       0.550151       0.463277      -1.035868       0.002582       0.002519       0.013501       0.013974       0.137987       0.003595       0.017768      -0.034889       0.292913      -0.188192       0.077938       0.110254              9.055052      11.188780      -3.401699      -0.424597       8.468114      -0.916122       7.508261          -0.002414
          100              C       0.926557      -1.903655      12.357257       0.001750      34.378634 0.56774663E+03  0.14243085E+05                                 9.294134                            8.263439       0.273486       2.029409                    0.999847      30.871626      91.142569       0.541325       0.451023      -1.045052      -0.001880      -0.007265      -0.016202       0.017855       0.001875       0.010946       0.132651       0.197784       0.104571      -0.193462       0.078300       0.115162              9.475345       7.242221       0.229484      -0.786823      11.003193      -2.603061      10.180621          -0.002962
          101              C       1.883692       1.955763      11.568560      -0.022100      33.849743 0.57243367E+03  0.14387072E+05                                 9.190579                            8.297199       0.277267       2.025057                    0.999861      31.274702      92.351480       0.540368       0.450992      -1.045298      -0.000502       0.003879       0.011675       0.012313      -0.097848       0.010864      -0.067467       0.190689       0.236008      -0.188728       0.058830       0.129898              9.212339       8.103986       2.251759       1.290304      11.921718      -0.181128       7.611313          -0.003112
          102              C      -0.735601      -1.212607      10.635369      -0.007690      33.714788 0.53791957E+03  0.13317976E+05                                 9.178045                            8.061307       0.272712       2.031231                    0.999859      30.630846      89.925611       0.546085       0.453028      -1.043579       0.005183      -0.017277       0.011081       0.021169      -0.124110      -0.072724      -0.067196      -0.121191       0.097104      -0.195941       0.068469       0.127472              9.489239      12.500965       2.415829       1.810630       7.964882       1.383432       8.001869          -0.002531
          103              C       2.426108       9.426882       1.345601       0.170105      32.056123 0.40795719E+03  0.94254605E+04                                 8.992148                            6.920320      -0.016170       2.023281                    0.999185      25.889033      73.417596       0.602212       0.440219      -1.051106       0.027761      -0.029247       0.045691       0.060941      -0.017247      -0.032071      -0.016600       0.033459       0.028505      -0.045343       0.002492       0.042850             10.155413      10.064318       1.422775       4.529834      11.565629       2.095847       8.836291          -0.001860
          104              C       2.809868      10.678584       1.776073      -0.168642      31.849482 0.42343930E+03  0.98807320E+04                                 8.664264                            6.861470       0.185567       2.034805                    0.999638      29.248563      83.524167       0.629555       0.416941      -1.064828       0.015663       0.008383       0.028824       0.033859      -0.010483      -0.003622      -0.010447      -0.023844      -0.030231      -0.018469      -0.004715       0.023185              9.443004       8.797369       0.758825       3.593993      11.556713       1.288382       7.974931           0.000074
          105              C       3.802206      10.730736       2.742378      -0.035017      29.602944 0.38795453E+03  0.88528345E+04                                 8.276264                            6.554478       0.193472       2.041769                    0.999635      27.897326      78.666310       0.646365       0.415266      -1.066376      -0.020484      -0.040590      -0.017644       0.048769       0.008456       0.000090       0.008838      -0.039042      -0.052438      -0.019423      -0.012126       0.031550              9.057278       8.666041      -0.116322       3.482977      10.925008       0.871755       7.580786          -0.004754
          106              C       4.534738       9.700688       3.308313      -0.175660      31.818693 0.42597089E+03  0.99623312E+04                                 8.671593                            6.877598       0.283858       2.071769                    0.999555      29.184436      83.646494       0.628927       0.416414      -1.064341       0.001491       0.017562      -0.002079       0.017748      -0.000113       0.005962      -0.003890       0.008439       0.003636      -0.007491      -0.001499       0.008990              9.479689       8.771293       0.179256       3.422762      11.812581       1.326107       7.855194          -0.002506
          107              C       4.100690       8.501141       2.787532       0.167088      31.469622 0.37678669E+03  0.85613136E+04                                 8.840948                            6.637407      -0.038948       2.014144                    0.999552      25.805608      73.334148       0.614793       0.438463      -1.048804      -0.053188       0.031922      -0.044068       0.076092      -0.003344      -0.011817      -0.012969       0.039087       0.059132      -0.033513       0.004510       0.029004              9.989274       9.012924      -0.371558       3.589232      13.203029       0.646117       7.751869          -0.000031
          108              C       4.645141       7.236399       3.245097       0.228943      30.337153 0.39415195E+03  0.90124179E+04                                 8.623273                            6.780669       0.090765       2.057693                    0.999742      25.172908      70.605546       0.612373       0.437434      -1.054650       0.044597      -0.032705       0.059968       0.081576       0.006436      -0.008821      -0.005834       0.063686       0.019778      -0.036366       0.003762       0.032604              9.589088       8.972000      -0.839740       4.012927      10.891650      -0.351713       8.903615          -0.015259
          109              C       5.557924       7.079934       4.404060      -0.540809      28.224871 0.45030742E+03  0.10692520E+05                                 7.877532                            6.871678       0.090201       1.998289                    0.996688      32.153234      93.247565       0.655975       0.393231      -1.078308      -0.033177      -0.011756      -0.051206       0.062137      -0.011567       0.020943      -0.001531       0.062335       0.031662      -0.038635      -0.003271       0.041906              8.462943       9.425809       0.345561       2.315765       6.636162       0.067728       9.326859           0.001473
          110              C       1.328128       8.957496       0.288988       0.341357      25.287231 0.31365386E+03  0.68369626E+04                                 7.888794                            6.256776       0.034896       2.075579                    0.998717      23.556456      66.500275       0.600360       0.468039      -1.027372      -0.058122       0.032598      -0.031640       0.073769       0.002227      -0.044451      -0.033119       0.057661       0.067800      -0.058545      -0.012216       0.070761              8.630042       8.550793      -1.668435       3.000502      10.437513       0.330841       6.901818          -0.002627
          111              C      -3.296575       3.481269      14.870852      -0.548442      26.754812 0.42027349E+03  0.98134362E+04                                 7.534109                            6.595834       0.178414       2.026944                    0.997187      31.847978      91.737650       0.675738       0.388185      -1.081266       0.039541      -0.044119       0.027933       0.065500      -0.008576       0.000029      -0.009084      -0.035511      -0.100792      -0.034823      -0.002798       0.037621              7.882317       8.185904      -1.334883       1.059297       8.138758      -0.956852       7.322289           0.003015
          112              C      -3.405581       0.378091      14.112258      -0.067205      24.185873 0.41284817E+03  0.96315561E+04                                 7.438518                            6.885387      -0.138917       1.974165                    0.995106      28.029924      81.652032       0.609681       0.430623      -1.049821       0.112472      -0.014782       0.046248       0.122504       0.039660       0.039653       0.041206      -0.016087       0.003865      -0.044223      -0.036560       0.080783              7.720168       8.598452      -0.378899       0.588718       7.633986       0.619128       6.928066           0.000272
          113              C      -2.807662      -0.886649      13.766074      -0.199467      23.697148 0.37310717E+03  0.85368274E+04                                 7.329435                            6.488150      -0.228301       1.935447                    0.997678      28.775030      84.616633       0.632709       0.423097      -1.048296      -0.026213       0.016019       0.088564       0.093740      -0.013087       0.002579       0.001211      -0.020607      -0.044951      -0.016146      -0.008001       0.024148              7.729904       7.981767      -1.260114       1.120646       7.935719      -0.953661       7.272227           0.000161
          114              C      -2.588964      -1.903659      14.687224      -0.046674      21.582866 0.32941249E+03  0.73055854E+04                                 6.898322                            6.114248      -0.038049       2.009397                    0.998206      27.185578      78.690868       0.648954       0.425576      -1.046825       0.082639       0.077407      -0.002814       0.113265      -0.018051       0.035077       0.003336       0.080211       0.017379      -0.049512      -0.012155       0.061667              7.293994       7.844796      -0.707013       1.621452       6.572411      -1.186964       7.464776          -0.000004
          115              C       2.758029       3.689912       1.342591      -0.066352      23.640538 0.37881797E+03  0.86899970E+04                                 7.383229                            6.614235      -0.225923       1.937425                    0.997914      28.281817      82.947183       0.616534       0.433072      -1.043463       0.046277       0.086642      -0.047695       0.109193      -0.019024       0.026790      -0.028324       0.023250       0.029582      -0.034712      -0.017086       0.051798              7.801291       7.848776      -0.138962       1.214596       7.453595      -1.522172       8.101502          -0.000658
          116              C       4.184471       3.846374       1.827248      -0.217952      26.068647 0.43373475E+03  0.10261299E+05                                 7.802262                            7.025044      -0.172244       1.934194                    0.998614      29.914606      88.225718       0.606768       0.426683      -1.050509      -0.066455       0.055326       0.027270       0.090669       0.005779       0.019850       0.022322       0.004286      -0.020793      -0.030002      -0.002064       0.032066              8.157044       8.599618       0.637616       1.078079       7.883902       0.073971       7.987612           0.001466
          117              C       4.449694       4.798187       2.980191      -0.082163      23.832909 0.37276153E+03  0.85236184E+04                                 7.344729                            6.506612      -0.214598       1.932218                    0.999065      28.579314      83.908026       0.628931       0.425902      -1.046973      -0.043999       0.049545      -0.092116       0.113472      -0.011320      -0.008636       0.017272      -0.016928      -0.056946      -0.026431      -0.004644       0.031075              7.716765       6.944959       0.948326       0.163112       8.852990      -0.358981       7.352345           0.002683
          118              C       1.665698       1.668927       4.888717       0.153496      30.605099 0.38732916E+03  0.88304987E+04                                 8.627346                            6.701999       0.117803       2.067355                    0.999666      25.546905      71.885835       0.617791       0.434870      -1.054686       0.028223       0.044147       0.020540       0.056279      -0.015079       0.032139      -0.010484      -0.047252       0.073307      -0.051323       0.005643       0.045680              9.529870      13.101690       0.869989      -0.983428       7.350547       2.560081       8.137375           0.005289
          119              C       2.859835       1.303849       4.268597      -0.160828      29.925195 0.43344566E+03  0.10161576E+05                                 8.310117                            6.949062       0.374946       2.103390                    0.999496      28.874113      82.332830       0.625361       0.417781      -1.065536       0.027288       0.013529       0.014150       0.033584      -0.012970      -0.006241      -0.000515      -0.061036       0.052230      -0.042510       0.017971       0.024539              8.816979      11.176647       0.443430      -1.021507       7.736084       1.646833       7.538207          -0.000631
          120              C       4.066341       1.799313       4.726162      -0.031195      26.656162 0.38258327E+03  0.86897925E+04                                 7.723938                            6.544847       0.338146       2.107133                    0.999832      27.145160      76.078520       0.642271       0.419860      -1.064683      -0.027316       0.013818       0.011678       0.032764       0.002186      -0.011032       0.005447       0.005114      -0.036354      -0.018457       0.005067       0.013390              8.110817       9.342979       0.536122      -0.738982       7.498312       1.736732       7.491160          -0.000024
          121              C       4.118810       2.659857       5.812878      -0.171143      30.068723 0.42239750E+03  0.98232302E+04                                 8.228776                            6.769794       0.385831       2.097261                    0.999761      28.980325      81.877915       0.647310       0.406875      -1.074312      -0.001653      -0.021147      -0.026054       0.033597       0.015012       0.004467      -0.006362       0.041713      -0.009272      -0.026516      -0.000906       0.027423              8.751956      10.538506       0.030938      -1.517917       7.228258       2.462285       8.489105           0.002913
          122              C       2.917194       3.011897       6.417947       0.159464      30.949091 0.37497904E+03  0.84578089E+04                                 8.634018                            6.549398       0.057931       2.049409                    0.999487      25.198423      69.926377       0.633036       0.428970      -1.061066      -0.019331      -0.034621      -0.029069       0.049166       0.015713       0.028110      -0.015092      -0.037803       0.023006      -0.046811       0.018637       0.028175              9.674738      10.930915      -0.853721      -2.682930       7.882103       4.078690      10.211197           0.000495
          123              C       0.262986       1.134346       4.699069       0.273955      27.599017 0.31978701E+03  0.69782121E+04                                 8.194886                            6.220889      -0.003080       2.057098                    0.998740      23.725327      66.195890       0.618511       0.453811      -1.039229      -0.038158      -0.025250      -0.069586       0.083281      -0.005263       0.015031      -0.023316      -0.054703      -0.045878      -0.034942      -0.010902       0.045844              9.188768      11.203192      -0.109596      -2.519078       6.088010       2.650903      10.275100          -0.005083
          124              C       0.244553       0.612806       3.323365      -0.553520      27.507550 0.42862191E+03  0.10026091E+05                                 7.648294                            6.650868       0.362963       2.082808                    0.997857      31.718882      90.510922       0.676605       0.387002      -1.085503       0.017315       0.036072       0.046852       0.061612      -0.006578      -0.022724       0.031504      -0.011701       0.096689      -0.032691      -0.023201       0.055892              8.135422       6.714302       0.157467       0.470593       8.186430       1.358033       9.505534           0.004376
          125              C       2.554168       3.963710       7.540786       0.306070      24.893011 0.28084524E+03  0.59353740E+04                                 7.665859                            5.813363       0.007275       2.068090                    0.998996      22.889088      62.941448       0.642253       0.451252      -1.040230       0.044959       0.030872       0.025537       0.060220       0.007771       0.036244      -0.057923      -0.088940       0.050944      -0.078090      -0.009425       0.087515              8.608193      10.194422      -0.274861      -2.044787       6.891197       3.559291       8.738959          -0.004484
          126              C       3.700670       4.680830       8.127794      -0.570015      26.473546 0.43208737E+03  0.10100801E+05                                 7.387687                            6.638512       0.458980       2.101787                    0.999469      31.787558      89.899247       0.685048       0.382473      -1.091583      -0.057000      -0.024816      -0.017855       0.064681       0.012379       0.010521      -0.005467       0.011635      -0.048217      -0.022944       0.000220       0.022723              7.607464       9.102172       1.274808       0.411511       6.717925       0.546537       7.002297           0.003938
          127              C      -1.740474       1.160422       5.599147      -0.044529      22.689843 0.29180581E+03  0.62729467E+04                                 7.062040                            5.713252       0.116859       2.066865                    0.999342      26.294353      74.722632       0.679242       0.419473      -1.051521       0.049560       0.089225       0.088855       0.135323      -0.016245      -0.020533      -0.032029      -0.023163      -0.043442      -0.049064       0.010484       0.038580              7.781421      10.498360       0.055682      -2.585831       5.718706       0.191016       7.127197          -0.000254
          128              C      -2.715323       1.395114       6.712956      -0.201478      25.562206 0.37746868E+03  0.85642178E+04                                 7.534662                            6.416869       0.296708       2.104529                    0.999219      27.853861      78.601884       0.659937       0.409069      -1.069209       0.063291       0.065555      -0.006322       0.091341      -0.011810      -0.007761       0.019539      -0.002531       0.068188      -0.024885      -0.010053       0.034939              8.142084       7.994345      -0.001469      -1.732407       7.558179       1.749172       8.873728           0.003446
          129              C      -2.569460       2.581622       7.585941      -0.053692      23.287965 0.34555764E+03  0.77075180E+04                                 7.147630                            6.186141       0.273782       2.108211                    0.998851      26.969622      76.705821       0.661244       0.415289      -1.059856       0.135183      -0.041008      -0.018995       0.142538       0.020801       0.032081       0.001109      -0.006461       0.001590      -0.038987       0.001224       0.037763              7.562515       7.021157       1.421011       0.907333       7.768161       1.546333       7.898226          -0.001988
          130              C      -1.302239       4.511327       9.006800      -0.030489      22.361250 0.34927009E+03  0.78380559E+04                                 7.015617                            6.277757       0.008231       2.023053                    0.997681      27.222096      78.537550       0.645030       0.423135      -1.051289       0.060046      -0.092897      -0.030628       0.114776       0.026693       0.026302       0.031083      -0.029055       0.003636      -0.035000      -0.023291       0.058291              7.330007       7.243706      -0.282510       0.326059       8.264010       0.911969       6.482304           0.001739
          131              C       0.010907       4.563480       9.641972      -0.223831      26.340652 0.42783530E+03  0.10140289E+05                                 7.960131                            7.033889      -0.425484       1.853901                    0.998232      30.342724      91.121318       0.595918       0.433656      -1.040776       0.000067       0.009299      -0.092521       0.092988       0.002197       0.000232       0.000878       0.048155       0.012565      -0.026296       0.004209       0.022088              8.359594      10.233315       0.056955      -0.654249       7.666794       0.403038       7.178673           0.002373
          132              C       1.285366       4.967677       8.997769      -0.050487      22.362107 0.32342815E+03  0.71588719E+04                                 7.103476                            6.083441      -0.260759       1.941157                    0.998008      27.314779      79.669282       0.644892       0.429094      -1.041929      -0.051342      -0.084816      -0.044636       0.108730      -0.028574      -0.019990       0.001053       0.004839       0.082744      -0.044843       0.005526       0.039316              7.621044       8.252732      -0.891630      -1.936557       7.348602       1.207395       7.261800           0.001468
          133              C      -2.307113       6.884361       1.568363       0.027793      39.929523 0.54651556E+03  0.13540967E+05                                10.213272                            8.040782       0.544644       2.127122                    0.999728      29.962419      87.077826       0.557229       0.443635      -1.052435       0.008656       0.026572      -0.031759       0.042304      -0.013112      -0.047459       0.032797      -0.045237      -0.510837      -0.182627       0.064053       0.118575             11.816188       9.114997      -0.194869       4.184372       6.284988      -0.506917      20.048578           0.000448
          134              C      -2.077988       7.353741       5.677414       0.042314      40.256128 0.51041028E+03  0.12437565E+05                                10.253843                            7.768398       0.478029       2.103032                    0.999924      29.612723      85.469789       0.566912       0.443379      -1.052128      -0.000550       0.007812       0.031327       0.032291       0.006924       0.034197      -0.111485      -0.005446      -0.376374      -0.181548       0.063598       0.117950             12.068228       6.536438      -1.657473      -1.440787      11.392243       6.640799      18.276004          -0.000434
          135              C       2.015940      -1.356030       9.961063       0.037341      41.409951 0.49984302E+03  0.12097450E+05                                10.377751                            7.643014       0.650111       2.159225                    0.999624      29.328191      83.927924       0.577456       0.438255      -1.056853       0.009484      -0.022797      -0.015342       0.029069       0.057099       0.080948      -0.116930       0.074657       0.015226      -0.179564       0.063031       0.116533             12.410191       9.109904      -4.752775      -3.815029      14.175641       7.081112      13.945027          -0.006205
          136              C       3.024297      -0.273833      12.131485       0.030777      41.687571 0.55162547E+03  0.13690277E+05                                10.473141                            8.054732       0.480159       2.100305                    0.999895      30.120226      87.418448       0.559563       0.441051      -1.054676       0.021134      -0.000994       0.018039       0.027804       0.014266      -0.080639       0.025785      -0.256775       0.097697      -0.177641       0.057476       0.120165             12.137333      19.743803       0.186908       6.070412       6.738542       0.586712       9.929652          -0.001134
          137              C      -3.705287       7.849211       3.564188       0.034307      30.417351 0.47375558E+03  0.11383344E+05                                 8.682836                            7.650226       0.335998       2.074388                    0.999557      29.176317      84.882374       0.550256       0.463261      -1.035893       0.002628       0.002457      -0.013199       0.013681       0.137721      -0.003127      -0.017925      -0.034338       0.291087      -0.187621       0.077915       0.109706              9.051731      11.184045      -3.400091       0.423803       8.465664       0.915827       7.505484          -0.002411
          138              C      -2.017697       4.615648       2.694213       0.001772      34.364533 0.56744191E+03  0.14233601E+05                                 9.292385                            8.261973       0.275304       2.030093                    0.999850      30.861520      91.108338       0.541297       0.451105      -1.044999      -0.001679      -0.006413       0.016528       0.017808       0.001200      -0.011279      -0.132160       0.198939       0.108812      -0.193667       0.078246       0.115421              9.473525       7.240402       0.229303       0.786187      11.001060       2.603043      10.179112          -0.002963
          139              C      -1.060562       8.475062       3.482910      -0.023957      33.943423 0.57451570E+03  0.14453745E+05                                 9.210844                            8.315054       0.268898       2.022006                    0.999869      31.328427      92.581850       0.539471       0.451294      -1.045034      -0.000237       0.002916      -0.011084       0.011463      -0.097092      -0.010271       0.067993       0.192390       0.236207      -0.189168       0.059659       0.129510              9.232839       8.121429       2.257123      -1.294336      11.948103       0.182562       7.628984          -0.003105
          140              C      -3.679855       5.306689       4.416101      -0.009171      33.781013 0.53928459E+03  0.13360981E+05                                 9.191908                            8.073015       0.267896       2.029427                    0.999868      30.670609      90.089849       0.545508       0.453195      -1.043425       0.005723      -0.016215      -0.011468       0.020669      -0.124747       0.073503       0.067866      -0.122410       0.097669      -0.197426       0.069077       0.128350              9.503751      12.521187       2.420477      -1.813787       7.976645      -1.385752       8.013420          -0.002523
          141              C       5.370362       2.907574      13.705869       0.170345      32.035060 0.40763019E+03  0.94165121E+04                                 8.990969                            6.919555      -0.020691       2.022192                    0.999208      25.875953      73.387663       0.601951       0.440475      -1.050899       0.027455      -0.028810      -0.045410       0.060381      -0.017102       0.032191       0.016960       0.032494       0.027634      -0.045406       0.002760       0.042646             10.154015      10.064641       1.422342      -4.529892      11.561767      -2.094994       8.835637          -0.001858
          142              C      -7.612878       4.159278      13.275397      -0.169270      31.893478 0.42423263E+03  0.99043747E+04                                 8.676002                            6.871724       0.179977       2.032923                    0.999616      29.268011      83.615084       0.628528       0.417406      -1.064478       0.014535       0.009330      -0.028536       0.033355      -0.011134       0.004050       0.010860      -0.024814      -0.031079      -0.019512      -0.004638       0.024150              9.455531       8.810127       0.764607      -3.599215      11.569975      -1.294282       7.986489           0.000065
          143              C      -6.620540       4.211434      12.309092      -0.033470      29.525368 0.38666879E+03  0.88154164E+04                                 8.257931                            6.539749       0.199410       2.044123                    0.999628      27.854443      78.487354       0.647721       0.414777      -1.066782      -0.020243      -0.043024       0.017858       0.050792       0.007125      -0.001090      -0.007959      -0.038695      -0.051724      -0.018604      -0.011982       0.030586              9.037278       8.644317      -0.114693      -3.472974      10.905004      -0.871429       7.562513          -0.004761
          144              C      -5.888008       3.181388      11.743157      -0.176850      31.866084 0.42677181E+03  0.99864604E+04                                 8.682061                            6.885580       0.281101       2.070840                    0.999555      29.212272      83.768346       0.628310       0.416597      -1.064148       0.001658       0.015886       0.002264       0.016132       0.000739      -0.005069       0.003284       0.008770       0.003847      -0.007213      -0.000690       0.007903              9.491376       8.781245       0.179718      -3.426393      11.829039      -1.328798       7.863843          -0.002516
          145              C      -6.322056       1.981839      12.263938       0.165628      31.519108 0.37748433E+03  0.85810154E+04                                 8.848109                            6.642249      -0.040243       2.013390                    0.999548      25.833377      73.426253       0.614757       0.438291      -1.048921      -0.053311       0.031090       0.044320       0.075980      -0.004264       0.012093       0.013654       0.040391       0.058580      -0.034660       0.005344       0.029317              9.997673       9.021228      -0.370617      -3.592862      13.213634      -0.648240       7.758158          -0.000045
          146              C       7.589396       0.717098      11.806373       0.230396      30.316288 0.39377980E+03  0.90021940E+04                                 8.621281                            6.779009       0.088740       2.057270                    0.999732      25.161390      70.577058       0.612211       0.437633      -1.054482       0.043974      -0.034338      -0.059166       0.081323       0.006478       0.008946       0.005576       0.061964       0.017149      -0.035054       0.002833       0.032220              9.587030       8.971100      -0.837502      -4.011560      10.889508       0.349386       8.900482          -0.015289
          147              C      -4.864821       0.560638      10.647410      -0.543165      28.287443 0.45166342E+03  0.10731672E+05                                 7.883410                            6.876674       0.099432       2.000258                    0.996725      32.195792      93.369693       0.656569       0.392621      -1.078838      -0.032294      -0.011642       0.052519       0.062743      -0.011962      -0.021679       0.001930       0.062125       0.030067      -0.038400      -0.004274       0.042675              8.469754       9.436799       0.348449      -2.318907       6.638785      -0.067441       9.333677           0.001473
          148              C       4.272382       2.438184      14.762482       0.341842      25.290118 0.31369220E+03  0.68381824E+04                                 7.889885                            6.257364       0.035241       2.075570                    0.998729      23.559455      66.516182       0.600287       0.468070      -1.027329      -0.058664       0.032319       0.032167       0.074301       0.001979       0.044326       0.033110       0.058526       0.068180      -0.058909      -0.011850       0.070758              8.631262       8.552654      -1.668145      -3.000729      10.438420      -0.331360       6.902713          -0.002633
          149              C       7.126171      10.000581       0.180618      -0.549230      26.800390 0.42128908E+03  0.98438189E+04                                 7.550661                            6.612000       0.165783       2.023081                    0.997170      31.870985      91.857317       0.673606       0.389150      -1.080515       0.039376      -0.043251      -0.028144       0.064909      -0.008517       0.000701       0.009706      -0.034072      -0.101584      -0.035326      -0.001868       0.037194              7.899417       8.206212      -1.344468      -1.064958       8.157636       0.963114       7.334402           0.003014
          150              C       7.017165       6.897401       0.939212      -0.065256      24.104198 0.41087874E+03  0.95723518E+04                                 7.416679                            6.864838      -0.127457       1.978551                    0.995216      27.955439      81.328582       0.611256       0.430109      -1.050333       0.111093      -0.014439      -0.046591       0.121329       0.039831      -0.038865      -0.041465      -0.016335       0.003417      -0.043625      -0.036981       0.080606              7.697336       8.573562      -0.377863      -0.582652       7.609602      -0.613181       6.908842           0.000272
          151              C       7.615084       5.632659       1.285396      -0.199221      23.697123 0.37311185E+03  0.85355709E+04                                 7.325801                            6.485565      -0.215637       1.939186                    0.997698      28.756142      84.509358       0.633322       0.422754      -1.048679      -0.026485       0.014795      -0.088798       0.093838      -0.012917      -0.001873      -0.001014      -0.020532      -0.045113      -0.015711      -0.008309       0.024019              7.726002       7.979082      -1.260467      -1.120870       7.930628       0.953089       7.268297           0.000159
          152              C       7.833782       4.615652       0.364246      -0.045603      21.552899 0.32882331E+03  0.72897471E+04                                 6.895429                            6.112023      -0.046055       2.007467                    0.998208      27.163794      78.630174       0.648511       0.426028      -1.046476       0.081370       0.075836       0.002689       0.111263      -0.017880      -0.034536      -0.004077       0.079679       0.016856      -0.049402      -0.011486       0.060887              7.290798       7.842271      -0.706235      -1.621106       6.569289       1.184840       7.460835          -0.000004
          153              C       5.702283      -2.829396      13.708879      -0.066262      23.597812 0.37788686E+03  0.86626351E+04                                 7.371595                            6.603716      -0.218308       1.940223                    0.997964      28.249056      82.801465       0.617407       0.432759      -1.043732       0.045719       0.086503       0.048481       0.109194      -0.019173      -0.027021       0.029207       0.022199       0.030082      -0.035122      -0.017428       0.052550              7.788784       7.834244      -0.138096      -1.212008       7.444458       1.516886       8.087650          -0.000658
          154              C       7.128725      -2.672932      13.224222      -0.219092      26.106158 0.43461769E+03  0.10287687E+05                                 7.811318                            7.033461      -0.173394       1.933586                    0.998584      29.940679      88.333830       0.606225       0.426837      -1.050387      -0.067999       0.055677      -0.027656       0.092134       0.005885      -0.020482      -0.022976       0.004415      -0.018599      -0.030533      -0.002525       0.033058              8.166520       8.609201       0.638076      -1.082339       7.894183      -0.074448       7.996176           0.001465
          155              C       7.393948      -1.721114      12.071279      -0.080807      23.790233 0.37182815E+03  0.84970977E+04                                 7.338184                            6.500728      -0.215799       1.932412                    0.999039      28.544079      83.783867       0.628876       0.426199      -1.046772      -0.044776       0.049471       0.091738       0.113438      -0.009804       0.009041      -0.016412      -0.014287      -0.055677      -0.025977      -0.002838       0.028815              7.710022       6.939449       0.948143      -0.161736       8.844797       0.358858       7.345818           0.002683
          156              C      -1.278557       8.188201      10.162753       0.152606      30.630886 0.38771392E+03  0.88411686E+04                                 8.630617                            6.704211       0.121015       2.068098                    0.999665      25.560789      71.924748       0.617863       0.434726      -1.054809       0.027594       0.043640      -0.021114       0.055782      -0.014296      -0.032656       0.010306      -0.048005       0.071994      -0.051655       0.006235       0.045420              9.533634      13.106350       0.869333       0.984658       7.353584      -2.561916       8.140967           0.005297
          157              C      -0.084420       7.823120      10.782873      -0.160458      29.896607 0.43289465E+03  0.10145020E+05                                 8.301575                            6.941441       0.378878       2.104674                    0.999539      28.861286      82.270594       0.626163       0.417396      -1.065825       0.026741       0.013870      -0.014379       0.033379      -0.013892       0.005760       0.000416      -0.059533       0.053727      -0.042345       0.018325       0.024020              8.807986      11.161066       0.442054       1.020505       7.729464      -1.648689       7.533429          -0.000627
          158              C       1.122086       8.318586      10.325308      -0.031634      26.670890 0.38287536E+03  0.86978534E+04                                 7.726686                            6.547557       0.335510       2.106277                    0.999841      27.152379      76.098341       0.642124       0.419887      -1.064694      -0.027325       0.013508      -0.010782       0.032332       0.001445       0.010868      -0.005171       0.005884      -0.037918      -0.018422       0.004640       0.013782              8.113578       9.344809       0.537606       0.737553       7.501836      -1.737676       7.494089          -0.000015
          159              C       7.063064      -3.859434       9.238592      -0.170048      30.028936 0.42167424E+03  0.98016198E+04                                 8.219380                            6.761981       0.385133       2.097359                    0.999770      28.956558      81.774702       0.648012       0.406632      -1.074537      -0.002845      -0.021372       0.026854       0.034438       0.013890      -0.004320       0.005785       0.041637      -0.007900      -0.025717      -0.000840       0.026557              8.741983      10.527302       0.032062       1.514387       7.219948      -2.459499       8.478699           0.002917
          160              C       5.861449      -3.507391       8.633523       0.159089      30.971749 0.37530782E+03  0.84674391E+04                                 8.639848                            6.553582       0.053479       2.047836                    0.999499      25.208398      69.972911       0.632616       0.429142      -1.060915      -0.020206      -0.033852       0.028775       0.048808       0.015449      -0.029016       0.014665      -0.039675       0.026516      -0.047928       0.018967       0.028961              9.681404      10.938777      -0.854445       2.684987       7.887277      -4.081763      10.218159           0.000499
          161              C      -2.681269       7.653619      10.352401       0.273049      27.598386 0.31980340E+03  0.69784357E+04                                 8.193239                            6.220173      -0.002260       2.057420                    0.998710      23.725869      66.189838       0.618697       0.453684      -1.039336      -0.038308      -0.025286       0.069474       0.083268      -0.005062      -0.014690       0.023901      -0.055351      -0.046314      -0.035008      -0.011447       0.046455              9.186505      11.200261      -0.108764       2.516597       6.086986      -2.650196      10.272268          -0.005074
          162              C      -2.699702       7.132074      11.728105      -0.552771      27.511269 0.42870313E+03  0.10028531E+05                                 7.649851                            6.652452       0.361691       2.082306                    0.997811      31.718435      90.514019       0.676375       0.387113      -1.085419       0.016223       0.035422      -0.047490       0.061427      -0.006599       0.021709      -0.031845      -0.013550       0.097465      -0.032480      -0.023449       0.055929              8.137190       6.713408       0.158325      -0.472838       8.189779      -1.358383       9.508383           0.004375
          163              C       5.498423      -2.555574       7.510684       0.306575      24.859033 0.28039413E+03  0.59232428E+04                                 7.658046                            5.807835       0.007156       2.068600                    0.998977      22.869941      62.867510       0.642724       0.451119      -1.040344       0.044397       0.031100      -0.026914       0.060519       0.008378      -0.036986       0.058028      -0.087900       0.050918      -0.078736      -0.008626       0.087362              8.599284      10.185580      -0.274262       2.041966       6.883626      -3.554191       8.728646          -0.004481
          164              C       6.644925      -1.838451       6.923676      -0.570350      26.477911 0.43216421E+03  0.10103092E+05                                 7.388787                            6.639189       0.453736       2.100186                    0.999432      31.790489      89.911080       0.684996       0.382483      -1.091571      -0.056351      -0.025072       0.017819       0.064199       0.011691      -0.010677       0.005931       0.010911      -0.044625      -0.022453       0.001055       0.021398              7.608833       9.105487       1.275473      -0.411015       6.717166      -0.545866       7.003845           0.003939
          165              C      -4.684729       7.679698       9.452323      -0.044352      22.683845 0.29171911E+03  0.62700620E+04                                 7.056839                            5.709268       0.118220       2.067033                    0.999311      26.287026      74.674131       0.680099       0.419013      -1.051903       0.049452       0.088489      -0.090019       0.135570      -0.015492       0.020413       0.031633      -0.024513      -0.042256      -0.048270       0.009682       0.038588              7.775398      10.488864       0.054558       2.582312       5.716632      -0.191268       7.120697          -0.000250
          166              C      -5.659577       7.914395       8.338514      -0.203261      25.597520 0.37813368E+03  0.85819745E+04                                 7.536050                            6.418028       0.308639       2.107716                    0.999266      27.878719      78.651111       0.660656       0.408497      -1.069721       0.062544       0.065077       0.006010       0.090459      -0.012857       0.007506      -0.018302      -0.002272       0.067321      -0.025450      -0.008483       0.033933              8.143549       7.997015      -0.002211       1.731807       7.558266      -1.752130       8.875366           0.003443
          167              C      -5.513715       9.100906       7.465529      -0.054292      23.319422 0.34618246E+03  0.77250192E+04                                 7.152904                            6.190378       0.273972       2.107975                    0.998824      26.994304      76.796238       0.661228       0.415107      -1.059961       0.136127      -0.041609       0.018367       0.143524       0.021115      -0.031690      -0.000790      -0.007318       0.005415      -0.039133       0.001733       0.037400              7.568248       7.026710       1.423462      -0.907293       7.773395      -1.548199       7.904640          -0.001990
          168              C       1.642015      -2.007951       6.044670      -0.029445      22.339371 0.34883778E+03  0.78263399E+04                                 7.013057                            6.275512       0.007011       2.023000                    0.997589      27.205681      78.493493       0.644859       0.423356      -1.051096       0.060633      -0.092132       0.031226       0.114629       0.026292      -0.026721      -0.030505      -0.029221       0.003969      -0.035410      -0.022423       0.057833              7.327307       7.241224      -0.283301      -0.326552       8.260407      -0.909676       6.480290           0.001740
          169              C       2.955161      -1.955796       5.409498      -0.222842      26.336019 0.42777376E+03  0.10140107E+05                                 7.964825                            7.037933      -0.435285       1.851105                    0.998229      30.348664      91.193091       0.595073       0.434218      -1.040271       0.001712       0.010737       0.092019       0.092659       0.002316       0.000714      -0.001468       0.047901       0.011741      -0.026094       0.003966       0.022128              8.364700      10.237645       0.055180       0.654837       7.672721      -0.400871       7.183733           0.002371
          170              C       4.229620      -1.551601       6.053701      -0.050886      22.355834 0.32330237E+03  0.71552445E+04                                 7.102623                            6.082824      -0.265864       1.939771                    0.997964      27.308303      79.640327       0.644848       0.429173      -1.041902      -0.050624      -0.084775       0.044863       0.108454      -0.029316       0.019665      -0.002132       0.003972       0.083237      -0.045300       0.005535       0.039765              7.620098       8.250199      -0.890694       1.937766       7.349190      -1.207107       7.260906           0.001470
          171              N       0.373823       0.441979      14.599926      -0.385548      43.908537 0.64742117E+03  0.16530216E+05                                10.415734                            8.410075       0.174249       2.038377                    0.998483      31.140089      88.245361       0.585559       0.409679      -1.086907      -0.005605       0.005590      -0.026275       0.027441      -0.008889       0.028253      -0.021095      -0.013772      -0.395045      -0.137613       0.055704       0.081909             12.018022      11.066786       0.088795      -5.346344       6.037219       0.409872      18.950062           0.042810
          172              N       0.761216       1.303841       8.365607      -0.389329      43.338879 0.59062560E+03  0.14734727E+05                                10.269684                            7.992869       0.328741       2.088162                    0.999355      30.596016      85.644939       0.605274       0.405625      -1.089847       0.008200      -0.002026       0.012701       0.015253       0.006412      -0.020782       0.071856       0.021550      -0.330528      -0.140707       0.067605       0.073102             12.065255       6.448044      -1.819780       1.581696      12.127644      -7.397017      17.620077           0.042267
          173              N      -0.451521       4.433102       5.788795      -0.350928      43.758047 0.55626239E+03  0.13661477E+05                                10.334652                            7.755469       0.453047       2.140683                    0.998961      29.628710      82.101588       0.615064       0.405478      -1.090708      -0.008361      -0.001689      -0.000941       0.008582       0.049899      -0.067267       0.082724       0.049243       0.005068      -0.137442       0.051441       0.086001             12.389879       8.729042      -4.959599       4.062731      15.007218      -7.815205      13.433378           0.052843
          174              N       1.178763       6.233734       2.567781      -0.364000      43.416854 0.60859290E+03  0.15294182E+05                                10.308269                            8.125607       0.244124       2.065606                    0.998684      30.593138      85.895599       0.599088       0.406833      -1.089248      -0.011821       0.015572       0.000122       0.019551      -0.001611       0.047144       0.002419      -0.188309       0.105688      -0.125614       0.048923       0.076690             11.940363      19.471612       0.780048      -6.662618       6.358137      -0.741569       9.991340           0.044666
          175              N      -1.579986       1.994879      11.475241      -0.426148      31.240031 0.51199618E+03  0.12297232E+05                                 8.063888                            7.325374       0.974400       2.277701                    0.999304      30.401857      82.889304       0.648845       0.393029      -1.100952       0.102348      -0.080519       0.012888       0.130861       0.204391      -0.002362      -0.009474      -0.087252       0.433353      -0.281261       0.130975       0.150286              8.317571       9.958149      -2.279327      -0.799190       7.633339      -1.224005       7.361224           0.001758
          176              N       0.835105      -2.855471      12.968347      -0.441853      33.675888 0.58477947E+03  0.14495058E+05                                 8.403499                            7.759720       0.843365       2.211392                    0.999585      31.857266      87.744451       0.639951       0.386128      -1.107734      -0.005159       0.115663      -0.065339       0.132943      -0.025740      -0.001184       0.156476       0.259376       0.169489      -0.241844       0.098670       0.143174              8.435604       6.517498      -0.114569      -1.153869       9.969869      -1.669188       8.819444           0.003706
          177              N       2.325866       2.959732      11.800352      -0.422880      33.011243 0.58519745E+03  0.14526151E+05                                 8.341780                            7.819493       0.714196       2.175527                    0.999729      31.696989      87.722727       0.629755       0.391819      -1.102311      -0.049322      -0.121233      -0.009861       0.131253      -0.138800       0.013091      -0.080835       0.241459       0.352702      -0.255375       0.082953       0.172422              8.248590       7.398479       1.670754       1.577598      10.013128      -0.194513       7.334162           0.004275
          178              N      -1.615410      -1.721111      10.231989      -0.450048      35.161226 0.58323270E+03  0.14490907E+05                                 8.712242                            7.800168       0.514319       2.092579                    0.999542      32.563692      90.687629       0.630166       0.391199      -1.100793       0.115401       0.071412       0.064046       0.150063      -0.175588      -0.119820      -0.070635      -0.167527       0.182978      -0.281485       0.117109       0.164376              8.990700      11.941992       2.076933       1.257880       7.465083       1.596397       7.565024           0.004305
          179              N       3.088625       8.344680       1.875413      -0.256094      41.117256 0.57610176E+03  0.14340154E+05                                10.011041                            7.832928      -0.299985       1.908251                    0.999105      29.317924      83.047603       0.616128       0.399374      -1.089741       0.027898       0.092677       0.032881       0.102217      -0.015266      -0.013589      -0.008732       0.069795       0.083290      -0.053584       0.015109       0.038475             11.210056      12.365482      -1.167498       5.374345      11.131163      -0.095050      10.133522           0.053453
          180              N       1.449606       7.770986       0.069237      -0.269284      36.540165 0.56831743E+03  0.14011577E+05                                 9.217523                            7.807886       0.054370       2.056005                    0.996813      27.981611      77.308667       0.617594       0.402260      -1.094519      -0.072468      -0.015980      -0.065978       0.099298       0.051887      -0.022612       0.026137       0.053254       0.116784      -0.087030       0.036337       0.050693              9.869232       8.639142       0.936915       2.436145      12.800902       2.736012       8.167653           0.049178
          181              N       2.463899       4.785154       0.340163      -0.324322      32.700855 0.55394190E+03  0.13774474E+05                                 8.957585                            7.880052      -0.661165       1.812655                    0.997368      29.657432      86.410565       0.585963       0.420364      -1.066467      -0.074191      -0.099904       0.011009       0.124925      -0.019658       0.042799      -0.075187       0.092130       0.065407      -0.102687       0.001935       0.100753              9.741655      10.597070      -1.128466       2.894177       8.088208      -2.153238      10.539687           0.045711
          182              N       4.103039       6.128122       2.573801      -0.245451      38.809321 0.59364079E+03  0.14775755E+05                                 9.498928                            7.869787       0.040724       2.030432                    0.998701      28.428203      78.559599       0.628994       0.391231      -1.103684       0.051713      -0.103856       0.085415       0.144069      -0.006680      -0.035026       0.008939      -0.082576      -0.142730      -0.070763       0.003788       0.066975             10.271743       8.245647       0.687725       2.185886      14.892782       0.139865       7.676798           0.060038
          183              N       1.764157       2.516432       5.936300      -0.268976      38.615389 0.55407602E+03  0.13635925E+05                                 9.471155                            7.608552      -0.213085       1.929048                    0.999413      29.184506      81.764995       0.635221       0.391801      -1.096753       0.086895      -0.024894      -0.052857       0.104710       0.007372       0.027033      -0.030320      -0.068010       0.040651      -0.056398       0.003441       0.052957             10.245911      10.899588       1.563698       0.395375       9.196016       4.125808      10.642128           0.054184
          184              N      -0.532850       1.564618       5.493787      -0.179624      34.081419 0.40394474E+03  0.92102576E+04                                 8.749702                            6.543654       0.235910       2.124714                    0.999235      26.171974      71.189120       0.675781       0.397512      -1.089912      -0.130391      -0.025424      -0.045515       0.140427      -0.024475      -0.019504      -0.065189      -0.008651      -0.060007      -0.080956       0.015331       0.065625              9.857401      15.084770       0.620701      -3.724322       6.343790       1.379096       8.143645           0.049027
          185              N      -1.378559       3.259626       8.212082      -0.315970      32.226279 0.53037761E+03  0.12991245E+05                                 8.647447                            7.552871      -0.452489       1.884669                    0.998180      28.814117      82.187025       0.619969       0.403339      -1.082085      -0.121864       0.077962       0.002238       0.144686       0.024389       0.077378       0.032084      -0.082390      -0.090955      -0.105822       0.012918       0.092903              9.184504       8.438291       1.892246       1.474602      10.117305       2.529993       8.997917           0.051822
          186              N       1.486869       4.107134       7.944166      -0.184442      32.342962 0.41455520E+03  0.95329426E+04                                 8.608934                            6.723461      -0.081162       2.024157                    0.999153      26.364477      72.496529       0.651369       0.408917      -1.080042       0.012248       0.085623       0.109727       0.139718      -0.046109      -0.020484      -0.036078      -0.097605       0.125462      -0.095925       0.022678       0.073247              9.624270      11.024570      -1.777612      -3.743409       7.665220       3.816290      10.183019           0.051325
          187              N      -2.570431       6.961291       0.451544      -0.384969      43.896573 0.64712914E+03  0.16521067E+05                                10.413855                            8.408218       0.175563       2.038731                    0.998497      31.134295      88.227400       0.585613       0.409683      -1.086893      -0.005946       0.005454       0.026598       0.027795      -0.008897      -0.028411       0.021520      -0.015183      -0.394342      -0.137518       0.055246       0.082272             12.016365      11.064352       0.089382       5.346088       6.036714      -0.409429      18.948027           0.042805
          188              N      -2.183039       7.823128       6.685863      -0.387453      43.323402 0.59032726E+03  0.14726302E+05                                10.270766                            7.993582       0.325274       2.087628                    0.999305      30.583338      85.623267       0.604900       0.405902      -1.089596       0.008378      -0.002669      -0.014623       0.017063       0.006167       0.021472      -0.070852       0.020698      -0.327106      -0.139203       0.066497       0.072706             12.066884       6.448337      -1.819641      -1.582037      12.129036       7.398463      17.623280           0.042272
          189              N       2.492733      -2.086189       9.262675      -0.352370      43.848848 0.55765900E+03  0.13704793E+05                                10.349913                            7.766151       0.447457       2.138485                    0.998915      29.661995      82.229253       0.614509       0.405578      -1.090607      -0.008411      -0.001756       0.001155       0.008670       0.049889       0.067089      -0.083065       0.050343       0.005459      -0.137722       0.051537       0.086185             12.409239       8.741547      -4.968487      -4.069959      15.031599       7.829555      13.454572           0.052861
          190              N       4.123018      -0.285569      12.483689      -0.364388      43.506443 0.61006127E+03  0.15341901E+05                                10.327297                            8.138994       0.236902       2.063180                    0.998656      30.622909      86.038437       0.598138       0.407192      -1.088895      -0.011830       0.015179       0.000786       0.019261      -0.001187      -0.048439      -0.002241      -0.188547       0.104839      -0.126313       0.049379       0.076935             11.964258      19.512769       0.783073       6.679413       6.368685       0.743839      10.011322           0.044531
          191              N      -4.524240       8.514178       3.576229      -0.426493      31.243485 0.51206959E+03  0.12299423E+05                                 8.064273                            7.325882       0.974792       2.277674                    0.999304      30.404580      82.897877       0.648826       0.393027      -1.100954       0.102589      -0.079989      -0.012683       0.130704       0.204942       0.001749       0.009355      -0.085697       0.434522      -0.281842       0.131665       0.150178              8.317759       9.958116      -2.279409       0.798848       7.633892       1.224209       7.361268           0.001762
          192              N      -2.109149       3.663834       2.083123      -0.441584      33.682718 0.58493708E+03  0.14499952E+05                                 8.404474                            7.760719       0.843918       2.211511                    0.999582      31.860535      87.756650       0.639915       0.386123      -1.107737      -0.005319       0.115629       0.065935       0.133214      -0.025748       0.001118      -0.155961       0.259699       0.170813      -0.241632       0.098663       0.142969              8.436543       6.518170      -0.114634       1.153938       9.970821       1.669602       8.820639           0.003708
          193              N      -0.618388       9.479033       3.251118      -0.421499      32.969197 0.58418119E+03  0.14494645E+05                                 8.334097                            7.812225       0.720199       2.177525                    0.999731      31.674710      87.642470       0.630105       0.391772      -1.102343      -0.050546      -0.122033       0.009631       0.132438      -0.137939      -0.013376       0.081363       0.242245       0.352302      -0.255110       0.082511       0.172599              8.241079       7.391952       1.669034      -1.576078      10.003137       0.193732       7.328148           0.004266
          194              N       8.807336       4.798184       4.819481      -0.449018      35.152336 0.58302501E+03  0.14484794E+05                                 8.711534                            7.799382       0.514995       2.092849                    0.999550      32.556518      90.671550       0.630110       0.391259      -1.100725       0.116104       0.071332      -0.063922       0.150513      -0.175797       0.120188       0.070814      -0.166293       0.182908      -0.281692       0.117334       0.164358              8.990052      11.941581       2.076887      -1.257760       7.464459      -1.595973       7.564115           0.004298
          195              N       6.032879       1.825374      13.176057      -0.254864      41.047063 0.57489067E+03  0.14301650E+05                                 9.998536                            7.823760      -0.296834       1.909726                    0.999185      29.283454      82.909986       0.616635       0.399280      -1.089869       0.027880       0.093111      -0.032559       0.102504      -0.016059       0.013138       0.009379       0.069435       0.081464      -0.053640       0.015917       0.037723             11.195800      12.350688      -1.165361      -5.367019      11.116136       0.094954      10.120575           0.053584
          196              N       4.393860       1.251674      14.982233      -0.269886      36.528828 0.56814010E+03  0.14004628E+05                                 9.211852                            7.803878       0.057470       2.057122                    0.996852      27.975990      77.259280       0.618149       0.401973      -1.094830      -0.072680      -0.016818       0.066256       0.099775       0.052601       0.022681      -0.026311       0.053535       0.116877      -0.087792       0.036977       0.050814              9.862520       8.632842       0.934179      -2.432240      12.794202      -2.732275       8.160515           0.049144
          197              N       5.408153      -1.734158      14.711307      -0.325239      32.750423 0.55509836E+03  0.13813667E+05                                 8.975318                            7.895406      -0.675300       1.807925                    0.997400      29.703715      86.644446       0.584463       0.421124      -1.065735      -0.075544      -0.099014      -0.011687       0.125089      -0.019207      -0.043743       0.075000       0.091616       0.065047      -0.102407       0.001276       0.101131              9.761075      10.617690      -1.130413      -2.900532       8.105835       2.156861      10.559701           0.045808
          198              N       7.047293      -0.391181      12.477669      -0.246509      38.830323 0.59399123E+03  0.14785817E+05                                 9.499936                            7.870149       0.046412       2.031946                    0.998699      28.436119      78.570414       0.629251       0.391036      -1.103885       0.050690      -0.104987      -0.084946       0.144249      -0.007082       0.036088      -0.007648      -0.083257      -0.142965      -0.071824       0.004637       0.067187             10.273462       8.247881       0.690752      -2.186009      14.895098      -0.141850       7.677407           0.060076
          199              N      -1.180098       9.035710       9.115170      -0.268900      38.619029 0.55412069E+03  0.13637469E+05                                 9.472327                            7.609259      -0.208954       1.930105                    0.999457      29.186174      81.774347       0.635134       0.391843      -1.096711       0.087455      -0.025299       0.052626       0.105157       0.006928      -0.028139       0.029800      -0.068186       0.042466      -0.057146       0.004259       0.052888             10.247383      10.900060       1.563435      -0.395550       9.197888      -4.127158      10.644202           0.054114
          200              N      -3.477105       8.083894       9.557683      -0.179109      34.070586 0.40378813E+03  0.92060822E+04                                 8.749705                            6.544020       0.235942       2.124735                    0.999213      26.164992      71.175060       0.675488       0.397710      -1.089742      -0.130178      -0.025580       0.046211       0.140485      -0.023911       0.019731       0.065221      -0.007837      -0.060241      -0.080997       0.015754       0.065243              9.857117      15.084155       0.621516       3.723403       6.344283      -1.379080       8.142913           0.048964
          201              N      -4.322813       9.778913       6.839388      -0.313048      32.154858 0.52886894E+03  0.12945969E+05                                 8.641999                            7.548332      -0.455969       1.884019                    0.998206      28.774276      82.065654       0.619348       0.404004      -1.081565      -0.120888       0.076262      -0.003746       0.142982       0.023867      -0.076784      -0.031861      -0.083228      -0.089844      -0.105339       0.013138       0.092201              9.178641       8.434631       1.892990      -1.474463      10.110860      -2.528731       8.990432           0.051733
          202              N       4.431124      -2.412149       7.107304      -0.185612      32.409821 0.41558511E+03  0.95640053E+04                                 8.625896                            6.735711      -0.084332       2.022632                    0.999207      26.399182      72.655932       0.650112       0.409391      -1.079565       0.012147       0.086487      -0.109797       0.140296      -0.045539       0.020055       0.036385      -0.097220       0.125782      -0.095326       0.021856       0.073470              9.643792      11.047769      -1.782049       3.752068       7.680344      -3.824412      10.203263           0.051313

******************************************************
Auxiliary information for the entire system
The total spin magnetic moment of the unit cell is   8.421321
The total net atomic charge of the unit cell is   -0.000003
Accuracy of reproducing the electrostatic potential in the unit cell:
  The inner radius (bohr) =    5.0000
  The outer radius (bohr) =   12.0000
  Valid grid points have density less than (e/(bohr^3)) =    0.0001
  The number of valid grid points were=        28584
  The rms potential error without charges in kcal/mol is=      7.44114
  The rms potential error with partial charges in kcal/mol is=      2.30988
  The RRMSE value at monopole order=      0.31042
  The rms potential error with partial charges and cloud penetration in kcal/mol is=      2.28990
  The RRMSE value at monopole order with cloud penetration is=      0.30773
  The rms potential error with partial charges and atomic dipoles in kcal/mol is=      1.09631
  The RRMSE value at dipole order=      0.14733
  The rms potential error with partial charges, atomic dipoles and cloud penetration in kcal/mol is=      1.07572
  The RRMSE value at dipole order with cloud penetration=      0.14456

******************************************************
The electron densities and ab initio electrostatic potential were computed in VASP using the PBE functional and
projector augmented wave method. See the main text of the journal article for a description of computational details.
The atomic charges, dipoles, and quadrupoles were computed with the DDEC6 method as described in
(a) T. A. Manz and N. Gabaldon Limas, RSC Adv. 6 (2016) 47771-47801 DOI: 10.1039/c6ra04656h
(b) N. Gabaldon Limas and T. A. Manz, RSC Adv. 8 (2018) 2678-2707 DOI: 10.1039/c7ra11829e.
For each atom in the material, the electron cloud parameters were fit to the spherically averaged atom-in-material
electron density using radial positions for which this density was between 10^-4 and 10^-2 electrons per cubic bohr.
The polarizabilities, dispersion coefficients, and quantum Drude oscillator (QDO) parameters were fit using the MCLF method.
The magnetic structure of the system was optimized in VASP from the default ferromagnetic initial guess using spin polarization.
The atomic spin moments (ASMs) were computed on this optimized magnetic structure using the DDEC6 partition as inputs
to the method of T. A. Manz and D. S. Sholl, J. Chem. Theory Comput. 7 (2011) 4146-4164 DOI: 10.1021/ct200539n.
The RMSE and RRMSE were computed using a uniform grid with Ewald summation.
