# Supplementary material for: A collection of forcefield precursors for metal–organic frameworks
Source: RSC Adv. 2019 Nov 13;9(63):36492–507. doi: 10.1039/c9ra07327b (PMC9075174; doi:10.1039/c9ra07327b)
Supplement: RA-009-C9RA07327B-s4574 [file RA-009-C9RA07327B-s4574.xyz]

   60
jmolscript: load "" {1 1 1} spacegroup "x,y,z" unitcell [{      7.456400     0.000000     0.000000 }, {     -0.764386     9.152636     0.000000 }, {     -2.861330    -2.425139    10.957838 }]
Cu     1.071329     1.078265     0.132371     1.003138
Cu    -0.225115     6.535074     8.502296     0.930982
Cu     2.759355     5.649232    10.825467     1.003116
Cu     4.055799     0.192423     2.455542     0.930888
P      1.918030     7.604373     0.263865     1.314418
P     -0.499056     0.173471     2.631744     1.264857
P      1.912654    -0.876876    10.693973     1.314418
P      4.329740     6.554026     8.326094     1.264860
H      0.371681     3.376127     1.907760     0.108183
H      0.663982     5.646239     1.960357     0.125967
H     -0.493994     3.037057     9.299917     0.132045
H     -0.809959     0.754601     9.319641     0.104481
H     -0.592319     5.741844     5.734237     0.100225
H     -1.031057     6.663287     3.684025     0.128322
H      0.576088     1.117670     5.206069     0.129336
H      1.006742     0.103817     7.235460     0.105453
H      3.459003     3.351370     9.050078     0.108183
H      3.166702     1.081258     8.997481     0.125968
H      4.324678     3.690440     1.657921     0.132045
H      4.640643     5.972896     1.638197     0.104480
H      4.423003     0.985653     5.223601     0.100226
H      4.861741     0.064210     7.273813     0.128322
H      3.254596     5.609827     5.751769     0.129336
H      2.823942     6.623680     3.722378     0.105453
C      0.783048     3.798140     1.187830     0.087431
C      0.960473     5.163274     1.222895    -0.129663
C      1.576452     5.827177     0.170942    -0.093903
C     -0.889711     2.631543    10.036284    -0.124480
C     -1.087697     1.258241    10.050529     0.082926
C     -0.531315     6.665017     5.632329     0.072136
C     -0.800355     7.216140     4.395189    -0.124287
C      0.036090    -0.561244     4.206714    -0.083303
C      0.464393     0.198995     5.295923    -0.134058
C      0.724245    -0.417620     6.518818     0.089020
C      3.047636     2.929357     9.770008     0.087432
C      2.870211     1.564223     9.734943    -0.129662
C      2.254232     0.900320    10.786896    -0.093903
C      4.720395     4.095954     0.921554    -0.124482
C      4.918381     5.469256     0.907309     0.082926
C      4.361999     0.062480     5.325509     0.072135
C      4.631039    -0.488643     6.562649    -0.124286
C      3.794594     7.288741     6.751124    -0.083300
C      3.366291     6.528502     5.661915    -0.134057
C      3.106439     7.145117     4.439020     0.089018
N      1.190516     3.057112     0.135877    -0.217457
N     -0.184819     7.408868     6.696335    -0.237713
N      2.640168     3.670385    10.821961    -0.217452
N      4.015503    -0.681371     4.261503    -0.237692
O      0.698581     0.943050     2.078702    -0.749391
O      0.589278     8.291521     0.061364    -0.797937
O      5.724335     8.124156     1.826672    -0.784787
O      2.493306     7.782099     1.660112    -0.755696
O      0.065666     5.491936    10.130521    -0.792652
O      5.784043     1.101306     2.964095    -0.753537
O      3.132103     5.784447     8.879136    -0.749392
O      3.241406    -1.564024    10.896474    -0.797933
O     -1.893651    -1.396659     9.131166    -0.784799
O      1.337378    -1.054602     9.297726    -0.755714
O      3.765018     1.235561     0.827317    -0.792630
O     -1.953359     5.626191     7.993743    -0.753558

The following XYZ coordinates are in angstroms. Other properties are in atomic units.
The sperically averaged electron density of each atom fit to a function of the form exp(a - br)
eigen_1, eigen_2 and eigen_3 are the three eigenvalues of traceless quadrupole moment tensor
  atom number  atomic symbol              X              Y              Z     net charge C6 coefficient C8 coefficient C10 coefficient fluctuating dipole atomic polarizability isotropic forcefield polarizability              a              b squared Pearson coefficient          <r^3>          <r^4>         wp_QDO          m_QDO          q_QDO       dipole_x       dipole_y       dipole_z         dipole            Qxy            Qxz            Qyz     Q(x^2-y^2)  Q(3z^2 - R^2)        eigen_1        eigen_2        eigen_3 static polarizability      alpha(xx)      alpha(xy)      alpha(xz)      alpha(yy)      alpha(yz)      alpha(zz) atomic spin moment
            1             Cu       1.071329       1.078265       0.132371       1.003138      52.106381 0.94086308E+03  0.24970523E+05                                11.928013                           10.488060       1.175026       2.343732                    0.995407      37.923156      91.626258       0.526393       0.438425      -1.128768      -0.018355      -0.092369      -0.000048       0.094175      -0.005407      -0.006230      -0.009204      -0.060543       0.316784      -0.083810      -0.022622       0.106432             13.541883      11.247046      -0.724727      -0.530351      17.063174      -0.430250      12.315429           0.779475
            2             Cu      -0.225115       6.535074       8.502296       0.930982      49.478422 0.87392669E+03  0.22928989E+05                                11.774379                           10.287634       1.040212       2.271459                    0.997702      39.599144      97.314020       0.514054       0.454137      -1.111118      -0.014690      -0.022751       0.105799       0.109210       0.071318       0.068796       0.001066      -0.052279      -0.073333      -0.106157       0.003080       0.103076             13.149217      12.349862       1.557799       2.326957       9.781169      -3.274531      17.316620           0.722944
            3             Cu       2.759355       5.649232      10.825467       1.003116      52.107560 0.94088976E+03  0.24971469E+05                                11.928330                           10.488325       1.174881       2.343684                    0.995406      37.923389      91.627986       0.526376       0.438435      -1.128760       0.018352       0.092368       0.000046       0.094174      -0.005407      -0.006230      -0.009203      -0.060532       0.316771      -0.083802      -0.022625       0.106427             13.542260      11.247401      -0.724749      -0.530392      17.063631      -0.430268      12.315747           0.779464
            4             Cu       4.055799       0.192423       2.455542       0.930888      49.483034 0.87402812E+03  0.22932456E+05                                11.775462                           10.288526       1.039781       2.271311                    0.997701      39.600108      97.320052       0.514007       0.454163      -1.111096       0.014680       0.022761      -0.105790       0.109202       0.071295       0.068781       0.001081      -0.052274      -0.073371      -0.106125       0.003065       0.103061             13.150476      12.351079       1.557941       2.327221       9.781990      -3.274900      17.318360           0.722904
            5              P       1.918030       7.604373       0.263865       1.314418      61.331199 0.99308041E+03  0.28671509E+05                                13.694675                           10.860266       0.074359       1.821839                    0.998861      49.903535     158.420461       0.476335       0.445377      -1.047602       0.013563       0.102517       0.009858       0.103879       0.001252      -0.017902       0.006065       0.085644       0.097754      -0.059585       0.011733       0.047851             16.091583      17.641655      -0.463409       1.638649      17.872627      -0.843337      12.760465           0.014315
            6              P      -0.499056       0.173471       2.631744       1.264857      65.024764 0.11755880E+04  0.35160470E+05                                13.654931                           11.302774       0.172145       1.839564                    0.999229      50.771812     160.406227       0.502528       0.407517      -1.078515      -0.012878       0.062089      -0.094137       0.113502      -0.007817       0.002402       0.042434      -0.121759      -0.094605      -0.050645      -0.040980       0.091625             15.461571      16.005478       0.704333      -0.016441      11.711357      -2.488734      18.667878           0.014183
            7              P       1.912654      -0.876876      10.693973       1.314418      61.331232 0.99308037E+03  0.28671504E+05                                13.694680                           10.860265       0.074360       1.821839                    0.998861      49.903497     158.420279       0.476335       0.445377      -1.047602      -0.013563      -0.102518      -0.009860       0.103881       0.001251      -0.017904       0.006061       0.085641       0.097753      -0.059583       0.011730       0.047852             16.091592      17.641589      -0.463429       1.638629      17.872675      -0.843385      12.760513           0.014317
            8              P       4.329740       6.554026       8.326094       1.264860      65.024376 0.11755782E+04  0.35160124E+05                                13.654898                           11.302741       0.172138       1.839562                    0.999229      50.771834     160.406483       0.502528       0.407518      -1.078513       0.012878      -0.062090       0.094136       0.113502      -0.007819       0.002400       0.042434      -0.121767      -0.094598      -0.050645      -0.040983       0.091628             15.461536      16.005395       0.704328      -0.016479      11.711354      -2.488740      18.667859           0.014184
            9              H       0.371681       3.376127       1.907760       0.108183       1.068754 0.78464030E+01  0.76498223E+02                                 1.712260                            1.627561      -1.009491       2.404520                    0.997680       3.446494       9.550105       0.496238       1.266005      -0.712322      -0.022871      -0.020595       0.040892       0.051179       0.004157      -0.013604       0.002435      -0.003654       0.041546      -0.017061      -0.003180       0.020241              1.730186       1.560278       0.238395      -0.299864       1.815205      -0.364066       1.815076           0.000554
           10              H       0.663982       5.646239       1.960357       0.125967       0.910967 0.64778751E+01  0.60762721E+02                                 1.594747                            1.522276      -0.879239       2.475324                    0.998760       3.392465       9.504581       0.486761       1.341485      -0.695593      -0.013214       0.024154       0.026662       0.038326      -0.001006      -0.009179       0.001292      -0.017519       0.013718      -0.015295       0.005671       0.009624              1.622693       1.418081      -0.124912      -0.193916       1.660502       0.418094       1.789497           0.000498
           11              H      -0.493994       3.037057       9.299917       0.132045       1.000379 0.75329390E+01  0.72850386E+02                                 1.658392                            1.614439      -0.885909       2.474923                    0.999094       3.325851       9.241867       0.488122       1.297508      -0.706471       0.015754       0.021009      -0.032118       0.041486       0.002005      -0.009796      -0.001595      -0.008881       0.032283      -0.013865      -0.001126       0.014990              1.653186       1.530622       0.164862      -0.236604       1.694754      -0.263541       1.734183           0.000401
           12              H      -0.809959       0.754601       9.319641       0.104481       1.015056 0.72467727E+01  0.70271721E+02                                 1.740718                            1.627567      -1.197722       2.313627                    0.995372       3.703927      10.731390       0.460793       1.370770      -0.688268       0.015394      -0.024812      -0.039748       0.049320       0.001750      -0.011399       0.000789      -0.010044       0.036461      -0.016001      -0.000809       0.016809              1.794782       1.528577      -0.155372      -0.198826       1.901903       0.528505       1.953866           0.000598
           13              H      -0.592319       5.741844       5.734237       0.100225       1.109705 0.83222625E+01  0.81354755E+02                                 1.679577                            1.619449      -0.944397       2.430638                    0.998400       3.317638       8.850140       0.530201       1.181747      -0.733476      -0.007598      -0.051494       0.000970       0.052061       0.002497       0.005913       0.004632      -0.038036      -0.007454      -0.019815      -0.001690       0.021505              1.665616       1.373684       0.035962      -0.031988       2.125816      -0.129249       1.497347           0.000474
           14              H      -1.031057       6.663287       3.684025       0.128322       0.940110 0.66662342E+01  0.62666131E+02                                 1.597232                            1.519594      -0.913821       2.454499                    0.998890       3.341328       9.220211       0.501589       1.298989      -0.704717      -0.009795      -0.020888      -0.031566       0.039098       0.003980       0.003427       0.005182      -0.024635       0.005742      -0.014343      -0.000217       0.014561              1.631703       1.356728       0.066785       0.165894       1.508470       0.372575       2.029912           0.000498
           15              H       0.576088       1.117670       5.206069       0.129336       0.972941 0.71176089E+01  0.66838606E+02                                 1.533918                            1.495999      -0.779470       2.520617                    0.999749       3.087383       8.043546       0.553163       1.179125      -0.734681       0.003870       0.039460      -0.009384       0.040745       0.004224       0.005506      -0.000937      -0.028417       0.005305      -0.017339       0.003398       0.013941              1.515660       1.286155       0.083566       0.009086       1.891265      -0.104562       1.369560           0.000479
           16              H       1.006742       0.103817       7.235460       0.105453       1.035583 0.72663685E+01  0.69772310E+02                                 1.702177                            1.583326      -0.930902       2.437572                    0.998654       3.461744       9.643773       0.493044       1.293762      -0.705665       0.014085       0.027575       0.036167       0.047611       0.004375       0.003903       0.006685      -0.027741      -0.003256      -0.014682      -0.003179       0.017861              1.759355       1.475772       0.144293       0.287612       1.562620       0.405912       2.239671           0.000547
           17              H       3.459003       3.351370       9.050078       0.108183       1.068748 0.78463488E+01  0.76497565E+02                                 1.712254                            1.627556      -1.009483       2.404524                    0.997680       3.446484       9.550070       0.496238       1.266006      -0.712322       0.022871       0.020595      -0.040892       0.051180       0.004157      -0.013604       0.002435      -0.003654       0.041546      -0.017061      -0.003180       0.020241              1.730181       1.560273       0.238394      -0.299863       1.815198      -0.364064       1.815070           0.000554
           18              H       3.166702       1.081258       8.997481       0.125968       0.910965 0.64778545E+01  0.60762469E+02                                 1.594744                            1.522273      -0.879233       2.475327                    0.998760       3.392457       9.504549       0.486762       1.341483      -0.695594       0.013214      -0.024154      -0.026662       0.038326      -0.001005      -0.009179       0.001292      -0.017519       0.013718      -0.015295       0.005671       0.009624              1.622690       1.418078      -0.124912      -0.193915       1.660499       0.418093       1.789493           0.000497
           19              H       4.324678       3.690440       1.657921       0.132045       1.000375 0.75328971E+01  0.72849849E+02                                 1.658384                            1.614432      -0.885909       2.474923                    0.999094       3.325842       9.241821       0.488125       1.297504      -0.706472      -0.015754      -0.021009       0.032118       0.041486       0.002006      -0.009796      -0.001595      -0.008881       0.032283      -0.013865      -0.001126       0.014990              1.653179       1.530616       0.164860      -0.236602       1.694746      -0.263539       1.734175           0.000401
           20              H       4.640643       5.972896       1.638197       0.104480       1.015063 0.72468272E+01  0.70272369E+02                                 1.740724                            1.627572      -1.197728       2.313624                    0.995372       3.703939      10.731428       0.460793       1.370767      -0.688268      -0.015394       0.024812       0.039748       0.049320       0.001750      -0.011399       0.000789      -0.010044       0.036461      -0.016001      -0.000809       0.016810              1.794788       1.528582      -0.155373      -0.198827       1.901909       0.528507       1.953873           0.000597
           21              H       4.423003       0.985653       5.223601       0.100226       1.109692 0.83221272E+01  0.81353029E+02                                 1.679558                            1.619431      -0.944383       2.430645                    0.998400       3.317611       8.850020       0.530206       1.181740      -0.733478       0.007598       0.051494      -0.000971       0.052060       0.002496       0.005914       0.004631      -0.038036      -0.007452      -0.019815      -0.001689       0.021504              1.665597       1.373670       0.035961      -0.031987       2.125789      -0.129247       1.497331           0.000474
           22              H       4.861741       0.064210       7.273813       0.128322       0.940108 0.66662185E+01  0.62665954E+02                                 1.597230                            1.519593      -0.913818       2.454501                    0.998890       3.341323       9.220198       0.501589       1.298991      -0.704717       0.009795       0.020888       0.031566       0.039098       0.003980       0.003427       0.005182      -0.024634       0.005743      -0.014343      -0.000217       0.014561              1.631702       1.356727       0.066785       0.165894       1.508469       0.372574       2.029910           0.000498
           23              H       3.254596       5.609827       5.751769       0.129336       0.972942 0.71176184E+01  0.66838737E+02                                 1.533920                            1.496002      -0.779467       2.520618                    0.999749       3.087386       8.043564       0.553161       1.179127      -0.734680      -0.003870      -0.039460       0.009384       0.040745       0.004224       0.005506      -0.000938      -0.028417       0.005305      -0.017339       0.003399       0.013940              1.515663       1.286157       0.083566       0.009086       1.891268      -0.104562       1.369562           0.000479
           24              H       2.823942       6.623680       3.722378       0.105453       1.035586 0.72663934E+01  0.69772589E+02                                 1.702178                            1.583327      -0.930905       2.437570                    0.998654       3.461747       9.643775       0.493045       1.293759      -0.705665      -0.014085      -0.027576      -0.036166       0.047611       0.004375       0.003903       0.006685      -0.027741      -0.003257      -0.014682      -0.003179       0.017861              1.759355       1.475773       0.144293       0.287612       1.562621       0.405912       2.239672           0.000547
           25              C       0.783048       3.798140       1.187830       0.087431      25.296379 0.33951526E+03  0.75384015E+04                                 7.619880                            6.252848       0.094160       2.048111                    0.999563      26.218874      74.368411       0.638790       0.431845      -1.049690       0.021538      -0.019043      -0.044662       0.053115      -0.007368       0.004970      -0.015750       0.063889       0.043694      -0.043996       0.014590       0.029406              8.352832       5.516750       0.931978      -1.538578      12.705475       0.593301       6.836272          -0.001360
           26              C       0.960473       5.163274       1.222895      -0.129663      30.265868 0.44058636E+03  0.10429918E+05                                 8.547008                            7.098879      -0.000236       1.982566                    0.998883      29.364385      85.703323       0.603221       0.428923      -1.052595       0.004899       0.015818      -0.027648       0.032228      -0.018033       0.005447       0.011353       0.030710       0.029972      -0.032418       0.013722       0.018695              9.373238       6.318592       1.464947      -1.591322      14.280677       0.755679       7.520446           0.006799
           27              C       1.576452       5.827177       0.170942      -0.093903      35.613406 0.53929017E+03  0.13334155E+05                                 9.610489                            7.870352      -0.258532       1.915824                    0.996895      29.171223      85.035431       0.575130       0.430722      -1.058916      -0.028688      -0.091373      -0.007247       0.096045      -0.035916       0.024271      -0.013584       0.138914       0.072393      -0.090764       0.011529       0.079234             11.002850       7.160042       1.647118      -1.727372      17.655666       1.027703       8.192842           0.008000
           28              C      -0.889711       2.631543      10.036284      -0.124480      29.683924 0.43456615E+03  0.10251890E+05                                 8.425096                            7.033247       0.050732       1.999883                    0.999125      29.266541      85.265056       0.608234       0.426862      -1.053883      -0.005101       0.016723       0.020174       0.026696      -0.007162      -0.000499      -0.017231       0.039670       0.044062      -0.034379       0.013036       0.021343              9.234324       5.988766       0.715300      -1.382060      14.568688       1.169596       7.145518           0.008116
           29              C      -1.087697       1.258241      10.050529       0.082926      26.301472 0.35992041E+03  0.81279073E+04                                 7.916578                            6.498084      -0.061262       1.997183                    0.998853      26.728044      77.043305       0.616508       0.439942      -1.042386      -0.017534      -0.012282       0.046690       0.051364      -0.008114       0.011619       0.008290       0.059470       0.056972      -0.041926       0.010675       0.031251              8.725045       5.878366       0.829903      -1.511291      13.072632       1.158177       7.224136          -0.000980
           30              C      -0.531315       6.665017       5.632329       0.072136      25.581599 0.34999625E+03  0.78277961E+04                                 7.640046                            6.331419       0.041420       2.016201                    0.999737      26.788699      76.178237       0.637617       0.429507      -1.051467      -0.004481       0.038418       0.026471       0.046869       0.007547      -0.019321       0.020475      -0.017494      -0.154696      -0.061545       0.021866       0.039680              8.259564       4.848875       0.225149       1.278699       7.370910      -0.694797      12.558909           0.000813
           31              C      -0.800355       7.216140       4.395189      -0.124287      29.419996 0.43850787E+03  0.10367577E+05                                 8.393372                            7.091938       0.082016       2.010768                    0.999209      29.230108      85.233994       0.602313       0.430114      -1.051954      -0.000156       0.031214      -0.000302       0.031216       0.005584      -0.013058       0.022416       0.015669      -0.019212      -0.032092       0.011162       0.020930              9.058245       5.250107      -0.048178       1.578647       8.066180      -1.235760      13.858447           0.004393
           32              C       0.036090      -0.561244       4.206714      -0.083303      35.517264 0.53927316E+03  0.13336710E+05                                 9.596272                            7.873972      -0.237238       1.922862                    0.997198      29.152522      85.054567       0.574455       0.431132      -1.058420       0.032873      -0.042916       0.083079       0.099119       0.008134      -0.051154       0.039962       0.068270      -0.163767      -0.092823       0.011514       0.081309             10.887837       6.549264      -0.028412       3.146199       8.937676      -1.886125      17.176570           0.008665
           33              C       0.464393       0.198995       5.295923      -0.134058      30.058532 0.43722455E+03  0.10304172E+05                                 8.444886                            7.035560       0.113538       2.015467                    0.999428      29.246542      84.460953       0.612172       0.424545      -1.057998      -0.005931      -0.016776      -0.023655       0.029600      -0.000956      -0.010708       0.001411      -0.033564      -0.079167      -0.030645       0.000586       0.030059              9.152911       5.624202       0.426201       2.254754       7.796795      -0.940903      14.037736           0.004612
           34              C       0.724245      -0.417620       6.518818       0.089020      25.205451 0.34853264E+03  0.77901669E+04                                 7.642732                            6.359455       0.153855       2.069356                    0.999454      26.285628      74.826650       0.629760       0.435139      -1.047608      -0.011068      -0.057411      -0.005061       0.058687      -0.000843      -0.012546       0.030159       0.027702      -0.035249      -0.041311       0.011538       0.029773              8.283240       5.121306       0.506477       1.836947       7.330855      -0.747913      12.397559           0.000771
           35              C       3.047636       2.929357       9.770008       0.087432      25.296348 0.33951480E+03  0.75383871E+04                                 7.619869                            6.252840       0.094174       2.048115                    0.999563      26.218834      74.368212       0.638792       0.431844      -1.049691      -0.021538       0.019043       0.044661       0.053115      -0.007368       0.004970      -0.015750       0.063888       0.043693      -0.043995       0.014590       0.029405              8.352821       5.516741       0.931976      -1.538575      12.705460       0.593301       6.836261          -0.001346
           36              C       2.870211       1.564223       9.734943      -0.129662      30.265814 0.44058551E+03  0.10429892E+05                                 8.546998                            7.098872      -0.000233       1.982568                    0.998883      29.364345      85.703160       0.603221       0.428923      -1.052595      -0.004899      -0.015819       0.027648       0.032228      -0.018032       0.005447       0.011353       0.030710       0.029970      -0.032417       0.013722       0.018695              9.373227       6.318586       1.464946      -1.591318      14.280659       0.755678       7.520436           0.006790
           37              C       2.254232       0.900320      10.786896      -0.093903      35.613402 0.53929005E+03  0.13334151E+05                                 9.610488                            7.870350      -0.258533       1.915823                    0.996895      29.171219      85.035412       0.575130       0.430722      -1.058916       0.028687       0.091373       0.007246       0.096045      -0.035916       0.024271      -0.013582       0.138914       0.072394      -0.090764       0.011529       0.079235             11.002851       7.160038       1.647112      -1.727368      17.655673       1.027711       8.192842           0.008012
           38              C       4.720395       4.095954       0.921554      -0.124482      29.684007 0.43456768E+03  0.10251935E+05                                 8.425115                            7.033263       0.050726       1.999881                    0.999125      29.266590      85.265246       0.608233       0.426862      -1.053883       0.005100      -0.016723      -0.020174       0.026696      -0.007162      -0.000499      -0.017230       0.039671       0.044063      -0.034379       0.013037       0.021342              9.234346       5.988779       0.715296      -1.382061      14.568729       1.169607       7.145530           0.008104
           39              C       4.918381       5.469256       0.907309       0.082926      26.301484 0.35992051E+03  0.81279096E+04                                 7.916577                            6.498082      -0.061258       1.997184                    0.998853      26.728050      77.043301       0.616508       0.439942      -1.042387       0.017534       0.012281      -0.046690       0.051364      -0.008114       0.011619       0.008289       0.059469       0.056973      -0.041926       0.010675       0.031251              8.725044       5.878364       0.829903      -1.511292      13.072632       1.158177       7.224137          -0.000963
           40              C       4.361999       0.062480       5.325509       0.072135      25.581525 0.34999490E+03  0.78277502E+04                                 7.640012                            6.331392       0.041463       2.016215                    0.999737      26.788573      76.177542       0.637621       0.429505      -1.051469       0.004480      -0.038417      -0.026471       0.046869       0.007546      -0.019318       0.020472      -0.017496      -0.154687      -0.061540       0.021862       0.039678              8.259532       4.848853       0.225145       1.278700       7.370868      -0.694793      12.558874           0.000804
           41              C       4.631039      -0.488643       6.562649      -0.124286      29.419969 0.43850778E+03  0.10367574E+05                                 8.393368                            7.091939       0.082019       2.010770                    0.999209      29.230090      85.233925       0.602313       0.430114      -1.051954       0.000156      -0.031214       0.000303       0.031216       0.005584      -0.013057       0.022415       0.015671      -0.019211      -0.032091       0.011161       0.020930              9.058238       5.250108      -0.048178       1.578644       8.066181      -1.235759      13.858425           0.004397
           42              C       3.794594       7.288741       6.751124      -0.083300      35.517185 0.53927178E+03  0.13336670E+05                                 9.596266                            7.873967      -0.237239       1.922863                    0.997198      29.152480      85.054462       0.574454       0.431133      -1.058419      -0.032872       0.042916      -0.083079       0.099118       0.008133      -0.051154       0.039963       0.068271      -0.163771      -0.092825       0.011514       0.081310             10.887829       6.549259      -0.028411       3.146194       8.937673      -1.886122      17.176555           0.008661
           43              C       3.366291       6.528502       5.661915      -0.134057      30.058556 0.43722501E+03  0.10304186E+05                                 8.444895                            7.035568       0.113541       2.015468                    0.999428      29.246553      84.461030       0.612171       0.424546      -1.057998       0.005931       0.016775       0.023655       0.029600      -0.000956      -0.010707       0.001411      -0.033562      -0.079167      -0.030644       0.000585       0.030058              9.152923       5.624210       0.426201       2.254759       7.796798      -0.940901      14.037761           0.004621
           44              C       3.106439       7.145117       4.439020       0.089018      25.205496 0.34853318E+03  0.77901776E+04                                 7.642729                            6.359451       0.153877       2.069362                    0.999454      26.285609      74.826450       0.629762       0.435137      -1.047610       0.011067       0.057411       0.005061       0.058686      -0.000843      -0.012546       0.030158       0.027700      -0.035249      -0.041310       0.011538       0.029772              8.283239       5.121299       0.506474       1.836940       7.330862      -0.747930      12.397558           0.000761
           45              N       1.190516       3.057112       0.135877      -0.217457      34.874041 0.54513303E+03  0.13331811E+05                                 8.957450                            7.593672      -0.079810       1.999678                    0.998512      28.006836      77.655625       0.631375       0.396673      -1.095795       0.020313       0.152626       0.002200       0.153987      -0.005492      -0.017904       0.006867       0.097357       0.201236      -0.082760       0.009676       0.073084              9.868033       6.980207       0.623980      -2.160801      14.079934       0.847429       8.543959           0.057606
           46              N      -0.184819       7.408868       6.696335      -0.237713      35.654623 0.56285294E+03  0.13889943E+05                                 9.114673                            7.724634      -0.122786       1.969655                    0.999021      28.792121      80.463341       0.624322       0.397550      -1.094066      -0.036344       0.084193      -0.135349       0.163490       0.038337      -0.014415       0.065986      -0.024135      -0.100805      -0.087464       0.007863       0.079601              9.984373       6.125110       1.041754       1.135533       8.779641      -0.577101      15.048368           0.049943
           47              N       2.640168       3.670385      10.821961      -0.217452      34.873761 0.54512759E+03  0.13331643E+05                                 8.957401                            7.593632      -0.079809       1.999682                    0.998512      28.006685      77.655073       0.631376       0.396673      -1.095795      -0.020313      -0.152625      -0.002201       0.153987      -0.005493      -0.017904       0.006866       0.097356       0.201233      -0.082760       0.009676       0.073084              9.867977       6.980171       0.623978      -2.160791      14.079845       0.847415       8.543916           0.057598
           48              N       4.015503      -0.681371       4.261503      -0.237692      35.653427 0.56282864E+03  0.13889178E+05                                 9.114444                            7.724443      -0.122749       1.969677                    0.999021      28.791446      80.460677       0.624333       0.397548      -1.094069       0.036343      -0.084190       0.135346       0.163485       0.038332      -0.014412       0.065982      -0.024141      -0.100808      -0.087457       0.007859       0.079599              9.984116       6.124949       1.041721       1.135494       8.779461      -0.577090      15.047939           0.049948
           49              O       0.698581       0.943050       2.078702      -0.749391      46.446339 0.83265347E+03  0.22373886E+05                                10.437697                            9.079682      -0.195773       1.937616                    0.996551      31.718863      88.718219       0.613933       0.371286      -1.127224       0.032188       0.029799      -0.017326       0.047162       0.002652      -0.029409       0.016123      -0.017137      -0.016222      -0.038663       0.009028       0.029634             11.489959      12.796425       3.163680      -3.970085       9.713264      -3.407895      11.960189           0.057225
           50              O       0.589278       8.291521       0.061364      -0.797937      59.065528 0.10410652E+04  0.29630695E+05                                12.341916                           10.167323      -0.433926       1.840544                    0.997669      33.584098      97.211512       0.577931       0.372363      -1.124507      -0.040972       0.012255       0.000135       0.042765      -0.011718       0.000361       0.001583      -0.029394       0.078219      -0.031846       0.005667       0.026178             14.616101      20.652859      -6.596234       1.816197      14.486746      -1.459540       8.708699           0.041980
           51              O       5.724335       8.124156       1.826672      -0.784787      49.394901 0.98420069E+03  0.27575497E+05                                10.853360                            9.877029      -0.351490       1.874442                    0.997048      32.906022      93.989007       0.588120       0.371707      -1.126885       0.004801      -0.050764      -0.019586       0.054622       0.016137       0.011304      -0.013214      -0.041325      -0.004344      -0.032936       0.003136       0.029800             11.689100       9.165830       1.256948       1.996442      10.973023       3.281905      14.928447           0.053521
           52              O       2.493306       7.782099       1.660112      -0.755696      50.108363 0.90588647E+03  0.24831277E+05                                10.980568                            9.455938      -0.258780       1.919975                    0.995934      31.778088      89.433457       0.603690       0.370141      -1.129405       0.009158       0.008328       0.045768       0.047412       0.003644       0.012984      -0.018614      -0.005739       0.018473      -0.023536      -0.000461       0.023997             12.235745      11.590786       2.077386       5.458436       9.316507       2.184319      15.799943           0.057257
           53              O       0.065666       5.491936      10.130521      -0.792652      50.398402 0.99332098E+03  0.27969488E+05                                11.129936                            9.989965      -0.425981       1.842194                    0.997044      33.603154      97.057248       0.577353       0.376764      -1.120104       0.025909       0.013186      -0.030807       0.042358       0.001367      -0.009668      -0.008415      -0.038234       0.024653      -0.025985       0.004284       0.021701             12.207500      13.192246       1.556452      -2.094694      11.340927      -3.805461      12.089327           0.049118
           54              O       5.784043       1.101306       2.964095      -0.753537      37.587630 0.74432206E+03  0.19403996E+05                                 8.890139                            8.468138       0.113119       2.033656                    0.998034      31.203437      85.339977       0.650324       0.361282      -1.137488      -0.018255       0.068963      -0.012329       0.072396       0.002048      -0.003358       0.002090       0.044325      -0.034519      -0.017393      -0.010884       0.028277              9.103511      11.774231      -1.205688      -0.432530       7.793031      -0.381525       7.743272           0.056663
           55              O       3.132103       5.784447       8.879136      -0.749392      46.446757 0.83266190E+03  0.22374182E+05                                10.437780                            9.079742      -0.195818       1.937601                    0.996551      31.718989      88.718868       0.613929       0.371287      -1.127222      -0.032184      -0.029799       0.017328       0.047160       0.002652      -0.029414       0.016124      -0.017145      -0.016214      -0.038668       0.009030       0.029638             11.490061      12.796531       3.163716      -3.970149       9.713333      -3.407939      11.960319           0.057223
           56              O       3.241406      -1.564024      10.896474      -0.797933      59.065131 0.10410572E+04  0.29630402E+05                                12.341848                           10.167273      -0.433916       1.840549                    0.997669      33.583972      97.210979       0.577933       0.372362      -1.124508       0.040970      -0.012256      -0.000137       0.042764      -0.011717       0.000360       0.001581      -0.029394       0.078219      -0.031846       0.005667       0.026178             14.616011      20.652662      -6.596192       1.816169      14.486712      -1.459536       8.708659           0.041980
           57              O      -1.893651      -1.396659       9.131166      -0.784799      49.395746 0.98422152E+03  0.27576233E+05                                10.853491                            9.877138      -0.351485       1.874438                    0.997049      32.906353      93.990278       0.588116       0.371707      -1.126884      -0.004804       0.050766       0.019586       0.054625       0.016139       0.011304      -0.013216      -0.041332      -0.004344      -0.032939       0.003135       0.029804             11.689250       9.165928       1.256978       1.996478      10.973179       3.281958      14.928643           0.053519
           58              O       1.337378      -1.054602       9.297726      -0.755714      50.110003 0.90592228E+03  0.24832518E+05                                10.980837                            9.456151      -0.258790       1.919963                    0.995935      31.778642      89.435654       0.603681       0.370143      -1.129403      -0.009157      -0.008325      -0.045769       0.047413       0.003644       0.012984      -0.018618      -0.005737       0.018473      -0.023539      -0.000462       0.024001             12.236066      11.591075       2.077420       5.458603       9.316717       2.184351      15.800406           0.057255
           59              O       3.765018       1.235561       0.827317      -0.792630      50.396844 0.99328005E+03  0.27968028E+05                                11.129683                            9.989731      -0.425960       1.842210                    0.997044      33.602503      97.054612       0.577363       0.376762      -1.120106      -0.025908      -0.013187       0.030809       0.042359       0.001365      -0.009672      -0.008416      -0.038234       0.024678      -0.025991       0.004288       0.021703             12.207220      13.191827       1.556384      -2.094638      11.340677      -3.805413      12.089156           0.049122
           60              O      -1.953359       5.626191       7.993743      -0.753558      37.588836 0.74435345E+03  0.19405030E+05                                 8.890355                            8.468342       0.113087       2.033638                    0.998034      31.203938      85.341981       0.650313       0.361284      -1.137485       0.018253      -0.068967       0.012328       0.072399       0.002049      -0.003357       0.002090       0.044311      -0.034504      -0.017389      -0.010879       0.028268              9.103733      11.774503      -1.205736      -0.432566       7.793211      -0.381549       7.743483           0.056660

******************************************************
Auxiliary information for the entire system
The total spin magnetic moment of the unit cell is   3.996170
The total net atomic charge of the unit cell is   0.000002
Accuracy of reproducing the electrostatic potential in the unit cell:
  The inner radius (bohr) =    5.0000
  The outer radius (bohr) =   12.0000
  Valid grid points have density less than (e/(bohr^3)) =    0.0001
  The number of valid grid points were=         1531
  The rms potential error without charges in kcal/mol is=      3.74783
  The rms potential error with partial charges in kcal/mol is=      0.78844
  The RRMSE value at monopole order=      0.21037
  The rms potential error with partial charges and cloud penetration in kcal/mol is=      0.78201
  The RRMSE value at monopole order with cloud penetration is=      0.20866
  The rms potential error with partial charges and atomic dipoles in kcal/mol is=      0.33846
  The RRMSE value at dipole order=      0.09031
  The rms potential error with partial charges, atomic dipoles and cloud penetration in kcal/mol is=      0.33878
  The RRMSE value at dipole order with cloud penetration=      0.09039

******************************************************
The electron densities and ab initio electrostatic potential were computed in VASP using the PBE functional and
projector augmented wave method. See the main text of the journal article for a description of computational details.
The atomic charges, dipoles, and quadrupoles were computed with the DDEC6 method as described in
(a) T. A. Manz and N. Gabaldon Limas, RSC Adv. 6 (2016) 47771-47801 DOI: 10.1039/c6ra04656h
(b) N. Gabaldon Limas and T. A. Manz, RSC Adv. 8 (2018) 2678-2707 DOI: 10.1039/c7ra11829e.
For each atom in the material, the electron cloud parameters were fit to the spherically averaged atom-in-material
electron density using radial positions for which this density was between 10^-4 and 10^-2 electrons per cubic bohr.
The polarizabilities, dispersion coefficients, and quantum Drude oscillator (QDO) parameters were fit using the MCLF method.
The magnetic structure of the system was optimized in VASP from the default ferromagnetic initial guess using spin polarization.
The atomic spin moments (ASMs) were computed on this optimized magnetic structure using the DDEC6 partition as inputs
to the method of T. A. Manz and D. S. Sholl, J. Chem. Theory Comput. 7 (2011) 4146-4164 DOI: 10.1021/ct200539n.
The RMSE and RRMSE were computed using a uniform grid with Ewald summation.
