# Supplementary material for: A collection of forcefield precursors for metal–organic frameworks
Source: RSC Adv. 2019 Nov 13;9(63):36492–507. doi: 10.1039/c9ra07327b (PMC9075174; doi:10.1039/c9ra07327b)
Supplement: RA-009-C9RA07327B-s4575 [file RA-009-C9RA07327B-s4575.xyz]

   94
jmolscript: load "" {1 1 1} spacegroup "x,y,z" unitcell [{     10.069100     0.000000     0.000000 }, {     -3.345815    10.425369     0.000000 }, {     -4.574966    -3.820903    11.801181 }]
Er     3.847888    -0.012990     9.490392     1.898166
Er    -1.699569     6.617456     2.310789     1.898165
H     -2.327951     0.773970     9.877588     0.118097
H      2.173224     6.000589     1.823282     0.122089
H     -1.796781    -1.752144     8.135734     0.117224
H      5.699791    -1.329174     5.145315     0.110802
H      3.115770     3.959472     6.775058     0.123219
H      0.103555     1.311539     6.581519     0.119999
H     -1.229060     3.405840     1.024343     0.084873
H     -0.956249     1.895001     2.715452     0.124419
H      8.844875    -0.371264     2.257566     0.123680
H      5.111340     8.273405     0.515712     0.126647
H     -0.105151     3.876606    10.196220     0.120430
H     -0.713378     4.597835     7.843065     0.119519
H     -1.150919     6.330319     6.391520     0.131258
H      2.527476    -1.928975     7.078348     0.091976
H      4.476270     5.830496     1.923593     0.118097
H     -0.024905     0.603877     9.977899     0.122089
H      3.945100     8.356610     3.665447     0.117225
H     -3.551472     7.933640     6.655866     0.110802
H     -0.967451     2.644994     5.026123     0.123220
H      2.044764     5.292927     5.219662     0.119999
H      3.377379     3.198626    10.776838     0.084874
H      3.104568     4.709465     9.085729     0.124420
H     -6.696556     6.975730     9.543615     0.123680
H     -2.963021    -1.668939    11.285469     0.126648
H      2.253470     2.727860     1.604961     0.120430
H      2.861697     2.006631     3.958116     0.119519
H      3.299238     0.274147     5.409661     0.131258
H     -0.379157     8.533441     4.722833     0.091976
C     -4.104489     1.583555    11.672548     0.673691
C     -2.599795     1.495053    11.739815    -0.029335
C     -1.880678     1.024015    10.654106    -0.107143
C      2.646860     5.683619     1.089249    -0.108221
C      5.789681    -0.961609     7.758096     0.568360
C      6.810284    -1.468215     6.795120    -0.004359
C     -2.003063    -1.815629     7.230584    -0.112996
C      6.543130    -1.565680     5.460406    -0.101692
C      2.417205     1.626917     7.832444     0.572985
C      1.718901     2.503370     6.835244    -0.012062
C      2.296836     3.695937     6.423383    -0.115274
C      0.492013     2.111194     6.307731    -0.112160
C      8.752615     2.502001     0.821362     0.132745
C     -1.159109     1.602895     1.856326    -0.118722
C      8.757129     0.262882     1.583718    -0.078051
C      5.122483    10.299122     0.264346     0.055308
C      0.387324     5.121128    11.687890    -0.126104
C      0.018764     4.772837    10.409822    -0.138520
C     -0.174503     5.765394     9.411442     0.054247
C     -0.601378     5.479792     8.116852    -0.078299
C     -0.852674     6.503090     7.255366    -0.120138
C     -0.655802     7.809347     7.683749     0.123261
C      0.005762     7.133844     9.757216     0.125260
C      3.759745    -2.949790    11.116713     0.127989
C      6.252808     5.020911     0.128633     0.673692
C      4.748114     5.109413     0.061366    -0.029335
C      4.028997     5.580451     1.147075    -0.107145
C     -0.498541     0.920847    10.711932    -0.108223
C     -3.641362     7.566075     4.043085     0.568361
C     -4.661965     8.072681     5.006061    -0.004359
C      4.151382     8.420095     4.570597    -0.112996
C     -4.394811     8.170146     6.340775    -0.101691
C     -0.268886     4.977549     3.968737     0.572985
C      0.429418     4.101096     4.965937    -0.012063
C     -0.148517     2.908529     5.377798    -0.115273
C      1.656306     4.493272     5.493450    -0.112158
C     -6.604296     4.102465    10.979819     0.132746
C      3.307428     5.001571     9.944855    -0.118723
C     -6.608810     6.341584    10.217463    -0.078051
C     -2.974164    -3.694656    11.536835     0.055308
C      1.760995     1.483338     0.113291    -0.126104
C      2.129555     1.831629     1.391359    -0.138521
C      2.322822     0.839072     2.389739     0.054247
C      2.749697     1.124674     3.684329    -0.078299
C      3.000993     0.101376     4.545815    -0.120138
C      2.804121    -1.204881     4.117432     0.123261
C      2.142557    -0.529378     2.043965     0.125260
C     -1.611426     9.554256     0.684468     0.127989
N      3.912567    -1.635775    11.363357    -0.365898
N      3.091964    -2.286715     8.898090    -0.365689
N     -1.764248     8.240241     0.437824    -0.365897
N     -0.943645     8.891181     2.903091    -0.365689
O     -4.691087     1.135812    10.669448    -0.661777
O     -0.112967     5.902068     0.868567    -0.684624
O      5.910005    -1.181195     8.990140    -0.630382
O      4.795800    -0.293826     7.312012    -0.637473
O      3.418200     2.078914     8.464987    -0.625597
O      2.019676     0.438903     8.017722    -0.631730
O      6.839406     5.468654     1.131733    -0.661776
O      2.261286     0.702398    10.932614    -0.684625
O     -3.761686     7.785661     2.811041    -0.630382
O     -2.647481     6.898292     4.489169    -0.637474
O     -1.269881     4.525552     3.336194    -0.625598
O      0.128643     6.165563     3.783459    -0.631731

The following XYZ coordinates are in angstroms. Other properties are in atomic units.
The sperically averaged electron density of each atom fit to a function of the form exp(a - br)
eigen_1, eigen_2 and eigen_3 are the three eigenvalues of traceless quadrupole moment tensor
  atom number  atomic symbol              X              Y              Z     net charge C6 coefficient C8 coefficient C10 coefficient fluctuating dipole atomic polarizability isotropic forcefield polarizability              a              b squared Pearson coefficient          <r^3>          <r^4>         wp_QDO          m_QDO          q_QDO       dipole_x       dipole_y       dipole_z         dipole            Qxy            Qxz            Qyz     Q(x^2-y^2)  Q(3z^2 - R^2)        eigen_1        eigen_2        eigen_3 static polarizability      alpha(xx)      alpha(xy)      alpha(xz)      alpha(yy)      alpha(yz)      alpha(zz) atomic spin moment
            1             Er       3.847888      -0.012990       9.490392       1.898166     159.764246 0.36095655E+04  0.12734651E+06                                19.457278                           16.303677       2.450782       2.497870                    0.999473      73.233396     172.437020       0.628675       0.276152      -1.333961       0.011963       0.090683      -0.003661       0.091542       0.033179      -0.041331       0.019115       0.199050      -0.129777      -0.096996      -0.037682       0.134678             22.803650      22.011666      -6.235611      -1.434178      24.388989       1.762737      22.010294           0.000028
            2             Er      -1.699569       6.617456       2.310789       1.898165     159.764417 0.36095701E+04  0.12734672E+06                                19.457300                           16.303695       2.450774       2.497868                    0.999473      73.233417     172.437135       0.628675       0.276152      -1.333960      -0.011962      -0.090683       0.003657       0.091541       0.033178      -0.041331       0.019115       0.199050      -0.129775      -0.096996      -0.037681       0.134678             22.803676      22.011690      -6.235620      -1.434181      24.389017       1.762738      22.010320           0.000021
            3              H      -2.327951       0.773970       9.877588       0.118097       1.071922 0.78138221E+01  0.76210462E+02                                 1.722914                            1.629609      -1.055182       2.380318                    0.997615       3.471071       9.665212       0.492743       1.274484      -0.710116      -0.017375      -0.011031      -0.034123       0.039849      -0.003401       0.002364       0.005822       0.009974       0.041264      -0.014311      -0.000858       0.015169              1.751732       1.788107       0.188342       0.333566       1.501638       0.252555       1.965451          -0.000004
            4              H       2.173224       6.000589       1.823282       0.122089       0.994804 0.71126622E+01  0.68022492E+02                                 1.660396                            1.570255      -1.071136       2.374701                    0.997714       3.465560       9.676854       0.492659       1.299988      -0.703884      -0.018890       0.014973       0.031723       0.039842      -0.000740       0.000329       0.008812       0.004355       0.024756      -0.010531      -0.001872       0.012403              1.693020       1.784262      -0.115406      -0.391037       1.416532       0.214015       1.878266          -0.000006
            5              H      -1.796781      -1.752144       8.135734       0.117224       1.004678 0.70925323E+01  0.67206412E+02                                 1.626712                            1.534212      -0.796436       2.503088                    0.999664       3.276851       8.857587       0.519393       1.244516      -0.717694       0.010926       0.003189       0.037472       0.039163      -0.005728       0.008460       0.002127       0.016114       0.029849      -0.015777       0.000054       0.015723              1.662566       1.441175       0.017696       0.046669       1.318235       0.078991       2.228289          -0.000005
            6              H       5.699791      -1.329174       5.145315       0.110802       1.025406 0.72276917E+01  0.69223198E+02                                 1.673549                            1.565064      -1.039741       2.382979                    0.997243       3.514490       9.738960       0.503221       1.270854      -0.709696      -0.032451       0.009267      -0.013432       0.036323      -0.003807       0.003640       0.001655       0.018992       0.024314      -0.014525       0.003845       0.010680              1.718284       2.283165      -0.243087       0.226957       1.354868      -0.035769       1.516819          -0.000003
            7              H       3.115770       3.959472       6.775058       0.123219       1.048423 0.75969971E+01  0.72705633E+02                                 1.630122                            1.555955      -0.878466       2.468211                    0.999173       3.207673       8.510189       0.535546       1.195042      -0.730276       0.035449       0.012293       0.012557       0.039566       0.010119       0.005428      -0.003189       0.004799      -0.029574      -0.014049      -0.001498       0.015547              1.646028       1.877604       0.181619       0.327089       1.461314       0.081252       1.599165           0.000000
            8              H       0.103555       1.311539       6.581519       0.119999       0.998755 0.71970475E+01  0.68686667E+02                                 1.634062                            1.556415      -1.011089       2.403301                    0.998162       3.391200       9.305354       0.508464       1.262198      -0.712667      -0.017684      -0.033217       0.010059       0.038952       0.009650       0.004921      -0.005803       0.004703      -0.013633      -0.013864       0.001655       0.012210              1.656522       1.491082       0.272431      -0.060945       1.996372      -0.251226       1.482113          -0.000011
            9              H      -1.229060       3.405840       1.024343       0.084873       1.044153 0.72876315E+01  0.71153463E+02                                 1.801227                            1.649361      -1.315856       2.240837                    0.993740       3.988060      11.802162       0.448147       1.399833      -0.680951       0.001940       0.042195       0.013666       0.044396       0.004129       0.002386       0.000840      -0.006836      -0.004364      -0.005494      -0.001005       0.006499              1.893062       1.440571       0.056582       0.050080       2.691203       0.257682       1.547412          -0.000002
           10              H      -0.956249       1.895001       2.715452       0.124419       0.971668 0.67949060E+01  0.64383943E+02                                 1.648199                            1.544519      -1.043774       2.390809                    0.997449       3.460638       9.686370       0.490996       1.316540      -0.700151       0.006989       0.010160       0.034974       0.037085       0.002212       0.003951      -0.003745      -0.016852       0.029967      -0.014514       0.002528       0.011986              1.692373       1.328988       0.077811       0.221979       1.525412       0.359815       2.222720          -0.000004
           11              H       8.844875      -0.371264       2.257566       0.123680       0.931662 0.65411250E+01  0.61754175E+02                                 1.638273                            1.543051      -1.023880       2.401136                    0.997443       3.529512      10.052339       0.475284       1.365021      -0.689783       0.004865      -0.024007       0.028305       0.037433       0.003155       0.005642       0.001454      -0.010092       0.030830      -0.012244       0.000110       0.012134              1.680451       1.307360      -0.028433       0.043671       1.841342      -0.495102       1.892652          -0.000003
           12              H       5.111340       8.273405       0.515712       0.126647       0.919525 0.65145567E+01  0.61793354E+02                                 1.659121                            1.566433      -1.228956       2.309690                    0.994496       3.641510      10.591864       0.457172       1.412439      -0.680018       0.010299      -0.027648       0.026383       0.039579      -0.002915       0.004164      -0.001445      -0.019231       0.013085      -0.013112       0.004167       0.008944              1.708184       1.352396      -0.027627       0.106140       1.953643      -0.430379       1.818514          -0.000002
           13              H      -0.105151       3.876606      10.196220       0.120430       0.957684 0.69126672E+01  0.66039652E+02                                 1.658063                            1.578482      -1.023975       2.399923                    0.997435       3.537146      10.069122       0.474332       1.351652      -0.692842      -0.004554      -0.034448      -0.007904       0.035635      -0.001096       0.005542       0.001985      -0.013761       0.015409      -0.011494       0.003772       0.007722              1.689897       1.338695       0.170099       0.039596       2.282556       0.090747       1.448438          -0.000006
           14              H      -0.713378       4.597835       7.843065       0.119519       1.099695 0.80994561E+01  0.79417813E+02                                 1.731026                            1.643170      -1.033142       2.397527                    0.997051       3.421691       9.439739       0.499693       1.250088      -0.716168      -0.006151      -0.032891      -0.011154       0.035272       0.003577       0.006877      -0.002117      -0.012846       0.004085      -0.011924       0.005198       0.006726              1.753274       1.360425       0.045344       0.032087       2.263733       0.315839       1.635664          -0.000003
           15              H      -1.150919       6.330319       6.391520       0.131258       1.011658 0.68871462E+01  0.65912191E+02                                 1.734273                            1.584282      -1.227683       2.308918                    0.995066       3.597508      10.340517       0.468298       1.366649      -0.689076      -0.013577      -0.010653      -0.036259       0.040157       0.007326       0.006409       0.003269      -0.023503       0.020459      -0.018394       0.004230       0.014163              1.823566       1.517558      -0.030444       0.389388       1.486628       0.134141       2.466512          -0.000003
           16              H       2.527476      -1.928975       7.078348       0.091976       1.033778 0.70517307E+01  0.67966785E+02                                 1.768404                            1.607717      -1.164812       2.323723                    0.995084       3.738677      10.825878       0.462328       1.374532      -0.687278      -0.008747       0.033583      -0.030982       0.046521      -0.001792       0.004238      -0.007685      -0.014001       0.028510      -0.012574      -0.002567       0.015141              1.868097       1.473458      -0.148362       0.193516       2.076745      -0.557323       2.054089          -0.000004
           17              H       4.476270       5.830496       1.923593       0.118097       1.071922 0.78138225E+01  0.76210456E+02                                 1.722913                            1.629608      -1.055181       2.380318                    0.997615       3.471071       9.665207       0.492744       1.274482      -0.710117       0.017375       0.011031       0.034123       0.039849      -0.003401       0.002364       0.005822       0.009974       0.041264      -0.014311      -0.000858       0.015169              1.751731       1.788106       0.188341       0.333565       1.501637       0.252555       1.965449          -0.000004
           18              H      -0.024905       0.603877       9.977899       0.122089       0.994802 0.71126480E+01  0.68022327E+02                                 1.660395                            1.570254      -1.071135       2.374702                    0.997714       3.465557       9.676846       0.492659       1.299989      -0.703884       0.018890      -0.014973      -0.031723       0.039842      -0.000740       0.000329       0.008812       0.004355       0.024756      -0.010531      -0.001872       0.012403              1.693019       1.784260      -0.115406      -0.391036       1.416531       0.214014       1.878265          -0.000006
           19              H       3.945100       8.356610       3.665447       0.117225       1.004678 0.70925332E+01  0.67206419E+02                                 1.626711                            1.534211      -0.796436       2.503088                    0.999664       3.276851       8.857585       0.519394       1.244515      -0.717694      -0.010926      -0.003189      -0.037472       0.039163      -0.005728       0.008460       0.002127       0.016114       0.029849      -0.015777       0.000054       0.015723              1.662566       1.441175       0.017696       0.046669       1.318234       0.078991       2.228288          -0.000005
           20              H      -3.551472       7.933640       6.655866       0.110802       1.025405 0.72276828E+01  0.69223095E+02                                 1.673549                            1.565063      -1.039741       2.382979                    0.997243       3.514488       9.738955       0.503220       1.270855      -0.709696       0.032451      -0.009267       0.013432       0.036323      -0.003807       0.003640       0.001655       0.018992       0.024314      -0.014525       0.003845       0.010680              1.718283       2.283164      -0.243087       0.226957       1.354867      -0.035769       1.516818          -0.000003
           21              H      -0.967451       2.644994       5.026123       0.123220       1.048423 0.75969937E+01  0.72705584E+02                                 1.630120                            1.555954      -0.878466       2.468211                    0.999173       3.207672       8.510182       0.535547       1.195041      -0.730276      -0.035449      -0.012293      -0.012557       0.039566       0.010119       0.005428      -0.003189       0.004799      -0.029574      -0.014049      -0.001498       0.015547              1.646026       1.877602       0.181619       0.327089       1.461313       0.081252       1.599164           0.000001
           22              H       2.044764       5.292927       5.219662       0.119999       0.998756 0.71970577E+01  0.68686783E+02                                 1.634063                            1.556415      -1.011091       2.403300                    0.998162       3.391202       9.305358       0.508465       1.262197      -0.712668       0.017684       0.033217      -0.010059       0.038952       0.009650       0.004921      -0.005803       0.004703      -0.013633      -0.013864       0.001655       0.012210              1.656523       1.491083       0.272431      -0.060945       1.996373      -0.251227       1.482113          -0.000011
           23              H       3.377379       3.198626      10.776838       0.084874       1.044154 0.72876383E+01  0.71153541E+02                                 1.801227                            1.649361      -1.315856       2.240837                    0.993740       3.988061      11.802163       0.448147       1.399832      -0.680952      -0.001940      -0.042195      -0.013666       0.044396       0.004129       0.002386       0.000840      -0.006836      -0.004364      -0.005494      -0.001005       0.006499              1.893062       1.440571       0.056582       0.050080       2.691203       0.257682       1.547412          -0.000002
           24              H       3.104568       4.709465       9.085729       0.124420       0.971666 0.67948917E+01  0.64383775E+02                                 1.648197                            1.544517      -1.043771       2.390811                    0.997449       3.460635       9.686360       0.490996       1.316540      -0.700151      -0.006989      -0.010160      -0.034974       0.037085       0.002212       0.003951      -0.003744      -0.016852       0.029967      -0.014514       0.002528       0.011986              1.692371       1.328986       0.077810       0.221978       1.525410       0.359814       2.222716          -0.000004
           25              H      -6.696556       6.975730       9.543615       0.123680       0.931662 0.65411251E+01  0.61754176E+02                                 1.638273                            1.543051      -1.023879       2.401137                    0.997443       3.529512      10.052339       0.475284       1.365021      -0.689783      -0.004865       0.024007      -0.028305       0.037433       0.003155       0.005642       0.001454      -0.010092       0.030830      -0.012244       0.000110       0.012134              1.680451       1.307360      -0.028433       0.043671       1.841342      -0.495102       1.892652          -0.000003
           26              H      -2.963021      -1.668939      11.285469       0.126648       0.919524 0.65145480E+01  0.61793250E+02                                 1.659120                            1.566431      -1.228954       2.309691                    0.994496       3.641507      10.591853       0.457172       1.412439      -0.680018      -0.010299       0.027648      -0.026383       0.039579      -0.002915       0.004164      -0.001445      -0.019231       0.013085      -0.013112       0.004167       0.008944              1.708183       1.352395      -0.027627       0.106140       1.953642      -0.430379       1.818512          -0.000002
           27              H       2.253470       2.727860       1.604961       0.120430       0.957683 0.69126596E+01  0.66039560E+02                                 1.658062                            1.578481      -1.023974       2.399924                    0.997435       3.537144      10.069115       0.474332       1.351652      -0.692842       0.004554       0.034448       0.007904       0.035635      -0.001096       0.005542       0.001985      -0.013761       0.015409      -0.011494       0.003772       0.007722              1.689896       1.338695       0.170099       0.039596       2.282555       0.090747       1.448438          -0.000006
           28              H       2.861697       2.006631       3.958116       0.119519       1.099695 0.80994481E+01  0.79417714E+02                                 1.731025                            1.643170      -1.033141       2.397527                    0.997052       3.421689       9.439732       0.499693       1.250088      -0.716168       0.006151       0.032891       0.011154       0.035272       0.003578       0.006877      -0.002117      -0.012846       0.004085      -0.011924       0.005198       0.006726              1.753273       1.360425       0.045344       0.032087       2.263732       0.315839       1.635663          -0.000003
           29              H       3.299238       0.274147       5.409661       0.131258       1.011659 0.68871516E+01  0.65912248E+02                                 1.734273                            1.584282      -1.227683       2.308918                    0.995066       3.597509      10.340517       0.468299       1.366648      -0.689077       0.013577       0.010653       0.036259       0.040157       0.007326       0.006409       0.003269      -0.023503       0.020459      -0.018394       0.004230       0.014163              1.823566       1.517557      -0.030444       0.389388       1.486628       0.134141       2.466512          -0.000003
           30              H      -0.379157       8.533441       4.722833       0.091976       1.033777 0.70517235E+01  0.67966698E+02                                 1.768403                            1.607716      -1.164811       2.323724                    0.995084       3.738675      10.825870       0.462328       1.374532      -0.687278       0.008747      -0.033583       0.030982       0.046521      -0.001792       0.004238      -0.007685      -0.014001       0.028510      -0.012574      -0.002567       0.015141              1.868096       1.473457      -0.148362       0.193516       2.076744      -0.557322       2.054088          -0.000005
           31              C      -4.104489       1.583555      11.672548       0.673691      22.309588 0.22592665E+03  0.45837568E+04                                 7.413011                            5.416614      -0.134782       2.035356                    0.999097      21.497150      60.546811       0.619915       0.486990      -1.006830      -0.081040       0.013545      -0.006206       0.082398       0.002345      -0.002517      -0.063158      -0.153610      -0.006925      -0.075738      -0.036976       0.112713              8.807776      12.804466      -0.564950      -0.053354       5.770070       2.201307       7.848793           0.000014
           32              C      -2.599795       1.495053      11.739815      -0.029335      35.214900 0.43549905E+03  0.10160536E+05                                 9.304326                            6.917249       0.183817       2.069141                    0.999513      26.969765      75.225857       0.637185       0.412013      -1.075692       0.051998      -0.003023       0.005006       0.052326      -0.001123      -0.001496       0.003248      -0.030458       0.007941      -0.016694       0.001849       0.014845             11.205388      18.969476      -0.191947      -0.319338       5.889381       1.645750       8.757305          -0.000007
           33              C      -1.880678       1.024015      10.654106      -0.107143      32.330996 0.42656901E+03  0.10006369E+05                                 8.885511                            6.949761       0.082013       2.002927                    0.999689      29.167388      84.453162       0.614946       0.424602      -1.056362       0.014607      -0.001607       0.019088       0.024089       0.007593       0.013342      -0.000427      -0.027758       0.045913      -0.027465       0.007537       0.019928             10.090297      15.946567       0.342420      -0.861820       5.799955       1.503499       8.524368          -0.000005
           34              C       2.646860       5.683619       1.089249      -0.108221      32.140101 0.42723525E+03  0.10018524E+05                                 8.834066                            6.943677       0.139344       2.021344                    0.999753      29.072474      83.961453       0.617200       0.423198      -1.058017       0.015886      -0.001895      -0.016327       0.022859      -0.000379      -0.016385       0.006092      -0.027253       0.021942      -0.025635       0.006600       0.019035              9.979596      15.848760       0.580150       0.141095       5.641102       1.438679       8.448926          -0.000007
           35              C       5.789681      -0.961609       7.758096       0.568360      24.404679 0.25897334E+03  0.54067522E+04                                 7.709015                            5.659811       0.020819       2.052079                    0.999666      22.831779      64.068104       0.632477       0.463853      -1.024792      -0.028159       0.023273       0.030220       0.047411       0.076227       0.047503       0.001305      -0.081469      -0.138848      -0.097030      -0.016857       0.113888              9.257930      10.433051      -2.889513      -2.909652       5.772891       0.629114      11.567848           0.000007
           36              C       6.810284      -1.468215       6.795120      -0.004359      35.258137 0.40725782E+03  0.93368464E+04                                 9.260894                            6.666508       0.049007       2.028807                    0.999238      26.395567      72.807992       0.652855       0.409222      -1.078314       0.025480      -0.007637      -0.025077       0.036557      -0.000996       0.001831      -0.009436      -0.016589      -0.012068      -0.009216      -0.005910       0.015125             11.308065      13.719920      -2.898664      -4.171540       5.763538       2.305969      14.440735          -0.000010
           37              C      -2.003063      -1.815629       7.230584      -0.112996      32.387464 0.41115360E+03  0.95133279E+04                                 8.753579                            6.720005       0.206951       2.040639                    0.999605      28.592466      81.017718       0.642704       0.411876      -1.069250       0.004243      -0.002034      -0.024027       0.024483       0.006106       0.016680       0.000730      -0.014128       0.064491      -0.025333      -0.002539       0.027872             10.024959      12.888735      -2.204970      -2.994284       5.365927       1.483846      11.820216          -0.000005
           38              C       6.543130      -1.565680       5.460406      -0.101692      32.980924 0.41004192E+03  0.95094309E+04                                 8.951555                            6.779260       0.089003       2.006082                    0.999697      28.762540      82.389979       0.628365       0.420308      -1.060687       0.024212      -0.005303       0.001630       0.024840      -0.003262       0.016811      -0.003355       0.007512      -0.044644      -0.023211       0.002627       0.020585             10.347314      12.071137      -2.141404      -2.851993       5.429292       1.845660      13.541512          -0.000009
           39              C       2.417205       1.626917       7.832444       0.572985      23.721853 0.26396146E+03  0.55480558E+04                                 7.657657                            5.769835      -0.036447       2.037032                    0.999553      22.946108      65.018809       0.616153       0.472953      -1.017838       0.024350      -0.028313       0.031582       0.048907      -0.000224      -0.085302       0.053522       0.054298       0.056511      -0.094761      -0.019023       0.113784              9.001330       7.601007      -1.221641       3.613707      10.043564      -2.862828       9.359418           0.000005
           40              C       1.718901       2.503370       6.835244      -0.012062      35.411322 0.44721712E+03  0.10519976E+05                                 9.379706                            7.061773       0.046705       2.027218                    0.999276      27.082519      76.242514       0.622686       0.418158      -1.070031      -0.014274       0.021758      -0.032215       0.041412       0.002890      -0.002902       0.008714       0.000855      -0.004692      -0.010768       0.002599       0.008169             11.063062       9.842527      -1.436020       4.399403      11.940562      -4.624774      11.406097          -0.000013
           41              C       2.296836       3.695937       6.423383      -0.115274      30.702434 0.41957863E+03  0.97847533E+04                                 8.519334                            6.859280       0.187577       2.034846                    0.999775      29.006392      83.265484       0.624589       0.420509      -1.060770      -0.013857      -0.002953      -0.012430       0.018848       0.008693       0.002138       0.015522       0.020687      -0.047408      -0.026233       0.003154       0.023079              9.377570       8.083860      -0.312038       2.883380      10.566720      -3.357963       9.482128          -0.000006
           42              C       0.492013       2.111194       6.307731      -0.112160      31.341053 0.43526722E+03  0.10252276E+05                                 8.665874                            7.008595       0.045950       1.987078                    0.999695      29.328190      84.827785       0.614475       0.423192      -1.058251       0.005879       0.015016      -0.013657       0.021132       0.015081      -0.007701      -0.002364      -0.004915      -0.034112      -0.015705      -0.006652       0.022357              9.524407       9.246590      -0.468639       3.406956       9.667576      -3.093594       9.659056          -0.000013
           43              C       8.752615       2.502001       0.821362       0.132745      25.501069 0.33517728E+03  0.74640940E+04                                 7.840178                            6.339434      -0.232258       1.953351                    0.998149      26.209370      75.966536       0.611711       0.449632      -1.032761      -0.024642      -0.032069      -0.030519       0.050666       0.000558      -0.019381       0.030458       0.099571      -0.138130      -0.070157      -0.005918       0.076075              8.577252       4.705240       0.000699       1.426680      11.149951       0.411456       9.876565          -0.000001
           44              C      -1.159109       1.602895       1.856326      -0.118722      28.971802 0.41439626E+03  0.96389883E+04                                 8.226727                            6.828337       0.125516       2.028864                    0.999558      28.565269      82.034311       0.624087       0.421935      -1.059315      -0.005492      -0.003332      -0.004763       0.007997      -0.010149       0.001536      -0.001577       0.002266       0.002454      -0.010623       0.000312       0.010311              8.808362       4.842986       0.328004       1.382231      11.401556       0.388653      10.180543          -0.000002
           45              C       8.757129       0.262882       1.583718      -0.078051      29.630691 0.42367097E+03  0.99279588E+04                                 8.459159                            6.986591      -0.038963       1.980399                    0.998642      28.574520      82.870065       0.604981       0.432049      -1.051092       0.001351       0.003168      -0.007900       0.008618      -0.004829      -0.002995      -0.005287       0.048064      -0.048841      -0.021940      -0.010838       0.032777              9.117782       5.007400       0.605310       1.316832      11.337395       0.355986      11.008551           0.000003
           46              C       5.122483      10.299122       0.264346       0.055308      30.705827 0.40147944E+03  0.92417500E+04                                 8.589383                            6.755054      -0.143467       1.972159                    0.999223      26.519475      75.146791       0.624295       0.426212      -1.059295       0.001420      -0.025874       0.017676       0.031368      -0.004422       0.006235       0.007883      -0.016620      -0.027838      -0.016114       0.000345       0.015769              9.570039       4.990797       0.706032       1.815800      12.267013       0.833624      11.452307          -0.000002
           47              C       0.387324       5.121128      11.687890      -0.126104      32.798906 0.46676752E+03  0.11232697E+05                                 9.080137                            7.368133      -0.204060       1.912726                    0.997652      30.092309      89.130942       0.583549       0.436160      -1.046113       0.008776       0.021302       0.003222       0.023264      -0.010505      -0.000982      -0.003078       0.017574      -0.001368      -0.014214       0.000279       0.013935              9.894114       5.721822       1.010273       2.067208      12.613212       0.689183      11.347309          -0.000003
           48              C       0.018764       4.772837      10.409822      -0.138520      32.578711 0.45742027E+03  0.10919110E+05                                 8.912369                            7.197367       0.027870       1.980099                    0.999238      29.919330      87.392213       0.604187       0.424681      -1.056305      -0.003816       0.013529      -0.011855       0.018388      -0.007654       0.006404       0.008180      -0.005958      -0.020587      -0.015979       0.003606       0.012373              9.711267       5.520128       0.406100       2.244173      11.157772      -1.457972      12.455900          -0.000005
           49              C      -0.174503       5.765394       9.411442       0.054247      32.487421 0.40275031E+03  0.92354243E+04                                 8.819439                            6.690857       0.039029       2.028001                    0.999321      26.215213      73.027810       0.640806       0.416830      -1.070155      -0.003549      -0.023491       0.000058       0.023757      -0.005511      -0.000018      -0.010715      -0.006232       0.011218      -0.011265      -0.002746       0.014012             10.027466       5.278368       0.015738       2.955677      10.580051      -1.339797      14.223981          -0.000004
           50              C      -0.601378       5.479792       8.116852      -0.078299      29.682649 0.38972641E+03  0.89237106E+04                                 8.347609                            6.601317       0.119743       2.028708                    0.999594      28.061356      79.856207       0.637952       0.419308      -1.061376      -0.004282       0.010191      -0.000554       0.011068       0.010501      -0.009986      -0.001137       0.031293      -0.065490      -0.023860      -0.007730       0.031590              9.219170       5.119841      -0.363838       2.523511       9.739246      -0.419337      12.798421          -0.000001
           51              C      -0.852674       6.503090       7.255366      -0.120138      31.441521 0.41768018E+03  0.97377277E+04                                 8.734530                            6.879564       0.084793       2.020178                    0.998986      28.508528      82.052543       0.618277       0.424922      -1.057105       0.003260      -0.004530       0.014749       0.015770       0.010546      -0.000903       0.005022       0.015120      -0.004703      -0.014104       0.000192       0.013912              9.708492       5.650707      -0.350869       2.769469      11.070451      -0.451895      12.404319          -0.000006
           52              C      -0.655802       7.809347       7.683749       0.123261      26.767087 0.32763692E+03  0.72184517E+04                                 7.949343                            6.162541       0.135894       2.070103                    0.999639      25.709407      72.913582       0.639583       0.434668      -1.046781       0.013574      -0.008606       0.051452       0.053904      -0.020619      -0.028627      -0.021246       0.098737      -0.020273      -0.063566      -0.001937       0.065503              8.930175       5.368319       0.251143       2.607538      10.063588      -0.188839      11.358618          -0.000008
           53              C       0.005762       7.133844       9.757216       0.125260      33.300113 0.40114533E+03  0.92489207E+04                                 9.160231                            6.818637      -0.191553       1.951556                    0.999205      26.541016      75.716209       0.611212       0.434635      -1.052212      -0.018252       0.039838      -0.045821       0.063401      -0.008049      -0.020542      -0.010558       0.087428       0.021815      -0.050921       0.000883       0.050039             10.626619       5.685967       0.216773       3.344623      11.309205      -0.384655      14.884683          -0.000000
           54              C       3.759745      -2.949790      11.116713       0.127989      32.380981 0.39190704E+03  0.90115592E+04                                 9.045635                            6.779655      -0.304246       1.917900                    0.999026      26.648432      76.699070       0.605656       0.439808      -1.045831       0.003898       0.058304       0.022292       0.062542      -0.001601      -0.015979       0.031384       0.065216      -0.064768      -0.054167       0.005750       0.048418             10.452256       5.440896       0.498954       2.674405      12.305448       0.488902      13.610423           0.000002
           55              C       6.252808       5.020911       0.128633       0.673692      22.309581 0.22592656E+03  0.45837545E+04                                 7.413009                            5.416613      -0.134782       2.035357                    0.999097      21.497144      60.546787       0.619915       0.486989      -1.006830       0.081040      -0.013545       0.006206       0.082398       0.002345      -0.002517      -0.063158      -0.153610      -0.006925      -0.075737      -0.036976       0.112713              8.807774      12.804462      -0.564949      -0.053353       5.770068       2.201306       7.848791           0.000014
           56              C       4.748114       5.109413       0.061366      -0.029335      35.214887 0.43549886E+03  0.10160531E+05                                 9.304324                            6.917247       0.183817       2.069142                    0.999513      26.969760      75.225840       0.637186       0.412013      -1.075692      -0.051998       0.003023      -0.005006       0.052326      -0.001123      -0.001496       0.003248      -0.030458       0.007942      -0.016694       0.001849       0.014844             11.205385      18.969471      -0.191948      -0.319339       5.889380       1.645749       8.757303          -0.000008
           57              C       4.028997       5.580451       1.147075      -0.107145      32.331025 0.42656949E+03  0.10006383E+05                                 8.885517                            6.949766       0.082012       2.002927                    0.999689      29.167405      84.453226       0.614946       0.424602      -1.056362      -0.014607       0.001606      -0.019088       0.024089       0.007593       0.013342      -0.000427      -0.027758       0.045913      -0.027465       0.007537       0.019928             10.090304      15.946579       0.342420      -0.861822       5.799959       1.503500       8.524372          -0.000004
           58              C      -0.498541       0.920847      10.711932      -0.108223      32.140135 0.42723583E+03  0.10018541E+05                                 8.834073                            6.943682       0.139343       2.021343                    0.999753      29.072492      83.961522       0.617200       0.423198      -1.058017      -0.015886       0.001895       0.016327       0.022859      -0.000379      -0.016385       0.006092      -0.027252       0.021942      -0.025635       0.006600       0.019035              9.979604      15.848774       0.580151       0.141096       5.641106       1.438679       8.448931          -0.000006
           59              C      -3.641362       7.566075       4.043085       0.568361      24.404673 0.25897327E+03  0.54067502E+04                                 7.709014                            5.659809       0.020819       2.052079                    0.999666      22.831776      64.068093       0.632477       0.463853      -1.024792       0.028159      -0.023274      -0.030220       0.047411       0.076227       0.047503       0.001305      -0.081469      -0.138847      -0.097030      -0.016857       0.113888              9.257928      10.433048      -2.889513      -2.909651       5.772890       0.629113      11.567845           0.000007
           60              C      -4.661965       8.072681       5.006061      -0.004359      35.258144 0.40725790E+03  0.93368488E+04                                 9.260896                            6.666509       0.049006       2.028807                    0.999238      26.395569      72.808004       0.652855       0.409222      -1.078314      -0.025480       0.007637       0.025077       0.036557      -0.000996       0.001831      -0.009436      -0.016589      -0.012068      -0.009216      -0.005910       0.015126             11.308067      13.719924      -2.898665      -4.171542       5.763540       2.305970      14.440739          -0.000010
           61              C       4.151382       8.420095       4.570597      -0.112996      32.387454 0.41115345E+03  0.95133232E+04                                 8.753576                            6.720004       0.206951       2.040639                    0.999605      28.592461      81.017691       0.642705       0.411876      -1.069250      -0.004243       0.002034       0.024027       0.024483       0.006106       0.016680       0.000730      -0.014128       0.064491      -0.025333      -0.002539       0.027872             10.024956      12.888731      -2.204969      -2.994283       5.365926       1.483845      11.820211          -0.000003
           62              C      -4.394811       8.170146       6.340775      -0.101691      32.980918 0.41004184E+03  0.95094284E+04                                 8.951553                            6.779259       0.089002       2.006082                    0.999697      28.762535      82.389962       0.628365       0.420308      -1.060687      -0.024212       0.005303      -0.001630       0.024840      -0.003262       0.016811      -0.003355       0.007511      -0.044644      -0.023211       0.002627       0.020585             10.347313      12.071135      -2.141403      -2.851993       5.429291       1.845660      13.541511          -0.000007
           63              C      -0.268886       4.977549       3.968737       0.572985      23.721856 0.26396150E+03  0.55480570E+04                                 7.657658                            5.769836      -0.036448       2.037031                    0.999553      22.946111      65.018824       0.616152       0.472953      -1.017838      -0.024350       0.028313      -0.031582       0.048907      -0.000224      -0.085302       0.053522       0.054298       0.056511      -0.094761      -0.019023       0.113784              9.001332       7.601009      -1.221641       3.613708      10.043566      -2.862829       9.359420           0.000006
           64              C       0.429418       4.101096       4.965937      -0.012063      35.411342 0.44721740E+03  0.10519985E+05                                 9.379710                            7.061776       0.046703       2.027217                    0.999276      27.082527      76.242547       0.622686       0.418158      -1.070031       0.014274      -0.021757       0.032214       0.041412       0.002890      -0.002902       0.008714       0.000855      -0.004692      -0.010768       0.002599       0.008169             11.063068       9.842532      -1.436022       4.399406      11.940569      -4.624777      11.406104          -0.000014
           65              C      -0.148517       2.908529       5.377798      -0.115273      30.702413 0.41957825E+03  0.97847421E+04                                 8.519329                            6.859276       0.187578       2.034847                    0.999775      29.006379      83.265429       0.624590       0.420509      -1.060770       0.013857       0.002953       0.012430       0.018848       0.008693       0.002138       0.015522       0.020687      -0.047407      -0.026233       0.003154       0.023079              9.377564       8.083855      -0.312038       2.883378      10.566714      -3.357961       9.482123          -0.000006
           66              C       1.656306       4.493272       5.493450      -0.112158      31.341009 0.43526643E+03  0.10252252E+05                                 8.665864                            7.008587       0.045952       1.987079                    0.999695      29.328164      84.827677       0.614476       0.423192      -1.058251      -0.005879      -0.015016       0.013657       0.021132       0.015081      -0.007701      -0.002364      -0.004916      -0.034113      -0.015705      -0.006652       0.022357              9.524396       9.246579      -0.468637       3.406951       9.667566      -3.093591       9.659044          -0.000013
           67              C      -6.604296       4.102465      10.979819       0.132746      25.501070 0.33517727E+03  0.74640942E+04                                 7.840180                            6.339435      -0.232259       1.953351                    0.998149      26.209372      75.966556       0.611710       0.449633      -1.032761       0.024642       0.032069       0.030518       0.050666       0.000558      -0.019381       0.030458       0.099571      -0.138130      -0.070157      -0.005918       0.076075              8.577254       4.705241       0.000699       1.426680      11.149953       0.411456       9.876567          -0.000001
           68              C       3.307428       5.001571       9.944855      -0.118723      28.971834 0.41439687E+03  0.96390068E+04                                 8.226735                            6.828344       0.125514       2.028863                    0.999558      28.565289      82.034402       0.624086       0.421935      -1.059315       0.005491       0.003332       0.004763       0.007997      -0.010149       0.001536      -0.001577       0.002265       0.002454      -0.010623       0.000312       0.010311              8.808370       4.842991       0.328004       1.382232      11.401569       0.388652      10.180551          -0.000001
           69              C      -6.608810       6.341584      10.217463      -0.078051      29.630704 0.42367120E+03  0.99279662E+04                                 8.459164                            6.986594      -0.038965       1.980398                    0.998642      28.574529      82.870117       0.604980       0.432049      -1.051092      -0.001351      -0.003169       0.007900       0.008618      -0.004829      -0.002995      -0.005287       0.048064      -0.048841      -0.021939      -0.010838       0.032777              9.117787       5.007403       0.605310       1.316833      11.337401       0.355986      11.008557           0.000002
           70              C      -2.974164      -3.694656      11.536835       0.055308      30.705831 0.40147950E+03  0.92417519E+04                                 8.589385                            6.755055      -0.143467       1.972159                    0.999223      26.519478      75.146810       0.624295       0.426212      -1.059295      -0.001420       0.025875      -0.017676       0.031368      -0.004422       0.006235       0.007883      -0.016620      -0.027838      -0.016114       0.000345       0.015769              9.570041       4.990798       0.706033       1.815801      12.267014       0.833624      11.452310          -0.000001
           71              C       1.760995       1.483338       0.113291      -0.126104      32.798907 0.46676754E+03  0.11232698E+05                                 9.080136                            7.368133      -0.204059       1.912726                    0.997652      30.092308      89.130934       0.583549       0.436160      -1.046113      -0.008777      -0.021302      -0.003222       0.023264      -0.010505      -0.000982      -0.003078       0.017574      -0.001367      -0.014214       0.000279       0.013935              9.894114       5.721822       1.010273       2.067207      12.613212       0.689184      11.347308          -0.000002
           72              C       2.129555       1.831629       1.391359      -0.138521      32.578712 0.45742028E+03  0.10919110E+05                                 8.912368                            7.197366       0.027871       1.980099                    0.999238      29.919330      87.392206       0.604187       0.424681      -1.056305       0.003816      -0.013529       0.011856       0.018388      -0.007654       0.006404       0.008180      -0.005958      -0.020587      -0.015979       0.003607       0.012372              9.711266       5.520128       0.406099       2.244172      11.157771      -1.457972      12.455898          -0.000007
           73              C       2.322822       0.839072       2.389739       0.054247      32.487428 0.40275041E+03  0.92354272E+04                                 8.819440                            6.690858       0.039028       2.028001                    0.999321      26.215217      73.027823       0.640806       0.416830      -1.070155       0.003549       0.023491      -0.000058       0.023757      -0.005511      -0.000018      -0.010715      -0.006232       0.011219      -0.011265      -0.002746       0.014012             10.027467       5.278368       0.015738       2.955677      10.580051      -1.339798      14.223982          -0.000004
           74              C       2.749697       1.124674       3.684329      -0.078299      29.682646 0.38972636E+03  0.89237091E+04                                 8.347607                            6.601316       0.119743       2.028708                    0.999594      28.061354      79.856195       0.637952       0.419307      -1.061376       0.004282      -0.010191       0.000554       0.011068       0.010501      -0.009986      -0.001137       0.031293      -0.065490      -0.023860      -0.007730       0.031590              9.219168       5.119840      -0.363838       2.523511       9.739245      -0.419337      12.798419          -0.000001
           75              C       3.000993       0.101376       4.545815      -0.120138      31.441531 0.41768032E+03  0.97377320E+04                                 8.734532                            6.879566       0.084791       2.020178                    0.998986      28.508535      82.052574       0.618277       0.424922      -1.057105      -0.003260       0.004530      -0.014749       0.015770       0.010546      -0.000902       0.005022       0.015120      -0.004702      -0.014103       0.000191       0.013912              9.708495       5.650709      -0.350869       2.769470      11.070454      -0.451894      12.404323          -0.000006
           76              C       2.804121      -1.204881       4.117432       0.123261      26.767107 0.32763722E+03  0.72184605E+04                                 7.949348                            6.162545       0.135892       2.070103                    0.999639      25.709420      72.913635       0.639582       0.434669      -1.046781      -0.013574       0.008607      -0.051452       0.053904      -0.020619      -0.028627      -0.021246       0.098736      -0.020273      -0.063566      -0.001936       0.065503              8.930180       5.368322       0.251144       2.607540      10.063593      -0.188838      11.358625          -0.000007
           77              C       2.142557      -0.529378       2.043965       0.125260      33.300115 0.40114535E+03  0.92489214E+04                                 9.160232                            6.818638      -0.191553       1.951556                    0.999205      26.541017      75.716217       0.611212       0.434635      -1.052212       0.018252      -0.039838       0.045821       0.063402      -0.008049      -0.020542      -0.010558       0.087428       0.021815      -0.050921       0.000883       0.050039             10.626620       5.685968       0.216773       3.344623      11.309206      -0.384655      14.884686           0.000000
           78              C      -1.611426       9.554256       0.684468       0.127989      32.380989 0.39190717E+03  0.90115629E+04                                 9.045636                            6.779656      -0.304246       1.917900                    0.999026      26.648437      76.699088       0.605656       0.439808      -1.045831      -0.003898      -0.058304      -0.022292       0.062541      -0.001601      -0.015978       0.031384       0.065216      -0.064768      -0.054167       0.005750       0.048417             10.452257       5.440897       0.498954       2.674406      12.305449       0.488902      13.610426           0.000002
           79              N       3.912567      -1.635775      11.363357      -0.365898      42.522113 0.61672178E+03  0.15582926E+05                                10.167643                            8.080307      -0.097907       1.957316                    0.998493      30.531199      86.551625       0.610589       0.397007      -1.093607       0.005209      -0.140146       0.147914       0.203830       0.015004      -0.021569       0.108974       0.109051      -0.130862      -0.150256       0.069361       0.080895             11.390379       6.245675       0.646443       1.964873      14.585275       2.837638      13.340186          -0.000007
           80              N       3.091964      -2.286715       8.898090      -0.365689      43.571622 0.59504757E+03  0.14880947E+05                                10.284577                            7.894470      -0.039962       1.973096                    0.998862      30.336524      85.174290       0.623594       0.392758      -1.098060      -0.042355      -0.196395      -0.054368       0.208136      -0.032156      -0.015188      -0.057424       0.198197       0.159081      -0.148076       0.067199       0.080876             11.831539       6.994847      -0.154862       3.758336      11.443119      -1.902633      17.056652          -0.000013
           81              N      -1.764248       8.240241       0.437824      -0.365897      42.522093 0.61672144E+03  0.15582915E+05                                10.167640                            8.080304      -0.097907       1.957317                    0.998493      30.531190      86.551595       0.610589       0.397007      -1.093607      -0.005209       0.140146      -0.147914       0.203830       0.015004      -0.021569       0.108974       0.109051      -0.130861      -0.150256       0.069361       0.080894             11.390375       6.245674       0.646443       1.964872      14.585270       2.837636      13.340183          -0.000007
           82              N      -0.943645       8.891181       2.903091      -0.365689      43.571621 0.59504754E+03  0.14880946E+05                                10.284577                            7.894469      -0.039962       1.973096                    0.998862      30.336524      85.174291       0.623594       0.392758      -1.098060       0.042355       0.196395       0.054368       0.208136      -0.032156      -0.015188      -0.057423       0.198197       0.159081      -0.148076       0.067200       0.080876             11.831539       6.994847      -0.154862       3.758336      11.443118      -1.902633      17.056652          -0.000014
           83              O      -4.691087       1.135812      10.669448      -0.661777      43.395602 0.64426583E+03  0.16243959E+05                                 9.856700                            7.950849       0.053001       2.043549                    0.995545      29.478243      79.987689       0.660216       0.367954      -1.129248       0.044343       0.054790       0.040029       0.081059       0.012902       0.023094      -0.029281      -0.118482       0.062028      -0.078257       0.010948       0.067309             11.121075      12.251835       2.336684       4.706958       9.016344       3.699140      12.095045          -0.000013
           84              O      -0.112967       5.902068       0.868567      -0.684624      49.224778 0.72066562E+03  0.18670604E+05                                10.746833                            8.407122       0.002108       2.012113                    0.996408      30.318013      83.160009       0.642820       0.367783      -1.130340       0.049757      -0.028058      -0.054665       0.079065      -0.003363      -0.020036      -0.034226      -0.115468       0.077956      -0.075618       0.004115       0.071503             12.626109      14.165057      -4.576911      -5.747634      10.377151       4.156101      13.336118          -0.000013
           85              O       5.910005      -1.181195       8.990140      -0.630382      42.095419 0.68049380E+03  0.17324155E+05                                 9.630010                            8.137534       0.225378       2.105800                    0.994367      29.067393      78.225600       0.659304       0.364916      -1.136131       0.045945      -0.016843      -0.020998       0.053250       0.055365       0.020868      -0.022142      -0.080981       0.133176      -0.096630       0.038047       0.058584             10.770917       8.346798      -0.780882      -0.955526       7.499392      -1.192370      16.466562          -0.000017
           86              O       4.795800      -0.293826       7.312012      -0.637473      38.319008 0.60077143E+03  0.14859722E+05                                 9.074508                            7.632729       0.306693       2.128925                    0.996027      29.044333      77.627347       0.680962       0.363648      -1.134498       0.027525      -0.004809      -0.046901       0.054593      -0.011483       0.054697      -0.009306       0.002016      -0.231492      -0.098930       0.031119       0.067811             10.129185      13.160292      -4.392410       0.833528       8.285780      -0.608785       8.941482          -0.000013
           87              O       3.418200       2.078914       8.464987      -0.625597      34.819316 0.55994875E+03  0.13615510E+05                                 8.490821                            7.350270       0.310277       2.135971                    0.995778      28.631163      76.000728       0.696195       0.361818      -1.135344      -0.016656       0.039396      -0.027608       0.050909       0.012217       0.000849       0.064199       0.102297       0.070807      -0.097885       0.038014       0.059871              9.271602       9.455102       0.207995       3.809711       8.550860       0.834137       9.808844          -0.000006
           88              O       2.019676       0.438903       8.017722      -0.631730      39.030554 0.63639226E+03  0.15950884E+05                                 9.160173                            7.852242       0.294615       2.122902                    0.996677      29.084648      77.961123       0.672593       0.363324      -1.136047      -0.029763       0.025842      -0.027683       0.048167       0.007775      -0.075151       0.010952      -0.084280      -0.074797      -0.103594       0.047183       0.056411             10.090037       7.560725      -0.332964       0.698268      14.339091      -2.240310       8.370296          -0.000019
           89              O       6.839406       5.468654       1.131733      -0.661776      43.395560 0.64426508E+03  0.16243935E+05                                 9.856693                            7.950843       0.053001       2.043549                    0.995545      29.478229      79.987632       0.660217       0.367954      -1.129248      -0.044343      -0.054790      -0.040029       0.081059       0.012902       0.023093      -0.029281      -0.118481       0.062027      -0.078257       0.010948       0.067309             11.121066      12.251825       2.336682       4.706954       9.016337       3.699137      12.095036          -0.000012
           90              O       2.261286       0.702398      10.932614      -0.684625      49.224822 0.72066643E+03  0.18670630E+05                                10.746839                            8.407126       0.002108       2.012112                    0.996408      30.318030      83.160066       0.642820       0.367783      -1.130340      -0.049757       0.028058       0.054665       0.079065      -0.003363      -0.020036      -0.034226      -0.115468       0.077957      -0.075617       0.004115       0.071503             12.626116      14.165067      -4.576914      -5.747637      10.377157       4.156102      13.336124          -0.000013
           91              O      -3.761686       7.785661       2.811041      -0.630382      42.095426 0.68049395E+03  0.17324161E+05                                 9.630013                            8.137536       0.225375       2.105800                    0.994367      29.067393      78.225611       0.659303       0.364916      -1.136130      -0.045945       0.016843       0.020998       0.053250       0.055365       0.020867      -0.022142      -0.080981       0.133176      -0.096630       0.038047       0.058584             10.770920       8.346800      -0.780882      -0.955526       7.499394      -1.192371      16.466567          -0.000018
           92              O      -2.647481       6.898292       4.489169      -0.637474      38.319028 0.60077181E+03  0.14859734E+05                                 9.074512                            7.632732       0.306691       2.128924                    0.996027      29.044339      77.627374       0.680962       0.363648      -1.134498      -0.027525       0.004809       0.046901       0.054593      -0.011482       0.054697      -0.009306       0.002017      -0.231492      -0.098930       0.031119       0.067811             10.129189      13.160298      -4.392412       0.833528       8.285783      -0.608785       8.941487          -0.000013
           93              O      -1.269881       4.525552       3.336194      -0.625598      34.819313 0.55994869E+03  0.13615509E+05                                 8.490819                            7.350269       0.310277       2.135971                    0.995778      28.631167      76.000733       0.696195       0.361817      -1.135344       0.016656      -0.039396       0.027608       0.050908       0.012217       0.000849       0.064199       0.102297       0.070807      -0.097885       0.038014       0.059871              9.271600       9.455101       0.207995       3.809710       8.550859       0.834136       9.808841          -0.000006
           94              O       0.128643       6.165563       3.783459      -0.631731      39.030559 0.63639236E+03  0.15950888E+05                                 9.160174                            7.852243       0.294615       2.122902                    0.996677      29.084651      77.961132       0.672593       0.363324      -1.136047       0.029763      -0.025842       0.027683       0.048167       0.007775      -0.075151       0.010952      -0.084281      -0.074796      -0.103594       0.047183       0.056411             10.090038       7.560725      -0.332964       0.698268      14.339092      -2.240310       8.370296          -0.000019

******************************************************
Auxiliary information for the entire system
The total spin magnetic moment of the unit cell is   -0.000405
The total net atomic charge of the unit cell is   -0.000002
Accuracy of reproducing the electrostatic potential in the unit cell:
  The inner radius (bohr) =    5.0000
  The outer radius (bohr) =   12.0000
  Valid grid points have density less than (e/(bohr^3)) =    0.0001
  The number of valid grid points were=        23926
  The rms potential error without charges in kcal/mol is=      3.57684
  The rms potential error with partial charges in kcal/mol is=      0.60248
  The RRMSE value at monopole order=      0.16844
  The rms potential error with partial charges and cloud penetration in kcal/mol is=      0.61164
  The RRMSE value at monopole order with cloud penetration is=      0.17100
  The rms potential error with partial charges and atomic dipoles in kcal/mol is=      0.80259
  The RRMSE value at dipole order=      0.22439
  The rms potential error with partial charges, atomic dipoles and cloud penetration in kcal/mol is=      0.76038
  The RRMSE value at dipole order with cloud penetration=      0.21258

******************************************************
The electron densities and ab initio electrostatic potential were computed in VASP using the PBE functional and
projector augmented wave method. See the main text of the journal article for a description of computational details.
The atomic charges, dipoles, and quadrupoles were computed with the DDEC6 method as described in
(a) T. A. Manz and N. Gabaldon Limas, RSC Adv. 6 (2016) 47771-47801 DOI: 10.1039/c6ra04656h
(b) N. Gabaldon Limas and T. A. Manz, RSC Adv. 8 (2018) 2678-2707 DOI: 10.1039/c7ra11829e.
For each atom in the material, the electron cloud parameters were fit to the spherically averaged atom-in-material
electron density using radial positions for which this density was between 10^-4 and 10^-2 electrons per cubic bohr.
The polarizabilities, dispersion coefficients, and quantum Drude oscillator (QDO) parameters were fit using the MCLF method.
The magnetic structure of the system was optimized in VASP from the default ferromagnetic initial guess using spin polarization.
The atomic spin moments (ASMs) were computed on this optimized magnetic structure using the DDEC6 partition as inputs
to the method of T. A. Manz and D. S. Sholl, J. Chem. Theory Comput. 7 (2011) 4146-4164 DOI: 10.1021/ct200539n.
The RMSE and RRMSE were computed using a uniform grid with Ewald summation.
