# Supplementary material for: A collection of forcefield precursors for metal–organic frameworks
Source: RSC Adv. 2019 Nov 13;9(63):36492–507. doi: 10.1039/c9ra07327b (PMC9075174; doi:10.1039/c9ra07327b)
Supplement: RA-009-C9RA07327B-s4576 [file RA-009-C9RA07327B-s4576.xyz]

   86
jmolscript: load "" {1 1 1} spacegroup "x,y,z" unitcell [{      9.955000     0.000000     0.000000 }, {      1.533382    12.702786     0.000000 }, {      1.786585     4.671947    12.862684 }]
Tm     6.929573     9.885321     4.821063     2.061877
Tm     6.345394     7.489412     8.041621     2.061876
H      4.195949    14.188115     6.257696     0.159750
H      4.735105    13.874921     4.818361     0.160295
H      4.961722    12.849147     5.981148     0.153860
H      9.141327    12.627161     7.943994     0.156035
H     10.255315    13.581418     7.392184     0.158144
H      9.531364    13.919072     8.741480     0.163333
H      3.970707     7.188210     4.545673     0.168308
H      2.628472     6.604700     3.984860     0.172074
H      3.129777     8.012999     3.511513     0.177954
H      3.826419    10.964610     7.552968     0.169072
H      2.452870    11.478460     8.107350     0.175977
H      3.233202    10.350914     8.867534     0.167236
H      4.473574    12.326700     2.598262     0.168088
H      2.893263     1.168404     2.332005     0.165595
H      3.549401    12.899699     1.468919     0.162707
H      8.476765    10.288100     1.210379     0.155327
H     10.801486    15.179377    12.617007     0.166694
H      9.470184    11.463495     0.910678     0.163613
H      9.079018     3.186618     6.604988     0.159750
H      8.539862     3.499812     8.044323     0.160296
H      8.313245     4.525586     6.881536     0.153860
H      4.133640     4.747572     4.918690     0.156035
H      3.019652     3.793315     5.470500     0.158144
H      3.743603     3.455661     4.121204     0.163333
H      9.304260    10.186523     8.317011     0.168308
H     10.646495    10.770033     8.877824     0.172074
H     10.145190     9.361734     9.351171     0.177954
H      9.448548     6.410123     5.309716     0.169072
H     10.822097     5.896273     4.755334     0.175977
H     10.041765     7.023819     3.995150     0.167236
H      8.801393     5.048033    10.264422     0.168087
H     10.381704    16.206329    10.530679     0.165595
H      9.725566     4.475034    11.393765     0.162706
H      4.798202     7.086633    11.652305     0.155328
H      2.473481     2.195356     0.245677     0.166694
H      3.804783     5.911238    11.952006     0.163612
C      6.888340    12.306473     7.155511     0.686740
C      7.166447    13.741124     6.772203    -0.174037
C      6.179569    14.439066     6.091767     0.101368
C      4.907682    13.780734     5.758624    -0.502927
C      8.385534    14.316814     7.115637     0.088312
C      9.421405    13.541209     7.865531    -0.509474
C      4.356198     9.388080     5.807502     0.690313
C      2.951674     9.020756     6.149649    -0.184642
C      2.330676     8.052883     5.380461     0.099143
C      3.083258     7.406078     4.253690    -0.515185
C      2.305668     9.672089     7.197958     0.088790
C      3.018056    10.708937     8.003162    -0.509785
C      6.628867    11.289484     2.491502     0.647763
C      6.559916    12.028733     1.183367    -0.150904
C      5.496146    12.870073     0.946694     0.105928
C      4.389561    13.003645     1.922971    -0.507518
C      7.568447    11.859956     0.267544     0.092916
C      8.740406    10.945640     0.562099    -0.514521
C      6.386627     5.068260     5.707173     0.686740
C      6.108520     3.633609     6.090481    -0.174038
C      7.095398     2.935667     6.770917     0.101369
C      8.367285     3.593999     7.104060    -0.502928
C      4.889433     3.057919     5.747047     0.088313
C      3.853562     3.833524     4.997153    -0.509474
C      8.918769     7.986653     7.055182     0.690313
C     10.323293     8.353977     6.713035    -0.184642
C     10.944291     9.321850     7.482223     0.099142
C     10.191709     9.968655     8.608994    -0.515185
C     10.969299     7.702644     5.664726     0.088789
C     10.256911     6.665796     4.859522    -0.509784
C      6.646100     6.085249    10.371182     0.647763
C      6.715051     5.346000    11.679317    -0.150904
C      7.778821     4.504660    11.915990     0.105929
C      8.885406     4.371088    10.939713    -0.507518
C      5.706520     5.514777    12.595140     0.092917
C      4.534561     6.429093    12.300585    -0.514521
O      7.241027    11.393573     6.359311    -0.782007
O      6.326898    12.074086     8.215396    -0.568859
O      4.585651    10.222940     4.919977    -0.574504
O      5.325669     8.838356     6.388895    -0.805100
O      6.832656    11.916404     3.556532    -0.630824
O      6.488244    10.055955     2.526231    -0.696924
O      6.033940     5.981160     6.503373    -0.782007
O      6.948069     5.300647     4.647288    -0.568859
O      8.689316     7.151793     7.942707    -0.574504
O      7.949298     8.536377     6.473789    -0.805100
O      6.442311     5.458329     9.306152    -0.630824
O      6.786723     7.318778    10.336453    -0.696924

The following XYZ coordinates are in angstroms. Other properties are in atomic units.
The sperically averaged electron density of each atom fit to a function of the form exp(a - br)
eigen_1, eigen_2 and eigen_3 are the three eigenvalues of traceless quadrupole moment tensor
  atom number  atomic symbol              X              Y              Z     net charge C6 coefficient C8 coefficient C10 coefficient fluctuating dipole atomic polarizability isotropic forcefield polarizability              a              b squared Pearson coefficient          <r^3>          <r^4>         wp_QDO          m_QDO          q_QDO       dipole_x       dipole_y       dipole_z         dipole            Qxy            Qxz            Qyz     Q(x^2-y^2)  Q(3z^2 - R^2)        eigen_1        eigen_2        eigen_3 static polarizability      alpha(xx)      alpha(xy)      alpha(xz)      alpha(yy)      alpha(yz)      alpha(zz) atomic spin moment
            1             Tm       6.929573       9.885321       4.821063       2.061877      84.302951 0.17748506E+04  0.52737506E+05                                12.802199                           11.414428       2.380871       2.552580                    0.999854      65.462092     144.140763       0.748808       0.275282      -1.327353       0.036463      -0.023643       0.027171       0.051252       0.027246      -0.051602       0.063476       0.071542      -0.398671      -0.166995       0.051197       0.115798             14.616685      12.549527      -0.621635       1.246413      14.247301      -4.160527      17.053229          -0.000011
            2             Tm       6.345394       7.489412       8.041621       2.061876      84.303011 0.17748521E+04  0.52737564E+05                                12.802207                           11.414435       2.380871       2.552580                    0.999854      65.462094     144.140791       0.748808       0.275282      -1.327353      -0.036463       0.023643      -0.027172       0.051253       0.027246      -0.051602       0.063476       0.071542      -0.398672      -0.166995       0.051197       0.115798             14.616695      12.549535      -0.621635       1.246414      14.247311      -4.160531      17.053239          -0.000010
            3              H       4.195949      14.188115       6.257696       0.159750       0.962030 0.69324778E+01  0.64543237E+02                                 1.519507                            1.466170      -0.771006       2.521137                    0.999920       3.021098       7.786026       0.565761       1.162816      -0.738721      -0.001326       0.007365       0.012039       0.014176       0.000952      -0.002479       0.005538      -0.003425       0.009566      -0.006054      -0.001533       0.007588              1.543047       1.786838      -0.212202      -0.314313       1.457636       0.136129       1.384668           0.000005
            4              H       4.735105      13.874921       4.818361       0.160295       0.935372 0.67825425E+01  0.63926136E+02                                 1.589419                            1.525548      -0.929170       2.454010                    0.998515       3.288728       9.036183       0.505045       1.286738      -0.707600       0.007536       0.001343      -0.013106       0.015178       0.004567      -0.001675       0.000018       0.004170       0.008431      -0.006518       0.001821       0.004697              1.616662       1.316860       0.029244       0.179813       1.399831       0.006403       2.133296           0.000002
            5              H       4.961722      12.849147       5.981148       0.153860       0.956751 0.67571092E+01  0.64499086E+02                                 1.690834                            1.579789      -1.283049       2.282772                    0.995062       3.609870      10.435705       0.463282       1.385059      -0.685297       0.006443      -0.013793       0.003884       0.015711       0.002078       0.000507      -0.001588      -0.000605      -0.012177      -0.004593       0.000367       0.004226              1.769270       1.461507       0.061467       0.024398       2.446912      -0.229269       1.399392           0.000002
            6              H       9.141327      12.627161       7.943994       0.156035       0.939704 0.65416412E+01  0.61348795E+02                                 1.613052                            1.511128      -1.076131       2.380630                    0.997494       3.384555       9.399912       0.498930       1.309022      -0.701720      -0.012703      -0.013483      -0.003375       0.018829       0.002019      -0.000681       0.000846      -0.007488       0.000432      -0.004490       0.000202       0.004287              1.675274       1.437543       0.143679       0.059340       2.344338      -0.072322       1.243941           0.000001
            7              H      10.255315      13.581418       7.392184       0.158144       0.971272 0.71336194E+01  0.67063448E+02                                 1.540735                            1.496866      -0.821577       2.495913                    0.999815       3.093072       8.077337       0.553150       1.177843      -0.734477       0.003683       0.004932      -0.013588       0.014917      -0.000085      -0.004397      -0.000974       0.000141       0.010666      -0.004327      -0.001803       0.006130              1.554685       1.911952      -0.055888      -0.273065       1.417330      -0.019512       1.334773           0.000004
            8              H       9.531364      13.919072       8.741480       0.163333       0.947576 0.68568288E+01  0.63816206E+02                                 1.517709                            1.469147      -0.787155       2.517534                    0.999899       3.028017       7.863546       0.557519       1.180426      -0.734196      -0.009055       0.009656       0.010017       0.016600      -0.003383      -0.004030       0.003161      -0.003753       0.010194      -0.006087      -0.001655       0.007742              1.534672       1.242052       0.036656       0.130932       1.495783       0.309118       1.866182           0.000002
            9              H       3.970707       7.188210       4.545673       0.168308       1.003178 0.73367309E+01  0.71250433E+02                                 1.736226                            1.642372      -1.100397       2.382317                    0.996564       3.451923       9.956887       0.457456       1.378707      -0.688369       0.013508      -0.005793       0.009328       0.017408      -0.004131       0.003717       0.002365       0.006055       0.011851      -0.008312       0.001805       0.006508              1.796380       2.331993      -0.269103       0.249688       1.634563      -0.044496       1.422583           0.000003
           10              H       2.628472       6.604700       3.984860       0.172074       0.925373 0.64649744E+01  0.59257081E+02                                 1.486498                            1.419560      -0.866322       2.490342                    0.999543       2.988168       7.686832       0.571690       1.168885      -0.736417      -0.009247      -0.010520      -0.001245       0.014062       0.001265      -0.002697       0.005204      -0.002241       0.001038      -0.006217       0.000224       0.005992              1.512810       1.500698       0.253899       0.049722       1.784863       0.167793       1.252869           0.000002
           11              H       3.129777       8.012999       3.511513       0.177954       0.909704 0.64792956E+01  0.59050902E+02                                 1.443706                            1.402179      -0.736501       2.552907                    0.999989       2.848757       7.159656       0.590605       1.137917      -0.746026      -0.001917       0.012125      -0.010069       0.015877      -0.003643      -0.001824      -0.004303      -0.007920       0.004290      -0.007437       0.000423       0.007013              1.458620       1.217610       0.053062      -0.052010       1.510021      -0.353495       1.648230           0.000006
           12              H       3.826419      10.964610       7.552968       0.169072       0.907827 0.62915570E+01  0.59157872E+02                                 1.654326                            1.541113      -1.215458       2.329280                    0.995500       3.517498      10.184871       0.460161       1.415606      -0.679670       0.011826       0.007245      -0.011064       0.017741       0.002804      -0.005547       0.002912      -0.001783       0.008416      -0.007946       0.001433       0.006513              1.737301       2.201427       0.332917      -0.415027       1.517640      -0.096149       1.492837           0.000002
           13              H       2.452870      11.478460       8.107350       0.175977       0.875633 0.60670770E+01  0.54844106E+02                                 1.450626                            1.389770      -0.735923       2.555215                    0.999984       2.904054       7.467753       0.567568       1.193817      -0.731069      -0.008901       0.011576      -0.003330       0.014977      -0.001695       0.003995       0.002534      -0.001016      -0.007121      -0.006288       0.002856       0.003432              1.480980       1.584414      -0.315477      -0.093212       1.700847       0.079749       1.157681           0.000003
           14              H       3.233202      10.350914       8.867534       0.167236       1.022293 0.76794651E+01  0.73452707E+02                                 1.601118                            1.560545      -0.724850       2.550982                    0.999987       3.038855       7.974273       0.538488       1.189195      -0.733569      -0.000135      -0.003812       0.011831       0.012430       0.005477       0.000441      -0.002599      -0.006798       0.015111      -0.009160       0.002437       0.006724              1.605734       1.450050      -0.048442       0.180964       1.420611      -0.238665       1.946540           0.000006
           15              H       4.473574      12.326700       2.598262       0.168088       0.946373 0.66330230E+01  0.62026274E+02                                 1.588621                            1.499253      -0.969420       2.445327                    0.998486       3.197542       8.685426       0.515433       1.270777      -0.711450       0.006647      -0.015046       0.010335       0.019426      -0.001467      -0.001997      -0.003259      -0.004540       0.000161      -0.004771       0.000184       0.004587              1.640034       1.346865      -0.064660       0.023967       1.668530      -0.469503       1.904706           0.000001
           16              H       2.893263       1.168404       2.332005       0.165595       0.947139 0.68406948E+01  0.63726403E+02                                 1.521948                            1.469606      -0.826292       2.502412                    0.999671       3.074384       8.027932       0.555334       1.183949      -0.732522       0.009181       0.010442       0.003337       0.014299       0.004638      -0.001103       0.001512      -0.000926      -0.011538      -0.005214      -0.001385       0.006599              1.542325       1.218178      -0.015327       0.001153       1.789133       0.349992       1.619662           0.000002
           17              H       3.549401      12.899699       1.468919       0.162707       0.937125 0.66194004E+01  0.60543439E+02                                 1.452091                            1.399741      -0.840705       2.492803                    0.999731       2.943100       7.367015       0.603323       1.109961      -0.752017      -0.006775      -0.003629      -0.011976       0.014231       0.001221       0.001559       0.002065       0.005038       0.013495      -0.005350      -0.000196       0.005546              1.466485       1.786817       0.067035       0.271225       1.178204      -0.020919       1.434432           0.000003
           18              H       8.476765      10.288100       1.210379       0.155327       1.095468 0.79822109E+01  0.77245238E+02                                 1.662907                            1.576093      -1.138880       2.340022                    0.998379       3.294494       8.753049       0.542358       1.167003      -0.735551      -0.013661      -0.009453       0.004119       0.017116       0.000155      -0.000806       0.000584      -0.001100      -0.018704      -0.006343       0.002631       0.003712              1.698628       1.456491       0.079535      -0.216192       1.727842      -0.467666       1.911550           0.000004
           19              H      10.801486      15.179377      12.617007       0.166694       0.938364 0.65730286E+01  0.59959638E+02                                 1.447284                            1.390211      -0.865084       2.485241                    0.999657       2.924192       7.288456       0.608955       1.102623      -0.753944      -0.003093      -0.004612      -0.014954       0.015951      -0.002124       0.001674       0.002330      -0.000191       0.005969      -0.004379       0.001034       0.003345              1.466698       1.251532      -0.135789      -0.180116       1.342937       0.206596       1.805626           0.000003
           20              H       9.470184      11.463495       0.910678       0.163613       0.945862 0.68763793E+01  0.63469934E+02                                 1.459159                            1.426469      -0.761033       2.526784                    0.999947       2.957872       7.428011       0.598001       1.109676      -0.752369       0.004811       0.012734       0.004939       0.014481       0.001934       0.002270       0.003965      -0.007013      -0.011136      -0.005782      -0.001818       0.007600              1.458838       1.700338       0.240982       0.226318       1.324656       0.089732       1.351520           0.000004
           21              H       9.079018       3.186618       6.604988       0.159750       0.962031 0.69324827E+01  0.64543294E+02                                 1.519508                            1.466170      -0.771007       2.521136                    0.999920       3.021099       7.786029       0.565761       1.162816      -0.738721       0.001326      -0.007365      -0.012039       0.014176       0.000952      -0.002479       0.005538      -0.003425       0.009566      -0.006054      -0.001533       0.007587              1.543048       1.786838      -0.212202      -0.314314       1.457636       0.136129       1.384668           0.000005
           22              H       8.539862       3.499812       8.044323       0.160296       0.935371 0.67825395E+01  0.63926100E+02                                 1.589418                            1.525547      -0.929170       2.454010                    0.998515       3.288727       9.036179       0.505045       1.286738      -0.707600      -0.007536      -0.001343       0.013106       0.015178       0.004567      -0.001675       0.000018       0.004170       0.008431      -0.006519       0.001821       0.004697              1.616662       1.316860       0.029244       0.179813       1.399831       0.006403       2.133294           0.000002
           23              H       8.313245       4.525586       6.881536       0.153860       0.956750 0.67571008E+01  0.64498990E+02                                 1.690834                            1.579788      -1.283048       2.282773                    0.995062       3.609868      10.435700       0.463282       1.385060      -0.685297      -0.006443       0.013793      -0.003884       0.015711       0.002078       0.000507      -0.001588      -0.000605      -0.012177      -0.004593       0.000367       0.004226              1.769270       1.461506       0.061467       0.024398       2.446911      -0.229269       1.399392           0.000002
           24              H       4.133640       4.747572       4.918690       0.156035       0.939704 0.65416425E+01  0.61348807E+02                                 1.613052                            1.511127      -1.076131       2.380630                    0.997494       3.384555       9.399910       0.498931       1.309021      -0.701720       0.012703       0.013483       0.003375       0.018829       0.002019      -0.000681       0.000846      -0.007488       0.000432      -0.004490       0.000202       0.004287              1.675274       1.437543       0.143679       0.059340       2.344338      -0.072322       1.243941           0.000001
           25              H       3.019652       3.793315       5.470500       0.158144       0.971272 0.71336149E+01  0.67063388E+02                                 1.540734                            1.496865      -0.821576       2.495913                    0.999815       3.093071       8.077331       0.553150       1.177842      -0.734477      -0.003683      -0.004932       0.013588       0.014917      -0.000085      -0.004397      -0.000974       0.000141       0.010666      -0.004327      -0.001803       0.006130              1.554684       1.911950      -0.055888      -0.273065       1.417329      -0.019512       1.334773           0.000004
           26              H       3.743603       3.455661       4.121204       0.163333       0.947576 0.68568292E+01  0.63816204E+02                                 1.517708                            1.469147      -0.787155       2.517534                    0.999899       3.028017       7.863543       0.557520       1.180425      -0.734196       0.009055      -0.009656      -0.010017       0.016600      -0.003383      -0.004030       0.003161      -0.003753       0.010194      -0.006087      -0.001655       0.007742              1.534672       1.242052       0.036656       0.130932       1.495783       0.309117       1.866181           0.000002
           27              H       9.304260      10.186523       8.317011       0.168308       1.003178 0.73367256E+01  0.71250364E+02                                 1.736225                            1.642371      -1.100396       2.382317                    0.996564       3.451922       9.956881       0.457456       1.378706      -0.688369      -0.013508       0.005793      -0.009328       0.017408      -0.004131       0.003717       0.002365       0.006055       0.011851      -0.008312       0.001805       0.006508              1.796378       2.331991      -0.269103       0.249688       1.634562      -0.044496       1.422583           0.000003
           28              H      10.646495      10.770033       8.877824       0.172074       0.925372 0.64649736E+01  0.59257076E+02                                 1.486499                            1.419560      -0.866322       2.490342                    0.999543       2.988168       7.686834       0.571690       1.168886      -0.736416       0.009247       0.010520       0.001245       0.014062       0.001265      -0.002697       0.005204      -0.002241       0.001037      -0.006217       0.000224       0.005993              1.512810       1.500698       0.253899       0.049722       1.784863       0.167793       1.252870           0.000002
           29              H      10.145190       9.361734       9.351171       0.177954       0.909704 0.64792932E+01  0.59050871E+02                                 1.443706                            1.402179      -0.736501       2.552907                    0.999989       2.848757       7.159654       0.590605       1.137916      -0.746026       0.001917      -0.012125       0.010069       0.015877      -0.003643      -0.001824      -0.004303      -0.007920       0.004290      -0.007436       0.000423       0.007013              1.458620       1.217610       0.053062      -0.052010       1.510020      -0.353495       1.648229           0.000005
           30              H       9.448548       6.410123       5.309716       0.169072       0.907827 0.62915547E+01  0.59157844E+02                                 1.654326                            1.541113      -1.215458       2.329280                    0.995500       3.517497      10.184867       0.460161       1.415605      -0.679670      -0.011826      -0.007245       0.011064       0.017741       0.002804      -0.005547       0.002912      -0.001783       0.008416      -0.007946       0.001433       0.006513              1.737301       2.201427       0.332917      -0.415026       1.517639      -0.096149       1.492836           0.000002
           31              H      10.822097       5.896273       4.755334       0.175977       0.875633 0.60670776E+01  0.54844103E+02                                 1.450625                            1.389769      -0.735923       2.555215                    0.999984       2.904054       7.467748       0.567569       1.193815      -0.731069       0.008901      -0.011576       0.003330       0.014977      -0.001695       0.003995       0.002534      -0.001016      -0.007121      -0.006288       0.002856       0.003432              1.480979       1.584413      -0.315476      -0.093212       1.700845       0.079749       1.157680           0.000003
           32              H      10.041765       7.023819       3.995150       0.167236       1.022292 0.76794539E+01  0.73452556E+02                                 1.601115                            1.560543      -0.724850       2.550982                    0.999987       3.038854       7.974262       0.538489       1.189193      -0.733569       0.000135       0.003812      -0.011831       0.012430       0.005477       0.000441      -0.002599      -0.006798       0.015111      -0.009161       0.002437       0.006724              1.605731       1.450048      -0.048442       0.180964       1.420609      -0.238665       1.946537           0.000006
           33              H       8.801393       5.048033      10.264422       0.168087       0.946373 0.66330207E+01  0.62026242E+02                                 1.588620                            1.499252      -0.969419       2.445328                    0.998486       3.197541       8.685420       0.515434       1.270777      -0.711450      -0.006647       0.015046      -0.010335       0.019426      -0.001467      -0.001997      -0.003259      -0.004540       0.000160      -0.004771       0.000184       0.004587              1.640033       1.346864      -0.064660       0.023967       1.668530      -0.469503       1.904705           0.000001
           34              H      10.381704      16.206329      10.530679       0.165595       0.947139 0.68406948E+01  0.63726403E+02                                 1.521948                            1.469606      -0.826291       2.502412                    0.999671       3.074384       8.027932       0.555334       1.183949      -0.732522      -0.009181      -0.010442      -0.003337       0.014299       0.004638      -0.001103       0.001512      -0.000926      -0.011538      -0.005214      -0.001385       0.006599              1.542325       1.218178      -0.015327       0.001153       1.789133       0.349992       1.619662           0.000002
           35              H       9.725566       4.475034      11.393765       0.162706       0.937126 0.66194037E+01  0.60543471E+02                                 1.452091                            1.399740      -0.840705       2.492803                    0.999731       2.943101       7.367015       0.603324       1.109960      -0.752017       0.006775       0.003628       0.011976       0.014230       0.001221       0.001559       0.002065       0.005038       0.013495      -0.005350      -0.000196       0.005546              1.466484       1.786817       0.067035       0.271225       1.178204      -0.020919       1.434432           0.000003
           36              H       4.798202       7.086633      11.652305       0.155328       1.095467 0.79822067E+01  0.77245186E+02                                 1.662907                            1.576092      -1.138880       2.340022                    0.998379       3.294493       8.753045       0.542358       1.167002      -0.735551       0.013661       0.009453      -0.004119       0.017116       0.000155      -0.000806       0.000584      -0.001100      -0.018704      -0.006343       0.002631       0.003712              1.698627       1.456490       0.079535      -0.216192       1.727841      -0.467665       1.911549           0.000004
           37              H       2.473481       2.195356       0.245677       0.166694       0.938363 0.65730244E+01  0.59959586E+02                                 1.447283                            1.390210      -0.865085       2.485241                    0.999657       2.924191       7.288451       0.608956       1.102623      -0.753945       0.003093       0.004612       0.014954       0.015951      -0.002124       0.001674       0.002330      -0.000191       0.005969      -0.004379       0.001034       0.003345              1.466697       1.251531      -0.135789      -0.180116       1.342936       0.206596       1.805625           0.000003
           38              H       3.804783       5.911238      11.952006       0.163612       0.945862 0.68763815E+01  0.63469959E+02                                 1.459160                            1.426469      -0.761034       2.526783                    0.999947       2.957872       7.428011       0.598001       1.109676      -0.752369      -0.004811      -0.012734      -0.004939       0.014481       0.001934       0.002270       0.003965      -0.007013      -0.011136      -0.005782      -0.001818       0.007600              1.458838       1.700338       0.240982       0.226318       1.324656       0.089732       1.351520           0.000004
           39              C       6.888340      12.306473       7.155511       0.686740      21.124055 0.23411904E+03  0.48280415E+04                                 7.373919                            5.664836      -0.588196       1.880035                    0.998191      22.323604      64.939573       0.577833       0.514007      -0.986009       0.014736      -0.060695      -0.023040       0.066572      -0.022523       0.068807       0.003868       0.146391      -0.083975      -0.073621      -0.047670       0.121291              8.611727       5.626961       1.017703      -1.309092      13.046487       0.060115       7.161735           0.000002
           40              C       7.166447      13.741124       6.772203      -0.174037      44.658935 0.52415677E+03  0.12848533E+05                                10.870227                            7.621867      -0.091894       1.952256                    0.999079      29.767796      85.972532       0.601203       0.415616      -1.070035       0.000623       0.005050      -0.001698       0.005364      -0.008049      -0.008964       0.019557       0.006645       0.074544      -0.024882      -0.010740       0.035622             13.579528      13.636982       3.025628       3.388857      19.806389      -1.639903       7.295214           0.000002
           41              C       6.179569      14.439066       6.091767       0.101368      33.989310 0.40022733E+03  0.91920528E+04                                 9.226179                            6.746477      -0.020767       2.007281                    0.999689      26.307744      74.101400       0.625348       0.426460      -1.060717      -0.066146      -0.063129      -0.015020       0.092662       0.014609       0.020010       0.006049       0.051944      -0.041049      -0.023228      -0.020955       0.044183             11.144432      11.839742       2.544323       2.824710      15.453725      -1.271982       6.139831           0.000002
           42              C       4.907682      13.780734       5.758624      -0.502927      28.564009 0.44165411E+03  0.10459618E+05                                 8.018279                            6.852653       0.054822       1.973652                    0.998173      32.474360      94.743821       0.648644       0.398719      -1.072182       0.077869       0.028269       0.018127       0.084801       0.024371      -0.002348       0.008828       0.007747      -0.015036      -0.025527      -0.002152       0.027680              8.834686       9.948218       2.069267       0.878431       9.764419       0.452447       6.791421           0.000006
           43              C       8.385534      14.316814       7.115637       0.088312      34.848356 0.40388818E+03  0.92729691E+04                                 9.292084                            6.723044       0.100485       2.042753                    0.999630      26.268111      73.347383       0.635691       0.419664      -1.067777       0.041979      -0.069770       0.051568       0.096381      -0.021820       0.034941      -0.012501       0.039340      -0.038776      -0.033430      -0.022366       0.055796             11.231366      11.850606       1.614404       3.183224      15.478898      -1.645421       6.364594           0.000001
           44              C       9.421405      13.541209       7.865531      -0.509474      28.381077 0.44503979E+03  0.10530340E+05                                 7.927160                            6.856539       0.158903       2.002396                    0.998790      32.379145      93.561748       0.653462       0.396134      -1.076946      -0.071895       0.044692      -0.043585       0.095215      -0.005269      -0.011064      -0.004004      -0.018078       0.013755      -0.018675       0.007885       0.010790              8.521447       8.783974      -1.582652       1.547497       9.994962      -0.732428       6.785405           0.000003
           45              C       4.356198       9.388080       5.807502       0.690313      22.889250 0.22913201E+03  0.47066469E+04                                 7.802762                            5.595355      -0.474798       1.914167                    0.999057      22.347969      65.190546       0.581942       0.512390      -0.985357       0.042395       0.006709       0.005378       0.043258      -0.018229       0.025978       0.087873      -0.130944       0.075623      -0.098611      -0.029428       0.128039              9.931448      15.228979       1.660833      -1.147408       7.826307      -2.508962       6.739059           0.000003
           46              C       2.951674       9.020756       6.149649      -0.184642      45.719565 0.52239464E+03  0.12796759E+05                                11.056702                            7.593321      -0.197326       1.917005                    0.998355      29.917233      86.423612       0.604100       0.413901      -1.070959      -0.007327       0.013331      -0.015685       0.021850      -0.006345       0.002870      -0.009504      -0.015907      -0.015724      -0.009701      -0.007483       0.017183             14.436362      22.885786       3.724286      -3.338529      10.559835       3.175391       9.863464           0.000001
           47              C       2.330676       8.052883       5.380461       0.099143      34.387225 0.40657391E+03  0.93560149E+04                                 9.262365                            6.770866       0.048460       2.025672                    0.999679      26.325415      73.743432       0.629469       0.422844      -1.065091       0.061551      -0.025742      -0.065337       0.093382      -0.009745      -0.017886       0.034009      -0.034363       0.055753      -0.032917      -0.019777       0.052695             11.350258      16.762580       2.457467      -2.455886       8.883053       3.030313       8.405142           0.000002
           48              C       3.083258       7.406078       4.253690      -0.515185      26.807621 0.42502498E+03  0.99398083E+04                                 7.606159                            6.682626       0.182366       2.021975                    0.998211      31.838241      91.404590       0.664709       0.394014      -1.078600      -0.040653       0.025721       0.052024       0.070857      -0.022122      -0.022315       0.022543       0.015761       0.054312      -0.033523      -0.014231       0.047754              8.085678       8.788188      -0.740213      -1.157979       7.900697       1.021631       7.568150           0.000011
           49              C       2.305668       9.672089       7.197958       0.088790      34.731535 0.40903031E+03  0.94158289E+04                                 9.263695                            6.751094       0.139442       2.049366                    0.999469      26.424537      73.754839       0.636765       0.417853      -1.069493       0.056508       0.069312       0.023736       0.092524       0.022701       0.003090       0.034265      -0.040144       0.040843      -0.040484      -0.011565       0.052049             11.343914      16.621202       2.830598      -2.061287       9.096968       3.137811       8.313572           0.000002
           50              C       3.018056      10.708937       8.003162      -0.509785      27.811875 0.43616515E+03  0.10277785E+05                                 7.844074                            6.794525       0.151808       2.009776                    0.998000      32.088536      92.803806       0.654876       0.396916      -1.075444      -0.036571      -0.031020      -0.041117       0.063169       0.041297       0.014486       0.021572      -0.029614       0.040995      -0.050709      -0.003130       0.053839              8.481114       9.737290       1.754466       0.202360       8.712638       1.248285       6.993413           0.000009
           51              C       6.628867      11.289484       2.491502       0.647763      23.247588 0.24734071E+03  0.51289878E+04                                 7.677638                            5.674206      -0.276733       1.968692                    0.999464      22.295173      63.316756       0.605096       0.488142      -1.007047      -0.022288      -0.014108       0.011416       0.028742      -0.005462      -0.037797       0.048538       0.151194      -0.238292      -0.114545      -0.009216       0.123761              9.478720       4.488757       0.134047       0.121979       8.953524      -2.990033      14.993880           0.000002
           52              C       6.559916      12.028733       1.183367      -0.150904      42.495238 0.47399301E+03  0.11294718E+05                                10.426280                            7.184918      -0.007653       1.991643                    0.998778      28.540590      80.439169       0.629361       0.408416      -1.078108       0.001633      -0.004257       0.008427       0.009581       0.014916       0.003962       0.018914      -0.033792      -0.031619      -0.020675      -0.015042       0.035717             13.315920      10.846181      -2.831297      -2.302477       9.325915      -5.262896      19.775663           0.000001
           53              C       5.496146      12.870073       0.946694       0.105928      33.220833 0.38703924E+03  0.87772433E+04                                 8.961984                            6.557071       0.094741       2.043710                    0.999555      25.782150      71.157339       0.648346       0.416578      -1.071544      -0.053295      -0.006508       0.078708       0.095277      -0.014179      -0.028264       0.008798       0.038784      -0.002062      -0.023714      -0.020267       0.043981             10.809972       9.837979      -2.507145      -2.244344       7.565753      -3.523062      15.026183           0.000002
           54              C       4.389561      13.003645       1.922971      -0.507518      27.589811 0.42506194E+03  0.99329067E+04                                 7.759302                            6.693678       0.216137       2.025870                    0.999106      31.852398      91.169973       0.663091       0.395284      -1.078599       0.061198      -0.014710      -0.047317       0.078743       0.010018      -0.016125      -0.001236       0.026812       0.021159      -0.020996      -0.005259       0.026255              8.397485       8.290792      -0.486699      -1.839973       6.403680      -0.364483      10.497983           0.000007
           55              C       7.568447      11.859956       0.267544       0.092916      34.409390 0.39722400E+03  0.90624470E+04                                 9.161362                            6.638517       0.079351       2.037088                    0.999638      26.005291      71.873549       0.645295       0.416043      -1.072415       0.058864      -0.062247       0.042318       0.095553      -0.039263      -0.004588      -0.002318       0.017706      -0.084240      -0.031945      -0.022400       0.054345             11.126336      10.111532      -2.759441      -2.029360       7.865895      -3.747696      15.401581           0.000003
           56              C       8.740406      10.945640       0.562099      -0.514521      27.321033 0.43412756E+03  0.10202687E+05                                 7.730881                            6.809944       0.138405       1.996364                    0.998768      32.307251      92.862434       0.650591       0.400591      -1.074559      -0.072737       0.039669      -0.023357       0.086080      -0.012875       0.007834       0.003019      -0.008861      -0.063228      -0.024284       0.000028       0.024256              8.080738       8.630735      -1.757008       0.272055       7.336386      -1.145627       8.275092           0.000017
           57              C       6.386627       5.068260       5.707173       0.686740      21.124057 0.23411906E+03  0.48280422E+04                                 7.373920                            5.664836      -0.588196       1.880035                    0.998191      22.323604      64.939576       0.577833       0.514007      -0.986009      -0.014736       0.060695       0.023040       0.066572      -0.022523       0.068807       0.003868       0.146391      -0.083974      -0.073621      -0.047670       0.121291              8.611729       5.626961       1.017703      -1.309092      13.046490       0.060115       7.161736           0.000003
           58              C       6.108520       3.633609       6.090481      -0.174038      44.658964 0.52415714E+03  0.12848545E+05                                10.870232                            7.621870      -0.091895       1.952256                    0.999079      29.767808      85.972583       0.601203       0.415617      -1.070035      -0.000623      -0.005050       0.001698       0.005364      -0.008049      -0.008964       0.019557       0.006645       0.074544      -0.024882      -0.010740       0.035622             13.579535      13.636988       3.025630       3.388858      19.806401      -1.639903       7.295217           0.000001
           59              C       7.095398       2.935667       6.770917       0.101369      33.989310 0.40022735E+03  0.91920532E+04                                 9.226179                            6.746477      -0.020767       2.007281                    0.999689      26.307745      74.101406       0.625348       0.426460      -1.060717       0.066146       0.063129       0.015020       0.092662       0.014609       0.020011       0.006049       0.051944      -0.041049      -0.023228      -0.020955       0.044183             11.144432      11.839741       2.544322       2.824709      15.453725      -1.271983       6.139831           0.000002
           60              C       8.367285       3.593999       7.104060      -0.502928      28.564010 0.44165414E+03  0.10459619E+05                                 8.018279                            6.852653       0.054821       1.973652                    0.998172      32.474360      94.743821       0.648643       0.398719      -1.072182      -0.077869      -0.028269      -0.018127       0.084801       0.024371      -0.002348       0.008828       0.007747      -0.015037      -0.025528      -0.002153       0.027680              8.834686       9.948219       2.069267       0.878431       9.764419       0.452447       6.791421           0.000006
           61              C       4.889433       3.057919       5.747047       0.088313      34.848348 0.40388809E+03  0.92729665E+04                                 9.292082                            6.723043       0.100485       2.042753                    0.999630      26.268108      73.347369       0.635692       0.419664      -1.067777      -0.041979       0.069771      -0.051568       0.096381      -0.021820       0.034941      -0.012501       0.039340      -0.038776      -0.033430      -0.022366       0.055796             11.231363      11.850603       1.614404       3.183223      15.478894      -1.645420       6.364592           0.000002
           62              C       3.853562       3.833524       4.997153      -0.509474      28.381070 0.44503966E+03  0.10530335E+05                                 7.927159                            6.856538       0.158904       2.002397                    0.998790      32.379139      93.561717       0.653462       0.396134      -1.076946       0.071895      -0.044692       0.043585       0.095215      -0.005269      -0.011064      -0.004004      -0.018078       0.013754      -0.018675       0.007885       0.010790              8.521445       8.783971      -1.582651       1.547497       9.994960      -0.732427       6.785404           0.000003
           63              C       8.918769       7.986653       7.055182       0.690313      22.889253 0.22913205E+03  0.47066479E+04                                 7.802763                            5.595356      -0.474798       1.914167                    0.999057      22.347970      65.190547       0.581942       0.512390      -0.985357      -0.042395      -0.006709      -0.005378       0.043258      -0.018229       0.025978       0.087873      -0.130944       0.075623      -0.098611      -0.029428       0.128039              9.931449      15.228980       1.660834      -1.147408       7.826308      -2.508962       6.739059           0.000003
           64              C      10.323293       8.353977       6.713035      -0.184642      45.719548 0.52239440E+03  0.12796752E+05                                11.056699                            7.593319      -0.197325       1.917005                    0.998355      29.917226      86.423584       0.604100       0.413901      -1.070959       0.007327      -0.013331       0.015685       0.021850      -0.006345       0.002870      -0.009504      -0.015907      -0.015724      -0.009701      -0.007483       0.017183             14.436358      22.885780       3.724285      -3.338527      10.559832       3.175390       9.863461           0.000001
           65              C      10.944291       9.321850       7.482223       0.099142      34.387237 0.40657407E+03  0.93560196E+04                                 9.262367                            6.770867       0.048460       2.025672                    0.999679      26.325421      73.743453       0.629469       0.422844      -1.065091      -0.061551       0.025742       0.065338       0.093382      -0.009745      -0.017886       0.034009      -0.034363       0.055753      -0.032917      -0.019777       0.052695             11.350261      16.762585       2.457468      -2.455886       8.883055       3.030314       8.405143           0.000002
           66              C      10.191709       9.968655       8.608994      -0.515185      26.807623 0.42502502E+03  0.99398096E+04                                 7.606160                            6.682627       0.182366       2.021975                    0.998211      31.838241      91.404593       0.664709       0.394014      -1.078600       0.040653      -0.025721      -0.052024       0.070857      -0.022122      -0.022315       0.022543       0.015761       0.054311      -0.033523      -0.014231       0.047754              8.085679       8.788189      -0.740213      -1.157980       7.900698       1.021632       7.568151           0.000011
           67              C      10.969299       7.702644       5.664726       0.088789      34.731541 0.40903041E+03  0.94158318E+04                                 9.263696                            6.751094       0.139442       2.049366                    0.999469      26.424540      73.754848       0.636765       0.417853      -1.069493      -0.056508      -0.069312      -0.023736       0.092524       0.022701       0.003090       0.034265      -0.040144       0.040843      -0.040483      -0.011565       0.052049             11.343915      16.621205       2.830598      -2.061288       9.096969       3.137811       8.313573           0.000001
           68              C      10.256911       6.665796       4.859522      -0.509784      27.811864 0.43616493E+03  0.10277778E+05                                 7.844071                            6.794522       0.151810       2.009776                    0.998000      32.088526      92.803747       0.654876       0.396916      -1.075444       0.036571       0.031020       0.041117       0.063169       0.041297       0.014486       0.021572      -0.029614       0.040995      -0.050710      -0.003130       0.053839              8.481110       9.737286       1.754466       0.202359       8.712634       1.248284       6.993409           0.000010
           69              C       6.646100       6.085249      10.371182       0.647763      23.247589 0.24734072E+03  0.51289880E+04                                 7.677638                            5.674206      -0.276733       1.968692                    0.999464      22.295172      63.316751       0.605096       0.488142      -1.007047       0.022288       0.014108      -0.011416       0.028742      -0.005462      -0.037797       0.048538       0.151194      -0.238292      -0.114545      -0.009216       0.123761              9.478721       4.488757       0.134047       0.121979       8.953524      -2.990034      14.993881           0.000002
           70              C       6.715051       5.346000      11.679317      -0.150904      42.495240 0.47399306E+03  0.11294719E+05                                10.426279                            7.184918      -0.007654       1.991643                    0.998778      28.540592      80.439168       0.629361       0.408416      -1.078108      -0.001633       0.004257      -0.008427       0.009581       0.014916       0.003962       0.018914      -0.033792      -0.031619      -0.020675      -0.015042       0.035717             13.315919      10.846180      -2.831297      -2.302476       9.325915      -5.262896      19.775662           0.000001
           71              C       7.778821       4.504660      11.915990       0.105929      33.220826 0.38703916E+03  0.87772409E+04                                 8.961982                            6.557070       0.094741       2.043710                    0.999555      25.782147      71.157324       0.648346       0.416578      -1.071544       0.053295       0.006508      -0.078708       0.095277      -0.014179      -0.028264       0.008798       0.038784      -0.002062      -0.023714      -0.020267       0.043981             10.809969       9.837977      -2.507144      -2.244343       7.565752      -3.523061      15.026179           0.000002
           72              C       8.885406       4.371088      10.939713      -0.507518      27.589798 0.42506168E+03  0.99328987E+04                                 7.759299                            6.693675       0.216138       2.025871                    0.999106      31.852388      91.169927       0.663091       0.395283      -1.078599      -0.061197       0.014710       0.047317       0.078743       0.010018      -0.016125      -0.001236       0.026812       0.021159      -0.020996      -0.005259       0.026255              8.397481       8.290788      -0.486698      -1.839972       6.403678      -0.364483      10.497978           0.000007
           73              C       5.706520       5.514777      12.595140       0.092917      34.409378 0.39722385E+03  0.90624426E+04                                 9.161360                            6.638515       0.079352       2.037088                    0.999638      26.005285      71.873528       0.645295       0.416043      -1.072415      -0.058864       0.062247      -0.042318       0.095553      -0.039263      -0.004588      -0.002318       0.017706      -0.084240      -0.031945      -0.022400       0.054345             11.126334      10.111530      -2.759439      -2.029360       7.865893      -3.747695      15.401578           0.000003
           74              C       4.534561       6.429093      12.300585      -0.514521      27.321030 0.43412750E+03  0.10202685E+05                                 7.730879                            6.809942       0.138405       1.996364                    0.998768      32.307250      92.862411       0.650591       0.400591      -1.074559       0.072737      -0.039669       0.023357       0.086080      -0.012875       0.007834       0.003019      -0.008861      -0.063228      -0.024283       0.000028       0.024256              8.080735       8.630732      -1.757007       0.272055       7.336384      -1.145626       8.275088           0.000017
           75              O       7.241027      11.393573       6.359311      -0.782007      50.667398 0.79607945E+03  0.21202894E+05                                10.982745                            8.845437      -0.033689       1.972899                    0.996823      32.528391      91.291637       0.623956       0.368564      -1.126601       0.009649       0.107877       0.103206       0.149606      -0.026556       0.048015       0.017547       0.037873      -0.066871      -0.065427       0.003742       0.061684             12.797450       7.775223      -1.138098      -0.148248      19.886091       5.994556      10.731035           0.000003
           76              O       6.326898      12.074086       8.215396      -0.568859      27.726771 0.44361622E+03  0.10181786E+05                                 7.120922                            6.419945       0.671574       2.242314                    0.998817      27.870411      71.993546       0.765955       0.348407      -1.145544       0.006891       0.021955      -0.016590       0.028368      -0.005935       0.018825      -0.001479       0.265052       0.147336      -0.157220       0.043606       0.113614              7.396376       6.797748       1.263343      -2.294381       6.489025      -1.481268       8.902355           0.000020
           77              O       4.585651      10.222940       4.919977      -0.574504      33.766507 0.50117855E+03  0.11831953E+05                                 8.314420                            6.904625       0.526429       2.230021                    0.995141      27.273351      70.916874       0.727316       0.356713      -1.141439      -0.078901       0.038979       0.002473       0.088039       0.012744      -0.013392       0.005581      -0.141633       0.125116      -0.094216       0.041206       0.053011              9.761467       8.685578       3.015981      -2.522917      10.852243      -4.848251       9.746582           0.000004
           78              O       5.325669       8.838356       6.388895      -0.805100      63.444931 0.92555362E+03  0.25615995E+05                                12.894529                            9.604995      -0.233871       1.899318                    0.997375      33.678796      96.576580       0.592069       0.373787      -1.121845      -0.065474       0.017463      -0.028123       0.073367      -0.037961       0.036199       0.058882      -0.010315      -0.061400      -0.091812       0.030503       0.061308             16.560493      24.879669      -6.227198       5.479977      14.229441      -4.472332      10.572370           0.000003
           79              O       6.832656      11.916404       3.556532      -0.630824      35.660180 0.55042821E+03  0.13332867E+05                                 8.634071                            7.282256       0.451508       2.176607                    0.995991      28.773917      76.347844       0.699875       0.361295      -1.135233      -0.038104       0.101737      -0.036250       0.114527       0.001591      -0.008569       0.080560       0.074927       0.061316      -0.101373       0.026700       0.074673              9.857155       5.458564       0.304791       1.053672       7.633817       1.893058      16.479084           0.000004
           80              O       6.488244      10.055955       2.526231      -0.696924      31.837159 0.51337560E+03  0.12216084E+05                                 7.841698                            6.905733       0.547076       2.185799                    0.998875      29.448772      77.353547       0.738914       0.348350      -1.146057      -0.061917       0.029793      -0.118871       0.137301       0.014008      -0.028747       0.016272      -0.001033      -0.213653      -0.081647       0.031233       0.050414              8.515121       5.282238       0.863689      -0.611201      11.591781      -2.569924       8.671345           0.000014
           81              O       6.033940       5.981160       6.503373      -0.782007      50.667390 0.79607927E+03  0.21202887E+05                                10.982744                            8.845436      -0.033690       1.972899                    0.996823      32.528387      91.291623       0.623956       0.368564      -1.126601      -0.009649      -0.107876      -0.103205       0.149605      -0.026556       0.048015       0.017547       0.037873      -0.066871      -0.065427       0.003743       0.061684             12.797449       7.775222      -1.138098      -0.148248      19.886092       5.994556      10.731033           0.000003
           82              O       6.948069       5.300647       4.647288      -0.568859      27.726739 0.44361555E+03  0.10181767E+05                                 7.120915                            6.419938       0.671574       2.242314                    0.998817      27.870403      71.993501       0.765955       0.348406      -1.145545      -0.006891      -0.021955       0.016590       0.028368      -0.005935       0.018825      -0.001480       0.265053       0.147336      -0.157221       0.043606       0.113614              7.396368       6.797740       1.263341      -2.294378       6.489017      -1.481266       8.902345           0.000020
           83              O       8.689316       7.151793       7.942707      -0.574504      33.766497 0.50117838E+03  0.11831948E+05                                 8.314418                            6.904624       0.526430       2.230021                    0.995141      27.273349      70.916864       0.727316       0.356713      -1.141439       0.078901      -0.038979      -0.002473       0.088039       0.012744      -0.013392       0.005581      -0.141633       0.125116      -0.094216       0.041206       0.053011              9.761465       8.685576       3.015980      -2.522916      10.852240      -4.848249       9.746579           0.000004
           84              O       7.949298       8.536377       6.473789      -0.805100      63.444928 0.92555360E+03  0.25615994E+05                                12.894529                            9.604994      -0.233872       1.899318                    0.997375      33.678796      96.576578       0.592069       0.373787      -1.121846       0.065474      -0.017463       0.028123       0.073367      -0.037961       0.036199       0.058882      -0.010315      -0.061400      -0.091812       0.030503       0.061308             16.560492      24.879668      -6.227197       5.479976      14.229439      -4.472331      10.572369           0.000003
           85              O       6.442311       5.458329       9.306152      -0.630824      35.660169 0.55042802E+03  0.13332861E+05                                 8.634069                            7.282254       0.451508       2.176607                    0.995991      28.773915      76.347832       0.699876       0.361295      -1.135233       0.038104      -0.101737       0.036250       0.114527       0.001591      -0.008569       0.080560       0.074927       0.061316      -0.101373       0.026700       0.074673              9.857152       5.458563       0.304791       1.053672       7.633815       1.893057      16.479079           0.000004
           86              O       6.786723       7.318778      10.336453      -0.696924      31.837147 0.51337534E+03  0.12216076E+05                                 7.841695                            6.905730       0.547076       2.185799                    0.998875      29.448770      77.353533       0.738914       0.348350      -1.146058       0.061917      -0.029792       0.118871       0.137301       0.014009      -0.028747       0.016273      -0.001033      -0.213653      -0.081647       0.031233       0.050414              8.515118       5.282236       0.863689      -0.611201      11.591777      -2.569923       8.671341           0.000014

******************************************************
Auxiliary information for the entire system
The total spin magnetic moment of the unit cell is   0.000332
The total net atomic charge of the unit cell is   0.000001
Accuracy of reproducing the electrostatic potential in the unit cell:
  The inner radius (bohr) =    5.0000
  The outer radius (bohr) =   12.0000
  Valid grid points have density less than (e/(bohr^3)) =    0.0001
  The number of valid grid points were=       105762
  The rms potential error without charges in kcal/mol is=      7.91082
  The rms potential error with partial charges in kcal/mol is=      1.02536
  The RRMSE value at monopole order=      0.12961
  The rms potential error with partial charges and cloud penetration in kcal/mol is=      1.02685
  The RRMSE value at monopole order with cloud penetration is=      0.12980
  The rms potential error with partial charges and atomic dipoles in kcal/mol is=      0.48652
  The RRMSE value at dipole order=      0.06150
  The rms potential error with partial charges, atomic dipoles and cloud penetration in kcal/mol is=      0.50103
  The RRMSE value at dipole order with cloud penetration=      0.06334

******************************************************
The electron densities and ab initio electrostatic potential were computed in VASP using the PBE functional and
projector augmented wave method. See the main text of the journal article for a description of computational details.
The atomic charges, dipoles, and quadrupoles were computed with the DDEC6 method as described in
(a) T. A. Manz and N. Gabaldon Limas, RSC Adv. 6 (2016) 47771-47801 DOI: 10.1039/c6ra04656h
(b) N. Gabaldon Limas and T. A. Manz, RSC Adv. 8 (2018) 2678-2707 DOI: 10.1039/c7ra11829e.
For each atom in the material, the electron cloud parameters were fit to the spherically averaged atom-in-material
electron density using radial positions for which this density was between 10^-4 and 10^-2 electrons per cubic bohr.
The polarizabilities, dispersion coefficients, and quantum Drude oscillator (QDO) parameters were fit using the MCLF method.
The magnetic structure of the system was optimized in VASP from the default ferromagnetic initial guess using spin polarization.
The atomic spin moments (ASMs) were computed on this optimized magnetic structure using the DDEC6 partition as inputs
to the method of T. A. Manz and D. S. Sholl, J. Chem. Theory Comput. 7 (2011) 4146-4164 DOI: 10.1021/ct200539n.
The RMSE and RRMSE were computed using a uniform grid with Ewald summation.
