# Supplementary material for: A collection of forcefield precursors for metal–organic frameworks
Source: RSC Adv. 2019 Nov 13;9(63):36492–507. doi: 10.1039/c9ra07327b (PMC9075174; doi:10.1039/c9ra07327b)
Supplement: RA-009-C9RA07327B-s4577 [file RA-009-C9RA07327B-s4577.xyz]

  100
jmolscript: load "" {1 1 1} spacegroup "x,y,z" unitcell [{     10.970900     0.000000     0.000000 }, {      2.967256    10.562009     0.000000 }, {      5.392520     4.086326    17.585324 }]
Tm     9.721399     8.335337    10.645628     2.107153
Tm    11.372952     9.586846    15.732358     2.107153
Tm     9.609277     6.312998     6.939696     2.107153
Tm     7.957724     5.061489     1.852966     2.107154
H     11.956509    11.193605     9.926915     0.112106
H      9.353504     2.603570     9.008961     0.104046
H      9.636225     4.284309    12.696604     0.127155
H     12.206546    12.656705    13.568836     0.113387
H     14.100407     6.112538     7.123815     0.113579
H     13.853638     8.238357    10.463268     0.122628
H      8.016692     8.208104    16.451071     0.112106
H     16.990597     8.390781    17.369025     0.104046
H     15.296034     8.573180    13.681382     0.127155
H      6.540496     8.363104    12.809150     0.113387
H      6.936014     0.683529     1.668847     0.113579
H     10.348688     5.582387    15.914718     0.122628
H      7.374167     3.454730     7.658409     0.112106
H      9.977172    12.044765     8.576363     0.104046
H      9.694451    10.364026     4.888720     0.127155
H      7.124130     1.991630     4.016488     0.113387
H      5.230269     8.535797    10.461509     0.113579
H      5.477038     6.409978     7.122056     0.122628
H     11.313984     6.440231     1.134253     0.112106
H      2.340079     6.257554     0.216299     0.104046
H      4.034642     6.075155     3.903942     0.127155
H     12.790180     6.285231     4.776174     0.113387
H     12.394662    13.964806    15.916477     0.113579
H      8.981988     9.065948     1.670606     0.122628
C     11.795774    10.356844    12.480304     0.703137
C     12.149112    11.736940    11.801511    -0.027095
C     12.127230    11.916557    10.479095    -0.106007
C      9.358884     2.541138     9.935708    -0.093851
C      9.588093     3.722423    10.683084    -0.052017
C      9.633545     5.057096    10.058805     0.705529
C      9.530325     3.557271    12.126839    -0.092492
C     12.270325    12.789833    12.650882    -0.130674
C     12.254534     7.216140     8.695943     0.704602
C     13.760865     7.243595     8.750457    -0.025273
C     14.509580     6.622124     7.785023    -0.119024
C     14.362640     7.890816     9.772165    -0.106083
C      8.865740     8.136533    13.897682     0.703137
C      7.441515     8.169633    14.576475    -0.027095
C      7.274511     8.239280    15.898891    -0.106007
C     17.049247     8.368716    16.442278    -0.093851
C     15.849996     8.467547    15.694902    -0.052017
C     14.552774     8.784772    16.319181     0.705529
C     16.024617     8.478493    14.251147    -0.092492
C      6.395080     8.337709    13.727104    -0.130674
C      6.372789     2.759091     0.096719     0.704602
C      5.938947     1.316328     0.042205    -0.025273
C      6.334753     0.427431     1.007639    -0.119023
C     10.545608     4.998358    16.605821    -0.106084
C      7.534902     4.291491     5.105020     0.703137
C      7.181564     2.911395     5.783813    -0.027095
C      7.203446     2.731778     7.106229    -0.106007
C      9.971792    12.107197     7.649616    -0.093851
C      9.742583    10.925912     6.902240    -0.052017
C      9.697131     9.591239     7.526519     0.705529
C      9.800351    11.091064     5.458485    -0.092492
C      7.060351     1.858502     4.934442    -0.130674
C      7.076142     7.432195     8.889381     0.704602
C      5.569811     7.404740     8.834867    -0.025273
C      4.821096     8.026211     9.800301    -0.119023
C      4.968036     6.757519     7.813159    -0.106083
C     10.464936     6.511802     3.687642     0.703137
C     11.889161     6.478702     3.008849    -0.027095
C     12.056165     6.409055     1.686433    -0.106007
C      2.281429     6.279619     1.143046    -0.093851
C      3.480680     6.180788     1.890422    -0.052017
C      4.777902     5.863563     1.266143     0.705529
C      3.306059     6.169842     3.334177    -0.092492
C     12.935596     6.310626     3.858220    -0.130674
C     12.957887    11.889244    17.488605     0.704602
C     13.391729    13.332007    17.543119    -0.025273
C     12.995923    14.220904    16.577685    -0.119023
C      8.785068     9.649977     0.979503    -0.106084
O     11.321295     9.563330    11.660828    -0.722159
O     12.003790    10.236803    13.640936    -0.655403
O      9.603697     5.174144     8.848935    -0.727077
O      9.716443     6.036061    10.853662    -0.674268
O     11.726931     7.629394     9.733477    -0.685023
O     11.705865     6.803697     7.716440    -0.696875
O      9.758010     8.378709    14.717158    -0.722159
O      8.925046     7.903802    12.737050    -0.655403
O     14.448161     8.845165    17.529051    -0.727077
O     13.587874     8.969741    15.524324    -0.674268
O     11.510156     7.465128    16.644509    -0.685023
O      6.918257     3.175760     1.076222    -0.696876
O      8.009381     5.085005     5.924496    -0.722159
O      7.326886     4.411532     3.944388    -0.655404
O      9.726979     9.474191     8.736389    -0.727077
O      9.614233     8.612274     6.731662    -0.674268
O      7.603745     7.018941     7.851847    -0.685023
O      7.624811     7.844638     9.868884    -0.696875
O      9.572666     6.269626     2.868166    -0.722159
O     10.405630     6.744533     4.848274    -0.655403
O      4.882515     5.803170     0.056273    -0.727077
O      5.742802     5.678594     2.061000    -0.674268
O      7.820520     7.183207     0.940815    -0.685023
O     12.412419    11.472575    16.509102    -0.696876

The following XYZ coordinates are in angstroms. Other properties are in atomic units.
The sperically averaged electron density of each atom fit to a function of the form exp(a - br)
eigen_1, eigen_2 and eigen_3 are the three eigenvalues of traceless quadrupole moment tensor
  atom number  atomic symbol              X              Y              Z     net charge C6 coefficient C8 coefficient C10 coefficient fluctuating dipole atomic polarizability isotropic forcefield polarizability              a              b squared Pearson coefficient          <r^3>          <r^4>         wp_QDO          m_QDO          q_QDO       dipole_x       dipole_y       dipole_z         dipole            Qxy            Qxz            Qyz     Q(x^2-y^2)  Q(3z^2 - R^2)        eigen_1        eigen_2        eigen_3 static polarizability      alpha(xx)      alpha(xy)      alpha(xz)      alpha(yy)      alpha(yz)      alpha(zz) atomic spin moment
            1             Tm       9.721399       8.335337      10.645628       2.107153     107.122040 0.18755264E+04  0.56310318E+05                                15.009336                           11.650771       2.127152       2.472132                    0.999772      64.961710     142.187914       0.751664       0.271405      -1.336626       0.008417       0.013521       0.025093       0.029721      -0.074019      -0.016617      -0.054564       0.006962      -0.334607      -0.136058       0.003294       0.132764             18.856540      18.062696       4.119466      -0.334682      16.694789       0.087775      21.812135          -0.000000
            2             Tm      11.372952       9.586846      15.732358       2.107153     107.122083 0.18755267E+04  0.56310332E+05                                15.009340                           11.650772       2.127152       2.472132                    0.999772      64.961715     142.187929       0.751664       0.271405      -1.336626      -0.015294      -0.004446      -0.025093       0.029721      -0.061377      -0.057025      -0.001240      -0.083038      -0.334607      -0.136058       0.003294       0.132764             18.856548      18.940155       3.872962      -0.006015      15.817341      -0.345944      21.812147          -0.000000
            3             Tm       9.609277       6.312998       6.939696       2.107153     107.122030 0.18755261E+04  0.56310309E+05                                15.009335                           11.650770       2.127152       2.472132                    0.999772      64.961707     142.187905       0.751664       0.271405      -1.336626      -0.008417      -0.013521      -0.025093       0.029721      -0.074019      -0.016617      -0.054564       0.006963      -0.334607      -0.136058       0.003294       0.132764             18.856540      18.062696       4.119466      -0.334681      16.694789       0.087774      21.812134          -0.000000
            4             Tm       7.957724       5.061489       1.852966       2.107154     107.122058 0.18755263E+04  0.56310314E+05                                15.009337                           11.650770       2.127152       2.472132                    0.999772      64.961711     142.187914       0.751664       0.271405      -1.336626       0.015294       0.004446       0.025093       0.029721      -0.061377      -0.057025      -0.001240      -0.083039      -0.334607      -0.136058       0.003294       0.132764             18.856544      18.940153       3.872961      -0.006014      15.817338      -0.345946      21.812141          -0.000000
            5              H      11.956509      11.193605       9.926915       0.112106       1.149400 0.82418318E+01  0.81699023E+02                                 1.824762                            1.686794      -1.097964       2.358938                    0.996360       3.598636      10.197563       0.477289       1.294589      -0.705307      -0.003569      -0.027859      -0.023889       0.036872      -0.001029       0.001161       0.007970      -0.023476       0.039289      -0.018410       0.000365       0.018045              1.901374       1.451500       0.176500       0.173868       2.338718       0.408613       1.913903           0.000001
            6              H       9.353504       2.603570       9.008961       0.104046       1.267265 0.95319181E+01  0.97035320E+02                                 1.879102                            1.763062      -1.196006       2.306695                    0.995150       3.588481       9.982086       0.492006       1.222886      -0.722433       0.000588      -0.001878      -0.035660       0.035715       0.000017      -0.003450       0.005413      -0.013963       0.027256      -0.012146      -0.000347       0.012493              1.928852       1.490366       0.053971       0.143873       1.705928      -0.176334       2.590260           0.000001
            7              H       9.636225       4.284309      12.696604       0.127155       0.994980 0.69903532E+01  0.65901223E+02                                 1.608655                            1.518927      -0.811678       2.505732                    0.999713       3.195793       8.575136       0.524936       1.237673      -0.719743       0.005564       0.035125       0.027410       0.044900       0.003465      -0.000302       0.008733      -0.020793       0.026392      -0.015494      -0.000880       0.016374              1.645862       1.257600       0.086949       0.070496       1.955749       0.346814       1.724237           0.000001
            8              H      12.206546      12.656705      13.568836       0.113387       1.163703 0.82961822E+01  0.82178021E+02                                 1.815477                            1.672930      -1.239362       2.288742                    0.995216       3.626615      10.193885       0.488788       1.265053      -0.711072       0.000877      -0.004681       0.036141       0.036453      -0.000424      -0.000638       0.004585      -0.012817       0.028551      -0.011194      -0.000456       0.011650              1.891423       1.357291       0.046603       0.004015       1.664943      -0.157510       2.652033           0.000001
            9              H      14.100407       6.112538       7.123815       0.113579       1.161295 0.84020218E+01  0.82647289E+02                                 1.761091                            1.647385      -0.858284       2.470834                    0.999121       3.353717       9.087546       0.514072       1.211261      -0.726173      -0.016297      -0.022784      -0.027421       0.039200       0.002396      -0.001960       0.015912       0.005123       0.014372      -0.017273       0.000713       0.016560              1.804599       1.784782       0.187655       0.321596       1.610461       0.398480       2.018556           0.000002
           10              H      13.853638       8.238357      10.463268       0.122628       0.988766 0.68776483E+01  0.64802591E+02                                 1.619543                            1.518176      -0.843513       2.485372                    0.999437       3.283307       8.908964       0.517271       1.256712      -0.714491      -0.024404       0.011850       0.032702       0.042490      -0.000796      -0.004651       0.012801       0.006437       0.028698      -0.014911      -0.002463       0.017373              1.671601       1.792132      -0.208397      -0.328194       1.440992       0.304022       1.781679           0.000001
           11              H       8.016692       8.208104      16.451071       0.112106       1.149400 0.82418355E+01  0.81699063E+02                                 1.824762                            1.686794      -1.097964       2.358938                    0.996360       3.598637      10.197564       0.477289       1.294588      -0.705307       0.027786      -0.004099       0.023889       0.036872      -0.006991       0.007987      -0.001038       0.018970       0.039289      -0.018410       0.000365       0.018045              1.901374       2.365732      -0.080341       0.440409       1.424485       0.056872       1.913904           0.000001
           12              H      16.990597       8.390781      17.369025       0.104046       1.267264 0.95319088E+01  0.97035175E+02                                 1.879099                            1.763059      -1.196007       2.306695                    0.995150       3.588480       9.982072       0.492008       1.222883      -0.722433       0.001649      -0.001074       0.035660       0.035715      -0.003621       0.004279      -0.004785       0.011938       0.027256      -0.012145      -0.000347       0.012493              1.928848       1.718263      -0.010054      -0.130848       1.478026       0.186202       2.590255           0.000001
           13              H      15.296034       8.573180      13.681382       0.127155       0.994978 0.69903408E+01  0.65901080E+02                                 1.608654                            1.518926      -0.811676       2.505732                    0.999713       3.195790       8.575127       0.524935       1.237673      -0.719743      -0.035321       0.004143      -0.027410       0.044900      -0.002456       0.008326      -0.002652       0.021359       0.026392      -0.015494      -0.000880       0.016374              1.645861       1.949957      -0.107560       0.352955       1.263389      -0.025933       1.724235           0.000001
           14              H       6.540496       8.363104      12.809150       0.113387       1.163703 0.82961810E+01  0.82178004E+02                                 1.815477                            1.672930      -1.239361       2.288742                    0.995216       3.626615      10.193884       0.488788       1.265052      -0.711072       0.004269      -0.002110      -0.036141       0.036453      -0.003700       0.004242      -0.001855       0.010500       0.028551      -0.011194      -0.000456       0.011650              1.891422       1.666707      -0.040323      -0.150553       1.355526       0.046466       2.652033           0.000001
           15              H       6.936014       0.683529       1.668847       0.113579       1.161294 0.84020154E+01  0.82647201E+02                                 1.761090                            1.647384      -0.858284       2.470834                    0.999121       3.353715       9.087536       0.514072       1.211260      -0.726173       0.026342       0.009528       0.027421       0.039200       0.003379       0.014789      -0.006190      -0.001878       0.014372      -0.017273       0.000713       0.016560              1.804598       1.720936       0.205591       0.470609       1.674304       0.201834       2.018554           0.000002
           16              H      10.348688       5.582387      15.914718       0.122628       0.988765 0.68776410E+01  0.64802501E+02                                 1.619542                            1.518175      -0.843513       2.485373                    0.999437       3.283305       8.908955       0.517271       1.256711      -0.714491      -0.004808       0.026700      -0.032702       0.042490       0.000997       0.011065      -0.007940      -0.006324       0.028698      -0.014911      -0.002463       0.017373              1.671600       1.358150      -0.086475       0.203925       1.874971      -0.398189       1.781678           0.000001
           17              H       7.374167       3.454730       7.658409       0.112106       1.149400 0.82418317E+01  0.81699016E+02                                 1.824761                            1.686794      -1.097964       2.358938                    0.996360       3.598636      10.197560       0.477289       1.294588      -0.705307       0.003569       0.027859       0.023889       0.036872      -0.001029       0.001161       0.007970      -0.023476       0.039289      -0.018410       0.000365       0.018045              1.901373       1.451500       0.176500       0.173868       2.338717       0.408612       1.913903           0.000001
           18              H       9.977172      12.044765       8.576363       0.104046       1.267263 0.95319010E+01  0.97035096E+02                                 1.879100                            1.763060      -1.196004       2.306696                    0.995150       3.588478       9.982073       0.492007       1.222885      -0.722433      -0.000588       0.001878       0.035660       0.035715       0.000017      -0.003450       0.005413      -0.013963       0.027256      -0.012145      -0.000347       0.012493              1.928849       1.490364       0.053971       0.143873       1.705926      -0.176333       2.590257           0.000001
           19              H       9.694451      10.364026       4.888720       0.127155       0.994979 0.69903471E+01  0.65901151E+02                                 1.608655                            1.518926      -0.811678       2.505732                    0.999713       3.195792       8.575132       0.524936       1.237673      -0.719743      -0.005564      -0.035125      -0.027410       0.044900       0.003465      -0.000302       0.008733      -0.020793       0.026392      -0.015494      -0.000880       0.016374              1.645861       1.257599       0.086949       0.070496       1.955748       0.346814       1.724236           0.000001
           20              H       7.124130       1.991630       4.016488       0.113387       1.163704 0.82961861E+01  0.82178064E+02                                 1.815477                            1.672930      -1.239363       2.288741                    0.995216       3.626616      10.193886       0.488788       1.265052      -0.711072      -0.000877       0.004680      -0.036141       0.036453      -0.000424      -0.000638       0.004585      -0.012818       0.028551      -0.011194      -0.000456       0.011650              1.891422       1.357291       0.046603       0.004015       1.664943      -0.157510       2.652033           0.000001
           21              H       5.230269       8.535797      10.461509       0.113579       1.161294 0.84020138E+01  0.82647192E+02                                 1.761090                            1.647385      -0.858283       2.470834                    0.999121       3.353715       9.087540       0.514072       1.211261      -0.726173       0.016297       0.022784       0.027421       0.039200       0.002396      -0.001960       0.015912       0.005123       0.014372      -0.017273       0.000713       0.016560              1.804599       1.784782       0.187655       0.321596       1.610460       0.398480       2.018555           0.000001
           22              H       5.477038       6.409978       7.122056       0.122628       0.988766 0.68776482E+01  0.64802584E+02                                 1.619543                            1.518176      -0.843513       2.485373                    0.999437       3.283307       8.908961       0.517271       1.256711      -0.714492       0.024404      -0.011850      -0.032702       0.042490      -0.000796      -0.004651       0.012801       0.006437       0.028698      -0.014911      -0.002463       0.017373              1.671600       1.792131      -0.208397      -0.328194       1.440991       0.304022       1.781679           0.000001
           23              H      11.313984       6.440231       1.134253       0.112106       1.149401 0.82418437E+01  0.81699165E+02                                 1.824763                            1.686795      -1.097965       2.358937                    0.996360       3.598639      10.197571       0.477289       1.294588      -0.705307      -0.027786       0.004099      -0.023889       0.036872      -0.006991       0.007987      -0.001038       0.018970       0.039289      -0.018410       0.000365       0.018045              1.901375       2.365733      -0.080341       0.440409       1.424486       0.056872       1.913904           0.000001
           24              H       2.340079       6.257554       0.216299       0.104046       1.267266 0.95319262E+01  0.97035411E+02                                 1.879102                            1.763061      -1.196007       2.306695                    0.995150       3.588483       9.982088       0.492007       1.222884      -0.722433      -0.001649       0.001074      -0.035660       0.035715      -0.003621       0.004279      -0.004785       0.011938       0.027256      -0.012145      -0.000347       0.012493              1.928851       1.718266      -0.010054      -0.130849       1.478028       0.186203       2.590260           0.000001
           25              H       4.034642       6.075155       3.903942       0.127155       0.994978 0.69903422E+01  0.65901099E+02                                 1.608655                            1.518926      -0.811677       2.505732                    0.999713       3.195791       8.575131       0.524935       1.237673      -0.719743       0.035321      -0.004143       0.027410       0.044900      -0.002456       0.008326      -0.002652       0.021359       0.026392      -0.015494      -0.000880       0.016374              1.645861       1.949957      -0.107560       0.352955       1.263389      -0.025933       1.724236           0.000002
           26              H      12.790180       6.285231       4.776174       0.113387       1.163703 0.82961793E+01  0.82177986E+02                                 1.815477                            1.672930      -1.239362       2.288742                    0.995216       3.626615      10.193885       0.488788       1.265053      -0.711072      -0.004269       0.002110       0.036141       0.036453      -0.003700       0.004242      -0.001855       0.010500       0.028551      -0.011194      -0.000456       0.011650              1.891422       1.666707      -0.040323      -0.150553       1.355526       0.046466       2.652033           0.000001
           27              H      12.394662      13.964806      15.916477       0.113579       1.161295 0.84020206E+01  0.82647261E+02                                 1.761090                            1.647384      -0.858284       2.470834                    0.999121       3.353716       9.087538       0.514072       1.211260      -0.726173      -0.026342      -0.009528      -0.027421       0.039200       0.003379       0.014789      -0.006190      -0.001878       0.014372      -0.017273       0.000713       0.016560              1.804598       1.720937       0.205591       0.470609       1.674304       0.201834       2.018554           0.000002
           28              H       8.981988       9.065948       1.670606       0.122628       0.988765 0.68776404E+01  0.64802498E+02                                 1.619542                            1.518175      -0.843513       2.485373                    0.999437       3.283305       8.908957       0.517271       1.256712      -0.714491       0.004808      -0.026700       0.032702       0.042490       0.000997       0.011065      -0.007940      -0.006324       0.028698      -0.014911      -0.002463       0.017373              1.671600       1.358150      -0.086475       0.203925       1.874971      -0.398189       1.781678           0.000001
           29              C      11.795774      10.356844      12.480304       0.703137      23.340634 0.21038013E+03  0.41956992E+04                                 7.604102                            5.241215      -0.255968       1.998496                    0.998268      21.131743      59.136190       0.627214       0.489655      -1.004794       0.014013      -0.094527       0.026236       0.099097      -0.080320      -0.024002       0.032782       0.115753      -0.165924      -0.085326      -0.048362       0.133688              9.429291       5.194369       1.848563       1.560679      10.233137      -0.996031      12.860367           0.000002
           30              C      12.149112      11.736940      11.801511      -0.027095      36.387274 0.41739712E+03  0.96394128E+04                                 9.483948                            6.756251       0.105074       2.040913                    0.999404      26.913514      74.789045       0.646713       0.410103      -1.076493       0.026443       0.044365      -0.033246       0.061423      -0.008105       0.014336       0.008162       0.025524      -0.033549      -0.023896      -0.000944       0.024841             11.757760       5.022252       1.914801      -0.119045      16.135333      -3.066907      14.115696           0.000001
           31              C      12.127230      11.916557      10.479095      -0.106007      33.668877 0.38596565E+03  0.88796329E+04                                 9.199678                            6.659199      -0.090306       1.952580                    0.999600      29.034671      84.784699       0.617921       0.430851      -1.046664       0.010838       0.019378       0.015035       0.026815      -0.016718       0.001410       0.026451       0.016327      -0.016593      -0.035604       0.006847       0.028756             11.026010       4.909443       1.497068       0.228723      15.112334      -3.181948      13.056252           0.000001
           32              C       9.358884       2.541138       9.935708      -0.093851      33.615621 0.39933194E+03  0.92387916E+04                                 9.153628                            6.741253      -0.020369       1.973119                    0.999518      28.994615      84.103556       0.620364       0.426755      -1.052219       0.000810      -0.000195       0.031576       0.031587      -0.015686       0.000831       0.004527       0.042663       0.059385      -0.036744       0.016476       0.020267             10.926703       4.972146       1.854602       0.334568      17.101677      -2.147173      10.706286           0.000002
           33              C       9.588093       3.722423      10.683084      -0.052017      40.372263 0.45262226E+03  0.10618759E+05                                10.090442                            6.974118       0.152600       2.050349                    0.999314      27.231730      75.155242       0.647880       0.402971      -1.086115       0.000749      -0.044314       0.020600       0.048874       0.007645      -0.001600       0.010595      -0.013306       0.041322      -0.018231      -0.001397       0.019629             13.019423       5.231727       1.841089      -0.042257      21.519978      -4.241918      12.306563           0.000001
           34              C       9.633545       5.057096      10.058805       0.705529      21.903506 0.21417502E+03  0.42962411E+04                                 7.395134                            5.303832      -0.283433       1.988943                    0.998910      21.223353      59.825178       0.619932       0.492540      -1.001983      -0.000568       0.062254      -0.032607       0.070279      -0.004786      -0.002552       0.026986       0.223787      -0.133549      -0.102295      -0.032015       0.134310              9.106323       4.243610       0.814155       0.057350      13.345656      -1.996546       9.729703           0.000002
           35              C       9.530325       3.557271      12.126839      -0.092492      34.496164 0.45558118E+03  0.10808736E+05                                 9.212576                            7.136688       0.078410       1.994296                    0.999591      29.286073      83.865205       0.615798       0.419236      -1.065162      -0.001000      -0.018580      -0.009493       0.020888       0.000466       0.004653       0.026357      -0.040707       0.010032      -0.023796      -0.014832       0.038628             10.608276       4.835209       1.291886      -0.002621      14.894184      -2.547461      12.095436           0.000002
           36              C      12.270325      12.789833      12.650882      -0.130674      35.550449 0.45087394E+03  0.10733541E+05                                 9.482907                            7.162495      -0.010387       1.961414                    0.999673      30.123766      88.121733       0.602995       0.426682      -1.054139       0.014917       0.015721      -0.020510       0.029838      -0.012423       0.008744      -0.005432       0.011899       0.084878      -0.027920      -0.003686       0.031606             11.012420       4.950767       1.635069       0.093666      15.817649      -1.340791      12.268845           0.000003
           37              C      12.254534       7.216140       8.695943       0.704602      20.721787 0.20482092E+03  0.40627337E+04                                 7.118250                            5.184443      -0.229405       2.011317                    0.998898      20.948701      58.708427       0.627481       0.492109      -1.002265      -0.068840       0.002670      -0.004049       0.069011       0.000649      -0.002504      -0.066859      -0.215868      -0.016111      -0.105317      -0.035825       0.141142              8.631388      12.914592       0.217512       0.526704       4.823864       1.791354       8.155707           0.000001
           38              C      13.760865       7.243595       8.750457      -0.025273      36.222848 0.40637630E+03  0.93132222E+04                                 9.442345                            6.644596       0.069950       2.034167                    0.999337      26.572149      73.323575       0.655986       0.407418      -1.079316       0.049089       0.003490       0.004112       0.049384       0.001242      -0.005988      -0.007447      -0.004497       0.039434      -0.010451      -0.006839       0.017291             11.903320      20.302539      -0.398923      -0.179419       6.384030       2.741872       9.023392           0.000001
           39              C      14.509580       6.622124       7.785023      -0.119024      34.625357 0.42990466E+03  0.10077952E+05                                 9.227698                            6.920888       0.130548       2.009218                    0.999707      29.363233      84.271079       0.625350       0.417814      -1.063397       0.016400       0.011239       0.013786       0.024194       0.011854       0.016379       0.022143       0.007690       0.049181      -0.024650      -0.013361       0.038011             10.838800      17.142732      -0.511012      -0.755742       6.436304       2.717798       8.937363           0.000001
           40              C      14.362640       7.890816       9.772165      -0.106083      33.984729 0.42371388E+03  0.99016011E+04                                 9.162075                            6.901685       0.084266       1.999523                    0.999614      29.051082      83.374052       0.621734       0.421569      -1.060514       0.014707      -0.015854      -0.011176       0.024342      -0.012754      -0.025667       0.009636       0.006842       0.024815      -0.023406      -0.012097       0.035503             10.776425      17.266367       0.420122       0.654454       6.225642       2.556461       8.837267           0.000002
           41              C       8.865740       8.136533      13.897682       0.703137      23.340637 0.21038017E+03  0.41957002E+04                                 7.604102                            5.241215      -0.255967       1.998496                    0.998268      21.131743      59.136187       0.627214       0.489655      -1.004794       0.087214      -0.039057      -0.026236       0.099097      -0.038429       0.025068      -0.031974      -0.182475      -0.165924      -0.085326      -0.048362       0.133688              9.429291      10.827222       0.266088      -0.536798       4.600287       1.771906      12.860365           0.000002
           42              C       7.441515       8.169633      14.576475      -0.027095      36.387277 0.41739713E+03  0.96394132E+04                                 9.483949                            6.756251       0.105074       2.040913                    0.999404      26.913517      74.789058       0.646713       0.410103      -1.076493      -0.049863      -0.013458       0.033246       0.061423      -0.000273       0.011735       0.011594      -0.030232      -0.033549      -0.023896      -0.000944       0.024841             11.757760      16.319563      -1.259027      -2.984796       4.838022       0.714888      14.115697           0.000001
           43              C       7.274511       8.239280      15.898891      -0.106007      33.668874 0.38596567E+03  0.88796335E+04                                 9.199677                            6.659199      -0.090306       1.952579                    0.999600      29.034674      84.784704       0.617921       0.430850      -1.046664      -0.021587      -0.005193      -0.015035       0.026815      -0.010021       0.025846      -0.005797      -0.031352      -0.016593      -0.035604       0.006847       0.028757             11.026007      15.145597      -1.378644      -3.001489       4.876174       1.080808      13.056252           0.000001
           44              C      17.049247       8.368716      16.442278      -0.093851      33.615611 0.39933187E+03  0.92387886E+04                                 9.153624                            6.741251      -0.020369       1.973119                    0.999518      28.994609      84.103507       0.620364       0.426755      -1.052219      -0.000031      -0.000833      -0.031576       0.031587      -0.002282       0.004583      -0.000425      -0.052760       0.059385      -0.036744       0.016477       0.020267             10.926698      17.180196      -1.575088      -1.976655       4.893619       0.902836      10.706279           0.000001
           45              C      15.849996       8.467547      15.694902      -0.052017      40.372242 0.45262191E+03  0.10618748E+05                                10.090436                            6.974113       0.152600       2.050349                    0.999314      27.231725      75.155205       0.647880       0.402971      -1.086115       0.042459      -0.012707      -0.020601       0.048874       0.003062       0.009767      -0.004406       0.019321       0.041322      -0.018231      -0.001397       0.019629             13.019415      21.287232      -2.669493      -4.095249       5.464454       1.106614      12.306558           0.000002
           46              C      14.552774       8.784772      16.319181       0.705529      21.903510 0.21417504E+03  0.42962413E+04                                 7.395133                            5.303831      -0.283432       1.988943                    0.998910      21.223349      59.825149       0.619933       0.492540      -1.001983      -0.059780       0.017384       0.032607       0.070279       0.054185       0.025290      -0.009755      -0.196032      -0.133549      -0.102295      -0.032015       0.134310              9.106322      13.103814      -1.675001      -1.906627       4.485452       0.595210       9.729702           0.000002
           47              C      16.024617       8.478493      14.251147      -0.092492      34.496143 0.45558083E+03  0.10808725E+05                                 9.212571                            7.136685       0.078412       1.994297                    0.999591      29.286061      83.865152       0.615798       0.419236      -1.065162       0.018158      -0.004063       0.009493       0.020888      -0.010201       0.026633      -0.002649       0.035236       0.010032      -0.023795      -0.014833       0.038628             10.608271      14.831119      -1.516335      -2.453224       4.898263       0.686479      12.095431           0.000001
           48              C       6.395080       8.337709      13.727104      -0.130674      35.550459 0.45087404E+03  0.10733544E+05                                 9.482909                            7.162496      -0.010387       1.961414                    0.999673      30.123771      88.121755       0.602994       0.426683      -1.054139      -0.019170      -0.010109       0.020510       0.029838      -0.007507      -0.002864       0.009887      -0.023097       0.084879      -0.027921      -0.003686       0.031606             11.012423      15.874217      -1.433728      -1.265483       4.894204       0.452815      12.268849           0.000003
           49              C       6.372789       2.759091       0.096719       0.704602      20.721810 0.20482106E+03  0.40627369E+04                                 7.118255                            5.184445      -0.229405       2.011317                    0.998898      20.948700      58.708421       0.627481       0.492109      -1.002265       0.016048       0.066996       0.004049       0.069011      -0.055655      -0.065044       0.015673       0.184962      -0.016111      -0.105317      -0.035825       0.141142              8.631397       5.528993       2.292404       1.867044      12.209492       0.022573       8.155706           0.000001
           50              C       5.938947       1.316328       0.042205      -0.025273      36.222839 0.40637593E+03  0.93132111E+04                                 9.442341                            6.644592       0.069951       2.034167                    0.999337      26.572138      73.323521       0.655986       0.407418      -1.079317      -0.016637      -0.046316      -0.004112       0.049384      -0.000111      -0.008789      -0.003751       0.005132       0.039434      -0.010451      -0.006839       0.017291             11.903320       7.194444       3.283623       2.591149      19.492131      -0.914314       9.023384           0.000001
           51              C       6.334753       0.427431       1.007639      -0.119023      34.625347 0.42990433E+03  0.10077942E+05                                 9.227694                            6.920884       0.130546       2.009218                    0.999707      29.363223      84.271027       0.625350       0.417814      -1.063397      -0.015255      -0.012749      -0.013786       0.024194       0.012122       0.025748       0.009780       0.005782       0.049181      -0.024650      -0.013361       0.038011             10.838798       6.953377       2.351555       2.412098      16.625661      -1.462646       8.937356           0.000002
           52              C      10.545608       4.998358      16.605821      -0.106084      33.984789 0.42371471E+03  0.99016245E+04                                 9.162081                            6.901688       0.084277       1.999526                    0.999613      29.051117      83.374146       0.621734       0.421569      -1.060515       0.011286      -0.018445       0.011176       0.024341      -0.009110       0.002334      -0.027317      -0.019122       0.024821      -0.023410      -0.012095       0.035504             10.776434       7.252084       3.233511       2.638188      16.239949      -0.061371       8.837270           0.000002
           53              C       7.534902       4.291491       5.105020       0.703137      23.340638 0.21038016E+03  0.41957001E+04                                 7.604103                            5.241216      -0.255969       1.998496                    0.998268      21.131746      59.136204       0.627214       0.489655      -1.004794      -0.014013       0.094527      -0.026236       0.099097      -0.080320      -0.024002       0.032782       0.115753      -0.165924      -0.085326      -0.048362       0.133688              9.429293       5.194370       1.848564       1.560680      10.233140      -0.996031      12.860369           0.000001
           54              C       7.181564       2.911395       5.783813      -0.027095      36.387285 0.41739725E+03  0.96394168E+04                                 9.483950                            6.756252       0.105074       2.040913                    0.999404      26.913519      74.789064       0.646713       0.410103      -1.076493      -0.026443      -0.044365       0.033246       0.061423      -0.008105       0.014336       0.008162       0.025523      -0.033549      -0.023896      -0.000944       0.024841             11.757763       5.022253       1.914802      -0.119045      16.135337      -3.066908      14.115698           0.000002
           55              C       7.203446       2.731778       7.106229      -0.106007      33.668878 0.38596567E+03  0.88796334E+04                                 9.199678                            6.659199      -0.090306       1.952580                    0.999600      29.034672      84.784698       0.617921       0.430851      -1.046664      -0.010838      -0.019378      -0.015035       0.026815      -0.016718       0.001410       0.026451       0.016327      -0.016593      -0.035604       0.006847       0.028756             11.026009       4.909443       1.497068       0.228723      15.112333      -3.181947      13.056251           0.000001
           56              C       9.971792      12.107197       7.649616      -0.093851      33.615607 0.39933177E+03  0.92387863E+04                                 9.153625                            6.741251      -0.020368       1.973120                    0.999518      28.994606      84.103516       0.620364       0.426755      -1.052219      -0.000810       0.000195      -0.031576       0.031587      -0.015686       0.000831       0.004527       0.042664       0.059385      -0.036744       0.016477       0.020267             10.926699       4.972145       1.854601       0.334568      17.101672      -2.147172      10.706282           0.000001
           57              C       9.742583      10.925912       6.902240      -0.052017      40.372281 0.45262247E+03  0.10618765E+05                                10.090445                            6.974119       0.152599       2.050348                    0.999314      27.231737      75.155267       0.647880       0.402971      -1.086115      -0.000749       0.044314      -0.020600       0.048874       0.007645      -0.001600       0.010595      -0.013306       0.041323      -0.018232      -0.001397       0.019629             13.019427       5.231728       1.841089      -0.042257      21.519987      -4.241921      12.306566           0.000001
           58              C       9.697131       9.591239       7.526519       0.705529      21.903509 0.21417505E+03  0.42962419E+04                                 7.395135                            5.303832      -0.283433       1.988943                    0.998910      21.223355      59.825187       0.619932       0.492540      -1.001983       0.000568      -0.062254       0.032607       0.070279      -0.004786      -0.002552       0.026986       0.223787      -0.133549      -0.102295      -0.032015       0.134310              9.106324       4.243610       0.814155       0.057350      13.345658      -1.996547       9.729705           0.000003
           59              C       9.800351      11.091064       5.458485      -0.092492      34.496167 0.45558123E+03  0.10808738E+05                                 9.212576                            7.136689       0.078410       1.994296                    0.999591      29.286074      83.865208       0.615798       0.419236      -1.065162       0.000999       0.018580       0.009493       0.020888       0.000466       0.004653       0.026357      -0.040707       0.010032      -0.023796      -0.014832       0.038628             10.608277       4.835209       1.291886      -0.002621      14.894185      -2.547462      12.095436           0.000002
           60              C       7.060351       1.858502       4.934442      -0.130674      35.550453 0.45087397E+03  0.10733542E+05                                 9.482908                            7.162496      -0.010388       1.961414                    0.999673      30.123768      88.121743       0.602994       0.426683      -1.054139      -0.014917      -0.015721       0.020510       0.029838      -0.012423       0.008744      -0.005432       0.011899       0.084878      -0.027921      -0.003686       0.031606             11.012422       4.950767       1.635069       0.093666      15.817652      -1.340792      12.268846           0.000003
           61              C       7.076142       7.432195       8.889381       0.704602      20.721788 0.20482094E+03  0.40627340E+04                                 7.118250                            5.184443      -0.229404       2.011317                    0.998898      20.948701      58.708425       0.627481       0.492109      -1.002265       0.068840      -0.002670       0.004049       0.069011       0.000649      -0.002504      -0.066859      -0.215867      -0.016111      -0.105317      -0.035825       0.141142              8.631388      12.914592       0.217512       0.526704       4.823864       1.791354       8.155707           0.000001
           62              C       5.569811       7.404740       8.834867      -0.025273      36.222841 0.40637622E+03  0.93132198E+04                                 9.442343                            6.644595       0.069951       2.034167                    0.999337      26.572146      73.323560       0.655986       0.407418      -1.079316      -0.049089      -0.003490      -0.004112       0.049384       0.001242      -0.005988      -0.007447      -0.004497       0.039434      -0.010451      -0.006839       0.017291             11.903318      20.302536      -0.398923      -0.179418       6.384029       2.741871       9.023390           0.000002
           63              C       4.821096       8.026211       9.800301      -0.119023      34.625340 0.42990442E+03  0.10077945E+05                                 9.227694                            6.920885       0.130549       2.009219                    0.999707      29.363223      84.271039       0.625350       0.417814      -1.063397      -0.016400      -0.011238      -0.013786       0.024194       0.011854       0.016379       0.022143       0.007689       0.049181      -0.024650      -0.013361       0.038011             10.838796      17.142726      -0.511011      -0.755742       6.436302       2.717797       8.937359           0.000001
           64              C       4.968036       6.757519       7.813159      -0.106083      33.984725 0.42371382E+03  0.99015989E+04                                 9.162073                            6.901684       0.084266       1.999523                    0.999614      29.051081      83.374039       0.621734       0.421569      -1.060514      -0.014707       0.015854       0.011176       0.024342      -0.012755      -0.025667       0.009636       0.006842       0.024815      -0.023406      -0.012097       0.035503             10.776423      17.266364       0.420122       0.654454       6.225640       2.556461       8.837265           0.000002
           65              C      10.464936       6.511802       3.687642       0.703137      23.340635 0.21038014E+03  0.41956994E+04                                 7.604102                            5.241215      -0.255968       1.998496                    0.998268      21.131741      59.136183       0.627214       0.489655      -1.004794      -0.087214       0.039057       0.026236       0.099097      -0.038429       0.025068      -0.031974      -0.182475      -0.165924      -0.085326      -0.048362       0.133688              9.429292      10.827224       0.266088      -0.536799       4.600287       1.771906      12.860365           0.000002
           66              C      11.889161       6.478702       3.008849      -0.027095      36.387287 0.41739722E+03  0.96394161E+04                                 9.483952                            6.756253       0.105073       2.040913                    0.999404      26.913520      74.789077       0.646713       0.410104      -1.076493       0.049863       0.013459      -0.033246       0.061423      -0.000273       0.011735       0.011594      -0.030232      -0.033549      -0.023896      -0.000945       0.024841             11.757765      16.319570      -1.259028      -2.984798       4.838023       0.714888      14.115701           0.000001
           67              C      12.056165       6.409055       1.686433      -0.106007      33.668882 0.38596575E+03  0.88796358E+04                                 9.199679                            6.659200      -0.090307       1.952579                    0.999600      29.034679      84.784727       0.617921       0.430851      -1.046664       0.021588       0.005193       0.015035       0.026815      -0.010021       0.025846      -0.005797      -0.031352      -0.016593      -0.035604       0.006847       0.028756             11.026010      15.145602      -1.378645      -3.001491       4.876175       1.080809      13.056254           0.000001
           68              C       2.281429       6.279619       1.143046      -0.093851      33.615614 0.39933186E+03  0.92387889E+04                                 9.153626                            6.741252      -0.020369       1.973119                    0.999518      28.994611      84.103530       0.620364       0.426755      -1.052219       0.000031       0.000833       0.031576       0.031587      -0.002282       0.004583      -0.000425      -0.052760       0.059384      -0.036744       0.016477       0.020267             10.926701      17.180200      -1.575089      -1.976656       4.893619       0.902836      10.706283           0.000002
           69              C       3.480680       6.180788       1.890422      -0.052017      40.372266 0.45262213E+03  0.10618755E+05                                10.090442                            6.974116       0.152599       2.050349                    0.999314      27.231731      75.155240       0.647880       0.402971      -1.086115      -0.042459       0.012707       0.020600       0.048874       0.003062       0.009767      -0.004406       0.019321       0.041322      -0.018231      -0.001397       0.019629             13.019423      21.287248      -2.669495      -4.095253       5.464456       1.106614      12.306565           0.000001
           70              C       4.777902       5.863563       1.266143       0.705529      21.903515 0.21417507E+03  0.42962423E+04                                 7.395135                            5.303832      -0.283433       1.988943                    0.998910      21.223354      59.825179       0.619932       0.492540      -1.001983       0.059780      -0.017384      -0.032607       0.070279       0.054185       0.025290      -0.009756      -0.196032      -0.133549      -0.102295      -0.032015       0.134310              9.106326      13.103820      -1.675002      -1.906628       4.485453       0.595210       9.729705           0.000002
           71              C       3.306059       6.169842       3.334177      -0.092492      34.496173 0.45558127E+03  0.10808739E+05                                 9.212577                            7.136689       0.078410       1.994296                    0.999591      29.286076      83.865216       0.615798       0.419236      -1.065162      -0.018158       0.004063      -0.009493       0.020888      -0.010201       0.026633      -0.002649       0.035236       0.010033      -0.023796      -0.014832       0.038628             10.608279      14.831130      -1.516336      -2.453227       4.898266       0.686480      12.095440           0.000002
           72              C      12.935596       6.310626       3.858220      -0.130674      35.550476 0.45087429E+03  0.10733552E+05                                 9.482913                            7.162499      -0.010389       1.961414                    0.999673      30.123780      88.121795       0.602994       0.426683      -1.054139       0.019170       0.010109      -0.020510       0.029838      -0.007507      -0.002864       0.009887      -0.023096       0.084879      -0.027920      -0.003686       0.031607             11.012428      15.874225      -1.433729      -1.265485       4.894206       0.452816      12.268853           0.000003
           73              C      12.957887      11.889244      17.488605       0.704602      20.721812 0.20482108E+03  0.40627377E+04                                 7.118256                            5.184445      -0.229406       2.011316                    0.998898      20.948703      58.708436       0.627481       0.492109      -1.002265      -0.016048      -0.066996      -0.004048       0.069011      -0.055655      -0.065044       0.015673       0.184962      -0.016111      -0.105317      -0.035825       0.141142              8.631398       5.528994       2.292404       1.867045      12.209494       0.022573       8.155707           0.000001
           74              C      13.391729      13.332007      17.543119      -0.025273      36.222852 0.40637608E+03  0.93132156E+04                                 9.442344                            6.644593       0.069950       2.034167                    0.999337      26.572143      73.323545       0.655986       0.407418      -1.079316       0.016637       0.046316       0.004112       0.049384      -0.000111      -0.008789      -0.003751       0.005132       0.039435      -0.010451      -0.006840       0.017291             11.903324       7.194446       3.283625       2.591150      19.492138      -0.914314       9.023387           0.000001
           75              C      12.995923      14.220904      16.577685      -0.119023      34.625332 0.42990411E+03  0.10077936E+05                                 9.227691                            6.920882       0.130547       2.009218                    0.999707      29.363216      84.270998       0.625351       0.417814      -1.063397       0.015255       0.012749       0.013786       0.024194       0.012122       0.025748       0.009780       0.005782       0.049181      -0.024649      -0.013361       0.038011             10.838794       6.953375       2.351554       2.412098      16.625653      -1.462646       8.937354           0.000001
           76              C       8.785068       9.649977       0.979503      -0.106084      33.984797 0.42371481E+03  0.99016277E+04                                 9.162083                            6.901690       0.084276       1.999525                    0.999613      29.051120      83.374167       0.621734       0.421569      -1.060515      -0.011286       0.018445      -0.011176       0.024341      -0.009110       0.002334      -0.027317      -0.019122       0.024822      -0.023409      -0.012095       0.035504             10.776438       7.252086       3.233512       2.638189      16.239955      -0.061370       8.837272           0.000001
           77              O      11.321295       9.563330      11.660828      -0.722159      51.940746 0.68133527E+03  0.17383247E+05                                10.998953                            8.100456       0.221512       2.074449                    0.997406      30.407025      82.418936       0.664732       0.361151      -1.136962       0.132942       0.025787       0.030904       0.138902      -0.048816      -0.009898       0.047337       0.084579       0.001672      -0.084049       0.007207       0.076842             13.469293       9.837904       5.020058       3.776706      15.461261       6.469123      15.108715           0.000000
           78              O      12.003790      10.236803      13.640936      -0.655403      50.107561 0.59243808E+03  0.14615983E+05                                10.830119                            7.589838       0.208993       2.095714                    0.997419      28.892323      77.354386       0.680876       0.364631      -1.132689       0.084690       0.000951      -0.085030       0.120015      -0.057176       0.010508       0.031872       0.103758      -0.057137      -0.084689      -0.002149       0.086838             13.891815       7.454546       0.116343       2.580994       8.849794      -4.192242      25.371106           0.000000
           79              O       9.603697       5.174144       8.848935      -0.727077      45.480580 0.67686397E+03  0.17304013E+05                                10.195195                            8.143633       0.110734       2.033160                    0.997892      30.844443      84.695884       0.652070       0.367423      -1.127942      -0.006232      -0.046507       0.109254       0.118904      -0.003550       0.001622      -0.003666       0.220979      -0.063909      -0.100063      -0.021154       0.121218             11.938110       6.966942       0.655621       0.353463      10.544097      -4.596293      18.303292          -0.000000
           80              O       9.716443       6.036061      10.853662      -0.674268      42.333563 0.62249315E+03  0.15517436E+05                                 9.675811                            7.731299       0.300526       2.116395                    0.997628      29.407760      78.625667       0.682369       0.360082      -1.138534       0.000691      -0.084261       0.019203       0.086424      -0.003708      -0.006928       0.069938       0.140282      -0.065283      -0.112927       0.030702       0.082224             11.458086       6.434733       1.071006       0.025722      18.065329       3.786139       9.874196           0.000000
           81              O      11.726931       7.629394       9.733477      -0.685023      43.194192 0.64414705E+03  0.16221868E+05                                 9.831427                            7.915051       0.166476       2.070368                    0.997203      29.728672      80.322638       0.666863       0.364715      -1.133027       0.092931      -0.026422      -0.015879       0.097911       0.001567      -0.017214      -0.026080      -0.193799       0.087889      -0.113634       0.020380       0.093254             11.471895      13.699916      -1.763675      -4.794808       8.299575       3.062752      12.416194           0.000000
           82              O      11.705865       6.803697       7.716440      -0.696875      42.507449 0.60976553E+03  0.15172260E+05                                 9.718511                            7.702085       0.259817       2.096893                    0.997937      29.757537      80.356376       0.674736       0.364825      -1.131046       0.084869       0.042248       0.035652       0.101285       0.007499       0.022752      -0.057226      -0.163074       0.031907      -0.094601      -0.014908       0.109509             11.396004      14.028300       2.285423       5.143699       7.235290       2.482806      12.924423           0.000001
           83              O       9.758010       8.378709      14.717158      -0.722159      51.940760 0.68133550E+03  0.17383254E+05                                10.998955                            8.100458       0.221512       2.074449                    0.997406      30.407029      82.418951       0.664732       0.361151      -1.136962      -0.060782      -0.121013      -0.030904       0.138902      -0.019651       0.042896      -0.022332      -0.123049       0.001672      -0.084049       0.007207       0.076842             13.469296      17.664207       2.821364       7.249489       7.634963       1.886269      15.108718           0.000000
           84              O       8.925046       7.903802      12.737050      -0.655403      50.107561 0.59243812E+03  0.14615984E+05                                10.830119                            7.589839       0.208992       2.095714                    0.997419      28.892321      77.354381       0.680875       0.364631      -1.132689      -0.023821      -0.081277       0.085030       0.120015      -0.021794       0.033526       0.001496      -0.148129      -0.057137      -0.084689      -0.002149       0.086838             13.891816       8.808316      -0.263983      -3.337925       7.496026       3.618665      25.371105           0.000000
           85              O      14.448161       8.845165      17.529051      -0.727077      45.480555 0.67686347E+03  0.17303997E+05                                10.195190                            8.143629       0.110734       2.033160                    0.997892      30.844438      84.695852       0.652071       0.367423      -1.127942       0.046460      -0.006579      -0.109254       0.118904       0.054509      -0.003091       0.002553      -0.192347      -0.063909      -0.100063      -0.021155       0.121218             11.938104      10.623845      -0.371738      -4.329388       6.887186       1.583428      18.303282          -0.000000
           86              O      13.587874       8.969741      15.524324      -0.674268      42.333552 0.62249312E+03  0.15517434E+05                                 9.675808                            7.731298       0.300526       2.116395                    0.997628      29.407759      78.625655       0.682369       0.360082      -1.138534       0.080933      -0.023454      -0.019202       0.086424       0.033362       0.065457      -0.025586      -0.123620      -0.065283      -0.112927       0.030702       0.082224             11.458082      17.772271      -2.114127       3.651983       6.727784      -0.999259       9.874192           0.000000
           87              O      11.510156       7.465128      16.644509      -0.685023      43.194180 0.64414678E+03  0.16221859E+05                                 9.831424                            7.915048       0.166477       2.070368                    0.997203      29.728667      80.322608       0.666863       0.364715      -1.133027       0.000302      -0.096614       0.015879       0.097911      -0.049125      -0.029763      -0.009519       0.167077       0.087889      -0.113634       0.020380       0.093254             11.471893       7.776147      -0.099475       1.651769      14.223344      -5.444475      12.416188           0.000000
           88              O       6.918257       3.175760       1.076222      -0.696876      42.507471 0.60976588E+03  0.15172271E+05                                 9.718514                            7.702087       0.259816       2.096892                    0.997937      29.757541      80.356383       0.674736       0.364825      -1.131046      -0.063628      -0.070279      -0.035652       0.101285      -0.036060      -0.048939       0.037382       0.147027       0.031907      -0.094600      -0.014908       0.109509             11.396010       8.922401       3.719866       3.781468      12.341207       4.280482      12.924422           0.000000
           89              O       8.009381       5.085005       5.924496      -0.722159      51.940746 0.68133526E+03  0.17383247E+05                                10.998953                            8.100456       0.221512       2.074449                    0.997406      30.407026      82.418936       0.664732       0.361151      -1.136962      -0.132942      -0.025787      -0.030904       0.138902      -0.048816      -0.009898       0.047337       0.084579       0.001672      -0.084049       0.007207       0.076842             13.469293       9.837904       5.020058       3.776706      15.461260       6.469123      15.108714           0.000000
           90              O       7.326886       4.411532       3.944388      -0.655404      50.107583 0.59243836E+03  0.14615991E+05                                10.830123                            7.589840       0.208991       2.095713                    0.997419      28.892328      77.354408       0.680875       0.364631      -1.132689      -0.084690      -0.000951       0.085030       0.120015      -0.057176       0.010508       0.031872       0.103758      -0.057137      -0.084689      -0.002149       0.086838             13.891820       7.454549       0.116343       2.580996       8.849797      -4.192245      25.371115           0.000000
           91              O       9.726979       9.474191       8.736389      -0.727077      45.480562 0.67686363E+03  0.17304002E+05                                10.195192                            8.143631       0.110734       2.033160                    0.997892      30.844437      84.695859       0.652070       0.367423      -1.127942       0.006232       0.046507      -0.109254       0.118904      -0.003551       0.001622      -0.003666       0.220979      -0.063909      -0.100063      -0.021155       0.121218             11.938106       6.966940       0.655620       0.353463      10.544093      -4.596291      18.303287           0.000000
           92              O       9.614233       8.612274       6.731662      -0.674268      42.333573 0.62249332E+03  0.15517441E+05                                 9.675813                            7.731300       0.300525       2.116394                    0.997628      29.407762      78.625679       0.682369       0.360082      -1.138534      -0.000690       0.084261      -0.019203       0.086424      -0.003708      -0.006928       0.069938       0.140282      -0.065283      -0.112927       0.030702       0.082224             11.458089       6.434735       1.071006       0.025722      18.065334       3.786140       9.874198          -0.000000
           93              O       7.603745       7.018941       7.851847      -0.685023      43.194185 0.64414695E+03  0.16221864E+05                                 9.831425                            7.915050       0.166476       2.070368                    0.997203      29.728671      80.322631       0.666863       0.364715      -1.133027      -0.092931       0.026422       0.015879       0.097911       0.001567      -0.017214      -0.026080      -0.193799       0.087889      -0.113634       0.020380       0.093254             11.471893      13.699914      -1.763675      -4.794807       8.299574       3.062751      12.416192           0.000000
           94              O       7.624811       7.844638       9.868884      -0.696875      42.507441 0.60976540E+03  0.15172256E+05                                 9.718509                            7.702084       0.259817       2.096893                    0.997937      29.757536      80.356369       0.674736       0.364825      -1.131046      -0.084869      -0.042248      -0.035652       0.101285       0.007499       0.022752      -0.057226      -0.163074       0.031907      -0.094601      -0.014908       0.109509             11.396002      14.028297       2.285423       5.143698       7.235289       2.482806      12.924421           0.000000
           95              O       9.572666       6.269626       2.868166      -0.722159      51.940753 0.68133541E+03  0.17383252E+05                                10.998955                            8.100457       0.221512       2.074449                    0.997406      30.407027      82.418944       0.664732       0.361151      -1.136962       0.060782       0.121013       0.030904       0.138902      -0.019651       0.042896      -0.022332      -0.123049       0.001672      -0.084049       0.007207       0.076842             13.469295      17.664209       2.821364       7.249488       7.634962       1.886268      15.108715           0.000000
           96              O      10.405630       6.744533       4.848274      -0.655403      50.107557 0.59243808E+03  0.14615982E+05                                10.830118                            7.589838       0.208993       2.095714                    0.997419      28.892320      77.354375       0.680876       0.364631      -1.132689       0.023821       0.081277      -0.085030       0.120015      -0.021794       0.033526       0.001496      -0.148129      -0.057137      -0.084689      -0.002149       0.086838             13.891815       8.808316      -0.263983      -3.337926       7.496026       3.618664      25.371102           0.000000
           97              O       4.882515       5.803170       0.056273      -0.727077      45.480590 0.67686405E+03  0.17304016E+05                                10.195196                            8.143633       0.110733       2.033159                    0.997892      30.844446      84.695892       0.652070       0.367423      -1.127942      -0.046460       0.006579       0.109254       0.118904       0.054509      -0.003091       0.002553      -0.192347      -0.063909      -0.100063      -0.021155       0.121218             11.938113      10.623853      -0.371738      -4.329393       6.887190       1.583430      18.303296          -0.000000
           98              O       5.742802       5.678594       2.061000      -0.674268      42.333576 0.62249350E+03  0.15517446E+05                                 9.675813                            7.731301       0.300526       2.116394                    0.997628      29.407763      78.625678       0.682369       0.360082      -1.138534      -0.080933       0.023454       0.019202       0.086424       0.033362       0.065457      -0.025586      -0.123620      -0.065283      -0.112927       0.030702       0.082224             11.458089      17.772283      -2.114129       3.651985       6.727787      -0.999260       9.874197           0.000000
           99              O       7.820520       7.183207       0.940815      -0.685023      43.194192 0.64414697E+03  0.16221865E+05                                 9.831427                            7.915050       0.166477       2.070368                    0.997203      29.728668      80.322619       0.666863       0.364715      -1.133027      -0.000302       0.096614      -0.015879       0.097911      -0.049125      -0.029763      -0.009519       0.167077       0.087889      -0.113634       0.020380       0.093254             11.471896       7.776150      -0.099474       1.651769      14.223349      -5.444477      12.416191           0.000000
          100              O      12.412419      11.472575      16.509102      -0.696876      42.507482 0.60976606E+03  0.15172277E+05                                 9.718516                            7.702088       0.259816       2.096892                    0.997937      29.757543      80.356396       0.674736       0.364825      -1.131046       0.063628       0.070279       0.035652       0.101285      -0.036060      -0.048939       0.037382       0.147027       0.031907      -0.094600      -0.014908       0.109508             11.396013       8.922404       3.719868       3.781469      12.341210       4.280483      12.924425           0.000000

******************************************************
Auxiliary information for the entire system
The total spin magnetic moment of the unit cell is   0.000107
The total net atomic charge of the unit cell is   0.000003
Accuracy of reproducing the electrostatic potential in the unit cell:
  The inner radius (bohr) =    5.0000
  The outer radius (bohr) =   12.0000
  Valid grid points have density less than (e/(bohr^3)) =    0.0001
  The number of valid grid points were=       157646
  The rms potential error without charges in kcal/mol is=      6.00306
  The rms potential error with partial charges in kcal/mol is=      1.93206
  The RRMSE value at monopole order=      0.32185
  The rms potential error with partial charges and cloud penetration in kcal/mol is=      1.92619
  The RRMSE value at monopole order with cloud penetration is=      0.32087
  The rms potential error with partial charges and atomic dipoles in kcal/mol is=      0.55425
  The RRMSE value at dipole order=      0.09233
  The rms potential error with partial charges, atomic dipoles and cloud penetration in kcal/mol is=      0.53791
  The RRMSE value at dipole order with cloud penetration=      0.08961

******************************************************
The electron densities and ab initio electrostatic potential were computed in VASP using the PBE functional and
projector augmented wave method. See the main text of the journal article for a description of computational details.
The atomic charges, dipoles, and quadrupoles were computed with the DDEC6 method as described in
(a) T. A. Manz and N. Gabaldon Limas, RSC Adv. 6 (2016) 47771-47801 DOI: 10.1039/c6ra04656h
(b) N. Gabaldon Limas and T. A. Manz, RSC Adv. 8 (2018) 2678-2707 DOI: 10.1039/c7ra11829e.
For each atom in the material, the electron cloud parameters were fit to the spherically averaged atom-in-material
electron density using radial positions for which this density was between 10^-4 and 10^-2 electrons per cubic bohr.
The polarizabilities, dispersion coefficients, and quantum Drude oscillator (QDO) parameters were fit using the MCLF method.
The magnetic structure of the system was optimized in VASP from the default ferromagnetic initial guess using spin polarization.
The atomic spin moments (ASMs) were computed on this optimized magnetic structure using the DDEC6 partition as inputs
to the method of T. A. Manz and D. S. Sholl, J. Chem. Theory Comput. 7 (2011) 4146-4164 DOI: 10.1021/ct200539n.
The RMSE and RRMSE were computed using a uniform grid with Ewald summation.
