# Supplementary material for: A collection of forcefield precursors for metal–organic frameworks
Source: RSC Adv. 2019 Nov 13;9(63):36492–507. doi: 10.1039/c9ra07327b (PMC9075174; doi:10.1039/c9ra07327b)
Supplement: RA-009-C9RA07327B-s4578 [file RA-009-C9RA07327B-s4578.xyz]

  200
jmolscript: load "" {1 1 1} spacegroup "x,y,z" unitcell [{     10.863900     0.000000     0.000000 }, {     -5.203234    17.927165     0.000000 }, {     -2.257993    -3.543009    19.390053 }]
Tm    -4.517056    13.174512    15.412184     2.120335
Tm    -3.044426     7.914805    15.468415     2.116905
Tm    -1.105117     4.405849    14.124684     2.111895
Tm     0.539191    -0.751940    14.075433     2.127084
Tm     7.919729     1.209644     3.977869     2.120335
Tm     6.447099     6.469351     3.921638     2.116904
Tm     4.507790     9.978307     5.265369     2.111895
Tm     2.863482    15.136096     5.314620     2.127084
H     -0.453892    13.403722    15.376312     0.115299
H      1.806683    13.261501    15.595420     0.116470
H      7.317578    -0.945062    14.119837     0.119308
H      5.077100    -0.804670    14.048093     0.112659
H     -4.770149    11.956191    11.073659     0.124708
H      5.747023    11.421398     8.849620     0.118344
H     -5.367028    15.329779     7.984824     0.120329
H     -5.038590    15.824984    10.140998     0.105078
H     -1.265706     9.614548    18.777327     0.113017
H      1.855622    13.817792     1.425169     0.128177
H      1.591544    17.599919     0.211352     0.111163
H     -1.677217    13.391467    17.641070     0.108867
H      4.535206     7.718410    13.623451     0.117189
H      2.447308     6.755197    13.547830     0.112462
H      0.862022     9.885101    15.432543     0.123057
H      2.926124    10.846981    15.554701     0.113043
H      5.930309     2.128216    15.195985     0.123509
H      3.804179     1.213101    15.308447     0.118882
H      2.227984     4.874231    15.492652     0.112299
H      4.365628     5.787999    15.583786     0.107096
H      0.550583     4.024354    17.563510     0.116930
H      1.460209    10.815961     0.065926     0.114669
H     -2.291619     5.465853    10.096401     0.110649
H     -4.444392     8.483506    11.476972     0.123739
H      3.856565     0.980434     4.013741     0.115299
H      1.595990     1.122655     3.794633     0.116470
H     -3.914905    15.329218     5.270216     0.119308
H     -1.674427    15.188826     5.341960     0.112659
H      8.172822     2.427965     8.316394     0.124708
H     -2.344350     2.962758    10.540433     0.118344
H      8.769701    -0.945623    11.405229     0.120329
H      8.441263    -1.440828     9.249055     0.105078
H      4.668379     4.769608     0.612726     0.113017
H      1.547051     0.566364    17.964884     0.128177
H      1.811129    -3.215763    19.178701     0.111163
H      5.079890     0.992689     1.748983     0.108867
H     -1.132533     6.665746     5.766602     0.117189
H      0.955365     7.628959     5.842223     0.112462
H      2.540651     4.499055     3.957510     0.123057
H      0.476549     3.537175     3.835352     0.113043
H     -2.527636    12.255940     4.194068     0.123509
H     -0.401506    13.171055     4.081606     0.118882
H      1.174689     9.509925     3.897401     0.112299
H     -0.962955     8.596157     3.806267     0.107096
H      2.852090    10.359802     1.826543     0.116929
H      1.942464     3.568195    19.324127     0.114669
H      5.694292     8.918303     9.293652     0.110649
H     -3.016835     5.900650     7.913081     0.123739
C      3.159241    -2.599493    14.559991     0.690549
C      4.677786    -2.677431    14.662758    -0.025107
C      0.074298    14.129596    15.131997    -0.102483
C      1.419658    14.037005    15.256094    -0.102269
C      2.226241    15.118957    14.868293    -0.031506
C      3.713654    15.023029    14.941975     0.686029
C      6.803769    -1.671227    14.395175    -0.095876
C      5.475670    -1.596081    14.327310    -0.105838
C     -4.750912    14.276513    12.306867     0.687437
C     -4.899367    13.951351    10.848735    -0.024792
C     -4.915708    12.631396    10.449300    -0.097950
C     -5.146664    12.307969     9.128837    -0.104273
C      5.438645    13.324968     8.223321    -0.036528
C      5.004366    12.988405     6.798153     0.681415
C     -5.298058    14.646694     8.613062    -0.112181
C     -5.076516    14.930930     9.883110    -0.091285
C     -2.359232    10.988777    16.780152     0.699962
C     -1.635043    11.426747    18.013359    -0.039986
C     -1.184730    10.524213    18.959594    -0.099262
C      1.640250    14.450283     0.779480    -0.090988
C      1.873270    15.761226     0.992771    -0.023327
C      2.390268    16.253395     2.253124     0.697362
C      1.456255    16.693882     0.048475    -0.102012
C     -1.413869    12.752116    18.265430    -0.113337
C      5.306991    10.023342    14.705416     0.691939
C      3.959865     9.384547    14.600710    -0.043411
C      3.804734     8.155221    13.999618    -0.114488
C      2.555750     7.581467    13.960838    -0.107772
C      1.456348     8.202623    14.525089    -0.020447
C      0.104999     7.455202    14.426199     0.682525
C      1.602212     9.440473    15.089339    -0.092922
C      2.831307    10.016417    15.145570    -0.102688
C      6.719592     4.690695    15.182411     0.699741
C      5.365998     4.088788    15.386007    -0.027150
C      5.189128     2.683065    15.279362    -0.102615
C      3.913978     2.136683    15.296813    -0.107230
C      2.816630     2.955600    15.298752    -0.043182
C      1.440442     2.396515    15.081583     0.705208
C      2.973360     4.320155    15.434482    -0.113703
C      4.264916     4.868832    15.482957    -0.102060
C     -1.219252     5.987593    17.169892     0.687359
C     -0.306465     5.699364    18.335234    -0.026938
C      0.554160     4.586377    18.304210    -0.104395
C      2.005490    10.063311     0.034902    -0.105811
C     -2.828430     6.634332    12.384427     0.674406
C     -3.286727     6.928826    10.968953    -0.014283
C     -2.876095     6.172553     9.937402    -0.111429
C     -4.150624     7.960631    10.767296    -0.105250
C      0.243432    16.983649     4.830062     0.690549
C      3.928121    -0.865578     4.727295    -0.025107
C      3.328375     0.254560     4.258056    -0.102483
C      1.983015     0.347151     4.133959    -0.102269
C      1.176432    -0.734801     4.521760    -0.031505
C     -0.310981    -0.638873     4.448078     0.686029
C     -3.401096    16.055383     4.994878    -0.095876
C     -2.072997    15.980237     5.062743    -0.105837
C      8.153585     0.107643     7.083186     0.687437
C      8.302040     0.432805     8.541318    -0.024792
C      8.318381     1.752760     8.940753    -0.097950
C     -2.314563     2.076187    10.261216    -0.104273
C     -2.035972     1.059188    11.166732    -0.036528
C     -1.601693     1.395751    12.591900     0.681416
C      8.700731    -0.262538    10.776991    -0.112181
C      8.479189    -0.546774     9.506943    -0.091285
C      5.761905     3.395379     2.609901     0.699962
C      5.037716     2.957409     1.376694    -0.039986
C      4.587403     3.859943     0.430459    -0.099262
C      1.762423    -0.066127    18.610573    -0.090987
C      1.529403    -1.377070    18.397282    -0.023327
C      1.012405    -1.869239    17.136929     0.697363
C      1.946418    -2.309726    19.341578    -0.102012
C      4.816542     1.632040     1.124623    -0.113337
C     -1.904318     4.360814     4.684637     0.691939
C     -0.557192     4.999609     4.789343    -0.043411
C     -0.402061     6.228935     5.390435    -0.114488
C      0.846923     6.802689     5.429215    -0.107772
C      1.946325     6.181533     4.864964    -0.020447
C      3.297674     6.928954     4.963854     0.682525
C      1.800461     4.943683     4.300714    -0.092922
C      0.571366     4.367739     4.244483    -0.102688
C     -3.316919     9.693461     4.207642     0.699741
C     -1.963325    10.295368     4.004046    -0.027150
C     -1.786455    11.701091     4.110691    -0.102615
C     -0.511305    12.247473     4.093240    -0.107230
C      0.586043    11.428556     4.091301    -0.043182
C      1.962231    11.987641     4.308470     0.705208
C      0.429313    10.064001     3.955571    -0.113703
C     -0.862243     9.515324     3.907096    -0.102060
C      4.621925     8.396563     2.220161     0.687359
C      3.709138     8.684792     1.054819    -0.026939
C      2.848513     9.797779     1.085843    -0.104393
C      1.397183     4.320845    19.355151    -0.105808
C      6.231103     7.749824     7.005626     0.674406
C      6.689400     7.455330     8.421100    -0.014283
C      6.278768     8.211603     9.452651    -0.111429
C     -3.310603     6.423525     8.622757    -0.105250
O     -2.648492    14.291176    14.748074    -0.679963
O      2.680328    -1.493584    14.305981    -0.706094
O     -6.640550    13.951854    15.339471    -0.706555
O     -1.291362    -1.899852    14.616222    -0.690140
O     -4.707893    13.349023    13.154212    -0.654689
O     -4.645232    15.491945    12.620985    -0.743315
O      5.161860    11.806616     6.456888    -0.677462
O      4.526835    13.909772     6.102050    -0.714413
O     -2.833744    11.853444    16.060781    -0.697471
O     -2.411385     9.758465    16.547471    -0.697779
O      2.767400    15.386460     3.083018    -0.675098
O      7.688810    -0.460697     2.472232    -0.726687
O     -5.532241    11.253421    14.831452    -0.681750
O     -4.549254     9.292389    14.594893    -0.712541
O      0.118559     6.301283    14.040337    -0.697218
O     -0.854824     8.103058    14.903195    -0.672295
O     -4.023966     5.888569    15.337532    -0.732453
O     -3.207960     3.912041    14.901256    -0.657316
O      1.346281     1.211856    14.903195    -0.682068
O      0.469639     3.168176    15.116485    -0.732188
O     -2.002991     6.948722    17.276537    -0.692700
O     -1.161718     5.226486    16.223657    -0.695580
O     -3.044088     7.522176    13.245345    -0.672367
O     -2.307329     5.511056    12.566693    -0.704184
O      6.051165     0.092980     4.641979    -0.679963
O      0.722345    15.877740     5.084072    -0.706094
O     -0.820677     0.432302     4.050582    -0.706555
O      4.694035    16.284008     4.773831    -0.690140
O      8.110566     1.035133     6.235841    -0.654689
O      8.047905    -1.107789     6.769068    -0.743315
O     -1.759187     2.577540    12.933165    -0.677462
O     -1.124162     0.474384    13.288003    -0.714413
O      6.236417     2.530712     3.329272    -0.697471
O      5.814058     4.625691     2.842582    -0.697779
O      0.635273    -1.002304    16.307035    -0.675098
O      0.917097    -3.082312    16.917821    -0.726687
O      8.934914     3.130735     4.558601    -0.681750
O      7.951927     5.091767     4.795160    -0.712541
O      3.284114     8.082873     5.349716    -0.697218
O      4.257497     6.281098     4.486858    -0.672295
O      7.426639     8.495587     4.052521    -0.732453
O      6.610633    10.472115     4.488797    -0.657316
O      2.056392    13.172300     4.486858    -0.682068
O      2.933034    11.215980     4.273568    -0.732188
O      5.405664     7.435434     2.113516    -0.692700
O      4.564391     9.157670     3.166396    -0.695580
O      6.446761     6.861980     6.144708    -0.672367
O      5.710002     8.873100     6.823360    -0.704184

The following XYZ coordinates are in angstroms. Other properties are in atomic units.
The sperically averaged electron density of each atom fit to a function of the form exp(a - br)
eigen_1, eigen_2 and eigen_3 are the three eigenvalues of traceless quadrupole moment tensor
  atom number  atomic symbol              X              Y              Z     net charge C6 coefficient C8 coefficient C10 coefficient fluctuating dipole atomic polarizability isotropic forcefield polarizability              a              b squared Pearson coefficient          <r^3>          <r^4>         wp_QDO          m_QDO          q_QDO       dipole_x       dipole_y       dipole_z         dipole            Qxy            Qxz            Qyz     Q(x^2-y^2)  Q(3z^2 - R^2)        eigen_1        eigen_2        eigen_3 static polarizability      alpha(xx)      alpha(xy)      alpha(xz)      alpha(yy)      alpha(yz)      alpha(zz) atomic spin moment
            1             Tm      -4.517056      13.174512      15.412184       2.120335     103.990990 0.18234456E+04  0.54318719E+05                                14.668332                           11.446805       2.101011       2.475960                    0.999793      64.334357     139.894039       0.763031       0.269468      -1.340103       0.001863      -0.029790      -0.000737       0.029857       0.027508      -0.077235       0.005784       0.147049       0.278282      -0.126933      -0.017346       0.144279             18.324643      18.926508       0.490963       4.172596      21.059475       0.889863      14.987944          -0.000002
            2             Tm      -3.044426       7.914805      15.468415       2.116905     103.997826 0.18192899E+04  0.54188568E+05                                14.680556                           11.437062       2.089537       2.471278                    0.999792      64.417783     140.274679       0.762679       0.269624      -1.339302      -0.005557       0.040816       0.001110       0.041207       0.074830      -0.063851      -0.044916       0.091852       0.193374      -0.120455      -0.017472       0.137927             18.316225      19.171204      -0.549523       3.934336      20.939691       1.887726      14.837782          -0.000002
            3             Tm      -1.105117       4.405849      14.124684       2.111895     105.798550 0.18648411E+04  0.55871723E+05                                14.846426                           11.587529       2.131978       2.479284                    0.999817      64.627287     140.994685       0.757155       0.270005      -1.339263       0.006322      -0.021796       0.002956       0.022887       0.049633      -0.050371      -0.031880       0.105647       0.363454      -0.133591      -0.013396       0.146987             18.488193      18.928128      -0.516071       4.548038      20.223606       2.246521      16.312845          -0.000002
            4             Tm       0.539191      -0.751940      14.075433       2.127084     104.154819 0.17850522E+04  0.52923212E+05                                14.686809                           11.312697       2.063665       2.466387                    0.999801      64.184032     139.497366       0.768419       0.268852      -1.340101      -0.019501       0.019758       0.004208       0.028078       0.038612      -0.082017       0.011920       0.150881       0.203065      -0.124579      -0.014180       0.138758             18.424002      18.456545      -0.258486       4.687360      20.724855       1.530781      16.090604          -0.000002
            5             Tm       7.919729       1.209644       3.977869       2.120335     103.990988 0.18234456E+04  0.54318718E+05                                14.668332                           11.446804       2.101011       2.475960                    0.999793      64.334358     139.894040       0.763031       0.269468      -1.340103      -0.001863       0.029790       0.000737       0.029857       0.027508      -0.077235       0.005784       0.147049       0.278282      -0.126933      -0.017346       0.144279             18.324642      18.926508       0.490962       4.172596      21.059473       0.889862      14.987945          -0.000002
            6             Tm       6.447099       6.469351       3.921638       2.116904     103.997831 0.18192901E+04  0.54188572E+05                                14.680556                           11.437062       2.089537       2.471278                    0.999792      64.417784     140.274683       0.762679       0.269624      -1.339302       0.005557      -0.040815      -0.001110       0.041207       0.074830      -0.063851      -0.044916       0.091852       0.193374      -0.120455      -0.017472       0.137927             18.316226      19.171204      -0.549522       3.934336      20.939692       1.887726      14.837782          -0.000003
            7             Tm       4.507790       9.978307       5.265369       2.111895     105.798568 0.18648414E+04  0.55871733E+05                                14.846428                           11.587529       2.131978       2.479284                    0.999817      64.627288     140.994691       0.757155       0.270005      -1.339263      -0.006322       0.021796      -0.002956       0.022887       0.049633      -0.050371      -0.031880       0.105647       0.363454      -0.133591      -0.013396       0.146987             18.488196      18.928131      -0.516070       4.548039      20.223610       2.246522      16.312847          -0.000002
            8             Tm       2.863482      15.136096       5.314620       2.127084     104.154819 0.17850522E+04  0.52923212E+05                                14.686808                           11.312696       2.063665       2.466387                    0.999801      64.184033     139.497367       0.768419       0.268852      -1.340101       0.019501      -0.019758      -0.004208       0.028078       0.038612      -0.082017       0.011920       0.150881       0.203065      -0.124579      -0.014180       0.138758             18.424001      18.456544      -0.258486       4.687359      20.724856       1.530781      16.090604          -0.000002
            9              H      -0.453892      13.403722      15.376312       0.115299       1.045209 0.73404597E+01  0.70511816E+02                                 1.696130                            1.578477      -0.981658       2.415693                    0.997632       3.449691       9.545216       0.500937       1.272872      -0.710059      -0.021894      -0.031885       0.008021       0.039501       0.003774       0.000456      -0.007113      -0.012781      -0.036945      -0.014352      -0.000896       0.015248              1.759765       1.878034       0.420753      -0.208331       1.939404      -0.283909       1.461857           0.000000
           10              H       1.806683      13.261501      15.595420       0.116470       1.063840 0.75716790E+01  0.72903894E+02                                 1.685591                            1.581642      -0.859310       2.473583                    0.999227       3.349047       9.115264       0.513443       1.238954      -0.718744       0.014142      -0.032786       0.013804       0.038281       0.000688       0.001412      -0.011348      -0.010738      -0.032869      -0.015944       0.000262       0.015681              1.725425       1.702391      -0.339925       0.084942       2.080035      -0.266358       1.393849           0.000001
           11              H       7.317578      -0.945062      14.119837       0.119308       0.985729 0.68002578E+01  0.64021804E+02                                 1.627869                            1.517164      -0.833040       2.489087                    0.999290       3.330372       9.092933       0.512545       1.269320      -0.711270       0.021076       0.032419      -0.011755       0.040415       0.003382      -0.001090      -0.009975      -0.011977      -0.036272      -0.015681      -0.000714       0.016396              1.685085       1.819075       0.397665      -0.216880       1.844773      -0.261721       1.391407           0.000001
           12              H       5.077100      -0.804670      14.048093       0.112659       1.159475 0.83781381E+01  0.82383438E+02                                 1.760989                            1.645647      -0.862275       2.468062                    0.999076       3.366204       9.130534       0.513874       1.212153      -0.725777      -0.013718       0.032650      -0.009507       0.036669       0.001061       0.000303      -0.008333      -0.011549      -0.035264      -0.014444       0.000069       0.014375              1.803994       1.800601      -0.389522       0.071834       2.195094      -0.208635       1.416288           0.000001
           13              H      -4.770149      11.956191      11.073659       0.124708       1.017165 0.71210642E+01  0.67219224E+02                                 1.612168                            1.516572      -0.823098       2.497823                    0.999624       3.180736       8.447091       0.535729       1.211190      -0.726077       0.005812      -0.029835       0.026784       0.040513      -0.001821       0.003039      -0.006865      -0.026165       0.005119      -0.014517      -0.001400       0.015917              1.648686       1.250830      -0.103783       0.110464       1.828707      -0.373222       1.866523           0.000001
           14              H       5.747023      11.421398       8.849620       0.118344       1.069938 0.74279320E+01  0.71557517E+02                                 1.717912                            1.583857      -1.064248       2.377003                    0.996891       3.485855       9.656436       0.502023       1.266471      -0.711016       0.008216      -0.036157      -0.011721       0.038887      -0.004287      -0.000075      -0.000915      -0.023342       0.003773      -0.013066       0.001187       0.011879              1.781836       1.286394      -0.077323       0.025611       2.424214       0.314535       1.634901           0.000001
           15              H      -5.367028      15.329779       7.984824       0.120329       1.117475 0.80243290E+01  0.79032963E+02                                 1.798537                            1.671543      -1.022080       2.402344                    0.997074       3.508461       9.918323       0.476265       1.305743      -0.703617       0.003224       0.030902      -0.023556       0.038990       0.001897      -0.000507      -0.005230      -0.035742       0.010555      -0.019733       0.001631       0.018102              1.864265       1.413817      -0.095156       0.064728       1.975208      -0.483447       2.203769           0.000001
           16              H      -5.038590      15.824984      10.140998       0.105078       1.283667 0.97042622E+01  0.99024865E+02                                 1.880957                            1.768703      -1.097390       2.349891                    0.996379       3.566506       9.864754       0.496530       1.208868      -0.726043       0.001843       0.035070       0.005789       0.035592       0.004410      -0.000803      -0.005658      -0.023764       0.001839      -0.012984      -0.001701       0.014685              1.915706       1.473033      -0.083186       0.043364       2.443452       0.349637       1.830632           0.000001
           17              H      -1.265706       9.614548      18.777327       0.113017       1.069748 0.75031929E+01  0.72618542E+02                                 1.732616                            1.602821      -1.066233       2.372877                    0.996860       3.535962       9.886117       0.492890       1.283970      -0.707082      -0.000187      -0.038165      -0.009644       0.039365      -0.001208       0.003574      -0.001186      -0.023154       0.001085      -0.012763       0.001130       0.011634              1.805012       1.338436       0.019964       0.079408       2.503511       0.209073       1.573090           0.000000
           18              H       1.855622      13.817792       1.425169       0.128177       0.969669 0.66982718E+01  0.62857208E+02                                 1.619179                            1.514392      -0.793423       2.515652                    0.999697       3.248269       8.869739       0.508357       1.283941      -0.708860       0.008908      -0.026918       0.029652       0.041027      -0.002342       0.005768      -0.008657      -0.024017       0.003637      -0.014731      -0.002446       0.017177              1.671568       1.296476      -0.112364       0.173224       1.839538      -0.408462       1.878691           0.000000
           19              H       1.591544      17.599919       0.211352       0.111163       1.229865 0.93206236E+01  0.94453191E+02                                 1.846919                            1.748092      -1.208342       2.302191                    0.995652       3.574156       9.953701       0.491609       1.229461      -0.720708       0.005622       0.037000       0.004248       0.037665       0.004856       0.003942      -0.006239      -0.020415      -0.006476      -0.013009      -0.001163       0.014172              1.889147       1.503439       0.015993       0.086564       2.460463       0.226891       1.703540           0.000000
           20              H      -1.677217      13.391467      17.641070       0.108867       1.091705 0.78845756E+01  0.78104428E+02                                 1.825003                            1.695661      -1.284504       2.268035                    0.993437       3.826410      11.213781       0.452145       1.367511      -0.688514      -0.006613       0.028679      -0.025088       0.038674      -0.000648       0.004151      -0.005917      -0.032407       0.005089      -0.017941       0.000254       0.017687              1.902488       1.537949      -0.213266       0.207537       2.032422      -0.448303       2.137093           0.000000
           21              H       4.535206       7.718410      13.623451       0.117189       1.096604 0.78642426E+01  0.77091683E+02                                 1.775168                            1.653730      -1.032169       2.395476                    0.996980       3.523949       9.949034       0.479128       1.304079      -0.703616       0.028812      -0.020456      -0.018239       0.039765      -0.002519      -0.009821       0.011582      -0.005727      -0.034265      -0.019643       0.002501       0.017142              1.838690       2.242674      -0.296556      -0.379893       1.689160       0.157929       1.584235           0.000001
           22              H       2.447308       6.755197      13.547830       0.112462       1.233328 0.93441456E+01  0.94292580E+02                                 1.825648                            1.732893      -1.031125       2.388265                    0.997432       3.443956       9.420372       0.503655       1.205134      -0.727841      -0.001944      -0.033305      -0.018369       0.038084      -0.002610      -0.004893       0.013947      -0.001934      -0.008431      -0.014713      -0.000997       0.015710              1.849928       1.687118       0.166622       0.031559       2.282114       0.282751       1.580551           0.000001
           23              H       0.862022       9.885101      15.432543       0.123057       0.964779 0.66592447E+01  0.62233089E+02                                 1.595575                            1.495881      -0.784744       2.515769                    0.999755       3.229965       8.724986       0.520127       1.260086      -0.714098      -0.032195       0.019125       0.012891       0.039604      -0.005620      -0.005321       0.009149       0.000716      -0.032690      -0.015386       0.000262       0.015124              1.642539       1.987674      -0.288941      -0.302594       1.569710       0.185171       1.370235           0.000000
           24              H       2.926124      10.846981      15.554701       0.113043       1.190258 0.86182249E+01  0.85581476E+02                                 1.807549                            1.680819      -1.021445       2.395218                    0.997480       3.451811       9.494317       0.501751       1.229293      -0.721235       0.000888       0.035363       0.015173       0.038491      -0.002679      -0.004354       0.012832      -0.002304      -0.017424      -0.014893       0.000301       0.014592              1.860757       1.625298       0.122173      -0.010409       2.438812       0.377722       1.518160           0.000000
           25              H       5.930309       2.128216      15.195985       0.123509       1.065633 0.75911218E+01  0.72795786E+02                                 1.661844                            1.565643      -0.852117       2.482082                    0.999422       3.233646       8.649849       0.527466       1.210908      -0.726268       0.032534      -0.024572      -0.005713       0.041168      -0.008277      -0.002502       0.003000      -0.003697      -0.043270      -0.014922      -0.001269       0.016191              1.698497       2.037791      -0.345561      -0.117476       1.764994       0.061634       1.292706           0.000000
           26              H       3.804179       1.213101      15.308447       0.118882       1.102786 0.77822584E+01  0.76125853E+02                                 1.782754                            1.644438      -1.087522       2.369251                    0.996761       3.544451      10.012357       0.480528       1.303048      -0.703409      -0.004387      -0.038648       0.005574       0.039294      -0.002812      -0.002825      -0.004502      -0.010659      -0.043508      -0.015828       0.002049       0.013780              1.859642       1.598767       0.138692      -0.038910       2.622499       0.000800       1.357661           0.000000
           27              H       2.227984       4.874231      15.492652       0.112299       1.086131 0.78760994E+01  0.78010463E+02                                 1.818968                            1.695502      -1.293678       2.265214                    0.993488       3.817934      11.193368       0.451802       1.368727      -0.688264      -0.029339       0.025485       0.007752       0.039628      -0.007408      -0.004410       0.005099      -0.006984      -0.044962      -0.016434      -0.000638       0.017073              1.888133       2.278940      -0.434692      -0.100512       1.948511      -0.006256       1.436948           0.000000
           28              H       4.365628       5.787999      15.583786       0.107096       1.240649 0.93586572E+01  0.95173905E+02                                 1.871358                            1.761017      -1.234761       2.285335                    0.995258       3.658804      10.291503       0.484682       1.242639      -0.716987       0.002921       0.034153       0.007177       0.035021      -0.003660      -0.003647       0.006868      -0.005091      -0.019413      -0.009907      -0.001222       0.011129              1.916645       1.717835       0.126685      -0.008934       2.611881      -0.009147       1.420218           0.000000
           29              H       0.550583       4.024354      17.563510       0.116930       1.046296 0.73933439E+01  0.71459252E+02                                 1.722682                            1.603602      -1.078899       2.370503                    0.996677       3.542911       9.974932       0.485853       1.304317      -0.702660      -0.000126      -0.025748      -0.031739       0.040870      -0.007116       0.003921       0.009242      -0.013149      -0.005540      -0.013983      -0.000119       0.014102              1.785893       1.429818      -0.090715       0.010524       1.718470       0.462078       2.209392           0.000000
           30              H       1.460209      10.815961       0.065926       0.114669       1.038379 0.73856986E+01  0.70973243E+02                                 1.685570                            1.582041      -0.836554       2.482053                    0.999186       3.399700       9.373170       0.501565       1.270795      -0.711171      -0.022344       0.030455       0.001636       0.037808      -0.010055       0.002767       0.008352      -0.011937      -0.002106      -0.014704       0.000118       0.014586              1.732807       1.618831      -0.471053       0.047169       2.082166       0.006603       1.497424           0.000000
           31              H      -2.291619       5.465853      10.096401       0.110649       1.180641 0.85392757E+01  0.84341806E+02                                 1.778363                            1.658003      -0.936293       2.430174                    0.998557       3.398357       9.228597       0.513692       1.207205      -0.726752       0.021782      -0.029100       0.006030       0.036846      -0.013204      -0.000547       0.005904      -0.007160       0.003281      -0.014887      -0.000107       0.014994              1.821842       1.698542      -0.495956       0.140186       2.111090      -0.161326       1.655894           0.000001
           32              H      -4.444392       8.483506      11.476972       0.123739       0.986570 0.67918619E+01  0.63774902E+02                                 1.614484                            1.506131      -0.841425       2.486947                    0.999412       3.277132       8.868366       0.520807       1.252472      -0.715307      -0.010585       0.024296       0.032353       0.041821      -0.013035      -0.002725       0.007717      -0.010789       0.013820      -0.016626      -0.000324       0.016950              1.668389       1.389359      -0.203193      -0.209460       1.572718       0.331002       2.043090           0.000001
           33              H       3.856565       0.980434       4.013741       0.115299       1.045210 0.73404631E+01  0.70511854E+02                                 1.696130                            1.578477      -0.981658       2.415693                    0.997632       3.449692       9.545218       0.500937       1.272871      -0.710059       0.021894       0.031885      -0.008021       0.039501       0.003774       0.000456      -0.007113      -0.012781      -0.036945      -0.014352      -0.000896       0.015248              1.759765       1.878034       0.420753      -0.208331       1.939404      -0.283909       1.461857           0.000000
           34              H       1.595990       1.122655       3.794633       0.116470       1.063840 0.75716753E+01  0.72903847E+02                                 1.685590                            1.581641      -0.859309       2.473583                    0.999227       3.349046       9.115259       0.513443       1.238954      -0.718744      -0.014142       0.032786      -0.013804       0.038281       0.000688       0.001412      -0.011348      -0.010738      -0.032869      -0.015944       0.000262       0.015681              1.725424       1.702390      -0.339925       0.084942       2.080034      -0.266358       1.393848           0.000001
           35              H      -3.914905      15.329218       5.270216       0.119308       0.985729 0.68002569E+01  0.64021798E+02                                 1.627870                            1.517165      -0.833040       2.489087                    0.999290       3.330372       9.092935       0.512545       1.269321      -0.711270      -0.021076      -0.032419       0.011755       0.040415       0.003382      -0.001091      -0.009975      -0.011977      -0.036272      -0.015681      -0.000714       0.016396              1.685085       1.819075       0.397665      -0.216880       1.844774      -0.261721       1.391407           0.000001
           36              H      -1.674427      15.188826       5.341960       0.112659       1.159474 0.83781268E+01  0.82383290E+02                                 1.760987                            1.645646      -0.862274       2.468062                    0.999076       3.366202       9.130523       0.513874       1.212152      -0.725778       0.013718      -0.032650       0.009507       0.036669       0.001061       0.000303      -0.008333      -0.011549      -0.035263      -0.014444       0.000069       0.014375              1.803992       1.800599      -0.389521       0.071833       2.195091      -0.208635       1.416287           0.000001
           37              H       8.172822       2.427965       8.316394       0.124708       1.017165 0.71210681E+01  0.67219277E+02                                 1.612170                            1.516573      -0.823099       2.497823                    0.999624       3.180737       8.447098       0.535729       1.211191      -0.726077      -0.005812       0.029835      -0.026784       0.040513      -0.001821       0.003039      -0.006865      -0.026165       0.005119      -0.014517      -0.001400       0.015917              1.648688       1.250831      -0.103784       0.110465       1.828708      -0.373222       1.866524           0.000001
           38              H      -2.344350       2.962758      10.540433       0.118344       1.069937 0.74279286E+01  0.71557479E+02                                 1.717911                            1.583857      -1.064248       2.377003                    0.996891       3.485854       9.656434       0.502023       1.266471      -0.711015      -0.008216       0.036157       0.011721       0.038887      -0.004287      -0.000075      -0.000915      -0.023342       0.003773      -0.013066       0.001187       0.011879              1.781836       1.286394      -0.077323       0.025611       2.424214       0.314535       1.634901           0.000001
           39              H       8.769701      -0.945623      11.405229       0.120329       1.117474 0.80243219E+01  0.79032878E+02                                 1.798536                            1.671543      -1.022079       2.402345                    0.997074       3.508459       9.918317       0.476265       1.305743      -0.703617      -0.003224      -0.030902       0.023556       0.038990       0.001897      -0.000507      -0.005230      -0.035742       0.010555      -0.019733       0.001631       0.018102              1.864264       1.413817      -0.095156       0.064728       1.975207      -0.483447       2.203768           0.000001
           40              H       8.441263      -1.440828       9.249055       0.105078       1.283666 0.97042544E+01  0.99024757E+02                                 1.880956                            1.768702      -1.097390       2.349891                    0.996379       3.566505       9.864747       0.496531       1.208867      -0.726043      -0.001843      -0.035070      -0.005789       0.035592       0.004410      -0.000803      -0.005658      -0.023764       0.001839      -0.012984      -0.001701       0.014685              1.915704       1.473032      -0.083186       0.043364       2.443450       0.349636       1.830630           0.000001
           41              H       4.668379       4.769608       0.612726       0.113017       1.069747 0.75031925E+01  0.72618543E+02                                 1.732616                            1.602821      -1.066233       2.372876                    0.996860       3.535962       9.886120       0.492889       1.283971      -0.707082       0.000187       0.038165       0.009644       0.039365      -0.001208       0.003574      -0.001186      -0.023154       0.001085      -0.012763       0.001130       0.011634              1.805013       1.338437       0.019964       0.079408       2.503512       0.209073       1.573091           0.000000
           42              H       1.547051       0.566364      17.964884       0.128177       0.969670 0.66982726E+01  0.62857219E+02                                 1.619179                            1.514392      -0.793424       2.515652                    0.999697       3.248269       8.869740       0.508357       1.283942      -0.708860      -0.008908       0.026918      -0.029652       0.041027      -0.002342       0.005768      -0.008657      -0.024018       0.003637      -0.014731      -0.002446       0.017177              1.671569       1.296476      -0.112364       0.173224       1.839538      -0.408462       1.878692           0.000000
           43              H       1.811129      -3.215763      19.178701       0.111163       1.229865 0.93206237E+01  0.94453186E+02                                 1.846918                            1.748091      -1.208342       2.302191                    0.995652       3.574156       9.953699       0.491609       1.229460      -0.720708      -0.005622      -0.037000      -0.004248       0.037665       0.004856       0.003942      -0.006239      -0.020415      -0.006476      -0.013009      -0.001163       0.014172              1.889147       1.503438       0.015993       0.086564       2.460462       0.226891       1.703540           0.000000
           44              H       5.079890       0.992689       1.748983       0.108867       1.091705 0.78845764E+01  0.78104436E+02                                 1.825003                            1.695661      -1.284503       2.268035                    0.993437       3.826410      11.213780       0.452145       1.367511      -0.688514       0.006613      -0.028679       0.025088       0.038674      -0.000648       0.004151      -0.005917      -0.032407       0.005089      -0.017941       0.000254       0.017687              1.902488       1.537949      -0.213266       0.207537       2.032422      -0.448303       2.137093           0.000000
           45              H      -1.132533       6.665746       5.766602       0.117189       1.096604 0.78642442E+01  0.77091708E+02                                 1.775169                            1.653731      -1.032169       2.395475                    0.996980       3.523950       9.949040       0.479128       1.304079      -0.703616      -0.028812       0.020456       0.018239       0.039765      -0.002519      -0.009821       0.011582      -0.005727      -0.034265      -0.019643       0.002501       0.017142              1.838691       2.242675      -0.296556      -0.379893       1.689161       0.157929       1.584236           0.000001
           46              H       0.955365       7.628959       5.842223       0.112462       1.233330 0.93441659E+01  0.94292849E+02                                 1.825651                            1.732896      -1.031125       2.388264                    0.997432       3.443959       9.420388       0.503654       1.205135      -0.727841       0.001944       0.033305       0.018369       0.038084      -0.002610      -0.004893       0.013947      -0.001934      -0.008431      -0.014713      -0.000997       0.015710              1.849931       1.687121       0.166622       0.031559       2.282119       0.282752       1.580554           0.000001
           47              H       2.540651       4.499055       3.957510       0.123057       0.964779 0.66592452E+01  0.62233097E+02                                 1.595576                            1.495881      -0.784744       2.515769                    0.999755       3.229965       8.724988       0.520127       1.260087      -0.714098       0.032195      -0.019125      -0.012891       0.039604      -0.005620      -0.005321       0.009148       0.000716      -0.032690      -0.015386       0.000262       0.015124              1.642540       1.987674      -0.288941      -0.302594       1.569710       0.185172       1.370236           0.000000
           48              H       0.476549       3.537175       3.835352       0.113043       1.190257 0.86182195E+01  0.85581393E+02                                 1.807547                            1.680817      -1.021445       2.395218                    0.997480       3.451810       9.494307       0.501752       1.229291      -0.721236      -0.000888      -0.035363      -0.015172       0.038491      -0.002679      -0.004354       0.012831      -0.002304      -0.017424      -0.014893       0.000301       0.014592              1.860754       1.625296       0.122173      -0.010409       2.438809       0.377721       1.518158           0.000000
           49              H      -2.527636      12.255940       4.194068       0.123509       1.065633 0.75911236E+01  0.72795820E+02                                 1.661846                            1.565645      -0.852116       2.482083                    0.999422       3.233646       8.649855       0.527465       1.210910      -0.726267      -0.032534       0.024572       0.005713       0.041168      -0.008277      -0.002502       0.003000      -0.003697      -0.043270      -0.014922      -0.001269       0.016191              1.698498       2.037793      -0.345561      -0.117476       1.764995       0.061634       1.292707           0.000000
           50              H      -0.401506      13.171055       4.081606       0.118882       1.102787 0.77822636E+01  0.76125911E+02                                 1.782754                            1.644438      -1.087522       2.369251                    0.996761       3.544452      10.012358       0.480529       1.303047      -0.703409       0.004387       0.038648      -0.005574       0.039294      -0.002812      -0.002825      -0.004502      -0.010659      -0.043508      -0.015828       0.002049       0.013780              1.859642       1.598767       0.138692      -0.038910       2.622499       0.000800       1.357661           0.000000
           51              H       1.174689       9.509925       3.897401       0.112299       1.086131 0.78761037E+01  0.78010518E+02                                 1.818968                            1.695503      -1.293679       2.265214                    0.993488       3.817935      11.193373       0.451801       1.368727      -0.688264       0.029339      -0.025485      -0.007752       0.039628      -0.007408      -0.004410       0.005099      -0.006984      -0.044962      -0.016434      -0.000638       0.017073              1.888134       2.278941      -0.434692      -0.100512       1.948512      -0.006256       1.436949           0.000000
           52              H      -0.962955       8.596157       3.806267       0.107096       1.240649 0.93586587E+01  0.95173922E+02                                 1.871358                            1.761017      -1.234761       2.285335                    0.995258       3.658804      10.291502       0.484682       1.242638      -0.716987      -0.002921      -0.034153      -0.007177       0.035021      -0.003660      -0.003647       0.006868      -0.005091      -0.019413      -0.009907      -0.001222       0.011129              1.916645       1.717835       0.126685      -0.008934       2.611881      -0.009147       1.420218           0.000000
           53              H       2.852090      10.359802       1.826543       0.116929       1.046298 0.73933554E+01  0.71459392E+02                                 1.722684                            1.603603      -1.078900       2.370502                    0.996677       3.542913       9.974940       0.485853       1.304318      -0.702660       0.000126       0.025748       0.031739       0.040870      -0.007116       0.003921       0.009242      -0.013149      -0.005540      -0.013983      -0.000119       0.014102              1.785895       1.429819      -0.090715       0.010524       1.718472       0.462079       2.209395           0.000000
           54              H       1.942464       3.568195      19.324127       0.114669       1.038380 0.73857097E+01  0.70973372E+02                                 1.685571                            1.582042      -0.836555       2.482052                    0.999186       3.399702       9.373175       0.501566       1.270794      -0.711171       0.022344      -0.030455      -0.001636       0.037808      -0.010055       0.002767       0.008352      -0.011937      -0.002106      -0.014704       0.000118       0.014586              1.732808       1.618832      -0.471054       0.047169       2.082168       0.006603       1.497424           0.000000
           55              H       5.694292       8.918303       9.293652       0.110649       1.180640 0.85392642E+01  0.84341651E+02                                 1.778360                            1.658001      -0.936293       2.430174                    0.998557       3.398355       9.228585       0.513693       1.207204      -0.726753      -0.021782       0.029100      -0.006030       0.036846      -0.013204      -0.000547       0.005904      -0.007160       0.003281      -0.014887      -0.000107       0.014994              1.821839       1.698539      -0.495955       0.140186       2.111087      -0.161325       1.655892           0.000001
           56              H      -3.016835       5.900650       7.913081       0.123739       0.986570 0.67918562E+01  0.63774846E+02                                 1.614485                            1.506132      -0.841424       2.486947                    0.999412       3.277131       8.868368       0.520806       1.252474      -0.715307       0.010585      -0.024296      -0.032353       0.041821      -0.013035      -0.002725       0.007717      -0.010789       0.013820      -0.016626      -0.000324       0.016950              1.668389       1.389359      -0.203193      -0.209460       1.572718       0.331003       2.043091           0.000001
           57              C       3.159241      -2.599493      14.559991       0.690549      20.936991 0.21428239E+03  0.42967984E+04                                 7.153702                            5.298960      -0.208001       2.014125                    0.998907      21.274783      59.861790       0.621615       0.491390      -1.003067      -0.071231       0.003247      -0.012852       0.072454       0.001458      -0.006343       0.040060      -0.077712       0.375703      -0.101744      -0.033720       0.135464              8.531645      12.570819      -0.180339       0.391515       8.672729      -0.963919       4.351388           0.000001
           58              C       4.677786      -2.677431      14.662758      -0.025107      36.201282 0.41271904E+03  0.94771448E+04                                 9.408835                            6.679601       0.167975       2.065711                    0.999338      26.471799      72.663208       0.657969       0.405395      -1.082728       0.049201      -0.002431      -0.001094       0.049274       0.002991      -0.001627       0.008417      -0.021630       0.002593      -0.012378      -0.003034       0.015411             11.711210      19.737713       0.053771       0.161016       9.936566      -2.030114       5.459352           0.000000
           59              C       0.074298      14.129596      15.131997      -0.102483      32.352238 0.39678345E+03  0.91461736E+04                                 8.885493                            6.696556       0.058869       1.999373                    0.999750      28.711027      82.567274       0.626960       0.423819      -1.056223       0.016617       0.013582      -0.011157       0.024189       0.023780      -0.005075       0.004850      -0.031429       0.011212      -0.031668       0.004876       0.026791             10.342859      16.135699      -0.694821       0.000012       9.427264      -2.118655       5.465614           0.000001
           60              C       1.419658      14.037005      15.256094      -0.102269      33.387982 0.40985670E+03  0.94997123E+04                                 9.017808                            6.767137       0.107930       2.010152                    0.999716      28.805930      82.367477       0.630694       0.418995      -1.062003      -0.013023       0.015854      -0.010135       0.022884      -0.012799       0.003274      -0.008267      -0.038081      -0.014350      -0.020588      -0.007162       0.027749             10.551521      16.847298       0.691756      -0.646590       9.472646      -1.916999       5.334618           0.000000
           61              C       2.226241      15.118957      14.868293      -0.031506      37.855553 0.42261519E+03  0.97534758E+04                                 9.677501                            6.743884       0.134742       2.052366                    0.999303      26.644589      73.112242       0.657636       0.403558      -1.084910      -0.050391       0.006529      -0.001700       0.050841       0.004937       0.002285      -0.001290      -0.015606      -0.014474      -0.008570      -0.003098       0.011669             12.295410      21.513146      -0.042831      -0.295664       9.794691      -2.009801       5.578393          -0.000000
           62              C       3.713654      15.023029      14.941975       0.686029      22.565457 0.22282167E+03  0.45029921E+04                                 7.489634                            5.376335      -0.194967       2.013807                    0.999105      21.369072      59.973848       0.623040       0.486459      -1.007586       0.073075      -0.005051       0.009905       0.073916       0.006434      -0.001774       0.053225      -0.093486       0.335459      -0.103251      -0.028652       0.131903              9.160516      14.254386      -0.092762      -0.001956       8.535287      -1.484041       4.691874           0.000001
           63              C       6.803769      -1.671227      14.395175      -0.095876      32.402060 0.39202690E+03  0.89897700E+04                                 8.840525                            6.620809       0.122875       2.020564                    0.999705      28.374856      80.813430       0.636995       0.419312      -1.061354      -0.010641      -0.017291       0.008565       0.022036       0.021169      -0.007865      -0.002566      -0.036258      -0.007198      -0.028135      -0.001928       0.030063             10.317606      16.512359      -0.698356      -0.261236       9.125129      -1.925069       5.315330           0.000000
           64              C       5.475670      -1.596081      14.327310      -0.105838      32.655653 0.39047109E+03  0.89517233E+04                                 8.870266                            6.596519       0.107870       2.011695                    0.999712      28.637591      81.745479       0.639317       0.417900      -1.061475       0.010723      -0.018673       0.012234       0.024766      -0.012093       0.002158      -0.005993      -0.047590       0.000558      -0.026804      -0.001235       0.028039             10.360483      16.530530       0.629940      -0.690537       9.500622      -1.619668       5.050296           0.000000
           65              C      -4.750912      14.276513      12.306867       0.687437      22.823374 0.22969925E+03  0.46727690E+04                                 7.558508                            5.460941      -0.228807       2.002534                    0.998940      21.414948      60.107086       0.618422       0.486863      -1.008374       0.010980       0.021030       0.074254       0.077952      -0.008834      -0.019437      -0.010523       0.161261      -0.285515      -0.098782      -0.031496       0.130278              9.326802       4.392002       0.167112       1.318014       8.822588       1.027105      14.765817           0.000001
           66              C      -4.899367      13.951351      10.848735      -0.024792      37.576376 0.41372231E+03  0.94972761E+04                                 9.629236                            6.669268       0.157813       2.063049                    0.999321      26.426311      72.311280       0.661816       0.403161      -1.085215      -0.001896      -0.003466      -0.051182       0.051334       0.004870       0.002832      -0.001325      -0.002939      -0.035514      -0.012555       0.001532       0.011023             12.372759       5.034580      -0.191341       2.187433      10.935123       2.014299      21.148573           0.000001
           67              C      -4.915708      12.631396      10.449300      -0.097950      32.575365 0.40201211E+03  0.92642432E+04                                 8.848197                            6.690063       0.095367       2.008062                    0.999704      28.559497      81.177075       0.636624       0.417496      -1.063957      -0.002086       0.010738      -0.019758       0.022584      -0.006201      -0.007889      -0.027649      -0.004024      -0.019010      -0.031869       0.004204       0.027665             10.274716       4.651380      -0.148346       1.605467      10.799333       2.250026      15.373436           0.000002
           68              C      -5.146664      12.307969       9.128837      -0.104273      34.285167 0.42099974E+03  0.98404695E+04                                 9.228850                            6.905448       0.037684       1.987561                    0.999667      29.142959      84.151666       0.616934       0.424750      -1.056578       0.018791       0.020324       0.008914       0.029080      -0.006871      -0.012768       0.006291      -0.024490      -0.042398      -0.023220      -0.000439       0.023659             10.768756       4.990658      -0.622180       2.048272      11.203568       1.049114      16.112042           0.000003
           69              C       5.438645      13.324968       8.223321      -0.036528      38.171254 0.44284657E+03  0.10363439E+05                                 9.771149                            6.943842       0.072812       2.025467                    0.999316      27.248917      75.837132       0.641029       0.408298      -1.079361       0.027432       0.011587       0.053007       0.060799      -0.010941      -0.018732       0.006758      -0.003177      -0.002451      -0.020234      -0.004451       0.024685             12.201678       5.683842       0.158701       3.484679      12.169933       2.207290      18.751260           0.000000
           70              C       5.004366      12.988405       6.798153       0.681415      25.061853 0.23002710E+03  0.46865545E+04                                 7.967057                            5.463500      -0.273428       1.981328                    0.998589      21.708532      61.209499       0.617785       0.486625      -1.007326       0.012126      -0.011588      -0.098846       0.100259       0.032475      -0.074409      -0.031520       0.118104      -0.101671      -0.078328      -0.046462       0.124791              9.900667       5.610996      -1.489102       2.468430      12.104833       1.232301      11.986171           0.000002
           71              C      -5.298058      14.646694       8.613062      -0.112181      33.597468 0.40487087E+03  0.93983472E+04                                 9.135948                            6.778850       0.000922       1.978179                    0.999657      29.136653      84.630543       0.619932       0.425625      -1.053018       0.016954      -0.015098       0.015255       0.027352      -0.001316      -0.015680      -0.020226      -0.009096      -0.051638      -0.033154       0.007906       0.025248             10.824279       4.926824       0.111246       1.722639      10.962903       1.894112      16.583109           0.000001
           72              C      -5.076516      14.930930       9.883110      -0.091285      32.452311 0.38579248E+03  0.88487477E+04                                 8.930357                            6.617845      -0.013480       1.978586                    0.999628      28.695340      82.871605       0.627289       0.425707      -1.052885       0.001953      -0.026329      -0.007395       0.027418       0.004162      -0.016645      -0.000283       0.000335      -0.100657      -0.038561       0.014423       0.024138             10.588283       4.862923      -0.469060       1.955766       9.736532       0.543757      17.165395           0.000001
           73              C      -2.359232      10.988777      16.780152       0.699962      23.829617 0.21734130E+03  0.43698554E+04                                 7.729566                            5.326032      -0.265786       1.992364                    0.998759      21.258762      59.729453       0.622422       0.489437      -1.004928      -0.014805      -0.026128      -0.084356       0.089542       0.011734      -0.090229      -0.019424       0.097938      -0.003045      -0.072675      -0.047886       0.120561              9.525575       6.398427      -0.297769       3.418808      12.247754       1.140961       9.930544           0.000001
           74              C      -1.635043      11.426747      18.013359      -0.039986      36.816975 0.42243987E+03  0.97771835E+04                                 9.512686                            6.774292       0.126506       2.047586                    0.999382      26.930105      74.716447       0.649626       0.407375      -1.079176       0.031483       0.011372       0.038166       0.050766      -0.005733      -0.016823      -0.000887      -0.012677       0.001331      -0.021170       0.006014       0.015156             11.682471       7.252746       0.980687       5.090692      12.523123       1.823573      15.271543          -0.000000
           75              C      -1.184730      10.524213      18.959594      -0.099262      34.253217 0.42299659E+03  0.98934778E+04                                 9.208928                            6.909621       0.046445       1.990323                    0.999657      29.050590      83.763227       0.618716       0.423256      -1.058083       0.012379       0.030250       0.004341       0.032972       0.005505      -0.014404       0.009145      -0.032280      -0.045154      -0.028730       0.002844       0.025886             10.677590       6.197439      -0.079928       3.852195      11.401602       0.683136      14.433728          -0.000000
           76              C       1.640250      14.450283       0.779480      -0.090988      31.903017 0.39360675E+03  0.90283944E+04                                 8.740172                            6.630954       0.169101       2.038298                    0.999715      28.219737      80.188239       0.637437       0.418910      -1.062394      -0.007983       0.010867      -0.013003       0.018732      -0.013141      -0.003995      -0.017200       0.006405       0.010936      -0.024839       0.005941       0.018898             10.070663       5.597527       0.901662       3.150045      11.483693       1.638609      13.130769          -0.000001
           77              C       1.873270      15.761226       0.992771      -0.023327      35.321091 0.38975077E+03  0.88339470E+04                                 9.247890                            6.487356       0.153619       2.066993                    0.999390      26.112841      71.514207       0.667357       0.404930      -1.081639      -0.012375      -0.020331      -0.046851       0.052550      -0.006275      -0.003479      -0.009438       0.022964      -0.025793      -0.018712       0.001281       0.017432             11.552231       6.423990       0.900677       4.692790      11.581761       2.142093      16.650942          -0.000000
           78              C       2.390268      16.253395       2.253124       0.697362      21.594104 0.21579205E+03  0.43308996E+04                                 7.307348                            5.312660      -0.240529       2.004318                    0.999096      21.107978      59.250005       0.622219       0.490478      -1.004406       0.037823       0.028534       0.058819       0.075528      -0.005482      -0.063946      -0.019018       0.147964      -0.204477      -0.095906      -0.032918       0.128823              8.856980       5.367999       0.336131       3.171039       9.070074       1.418533      12.132867           0.000001
           79              C       1.456255      16.693882       0.048475      -0.102012      32.961092 0.41540491E+03  0.96844137E+04                                 9.006909                            6.851743       0.025916       1.986186                    0.999602      29.040763      83.949304       0.619930       0.423801      -1.056389      -0.007403      -0.024400      -0.005885       0.026169       0.004044      -0.018048       0.002377      -0.010015      -0.054301      -0.028588       0.011932       0.016656             10.458578       6.298306      -0.097031       3.994459      10.335256       0.392645      14.742171          -0.000001
           80              C      -1.413869      12.752116      18.265430      -0.113337      34.651005 0.43915846E+03  0.10403774E+05                                 9.360001                            7.082810      -0.074433       1.949483                    0.999541      29.720364      87.214110       0.603553       0.428372      -1.051305       0.017277      -0.013384       0.018202       0.028442      -0.010693      -0.019923      -0.018262      -0.005853       0.008136      -0.032879       0.009505       0.023374             10.908800       6.385365       0.698858       3.590682      12.357554       1.564638      13.983480          -0.000000
           81              C       5.306991      10.023342      14.705416       0.691939      24.667774 0.22298438E+03  0.45119918E+04                                 7.909618                            5.389363      -0.307692       1.973894                    0.998645      21.501303      60.597419       0.619699       0.488463      -1.005461       0.077101       0.046895      -0.034128       0.096480      -0.012225      -0.023005      -0.010425       0.006906       0.371162      -0.077082      -0.049908       0.126990              9.858550      12.656530       0.951403       0.172380      12.581902       0.703733       4.337216           0.000002
           82              C       3.959865       9.384547      14.600710      -0.043411      38.310876 0.44100034E+03  0.10314386E+05                                 9.792864                            6.929974       0.045672       2.016787                    0.999287      27.282311      76.027088       0.641278       0.408372      -1.078797      -0.057218      -0.011156      -0.018475       0.061153      -0.001552      -0.012361      -0.014248      -0.024940      -0.019021      -0.023422       0.000204       0.023218             12.202450      18.315553       3.985385      -0.949368      12.391693       2.209387       5.900103           0.000000
           83              C       3.804734       8.155221      13.999618      -0.114488      33.816296 0.42624858E+03  0.10007592E+05                                 9.164043                            6.946410       0.049129       1.988636                    0.999725      29.436316      85.565281       0.614540       0.424511      -1.055298      -0.027550       0.005774      -0.000373       0.028151      -0.017602      -0.022803      -0.002098      -0.016738       0.000767      -0.032972       0.007056       0.025917             10.652572      14.834682       2.984003      -1.141459      11.287816       1.847198       5.835217           0.000000
           84              C       2.555750       7.581467      13.960838      -0.107772      32.535242 0.41043237E+03  0.95463080E+04                                 8.936343                            6.819492       0.010604       1.980248                    0.999593      29.136725      84.318835       0.619753       0.424907      -1.054973       0.013819       0.018975       0.010599       0.025755      -0.003228       0.005027       0.004588      -0.054442       0.044082      -0.035322       0.012768       0.022553             10.355001      15.846032       2.280168      -1.559532       9.669662       1.300237       5.549310           0.000001
           85              C       1.456348       8.202623      14.525089      -0.020447      35.881145 0.42076670E+03  0.97044499E+04                                 9.353383                            6.746154       0.211531       2.078401                    0.999327      26.557019      72.952901       0.654748       0.405604      -1.083062       0.041603       0.028997       0.012920       0.052331      -0.014190      -0.008588      -0.008275      -0.000638      -0.001969      -0.020893       0.006371       0.014522             11.535552      17.211584       3.888618      -1.219667      11.700703       1.922797       5.694369           0.000001
           86              C       0.104999       7.455202      14.426199       0.682525      21.319209 0.22595741E+03  0.45843914E+04                                 7.225948                            5.432924      -0.211335       2.008249                    0.998741      21.519963      60.604845       0.616281       0.489860      -1.005384      -0.065972      -0.036624      -0.010162       0.076137      -0.043269       0.033831      -0.046043      -0.039069       0.342361      -0.104599      -0.031845       0.136443              8.556375      11.857738       1.579220      -0.786245       9.115242       1.286429       4.696146           0.000001
           87              C       1.602212       9.440473      15.089339      -0.092922      31.674157 0.39217922E+03  0.89903907E+04                                 8.687175                            6.617111       0.099517       2.013448                    0.999694      28.338160      80.586312       0.638159       0.418681      -1.062196       0.014623      -0.007849      -0.011509       0.020196      -0.021386      -0.013291      -0.002493       0.007524      -0.001847      -0.025991       0.000829       0.025162              9.963610      13.620184       2.773675      -0.934054      10.917283       1.955059       5.353364           0.000000
           88              C       2.831307      10.016417      15.145570      -0.102688      33.335085 0.41171093E+03  0.95713845E+04                                 9.031992                            6.807589       0.051494       1.991342                    0.999684      29.066457      83.748379       0.624163       0.422110      -1.058053      -0.006226      -0.018279      -0.022961       0.030002      -0.003691      -0.004909       0.009416      -0.054439       0.005197      -0.028962      -0.001025       0.029987             10.457574      15.447265       2.168789      -1.536653      10.403239       1.751386       5.522217           0.000000
           89              C       6.719592       4.690695      15.182411       0.699741      21.578301 0.21400192E+03  0.42862225E+04                                 7.307536                            5.290443      -0.264940       1.995751                    0.998865      21.131294      59.263380       0.623521       0.490453      -1.004376       0.063704       0.031315      -0.007412       0.071371      -0.029933       0.053684      -0.021389      -0.032855       0.365590      -0.101458      -0.038282       0.139740              8.965961      13.119386       2.065314      -1.419133       9.408380       0.294901       4.370117           0.000001
           90              C       5.365998       4.088788      15.386007      -0.027150      37.156505 0.41409351E+03  0.95138812E+04                                 9.566665                            6.677121       0.127410       2.052492                    0.999317      26.528543      72.770503       0.660291       0.403749      -1.084141      -0.041622      -0.023052       0.009689       0.048556      -0.001503       0.007914       0.009420      -0.019488       0.023108      -0.017155       0.000073       0.017083             12.194658      19.375216       3.684421      -1.766786      12.276670      -0.250684       4.932089           0.000000
           91              C       5.189128       2.683065      15.279362      -0.102615      33.625640 0.42381115E+03  0.98927727E+04                                 9.044808                            6.875862       0.074977       1.996386                    0.999660      28.995014      82.846845       0.627259       0.418324      -1.063818      -0.017495       0.018869      -0.003093       0.025917      -0.025979      -0.009226      -0.000984       0.004081      -0.024560      -0.024991      -0.006132       0.031124             10.468024      14.482341       2.961525      -0.901843      12.275102       0.038980       4.646629          -0.000001
           92              C       3.913978       2.136683      15.296813      -0.107230      34.013101 0.42176361E+03  0.98729527E+04                                 9.181145                            6.907004       0.019658       1.980599                    0.999690      29.289807      84.923550       0.616860       0.424172      -1.055850       0.001463       0.025508       0.007347       0.026585       0.001070      -0.006523       0.000069      -0.045009      -0.002279      -0.023982       0.001072       0.022910             10.641968      15.326176       1.437331      -0.558494      11.924103      -0.145669       4.675626           0.000001
           93              C       2.816630       2.955600      15.298752      -0.043182      36.852059 0.43014460E+03  0.10013128E+05                                 9.556143                            6.862904       0.116015       2.042788                    0.999342      27.157289      75.874337       0.640794       0.410613      -1.075693       0.056656       0.012818       0.013595       0.059658       0.003077      -0.016503      -0.001677      -0.016764       0.018370      -0.021474       0.004640       0.016834             11.688414      16.933068       2.505667       0.580213      13.247555       0.796748       4.884620          -0.000000
           94              C       1.440442       2.396515      15.081583       0.705208      22.986785 0.20906685E+03  0.41722089E+04                                 7.575786                            5.242750      -0.307829       1.980182                    0.998672      21.222543      59.840550       0.622531       0.493020      -1.000858      -0.083302      -0.033745       0.018947       0.091853      -0.006747      -0.042001      -0.028873      -0.007796       0.323535      -0.075813      -0.046180       0.121994              9.304601      11.384999       0.499119       0.812559      12.120899       1.039285       4.407905           0.000001
           95              C       2.973360       4.320155      15.434482      -0.113703      35.717295 0.45356709E+03  0.10829128E+05                                 9.564736                            7.208276      -0.099108       1.939325                    0.999419      29.959193      88.176513       0.597175       0.429588      -1.050857       0.031618      -0.006366       0.011260       0.034162      -0.020799      -0.012112       0.001742      -0.000661       0.018714      -0.025762       0.002211       0.023551             11.247037      15.567178       2.503984      -0.614918      13.171355       0.339035       5.002578           0.000000
           96              C       4.264916       4.868832      15.482957      -0.102060      33.075508 0.41237057E+03  0.96092089E+04                                 9.044125                            6.836087      -0.025114       1.968699                    0.999593      29.214085      84.808930       0.618511       0.424970      -1.054218      -0.013080      -0.024120       0.000880       0.027452       0.006470      -0.007284       0.001321      -0.038783       0.061333      -0.031715       0.010219       0.021496             10.578863      16.416759       1.454479      -0.909227      10.689817       0.087884       4.630013          -0.000001
           97              C      -1.219252       5.987593      17.169892       0.687359      21.058152 0.21710058E+03  0.43660227E+04                                 7.174460                            5.327632      -0.206184       2.012706                    0.999080      21.341130      60.067338       0.621216       0.490274      -1.003989      -0.052025       0.005248      -0.047510       0.070650       0.081755      -0.074207      -0.021436       0.002968      -0.164458      -0.103770      -0.030759       0.134528              8.501815       7.504811      -2.260775       3.018991       7.375280       0.551481      10.625353           0.000002
           98              C      -0.306465       5.699364      18.335234      -0.026938      36.331626 0.42209793E+03  0.97509664E+04                                 9.435269                            6.764213       0.169263       2.064882                    0.999384      26.650226      73.468088       0.652257       0.406493      -1.081568       0.025532      -0.012876       0.038156       0.047682      -0.002385      -0.006148       0.006246      -0.000766      -0.022176      -0.011710       0.001297       0.010413             11.565486       9.757786      -3.086967       5.321193       8.991180       0.405348      15.947491          -0.000001
           99              C       0.554160       4.586377      18.304210      -0.104395      33.351486 0.42813661E+03  0.10049963E+05                                 9.081481                            6.968991       0.031879       1.986962                    0.999637      29.169245      84.421565       0.613388       0.425391      -1.056123       0.001531       0.013951       0.020479       0.024827       0.007547      -0.004385       0.021401      -0.018600       0.016777      -0.022341      -0.005255       0.027596             10.408665       8.999420      -3.358824       3.634613       8.969465       0.162164      13.257110          -0.000000
          100              C       2.005490      10.063311       0.034902      -0.105811      32.913705 0.41025641E+03  0.95248453E+04                                 8.947367                            6.784800       0.092932       2.005097                    0.999668      28.942297      83.212512       0.626980       0.420775      -1.059369       0.012858      -0.018073       0.002793       0.022356      -0.015309      -0.007651      -0.001581      -0.013606      -0.060643      -0.023514      -0.003522       0.027036             10.276624       7.928110      -2.346419       3.711322       8.663254       0.978678      14.238508           0.000000
          101              C      -2.828430       6.634332      12.384427       0.674406      22.958671 0.23216056E+03  0.47345521E+04                                 7.561256                            5.478721      -0.176334       2.015325                    0.998962      21.581081      60.611279       0.619462       0.484843      -1.009612       0.017577      -0.019767       0.068686       0.073604       0.067930      -0.049220       0.000171       0.091720      -0.268829      -0.105606      -0.029648       0.135254              9.240988       5.709221      -2.136803       2.112022       8.600020      -0.429573      13.413724           0.000002
          102              C      -3.286727       6.928826      10.968953      -0.014283      35.782279 0.39769338E+03  0.90634119E+04                                 9.367256                            6.570705       0.066313       2.035537                    0.999340      26.354830      72.475489       0.660170       0.407105      -1.079730      -0.014383       0.007522      -0.043710       0.046627       0.010390       0.000267      -0.002159      -0.023410      -0.039164      -0.013400      -0.008883       0.022283             11.867405       7.416958      -3.219465       2.878792       8.721500      -1.069106      19.463756           0.000001
          103              C      -2.876095       6.172553       9.937402      -0.111429      33.995174 0.40789016E+03  0.94512454E+04                                 9.136281                            6.753321       0.087664       2.000559                    0.999658      29.021526      83.214768       0.630431       0.419298      -1.060859      -0.023581       0.014305      -0.009020       0.029018      -0.016331       0.002645      -0.008869      -0.019640      -0.060066      -0.021948      -0.008728       0.030676             10.842000       6.683532      -2.702026       1.802067       8.445395      -0.290068      17.397074           0.000001
          104              C      -4.150624       7.960631      10.767296      -0.105250      33.518500 0.41100644E+03  0.95181774E+04                                 9.029488                            6.761147       0.165375       2.029773                    0.999692      28.623284      81.394305       0.634129       0.417084      -1.064877       0.008918      -0.004471      -0.019971       0.022324       0.000295      -0.010211       0.022602      -0.018414       0.026251      -0.022404      -0.008316       0.030720             10.649127       7.254993      -3.184539       2.191572       8.533478      -1.244504      16.158911           0.000002
          105              C       0.243432      16.983649       4.830062       0.690549      20.936993 0.21428241E+03  0.42967990E+04                                 7.153703                            5.298960      -0.208001       2.014125                    0.998907      21.274784      59.861794       0.621615       0.491390      -1.003067       0.071231      -0.003247       0.012852       0.072454       0.001458      -0.006343       0.040060      -0.077712       0.375703      -0.101744      -0.033720       0.135464              8.531646      12.570820      -0.180339       0.391515       8.672730      -0.963919       4.351388           0.000001
          106              C       3.928121      -0.865578       4.727295      -0.025107      36.201280 0.41271902E+03  0.94771442E+04                                 9.408835                            6.679601       0.167975       2.065712                    0.999338      26.471798      72.663205       0.657969       0.405395      -1.082728      -0.049201       0.002431       0.001094       0.049274       0.002991      -0.001627       0.008417      -0.021630       0.002593      -0.012378      -0.003034       0.015411             11.711210      19.737713       0.053772       0.161016       9.936565      -2.030113       5.459352           0.000000
          107              C       3.328375       0.254560       4.258056      -0.102483      32.352237 0.39678345E+03  0.91461736E+04                                 8.885493                            6.696556       0.058869       1.999373                    0.999750      28.711027      82.567275       0.626959       0.423819      -1.056223      -0.016617      -0.013582       0.011157       0.024189       0.023780      -0.005075       0.004850      -0.031429       0.011213      -0.031668       0.004876       0.026791             10.342859      16.135699      -0.694821       0.000011       9.427264      -2.118655       5.465614           0.000001
          108              C       1.983015       0.347151       4.133959      -0.102269      33.387968 0.40985651E+03  0.94997065E+04                                 9.017805                            6.767135       0.107931       2.010153                    0.999716      28.805923      82.367442       0.630694       0.418995      -1.062003       0.013023      -0.015854       0.010135       0.022884      -0.012799       0.003274      -0.008267      -0.038081      -0.014350      -0.020588      -0.007162       0.027749             10.551516      16.847291       0.691757      -0.646590       9.472642      -1.916998       5.334616          -0.000000
          109              C       1.176432      -0.734801       4.521760      -0.031505      37.855550 0.42261517E+03  0.97534753E+04                                 9.677500                            6.743883       0.134742       2.052366                    0.999303      26.644588      73.112238       0.657636       0.403558      -1.084910       0.050391      -0.006529       0.001700       0.050841       0.004937       0.002285      -0.001290      -0.015606      -0.014474      -0.008570      -0.003098       0.011669             12.295409      21.513144      -0.042830      -0.295664       9.794690      -2.009801       5.578392          -0.000000
          110              C      -0.310981      -0.638873       4.448078       0.686029      22.565456 0.22282166E+03  0.45029917E+04                                 7.489634                            5.376335      -0.194966       2.013807                    0.999105      21.369071      59.973847       0.623040       0.486459      -1.007586      -0.073075       0.005051      -0.009905       0.073916       0.006434      -0.001774       0.053225      -0.093486       0.335459      -0.103251      -0.028652       0.131903              9.160516      14.254386      -0.092762      -0.001956       8.535287      -1.484041       4.691874           0.000002
          111              C      -3.401096      16.055383       4.994878      -0.095876      32.402064 0.39202698E+03  0.89897722E+04                                 8.840526                            6.620810       0.122875       2.020564                    0.999705      28.374858      80.813442       0.636995       0.419312      -1.061354       0.010641       0.017291      -0.008565       0.022036       0.021169      -0.007865      -0.002566      -0.036258      -0.007199      -0.028135      -0.001928       0.030063             10.317607      16.512361      -0.698355      -0.261237       9.125130      -1.925070       5.315330           0.000001
          112              C      -2.072997      15.980237       5.062743      -0.105837      32.655648 0.39047103E+03  0.89517216E+04                                 8.870265                            6.596519       0.107871       2.011696                    0.999712      28.637587      81.745460       0.639317       0.417900      -1.061475      -0.010723       0.018673      -0.012234       0.024766      -0.012093       0.002158      -0.005993      -0.047590       0.000557      -0.026804      -0.001235       0.028039             10.360481      16.530528       0.629941      -0.690537       9.500620      -1.619668       5.050295          -0.000000
          113              C       8.153585       0.107643       7.083186       0.687437      22.823378 0.22969928E+03  0.46727700E+04                                 7.558510                            5.460942      -0.228807       2.002534                    0.998940      21.414951      60.107103       0.618422       0.486863      -1.008374      -0.010980      -0.021030      -0.074254       0.077952      -0.008834      -0.019437      -0.010523       0.161261      -0.285515      -0.098782      -0.031496       0.130278              9.326805       4.392003       0.167112       1.318015       8.822591       1.027106      14.765821           0.000001
          114              C       8.302040       0.432805       8.541318      -0.024792      37.576390 0.41372246E+03  0.94972807E+04                                 9.629239                            6.669270       0.157812       2.063048                    0.999321      26.426316      72.311307       0.661816       0.403161      -1.085215       0.001896       0.003466       0.051182       0.051334       0.004870       0.002832      -0.001325      -0.002939      -0.035513      -0.012555       0.001532       0.011023             12.372764       5.034582      -0.191341       2.187434      10.935128       2.014301      21.148582           0.000001
          115              C       8.318381       1.752760       8.940753      -0.097950      32.575393 0.40201251E+03  0.92642551E+04                                 8.848203                            6.690067       0.095365       2.008061                    0.999704      28.559512      81.177143       0.636623       0.417496      -1.063957       0.002086      -0.010738       0.019758       0.022584      -0.006201      -0.007889      -0.027649      -0.004024      -0.019009      -0.031869       0.004203       0.027665             10.274724       4.651383      -0.148346       1.605468      10.799341       2.250028      15.373448           0.000002
          116              C      -2.314563       2.076187      10.261216      -0.104273      34.285169 0.42099975E+03  0.98404697E+04                                 9.228850                            6.905448       0.037684       1.987561                    0.999667      29.142959      84.151668       0.616934       0.424750      -1.056578      -0.018791      -0.020324      -0.008914       0.029080      -0.006871      -0.012768       0.006291      -0.024490      -0.042398      -0.023220      -0.000439       0.023659             10.768757       4.990658      -0.622180       2.048272      11.203569       1.049115      16.112044           0.000002
          117              C      -2.035972       1.059188      11.166732      -0.036528      38.171244 0.44284645E+03  0.10363436E+05                                 9.771147                            6.943841       0.072813       2.025468                    0.999316      27.248913      75.837112       0.641029       0.408298      -1.079361      -0.027431      -0.011587      -0.053007       0.060799      -0.010941      -0.018732       0.006758      -0.003177      -0.002451      -0.020234      -0.004451       0.024685             12.201675       5.683841       0.158701       3.484678      12.169929       2.207288      18.751255           0.000001
          118              C      -1.601693       1.395751      12.591900       0.681416      25.061848 0.23002706E+03  0.46865533E+04                                 7.967055                            5.463499      -0.273428       1.981328                    0.998589      21.708528      61.209478       0.617785       0.486625      -1.007326      -0.012126       0.011588       0.098846       0.100259       0.032475      -0.074409      -0.031520       0.118104      -0.101672      -0.078328      -0.046462       0.124791              9.900664       5.610995      -1.489102       2.468429      12.104830       1.232300      11.986168           0.000002
          119              C       8.700731      -0.262538      10.776991      -0.112181      33.597458 0.40487075E+03  0.93983438E+04                                 9.135946                            6.778849       0.000923       1.978180                    0.999657      29.136647      84.630517       0.619932       0.425625      -1.053018      -0.016954       0.015098      -0.015255       0.027352      -0.001316      -0.015680      -0.020226      -0.009096      -0.051638      -0.033154       0.007906       0.025248             10.824276       4.926823       0.111246       1.722639      10.962900       1.894110      16.583105           0.000001
          120              C       8.479189      -0.546774       9.506943      -0.091285      32.452311 0.38579250E+03  0.88487483E+04                                 8.930356                            6.617845      -0.013480       1.978586                    0.999628      28.695340      82.871602       0.627289       0.425707      -1.052885      -0.001953       0.026329       0.007395       0.027418       0.004162      -0.016645      -0.000283       0.000335      -0.100657      -0.038561       0.014423       0.024138             10.588283       4.862923      -0.469060       1.955766       9.736531       0.543756      17.165394           0.000001
          121              C       5.761905       3.395379       2.609901       0.699962      23.829621 0.21734133E+03  0.43698563E+04                                 7.729567                            5.326032      -0.265786       1.992364                    0.998759      21.258765      59.729464       0.622422       0.489437      -1.004928       0.014805       0.026128       0.084356       0.089542       0.011734      -0.090229      -0.019424       0.097938      -0.003045      -0.072675      -0.047886       0.120561              9.525576       6.398428      -0.297769       3.418809      12.247756       1.140961       9.930545           0.000001
          122              C       5.037716       2.957409       1.376694      -0.039986      36.816992 0.42244007E+03  0.97771896E+04                                 9.512690                            6.774294       0.126504       2.047586                    0.999382      26.930112      74.716480       0.649625       0.407375      -1.079175      -0.031483      -0.011372      -0.038166       0.050766      -0.005733      -0.016823      -0.000887      -0.012677       0.001331      -0.021170       0.006014       0.015156             11.682476       7.252749       0.980687       5.090694      12.523128       1.823574      15.271551          -0.000000
          123              C       4.587403       3.859943       0.430459      -0.099262      34.253226 0.42299670E+03  0.98934813E+04                                 9.208931                            6.909623       0.046444       1.990322                    0.999657      29.050594      83.763249       0.618716       0.423256      -1.058083      -0.012379      -0.030250      -0.004341       0.032972       0.005505      -0.014404       0.009145      -0.032281      -0.045153      -0.028731       0.002844       0.025886             10.677593       6.197441      -0.079928       3.852196      11.401605       0.683136      14.433733          -0.000000
          124              C       1.762423      -0.066127      18.610573      -0.090987      31.903020 0.39360678E+03  0.90283955E+04                                 8.740173                            6.630954       0.169101       2.038298                    0.999715      28.219739      80.188247       0.637437       0.418910      -1.062394       0.007983      -0.010867       0.013003       0.018732      -0.013141      -0.003995      -0.017200       0.006405       0.010937      -0.024839       0.005941       0.018899             10.070663       5.597527       0.901663       3.150046      11.483693       1.638609      13.130770          -0.000001
          125              C       1.529403      -1.377070      18.397282      -0.023327      35.321099 0.38975087E+03  0.88339496E+04                                 9.247891                            6.487357       0.153618       2.066992                    0.999390      26.112845      71.514218       0.667358       0.404930      -1.081639       0.012375       0.020331       0.046851       0.052550      -0.006275      -0.003479      -0.009438       0.022964      -0.025793      -0.018712       0.001281       0.017432             11.552232       6.423991       0.900677       4.692791      11.581762       2.142094      16.650944           0.000000
          126              C       1.012405      -1.869239      17.136929       0.697363      21.594106 0.21579207E+03  0.43309002E+04                                 7.307348                            5.312660      -0.240529       2.004318                    0.999096      21.107979      59.250006       0.622220       0.490478      -1.004407      -0.037823      -0.028534      -0.058819       0.075528      -0.005482      -0.063946      -0.019018       0.147964      -0.204477      -0.095906      -0.032918       0.128823              8.856980       5.367998       0.336131       3.171039       9.070074       1.418533      12.132867           0.000001
          127              C       1.946418      -2.309726      19.341578      -0.102012      32.961090 0.41540488E+03  0.96844129E+04                                 9.006909                            6.851743       0.025916       1.986186                    0.999602      29.040762      83.949301       0.619930       0.423801      -1.056389       0.007403       0.024400       0.005885       0.026169       0.004044      -0.018048       0.002377      -0.010015      -0.054302      -0.028588       0.011932       0.016656             10.458578       6.298306      -0.097031       3.994460      10.335256       0.392646      14.742172          -0.000001
          128              C       4.816542       1.632040       1.124623      -0.113337      34.651003 0.43915841E+03  0.10403773E+05                                 9.360001                            7.082810      -0.074433       1.949483                    0.999541      29.720363      87.214111       0.603553       0.428372      -1.051305      -0.017277       0.013384      -0.018202       0.028442      -0.010693      -0.019923      -0.018262      -0.005853       0.008136      -0.032879       0.009505       0.023374             10.908800       6.385365       0.698858       3.590682      12.357555       1.564638      13.983480          -0.000000
          129              C      -1.904318       4.360814       4.684637       0.691939      24.667774 0.22298439E+03  0.45119920E+04                                 7.909617                            5.389363      -0.307691       1.973894                    0.998645      21.501302      60.597409       0.619699       0.488463      -1.005461      -0.077101      -0.046895       0.034128       0.096480      -0.012225      -0.023005      -0.010425       0.006906       0.371162      -0.077082      -0.049908       0.126990              9.858549      12.656528       0.951403       0.172380      12.581902       0.703733       4.337216           0.000002
          130              C      -0.557192       4.999609       4.789343      -0.043411      38.310858 0.44100013E+03  0.10314380E+05                                 9.792860                            6.929971       0.045673       2.016788                    0.999287      27.282304      76.027055       0.641278       0.408372      -1.078797       0.057218       0.011156       0.018475       0.061153      -0.001552      -0.012361      -0.014248      -0.024941      -0.019021      -0.023422       0.000204       0.023218             12.202445      18.315544       3.985384      -0.949367      12.391689       2.209386       5.900101           0.000000
          131              C      -0.402061       6.228935       5.390435      -0.114488      33.816310 0.42624878E+03  0.10007599E+05                                 9.164047                            6.946413       0.049128       1.988635                    0.999725      29.436323      85.565317       0.614540       0.424511      -1.055298       0.027550      -0.005774       0.000373       0.028151      -0.017602      -0.022803      -0.002098      -0.016738       0.000766      -0.032972       0.007056       0.025917             10.652577      14.834690       2.984006      -1.141459      11.287821       1.847198       5.835219           0.000000
          132              C       0.846923       6.802689       5.429215      -0.107772      32.535251 0.41043248E+03  0.95463116E+04                                 8.936345                            6.819493       0.010604       1.980248                    0.999593      29.136732      84.318873       0.619753       0.424907      -1.054973      -0.013818      -0.018975      -0.010599       0.025755      -0.003228       0.005027       0.004588      -0.054442       0.044081      -0.035321       0.012768       0.022553             10.355005      15.846037       2.280169      -1.559532       9.669666       1.300238       5.549311           0.000001
          133              C       1.946325       6.181533       4.864964      -0.020447      35.881138 0.42076661E+03  0.97044475E+04                                 9.353382                            6.746154       0.211532       2.078401                    0.999327      26.557016      72.952891       0.654748       0.405604      -1.083062      -0.041603      -0.028997      -0.012919       0.052331      -0.014190      -0.008588      -0.008275      -0.000638      -0.001968      -0.020893       0.006371       0.014522             11.535550      17.211581       3.888615      -1.219668      11.700701       1.922797       5.694369           0.000001
          134              C       3.297674       6.928954       4.963854       0.682525      21.319206 0.22595737E+03  0.45843904E+04                                 7.225947                            5.432923      -0.211335       2.008249                    0.998741      21.519961      60.604836       0.616282       0.489860      -1.005384       0.065972       0.036624       0.010162       0.076137      -0.043269       0.033831      -0.046043      -0.039069       0.342361      -0.104599      -0.031845       0.136443              8.556374      11.857736       1.579219      -0.786245       9.115240       1.286429       4.696145           0.000001
          135              C       1.800461       4.943683       4.300714      -0.092922      31.674155 0.39217921E+03  0.89903902E+04                                 8.687173                            6.617110       0.099517       2.013448                    0.999694      28.338160      80.586306       0.638159       0.418681      -1.062196      -0.014623       0.007849       0.011509       0.020196      -0.021386      -0.013291      -0.002493       0.007524      -0.001847      -0.025991       0.000829       0.025162              9.963608      13.620180       2.773672      -0.934055      10.917281       1.955059       5.353363           0.000000
          136              C       0.571366       4.367739       4.244483      -0.102688      33.335071 0.41171075E+03  0.95713787E+04                                 9.031988                            6.807586       0.051495       1.991342                    0.999684      29.066451      83.748337       0.624164       0.422110      -1.058054       0.006226       0.018279       0.022961       0.030002      -0.003691      -0.004909       0.009416      -0.054439       0.005198      -0.028962      -0.001025       0.029987             10.457568      15.447257       2.168787      -1.536652      10.403233       1.751385       5.522215           0.000000
          137              C      -3.316919       9.693461       4.207642       0.699741      21.578303 0.21400195E+03  0.42862230E+04                                 7.307536                            5.290443      -0.264939       1.995751                    0.998865      21.131295      59.263381       0.623522       0.490453      -1.004376      -0.063704      -0.031315       0.007412       0.071371      -0.029933       0.053684      -0.021389      -0.032855       0.365590      -0.101458      -0.038282       0.139740              8.965961      13.119386       2.065315      -1.419133       9.408380       0.294901       4.370117           0.000002
          138              C      -1.963325      10.295368       4.004046      -0.027150      37.156507 0.41409352E+03  0.95138817E+04                                 9.566666                            6.677122       0.127410       2.052492                    0.999317      26.528543      72.770508       0.660291       0.403749      -1.084141       0.041622       0.023052      -0.009689       0.048556      -0.001503       0.007914       0.009419      -0.019488       0.023107      -0.017155       0.000073       0.017082             12.194660      19.375218       3.684421      -1.766786      12.276671      -0.250684       4.932089          -0.000000
          139              C      -1.786455      11.701091       4.110691      -0.102615      33.625651 0.42381130E+03  0.98927775E+04                                 9.044810                            6.875863       0.074977       1.996386                    0.999660      28.995019      82.846873       0.627259       0.418324      -1.063818       0.017495      -0.018869       0.003093       0.025917      -0.025979      -0.009226      -0.000984       0.004082      -0.024561      -0.024991      -0.006133       0.031124             10.468027      14.482347       2.961525      -0.901843      12.275105       0.038980       4.646630          -0.000000
          140              C      -0.511305      12.247473       4.093240      -0.107230      34.013106 0.42176365E+03  0.98729539E+04                                 9.181146                            6.907004       0.019658       1.980599                    0.999690      29.289810      84.923562       0.616860       0.424172      -1.055850      -0.001463      -0.025508      -0.007347       0.026585       0.001070      -0.006523       0.000069      -0.045009      -0.002279      -0.023982       0.001072       0.022910             10.641970      15.326179       1.437331      -0.558494      11.924103      -0.145670       4.675627           0.000000
          141              C       0.586043      11.428556       4.091301      -0.043182      36.852067 0.43014469E+03  0.10013131E+05                                 9.556145                            6.862905       0.116015       2.042788                    0.999342      27.157292      75.874351       0.640794       0.410613      -1.075693      -0.056656      -0.012818      -0.013595       0.059658       0.003077      -0.016503      -0.001677      -0.016764       0.018370      -0.021474       0.004640       0.016834             11.688417      16.933073       2.505668       0.580213      13.247557       0.796748       4.884620           0.000000
          142              C       1.962231      11.987641       4.308470       0.705208      22.986787 0.20906687E+03  0.41722095E+04                                 7.575787                            5.242750      -0.307829       1.980182                    0.998672      21.222545      59.840560       0.622531       0.493020      -1.000858       0.083302       0.033745      -0.018947       0.091853      -0.006747      -0.042001      -0.028873      -0.007796       0.323535      -0.075813      -0.046180       0.121994              9.304602      11.385001       0.499119       0.812560      12.120901       1.039285       4.407905           0.000001
          143              C       0.429313      10.064001       3.955571      -0.113703      35.717298 0.45356712E+03  0.10829130E+05                                 9.564737                            7.208276      -0.099108       1.939325                    0.999419      29.959195      88.176524       0.597175       0.429588      -1.050857      -0.031618       0.006366      -0.011260       0.034162      -0.020799      -0.012112       0.001742      -0.000661       0.018715      -0.025762       0.002211       0.023551             11.247038      15.567180       2.503984      -0.614918      13.171356       0.339034       5.002578           0.000000
          144              C      -0.862243       9.515324       3.907096      -0.102060      33.075505 0.41237052E+03  0.96092074E+04                                 9.044125                            6.836087      -0.025114       1.968699                    0.999593      29.214083      84.808925       0.618511       0.424971      -1.054218       0.013080       0.024120      -0.000880       0.027452       0.006470      -0.007284       0.001321      -0.038783       0.061334      -0.031715       0.010219       0.021496             10.578863      16.416760       1.454478      -0.909227      10.689817       0.087884       4.630013          -0.000001
          145              C       4.621925       8.396563       2.220161       0.687359      21.058154 0.21710059E+03  0.43660232E+04                                 7.174461                            5.327632      -0.206185       2.012705                    0.999080      21.341132      60.067351       0.621216       0.490274      -1.003989       0.052025      -0.005248       0.047510       0.070649       0.081755      -0.074207      -0.021436       0.002968      -0.164458      -0.103770      -0.030759       0.134528              8.501816       7.504812      -2.260776       3.018991       7.375281       0.551481      10.625354           0.000002
          146              C       3.709138       8.684792       1.054819      -0.026939      36.331679 0.42209863E+03  0.97509870E+04                                 9.435279                            6.764220       0.169261       2.064882                    0.999384      26.650247      73.468172       0.652257       0.406493      -1.081568      -0.025532       0.012876      -0.038156       0.047682      -0.002385      -0.006148       0.006246      -0.000766      -0.022176      -0.011710       0.001297       0.010413             11.565500       9.757797      -3.086971       5.321201       8.991189       0.405348      15.947512          -0.000001
          147              C       2.848513       9.797779       1.085843      -0.104393      33.351416 0.42813549E+03  0.10049930E+05                                 9.081467                            6.968980       0.031882       1.986963                    0.999637      29.169210      84.421424       0.613389       0.425391      -1.056123      -0.001531      -0.013951      -0.020479       0.024827       0.007547      -0.004385       0.021401      -0.018600       0.016778      -0.022341      -0.005255       0.027596             10.408648       8.999405      -3.358818       3.634605       8.969450       0.162167      13.257088          -0.000000
          148              C       1.397183       4.320845      19.355151      -0.105808      32.913639 0.41025539E+03  0.95248152E+04                                 8.947352                            6.784789       0.092935       2.005098                    0.999668      28.942264      83.212373       0.626981       0.420775      -1.059369      -0.012858       0.018073      -0.002793       0.022356      -0.015309      -0.007651      -0.001581      -0.013606      -0.060642      -0.023514      -0.003522       0.027036             10.276606       7.928098      -2.346416       3.711314       8.663242       0.978677      14.238479          -0.000000
          149              C       6.231103       7.749824       7.005626       0.674406      22.958667 0.23216051E+03  0.47345508E+04                                 7.561255                            5.478720      -0.176333       2.015325                    0.998962      21.581078      60.611268       0.619462       0.484843      -1.009612      -0.017577       0.019767      -0.068686       0.073604       0.067930      -0.049220       0.000171       0.091720      -0.268829      -0.105606      -0.029648       0.135254              9.240987       5.709221      -2.136803       2.112022       8.600019      -0.429574      13.413721           0.000002
          150              C       6.689400       7.455330       8.421100      -0.014283      35.782273 0.39769332E+03  0.90634100E+04                                 9.367254                            6.570704       0.066313       2.035537                    0.999340      26.354828      72.475476       0.660170       0.407105      -1.079730       0.014383      -0.007522       0.043710       0.046627       0.010390       0.000267      -0.002159      -0.023410      -0.039164      -0.013400      -0.008883       0.022283             11.867402       7.416957      -3.219464       2.878792       8.721498      -1.069107      19.463752           0.000001
          151              C       6.278768       8.211603       9.452651      -0.111429      33.995163 0.40789005E+03  0.94512416E+04                                 9.136277                            6.753319       0.087665       2.000559                    0.999658      29.021521      83.214734       0.630431       0.419298      -1.060859       0.023581      -0.014305       0.009020       0.029018      -0.016331       0.002645      -0.008869      -0.019640      -0.060066      -0.021948      -0.008728       0.030676             10.841996       6.683530      -2.702025       1.802066       8.445392      -0.290067      17.397066           0.000001
          152              C      -3.310603       6.423525       8.622757      -0.105250      33.518508 0.41100654E+03  0.95181805E+04                                 9.029490                            6.761148       0.165375       2.029773                    0.999692      28.623286      81.394319       0.634129       0.417084      -1.064877      -0.008918       0.004471       0.019971       0.022324       0.000295      -0.010212       0.022602      -0.018415       0.026251      -0.022404      -0.008316       0.030720             10.649130       7.254994      -3.184540       2.191574       8.533479      -1.244505      16.158917           0.000002
          153              O      -2.648492      14.291176      14.748074      -0.679963      43.135463 0.64794270E+03  0.16380940E+05                                 9.870462                            7.999575       0.057168       2.034404                    0.997025      29.909822      81.610178       0.654147       0.370364      -1.125960       0.084114       0.024991      -0.040628       0.096697       0.015959       0.001359       0.028963      -0.113712       0.287702      -0.107038       0.002208       0.104830             11.372734      13.715819       5.092404      -0.232654      13.085840      -1.507889       7.316542           0.000001
          154              O       2.680328      -1.493584      14.305981      -0.706094      41.396008 0.62189979E+03  0.15550472E+05                                 9.553706                            7.775051       0.201960       2.075423                    0.997612      30.059662      81.369834       0.671994       0.364517      -1.131295       0.083523      -0.040222       0.019894       0.094814      -0.023135      -0.000791       0.031507      -0.093621       0.215071      -0.088332       0.002663       0.085669             10.983241      12.908850      -4.738782       1.235535      13.504556      -1.067717       6.536317           0.000001
          155              O      -6.640550      13.951854      15.339471      -0.706555      41.613016 0.61676460E+03  0.15368041E+05                                 9.553283                            7.700028       0.290433       2.101967                    0.998240      29.996327      80.676609       0.681884       0.360493      -1.136070      -0.088216       0.039293      -0.015312       0.097777      -0.027732       0.010816       0.035115      -0.105656       0.187897      -0.093398       0.010511       0.082888             11.058024      13.418301      -4.807102       1.378098      13.154910      -1.786949       6.600860           0.000000
          156              O      -1.291362      -1.899852      14.616222      -0.690140      46.661028 0.68033845E+03  0.17376737E+05                                10.373250                            8.157283       0.109217       2.045800                    0.997631      30.132510      82.108825       0.653831       0.366773      -1.130933      -0.089135      -0.030533       0.031604       0.099378       0.023999      -0.006692       0.034469      -0.120751       0.269499      -0.110772       0.007389       0.103383             12.253556      15.573733       5.787350      -1.505872      13.311698      -2.445599       7.875237           0.000000
          157              O      -4.707893      13.349023      13.154212      -0.654689      40.059067 0.59343343E+03  0.14610847E+05                                 9.291942                            7.535442       0.308565       2.125600                    0.997861      28.906755      76.698295       0.693308       0.358820      -1.140036      -0.004100       0.004486      -0.078569       0.078804      -0.002330      -0.017051      -0.054265       0.091288      -0.208669      -0.103271       0.020747       0.082524             10.815819       6.209196      -0.163292       1.212088      10.509060      -4.630856      15.729202           0.000001
          158              O      -4.645232      15.491945      12.620985      -0.743315      45.737839 0.71350086E+03  0.18449938E+05                                10.196793                            8.322141       0.140093       2.033468                    0.998238      31.325896      86.011539       0.650727       0.364005      -1.132582       0.006796      -0.101791      -0.056614       0.116674      -0.003591      -0.013839       0.021837       0.128845      -0.287379      -0.102142      -0.011291       0.113433             11.797669       7.140077       0.418346       1.174709      15.496911       5.701449      12.756017           0.000001
          159              O       5.161860      11.806616       6.456888      -0.677462      50.993804 0.62846179E+03  0.15711269E+05                                10.941761                            7.778299       0.250000       2.098443                    0.997404      29.493331      79.093134       0.678660       0.361012      -1.137248       0.085394       0.084108       0.021955       0.121854      -0.008822      -0.057271      -0.017428       0.031865      -0.167057      -0.085707       0.015802       0.069905             13.845327       7.186810      -1.486270       0.233488      22.880759       7.198913      11.468413           0.000001
          160              O       4.526835      13.909772       6.102050      -0.714413      52.162171 0.68562244E+03  0.17526765E+05                                11.065386                            8.137915       0.192806       2.064298                    0.997655      30.449875      82.718576       0.661480       0.362220      -1.135690       0.134075      -0.051917      -0.006306       0.143914       0.012690      -0.038905      -0.046889       0.040681      -0.116114      -0.076328       0.005901       0.070428             13.485894      10.515567      -4.732514       4.793849      16.695651      -6.165014      13.246462           0.000000
          161              O      -2.833744      11.853444      16.060781      -0.697471      48.221525 0.63387094E+03  0.15907713E+05                                10.526851                            7.839117       0.174101       2.069388                    0.997199      29.850385      80.655215       0.671328       0.363550      -1.133314       0.119140      -0.067680      -0.019161       0.138355       0.002633      -0.063721      -0.037597       0.042086      -0.018662      -0.072137      -0.009207       0.081344             12.765382      10.738783      -4.328230       4.781553      15.929401      -5.316854      11.627963           0.000001
          162              O      -2.411385       9.758465      16.547471      -0.697779      51.387564 0.63521073E+03  0.15931349E+05                                11.012035                            7.830804       0.276020       2.104609                    0.997592      29.738415      80.025117       0.674598       0.362015      -1.135825       0.059858       0.082297       0.021510       0.104012      -0.013745      -0.063758      -0.015270       0.005090      -0.091898      -0.079118       0.017139       0.061979             13.974673       7.759885       0.647946       1.415402      24.377194       6.003991       9.786940           0.000000
          163              O       2.767400      15.386460       3.083018      -0.675098      40.134494 0.59577187E+03  0.14711374E+05                                 9.356264                            7.581743       0.246713       2.102493                    0.997526      29.266143      78.260021       0.685557       0.361817      -1.135462       0.021601       0.004956      -0.092344       0.094966      -0.005757      -0.028837      -0.057068       0.088748      -0.185108      -0.103718       0.022230       0.081488             10.924013       7.705431      -1.279112       3.687257      10.177794      -3.834840      14.888815          -0.000000
          164              O       7.688810      -0.460697       2.472232      -0.726687      42.480537 0.65264833E+03  0.16516842E+05                                 9.702413                            7.957728       0.185121       2.058101                    0.997895      30.657026      83.478078       0.665163       0.363857      -1.131847       0.001769      -0.097376      -0.060202       0.114496      -0.003164      -0.057973       0.011140       0.097680      -0.221124      -0.093696      -0.011209       0.104906             11.170361       7.198053       1.062327       1.570474      15.762495       4.681268      10.550534          -0.000000
          165              O      -5.532241      11.253421      14.831452      -0.681750      50.910564 0.62219785E+03  0.15518355E+05                                10.936319                            7.739445       0.256897       2.102419                    0.997531      29.425731      78.862579       0.680247       0.361013      -1.137058      -0.036530      -0.074266      -0.079208       0.114559      -0.029814      -0.015093      -0.020055      -0.074297       0.195948      -0.083268       0.011661       0.071607             13.901900       9.317114       3.568031       0.503367      25.769945       1.135192       6.618640           0.000000
          166              O      -4.549254       9.292389      14.594893      -0.712541      51.258088 0.67578979E+03  0.17209596E+05                                10.943943                            8.071015       0.215191       2.073976                    0.997715      30.308631      82.122698       0.665382       0.361473      -1.136510      -0.044045       0.092415      -0.107298       0.148301      -0.045976      -0.016133       0.006944       0.004655       0.207785      -0.080917       0.007068       0.073849             13.353474      18.890624      -7.398945       0.398816      14.093343       0.734543       7.076456           0.000000
          167              O       0.118559       6.301283      14.040337      -0.697218      39.982772 0.62150139E+03  0.15557138E+05                                 9.340400                            7.797848       0.108694       2.043216                    0.997723      30.136743      81.950614       0.666929       0.366892      -1.128071       0.044604       0.090265       0.007674       0.100976      -0.025150       0.032804      -0.031597      -0.070918       0.243493      -0.087173      -0.013033       0.100206             10.511450       9.361592       2.845620       0.695378      15.413834       1.863596       6.758923           0.000001
          168              O      -0.854824       8.103058      14.903195      -0.672295      41.413309 0.62823140E+03  0.15721186E+05                                 9.550956                            7.812384       0.220291       2.091000                    0.997442      29.527153      79.505735       0.671834       0.364316      -1.133425       0.084194       0.021908      -0.010120       0.087584      -0.066525       0.011006      -0.017625      -0.032238       0.238309      -0.108196       0.021386       0.086810             11.027482      17.106917      -2.703173      -2.617273       8.682270       1.460596       7.293259           0.000001
          169              O      -4.023966       5.888569      15.337532      -0.732453      45.818437 0.69172010E+03  0.17772454E+05                                10.233358                            8.224334       0.102420       2.025103                    0.998197      31.077969      85.431337       0.650110       0.366693      -1.128985      -0.040148      -0.110765      -0.009400       0.118191      -0.008644       0.053512      -0.027929      -0.066646       0.328843      -0.101713      -0.027125       0.128837             11.985700      11.069830       4.943260       0.192867      18.253791       0.382302       6.633478          -0.000000
          170              O      -3.207960       3.912041      14.901256      -0.657316      38.250042 0.56181604E+03  0.13649685E+05                                 8.996814                            7.312950       0.333805       2.135549                    0.997882      28.741806      75.851979       0.706245       0.356962      -1.141071      -0.068046      -0.018085       0.036413       0.079267      -0.060655       0.025891       0.013567      -0.014569       0.225792      -0.103242       0.022625       0.080618             10.438183      15.842490      -2.699629      -2.471859       8.865569       1.350353       6.606490           0.000000
          171              O       1.346281       1.211856      14.903195      -0.682068      51.040825 0.62118303E+03  0.15525630E+05                                10.999342                            7.788700       0.149781       2.066831                    0.997070      29.591140      80.042604       0.669167       0.366220      -1.130155       0.014439       0.072870       0.086895       0.114320      -0.019322      -0.029404      -0.028457      -0.052925       0.221080      -0.078744      -0.007216       0.085961             13.929409       8.971486       3.280198       1.191235      25.551500       2.506061       7.265241           0.000001
          172              O       0.469639       3.168176      15.116485      -0.732188      50.977894 0.67819901E+03  0.17292725E+05                                10.886266                            8.083144       0.217427       2.072250                    0.997260      30.506613      82.811353       0.664913       0.361272      -1.136247       0.060346      -0.079516       0.104369       0.144420      -0.035905      -0.038849      -0.009722      -0.020942       0.166021      -0.075698       0.006196       0.069502             13.236979      17.571906      -7.497664       1.292765      14.766093       0.362856       7.372937           0.000001
          173              O      -2.002991       6.948722      17.276537      -0.692700      37.590727 0.57529786E+03  0.14096398E+05                                 8.907978                            7.427821       0.339303       2.124033                    0.998168      29.578087      79.049559       0.695071       0.359635      -1.136032       0.046837      -0.042420       0.066739       0.091909       0.025422      -0.049199      -0.016938      -0.031787      -0.209826      -0.091974       0.015477       0.076497             10.034803      10.032606      -4.442954       1.808425      11.890502      -1.028434       8.181302          -0.000001
          174              O      -1.161718       5.226486      16.223657      -0.695580      46.136643 0.69239106E+03  0.17807715E+05                                10.352656                            8.294956      -0.000454       2.007659                    0.997131      30.504511      84.108736       0.639060       0.372656      -1.123576      -0.004552       0.002278       0.110400       0.110518       0.073381      -0.075193      -0.005415       0.006747      -0.155982      -0.107047      -0.013653       0.120700             12.037222       8.718305      -0.109133       1.847174      10.399889       5.165502      16.993473          -0.000000
          175              O      -3.044088       7.522176      13.245345      -0.672367      43.193229 0.63791371E+03  0.16026686E+05                                 9.833219                            7.877009       0.131799       2.059138                    0.997582      29.686247      80.125677       0.668394       0.364747      -1.132945      -0.008751       0.006045      -0.088047       0.088688       0.040954      -0.044244       0.041468       0.029155      -0.228754      -0.110556       0.027701       0.082855             11.441478       7.591332      -1.306870      -0.124584      10.394766       4.904995      16.338337           0.000001
          176              O      -2.307329       5.511056      12.566693      -0.704184      44.597582 0.65955448E+03  0.16698987E+05                                10.016692                            7.984301       0.197243       2.071811                    0.997701      30.131356      81.479773       0.667440       0.362455      -1.135424      -0.080217       0.035024      -0.063226       0.107977       0.038555      -0.032514      -0.019096       0.017268      -0.266116      -0.096706       0.005106       0.091600             11.722234       9.070433      -4.471871       3.022992      14.978935      -3.878738      11.117332           0.000001
          177              O       6.051165       0.092980       4.641979      -0.679963      43.135476 0.64794294E+03  0.16380948E+05                                 9.870464                            7.999577       0.057168       2.034403                    0.997025      29.909825      81.610195       0.654147       0.370364      -1.125960      -0.084114      -0.024991       0.040628       0.096697       0.015959       0.001359       0.028963      -0.113711       0.287702      -0.107038       0.002208       0.104830             11.372737      13.715824       5.092406      -0.232654      13.085844      -1.507889       7.316544           0.000001
          178              O       0.722345      15.877740       5.084072      -0.706094      41.395982 0.62189932E+03  0.15550457E+05                                 9.553701                            7.775047       0.201961       2.075423                    0.997612      30.059656      81.369803       0.671995       0.364517      -1.131295      -0.083523       0.040222      -0.019894       0.094814      -0.023135      -0.000791       0.031507      -0.093621       0.215071      -0.088332       0.002663       0.085669             10.983235      12.908841      -4.738779       1.235534      13.504550      -1.067717       6.536314           0.000001
          179              O      -0.820677       0.432302       4.050582      -0.706555      41.613008 0.61676447E+03  0.15368037E+05                                 9.553282                            7.700027       0.290433       2.101967                    0.998240      29.996325      80.676601       0.681884       0.360493      -1.136070       0.088216      -0.039293       0.015311       0.097777      -0.027732       0.010816       0.035115      -0.105656       0.187897      -0.093398       0.010511       0.082888             11.058022      13.418298      -4.807102       1.378097      13.154908      -1.786948       6.600859           0.000000
          180              O       4.694035      16.284008       4.773831      -0.690140      46.661034 0.68033857E+03  0.17376741E+05                                10.373251                            8.157284       0.109216       2.045800                    0.997631      30.132511      82.108833       0.653831       0.366773      -1.130933       0.089135       0.030533      -0.031604       0.099378       0.023999      -0.006692       0.034469      -0.120750       0.269499      -0.110772       0.007389       0.103383             12.253557      15.573735       5.787350      -1.505872      13.311700      -2.445599       7.875238           0.000000
          181              O       8.110566       1.035133       6.235841      -0.654689      40.059078 0.59343362E+03  0.14610853E+05                                 9.291944                            7.535443       0.308565       2.125600                    0.997861      28.906757      76.698306       0.693308       0.358820      -1.140036       0.004100      -0.004486       0.078569       0.078804      -0.002330      -0.017051      -0.054265       0.091288      -0.208669      -0.103271       0.020747       0.082524             10.815822       6.209197      -0.163292       1.212089      10.509062      -4.630857      15.729207           0.000000
          182              O       8.047905      -1.107789       6.769068      -0.743315      45.737843 0.71350091E+03  0.18449940E+05                                10.196793                            8.322141       0.140092       2.033468                    0.998238      31.325899      86.011547       0.650727       0.364005      -1.132582      -0.006796       0.101791       0.056614       0.116674      -0.003591      -0.013839       0.021837       0.128845      -0.287380      -0.102142      -0.011291       0.113433             11.797669       7.140077       0.418345       1.174709      15.496913       5.701449      12.756017           0.000001
          183              O      -1.759187       2.577540      12.933165      -0.677462      50.993780 0.62846150E+03  0.15711260E+05                                10.941755                            7.778296       0.250000       2.098443                    0.997404      29.493329      79.093114       0.678660       0.361012      -1.137248      -0.085394      -0.084108      -0.021956       0.121854      -0.008822      -0.057271      -0.017428       0.031865      -0.167057      -0.085707       0.015802       0.069905             13.845320       7.186807      -1.486269       0.233488      22.880746       7.198908      11.468407           0.000001
          184              O      -1.124162       0.474384      13.288003      -0.714413      52.162161 0.68562231E+03  0.17526760E+05                                11.065384                            8.137914       0.192806       2.064298                    0.997655      30.449874      82.718567       0.661480       0.362220      -1.135690      -0.134075       0.051917       0.006306       0.143914       0.012690      -0.038905      -0.046889       0.040681      -0.116113      -0.076328       0.005901       0.070428             13.485891      10.515565      -4.732512       4.793848      16.695647      -6.165013      13.246460           0.000000
          185              O       6.236417       2.530712       3.329272      -0.697471      48.221538 0.63387111E+03  0.15907719E+05                                10.526853                            7.839119       0.174100       2.069388                    0.997199      29.850387      80.655227       0.671327       0.363551      -1.133314      -0.119140       0.067680       0.019161       0.138355       0.002633      -0.063721      -0.037597       0.042086      -0.018662      -0.072137      -0.009207       0.081344             12.765386      10.738785      -4.328232       4.781555      15.929406      -5.316856      11.627966           0.000000
          186              O       5.814058       4.625691       2.842582      -0.697779      51.387574 0.63521084E+03  0.15931352E+05                                11.012036                            7.830804       0.276019       2.104608                    0.997592      29.738418      80.025127       0.674598       0.362015      -1.135825      -0.059858      -0.082297      -0.021510       0.104012      -0.013745      -0.063758      -0.015270       0.005090      -0.091898      -0.079118       0.017139       0.061979             13.974675       7.759886       0.647946       1.415403      24.377199       6.003992       9.786942          -0.000000
          187              O       0.635273      -1.002304      16.307035      -0.675098      40.134490 0.59577180E+03  0.14711372E+05                                 9.356263                            7.581742       0.246713       2.102493                    0.997526      29.266142      78.260017       0.685557       0.361817      -1.135462      -0.021601      -0.004956       0.092344       0.094966      -0.005757      -0.028837      -0.057068       0.088748      -0.185108      -0.103718       0.022230       0.081488             10.924012       7.705431      -1.279112       3.687257      10.177793      -3.834840      14.888814          -0.000000
          188              O       0.917097      -3.082312      16.917821      -0.726687      42.480536 0.65264830E+03  0.16516841E+05                                 9.702413                            7.957727       0.185121       2.058101                    0.997895      30.657025      83.478075       0.665163       0.363857      -1.131847      -0.001769       0.097376       0.060202       0.114496      -0.003163      -0.057973       0.011140       0.097680      -0.221124      -0.093697      -0.011209       0.104906             11.170361       7.198053       1.062328       1.570474      15.762495       4.681269      10.550534          -0.000000
          189              O       8.934914       3.130735       4.558601      -0.681750      50.910538 0.62219751E+03  0.15518344E+05                                10.936315                            7.739442       0.256898       2.102420                    0.997531      29.425726      78.862556       0.680247       0.361013      -1.137058       0.036530       0.074266       0.079208       0.114559      -0.029814      -0.015093      -0.020055      -0.074297       0.195949      -0.083268       0.011661       0.071607             13.901894       9.317110       3.568029       0.503366      25.769934       1.135192       6.618638           0.000000
          190              O       7.951927       5.091767       4.795160      -0.712541      51.258074 0.67578962E+03  0.17209590E+05                                10.943940                            8.071014       0.215191       2.073976                    0.997715      30.308629      82.122686       0.665382       0.361473      -1.136510       0.044045      -0.092415       0.107298       0.148301      -0.045976      -0.016133       0.006944       0.004655       0.207785      -0.080917       0.007068       0.073849             13.353470      18.890618      -7.398942       0.398816      14.093339       0.734542       7.076455           0.000000
          191              O       3.284114       8.082873       5.349716      -0.697218      39.982782 0.62150159E+03  0.15557144E+05                                 9.340403                            7.797849       0.108694       2.043216                    0.997723      30.136744      81.950624       0.666929       0.366892      -1.128071      -0.044604      -0.090265      -0.007674       0.100976      -0.025150       0.032804      -0.031597      -0.070918       0.243493      -0.087173      -0.013033       0.100206             10.511452       9.361595       2.845621       0.695378      15.413837       1.863596       6.758924           0.000001
          192              O       4.257497       6.281098       4.486858      -0.672295      41.413311 0.62823144E+03  0.15721187E+05                                 9.550956                            7.812384       0.220291       2.091000                    0.997442      29.527153      79.505737       0.671833       0.364316      -1.133425      -0.084194      -0.021908       0.010120       0.087584      -0.066525       0.011006      -0.017625      -0.032238       0.238309      -0.108196       0.021386       0.086810             11.027482      17.106918      -2.703174      -2.617273       8.682270       1.460596       7.293259           0.000000
          193              O       7.426639       8.495587       4.052521      -0.732453      45.818427 0.69171991E+03  0.17772447E+05                                10.233356                            8.224332       0.102420       2.025103                    0.998197      31.077967      85.431324       0.650110       0.366693      -1.128985       0.040148       0.110765       0.009400       0.118191      -0.008644       0.053512      -0.027929      -0.066646       0.328843      -0.101713      -0.027125       0.128838             11.985697      11.069828       4.943259       0.192867      18.253787       0.382302       6.633476          -0.000000
          194              O       6.610633      10.472115       4.488797      -0.657316      38.250044 0.56181606E+03  0.13649686E+05                                 8.996814                            7.312950       0.333805       2.135549                    0.997882      28.741804      75.851976       0.706245       0.356962      -1.141071       0.068046       0.018085      -0.036413       0.079267      -0.060655       0.025891       0.013567      -0.014569       0.225792      -0.103242       0.022625       0.080618             10.438184      15.842493      -2.699629      -2.471859       8.865570       1.350353       6.606491          -0.000000
          195              O       2.056392      13.172300       4.486858      -0.682068      51.040823 0.62118300E+03  0.15525629E+05                                10.999341                            7.788699       0.149781       2.066831                    0.997070      29.591141      80.042603       0.669168       0.366220      -1.130155      -0.014439      -0.072870      -0.086895       0.114321      -0.019322      -0.029404      -0.028457      -0.052925       0.221080      -0.078744      -0.007216       0.085961             13.929408       8.971485       3.280198       1.191235      25.551498       2.506061       7.265240           0.000001
          196              O       2.933034      11.215980       4.273568      -0.732188      50.977909 0.67819923E+03  0.17292732E+05                                10.886269                            8.083146       0.217426       2.072250                    0.997260      30.506616      82.811368       0.664913       0.361272      -1.136247      -0.060346       0.079516      -0.104369       0.144420      -0.035905      -0.038849      -0.009722      -0.020942       0.166021      -0.075698       0.006196       0.069502             13.236982      17.571912      -7.497666       1.292766      14.766097       0.362856       7.372939           0.000001
          197              O       5.405664       7.435434       2.113516      -0.692700      37.590712 0.57529757E+03  0.14096389E+05                                 8.907975                            7.427819       0.339304       2.124034                    0.998168      29.578083      79.049540       0.695071       0.359634      -1.136032      -0.046837       0.042421      -0.066739       0.091909       0.025422      -0.049199      -0.016938      -0.031787      -0.209826      -0.091974       0.015477       0.076497             10.034800      10.032603      -4.442953       1.808424      11.890499      -1.028434       8.181298          -0.000001
          198              O       4.564391       9.157670       3.166396      -0.695580      46.136650 0.69239118E+03  0.17807719E+05                                10.352658                            8.294957      -0.000454       2.007659                    0.997131      30.504512      84.108746       0.639059       0.372656      -1.123576       0.004552      -0.002278      -0.110400       0.110518       0.073381      -0.075193      -0.005415       0.006747      -0.155982      -0.107047      -0.013653       0.120700             12.037224       8.718307      -0.109133       1.847174      10.399891       5.165504      16.993476          -0.000000
          199              O       6.446761       6.861980       6.144708      -0.672367      43.193226 0.63791367E+03  0.16026685E+05                                 9.833219                            7.877008       0.131799       2.059138                    0.997582      29.686246      80.125673       0.668394       0.364747      -1.132945       0.008751      -0.006045       0.088047       0.088688       0.040954      -0.044244       0.041468       0.029155      -0.228754      -0.110556       0.027701       0.082855             11.441477       7.591331      -1.306870      -0.124584      10.394765       4.904994      16.338335           0.000000
          200              O       5.710002       8.873100       6.823360      -0.704184      44.597582 0.65955447E+03  0.16698986E+05                                10.016692                            7.984302       0.197243       2.071811                    0.997701      30.131355      81.479772       0.667440       0.362455      -1.135424       0.080217      -0.035024       0.063226       0.107977       0.038555      -0.032514      -0.019096       0.017268      -0.266116      -0.096706       0.005106       0.091600             11.722234       9.070434      -4.471871       3.022992      14.978937      -3.878738      11.117332           0.000001

******************************************************
Auxiliary information for the entire system
The total spin magnetic moment of the unit cell is   0.000087
The total net atomic charge of the unit cell is   -0.000005
Accuracy of reproducing the electrostatic potential in the unit cell:
  The inner radius (bohr) =    5.0000
  The outer radius (bohr) =   12.0000
  Valid grid points have density less than (e/(bohr^3)) =    0.0001
  The number of valid grid points were=       262920
  The rms potential error without charges in kcal/mol is=      5.44562
  The rms potential error with partial charges in kcal/mol is=      2.07795
  The RRMSE value at monopole order=      0.38158
  The rms potential error with partial charges and cloud penetration in kcal/mol is=      2.07223
  The RRMSE value at monopole order with cloud penetration is=      0.38053
  The rms potential error with partial charges and atomic dipoles in kcal/mol is=      0.57373
  The RRMSE value at dipole order=      0.10536
  The rms potential error with partial charges, atomic dipoles and cloud penetration in kcal/mol is=      0.56243
  The RRMSE value at dipole order with cloud penetration=      0.10328

******************************************************
The electron densities and ab initio electrostatic potential were computed in VASP using the PBE functional and
projector augmented wave method. See the main text of the journal article for a description of computational details.
The atomic charges, dipoles, and quadrupoles were computed with the DDEC6 method as described in
(a) T. A. Manz and N. Gabaldon Limas, RSC Adv. 6 (2016) 47771-47801 DOI: 10.1039/c6ra04656h
(b) N. Gabaldon Limas and T. A. Manz, RSC Adv. 8 (2018) 2678-2707 DOI: 10.1039/c7ra11829e.
For each atom in the material, the electron cloud parameters were fit to the spherically averaged atom-in-material
electron density using radial positions for which this density was between 10^-4 and 10^-2 electrons per cubic bohr.
The polarizabilities, dispersion coefficients, and quantum Drude oscillator (QDO) parameters were fit using the MCLF method.
The magnetic structure of the system was optimized in VASP from the default ferromagnetic initial guess using spin polarization.
The atomic spin moments (ASMs) were computed on this optimized magnetic structure using the DDEC6 partition as inputs
to the method of T. A. Manz and D. S. Sholl, J. Chem. Theory Comput. 7 (2011) 4146-4164 DOI: 10.1021/ct200539n.
The RMSE and RRMSE were computed using a uniform grid with Ewald summation.
