# Supplementary material for: A collection of forcefield precursors for metal–organic frameworks
Source: RSC Adv. 2019 Nov 13;9(63):36492–507. doi: 10.1039/c9ra07327b (PMC9075174; doi:10.1039/c9ra07327b)
Supplement: RA-009-C9RA07327B-s4579 [file RA-009-C9RA07327B-s4579.xyz]

  114
jmolscript: load "" {1 1 1} spacegroup "x,y,z" unitcell [{      6.277600     0.000000     0.000000 }, {      0.000000    12.987900     0.000000 }, {      0.000000    -5.118832    17.408003 }]
Zn     2.410975     5.901801    13.056002     0.747033
Zn     3.866625     1.967267     4.352001     0.747027
H      0.260520     8.537164    12.194306     0.129265
H      4.556282     7.557982     8.841525     0.127278
H      1.340268    -4.031749    16.577641     0.081625
H      2.959888     6.577138    10.145384     0.095978
H      2.190882    12.127329     0.179302     0.101829
H      0.917157     6.200315    17.155587     0.092120
H      0.698069    11.932144     1.991476     0.103070
H      0.910252     0.454944     1.624167     0.102428
H      0.214694     8.138981     7.638632     0.137104
H      2.180210     9.342711     6.870939     0.136621
H      4.895272     7.514301    13.393718     0.096875
H      0.260520     3.266438    13.917698     0.129265
H      4.556282     4.245620    17.270480     0.127279
H      1.340268     2.847451     9.534363     0.081625
H      2.959888     5.226464    15.966620     0.095978
H      2.190882     4.795105     8.524699     0.101830
H      0.917157     5.603287     8.956418     0.092120
H      0.698069     4.990290     6.712526     0.103070
H      0.910252     3.479590     7.079835     0.102428
H      0.214694     8.783453     1.065370     0.137104
H      2.180210     7.579723     1.833063     0.136621
H      4.895272     4.289301    12.718287     0.096875
H      6.017080    -0.668096     5.213697     0.129264
H      1.721318     0.311086     8.566478     0.127279
H      4.937332    11.900817     0.830362     0.081625
H      3.317712     1.291930     7.262619     0.095978
H      4.086718    -4.258261    17.228701     0.101829
H      5.360443     1.668753     0.252416     0.092120
H      5.579531    -4.063076    15.416527     0.103069
H      5.367348     7.414124    15.783836     0.102428
H      6.062906    -0.269913     9.769371     0.137104
H      4.097390    -1.473643    10.537064     0.136621
H      1.382328     0.354767     4.014285     0.096875
H      6.017080     4.602630     3.490305     0.129265
H      1.721318     3.623448     0.137523     0.127278
H      4.937332     5.021617     7.873640     0.081626
H      3.317712     2.642604     1.441383     0.095978
H      4.086718     3.073963     8.883304     0.101830
H      5.360443     2.265781     8.451585     0.092120
H      5.579531     2.878778    10.695477     0.103070
H      5.367348     4.389478    10.328168     0.102428
H      6.062906    -0.914385    16.342633     0.137104
H      4.097390     0.289345    15.574940     0.136621
H      1.382328     3.579767     4.689716     0.096875
C      5.821846     8.142156    11.751447    -0.185492
C      4.648563     7.564506     9.766760    -0.186525
C      2.539917    10.021013     8.742125     0.000234
C      0.532340     8.777647     9.539934    -0.016117
C      0.973028     8.089424    16.300854    -0.118505
C      3.689973     6.977030    10.558824     0.079861
C      1.236059    12.193234     0.020541    -0.191052
C      0.536735    -0.382693     1.311171    -0.197372
C      0.757706     8.642835     8.201607    -0.144421
C      5.760326     8.168836    10.353758     0.126527
C      1.683652     7.656078    15.029025     0.603344
C      1.896463     9.343967     7.755788    -0.163992
C      4.824963     7.530289    12.466567     0.118156
C      5.821846     3.661446    14.360558    -0.185493
C      4.648563     4.239096    16.345244    -0.186525
C      2.539917     1.782589    17.369879     0.000234
C      0.532340     3.025955    16.572071    -0.016117
C      0.973028     3.714178     9.811150    -0.118505
C      3.689973     4.826572    15.553180     0.079861
C      1.236059     4.729200     8.683460    -0.191052
C      0.536735     4.317227     7.392831    -0.197372
C      0.757706     8.279599     0.502395    -0.144420
C      5.760326     3.634766    15.758247     0.126527
C      1.683652     4.147524    11.082979     0.603344
C      1.896463     7.578467     0.948214    -0.163992
C      4.824963     4.273313    13.645437     0.118156
C      0.455754    -0.273088     5.656556    -0.185492
C      1.629037     0.304562     7.641243    -0.186525
C      3.737683    -2.151945     8.665878     0.000234
C      5.745260    -0.908579     7.868069    -0.016117
C      5.304572    -0.220356     1.107149    -0.118505
C      2.587627     0.892038     6.849179     0.079860
C      5.041541     0.794666    -0.020541    -0.191052
C      5.740865    -4.736139    16.096832    -0.197372
C      5.519894    -0.773767     9.206396    -0.144421
C      0.517274    -0.299768     7.054245     0.126527
C      4.593948     0.212990     2.378978     0.603344
C      4.381137    -1.474899     9.652215    -0.163992
C      1.452637     0.338779     4.941436     0.118155
C      0.455754     4.207622     3.047445    -0.185492
C      1.629037     3.629972     1.062759    -0.186525
C      3.737683     6.086479     0.038124     0.000235
C      5.745260     4.843113     0.835932    -0.016117
C      5.304572     4.154890     7.596853    -0.118505
C      2.587627     3.042496     1.854823     0.079860
C      5.041541     3.139868     8.724543    -0.191052
C      5.740865     3.551841    10.015172    -0.197372
C      5.519894    -0.410531    16.905608    -0.144421
C      0.517274     4.234302     1.649756     0.126527
C      4.593948     3.721544     6.325024     0.603344
C      4.381137     0.290601    16.459789    -0.163992
C      1.452637     3.595755     3.762566     0.118156
S      1.735505     9.805450    10.260973     0.099715
S      1.735505     1.998152    15.851031     0.099715
S      4.542095    -1.936382     7.147030     0.099716
S      4.542095     5.870916     1.556972     0.099715
N      3.754005     6.954058    11.901503    -0.230113
N      3.754005     4.849544    14.210501    -0.230113
N      2.523595     0.915010     5.506500    -0.230111
N      2.523595     3.019524     3.197502    -0.230111
O      2.707529     8.227201    14.671987    -0.600498
O      1.234804     6.617402    14.440809    -0.571460
O      2.707529     3.576401    11.440017    -0.600498
O      1.234804     5.186200    11.671196    -0.571460
O      3.570071    -0.358133     2.736016    -0.600498
O      5.042796     1.251666     2.967194    -0.571459
O      3.570071     4.292667     5.967986    -0.600498
O      5.042796     2.682868     5.736807    -0.571459

The following XYZ coordinates are in angstroms. Other properties are in atomic units.
The sperically averaged electron density of each atom fit to a function of the form exp(a - br)
eigen_1, eigen_2 and eigen_3 are the three eigenvalues of traceless quadrupole moment tensor
  atom number  atomic symbol              X              Y              Z     net charge C6 coefficient C8 coefficient C10 coefficient fluctuating dipole atomic polarizability isotropic forcefield polarizability              a              b squared Pearson coefficient          <r^3>          <r^4>         wp_QDO          m_QDO          q_QDO       dipole_x       dipole_y       dipole_z         dipole            Qxy            Qxz            Qyz     Q(x^2-y^2)  Q(3z^2 - R^2)        eigen_1        eigen_2        eigen_3 static polarizability      alpha(xx)      alpha(xy)      alpha(xz)      alpha(yy)      alpha(yz)      alpha(zz) atomic spin moment
            1             Zn       2.410975       5.901801      13.056002       0.747033      98.026178 0.21798000E+04  0.72124496E+05                                17.403795                           15.283254       0.263316       1.923257                    0.997264      49.377774     137.837382       0.460674       0.401834      -1.141628      -0.097692       0.000000      -0.000000       0.097692      -0.000000       0.000000       0.038498       0.001897      -0.011353      -0.039991       0.002840       0.037151             19.738978      19.586783       0.000003       0.000005      14.638456       1.602196      24.991694           0.000004
            2             Zn       3.866625       1.967267       4.352001       0.747027      98.026234 0.21798025E+04  0.72124621E+05                                17.403829                           15.283286       0.263303       1.923253                    0.997264      49.377768     137.837540       0.460672       0.401835      -1.141627       0.097692      -0.000000       0.000000       0.097692      -0.000000       0.000000       0.038498       0.001896      -0.011354      -0.039991       0.002840       0.037150             19.739014      19.586817       0.000002       0.000004      14.638484       1.602197      24.991741           0.000004
            3              H       0.260520       8.537164      12.194306       0.129265       1.107611 0.84217720E+01  0.84504643E+02                                 1.831418                            1.749325      -1.124019       2.359166                    0.995584       3.627635      10.573636       0.447982       1.362601      -0.691640       0.026076       0.012341       0.020730       0.035524       0.007551       0.003853       0.005310       0.006008       0.029841      -0.013338      -0.000394       0.013731              1.844728       2.076415       0.301736       0.278214       1.608365       0.085077       1.849405          -0.000003
            4              H       4.556282       7.557982       8.841525       0.127278       1.009802 0.77026722E+01  0.75378317E+02                                 1.706889                            1.661095      -0.998981       2.418777                    0.997265       3.485882       9.945300       0.465932       1.343318      -0.695999      -0.003129      -0.001478      -0.036638       0.036801       0.010257       0.001828       0.000743       0.015133       0.037848      -0.019055       0.005866       0.013190              1.707235       1.547248       0.038519       0.019612       1.531189      -0.038328       2.043266          -0.000003
            5              H       1.340268      -4.031749      16.577641       0.081625       1.121557 0.91226990E+01  0.92805451E+02                                 1.794492                            1.770601      -1.059801       2.352822                    0.994587       3.864824      11.114116       0.467204       1.288692      -0.705735       0.008664       0.026323       0.012538       0.030417       0.001343       0.003735      -0.001015      -0.006499      -0.011310      -0.006710       0.001299       0.005411              1.804273       1.689849       0.179908       0.041614       2.080917       0.312208       1.642051          -0.000000
            6              H       2.959888       6.577138      10.145384       0.095978       0.974084 0.68257123E+01  0.65400549E+02                                 1.712227                            1.591847      -1.185955       2.313888                    0.994952       3.763346      10.944649       0.459184       1.392149      -0.683566      -0.032268      -0.020689      -0.023205       0.044808       0.008038       0.004008       0.000204       0.008880       0.027158      -0.013865       0.002723       0.011142              1.789946       2.161247       0.466409       0.341974       1.655737       0.188776       1.552854          -0.000001
            7              H       2.190882      12.127329       0.179302       0.101829       1.005049 0.75009089E+01  0.72871987E+02                                 1.691212                            1.623247      -0.869384       2.451758                    0.996941       3.654893      10.368068       0.478600       1.317306      -0.699856       0.028502       0.005251       0.008232       0.030128      -0.000648      -0.001893      -0.001430       0.015295      -0.014676      -0.006671      -0.003672       0.010343              1.733350       2.396393      -0.073631       0.077145       1.379248       0.075951       1.424409          -0.000002
            8              H       0.917157       6.200315      17.155587       0.092120       0.974606 0.75469398E+01  0.73801558E+02                                 1.681793                            1.647288      -1.111894       2.335014                    0.993705       3.850485      11.140263       0.464528       1.348339      -0.692304      -0.014988      -0.018920      -0.006690       0.025047       0.003489      -0.000065      -0.000068      -0.006629      -0.003448      -0.004238      -0.001150       0.005389              1.702177       1.518151       0.143430       0.019385       2.094249       0.292421       1.494131           0.000000
            9              H       0.698069      11.932144       1.991476       0.103070       1.076190 0.84333315E+01  0.83179612E+02                                 1.687198                            1.660131      -0.612185       2.571740                    0.999637       3.419523       9.332206       0.506724       1.225510      -0.722772       0.005225      -0.020219       0.016488       0.026607      -0.002328      -0.001668      -0.007009      -0.004756       0.009744      -0.007471      -0.001653       0.009124              1.682513       1.462537      -0.116223       0.091266       1.703201      -0.264320       1.881799          -0.000002
           10              H       0.910252       0.454944       1.624167       0.102428       0.928770 0.71509047E+01  0.69281600E+02                                 1.655728                            1.626006      -1.130136       2.330013                    0.993305       3.839888      11.210050       0.455968       1.386483      -0.684625       0.010281       0.024232       0.003986       0.026623       0.004204       0.001957       0.004142      -0.000651      -0.001865      -0.004797      -0.002270       0.007067              1.672619       1.547728       0.192268       0.101469       1.854416       0.298192       1.615714          -0.000001
           11              H       0.214694       8.138981       7.638632       0.137104       1.013548 0.73726021E+01  0.70548964E+02                                 1.647685                            1.577807      -0.749593       2.542441                    0.999789       3.185535       8.656711       0.505496       1.266247      -0.714503      -0.019921      -0.024355      -0.026848       0.041362       0.015117      -0.002044       0.009288       0.005324       0.031498      -0.022773       0.006939       0.015834              1.666074       1.683007       0.319630       0.196744       1.741002       0.211907       1.574214          -0.000003
           12              H       2.180210       9.342711       6.870939       0.136621       1.022941 0.75124497E+01  0.72059547E+02                                 1.644046                            1.583373      -0.770238       2.531207                    0.999754       3.160835       8.535435       0.510246       1.251458      -0.718257       0.006895      -0.003424      -0.039339       0.040086       0.010340      -0.000304       0.007298       0.003192       0.041142      -0.018376       0.002073       0.016302              1.643474       1.476671       0.056828      -0.229627       1.440908      -0.068559       2.012843          -0.000004
           13              H       4.895272       7.514301      13.393718       0.096875       1.031950 0.71488544E+01  0.69422880E+02                                 1.789043                            1.635925      -1.311764       2.254511                    0.993914       3.864159      11.382745       0.449282       1.403852      -0.680865       0.006765       0.002481       0.045692       0.046256       0.008346       0.002998       0.001029       0.001008       0.032892      -0.013913       0.001963       0.011950              1.885224       1.510180       0.035030       0.029667       1.373387      -0.033183       2.772105          -0.000001
           14              H       0.260520       3.266438      13.917698       0.129265       1.107611 0.84217767E+01  0.84504702E+02                                 1.831419                            1.749325      -1.124021       2.359165                    0.995584       3.627636      10.573639       0.447982       1.362601      -0.691640       0.026076      -0.012341      -0.020730       0.035524      -0.007551      -0.003854       0.005310       0.006008       0.029841      -0.013338      -0.000394       0.013731              1.844728       2.076415      -0.301735      -0.278214       1.608365       0.085077       1.849405          -0.000003
           15              H       4.556282       4.245620      17.270480       0.127279       1.009802 0.77026706E+01  0.75378300E+02                                 1.706889                            1.661095      -0.998981       2.418777                    0.997265       3.485880       9.945295       0.465932       1.343318      -0.695999      -0.003129       0.001478       0.036638       0.036801      -0.010257      -0.001828       0.000743       0.015133       0.037848      -0.019055       0.005866       0.013190              1.707234       1.547248      -0.038519      -0.019612       1.531189      -0.038328       2.043266          -0.000002
           16              H       1.340268       2.847451       9.534363       0.081625       1.121558 0.91227094E+01  0.92805582E+02                                 1.794493                            1.770602      -1.059801       2.352822                    0.994587       3.864826      11.114123       0.467204       1.288692      -0.705735       0.008664      -0.026323      -0.012538       0.030417      -0.001343      -0.003735      -0.001015      -0.006499      -0.011310      -0.006710       0.001299       0.005411              1.804274       1.689850      -0.179908      -0.041614       2.080918       0.312208       1.642052          -0.000000
           17              H       2.959888       5.226464      15.966620       0.095978       0.974085 0.68257164E+01  0.65400596E+02                                 1.712227                            1.591847      -1.185955       2.313888                    0.994952       3.763347      10.944651       0.459184       1.392149      -0.683566      -0.032268       0.020689       0.023205       0.044808      -0.008038      -0.004008       0.000204       0.008880       0.027158      -0.013865       0.002723       0.011142              1.789946       2.161248      -0.466409      -0.341974       1.655737       0.188776       1.552854          -0.000001
           18              H       2.190882       4.795105       8.524699       0.101830       1.005047 0.75008879E+01  0.72871740E+02                                 1.691210                            1.623245      -0.869383       2.451759                    0.996941       3.654888      10.368054       0.478600       1.317307      -0.699855       0.028502      -0.005251      -0.008233       0.030129       0.000648       0.001893      -0.001430       0.015295      -0.014676      -0.006671      -0.003672       0.010343              1.733348       2.396391       0.073631      -0.077145       1.379247       0.075951       1.424408          -0.000002
           19              H       0.917157       5.603287       8.956418       0.092120       0.974606 0.75469399E+01  0.73801555E+02                                 1.681793                            1.647287      -1.111893       2.335015                    0.993705       3.850484      11.140258       0.464529       1.348339      -0.692304      -0.014987       0.018920       0.006690       0.025047      -0.003489       0.000065      -0.000068      -0.006629      -0.003448      -0.004238      -0.001150       0.005389              1.702177       1.518151      -0.143430      -0.019385       2.094249       0.292422       1.494131           0.000000
           20              H       0.698069       4.990290       6.712526       0.103070       1.076188 0.84333089E+01  0.83179335E+02                                 1.687197                            1.660129      -0.612184       2.571741                    0.999637       3.419518       9.332190       0.506724       1.225510      -0.722772       0.005225       0.020219      -0.016488       0.026608       0.002328       0.001668      -0.007009      -0.004757       0.009744      -0.007471      -0.001653       0.009124              1.682511       1.462536       0.116222      -0.091266       1.703199      -0.264319       1.881797          -0.000002
           21              H       0.910252       3.479590       7.079835       0.102428       0.928770 0.71508997E+01  0.69281538E+02                                 1.655728                            1.626006      -1.130136       2.330013                    0.993305       3.839886      11.210042       0.455968       1.386483      -0.684625       0.010281      -0.024232      -0.003986       0.026623      -0.004204      -0.001957       0.004142      -0.000651      -0.001865      -0.004797      -0.002270       0.007067              1.672619       1.547727      -0.192268      -0.101469       1.854416       0.298192       1.615713          -0.000000
           22              H       0.214694       8.783453       1.065370       0.137104       1.013549 0.73726162E+01  0.70549139E+02                                 1.647687                            1.577809      -0.749593       2.542441                    0.999789       3.185538       8.656724       0.505496       1.266247      -0.714503      -0.019921       0.024355       0.026848       0.041362      -0.015117       0.002044       0.009288       0.005324       0.031498      -0.022773       0.006939       0.015834              1.666076       1.683009      -0.319631      -0.196744       1.741004       0.211907       1.574216          -0.000003
           23              H       2.180210       7.579723       1.833063       0.136621       1.022940 0.75124443E+01  0.72059481E+02                                 1.644045                            1.583372      -0.770237       2.531208                    0.999754       3.160834       8.535431       0.510247       1.251458      -0.718257       0.006895       0.003424       0.039340       0.040086      -0.010340       0.000304       0.007298       0.003192       0.041142      -0.018376       0.002073       0.016302              1.643473       1.476671      -0.056828       0.229627       1.440907      -0.068559       2.012842          -0.000003
           24              H       4.895272       4.289301      12.718287       0.096875       1.031951 0.71488565E+01  0.69422911E+02                                 1.789043                            1.635925      -1.311766       2.254510                    0.993914       3.864162      11.382757       0.449281       1.403852      -0.680865       0.006765      -0.002481      -0.045692       0.046256      -0.008346      -0.002998       0.001029       0.001008       0.032892      -0.013913       0.001963       0.011950              1.885225       1.510180      -0.035030      -0.029667       1.373388      -0.033183       2.772106          -0.000001
           25              H       6.017080      -0.668096       5.213697       0.129264       1.107611 0.84217713E+01  0.84504628E+02                                 1.831418                            1.749325      -1.124018       2.359166                    0.995584       3.627635      10.573633       0.447982       1.362601      -0.691640      -0.026076      -0.012341      -0.020730       0.035524       0.007551       0.003853       0.005310       0.006008       0.029841      -0.013338      -0.000394       0.013731              1.844728       2.076415       0.301736       0.278214       1.608364       0.085077       1.849404          -0.000003
           26              H       1.721318       0.311086       8.566478       0.127279       1.009802 0.77026710E+01  0.75378305E+02                                 1.706889                            1.661095      -0.998981       2.418777                    0.997265       3.485882       9.945301       0.465932       1.343318      -0.695999       0.003129       0.001478       0.036638       0.036801       0.010257       0.001828       0.000743       0.015133       0.037848      -0.019055       0.005866       0.013190              1.707234       1.547248       0.038519       0.019612       1.531189      -0.038328       2.043266          -0.000002
           27              H       4.937332      11.900817       0.830362       0.081625       1.121556 0.91226908E+01  0.92805348E+02                                 1.794492                            1.770600      -1.059800       2.352822                    0.994587       3.864822      11.114110       0.467204       1.288693      -0.705735      -0.008664      -0.026323      -0.012538       0.030417       0.001343       0.003735      -0.001015      -0.006499      -0.011310      -0.006710       0.001299       0.005411              1.804272       1.689849       0.179908       0.041614       2.080916       0.312208       1.642051          -0.000000
           28              H       3.317712       1.291930       7.262619       0.095978       0.974084 0.68257129E+01  0.65400552E+02                                 1.712226                            1.591847      -1.185955       2.313888                    0.994952       3.763346      10.944647       0.459184       1.392149      -0.683566       0.032268       0.020689       0.023206       0.044808       0.008038       0.004008       0.000204       0.008880       0.027158      -0.013865       0.002723       0.011142              1.789946       2.161247       0.466409       0.341974       1.655737       0.188776       1.552853          -0.000001
           29              H       4.086718      -4.258261      17.228701       0.101829       1.005049 0.75009036E+01  0.72871927E+02                                 1.691212                            1.623247      -0.869384       2.451758                    0.996941       3.654892      10.368066       0.478600       1.317306      -0.699855      -0.028502      -0.005251      -0.008232       0.030128      -0.000648      -0.001893      -0.001430       0.015295      -0.014676      -0.006671      -0.003672       0.010343              1.733350       2.396393      -0.073631       0.077145       1.379248       0.075951       1.424409          -0.000002
           30              H       5.360443       1.668753       0.252416       0.092120       0.974606 0.75469326E+01  0.73801469E+02                                 1.681793                            1.647287      -1.111894       2.335015                    0.993705       3.850483      11.140256       0.464528       1.348340      -0.692304       0.014988       0.018920       0.006690       0.025047       0.003489      -0.000065      -0.000068      -0.006629      -0.003448      -0.004239      -0.001150       0.005389              1.702176       1.518151       0.143430       0.019385       2.094248       0.292421       1.494130           0.000000
           31              H       5.579531      -4.063076      15.416527       0.103069       1.076190 0.84333282E+01  0.83179573E+02                                 1.687199                            1.660131      -0.612185       2.571740                    0.999637       3.419522       9.332204       0.506724       1.225510      -0.722772      -0.005225       0.020219      -0.016488       0.026607      -0.002328      -0.001668      -0.007009      -0.004756       0.009744      -0.007471      -0.001652       0.009124              1.682513       1.462537      -0.116223       0.091266       1.703201      -0.264320       1.881799          -0.000002
           32              H       5.367348       7.414124      15.783836       0.102428       0.928769 0.71508914E+01  0.69281438E+02                                 1.655727                            1.626005      -1.130134       2.330014                    0.993305       3.839884      11.210035       0.455968       1.386484      -0.684625      -0.010281      -0.024232      -0.003986       0.026623       0.004204       0.001957       0.004142      -0.000651      -0.001865      -0.004797      -0.002270       0.007067              1.672618       1.547727       0.192268       0.101469       1.854414       0.298191       1.615712          -0.000001
           33              H       6.062906      -0.269913       9.769371       0.137104       1.013549 0.73726123E+01  0.70549091E+02                                 1.647687                            1.577809      -0.749593       2.542441                    0.999789       3.185537       8.656720       0.505496       1.266247      -0.714503       0.019921       0.024355       0.026848       0.041362       0.015117      -0.002044       0.009288       0.005324       0.031498      -0.022773       0.006939       0.015834              1.666076       1.683008       0.319630       0.196744       1.741004       0.211907       1.574215          -0.000003
           34              H       4.097390      -1.473643      10.537064       0.136621       1.022941 0.75124534E+01  0.72059589E+02                                 1.644046                            1.583373      -0.770238       2.531207                    0.999754       3.160836       8.535437       0.510247       1.251457      -0.718257      -0.006895       0.003424       0.039339       0.040086       0.010340      -0.000304       0.007298       0.003192       0.041142      -0.018376       0.002073       0.016302              1.643474       1.476672       0.056828      -0.229628       1.440908      -0.068559       2.012843          -0.000003
           35              H       1.382328       0.354767       4.014285       0.096875       1.031950 0.71488549E+01  0.69422891E+02                                 1.789043                            1.635925      -1.311766       2.254510                    0.993914       3.864160      11.382751       0.449281       1.403853      -0.680865      -0.006765      -0.002481      -0.045692       0.046256       0.008346       0.002998       0.001029       0.001008       0.032892      -0.013913       0.001963       0.011950              1.885225       1.510180       0.035030       0.029667       1.373388      -0.033183       2.772106          -0.000001
           36              H       6.017080       4.602630       3.490305       0.129265       1.107610 0.84217700E+01  0.84504617E+02                                 1.831418                            1.749325      -1.124019       2.359166                    0.995584       3.627634      10.573632       0.447982       1.362601      -0.691640      -0.026076       0.012341       0.020730       0.035524      -0.007551      -0.003854       0.005310       0.006008       0.029841      -0.013338      -0.000394       0.013731              1.844728       2.076414      -0.301735      -0.278214       1.608364       0.085077       1.849405          -0.000003
           37              H       1.721318       3.623448       0.137523       0.127278       1.009802 0.77026783E+01  0.75378392E+02                                 1.706890                            1.661096      -0.998981       2.418777                    0.997265       3.485882       9.945301       0.465932       1.343318      -0.695999       0.003129      -0.001478      -0.036638       0.036801      -0.010258      -0.001828       0.000743       0.015133       0.037848      -0.019055       0.005866       0.013190              1.707235       1.547249      -0.038519      -0.019612       1.531190      -0.038328       2.043267          -0.000002
           38              H       4.937332       5.021617       7.873640       0.081626       1.121557 0.91226923E+01  0.92805360E+02                                 1.794491                            1.770599      -1.059800       2.352822                    0.994587       3.864822      11.114107       0.467205       1.288691      -0.705735      -0.008664       0.026323       0.012538       0.030417      -0.001343      -0.003735      -0.001015      -0.006499      -0.011310      -0.006710       0.001299       0.005411              1.804271       1.689848      -0.179907      -0.041614       2.080916       0.312207       1.642050          -0.000000
           39              H       3.317712       2.642604       1.441383       0.095978       0.974085 0.68257164E+01  0.65400595E+02                                 1.712227                            1.591847      -1.185955       2.313888                    0.994952       3.763347      10.944651       0.459184       1.392149      -0.683566       0.032268      -0.020689      -0.023206       0.044808      -0.008038      -0.004008       0.000204       0.008880       0.027158      -0.013865       0.002723       0.011142              1.789946       2.161248      -0.466409      -0.341974       1.655737       0.188776       1.552854          -0.000001
           40              H       4.086718       3.073963       8.883304       0.101830       1.005048 0.75008932E+01  0.72871801E+02                                 1.691210                            1.623246      -0.869382       2.451759                    0.996941       3.654889      10.368056       0.478600       1.317306      -0.699855      -0.028502       0.005251       0.008233       0.030128       0.000648       0.001893      -0.001430       0.015295      -0.014676      -0.006671      -0.003672       0.010343              1.733349       2.396391       0.073631      -0.077145       1.379247       0.075951       1.424408          -0.000002
           41              H       5.360443       2.265781       8.451585       0.092120       0.974607 0.75469481E+01  0.73801653E+02                                 1.681794                            1.647288      -1.111893       2.335015                    0.993705       3.850486      11.140264       0.464529       1.348339      -0.692304       0.014987      -0.018920      -0.006689       0.025046      -0.003489       0.000065      -0.000068      -0.006629      -0.003448      -0.004238      -0.001150       0.005388              1.702178       1.518151      -0.143430      -0.019385       2.094250       0.292422       1.494132           0.000000
           42              H       5.579531       2.878778      10.695477       0.103070       1.076189 0.84333218E+01  0.83179492E+02                                 1.687198                            1.660130      -0.612185       2.571740                    0.999637       3.419521       9.332199       0.506724       1.225510      -0.722772      -0.005225      -0.020219       0.016488       0.026608       0.002328       0.001668      -0.007009      -0.004756       0.009743      -0.007471      -0.001652       0.009124              1.682512       1.462536       0.116222      -0.091266       1.703200      -0.264319       1.881798          -0.000002
           43              H       5.367348       4.389478      10.328168       0.102428       0.928770 0.71508996E+01  0.69281535E+02                                 1.655727                            1.626005      -1.130135       2.330014                    0.993305       3.839886      11.210041       0.455968       1.386483      -0.684625      -0.010281       0.024232       0.003986       0.026623      -0.004204      -0.001957       0.004142      -0.000651      -0.001865      -0.004797      -0.002270       0.007067              1.672619       1.547727      -0.192268      -0.101469       1.854415       0.298192       1.615713          -0.000001
           44              H       6.062906      -0.914385      16.342633       0.137104       1.013547 0.73725969E+01  0.70548905E+02                                 1.647685                            1.577807      -0.749593       2.542441                    0.999789       3.185534       8.656709       0.505496       1.266247      -0.714503       0.019921      -0.024355      -0.026848       0.041362      -0.015117       0.002044       0.009288       0.005324       0.031498      -0.022773       0.006939       0.015834              1.666074       1.683006      -0.319630      -0.196743       1.741002       0.211906       1.574214          -0.000003
           45              H       4.097390       0.289345      15.574940       0.136621       1.022942 0.75124583E+01  0.72059647E+02                                 1.644047                            1.583374      -0.770238       2.531207                    0.999754       3.160837       8.535440       0.510247       1.251457      -0.718257      -0.006895      -0.003424      -0.039339       0.040085      -0.010340       0.000303       0.007298       0.003192       0.041142      -0.018376       0.002073       0.016302              1.643474       1.476672      -0.056828       0.229628       1.440908      -0.068559       2.012843          -0.000003
           46              H       1.382328       3.579767       4.689716       0.096875       1.031950 0.71488541E+01  0.69422880E+02                                 1.789043                            1.635925      -1.311765       2.254510                    0.993914       3.864161      11.382753       0.449281       1.403852      -0.680865      -0.006765       0.002481       0.045692       0.046256      -0.008346      -0.002998       0.001029       0.001008       0.032892      -0.013913       0.001963       0.011950              1.885224       1.510180      -0.035030      -0.029667       1.373388      -0.033183       2.772105          -0.000001
           47              C       5.821846       8.142156      11.751447      -0.185492      33.430076 0.45630346E+03  0.10926289E+05                                 9.179916                            7.231430      -0.057600       1.960361                    0.998254      30.268016      89.628375       0.595198       0.429760      -1.049268       0.005390      -0.023051       0.002475       0.023802      -0.007880       0.016236       0.016762      -0.011579      -0.027510      -0.030049       0.009924       0.020126             10.396991      10.692383       3.238937      -2.423422       7.033966      -2.532162      13.464623           0.000098
           48              C       4.648563       7.564506       9.766760      -0.186525      32.353955 0.46943570E+03  0.11313579E+05                                 8.996715                            7.350017      -0.086527       1.950244                    0.997818      30.373999      90.046257       0.588912       0.431551      -1.048843       0.007430      -0.007454       0.003515       0.011096      -0.008698       0.004408       0.001313      -0.007023       0.063785      -0.020474      -0.001330       0.021804             10.159152      12.833497       4.357945      -1.638646       8.234646      -1.587408       9.409313           0.000093
           49              C       2.539917      10.021013       8.742125       0.000234      44.414242 0.52543261E+03  0.12961563E+05                                11.169051                            7.782333      -0.285611       1.888785                    0.998949      29.570821      87.289991       0.574423       0.432249      -1.053547       0.006016       0.005990       0.003907       0.009346       0.029318      -0.012224       0.008680       0.017740       0.074230      -0.045893       0.016423       0.029470             14.796747      21.321730      10.940310      -1.201768      14.971144      -1.254924       8.097366           0.000027
           50              C       0.532340       8.777647       9.539934      -0.016117      42.649379 0.52911545E+03  0.13045548E+05                                10.856321                            7.796860      -0.236695       1.911242                    0.998479      29.211413      85.568896       0.576599       0.430844      -1.056803       0.004562      -0.000528       0.003438       0.005737       0.037702       0.009301       0.006005       0.028204       0.028567      -0.045016       0.005449       0.039567             14.035452      17.212193       7.111484      -7.456248      11.221716      -4.886283      13.672448           0.000040
           51              C       0.973028       8.089424      16.300854      -0.118505      28.940159 0.46084022E+03  0.11007457E+05                                 8.321481                            7.189448      -0.324012       1.905755                    0.997825      28.600242      83.223536       0.609674       0.420603      -1.060184      -0.066928      -0.034390       0.065713       0.099901      -0.000108       0.008736      -0.014180       0.015453      -0.024163      -0.021560       0.004684       0.016875              9.402328      10.424544      -1.644431      -2.759329       6.948217       1.407879      10.834222           0.000003
           52              C       3.689973       6.977030      10.558824       0.079861      27.571054 0.36809421E+03  0.83827068E+04                                 8.235511                            6.618830      -0.048898       1.994696                    0.998988      27.254221      79.615279       0.602624       0.446308      -1.035748       0.027740      -0.001569       0.044406       0.052382      -0.011311       0.024415       0.013629      -0.018442      -0.021710      -0.037098       0.017173       0.019925              9.266116      10.467150       3.387583      -0.787478       6.866053      -1.174059      10.465144          -0.000098
           53              C       1.236059      12.193234       0.020541      -0.191052      25.937369 0.43831107E+03  0.10392682E+05                                 7.761142                            7.028983      -0.133257       1.947682                    0.998103      29.782959      87.821306       0.611121       0.422702      -1.053393      -0.064414       0.078131       0.019127       0.103051      -0.010033      -0.000279      -0.016274       0.015026       0.035186      -0.024599       0.003852       0.020747              8.403711       8.536372      -1.414248      -1.738239       7.043331       1.141257       9.631431          -0.000009
           54              C       0.536735      -0.382693       1.311171      -0.197372      26.865884 0.44081187E+03  0.10478459E+05                                 7.989546                            7.082886      -0.208004       1.921868                    0.998241      30.031857      88.988872       0.603759       0.426775      -1.049706      -0.028862      -0.007755      -0.087122       0.092105      -0.013137      -0.003080      -0.009850       0.034207       0.037127      -0.030251       0.014774       0.015478              8.772438       9.933185      -1.438989      -1.622780       6.526371       1.480461       9.857758          -0.000004
           55              C       0.757706       8.642835       8.201607      -0.144421      32.449712 0.45378676E+03  0.10842293E+05                                 8.985215                            7.189443      -0.019673       1.959327                    0.999432      30.406391      89.703877       0.600160       0.427140      -1.051718       0.033304       0.004692      -0.025045       0.041934       0.013927      -0.014713       0.017930      -0.011860       0.014403      -0.031481       0.009330       0.022150             10.300422      12.017293       4.986232      -2.219454       9.538340      -1.066592       9.345633           0.000032
           56              C       5.760326       8.168836      10.353758       0.126527      35.833433 0.42067390E+03  0.98420567E+04                                 9.769476                            7.036190      -0.200166       1.950143                    0.999429      26.924749      78.070269       0.593205       0.441327      -1.045332       0.001764      -0.012725      -0.003172       0.013233      -0.000393      -0.000817       0.001849      -0.009115       0.014538      -0.007044       0.001198       0.005847             12.184802      14.390339       5.534106      -4.110557       8.999470      -3.547863      13.164596          -0.000085
           57              C       1.683652       7.656078      15.029025       0.603344      21.145821 0.24997728E+03  0.51875071E+04                                 7.127964                            5.657836      -0.083642       2.032784                    0.999563      22.368343      63.153054       0.614634       0.480210      -1.013112       0.008925      -0.032931      -0.044032       0.055704      -0.054461       0.063450      -0.052799       0.006467      -0.012423      -0.063203      -0.050902       0.114106              8.143056       8.284472       0.279510      -3.146418       6.528273       2.546152       9.616423          -0.000026
           58              C       1.896463       9.343967       7.755788      -0.163992      32.852854 0.45488344E+03  0.10889334E+05                                 9.094068                            7.227514      -0.026141       1.957406                    0.998909      30.677976      90.980904       0.594150       0.430635      -1.048202      -0.030803      -0.026426      -0.009465       0.041675       0.009369      -0.000834       0.007668      -0.017670       0.034404      -0.019113       0.002486       0.016627             10.422411      12.565407       5.299443      -1.601482       9.607824      -0.867889       9.094003           0.000025
           59              C       4.824963       7.530289      12.466567       0.118156      27.342317 0.34794924E+03  0.78279199E+04                                 8.261120                            6.483413      -0.242948       1.946966                    0.997760      26.631781      77.800211       0.600970       0.453026      -1.029950      -0.021715      -0.019670      -0.039869       0.049477      -0.036724       0.014752       0.021772      -0.044927      -0.031152      -0.051704       0.000936       0.050768              9.345217      10.141444       3.038988      -1.180758       6.160817      -1.296487      11.733390          -0.000099
           60              C       5.821846       3.661446      14.360558      -0.185493      33.430109 0.45630408E+03  0.10926308E+05                                 9.179923                            7.231436      -0.057602       1.960360                    0.998254      30.268025      89.628418       0.595197       0.429760      -1.049268       0.005390       0.023050      -0.002475       0.023801       0.007880      -0.016236       0.016762      -0.011579      -0.027511      -0.030049       0.009923       0.020126             10.396999      10.692386      -3.238937       2.423424       7.033970      -2.532165      13.464642           0.000094
           61              C       4.648563       4.239096      16.345244      -0.186525      32.353977 0.46943592E+03  0.11313585E+05                                 8.996719                            7.350018      -0.086527       1.950245                    0.997818      30.373995      90.046240       0.588912       0.431551      -1.048843       0.007430       0.007454      -0.003515       0.011096       0.008699      -0.004408       0.001313      -0.007023       0.063784      -0.020474      -0.001330       0.021804             10.159157      12.833506      -4.357950       1.638649       8.234649      -1.587410       9.409316           0.000090
           62              C       2.539917       1.782589      17.369879       0.000234      44.414227 0.52543274E+03  0.12961567E+05                                11.169050                            7.782334      -0.285611       1.888785                    0.998949      29.570816      87.289975       0.574423       0.432249      -1.053547       0.006016      -0.005990      -0.003907       0.009346      -0.029318       0.012224       0.008680       0.017740       0.074229      -0.045892       0.016423       0.029470             14.796743      21.321722     -10.940303       1.201773      14.971138      -1.254927       8.097368           0.000023
           63              C       0.532340       3.025955      16.572071      -0.016117      42.649396 0.52911568E+03  0.13045555E+05                                10.856324                            7.796861      -0.236696       1.911242                    0.998479      29.211418      85.568917       0.576599       0.430844      -1.056803       0.004562       0.000527      -0.003438       0.005737      -0.037701      -0.009301       0.006005       0.028204       0.028566      -0.045016       0.005449       0.039567             14.035456      17.212195      -7.111484       7.456250      11.221718      -4.886283      13.672454           0.000042
           64              C       0.973028       3.714178       9.811150      -0.118505      28.940159 0.46084017E+03  0.11007456E+05                                 8.321481                            7.189448      -0.324014       1.905755                    0.997825      28.600242      83.223539       0.609674       0.420603      -1.060184      -0.066929       0.034390      -0.065713       0.099901       0.000108      -0.008736      -0.014180       0.015453      -0.024163      -0.021559       0.004684       0.016875              9.402329      10.424546       1.644430       2.759331       6.948217       1.407879      10.834223           0.000003
           65              C       3.689973       4.826572      15.553180       0.079861      27.571055 0.36809415E+03  0.83827052E+04                                 8.235511                            6.618830      -0.048898       1.994696                    0.998988      27.254220      79.615278       0.602623       0.446308      -1.035748       0.027740       0.001569      -0.044406       0.052382       0.011311      -0.024415       0.013629      -0.018442      -0.021709      -0.037098       0.017173       0.019925              9.266117      10.467152      -3.387584       0.787478       6.866053      -1.174059      10.465146          -0.000097
           66              C       1.236059       4.729200       8.683460      -0.191052      25.937363 0.43831084E+03  0.10392675E+05                                 7.761140                            7.028980      -0.133255       1.947682                    0.998103      29.782948      87.821255       0.611121       0.422701      -1.053393      -0.064414      -0.078131      -0.019127       0.103051       0.010033       0.000279      -0.016274       0.015026       0.035186      -0.024599       0.003852       0.020747              8.403710       8.536370       1.414249       1.738240       7.043329       1.141260       9.631430          -0.000008
           67              C       0.536735       4.317227       7.392831      -0.197372      26.865885 0.44081177E+03  0.10478456E+05                                 7.989544                            7.082884      -0.208002       1.921869                    0.998241      30.031853      88.988842       0.603759       0.426774      -1.049707      -0.028863       0.007755       0.087121       0.092105       0.013137       0.003080      -0.009851       0.034207       0.037127      -0.030251       0.014774       0.015478              8.772436       9.933183       1.438990       1.622783       6.526369       1.480461       9.857756          -0.000006
           68              C       0.757706       8.279599       0.502395      -0.144420      32.449711 0.45378678E+03  0.10842294E+05                                 8.985216                            7.189444      -0.019675       1.959327                    0.999432      30.406395      89.703905       0.600160       0.427140      -1.051718       0.033305      -0.004692       0.025045       0.041934      -0.013927       0.014713       0.017930      -0.011860       0.014403      -0.031481       0.009330       0.022150             10.300422      12.017291      -4.986230       2.219453       9.538339      -1.066591       9.345635           0.000029
           69              C       5.760326       3.634766      15.758247       0.126527      35.833426 0.42067369E+03  0.98420510E+04                                 9.769475                            7.036188      -0.200166       1.950143                    0.999429      26.924748      78.070269       0.593205       0.441327      -1.045332       0.001764       0.012725       0.003172       0.013233       0.000393       0.000818       0.001849      -0.009115       0.014538      -0.007045       0.001198       0.005847             12.184801      14.390340      -5.534107       4.110558       8.999470      -3.547863      13.164593          -0.000080
           70              C       1.683652       4.147524      11.082979       0.603344      21.145839 0.24997751E+03  0.51875131E+04                                 7.127968                            5.657839      -0.083643       2.032783                    0.999563      22.368351      63.153082       0.614634       0.480210      -1.013112       0.008925       0.032931       0.044032       0.055704       0.054461      -0.063450      -0.052799       0.006467      -0.012423      -0.063203      -0.050902       0.114106              8.143061       8.284477      -0.279508       3.146421       6.528275       2.546155       9.616433          -0.000028
           71              C       1.896463       7.578467       0.948214      -0.163992      32.852855 0.45488364E+03  0.10889340E+05                                 9.094069                            7.227517      -0.026141       1.957406                    0.998909      30.677972      90.980893       0.594149       0.430635      -1.048202      -0.030803       0.026427       0.009465       0.041675      -0.009368       0.000834       0.007668      -0.017670       0.034404      -0.019112       0.002486       0.016626             10.422412      12.565406      -5.299441       1.601483       9.607823      -0.867890       9.094005           0.000029
           72              C       4.824963       4.273313      13.645437       0.118156      27.342299 0.34794904E+03  0.78279147E+04                                 8.261117                            6.483411      -0.242950       1.946965                    0.997760      26.631783      77.800224       0.600970       0.453026      -1.029950      -0.021715       0.019670       0.039869       0.049477       0.036724      -0.014752       0.021772      -0.044927      -0.031152      -0.051703       0.000936       0.050768              9.345213      10.141436      -3.038984       1.180757       6.160814      -1.296486      11.733389          -0.000097
           73              C       0.455754      -0.273088       5.656556      -0.185492      33.430078 0.45630348E+03  0.10926290E+05                                 9.179916                            7.231431      -0.057600       1.960361                    0.998254      30.268017      89.628377       0.595198       0.429760      -1.049268      -0.005390       0.023051      -0.002476       0.023801      -0.007880       0.016236       0.016762      -0.011579      -0.027510      -0.030049       0.009924       0.020126             10.396991      10.692382       3.238936      -2.423423       7.033966      -2.532162      13.464626           0.000094
           74              C       1.629037       0.304562       7.641243      -0.186525      32.353956 0.46943574E+03  0.11313580E+05                                 8.996716                            7.350017      -0.086528       1.950244                    0.997818      30.374000      90.046264       0.588912       0.431551      -1.048843      -0.007430       0.007454      -0.003515       0.011096      -0.008698       0.004408       0.001313      -0.007023       0.063784      -0.020474      -0.001330       0.021804             10.159153      12.833498       4.357946      -1.638646       8.234647      -1.587407       9.409313           0.000090
           75              C       3.737683      -2.151945       8.665878       0.000234      44.414249 0.52543269E+03  0.12961565E+05                                11.169052                            7.782333      -0.285612       1.888785                    0.998949      29.570823      87.289997       0.574423       0.432249      -1.053547      -0.006016      -0.005990      -0.003907       0.009346       0.029318      -0.012224       0.008680       0.017740       0.074229      -0.045893       0.016423       0.029470             14.796748      21.321732      10.940311      -1.201769      14.971146      -1.254924       8.097367           0.000031
           76              C       5.745260      -0.908579       7.868069      -0.016117      42.649385 0.52911555E+03  0.13045551E+05                                10.856322                            7.796860      -0.236696       1.911242                    0.998479      29.211416      85.568906       0.576599       0.430844      -1.056803      -0.004562       0.000527      -0.003438       0.005737       0.037701       0.009301       0.006005       0.028204       0.028566      -0.045016       0.005449       0.039567             14.035453      17.212193       7.111484      -7.456248      11.221717      -4.886282      13.672449           0.000042
           77              C       5.304572      -0.220356       1.107149      -0.118505      28.940161 0.46084027E+03  0.11007459E+05                                 8.321481                            7.189449      -0.324013       1.905755                    0.997825      28.600243      83.223542       0.609674       0.420603      -1.060184       0.066928       0.034390      -0.065713       0.099901      -0.000108       0.008736      -0.014181       0.015452      -0.024163      -0.021560       0.004684       0.016875              9.402328      10.424546      -1.644431      -2.759329       6.948217       1.407878      10.834221           0.000003
           78              C       2.587627       0.892038       6.849179       0.079860      27.571063 0.36809435E+03  0.83827106E+04                                 8.235512                            6.618831      -0.048896       1.994697                    0.998988      27.254223      79.615276       0.602624       0.446308      -1.035748      -0.027741       0.001569      -0.044406       0.052382      -0.011311       0.024415       0.013629      -0.018442      -0.021709      -0.037098       0.017173       0.019925              9.266117      10.467150       3.387583      -0.787478       6.866053      -1.174059      10.465146          -0.000096
           79              C       5.041541       0.794666      -0.020541      -0.191052      25.937366 0.43831102E+03  0.10392680E+05                                 7.761141                            7.028982      -0.133256       1.947682                    0.998103      29.782954      87.821283       0.611121       0.422702      -1.053393       0.064414      -0.078131      -0.019127       0.103051      -0.010033      -0.000279      -0.016274       0.015026       0.035187      -0.024599       0.003852       0.020747              8.403710       8.536371      -1.414247      -1.738239       7.043330       1.141257       9.631429          -0.000008
           80              C       5.740865      -4.736139      16.096832      -0.197372      26.865879 0.44081177E+03  0.10478456E+05                                 7.989544                            7.082885      -0.208004       1.921868                    0.998241      30.031849      88.988837       0.603759       0.426774      -1.049706       0.028862       0.007755       0.087121       0.092105      -0.013137      -0.003080      -0.009850       0.034207       0.037127      -0.030252       0.014774       0.015478              8.772436       9.933183      -1.438989      -1.622780       6.526369       1.480460       9.857755          -0.000005
           81              C       5.519894      -0.773767       9.206396      -0.144421      32.449717 0.45378683E+03  0.10842295E+05                                 8.985217                            7.189444      -0.019674       1.959327                    0.999432      30.406396      89.703901       0.600160       0.427140      -1.051718      -0.033304      -0.004692       0.025045       0.041934       0.013927      -0.014713       0.017930      -0.011860       0.014403      -0.031481       0.009330       0.022150             10.300423      12.017295       4.986233      -2.219453       9.538342      -1.066591       9.345633           0.000029
           82              C       0.517274      -0.299768       7.054245       0.126527      35.833428 0.42067384E+03  0.98420550E+04                                 9.769475                            7.036189      -0.200166       1.950143                    0.999429      26.924747      78.070261       0.593205       0.441327      -1.045332      -0.001764       0.012725       0.003172       0.013233      -0.000393      -0.000817       0.001849      -0.009115       0.014538      -0.007045       0.001198       0.005847             12.184800      14.390336       5.534105      -4.110556       8.999469      -3.547862      13.164596          -0.000083
           83              C       4.593948       0.212990       2.378978       0.603344      21.145829 0.24997739E+03  0.51875097E+04                                 7.127965                            5.657837      -0.083640       2.032784                    0.999563      22.368343      63.153044       0.614634       0.480210      -1.013112      -0.008925       0.032931       0.044032       0.055704      -0.054461       0.063450      -0.052799       0.006466      -0.012423      -0.063203      -0.050902       0.114106              8.143057       8.284473       0.279510      -3.146418       6.528273       2.546152       9.616424          -0.000027
           84              C       4.381137      -1.474899       9.652215      -0.163992      32.852855 0.45488343E+03  0.10889334E+05                                 9.094068                            7.227514      -0.026141       1.957406                    0.998909      30.677977      90.980905       0.594150       0.430635      -1.048202       0.030803       0.026427       0.009465       0.041675       0.009368      -0.000834       0.007668      -0.017670       0.034404      -0.019113       0.002486       0.016627             10.422412      12.565407       5.299443      -1.601482       9.607824      -0.867889       9.094003           0.000021
           85              C       1.452637       0.338779       4.941436       0.118155      27.342326 0.34794938E+03  0.78279235E+04                                 8.261121                            6.483413      -0.242948       1.946966                    0.997760      26.631784      77.800214       0.600970       0.453025      -1.029950       0.021715       0.019670       0.039869       0.049477      -0.036724       0.014752       0.021772      -0.044927      -0.031152      -0.051703       0.000936       0.050767              9.345218      10.141444       3.038988      -1.180758       6.160818      -1.296487      11.733393          -0.000097
           86              C       0.455754       4.207622       3.047445      -0.185492      33.430099 0.45630393E+03  0.10926303E+05                                 9.179920                            7.231435      -0.057601       1.960360                    0.998254      30.268018      89.628386       0.595197       0.429760      -1.049268      -0.005390      -0.023051       0.002475       0.023801       0.007881      -0.016236       0.016762      -0.011579      -0.027510      -0.030049       0.009924       0.020126             10.396996      10.692382      -3.238935       2.423423       7.033968      -2.532164      13.464639           0.000091
           87              C       1.629037       3.629972       1.062759      -0.186525      32.353981 0.46943601E+03  0.11313588E+05                                 8.996720                            7.350019      -0.086528       1.950244                    0.997818      30.374000      90.046263       0.588912       0.431551      -1.048843      -0.007430      -0.007454       0.003515       0.011096       0.008698      -0.004408       0.001313      -0.007023       0.063784      -0.020474      -0.001330       0.021804             10.159158      12.833507      -4.357950       1.638649       8.234651      -1.587409       9.409317           0.000086
           88              C       3.737683       6.086479       0.038124       0.000235      44.414230 0.52543280E+03  0.12961569E+05                                11.169050                            7.782334      -0.285610       1.888785                    0.998949      29.570818      87.289982       0.574423       0.432249      -1.053547      -0.006016       0.005990       0.003907       0.009346      -0.029318       0.012224       0.008680       0.017740       0.074230      -0.045893       0.016423       0.029470             14.796743      21.321722     -10.940303       1.201773      14.971138      -1.254927       8.097368           0.000032
           89              C       5.745260       4.843113       0.835932      -0.016117      42.649387 0.52911557E+03  0.13045551E+05                                10.856322                            7.796860      -0.236695       1.911242                    0.998479      29.211414      85.568898       0.576599       0.430844      -1.056803      -0.004562      -0.000527       0.003438       0.005737      -0.037701      -0.009301       0.006005       0.028204       0.028566      -0.045016       0.005449       0.039567             14.035453      17.212192      -7.111483       7.456248      11.221716      -4.886282      13.672451           0.000038
           90              C       5.304572       4.154890       7.596853      -0.118505      28.940161 0.46084026E+03  0.11007458E+05                                 8.321482                            7.189449      -0.324013       1.905755                    0.997825      28.600242      83.223538       0.609674       0.420603      -1.060184       0.066929      -0.034390       0.065713       0.099901       0.000108      -0.008736      -0.014181       0.015453      -0.024163      -0.021560       0.004684       0.016876              9.402329      10.424548       1.644430       2.759332       6.948217       1.407877      10.834224           0.000004
           91              C       2.587627       3.042496       1.854823       0.079860      27.571061 0.36809426E+03  0.83827080E+04                                 8.235511                            6.618830      -0.048896       1.994697                    0.998988      27.254221      79.615271       0.602624       0.446308      -1.035748      -0.027741      -0.001569       0.044406       0.052382       0.011311      -0.024415       0.013629      -0.018442      -0.021709      -0.037098       0.017173       0.019925              9.266117      10.467151      -3.387584       0.787478       6.866053      -1.174060      10.465147          -0.000092
           92              C       5.041541       3.139868       8.724543      -0.191052      25.937363 0.43831081E+03  0.10392674E+05                                 7.761140                            7.028980      -0.133254       1.947683                    0.998103      29.782949      87.821257       0.611121       0.422701      -1.053393       0.064414       0.078131       0.019127       0.103051       0.010033       0.000279      -0.016274       0.015025       0.035186      -0.024599       0.003852       0.020747              8.403709       8.536370       1.414248       1.738240       7.043329       1.141261       9.631429          -0.000009
           93              C       5.740865       3.551841      10.015172      -0.197372      26.865878 0.44081162E+03  0.10478452E+05                                 7.989544                            7.082883      -0.208004       1.921869                    0.998241      30.031850      88.988839       0.603759       0.426774      -1.049706       0.028862      -0.007755      -0.087121       0.092105       0.013137       0.003080      -0.009851       0.034207       0.037127      -0.030252       0.014774       0.015478              8.772436       9.933184       1.438990       1.622783       6.526369       1.480461       9.857756          -0.000005
           94              C       5.519894      -0.410531      16.905608      -0.144421      32.449709 0.45378678E+03  0.10842294E+05                                 8.985215                            7.189444      -0.019673       1.959327                    0.999432      30.406391      89.703882       0.600160       0.427140      -1.051718      -0.033305       0.004692      -0.025045       0.041934      -0.013927       0.014713       0.017930      -0.011860       0.014404      -0.031481       0.009330       0.022151             10.300421      12.017290      -4.986229       2.219454       9.538338      -1.066592       9.345634           0.000032
           95              C       0.517274       4.234302       1.649756       0.126527      35.833421 0.42067363E+03  0.98420490E+04                                 9.769474                            7.036188      -0.200165       1.950143                    0.999429      26.924745      78.070255       0.593205       0.441327      -1.045332      -0.001764      -0.012725      -0.003172       0.013233       0.000393       0.000818       0.001849      -0.009115       0.014538      -0.007045       0.001198       0.005847             12.184799      14.390338      -5.534106       4.110556       8.999469      -3.547862      13.164590          -0.000079
           96              C       4.593948       3.721544       6.325024       0.603344      21.145837 0.24997749E+03  0.51875122E+04                                 7.127967                            5.657838      -0.083641       2.032784                    0.999563      22.368343      63.153045       0.614634       0.480210      -1.013112      -0.008925      -0.032931      -0.044032       0.055704       0.054461      -0.063450      -0.052799       0.006467      -0.012423      -0.063203      -0.050902       0.114106              8.143060       8.284475      -0.279508       3.146420       6.528274       2.546154       9.616431          -0.000030
           97              C       4.381137       0.290601      16.459789      -0.163992      32.852858 0.45488369E+03  0.10889341E+05                                 9.094069                            7.227517      -0.026141       1.957406                    0.998909      30.677977      90.980911       0.594149       0.430635      -1.048202       0.030803      -0.026427      -0.009465       0.041675      -0.009369       0.000834       0.007668      -0.017670       0.034404      -0.019113       0.002486       0.016626             10.422412      12.565405      -5.299440       1.601483       9.607823      -0.867890       9.094006           0.000022
           98              C       1.452637       3.595755       3.762566       0.118156      27.342301 0.34794909E+03  0.78279156E+04                                 8.261116                            6.483411      -0.242948       1.946966                    0.997760      26.631781      77.800203       0.600970       0.453025      -1.029950       0.021714      -0.019670      -0.039869       0.049477       0.036724      -0.014752       0.021772      -0.044927      -0.031152      -0.051703       0.000936       0.050767              9.345212      10.141433      -3.038983       1.180756       6.160813      -1.296486      11.733388          -0.000093
           99              S       1.735505       9.805450      10.260973       0.099715     102.296624 0.26646278E+04  0.93492369E+05                                15.309826                           14.235520       1.270281       2.084185                    0.999945      65.170810     192.578751       0.612104       0.285195      -1.233339       0.001150      -0.045439      -0.067236       0.081159       0.295795      -0.116799      -0.043906       0.270130       0.039192      -0.333825      -0.027653       0.361478             16.864134      20.713742       6.527488      -3.583343      15.709099      -3.684418      14.169560          -0.000097
          100              S       1.735505       1.998152      15.851031       0.099715     102.296646 0.26646288E+04  0.93492414E+05                                15.309829                           14.235523       1.270281       2.084185                    0.999945      65.170813     192.578769       0.612104       0.285195      -1.233339       0.001150       0.045439       0.067236       0.081159      -0.295795       0.116799      -0.043906       0.270131       0.039193      -0.333825      -0.027652       0.361478             16.864135      20.713741      -6.527485       3.583341      15.709099      -3.684418      14.169564          -0.000097
          101              S       4.542095      -1.936382       7.147030       0.099716     102.296603 0.26646271E+04  0.93492337E+05                                15.309824                           14.235518       1.270281       2.084185                    0.999945      65.170804     192.578725       0.612104       0.285195      -1.233339      -0.001150       0.045439       0.067236       0.081159       0.295795      -0.116799      -0.043906       0.270131       0.039193      -0.333825      -0.027653       0.361478             16.864131      20.713738       6.527487      -3.583341      15.709095      -3.684417      14.169559          -0.000098
          102              S       4.542095       5.870916       1.556972       0.099715     102.296664 0.26646294E+04  0.93492440E+05                                15.309830                           14.235525       1.270280       2.084185                    0.999945      65.170820     192.578797       0.612104       0.285195      -1.233339      -0.001150      -0.045439      -0.067236       0.081159      -0.295795       0.116798      -0.043906       0.270131       0.039192      -0.333825      -0.027652       0.361478             16.864136      20.713742      -6.527485       3.583341      15.709100      -3.684418      14.169567          -0.000098
          103              N       3.754005       6.954058      11.901503      -0.230113      35.631281 0.53704852E+03  0.13130381E+05                                 9.136383                            7.577754      -0.215976       1.957904                    0.997435      28.297600      79.340480       0.624804       0.400958      -1.089088       0.104475       0.053947      -0.080591       0.142549      -0.003114       0.052760       0.029777      -0.006714       0.062482      -0.060162      -0.006002       0.066164             10.102073      10.541724       2.994046      -0.037524       6.858367      -1.047486      12.906128           0.000090
          104              N       3.754005       4.849544      14.210501      -0.230113      35.631279 0.53704853E+03  0.13130382E+05                                 9.136384                            7.577755      -0.215977       1.957903                    0.997435      28.297600      79.340487       0.624804       0.400958      -1.089088       0.104475      -0.053947       0.080591       0.142549       0.003114      -0.052760       0.029777      -0.006714       0.062482      -0.060162      -0.006001       0.066163             10.102074      10.541724      -2.994046       0.037524       6.858366      -1.047486      12.906131           0.000089
          105              N       2.523595       0.915010       5.506500      -0.230111      35.631195 0.53704692E+03  0.13130332E+05                                 9.136368                            7.577742      -0.215976       1.957905                    0.997435      28.297553      79.340302       0.624804       0.400958      -1.089089      -0.104475      -0.053947       0.080591       0.142549      -0.003114       0.052760       0.029777      -0.006713       0.062482      -0.060162      -0.006002       0.066164             10.102055      10.541703       2.994039      -0.037520       6.858354      -1.047482      12.906107           0.000089
          106              N       2.523595       3.019524       3.197502      -0.230111      35.631207 0.53704718E+03  0.13130340E+05                                 9.136370                            7.577744      -0.215977       1.957904                    0.997435      28.297560      79.340332       0.624804       0.400958      -1.089089      -0.104475       0.053947      -0.080591       0.142549       0.003114      -0.052760       0.029777      -0.006714       0.062482      -0.060162      -0.006002       0.066164             10.102058      10.541705      -2.994039       0.037521       6.858356      -1.047482      12.906112           0.000084
          107              O       2.707529       8.227201      14.671987      -0.600498      30.975014 0.50192361E+03  0.11863040E+05                                 7.703910                            6.885242       0.761302       2.274517                    0.997550      28.225923      73.619802       0.731671       0.354187      -1.142592       0.004444      -0.027271       0.009366       0.029175       0.001461       0.019220      -0.077780       0.123816      -0.090323      -0.117712       0.035586       0.082126              8.096685      10.793959       1.826716      -2.439997       6.142510      -0.050646       7.353585           0.000013
          108              O       1.234804       6.617402      14.440809      -0.571460      36.386779 0.60476480E+03  0.14936312E+05                                 8.619815                            7.569223       0.293386       2.153682                    0.993634      27.624671      73.025285       0.698075       0.355261      -1.144725       0.028511       0.026603      -0.001391       0.039019      -0.020488       0.023459       0.050958      -0.063277       0.031720      -0.066217      -0.003811       0.070028              9.415549       7.755880      -0.167999      -0.838264       9.757437       4.306706      10.733332           0.000015
          109              O       2.707529       3.576401      11.440017      -0.600498      30.975015 0.50192367E+03  0.11863042E+05                                 7.703910                            6.885243       0.761302       2.274517                    0.997550      28.225925      73.619809       0.731671       0.354187      -1.142592       0.004444       0.027271      -0.009366       0.029175      -0.001461      -0.019220      -0.077779       0.123816      -0.090323      -0.117712       0.035586       0.082126              8.096685      10.793959      -1.826716       2.439996       6.142510      -0.050646       7.353585           0.000012
          110              O       1.234804       5.186200      11.671196      -0.571460      36.386804 0.60476529E+03  0.14936327E+05                                 8.619819                            7.569226       0.293387       2.153682                    0.993634      27.624679      73.025314       0.698074       0.355261      -1.144725       0.028511      -0.026603       0.001391       0.039019       0.020488      -0.023459       0.050958      -0.063277       0.031720      -0.066217      -0.003811       0.070028              9.415554       7.755884       0.168001       0.838265       9.757439       4.306710      10.733341           0.000017
          111              O       3.570071      -0.358133       2.736016      -0.600498      30.974993 0.50192316E+03  0.11863027E+05                                 7.703906                            6.885239       0.761303       2.274517                    0.997550      28.225914      73.619766       0.731671       0.354187      -1.142592      -0.004444       0.027271      -0.009367       0.029175       0.001460       0.019219      -0.077779       0.123816      -0.090323      -0.117712       0.035586       0.082126              8.096681      10.793954       1.826715      -2.439996       6.142507      -0.050647       7.353582           0.000010
          112              O       5.042796       1.251666       2.967194      -0.571459      36.386677 0.60476270E+03  0.14936246E+05                                 8.619795                            7.569208       0.293390       2.153684                    0.993634      27.624630      73.025119       0.698076       0.355261      -1.144725      -0.028511      -0.026603       0.001391       0.039019      -0.020488       0.023458       0.050958      -0.063277       0.031721      -0.066217      -0.003812       0.070028              9.415527       7.755861      -0.167997      -0.838259       9.757415       4.306694      10.733305           0.000018
          113              O       3.570071       4.292667       5.967986      -0.600498      30.975001 0.50192338E+03  0.11863033E+05                                 7.703906                            6.885239       0.761305       2.274518                    0.997550      28.225925      73.619794       0.731671       0.354186      -1.142592      -0.004444      -0.027271       0.009366       0.029175      -0.001461      -0.019220      -0.077779       0.123816      -0.090323      -0.117712       0.035586       0.082126              8.096681      10.793953      -1.826714       2.439995       6.142507      -0.050646       7.353582           0.000014
          114              O       5.042796       2.682868       5.736807      -0.571459      36.386676 0.60476264E+03  0.14936244E+05                                 8.619796                            7.569208       0.293388       2.153684                    0.993634      27.624624      73.025105       0.698076       0.355261      -1.144725      -0.028511       0.026603      -0.001391       0.039019       0.020488      -0.023459       0.050958      -0.063277       0.031720      -0.066217      -0.003811       0.070028              9.415529       7.755863       0.167998       0.838260       9.757413       4.306696      10.733310           0.000016

******************************************************
Auxiliary information for the entire system
The total spin magnetic moment of the unit cell is   -0.000000
The total net atomic charge of the unit cell is   -0.000000
Accuracy of reproducing the electrostatic potential in the unit cell:
  The inner radius (bohr) =    5.0000
  The outer radius (bohr) =   12.0000
  Valid grid points have density less than (e/(bohr^3)) =    0.0001
  The number of valid grid points were=        18624
  The rms potential error without charges in kcal/mol is=      4.43833
  The rms potential error with partial charges in kcal/mol is=      0.99410
  The RRMSE value at monopole order=      0.22398
  The rms potential error with partial charges and cloud penetration in kcal/mol is=      1.00491
  The RRMSE value at monopole order with cloud penetration is=      0.22642
  The rms potential error with partial charges and atomic dipoles in kcal/mol is=      0.61326
  The RRMSE value at dipole order=      0.13817
  The rms potential error with partial charges, atomic dipoles and cloud penetration in kcal/mol is=      0.61648
  The RRMSE value at dipole order with cloud penetration=      0.13890

******************************************************
The electron densities and ab initio electrostatic potential were computed in VASP using the PBE functional and
projector augmented wave method. See the main text of the journal article for a description of computational details.
The atomic charges, dipoles, and quadrupoles were computed with the DDEC6 method as described in
(a) T. A. Manz and N. Gabaldon Limas, RSC Adv. 6 (2016) 47771-47801 DOI: 10.1039/c6ra04656h
(b) N. Gabaldon Limas and T. A. Manz, RSC Adv. 8 (2018) 2678-2707 DOI: 10.1039/c7ra11829e.
For each atom in the material, the electron cloud parameters were fit to the spherically averaged atom-in-material
electron density using radial positions for which this density was between 10^-4 and 10^-2 electrons per cubic bohr.
The polarizabilities, dispersion coefficients, and quantum Drude oscillator (QDO) parameters were fit using the MCLF method.
The magnetic structure of the system was optimized in VASP from the default ferromagnetic initial guess using spin polarization.
The atomic spin moments (ASMs) were computed on this optimized magnetic structure using the DDEC6 partition as inputs
to the method of T. A. Manz and D. S. Sholl, J. Chem. Theory Comput. 7 (2011) 4146-4164 DOI: 10.1021/ct200539n.
The RMSE and RRMSE were computed using a uniform grid with Ewald summation.
